# Supplementary material for: Identifying Circular RNA and Predicting Its Regulatory Interactions by Machine Learning
Source: Front Genet. 2020 Jul 21;11:655. doi: 10.3389/fgene.2020.00655 (PMC7396586; doi:10.3389/fgene.2020.00655)
Supplement: Supplementary file 1 [file Data_Sheet_1.ZIP › Features/circMI_features.csv]

chr	start	end	strand	gene	ALU	repeat	SNP	cons_1	cons_2	tri_1	tri_2	tri_3	tri_4	tri_5	tri_6	tri_7	tri_8	tri_9	tri_10	tri_11	tri_12	tri_13	tri_14	tri_15	tri_16	tri_17	tri_18	tri_19	tri_20	tri_21	tri_22	tri_23	tri_24	tri_25	tri_26	tri_27	tri_28	tri_29	tri_30	tri_31	tri_32	tri_33	tri_34	tri_35	tri_36	tri_37	tri_38	tri_39	tri_40
chr12	56744195	56744672	-	STAT1	0.0	0.0	0.0	0.07075259099999999	0.8381502890000001	0.320754717	0.454545455	0.306451613	0.276595745	0.568627451	0.26744186	0.153846154	0.581395349	0.227272727	0.093023256	0.15	0.519230769	0.295454545	0.46875	0.148148148	0.422222222	0.459459459	0.395833333	0.340909091	0.567567568	0.19607843100000005	0.131147541	0.109589041	0.438596491	0.17857142899999998	0.0	0.182926829	0.166666667	0.181818182	0.449275362	0.441176471	0.452380952	0.246376812	0.273809524	0.197674419	0.19047619	0.117647059	0.028571429	0.0	0.05714285700000001
chr14	73614502	73614814	+	PML	0.0	0.0	0.075910048	0.376746282	0.903434206	0.301886792	0.4	0.35483871	0.34042553200000003	0.68627451	0.151162791	0.246153846	0.139534884	0.393939394	0.0	0.13	0.423076923	0.295454545	0.40625	0.703703704	0.288888889	0.513513514	0.333333333	0.295454545	0.432432432	0.37254902	0.049180328	0.178082192	0.280701754	0.28571428600000004	0.0	0.073170732	0.3666666670000001	0.109090909	0.086956522	0.294117647	0.6190476189999999	0.275362319	0.380952381	0.255813953	0.238095238	0.088235294	0.042857143	0.039473684	0.0
chr15	60674540	60678285	-	ATF3	0.013888889	0.0	0.0	0.010815683	0.911934716	0.471698113	0.272727273	0.387096774	0.425531915	0.31372549	0.186046512	0.215384615	0.534883721	0.303030303	0.046511628	0.21	0.384615385	0.4318181820000001	0.375	0.4074074070000001	0.466666667	0.297297297	0.3125	0.181818182	0.297297297	0.176470588	0.081967213	0.191780822	0.192982456	0.267857143	0.016666667	0.134146341	0.25	0.236363636	0.188405797	0.264705882	0.452380952	0.304347826	0.214285714	0.174418605	0.30952381	0.05882352900000001	0.014285714	0.026315789	0.028571429
chr11	18422383	18425358	+	BCL11A	0.0	0.0	0.064403869	0.118521857	1.0	0.358490566	0.254545455	0.209677419	0.468085106	0.215686275	0.186046512	0.153846154	0.465116279	0.166666667	0.093023256	0.15	0.346153846	0.5	0.34375	0.481481481	0.6	0.189189189	0.208333333	0.159090909	0.27027027	0.176470588	0.163934426	0.246575342	0.210526316	0.267857143	0.05	0.158536585	0.25	0.236363636	0.246376812	0.235294118	0.404761905	0.260869565	0.19047619	0.151162791	0.35714285700000004	0.117647059	0.071428571	0.052631579000000005	0.085714286
chrX	200833	208321	+	hsa_circ_0089771	0.020408163	0.059259259	0.075863822	-0.014830508	0.036722203	0.125	0.211538462	0.085714286	0.18	0.638297872	0.215189873	0.454545455	0.25	0.154545455	0.108695652	0.138686131	0.193548387	0.362068966	0.205128205	0.28125	0.244897959	0.18	0.518518519	0.25	0.30952381	0.186440678	0.197183099	0.25	0.214285714	0.217391304	0.13559322	0.253012048	0.28571428600000004	0.208333333	0.273972603	0.235294118	0.175438596	0.092436975	0.29213483100000004	0.165137615	0.25	0.23255814	0.138461538	0.106666667	0.106382979
chr17	44115903	44128070	-	hsa_circ_0044181	0.051020408	0.022222222000000003	0.0	0.043644068	1.0	0.238636364	0.288461538	0.180952381	0.38	0.382978723	0.240506329	0.272727273	0.316666667	0.190909091	0.065217391	0.124087591	0.290322581	0.25862069	0.358974359	0.375	0.326530612	0.3	0.27777777800000003	0.192307692	0.261904762	0.237288136	0.169014085	0.191176471	0.19047619	0.231884058	0.050847458	0.144578313	0.181818182	0.25	0.205479452	0.235294118	0.333333333	0.159663866	0.280898876	0.146788991	0.35	0.069767442	0.061538462	0.026666667	0.063829787
chr7	99690403	99695007	-	REST	0.041666667	0.0	0.0	0.166291122	1.0	0.20754717	0.218181818	0.177419355	0.17021276600000002	0.294117647	0.279069767	0.2	0.348837209	0.196969697	0.11627907	0.2	0.346153846	0.159090909	0.28125	0.259259259	0.222222222	0.189189189	0.35416666700000005	0.272727273	0.243243243	0.274509804	0.327868852	0.328767123	0.438596491	0.28571428600000004	0.15	0.25609756100000003	0.35	0.163636364	0.376811594	0.352941176	0.452380952	0.17391304300000002	0.28571428600000004	0.244186047	0.214285714	0.147058824	0.171428571	0.078947368	0.14285714300000002
chr16	14809924	14817156	+	hsa_circ_0037987	0.010204082	0.007407406999999999	0.014972503	-0.018220339	0.233253995	0.181818182	0.326923077	0.180952381	0.2	0.319148936	0.265822785	0.254545455	0.4166666670000001	0.172727273	0.043478261	0.124087591	0.35483871	0.155172414	0.256410256	0.3125	0.28571428600000004	0.22	0.27777777800000003	0.192307692	0.214285714	0.237288136	0.15492957699999998	0.235294118	0.19047619	0.217391304	0.050847458	0.144578313	0.233766234	0.25	0.287671233	0.254901961	0.3859649120000001	0.14285714300000002	0.269662921	0.183486239	0.3	0.069767442	0.076923077	0.026666667	0.08510638300000001
chr2	58449076	58459247	-	hsa_circ_0001009	0.010204082	0.0	0.0	0.043644068	0.970758245	0.284090909	0.288461538	0.180952381	0.62	0.34042553200000003	0.139240506	0.2	0.266666667	0.2	0.02173913	0.102189781	0.322580645	0.448275862	0.333333333	0.53125	0.734693878	0.26	0.148148148	0.153846154	0.30952381	0.13559322	0.070422535	0.102941176	0.130952381	0.144927536	0.0	0.084337349	0.14285714300000002	0.25	0.123287671	0.13725490199999998	0.350877193	0.176470588	0.16853932600000002	0.128440367	0.5	0.023255814	0.030769231	0.013333333	0.021276596
chr17	36517593	36533668	+	POLR2A	0.083333333	0.034482759	0.031036902	0.107706174	0.980958858	0.358490566	0.272727273	0.290322581	0.34042553200000003	0.274509804	0.23255814	0.2	0.418604651	0.272727273	0.069767442	0.16	0.384615385	0.295454545	0.3125	0.481481481	0.422222222	0.324324324	0.291666667	0.227272727	0.297297297	0.274509804	0.180327869	0.232876712	0.280701754	0.28571428600000004	0.066666667	0.158536585	0.283333333	0.2	0.275362319	0.294117647	0.428571429	0.275362319	0.261904762	0.197674419	0.35714285700000004	0.088235294	0.05714285700000001	0.039473684	0.114285714
chr12	75891418	75902226	-	BATF	0.0	0.045977011	0.0	0.081117621	1.0	0.509433962	0.218181818	0.387096774	0.638297872	0.274509804	0.151162791	0.153846154	0.372093023	0.272727273	0.046511628	0.11	0.461538462	0.477272727	0.40625	0.592592593	0.7777777779999999	0.405405405	0.145833333	0.159090909	0.35135135100000003	0.176470588	0.081967213	0.068493151	0.228070175	0.17857142899999998	0.016666667	0.073170732	0.2	0.236363636	0.144927536	0.235294118	0.5476190479999999	0.275362319	0.166666667	0.127906977	0.333333333	0.05882352900000001	0.0	0.013157895	0.05714285700000001
chr14	106331860	106369290	-	hsa_circ_0033798	0.010204082	0.037037037	0.000544597	-0.072881356	0.4233254	0.21590909100000005	0.346153846	0.16190476199999998	0.2	0.489361702	0.443037975	0.381818182	0.266666667	0.209090909	0.065217391	0.16058394199999998	0.241935484	0.172413793	0.205128205	0.1875	0.12244898	0.28	0.444444444	0.326923077	0.166666667	0.372881356	0.394366197	0.397058824	0.261904762	0.31884058	0.084745763	0.277108434	0.22077922100000005	0.208333333	0.273972603	0.215686275	0.192982456	0.151260504	0.438202247	0.19266055	0.175	0.093023256	0.107692308	0.053333333	0.063829787
chrX	2637701	2644414	+	hsa_circ_0089810	0.040816327	0.018518519	0.044413718	-0.045338983	0.341380483	0.204545455	0.25	0.16190476199999998	0.28	0.29787234	0.265822785	0.272727273	0.283333333	0.145454545	0.086956522	0.124087591	0.306451613	0.172413793	0.230769231	0.375	0.346938776	0.22	0.27777777800000003	0.192307692	0.214285714	0.254237288	0.183098592	0.235294118	0.17857142899999998	0.202898551	0.050847458	0.192771084	0.25974026	0.229166667	0.246575342	0.215686275	0.350877193	0.12605042	0.247191011	0.155963303	0.3	0.093023256	0.061538462	0.04	0.106382979
chr17	28808160	28819771	+	ATF3	0.083333333	0.022988506	0.028100166	0.069851284	0.939476369	0.528301887	0.290909091	0.322580645	0.553191489	0.31372549	0.186046512	0.184615385	0.372093023	0.287878788	0.046511628	0.14	0.403846154	0.5	0.46875	0.592592593	0.5555555560000001	0.378378378	0.208333333	0.181818182	0.324324324	0.19607843100000005	0.114754098	0.123287671	0.228070175	0.232142857	0.033333333	0.134146341	0.183333333	0.2	0.188405797	0.235294118	0.452380952	0.275362319	0.214285714	0.162790698	0.380952381	0.05882352900000001	0.028571429	0.026315789	0.05714285700000001
chr7	101813725	101838883	+	hsa_circ_0001732	0.12244898	0.02962963	0.033684994	-0.027966102000000003	0.933696022	0.170454545	0.288461538	0.123809524	0.24	0.34042553200000003	0.34177215200000005	0.309090909	0.316666667	0.154545455	0.086956522	0.116788321	0.258064516	0.137931034	0.256410256	0.25	0.265306122	0.22	0.351851852	0.230769231	0.19047619	0.271186441	0.267605634	0.308823529	0.261904762	0.289855072	0.084745763	0.228915663	0.233766234	0.25	0.342465753	0.235294118	0.298245614	0.12605042	0.314606742	0.174311927	0.25	0.093023256	0.107692308	0.066666667	0.106382979
chr1	21749600	21752899	-	hsa_circ_0010514	0.0	0.003703704	0.029011187	-0.06440678	0.249914995	0.13636363599999998	0.25	0.180952381	0.24	0.361702128	0.189873418	0.218181818	0.45	0.154545455	0.043478261	0.138686131	0.403225806	0.206896552	0.358974359	0.3125	0.367346939	0.28	0.259259259	0.288461538	0.28571428600000004	0.220338983	0.112676056	0.176470588	0.202380952	0.17391304300000002	0.016949153	0.13253012	0.181818182	0.291666667	0.273972603	0.274509804	0.3859649120000001	0.12605042	0.25842696600000004	0.146788991	0.35	0.11627907	0.030769231	0.013333333	0.042553191
chr10	123724800	123727321	-	NR3C1	0.013888889	0.0	0.0	0.041009464	0.929275757	0.41509434	0.236363636	0.241935484	0.382978723	0.254901961	0.244186047	0.184615385	0.395348837	0.348484848	0.023255814	0.14	0.403846154	0.386363636	0.375	0.5555555560000001	0.466666667	0.35135135100000003	0.208333333	0.181818182	0.35135135100000003	0.176470588	0.180327869	0.205479452	0.315789474	0.232142857	0.033333333	0.17073170699999998	0.216666667	0.309090909	0.260869565	0.382352941	0.404761905	0.275362319	0.226190476	0.186046512	0.404761905	0.05882352900000001	0.042857143	0.013157895	0.05714285700000001
chr16	16103632	16110478	+	BCL11A	0.027777778	0.022988506	0.051589307	-0.010365029	0.8622917379999999	0.226415094	0.218181818	0.177419355	0.234042553	0.235294118	0.279069767	0.246153846	0.395348837	0.227272727	0.069767442	0.19	0.384615385	0.13636363599999998	0.3125	0.333333333	0.266666667	0.243243243	0.35416666700000005	0.227272727	0.189189189	0.274509804	0.245901639	0.301369863	0.333333333	0.321428571	0.066666667	0.280487805	0.3	0.181818182	0.304347826	0.382352941	0.380952381	0.202898551	0.30952381	0.26744186	0.261904762	0.117647059	0.071428571	0.052631579000000005	0.114285714
chr6	56535438	56564543	-	hsa_circ_0076869	0.06122449	0.018518519	0.0	0.026694915	0.953417205	0.25	0.25	0.20952381	0.44	0.34042553200000003	0.164556962	0.236363636	0.316666667	0.209090909	0.043478261	0.124087591	0.370967742	0.310344828	0.282051282	0.4375	0.510204082	0.24	0.185185185	0.192307692	0.261904762	0.152542373	0.08450704199999999	0.132352941	0.130952381	0.188405797	0.033898305	0.120481928	0.16883116899999998	0.270833333	0.16438356199999998	0.176470588	0.333333333	0.176470588	0.213483146	0.165137615	0.4	0.046511628	0.030769231	0.013333333	0.021276596
chr1	180171387	180171482	+	hsa_circ_0000163	0.0	0.0	0.0	-0.019491525	0.596735804	0.238636364	0.403846154	0.104761905	0.0	0.0	0.139240506	0.581818182	0.183333333	0.190909091	0.0	0.08029197099999999	0.177419355	0.362068966	0.282051282	0.0	0.0	0.0	0.0	0.211538462	0.261904762	0.0	0.0	0.0	0.25	0.304347826	0.0	0.385542169	0.415584416	0.0	0.287671233	0.411764706	0.736842105	0.268907563	0.123595506	0.19266055	0.275	0.0	0.0	0.0	0.234042553
chr20	43135467	43142681	-	TEAD4	0.027777778	0.011494253	0.0	0.069851284	1.0	0.377358491	0.236363636	0.274193548	0.446808511	0.294117647	0.209302326	0.2	0.488372093	0.257575758	0.046511628	0.12	0.346153846	0.363636364	0.40625	0.518518519	0.5555555560000001	0.324324324	0.291666667	0.159090909	0.324324324	0.254901961	0.114754098	0.16438356199999998	0.263157895	0.232142857	0.033333333	0.158536585	0.266666667	0.218181818	0.260869565	0.294117647	0.452380952	0.217391304	0.25	0.139534884	0.333333333	0.05882352900000001	0.042857143	0.026315789	0.085714286
chr5	170819713	170827929	+	ATF3	0.041666667	0.022988506	0.042601689000000005	0.0063091480000000005	0.793607616	0.33962264200000003	0.290909091	0.258064516	0.34042553200000003	0.274509804	0.209302326	0.2	0.418604651	0.242424242	0.069767442	0.12	0.480769231	0.318181818	0.3125	0.518518519	0.466666667	0.297297297	0.270833333	0.181818182	0.297297297	0.215686275	0.163934426	0.191780822	0.245614035	0.232142857	0.066666667	0.17073170699999998	0.283333333	0.181818182	0.231884058	0.294117647	0.404761905	0.260869565	0.226190476	0.186046512	0.35714285700000004	0.088235294	0.05714285700000001	0.039473684	0.114285714
chr2	27822449	27824309	+	hsa_circ_0000985	0.0	0.0	0.042166273	0.195762712	1.0	0.284090909	0.192307692	0.257142857	0.4	0.212765957	0.113924051	0.327272727	0.316666667	0.181818182	0.043478261	0.175182482	0.370967742	0.327586207	0.282051282	0.375	0.489795918	0.24	0.092592593	0.211538462	0.261904762	0.152542373	0.112676056	0.161764706	0.107142857	0.231884058	0.016949153	0.156626506	0.12987013	0.1875	0.178082192	0.19607843100000005	0.368421053	0.201680672	0.25842696600000004	0.183486239	0.4	0.046511628	0.015384615	0.013333333	0.106382979
chr2	183594574	183616512	+	MYBL2	0.0	0.103448276	0.032129863	0.033799009	0.984019041	0.396226415	0.254545455	0.258064516	0.531914894	0.274509804	0.151162791	0.153846154	0.465116279	0.242424242	0.023255814	0.12	0.365384615	0.5	0.4375	0.592592593	0.666666667	0.324324324	0.1875	0.159090909	0.324324324	0.156862745	0.098360656	0.123287671	0.228070175	0.17857142899999998	0.016666667	0.085365854	0.233333333	0.254545455	0.202898551	0.264705882	0.571428571	0.231884058	0.17857142899999998	0.11627907	0.404761905	0.05882352900000001	0.014285714	0.013157895	0.05714285700000001
chr9	140685299	140695436	+	hsa_circ_0001905	0.040816327	0.018518519	0.04288194	-0.048305085	0.8996939820000001	0.272727273	0.288461538	0.2	0.26	0.489361702	0.265822785	0.363636364	0.283333333	0.190909091	0.108695652	0.138686131	0.33870967700000004	0.172413793	0.205128205	0.3125	0.244897959	0.28	0.37037037	0.288461538	0.214285714	0.237288136	0.183098592	0.235294118	0.202380952	0.289855072	0.101694915	0.21686747	0.22077922100000005	0.229166667	0.232876712	0.235294118	0.228070175	0.168067227	0.33707865200000003	0.174311927	0.225	0.162790698	0.076923077	0.093333333	0.08510638300000001
chr3	49061761	49064319	-	CTCF	0.0	0.011494253	0.0	0.424966201	0.964637878	0.16981132100000002	0.327272727	0.193548387	0.17021276600000002	0.352941176	0.38372093	0.276923077	0.348837209	0.212121212	0.023255814	0.15	0.326923077	0.227272727	0.25	0.333333333	0.111111111	0.216216216	0.4375	0.318181818	0.216216216	0.31372549	0.393442623	0.397260274	0.438596491	0.339285714	0.033333333	0.280487805	0.483333333	0.2	0.333333333	0.382352941	0.333333333	0.304347826	0.30952381	0.127906977	0.238095238	0.117647059	0.071428571	0.039473684	0.05714285700000001
chr17	56409123	56409324	-	hsa_circ_0000792	0.0	0.003703704	0.0	-0.108474576	0.5025501529999999	0.0	0.096153846	0.095238095	0.0	0.0	0.06329113900000001	0.0	0.333333333	0.045454545	0.0	0.401459854	0.403225806	0.0	0.0	0.0	0.102040816	0.0	0.0	0.480769231	0.0	0.254237288	0.281690141	0.367647059	0.0	0.072463768	0.0	0.7228915659999999	0.0	0.104166667	0.068493151	0.294117647	0.087719298	0.08403361300000001	0.224719101	0.4128440370000001	0.125	0.0	0.0	0.0	0.0
chr1	117944807	117984947	+	hsa_circ_0000119	0.040816327	0.088888889	0.026274075	0.058898305	0.935396124	0.306818182	0.288461538	0.2	0.54	0.319148936	0.151898734	0.2	0.283333333	0.190909091	0.02173913	0.109489051	0.322580645	0.431034483	0.333333333	0.5	0.591836735	0.26	0.148148148	0.153846154	0.28571428600000004	0.152542373	0.08450704199999999	0.102941176	0.14285714300000002	0.130434783	0.016949153	0.108433735	0.14285714300000002	0.25	0.150684932	0.156862745	0.333333333	0.168067227	0.16853932600000002	0.13761467900000002	0.425	0.046511628	0.030769231	0.026666667	0.021276596
chr8	71071739	71075089	-	hsa_circ_0001810	0.0	0.003703704	0.0	0.06059322	1.0	0.306818182	0.288461538	0.20952381	0.52	0.382978723	0.139240506	0.290909091	0.4	0.190909091	0.043478261	0.109489051	0.33870967700000004	0.310344828	0.307692308	0.375	0.510204082	0.34	0.240740741	0.192307692	0.261904762	0.152542373	0.098591549	0.088235294	0.14285714300000002	0.17391304300000002	0.016949153	0.084337349	0.181818182	0.291666667	0.191780822	0.235294118	0.3859649120000001	0.176470588	0.247191011	0.128440367	0.3	0.093023256	0.015384615	0.013333333	0.021276596
chr21	37711076	37717005	+	hsa_circ_0001189	0.030612245	0.011111111000000002	0.036787786	0.022033898	0.959877593	0.238636364	0.25	0.14285714300000002	0.36	0.361702128	0.22784810100000005	0.254545455	0.3	0.163636364	0.086956522	0.094890511	0.322580645	0.275862069	0.307692308	0.46875	0.408163265	0.18	0.314814815	0.153846154	0.28571428600000004	0.203389831	0.14084507	0.220588235	0.166666667	0.202898551	0.050847458	0.16867469899999998	0.207792208	0.291666667	0.232876712	0.156862745	0.315789474	0.12605042	0.247191011	0.146788991	0.4	0.093023256	0.076923077	0.066666667	0.063829787
chr17	44376891	44388641	-	hsa_circ_0044193	0.040816327	0.011111111000000002	0.011753572	0.022033898	0.59299558	0.295454545	0.384615385	0.19047619	0.44	0.404255319	0.253164557	0.272727273	0.333333333	0.163636364	0.043478261	0.102189781	0.33870967700000004	0.310344828	0.358974359	0.34375	0.408163265	0.32	0.27777777800000003	0.153846154	0.261904762	0.254237288	0.14084507	0.191176471	0.17857142899999998	0.202898551	0.033898305	0.120481928	0.207792208	0.291666667	0.219178082	0.176470588	0.350877193	0.159663866	0.213483146	0.13761467900000002	0.325	0.023255814	0.030769231	0.026666667	0.042553191
chr6	30690694	30690805	+	hsa_circ_0075927	0.0	0.0	0.014013573	0.68220339	0.792247535	0.102272727	0.346153846	0.085714286	0.0	0.191489362	0.455696203	0.163636364	0.15	0.327272727	0.0	0.197080292	0.0	0.155172414	0.230769231	0.28125	0.183673469	0.36	0.0	0.692307692	0.0	0.457627119	0.0	0.264705882	0.321428571	0.0	0.152542373	0.21686747	0.116883117	0.5625	0.369863014	0.176470588	0.315789474	0.0	0.303370787	0.0	0.45	0.0	0.0	0.0	0.382978723
chr16	1447178	1453345	-	CTCF	0.027777778	0.045977011	0.0	-0.028391167	0.72016321	0.132075472	0.2	0.161290323	0.08510638300000001	0.254901961	0.33720930200000004	0.33846153799999995	0.302325581	0.181818182	0.11627907	0.18	0.326923077	0.06818181799999999	0.125	0.185185185	0.133333333	0.216216216	0.5	0.25	0.135135135	0.294117647	0.393442623	0.397260274	0.473684211	0.392857143	0.166666667	0.304878049	0.4	0.145454545	0.405797101	0.470588235	0.30952381	0.130434783	0.369047619	0.244186047	0.14285714300000002	0.264705882	0.157142857	0.144736842	0.171428571
chr4	106345352	106377902	-	hsa_circ_0001434	0.06122449	0.037037037	0.002168973	-0.052542373	0.215232914	0.261363636	0.25	0.180952381	0.48	0.29787234	0.17721519	0.2	0.3	0.154545455	0.043478261	0.094890511	0.33870967700000004	0.362068966	0.358974359	0.4375	0.591836735	0.28	0.166666667	0.134615385	0.261904762	0.152542373	0.098591549	0.117647059	0.154761905	0.144927536	0.016949153	0.108433735	0.16883116899999998	0.270833333	0.16438356199999998	0.176470588	0.421052632	0.134453782	0.179775281	0.128440367	0.4	0.046511628	0.030769231	0.026666667	0.042553191
chr9	111800296	111870850	-	PRDM1	0.25	0.149425287	0.0	0.040108157	1.0	0.41509434	0.254545455	0.290322581	0.446808511	0.294117647	0.174418605	0.2	0.441860465	0.287878788	0.046511628	0.15	0.403846154	0.409090909	0.40625	0.518518519	0.533333333	0.324324324	0.229166667	0.181818182	0.324324324	0.19607843100000005	0.114754098	0.136986301	0.245614035	0.232142857	0.033333333	0.134146341	0.233333333	0.218181818	0.231884058	0.294117647	0.476190476	0.260869565	0.226190476	0.174418605	0.35714285700000004	0.05882352900000001	0.028571429	0.026315789	0.05714285700000001
chr2	197872529	197873755	-	hsa_circ_0001087	0.0	0.0	0.0	0.091525424	0.929955797	0.261363636	0.288461538	0.247619048	0.3	0.5106382979999999	0.164556962	0.290909091	0.283333333	0.209090909	0.043478261	0.145985401	0.33870967700000004	0.310344828	0.307692308	0.25	0.408163265	0.18	0.314814815	0.269230769	0.28571428600000004	0.169491525	0.14084507	0.161764706	0.19047619	0.217391304	0.050847458	0.13253012	0.246753247	0.3125	0.178082192	0.13725490199999998	0.403508772	0.193277311	0.19101123600000006	0.128440367	0.4	0.069767442	0.076923077	0.04	0.021276596
chr1	55595149	55609876	-	GABPA	0.027777778	0.022988506	0.0	0.061288869	0.984019041	0.433962264	0.254545455	0.322580645	0.531914894	0.294117647	0.186046512	0.16923076899999998	0.511627907	0.272727273	0.046511628	0.12	0.403846154	0.522727273	0.4375	0.518518519	0.622222222	0.378378378	0.229166667	0.159090909	0.324324324	0.19607843100000005	0.114754098	0.109589041	0.263157895	0.25	0.016666667	0.085365854	0.183333333	0.236363636	0.231884058	0.294117647	0.571428571	0.275362319	0.214285714	0.127906977	0.404761905	0.05882352900000001	0.014285714	0.013157895	0.05714285700000001
chr14	105241274	105246553	-	ZNF143	0.013888889	0.091954023	0.0	-0.039657503	0.842570554	0.075471698	0.145454545	0.14516129	0.063829787	0.156862745	0.325581395	0.292307692	0.23255814	0.227272727	0.162790698	0.22	0.25	0.045454545	0.15625	0.222222222	0.044444444000000013	0.162162162	0.291666667	0.295454545	0.108108108	0.254901961	0.426229508	0.452054795	0.421052632	0.321428571	0.1	0.5	0.3666666670000001	0.090909091	0.333333333	0.411764706	0.214285714	0.17391304300000002	0.392857143	0.33720930200000004	0.14285714300000002	0.176470588	0.157142857	0.105263158	0.114285714
chr20	7980924	7981203	-	hsa_circ_0001131	0.0	0.0	0.0	-0.061440678	0.883032982	0.25	0.480769231	0.40952381	0.22	0.468085106	0.278481013	0.454545455	0.233333333	0.327272727	0.0	0.211678832	0.516129032	0.189655172	0.102564103	0.5625	0.081632653	0.36	0.203703704	0.211538462	0.095238095	0.186440678	0.197183099	0.264705882	0.130952381	0.362318841	0.0	0.13253012	0.181818182	0.0	0.095890411	0.215686275	0.192982456	0.394957983	0.404494382	0.293577982	0.35	0.093023256	0.0	0.0	0.0
chrX	1460620	1471125	+	hsa_circ_0089783	0.173469388	0.055555556	0.088585742	-0.072033898	0.323019381	0.227272727	0.288461538	0.133333333	0.22	0.319148936	0.265822785	0.236363636	0.283333333	0.145454545	0.195652174	0.124087591	0.322580645	0.103448276	0.230769231	0.21875	0.265306122	0.28	0.333333333	0.192307692	0.214285714	0.271186441	0.225352113	0.294117647	0.238095238	0.231884058	0.13559322	0.26506024100000003	0.181818182	0.25	0.328767123	0.235294118	0.280701754	0.08403361300000001	0.25842696600000004	0.229357798	0.2	0.162790698	0.16923076899999998	0.133333333	0.14893617
chr19	1271327	1271466	+	hsa_circ_0000865	0.0	0.0	0.112103872	0.248305085	0.733083985	0.0	0.269230769	0.0	0.0	0.14893617	0.088607595	0.4	0.116666667	0.327272727	0.47826087	0.102189781	0.0	0.0	0.179487179	0.6875	0.0	0.14	0.0	0.557692308	0.166666667	0.372881356	0.098591549	0.426470588	0.261904762	0.0	0.0	0.6987951809999999	0.090909091	0.291666667	0.191780822	0.274509804	0.3859649120000001	0.05882352900000001	0.325842697	0.201834862	0.55	0.325581395	1.0	0.0	0.14893617
chr1	212241565	212254092	+	hsa_circ_0000180	0.010204082	0.0	0.031318271	0.094067797	0.978578715	0.284090909	0.269230769	0.180952381	0.56	0.319148936	0.189873418	0.145454545	0.3	0.181818182	0.043478261	0.094890511	0.322580645	0.396551724	0.41025641	0.40625	0.591836735	0.24	0.166666667	0.153846154	0.30952381	0.152542373	0.098591549	0.147058824	0.17857142899999998	0.144927536	0.016949153	0.096385542	0.15584415599999998	0.270833333	0.191780822	0.176470588	0.438596491	0.176470588	0.16853932600000002	0.110091743	0.425	0.046511628	0.015384615	0.0	0.042553191
chr1	12061457	12073572	+	RXRA	0.041666667	0.08045977	0.053078267	0.033799009	0.984019041	0.188679245	0.2	0.225806452	0.17021276600000002	0.294117647	0.26744186	0.292307692	0.418604651	0.287878788	0.069767442	0.21	0.365384615	0.113636364	0.25	0.296296296	0.177777778	0.243243243	0.35416666700000005	0.318181818	0.189189189	0.274509804	0.295081967	0.273972603	0.333333333	0.303571429	0.066666667	0.31707317100000004	0.333333333	0.181818182	0.31884058	0.352941176	0.404761905	0.202898551	0.35714285700000004	0.255813953	0.214285714	0.147058824	0.071428571	0.092105263	0.114285714
chr12	46622935	46624417	-	hsa_circ_0000395	0.0	0.0	0.0	0.129661017	0.943216593	0.25	0.346153846	0.180952381	0.48	0.191489362	0.164556962	0.254545455	0.333333333	0.13636363599999998	0.02173913	0.094890511	0.370967742	0.344827586	0.282051282	0.5625	0.551020408	0.34	0.111111111	0.134615385	0.261904762	0.169491525	0.112676056	0.132352941	0.17857142899999998	0.130434783	0.050847458	0.108433735	0.16883116899999998	0.229166667	0.219178082	0.19607843100000005	0.3859649120000001	0.18487395	0.123595506	0.091743119	0.45	0.069767442	0.015384615	0.013333333	0.042553191
chrX	155125285	155127913	+	hsa_circ_0092176	0.0	0.0	0.029251312	0.067372881	0.626657599	0.21590909100000005	0.288461538	0.171428571	0.42	0.382978723	0.139240506	0.163636364	0.3666666670000001	0.145454545	0.086956522	0.087591241	0.419354839	0.431034483	0.358974359	0.4375	0.551020408	0.28	0.166666667	0.173076923	0.333333333	0.152542373	0.098591549	0.117647059	0.14285714300000002	0.17391304300000002	0.0	0.072289157	0.14285714300000002	0.35416666700000005	0.16438356199999998	0.19607843100000005	0.438596491	0.100840336	0.19101123600000006	0.110091743	0.4	0.046511628	0.046153846	0.013333333	0.042553191
chr12	6778196	6797392	-	TAF1	0.041666667	0.068965517	0.0	0.11762055	1.0	0.28301886800000003	0.272727273	0.274193548	0.276595745	0.274509804	0.23255814	0.215384615	0.465116279	0.287878788	0.046511628	0.17	0.384615385	0.25	0.34375	0.4074074070000001	0.377777778	0.297297297	0.291666667	0.227272727	0.297297297	0.274509804	0.213114754	0.219178082	0.315789474	0.25	0.05	0.17073170699999998	0.283333333	0.218181818	0.289855072	0.323529412	0.5	0.260869565	0.261904762	0.197674419	0.30952381	0.088235294	0.05714285700000001	0.039473684	0.085714286
chr7	56046042	56051561	+	EGR1	0.027777778	0.0	0.033861175	0.078864353	1.0	0.358490566	0.254545455	0.306451613	0.404255319	0.31372549	0.209302326	0.16923076899999998	0.441860465	0.227272727	0.093023256	0.12	0.365384615	0.295454545	0.40625	0.481481481	0.444444444	0.405405405	0.270833333	0.204545455	0.324324324	0.235294118	0.196721311	0.16438356199999998	0.350877193	0.25	0.033333333	0.12195122	0.266666667	0.254545455	0.246376812	0.352941176	0.571428571	0.231884058	0.226190476	0.139534884	0.28571428600000004	0.05882352900000001	0.05714285700000001	0.039473684	0.085714286
chr11	47540449	47541488	-	hsa_circ_0000305	0.0	0.003703704	0.0	0.043644068	0.8269296159999999	0.14772727300000002	0.25	0.20952381	0.28	0.276595745	0.22784810100000005	0.254545455	0.233333333	0.163636364	0.130434783	0.094890511	0.370967742	0.172413793	0.205128205	0.34375	0.510204082	0.22	0.27777777800000003	0.134615385	0.14285714300000002	0.220338983	0.211267606	0.338235294	0.214285714	0.246376812	0.169491525	0.192771084	0.22077922100000005	0.145833333	0.356164384	0.19607843100000005	0.245614035	0.201680672	0.25842696600000004	0.128440367	0.375	0.139534884	0.153846154	0.08	0.106382979
chr9	140705912	140712590	+	hsa_circ_0001906	0.010204082	0.003703704	0.055456332	-0.107627119	0.927575655	0.102272727	0.173076923	0.123809524	0.12	0.29787234	0.303797468	0.381818182	0.283333333	0.145454545	0.17391304300000002	0.16058394199999998	0.241935484	0.051724138	0.128205128	0.1875	0.14285714300000002	0.18	0.314814815	0.269230769	0.119047619	0.220338983	0.323943662	0.397058824	0.226190476	0.31884058	0.152542373	0.325301205	0.298701299	0.1875	0.301369863	0.274509804	0.263157895	0.109243697	0.415730337	0.247706422	0.125	0.186046512	0.138461538	0.133333333	0.127659574
chrX	2637701	2656297	+	hsa_circ_0089811	0.112244898	0.096296296	0.454200462	-0.048728814	0.341380483	0.204545455	0.269230769	0.152380952	0.24	0.29787234	0.240506329	0.272727273	0.283333333	0.145454545	0.086956522	0.131386861	0.290322581	0.155172414	0.205128205	0.28125	0.326530612	0.22	0.296296296	0.192307692	0.214285714	0.237288136	0.197183099	0.235294118	0.25	0.217391304	0.06779661	0.180722892	0.233766234	0.229166667	0.301369863	0.19607843100000005	0.438596491	0.12605042	0.235955056	0.165137615	0.25	0.11627907	0.076923077	0.066666667	0.08510638300000001
chr13	50140753	50141436	-	hsa_circ_0000484	0.0	0.0	0.0	0.303813559	0.972118327	0.261363636	0.288461538	0.276190476	0.32	0.255319149	0.189873418	0.163636364	0.383333333	0.236363636	0.02173913	0.145985401	0.35483871	0.275862069	0.41025641	0.40625	0.306122449	0.3	0.240740741	0.192307692	0.30952381	0.220338983	0.08450704199999999	0.088235294	0.107142857	0.231884058	0.016949153	0.120481928	0.012987013	0.145833333	0.273972603	0.392156863	0.49122807	0.260504202	0.224719101	0.201834862	0.375	0.093023256	0.046153846	0.053333333	0.191489362
chr19	15469777	15484151	-	FOSL2	0.125	0.172413793	0.003746161	0.022082019	0.946956817	0.264150943	0.236363636	0.209677419	0.14893617	0.254901961	0.255813953	0.323076923	0.395348837	0.287878788	0.11627907	0.2	0.307692308	0.113636364	0.25	0.259259259	0.2	0.243243243	0.35416666700000005	0.295454545	0.189189189	0.274509804	0.262295082	0.287671233	0.350877193	0.339285714	0.116666667	0.329268293	0.3	0.2	0.31884058	0.352941176	0.380952381	0.188405797	0.369047619	0.279069767	0.214285714	0.176470588	0.128571429	0.118421053	0.14285714300000002
chr2	8957747	8958923	-	SIN3AK20	0.0	0.0	0.0	0.090130689	0.925875553	0.33962264200000003	0.2	0.35483871	0.617021277	0.352941176	0.104651163	0.153846154	0.488372093	0.242424242	0.069767442	0.14	0.519230769	0.613636364	0.3125	0.666666667	0.8	0.324324324	0.208333333	0.13636363599999998	0.378378378	0.078431373	0.049180328	0.068493151	0.140350877	0.232142857	0.016666667	0.073170732	0.15	0.363636364	0.130434783	0.176470588	0.404761905	0.260869565	0.166666667	0.162790698	0.476190476	0.088235294	0.028571429	0.026315789	0.085714286
chr1	146403654	146457302	+	hsa_circ_0013939	0.040816327	0.17037037	0.029136743	-0.08940678	0.234274056	0.159090909	0.269230769	0.2	0.22	0.29787234	0.22784810100000005	0.254545455	0.3666666670000001	0.163636364	0.065217391	0.138686131	0.419354839	0.189655172	0.333333333	0.28125	0.306122449	0.26	0.222222222	0.230769231	0.238095238	0.203389831	0.15492957699999998	0.176470588	0.226190476	0.188405797	0.016949153	0.16867469899999998	0.16883116899999998	0.25	0.273972603	0.274509804	0.438596491	0.14285714300000002	0.247191011	0.155963303	0.275	0.069767442	0.030769231	0.013333333	0.042553191
chr2	239090705	239093928	-	hsa_circ_0001116	0.020408163	0.003703704	0.0	0.006355932	0.963957837	0.272727273	0.307692308	0.171428571	0.3	0.319148936	0.215189873	0.290909091	0.316666667	0.2	0.065217391	0.138686131	0.387096774	0.172413793	0.230769231	0.28125	0.306122449	0.32	0.222222222	0.269230769	0.166666667	0.186440678	0.169014085	0.25	0.14285714300000002	0.246376812	0.033898305	0.180722892	0.246753247	0.229166667	0.205479452	0.176470588	0.350877193	0.12605042	0.303370787	0.201834862	0.3	0.093023256	0.061538462	0.04	0.063829787
chr11	62649364	62653080	+	HNF4A	0.0	0.011494253	0.050711771	0.059936909	0.885753145	0.188679245	0.236363636	0.290322581	0.191489362	0.215686275	0.209302326	0.184615385	0.372093023	0.272727273	0.093023256	0.22	0.403846154	0.204545455	0.375	0.333333333	0.244444444	0.243243243	0.208333333	0.340909091	0.216216216	0.235294118	0.196721311	0.219178082	0.368421053	0.267857143	0.033333333	0.195121951	0.3	0.145454545	0.347826087	0.323529412	0.571428571	0.260869565	0.273809524	0.197674419	0.35714285700000004	0.05882352900000001	0.042857143	0.052631579000000005	0.085714286
chr16	88718347	88729495	-	TEAD4	0.055555556	0.057471264	0.0	-0.059486255	0.875212513	0.132075472	0.145454545	0.177419355	0.106382979	0.19607843100000005	0.290697674	0.261538462	0.348837209	0.181818182	0.11627907	0.2	0.288461538	0.113636364	0.15625	0.222222222	0.133333333	0.189189189	0.35416666700000005	0.25	0.135135135	0.31372549	0.393442623	0.410958904	0.368421053	0.35714285700000004	0.216666667	0.365853659	0.35	0.145454545	0.333333333	0.411764706	0.35714285700000004	0.15942029	0.35714285700000004	0.244186047	0.119047619	0.205882353	0.214285714	0.15789473699999998	0.171428571
chr5	176333011	176378578	-	ZNF263	0.13888888900000002	0.137931034	0.000243936	0.074808472	0.782386943	0.377358491	0.272727273	0.290322581	0.468085106	0.294117647	0.174418605	0.2	0.418604651	0.318181818	0.046511628	0.15	0.384615385	0.454545455	0.40625	0.5555555560000001	0.5111111110000001	0.324324324	0.25	0.204545455	0.35135135100000003	0.215686275	0.131147541	0.16438356199999998	0.228070175	0.232142857	0.033333333	0.134146341	0.25	0.218181818	0.231884058	0.294117647	0.428571429	0.289855072	0.238095238	0.186046512	0.404761905	0.088235294	0.028571429	0.026315789	0.05714285700000001
chr17	76108998	76113725	-	REST	0.027777778	0.011494253	0.0	-0.028391167	0.731723903	0.16981132100000002	0.163636364	0.177419355	0.08510638300000001	0.215686275	0.302325581	0.215384615	0.302325581	0.181818182	0.139534884	0.21	0.346153846	0.06818181799999999	0.25	0.185185185	0.15555555599999998	0.162162162	0.375	0.272727273	0.216216216	0.254901961	0.540983607	0.452054795	0.403508772	0.303571429	0.133333333	0.35365853700000005	0.383333333	0.145454545	0.376811594	0.382352941	0.28571428600000004	0.17391304300000002	0.333333333	0.255813953	0.166666667	0.117647059	0.157142857	0.092105263	0.228571429
chr20	30136831	30147450	+	JUND	0.097222222	0.034482759	0.036094616	0.005407841	0.953417205	0.264150943	0.290909091	0.225806452	0.212765957	0.333333333	0.279069767	0.307692308	0.465116279	0.287878788	0.069767442	0.19	0.346153846	0.204545455	0.3125	0.37037037	0.222222222	0.297297297	0.395833333	0.272727273	0.216216216	0.274509804	0.278688525	0.273972603	0.350877193	0.35714285700000004	0.05	0.25609756100000003	0.3	0.218181818	0.31884058	0.352941176	0.380952381	0.246376812	0.369047619	0.255813953	0.238095238	0.088235294	0.071428571	0.065789474	0.085714286
chr7	30624945	30625095	-	hsa_circ_0079709	0.0	0.0	0.0	-0.019915254	0.068684121	0.0	0.384615385	0.0	0.0	0.425531915	0.34177215200000005	0.6	0.333333333	0.0	0.152173913	0.094890511	0.112903226	0.0	0.0	0.40625	0.14285714300000002	0.14	0.740740741	0.0	0.30952381	0.457627119	0.098591549	0.294117647	0.321428571	0.289855072	0.457627119	0.397590361	0.428571429	0.145833333	0.643835616	0.254901961	0.228070175	0.05882352900000001	0.370786517	0.119266055	0.175	0.302325581	0.107692308	0.266666667	0.14893617
chr12	53290970	53292303	-	RFX5	0.0	0.0	0.007124833000000001	0.030644434	0.8843930640000001	0.113207547	0.181818182	0.193548387	0.234042553	0.254901961	0.302325581	0.246153846	0.465116279	0.166666667	0.069767442	0.18	0.346153846	0.181818182	0.4375	0.37037037	0.311111111	0.27027027	0.35416666700000005	0.25	0.297297297	0.392156863	0.327868852	0.315068493	0.350877193	0.5	0.083333333	0.31707317100000004	0.283333333	0.109090909	0.420289855	0.352941176	0.238095238	0.17391304300000002	0.44047619	0.255813953	0.19047619	0.147058824	0.042857143	0.065789474	0.114285714
chr2	40655612	40657444	-	hsa_circ_0000994	0.0	0.0	0.0	0.61440678	1.0	0.181818182	0.288461538	0.295238095	0.22	0.319148936	0.189873418	0.309090909	0.3	0.236363636	0.086956522	0.211678832	0.5	0.172413793	0.256410256	0.28125	0.306122449	0.26	0.166666667	0.288461538	0.261904762	0.220338983	0.098591549	0.117647059	0.095238095	0.246376812	0.050847458	0.108433735	0.15584415599999998	0.35416666700000005	0.150684932	0.215686275	0.333333333	0.235294118	0.16853932600000002	0.211009174	0.225	0.046511628	0.015384615	0.04	0.14893617
chrX	2161063	2184988	-	hsa_circ_0089796	0.153061224	0.096296296	6.59e-05	-0.037711864	0.292077525	0.170454545	0.25	0.133333333	0.22	0.361702128	0.253164557	0.327272727	0.283333333	0.154545455	0.108695652	0.138686131	0.274193548	0.172413793	0.230769231	0.28125	0.244897959	0.2	0.333333333	0.211538462	0.214285714	0.220338983	0.211267606	0.264705882	0.214285714	0.217391304	0.084745763	0.21686747	0.324675325	0.270833333	0.328767123	0.235294118	0.263157895	0.117647059	0.280898876	0.19266055	0.225	0.11627907	0.107692308	0.08	0.08510638300000001
chr4	38055819	38119813	+	RAD21	0.083333333	0.08045977	0.032944039	-0.030644434	0.949676981	0.33962264200000003	0.254545455	0.290322581	0.361702128	0.31372549	0.220930233	0.230769231	0.418604651	0.287878788	0.069767442	0.16	0.384615385	0.295454545	0.3125	0.4074074070000001	0.422222222	0.324324324	0.291666667	0.204545455	0.243243243	0.235294118	0.196721311	0.205479452	0.298245614	0.28571428600000004	0.05	0.158536585	0.3	0.218181818	0.260869565	0.323529412	0.476190476	0.260869565	0.273809524	0.197674419	0.30952381	0.088235294	0.05714285700000001	0.039473684	0.085714286
chr17	77080619	77081816	+	HNF4A	0.0	0.0	0.092554723	-0.023884633	0.851411085	0.056603774	0.127272727	0.096774194	0.063829787	0.235294118	0.220930233	0.215384615	0.372093023	0.227272727	0.139534884	0.28	0.25	0.022727273	0.0625	0.185185185	0.044444444000000013	0.081081081	0.291666667	0.363636364	0.081081081	0.235294118	0.37704918	0.479452055	0.403508772	0.482142857	0.116666667	0.414634146	0.4166666670000001	0.109090909	0.391304348	0.470588235	0.404761905	0.144927536	0.404761905	0.360465116	0.071428571	0.235294118	0.185714286	0.105263158	0.2
chr2	169018296	169038600	-	hsa_circ_0001079	0.030612245	0.02962963	0.0	0.041101695	1.0	0.227272727	0.269230769	0.180952381	0.4	0.319148936	0.17721519	0.236363636	0.333333333	0.163636364	0.043478261	0.102189781	0.33870967700000004	0.275862069	0.307692308	0.375	0.510204082	0.24	0.222222222	0.173076923	0.28571428600000004	0.152542373	0.12676056300000002	0.147058824	0.166666667	0.188405797	0.033898305	0.120481928	0.207792208	0.229166667	0.205479452	0.19607843100000005	0.403508772	0.14285714300000002	0.224719101	0.128440367	0.35	0.046511628	0.030769231	0.013333333	0.042553191
chr6	44200543	44201888	+	MYC	0.0	0.0	0.043542585	0.108607481	0.948316899	0.113207547	0.181818182	0.129032258	0.08510638300000001	0.254901961	0.290697674	0.16923076899999998	0.23255814	0.212121212	0.069767442	0.25	0.326923077	0.090909091	0.125	0.259259259	0.133333333	0.189189189	0.208333333	0.363636364	0.189189189	0.19607843100000005	0.31147541	0.383561644	0.456140351	0.232142857	0.1	0.31707317100000004	0.4166666670000001	0.127272727	0.362318841	0.382352941	0.5476190479999999	0.15942029	0.30952381	0.290697674	0.166666667	0.176470588	0.1	0.052631579000000005	0.114285714
chr2	75196535	75196859	+	CEBPB	0.0	0.0	0.043864137	0.206399279	0.8775926559999999	0.113207547	0.218181818	0.35483871	0.191489362	0.176470588	0.104651163	0.384615385	0.7209302329999999	0.333333333	0.069767442	0.12	0.538461538	0.272727273	0.1875	0.111111111	0.266666667	0.162162162	0.458333333	0.06818181799999999	0.162162162	0.235294118	0.049180328	0.301369863	0.210526316	0.5	0.0	0.109756098	0.566666667	0.272727273	0.31884058	0.352941176	0.880952381	0.405797101	0.297619048	0.255813953	0.214285714	0.088235294	0.085714286	0.039473684	0.0
chr1	225597992	225600347	-	SP4	0.013888889	0.011494253	0.0	-0.00135196	1.0	0.452830189	0.2	0.290322581	0.361702128	0.274509804	0.186046512	0.16923076899999998	0.348837209	0.212121212	0.069767442	0.14	0.442307692	0.295454545	0.25	0.444444444	0.444444444	0.324324324	0.166666667	0.181818182	0.297297297	0.176470588	0.131147541	0.191780822	0.280701754	0.196428571	0.066666667	0.17073170699999998	0.283333333	0.145454545	0.231884058	0.382352941	0.523809524	0.202898551	0.261904762	0.197674419	0.28571428600000004	0.05882352900000001	0.071428571	0.092105263	0.14285714300000002
chr1	15862969	15863309	+	PAX5	0.0	0.0	0.083613041	0.556106354	0.955117307	0.396226415	0.436363636	0.7580645159999999	0.063829787	0.117647059	0.174418605	0.230769231	0.88372093	0.53030303	0.279069767	0.15	0.5	0.204545455	0.1875	0.222222222	0.4	0.405405405	0.25	0.204545455	0.162162162	0.294117647	0.098360656	0.08219178099999999	0.315789474	0.375	0.15	0.073170732	0.15	0.381818182	0.130434783	0.088235294	0.833333333	0.463768116	0.214285714	0.174418605	0.14285714300000002	0.264705882	0.085714286	0.078947368	0.171428571
chr15	94899365	94945248	+	hsa_circ_0000660	0.06122449	0.062962963	0.03892537	-0.003813559	0.976878613	0.295454545	0.326923077	0.2	0.5	0.34042553200000003	0.17721519	0.236363636	0.316666667	0.172727273	0.043478261	0.116788321	0.33870967700000004	0.344827586	0.307692308	0.40625	0.510204082	0.28	0.203703704	0.173076923	0.238095238	0.169491525	0.112676056	0.132352941	0.166666667	0.188405797	0.033898305	0.120481928	0.181818182	0.25	0.178082192	0.19607843100000005	0.368421053	0.176470588	0.202247191	0.13761467900000002	0.35	0.046511628	0.030769231	0.026666667	0.042553191
chr4	178274461	178274882	+	hsa_circ_0001459	0.0	0.0	0.104134231	0.250423729	0.959537572	0.454545455	0.7307692309999999	0.295238095	0.42	0.617021277	0.265822785	0.309090909	0.483333333	0.263636364	0.108695652	0.087591241	0.274193548	0.413793103	0.435897436	0.3125	0.28571428600000004	0.8	0.222222222	0.096153846	0.571428571	0.35593220299999995	0.14084507	0.073529412	0.166666667	0.304347826	0.0	0.0	0.12987013	0.35416666700000005	0.260273973	0.19607843100000005	0.210526316	0.218487395	0.34831460700000005	0.091743119	0.3	0.046511628	0.076923077	0.0	0.0
chr2	235401685	235404480	-	NR3C1	0.0	0.011494253	0.0	0.255520505	0.929955797	0.452830189	0.254545455	0.322580645	0.404255319	0.235294118	0.186046512	0.215384615	0.441860465	0.272727273	0.093023256	0.15	0.365384615	0.340909091	0.21875	0.4074074070000001	0.444444444	0.27027027	0.25	0.25	0.297297297	0.274509804	0.213114754	0.191780822	0.210526316	0.214285714	0.05	0.134146341	0.3	0.2	0.15942029	0.323529412	0.5	0.260869565	0.226190476	0.151162791	0.214285714	0.05882352900000001	0.05714285700000001	0.052631579000000005	0.114285714
chr14	39565101	39565343	-	NFKB	0.0	0.0	0.0	0.715637675	0.918055083	0.320754717	0.6	0.661290323	0.08510638300000001	0.411764706	0.244186047	0.123076923	0.488372093	0.378787879	0.279069767	0.21	0.480769231	0.181818182	0.375	0.296296296	0.377777778	0.567567568	0.4375	0.477272727	0.324324324	0.568627451	0.06557377	0.16438356199999998	0.298245614	0.14285714300000002	0.0	0.097560976	0.133333333	0.218181818	0.057971014	0.235294118	0.5	0.362318841	0.095238095	0.139534884	0.28571428600000004	0.117647059	0.114285714	0.0	0.114285714
chr8	144458694	144466390	+	MXI1	0.0	0.137931034	0.072645423	-0.018927445	0.795307718	0.056603774	0.127272727	0.112903226	0.042553191	0.19607843100000005	0.38372093	0.384615385	0.255813953	0.166666667	0.11627907	0.22	0.230769231	0.022727273	0.125	0.148148148	0.044444444000000013	0.135135135	0.4791666670000001	0.25	0.108108108	0.333333333	0.557377049	0.547945205	0.368421053	0.428571429	0.2	0.43902439	0.5	0.090909091	0.304347826	0.470588235	0.166666667	0.130434783	0.452380952	0.290697674	0.071428571	0.235294118	0.185714286	0.17105263199999998	0.114285714
chr3	169863210	169867032	-	hsa_circ_0001360	0.020408163	0.007407406999999999	0.0	0.13135593199999998	0.930295818	0.261363636	0.25	0.171428571	0.38	0.255319149	0.189873418	0.218181818	0.3	0.13636363599999998	0.043478261	0.094890511	0.387096774	0.310344828	0.333333333	0.375	0.469387755	0.22	0.222222222	0.115384615	0.333333333	0.220338983	0.112676056	0.132352941	0.154761905	0.15942029	0.033898305	0.144578313	0.15584415599999998	0.291666667	0.219178082	0.235294118	0.298245614	0.100840336	0.179775281	0.146788991	0.35	0.069767442	0.046153846	0.026666667	0.063829787
chr1	161070345	161071961	-	STAT3	0.041666667	0.011494253	0.0	0.189274448	0.926215573	0.452830189	0.236363636	0.35483871	0.489361702	0.254901961	0.186046512	0.276923077	0.395348837	0.303030303	0.162790698	0.22	0.403846154	0.340909091	0.46875	0.4074074070000001	0.311111111	0.324324324	0.3125	0.272727273	0.243243243	0.254901961	0.114754098	0.150684932	0.228070175	0.375	0.033333333	0.219512195	0.25	0.163636364	0.246376812	0.323529412	0.261904762	0.31884058	0.273809524	0.302325581	0.28571428600000004	0.05882352900000001	0.05714285700000001	0.092105263	0.114285714
chr4	8224566	8242830	+	MAX	0.0	0.287356322	0.068945198	-0.042812078	0.777286637	0.113207547	0.181818182	0.161290323	0.063829787	0.37254902	0.360465116	0.353846154	0.348837209	0.196969697	0.093023256	0.2	0.288461538	0.090909091	0.1875	0.185185185	0.111111111	0.162162162	0.4791666670000001	0.25	0.189189189	0.294117647	0.37704918	0.383561644	0.456140351	0.35714285700000004	0.116666667	0.365853659	0.383333333	0.290909091	0.275362319	0.352941176	0.35714285700000004	0.17391304300000002	0.369047619	0.255813953	0.14285714300000002	0.147058824	0.128571429	0.092105263	0.114285714
chr19	41777986	41787180	+	RXRA	0.041666667	0.045977011	0.029802966	0.049571879000000006	1.0	0.33962264200000003	0.272727273	0.258064516	0.29787234	0.333333333	0.23255814	0.246153846	0.465116279	0.303030303	0.069767442	0.17	0.346153846	0.318181818	0.40625	0.4074074070000001	0.311111111	0.378378378	0.291666667	0.204545455	0.324324324	0.254901961	0.229508197	0.219178082	0.3859649120000001	0.303571429	0.05	0.158536585	0.283333333	0.236363636	0.260869565	0.352941176	0.5	0.246376812	0.30952381	0.220930233	0.28571428600000004	0.088235294	0.05714285700000001	0.039473684	0.05714285700000001
chr10	26994214	27035726	+	MYC	0.388888889	0.16091954	0.0392246	-0.007210455	0.966678001	0.41509434	0.290909091	0.274193548	0.361702128	0.31372549	0.244186047	0.246153846	0.441860465	0.272727273	0.069767442	0.15	0.365384615	0.295454545	0.375	0.444444444	0.422222222	0.35135135100000003	0.3125	0.204545455	0.297297297	0.254901961	0.196721311	0.205479452	0.280701754	0.28571428600000004	0.05	0.182926829	0.25	0.236363636	0.260869565	0.294117647	0.428571429	0.246376812	0.273809524	0.197674419	0.30952381	0.117647059	0.05714285700000001	0.039473684	0.085714286
chr15	66030044	66044966	-	FOXA1	0.055555556	0.08045977	0.0	0.071653898	0.8996939820000001	0.471698113	0.309090909	0.241935484	0.5106382979999999	0.274509804	0.174418605	0.16923076899999998	0.465116279	0.257575758	0.046511628	0.13	0.384615385	0.477272727	0.375	0.518518519	0.644444444	0.324324324	0.229166667	0.181818182	0.378378378	0.235294118	0.131147541	0.136986301	0.263157895	0.196428571	0.033333333	0.109756098	0.2	0.254545455	0.246376812	0.235294118	0.5	0.246376812	0.17857142899999998	0.162790698	0.333333333	0.05882352900000001	0.042857143	0.013157895	0.05714285700000001
chr11	67758574	67770645	-	NFKB	0.041666667	0.057471264	0.000394416	0.030193781	0.901394084	0.188679245	0.218181818	0.177419355	0.127659574	0.31372549	0.290697674	0.307692308	0.325581395	0.196969697	0.11627907	0.21	0.288461538	0.113636364	0.25	0.259259259	0.2	0.243243243	0.4166666670000001	0.25	0.243243243	0.274509804	0.360655738	0.369863014	0.333333333	0.35714285700000004	0.15	0.37804878	0.316666667	0.181818182	0.31884058	0.323529412	0.28571428600000004	0.188405797	0.345238095	0.255813953	0.19047619	0.147058824	0.128571429	0.144736842	0.114285714
chr9	139834884	139837958	-	FOS	0.0	0.0	0.0	0.150968905	0.828969738	0.037735849	0.254545455	0.08064516099999999	0.0	0.37254902	0.348837209	0.369230769	0.325581395	0.13636363599999998	0.209302326	0.2	0.211538462	0.045454545	0.15625	0.185185185	0.022222222000000003	0.243243243	0.541666667	0.4318181820000001	0.189189189	0.431372549	0.426229508	0.534246575	0.298245614	0.392857143	0.35	0.487804878	0.45	0.145454545	0.275362319	0.323529412	0.238095238	0.115942029	0.428571429	0.23255814	0.119047619	0.411764706	0.271428571	0.25	0.257142857
chr12	123336681	123337053	+	hsa_circ_0000456	0.0	0.0	0.016830726	-0.03940678	0.619517171	0.090909091	0.211538462	0.123809524	0.06	0.17021276600000002	0.379746835	0.690909091	0.183333333	0.218181818	0.108695652	0.218978102	0.209677419	0.0	0.076923077	0.15625	0.163265306	0.06	0.148148148	0.153846154	0.119047619	0.186440678	0.267605634	0.514705882	0.19047619	0.463768116	0.0	0.518072289	0.207792208	0.0625	0.219178082	0.215686275	0.087719298	0.134453782	0.696629213	0.394495413	0.125	0.069767442	0.0	0.04	0.0
chr6	10671650	10694839	-	SRF	0.111111111	0.022988506	0.0	0.01442091	0.036382183	0.471698113	0.345454545	0.306451613	0.404255319	0.352941176	0.220930233	0.230769231	0.395348837	0.287878788	0.069767442	0.15	0.346153846	0.363636364	0.375	0.444444444	0.488888889	0.405405405	0.25	0.204545455	0.324324324	0.215686275	0.180327869	0.178082192	0.263157895	0.25	0.05	0.146341463	0.266666667	0.218181818	0.231884058	0.294117647	0.428571429	0.275362319	0.238095238	0.174418605	0.35714285700000004	0.088235294	0.042857143	0.039473684	0.05714285700000001
chr15	72495362	72502200	-	IKZF1	0.013888889	0.022988506	0.000231264	0.068499324	0.925875553	0.226415094	0.2	0.241935484	0.234042553	0.254901961	0.26744186	0.261538462	0.418604651	0.242424242	0.046511628	0.18	0.346153846	0.227272727	0.34375	0.259259259	0.288888889	0.27027027	0.25	0.204545455	0.243243243	0.235294118	0.262295082	0.260273973	0.421052632	0.303571429	0.05	0.219512195	0.333333333	0.236363636	0.31884058	0.411764706	0.5	0.246376812	0.30952381	0.186046512	0.238095238	0.05882352900000001	0.042857143	0.026315789	0.085714286
chr4	75310852	75312499	+	hsa_circ_0069992	0.0	0.014814815	0.025712214	0.052118644000000006	0.8847330840000001	0.238636364	0.25	0.2	0.42	0.255319149	0.189873418	0.218181818	0.2	0.218181818	0.195652174	0.109489051	0.387096774	0.25862069	0.333333333	0.25	0.387755102	0.24	0.240740741	0.269230769	0.214285714	0.305084746	0.225352113	0.220588235	0.166666667	0.17391304300000002	0.220338983	0.156626506	0.194805195	0.25	0.260273973	0.176470588	0.315789474	0.151260504	0.202247191	0.165137615	0.275	0.069767442	0.230769231	0.106666667	0.191489362
chr2	220036618	220037850	-	YY1	0.0	0.0	0.0	0.310049572	0.964977899	0.056603774	0.127272727	0.177419355	0.127659574	0.117647059	0.255813953	0.230769231	0.348837209	0.242424242	0.0	0.23	0.288461538	0.159090909	0.1875	0.259259259	0.133333333	0.162162162	0.229166667	0.272727273	0.162162162	0.274509804	0.393442623	0.397260274	0.543859649	0.28571428600000004	0.116666667	0.280487805	0.383333333	0.109090909	0.376811594	0.5	0.571428571	0.15942029	0.30952381	0.220930233	0.261904762	0.029411765	0.1	0.026315789	0.14285714300000002
chrX	299338	322325	-	hsa_circ_0089775	0.040816327	0.103703704	0.0	-0.046186441	0.041482489	0.056818182	0.115384615	0.076190476	0.1	0.212765957	0.240506329	0.290909091	0.266666667	0.081818182	0.152173913	0.116788321	0.258064516	0.068965517	0.128205128	0.15625	0.14285714300000002	0.1	0.4074074070000001	0.230769231	0.14285714300000002	0.237288136	0.478873239	0.411764706	0.380952381	0.231884058	0.271186441	0.289156627	0.246753247	0.166666667	0.452054795	0.392156863	0.263157895	0.067226891	0.235955056	0.183486239	0.125	0.23255814	0.353846154	0.186666667	0.14893617
chr2	89291921	89292223	-	hsa_circ_0055576	0.0	0.0	0.025898978	0.002966102	0.379462768	0.113636364	0.326923077	0.066666667	0.06	0.361702128	0.417721519	0.472727273	0.6	0.154545455	0.065217391	0.124087591	0.161290323	0.051724138	0.256410256	0.3125	0.469387755	0.2	0.37037037	0.192307692	0.238095238	0.288135593	0.23943662	0.25	0.273809524	0.333333333	0.0	0.084337349	0.38961039	0.6875	0.273972603	0.450980392	0.175438596	0.14285714300000002	0.5168539329999999	0.091743119	0.25	0.0	0.046153846	0.093333333	0.063829787
chr6	32812985	32821748	-	hsa_circ_0075953	0.0	0.014814815	0.0	0.077966102	0.941176471	0.125	0.192307692	0.14285714300000002	0.18	0.276595745	0.265822785	0.254545455	0.3	0.13636363599999998	0.086956522	0.124087591	0.290322581	0.172413793	0.282051282	0.28125	0.244897959	0.18	0.27777777800000003	0.230769231	0.238095238	0.254237288	0.253521127	0.264705882	0.297619048	0.217391304	0.118644068	0.21686747	0.246753247	0.270833333	0.369863014	0.235294118	0.421052632	0.100840336	0.269662921	0.155963303	0.275	0.093023256	0.123076923	0.08	0.08510638300000001
chr13	111276580	111279894	+	MXI1	0.0	0.0	0.049216474	-0.097791798	0.854471268	0.28301886800000003	0.163636364	0.258064516	0.29787234	0.274509804	0.162790698	0.276923077	0.302325581	0.257575758	0.11627907	0.24	0.384615385	0.13636363599999998	0.21875	0.4074074070000001	0.222222222	0.216216216	0.25	0.272727273	0.135135135	0.19607843100000005	0.147540984	0.287671233	0.228070175	0.321428571	0.1	0.365853659	0.316666667	0.145454545	0.231884058	0.323529412	0.28571428600000004	0.246376812	0.30952381	0.290697674	0.214285714	0.147058824	0.128571429	0.131578947	0.14285714300000002
chr7	72507945	72511869	+	hsa_circ_0080466	0.020408163	0.02962963	0.037186425	-0.035169492000000004	0.096225774	0.352272727	0.307692308	0.19047619	0.5	0.425531915	0.202531646	0.2	0.3	0.172727273	0.086956522	0.094890511	0.290322581	0.534482759	0.333333333	0.3125	0.469387755	0.28	0.296296296	0.134615385	0.380952381	0.186440678	0.08450704199999999	0.191176471	0.107142857	0.188405797	0.050847458	0.120481928	0.181818182	0.270833333	0.232876712	0.19607843100000005	0.192982456	0.168067227	0.202247191	0.128440367	0.3	0.093023256	0.046153846	0.04	0.08510638300000001
chrX	2209542	2209644	-	hsa_circ_0089800	0.0	0.0	0.0	0.15	0.301258075	0.0	0.557692308	0.371428571	0.0	0.212765957	0.367088608	0.363636364	0.333333333	0.354545455	0.0	0.072992701	0.629032258	0.172413793	0.0	0.0	0.204081633	0.2	0.0	0.384615385	0.238095238	0.0	0.0	0.0	0.7023809520000001	0.0	0.0	0.240963855	0.12987013	0.4166666670000001	0.136986301	0.19607843100000005	0.684210526	0.327731092	0.224719101	0.0	0.0	0.0	0.153846154	0.0	0.0
chr11	73739331	73745323	-	hsa_circ_0007169	0.010204082	0.0	0.0	0.068644068	1.0	0.21590909100000005	0.326923077	0.20952381	0.28	0.425531915	0.265822785	0.4	0.35	0.263636364	0.065217391	0.175182482	0.35483871	0.189655172	0.333333333	0.3125	0.265306122	0.26	0.314814815	0.288461538	0.214285714	0.237288136	0.197183099	0.264705882	0.166666667	0.304347826	0.016949153	0.180722892	0.22077922100000005	0.270833333	0.178082192	0.176470588	0.245614035	0.210084034	0.370786517	0.256880734	0.375	0.069767442	0.030769231	0.013333333	0.042553191
chr15	25343863	25344425	+	hsa_circ_0034145	0.0	0.0	0.019512907	-0.188559322	0.5399523970000001	0.159090909	0.403846154	0.28571428600000004	0.56	0.531914894	0.22784810100000005	0.163636364	0.266666667	0.181818182	0.0	0.087591241	0.435483871	0.482758621	0.461538462	0.4375	0.428571429	0.32	0.092592593	0.173076923	0.333333333	0.118644068	0.070422535	0.073529412	0.214285714	0.130434783	0.0	0.084337349	0.116883117	0.229166667	0.16438356199999998	0.098039216	0.526315789	0.235294118	0.202247191	0.08256880700000001	0.3	0.046511628	0.030769231	0.0	0.0
chr20	5086833	5090091	-	SMARCC1	0.027777778	0.011494253	0.000486288	0.093285264	0.970418225	0.320754717	0.309090909	0.258064516	0.425531915	0.274509804	0.255813953	0.215384615	0.418604651	0.257575758	0.093023256	0.15	0.326923077	0.25	0.3125	0.481481481	0.466666667	0.405405405	0.291666667	0.204545455	0.27027027	0.294117647	0.213114754	0.246575342	0.298245614	0.303571429	0.083333333	0.207317073	0.25	0.2	0.31884058	0.264705882	0.380952381	0.246376812	0.297619048	0.197674419	0.333333333	0.117647059	0.042857143	0.065789474	0.114285714
chr1	144598511	144604297	+	hsa_circ_0013827	0.0	0.018518519	0.069970557	0.006355932	0.248214893	0.14772727300000002	0.211538462	0.14285714300000002	0.28	0.276595745	0.265822785	0.236363636	0.283333333	0.145454545	0.043478261	0.102189781	0.274193548	0.172413793	0.282051282	0.375	0.367346939	0.2	0.27777777800000003	0.192307692	0.238095238	0.237288136	0.225352113	0.176470588	0.345238095	0.144927536	0.016949153	0.13253012	0.22077922100000005	0.229166667	0.301369863	0.235294118	0.526315789	0.12605042	0.224719101	0.119266055	0.325	0.046511628	0.046153846	0.013333333	0.042553191
chr15	96812000	96834012	-	hsa_circ_0037013	0.06122449	0.018518519	0.0	0.018220339	1.0	0.238636364	0.346153846	0.180952381	0.38	0.361702128	0.202531646	0.309090909	0.316666667	0.181818182	0.065217391	0.116788321	0.306451613	0.25862069	0.307692308	0.3125	0.428571429	0.26	0.240740741	0.192307692	0.261904762	0.186440678	0.12676056300000002	0.176470588	0.19047619	0.202898551	0.033898305	0.16867469899999998	0.207792208	0.291666667	0.219178082	0.176470588	0.3859649120000001	0.159663866	0.224719101	0.155963303	0.3	0.069767442	0.046153846	0.026666667	0.063829787
chr16	2162788	2168463	-	CEBPB	0.0	0.011494253	0.006697153000000001	0.042812078	0.857191431	0.056603774	0.090909091	0.096774194	0.042553191	0.19607843100000005	0.302325581	0.292307692	0.279069767	0.13636363599999998	0.139534884	0.21	0.230769231	0.022727273	0.125	0.148148148	0.044444444000000013	0.162162162	0.4166666670000001	0.318181818	0.135135135	0.294117647	0.491803279	0.630136986	0.421052632	0.375	0.233333333	0.475609756	0.483333333	0.072727273	0.391304348	0.470588235	0.238095238	0.057971014	0.392857143	0.279069767	0.071428571	0.352941176	0.28571428600000004	0.17105263199999998	0.2
chr16	58593707	58594266	-	hsa_circ_0000705	0.0	0.0	0.0	0.500423729	0.942876573	0.227272727	0.346153846	0.19047619	0.6	0.382978723	0.22784810100000005	0.254545455	0.333333333	0.245454545	0.043478261	0.08029197099999999	0.322580645	0.5	0.41025641	0.4375	0.6122448979999999	0.42	0.203703704	0.25	0.214285714	0.152542373	0.0	0.191176471	0.130952381	0.289855072	0.0	0.084337349	0.233766234	0.229166667	0.246575342	0.176470588	0.228070175	0.134453782	0.179775281	0.146788991	0.725	0.209302326	0.0	0.0	0.0
chr6	111583459	111585149	+	hsa_circ_0001638	0.0	0.0	0.045477802000000005	0.066525424	0.976878613	0.227272727	0.288461538	0.152380952	0.38	0.191489362	0.202531646	0.218181818	0.283333333	0.118181818	0.065217391	0.102189781	0.35483871	0.310344828	0.307692308	0.28125	0.632653061	0.18	0.203703704	0.134615385	0.238095238	0.186440678	0.15492957699999998	0.132352941	0.202380952	0.202898551	0.016949153	0.108433735	0.194805195	0.25	0.246575342	0.274509804	0.263157895	0.092436975	0.157303371	0.100917431	0.425	0.046511628	0.030769231	0.026666667	0.063829787
chr1	39748860	39749187	+	POLR2A	0.0	0.0	0.067609886	0.534474989	0.894253655	0.33962264200000003	0.163636364	0.5	0.319148936	0.176470588	0.139534884	0.184615385	0.348837209	0.515151515	0.209302326	0.24	0.461538462	0.0	0.375	0.666666667	0.2	0.324324324	0.1875	0.204545455	0.162162162	0.117647059	0.098360656	0.123287671	0.368421053	0.0	0.05	0.109756098	0.3	0.327272727	0.17391304300000002	0.352941176	0.80952381	0.449275362	0.25	0.244186047	0.14285714300000002	0.176470588	0.085714286	0.0	0.171428571
chr17	49057106	49064598	-	hsa_circ_0000785	0.010204082	0.018518519	0.0	0.079661017	0.939476369	0.272727273	0.307692308	0.16190476199999998	0.44	0.34042553200000003	0.202531646	0.272727273	0.283333333	0.172727273	0.065217391	0.087591241	0.322580645	0.327586207	0.358974359	0.46875	0.489795918	0.24	0.240740741	0.173076923	0.261904762	0.152542373	0.112676056	0.147058824	0.19047619	0.188405797	0.050847458	0.13253012	0.16883116899999998	0.3125	0.191780822	0.176470588	0.333333333	0.14285714300000002	0.202247191	0.119266055	0.375	0.046511628	0.046153846	0.04	0.042553191
chrX	19701940	19713859	-	hsa_circ_0001913	0.020408163	0.02962963	0.0	0.093644068	0.87249235	0.25	0.307692308	0.180952381	0.4	0.382978723	0.22784810100000005	0.254545455	0.3	0.181818182	0.043478261	0.116788321	0.33870967700000004	0.310344828	0.282051282	0.375	0.408163265	0.26	0.240740741	0.192307692	0.238095238	0.169491525	0.14084507	0.161764706	0.17857142899999998	0.188405797	0.016949153	0.13253012	0.22077922100000005	0.229166667	0.178082192	0.19607843100000005	0.3859649120000001	0.159663866	0.213483146	0.155963303	0.325	0.069767442	0.030769231	0.026666667	0.042553191
chr11	95509085	95521727	-	YY1	0.027777778	0.011494253	0.0	0.044614691	0.960897654	0.5660377360000001	0.272727273	0.370967742	0.617021277	0.37254902	0.127906977	0.16923076899999998	0.395348837	0.287878788	0.046511628	0.11	0.423076923	0.590909091	0.4375	0.703703704	0.7333333329999999	0.405405405	0.166666667	0.181818182	0.432432432	0.156862745	0.06557377	0.08219178099999999	0.15789473699999998	0.17857142899999998	0.016666667	0.073170732	0.183333333	0.2	0.115942029	0.235294118	0.452380952	0.289855072	0.202380952	0.11627907	0.404761905	0.05882352900000001	0.014285714	0.013157895	0.028571429
chr20	47316514	47316617	-	hsa_circ_0001167	0.0	0.0	0.0	-0.025	0.614756885	0.0	0.0	0.180952381	0.0	0.212765957	0.0	0.709090909	0.0	0.172727273	0.0	0.357664234	0.629032258	0.0	0.0	0.3125	0.0	0.0	0.185185185	0.192307692	0.0	0.0	0.0	0.0	0.0	0.0	0.169491525	0.469879518	0.12987013	0.0	0.0	0.0	0.0	0.08403361300000001	0.213483146	0.266055046	0.25	0.441860465	0.0	0.133333333	0.0
chr3	128984391	128991747	+	TCF12	0.013888889	0.0	0.041768505	0.057683641	1.0	0.264150943	0.236363636	0.258064516	0.29787234	0.294117647	0.244186047	0.215384615	0.511627907	0.242424242	0.069767442	0.18	0.365384615	0.272727273	0.375	0.333333333	0.333333333	0.297297297	0.3125	0.204545455	0.216216216	0.274509804	0.262295082	0.232876712	0.333333333	0.28571428600000004	0.05	0.195121951	0.283333333	0.272727273	0.260869565	0.441176471	0.428571429	0.231884058	0.28571428600000004	0.23255814	0.30952381	0.05882352900000001	0.05714285700000001	0.039473684	0.05714285700000001
chr14	35020919	35024118	-	hsa_circ_0007379	0.0	0.011111111000000002	0.0	0.115254237	0.297517851	0.102272727	0.307692308	0.095238095	0.16	0.276595745	0.303797468	0.163636364	0.35	0.090909091	0.17391304300000002	0.087591241	0.225806452	0.103448276	0.230769231	0.1875	0.367346939	0.24	0.351851852	0.173076923	0.261904762	0.305084746	0.281690141	0.367647059	0.273809524	0.217391304	0.237288136	0.228915663	0.22077922100000005	0.229166667	0.452054795	0.235294118	0.368421053	0.109243697	0.235955056	0.128440367	0.175	0.139534884	0.2	0.133333333	0.191489362
chr2	208841374	208842310	-	hsa_circ_0001095	0.0	0.0	0.0	0.541949153	0.961237674	0.193181818	0.538461538	0.180952381	0.04	0.617021277	0.303797468	0.327272727	0.3666666670000001	0.190909091	0.195652174	0.211678832	0.274193548	0.103448276	0.256410256	0.125	0.265306122	0.44	0.240740741	0.461538462	0.404761905	0.305084746	0.08450704199999999	0.161764706	0.17857142899999998	0.304347826	0.033898305	0.26506024100000003	0.207792208	0.229166667	0.191780822	0.215686275	0.263157895	0.14285714300000002	0.393258427	0.19266055	0.15	0.162790698	0.061538462	0.04	0.042553191
chr17	78298829	78311797	+	hsa_circ_0000811	0.051020408	0.007407406999999999	0.033763466	-0.078389831	0.927575655	0.181818182	0.230769231	0.16190476199999998	0.24	0.276595745	0.253164557	0.272727273	0.316666667	0.172727273	0.065217391	0.145985401	0.322580645	0.137931034	0.205128205	0.28125	0.28571428600000004	0.2	0.27777777800000003	0.230769231	0.19047619	0.220338983	0.15492957699999998	0.220588235	0.214285714	0.217391304	0.101694915	0.204819277	0.233766234	0.291666667	0.273972603	0.235294118	0.333333333	0.159663866	0.280898876	0.19266055	0.225	0.11627907	0.076923077	0.08	0.106382979
chr1	156882285	156883074	+	TFAP2C	0.0	0.0	0.076192	0.30148715600000003	0.95749745	0.150943396	0.236363636	0.096774194	0.08510638300000001	0.31372549	0.406976744	0.430769231	0.23255814	0.151515152	0.093023256	0.25	0.288461538	0.090909091	0.34375	0.296296296	0.066666667	0.243243243	0.520833333	0.227272727	0.297297297	0.431372549	0.540983607	0.301369863	0.473684211	0.35714285700000004	0.083333333	0.329268293	0.4166666670000001	0.090909091	0.31884058	0.441176471	0.19047619	0.188405797	0.392857143	0.325581395	0.119047619	0.029411765	0.071428571	0.052631579000000005	0.14285714300000002
chr3	179131199	179137293	-	hsa_circ_0001364	0.010204082	0.014814815	0.0	0.058050847	0.90717443	0.261363636	0.326923077	0.152380952	0.52	0.404255319	0.189873418	0.181818182	0.316666667	0.154545455	0.043478261	0.08029197099999999	0.322580645	0.379310345	0.333333333	0.40625	0.632653061	0.28	0.203703704	0.173076923	0.30952381	0.169491525	0.08450704199999999	0.132352941	0.130952381	0.144927536	0.016949153	0.096385542	0.207792208	0.25	0.178082192	0.13725490199999998	0.421052632	0.134453782	0.16853932600000002	0.091743119	0.35	0.046511628	0.015384615	0.026666667	0.042553191
chr5	108679890	108745675	-	SMARCC1	0.083333333	0.229885057	0.0005543999999999999	0.041009464	1.0	0.41509434	0.272727273	0.290322581	0.5106382979999999	0.31372549	0.174418605	0.16923076899999998	0.441860465	0.303030303	0.046511628	0.12	0.384615385	0.545454545	0.4375	0.5555555560000001	0.6	0.324324324	0.229166667	0.159090909	0.324324324	0.19607843100000005	0.114754098	0.123287671	0.228070175	0.196428571	0.033333333	0.109756098	0.216666667	0.254545455	0.188405797	0.264705882	0.523809524	0.260869565	0.202380952	0.151162791	0.428571429	0.05882352900000001	0.028571429	0.026315789	0.05714285700000001
chr14	73789837	73822474	-	hsa_circ_0000553	0.132653061	0.040740741	4.870000000000001e-05	0.004237288	0.266575995	0.295454545	0.326923077	0.180952381	0.44	0.361702128	0.22784810100000005	0.254545455	0.3	0.2	0.043478261	0.109489051	0.33870967700000004	0.327586207	0.333333333	0.5	0.448979592	0.26	0.222222222	0.173076923	0.30952381	0.203389831	0.112676056	0.176470588	0.154761905	0.202898551	0.033898305	0.144578313	0.16883116899999998	0.25	0.205479452	0.156862745	0.298245614	0.176470588	0.235955056	0.165137615	0.4	0.046511628	0.030769231	0.026666667	0.042553191
chr2	120446485	120481191	+	hsa_circ_0056229	0.102040816	0.088888889	0.030794076	-0.0059322030000000005	1.0	0.193181818	0.326923077	0.171428571	0.26	0.425531915	0.316455696	0.345454545	0.3	0.181818182	0.065217391	0.145985401	0.306451613	0.172413793	0.230769231	0.25	0.244897959	0.24	0.37037037	0.211538462	0.19047619	0.237288136	0.225352113	0.279411765	0.226190476	0.275362319	0.06779661	0.228915663	0.22077922100000005	0.229166667	0.260273973	0.215686275	0.298245614	0.176470588	0.314606742	0.19266055	0.225	0.093023256	0.061538462	0.04	0.063829787
chr12	49435871	49449107	-	HDAC1	0.027777778	0.114942529	0.0	0.300585849	0.962937776	0.16981132100000002	0.181818182	0.225806452	0.14893617	0.215686275	0.302325581	0.261538462	0.348837209	0.227272727	0.069767442	0.23	0.423076923	0.113636364	0.3125	0.259259259	0.177777778	0.243243243	0.395833333	0.295454545	0.189189189	0.352941176	0.37704918	0.328767123	0.403508772	0.321428571	0.1	0.25609756100000003	0.333333333	0.218181818	0.31884058	0.441176471	0.35714285700000004	0.202898551	0.28571428600000004	0.302325581	0.238095238	0.117647059	0.1	0.065789474	0.114285714
chr14	104847269	104847527	-	hsa_circ_0000573	0.0	0.0	0.0	-0.032627119	0.208432506	0.13636363599999998	0.076923077	0.114285714	0.38	0.255319149	0.0	0.218181818	0.2	0.036363636	0.086956522	0.138686131	0.370967742	0.206896552	0.102564103	0.5	0.387755102	0.32	0.148148148	0.076923077	0.19047619	0.06779661	0.225352113	0.279411765	0.321428571	0.17391304300000002	0.0	0.228915663	0.246753247	0.083333333	0.369863014	0.235294118	0.280701754	0.067226891	0.213483146	0.146788991	0.1	0.0	0.061538462	0.0	0.08510638300000001
chr3	97631010	97634580	+	hsa_circ_0066604	0.0	0.0	0.032963049	0.044067797	0.980958858	0.272727273	0.307692308	0.16190476199999998	0.6	0.404255319	0.215189873	0.2	0.3	0.13636363599999998	0.02173913	0.04379562	0.306451613	0.379310345	0.538461538	0.375	0.6122448979999999	0.32	0.259259259	0.115384615	0.428571429	0.254237288	0.112676056	0.102941176	0.17857142899999998	0.188405797	0.016949153	0.084337349	0.15584415599999998	0.270833333	0.178082192	0.19607843100000005	0.438596491	0.151260504	0.19101123600000006	0.064220183	0.35	0.023255814	0.015384615	0.013333333	0.021276596
chr12	6463603	6473313	-	SMARCC1	0.027777778	0.034482759	0.0	0.033799009	0.926215573	0.226415094	0.254545455	0.209677419	0.212765957	0.294117647	0.255813953	0.215384615	0.441860465	0.227272727	0.093023256	0.2	0.326923077	0.159090909	0.34375	0.333333333	0.266666667	0.324324324	0.375	0.25	0.27027027	0.333333333	0.327868852	0.301369863	0.438596491	0.267857143	0.1	0.243902439	0.316666667	0.2	0.405797101	0.323529412	0.452380952	0.188405797	0.261904762	0.23255814	0.238095238	0.088235294	0.114285714	0.065789474	0.085714286
chr6	136693638	136704919	-	YY1	0.041666667	0.034482759	0.0	0.100946372	0.984019041	0.452830189	0.290909091	0.306451613	0.531914894	0.294117647	0.186046512	0.2	0.441860465	0.272727273	0.046511628	0.12	0.326923077	0.4318181820000001	0.4375	0.444444444	0.666666667	0.405405405	0.208333333	0.181818182	0.324324324	0.19607843100000005	0.147540984	0.16438356199999998	0.280701754	0.232142857	0.033333333	0.109756098	0.266666667	0.272727273	0.202898551	0.264705882	0.571428571	0.260869565	0.19047619	0.127906977	0.380952381	0.05882352900000001	0.028571429	0.026315789	0.05714285700000001
chr6	75887378	75902071	-	ZBTB33	0.0	0.011494253	0.001294128	0.150968905	1.0	0.396226415	0.290909091	0.322580645	0.5106382979999999	0.274509804	0.162790698	0.184615385	0.465116279	0.272727273	0.023255814	0.13	0.403846154	0.5	0.40625	0.518518519	0.622222222	0.324324324	0.208333333	0.204545455	0.324324324	0.176470588	0.098360656	0.08219178099999999	0.245614035	0.17857142899999998	0.016666667	0.085365854	0.216666667	0.218181818	0.188405797	0.264705882	0.595238095	0.275362319	0.17857142899999998	0.11627907	0.35714285700000004	0.05882352900000001	0.014285714	0.013157895	0.028571429
chr17	72781620	72785009	+	CTCF	0.013888889	0.0	0.046726426	0.000450653	0.7857871470000001	0.28301886800000003	0.272727273	0.290322581	0.212765957	0.235294118	0.279069767	0.292307692	0.418604651	0.257575758	0.093023256	0.22	0.365384615	0.090909091	0.25	0.333333333	0.266666667	0.27027027	0.375	0.204545455	0.189189189	0.31372549	0.278688525	0.287671233	0.368421053	0.339285714	0.1	0.25609756100000003	0.283333333	0.181818182	0.304347826	0.411764706	0.35714285700000004	0.31884058	0.297619048	0.279069767	0.19047619	0.176470588	0.114285714	0.092105263	0.14285714300000002
chr2	85554139	85554349	-	hsa_circ_0001035	0.0	0.007407406999999999	0.0	-0.404237288	0.496769806	0.21590909100000005	0.826923077	0.047619048	0.38	0.29787234	0.481012658	0.527272727	0.083333333	0.472727273	0.0	0.211678832	0.0	0.172413793	0.358974359	0.0	0.0	0.2	0.092592593	0.826923077	0.0	0.237288136	0.408450704	0.205882353	0.28571428600000004	0.275362319	0.084745763	0.34939759	0.246753247	0.104166667	0.191780822	0.647058824	0.087719298	0.403361345	0.426966292	0.220183486	0.125	0.558139535	0.076923077	0.253333333	0.5106382979999999
chr6	31721077	31721406	+	hsa_circ_0075935	0.0	0.0	0.080849949	0.386440678	0.81366882	0.06818181799999999	0.173076923	0.2	0.06	0.382978723	0.151898734	0.327272727	0.45	0.13636363599999998	0.130434783	0.175182482	0.483870968	0.051724138	0.153846154	0.1875	0.06122449	0.24	0.166666667	0.346153846	0.14285714300000002	0.152542373	0.12676056300000002	0.132352941	0.107142857	0.217391304	0.050847458	0.325301205	0.194805195	0.1875	0.246575342	0.411764706	0.368421053	0.151260504	0.33707865200000003	0.27522935800000004	0.15	0.279069767	0.046153846	0.08	0.127659574
chr2	189907445	189910633	-	MBD4	0.0	0.0	0.0	0.079315007	0.976198572	0.58490566	0.4	0.306451613	0.7446808509999999	0.37254902	0.127906977	0.16923076899999998	0.534883721	0.212121212	0.046511628	0.11	0.423076923	0.795454545	0.4375	0.5555555560000001	0.644444444	0.405405405	0.208333333	0.181818182	0.243243243	0.156862745	0.081967213	0.08219178099999999	0.140350877	0.16071428599999998	0.0	0.073170732	0.216666667	0.309090909	0.115942029	0.294117647	0.523809524	0.275362319	0.14285714300000002	0.093023256	0.404761905	0.05882352900000001	0.028571429	0.0	0.05714285700000001
chr14	23778198	23778449	+	hsa_circ_0000525	0.0	0.0	0.043596037	0.177542373	0.833049983	0.090909091	0.076923077	0.342857143	0.0	0.425531915	0.151898734	0.436363636	0.066666667	0.290909091	0.086956522	0.467153285	0.193548387	0.068965517	0.102564103	0.5	0.081632653	0.24	0.222222222	0.076923077	0.0	0.0	0.056338028	0.235294118	0.047619048	0.17391304300000002	0.06779661	0.43373494	0.051948052	0.083333333	0.0	0.078431373	0.070175439	0.168067227	0.494382022	0.513761468	0.6	0.093023256	0.0	0.053333333	0.08510638300000001
chr17	1540002	1540356	-	hsa_circ_0000732	0.0	0.0	0.0	0.388983051	0.877252635	0.0	0.153846154	0.05714285700000001	0.0	0.425531915	0.316455696	0.2	0.383333333	0.1	0.239130435	0.167883212	0.370967742	0.0	0.282051282	0.0	0.0	0.06	0.425925926	0.326923077	0.261904762	0.288135593	0.323943662	0.455882353	0.333333333	0.333333333	0.186440678	0.277108434	0.298701299	0.35416666700000005	0.315068493	0.490196078	0.245614035	0.092436975	0.415730337	0.211009174	0.0	0.139534884	0.307692308	0.106666667	0.063829787
chr9	100409773	100412882	+	SPI1	0.0	0.011494253	0.025465973	0.114015322	0.988099286	0.452830189	0.272727273	0.306451613	0.574468085	0.294117647	0.151162791	0.16923076899999998	0.465116279	0.287878788	0.046511628	0.07	0.346153846	0.522727273	0.34375	0.7777777779999999	0.666666667	0.243243243	0.208333333	0.181818182	0.35135135100000003	0.176470588	0.114754098	0.109589041	0.245614035	0.16071428599999998	0.033333333	0.073170732	0.233333333	0.236363636	0.202898551	0.352941176	0.428571429	0.275362319	0.19047619	0.081395349	0.404761905	0.05882352900000001	0.028571429	0.013157895	0.05714285700000001
chr8	145317005	145319519	-	hsa_circ_0085998	0.0	0.007407406999999999	0.0	0.181355932	0.674940496	0.0	0.192307692	0.066666667	0.02	0.212765957	0.34177215200000005	0.4	0.183333333	0.081818182	0.130434783	0.131386861	0.290322581	0.017241378999999998	0.102564103	0.15625	0.020408163	0.1	0.351851852	0.326923077	0.14285714300000002	0.389830508	0.436619718	0.602941176	0.214285714	0.362318841	0.254237288	0.409638554	0.376623377	0.125	0.232876712	0.274509804	0.175438596	0.100840336	0.370786517	0.201834862	0.075	0.23255814	0.292307692	0.186666667	0.127659574
chr22	19707842	19708392	+	MAZ	0.0	0.0	0.063244381	0.27444795	0.756545393	0.094339623	0.290909091	0.258064516	0.0	0.254901961	0.290697674	0.307692308	0.348837209	0.227272727	0.162790698	0.27	0.557692308	0.113636364	0.21875	0.185185185	0.0	0.243243243	0.229166667	0.409090909	0.243243243	0.31372549	0.295081967	0.452054795	0.315789474	0.35714285700000004	0.066666667	0.37804878	0.3666666670000001	0.290909091	0.188405797	0.382352941	0.261904762	0.289855072	0.321428571	0.290697674	0.0	0.05882352900000001	0.214285714	0.065789474	0.371428571
chr17	42956923	42959090	-	CEBPD	0.0	0.0	0.0	0.057683641	0.971438286	0.245283019	0.163636364	0.225806452	0.382978723	0.19607843100000005	0.186046512	0.215384615	0.441860465	0.196969697	0.046511628	0.2	0.384615385	0.340909091	0.40625	0.4074074070000001	0.488888889	0.243243243	0.25	0.227272727	0.243243243	0.235294118	0.196721311	0.136986301	0.368421053	0.25	0.033333333	0.134146341	0.25	0.254545455	0.304347826	0.352941176	0.571428571	0.231884058	0.214285714	0.197674419	0.35714285700000004	0.029411765	0.014285714	0.026315789	0.05714285700000001
chr6	33169521	33169690	+	hsa_circ_0075957	0.0	0.0	0.036927467	0.640677966	0.897653859	0.0	0.0	0.05714285700000001	0.0	0.127659574	0.151898734	0.436363636	0.5	0.109090909	0.130434783	0.087591241	0.096774194	0.0	0.153846154	0.0	0.12244898	0.12	0.333333333	0.0	0.14285714300000002	0.101694915	0.169014085	0.088235294	0.6309523810000001	0.17391304300000002	0.101694915	0.21686747	0.467532468	0.5	0.808219178	0.235294118	0.526315789	0.0	0.33707865200000003	0.110091743	0.0	0.0	0.276923077	0.0	0.255319149
chr12	122199554	122213036	+	MAFF	0.083333333	0.068965517	0.045465561	-0.015772871	0.94083645	0.20754717	0.236363636	0.193548387	0.14893617	0.235294118	0.290697674	0.276923077	0.372093023	0.242424242	0.093023256	0.22	0.346153846	0.13636363599999998	0.28125	0.259259259	0.177777778	0.243243243	0.333333333	0.272727273	0.189189189	0.294117647	0.278688525	0.342465753	0.315789474	0.339285714	0.083333333	0.280487805	0.35	0.145454545	0.333333333	0.382352941	0.380952381	0.202898551	0.345238095	0.290697674	0.238095238	0.117647059	0.085714286	0.078947368	0.085714286
chr15	63956668	64027048	-	JUND	0.222222222	0.126436782	0.0	0.114465976	0.980958858	0.452830189	0.272727273	0.290322581	0.5106382979999999	0.294117647	0.186046512	0.184615385	0.441860465	0.287878788	0.046511628	0.13	0.384615385	0.4318181820000001	0.40625	0.518518519	0.6	0.35135135100000003	0.229166667	0.181818182	0.324324324	0.215686275	0.131147541	0.136986301	0.245614035	0.232142857	0.033333333	0.109756098	0.233333333	0.236363636	0.217391304	0.264705882	0.523809524	0.260869565	0.214285714	0.162790698	0.35714285700000004	0.05882352900000001	0.028571429	0.026315789	0.05714285700000001
chr10	7839009	7844817	+	CREB1	0.0	0.045977011	0.044174601	0.071653898	0.972798368	0.358490566	0.290909091	0.322580645	0.382978723	0.333333333	0.186046512	0.184615385	0.511627907	0.272727273	0.046511628	0.14	0.442307692	0.340909091	0.40625	0.518518519	0.5111111110000001	0.297297297	0.270833333	0.227272727	0.35135135100000003	0.235294118	0.131147541	0.178082192	0.228070175	0.267857143	0.05	0.12195122	0.266666667	0.272727273	0.217391304	0.205882353	0.476190476	0.289855072	0.226190476	0.151162791	0.30952381	0.117647059	0.071428571	0.026315789	0.05714285700000001
chr4	88035518	88036451	+	HDAC2	0.0	0.0	0.11362668	0.234790446	0.976878613	0.433962264	0.563636364	0.387096774	0.08510638300000001	0.470588235	0.465116279	0.430769231	0.279069767	0.46969697	0.186046512	0.27	0.25	0.045454545	0.15625	0.037037037	0.0	0.378378378	0.4375	0.522727273	0.027027027	0.411764706	0.639344262	0.520547945	0.333333333	0.8214285709999999	0.166666667	0.292682927	0.2	0.054545455	0.376811594	0.176470588	0.14285714300000002	0.608695652	0.571428571	0.313953488	0.047619048	0.176470588	0.271428571	0.065789474	0.028571429
chr4	4650703	4651269	+	IRF4	0.0	0.0	0.027937014	-0.009463722	0.493029582	0.226415094	0.290909091	0.403225806	0.255319149	0.235294118	0.26744186	0.246153846	0.325581395	0.318181818	0.046511628	0.25	0.365384615	0.25	0.65625	0.4074074070000001	0.111111111	0.297297297	0.291666667	0.159090909	0.378378378	0.274509804	0.229508197	0.150684932	0.280701754	0.5	0.033333333	0.085365854	0.266666667	0.254545455	0.275362319	0.470588235	0.7142857140000001	0.391304348	0.25	0.220930233	0.261904762	0.117647059	0.028571429	0.052631579000000005	0.05714285700000001
chr9	2643266	2643521	+	hsa_circ_0001835	0.0	0.0	0.122612874	0.577542373	0.972798368	0.045454545	0.307692308	0.076190476	0.08	0.08510638300000001	0.544303797	0.563636364	0.2	0.072727273	0.52173913	0.116788321	0.5	0.137931034	0.0	0.125	0.0	0.08	0.148148148	0.461538462	0.095238095	0.33898305100000004	0.281690141	0.352941176	0.4166666670000001	0.347826087	0.13559322	0.289156627	0.454545455	0.4166666670000001	0.219178082	0.31372549	0.070175439	0.134453782	0.483146067	0.183486239	0.0	0.093023256	0.184615385	0.32	0.0
chr17	1367479	1383919	-	CEBPB	0.125	0.068965517	0.0	0.087426769	0.980618837	0.188679245	0.218181818	0.177419355	0.127659574	0.19607843100000005	0.325581395	0.276923077	0.348837209	0.227272727	0.11627907	0.21	0.326923077	0.113636364	0.25	0.259259259	0.133333333	0.216216216	0.375	0.25	0.216216216	0.352941176	0.393442623	0.410958904	0.3859649120000001	0.35714285700000004	0.15	0.31707317100000004	0.35	0.181818182	0.347826087	0.411764706	0.28571428600000004	0.188405797	0.35714285700000004	0.313953488	0.166666667	0.176470588	0.157142857	0.118421053	0.171428571
chr14	106331860	106347929	-	hsa_circ_0033778	0.010204082	0.014814815	0.0012696810000000002	-0.036864407	0.4233254	0.352272727	0.480769231	0.219047619	0.34	0.5106382979999999	0.367088608	0.309090909	0.3	0.245454545	0.065217391	0.145985401	0.241935484	0.293103448	0.282051282	0.25	0.224489796	0.36	0.333333333	0.25	0.214285714	0.288135593	0.253521127	0.294117647	0.202380952	0.289855072	0.06779661	0.204819277	0.181818182	0.25	0.219178082	0.176470588	0.228070175	0.210084034	0.34831460700000005	0.174311927	0.225	0.093023256	0.076923077	0.066666667	0.042553191
chr4	63682570	63682808	+	hsa_circ_0002112	0.0	0.0	0.045967469	0.125423729	0.205712343	0.329545455	0.557692308	0.5619047620000001	0.26	0.17021276600000002	0.215189873	0.381818182	0.35	0.5	0.0	0.306569343	0.33870967700000004	0.224137931	0.333333333	0.25	0.081632653	0.42	0.0	0.076923077	0.095238095	0.13559322	0.056338028	0.117647059	0.095238095	0.304347826	0.0	0.156626506	0.16883116899999998	0.270833333	0.109589041	0.156862745	0.140350877	0.420168067	0.325842697	0.311926606	0.2	0.093023256	0.0	0.0	0.0
chr13	39596462	39605768	-	BCLAF1	0.013888889	0.011494253	0.0	0.026588553	0.938456307	0.452830189	0.272727273	0.35483871	0.595744681	0.333333333	0.139534884	0.2	0.395348837	0.272727273	0.046511628	0.13	0.384615385	0.5	0.34375	0.703703704	0.7111111109999999	0.432432432	0.208333333	0.13636363599999998	0.35135135100000003	0.176470588	0.081967213	0.095890411	0.210526316	0.214285714	0.016666667	0.097560976	0.216666667	0.181818182	0.15942029	0.264705882	0.5	0.304347826	0.19047619	0.151162791	0.404761905	0.05882352900000001	0.014285714	0.026315789	0.05714285700000001
chr18	67759911	67795782	-	CTCF	0.0	0.045977011	0.000397584	0.022082019	1.0	0.509433962	0.345454545	0.33870967700000004	0.5106382979999999	0.37254902	0.174418605	0.2	0.465116279	0.318181818	0.046511628	0.13	0.365384615	0.5	0.40625	0.444444444	0.577777778	0.432432432	0.25	0.204545455	0.324324324	0.19607843100000005	0.114754098	0.109589041	0.228070175	0.232142857	0.033333333	0.109756098	0.216666667	0.254545455	0.17391304300000002	0.264705882	0.5	0.289855072	0.226190476	0.139534884	0.35714285700000004	0.05882352900000001	0.028571429	0.026315789	0.05714285700000001
chr18	55983213	56001124	+	MYC	0.055555556	0.045977011	0.034930375	-0.029292474	0.998639918	0.377358491	0.290909091	0.306451613	0.361702128	0.294117647	0.197674419	0.246153846	0.441860465	0.287878788	0.069767442	0.16	0.442307692	0.340909091	0.3125	0.481481481	0.422222222	0.35135135100000003	0.270833333	0.227272727	0.27027027	0.235294118	0.163934426	0.205479452	0.263157895	0.28571428600000004	0.05	0.158536585	0.3	0.2	0.246376812	0.294117647	0.428571429	0.275362319	0.261904762	0.197674419	0.30952381	0.088235294	0.05714285700000001	0.039473684	0.085714286
chr17	54965269	54972965	-	REST	0.013888889	0.057471264	0.0	0.006759802	0.91567494	0.264150943	0.254545455	0.241935484	0.255319149	0.254901961	0.244186047	0.246153846	0.395348837	0.257575758	0.069767442	0.22	0.346153846	0.295454545	0.375	0.259259259	0.222222222	0.297297297	0.291666667	0.204545455	0.243243243	0.235294118	0.295081967	0.260273973	0.3859649120000001	0.339285714	0.05	0.243902439	0.333333333	0.218181818	0.289855072	0.323529412	0.476190476	0.231884058	0.273809524	0.209302326	0.30952381	0.05882352900000001	0.071428571	0.052631579000000005	0.085714286
chr6	42902212	42903408	+	TCF3	0.0	0.0	0.043669305	0.204146012	0.902074124	0.28301886800000003	0.381818182	0.129032258	0.319148936	0.215686275	0.255813953	0.292307692	0.534883721	0.257575758	0.069767442	0.2	0.326923077	0.181818182	0.375	0.259259259	0.377777778	0.243243243	0.3125	0.318181818	0.189189189	0.333333333	0.213114754	0.205479452	0.315789474	0.28571428600000004	0.05	0.219512195	0.383333333	0.290909091	0.275362319	0.264705882	0.476190476	0.231884058	0.273809524	0.23255814	0.261904762	0.117647059	0.05714285700000001	0.039473684	0.114285714
chr10	13214375	13231080	+	SIX5	0.13888888900000002	0.034482759	0.03840092	0.015772871	1.0	0.396226415	0.309090909	0.290322581	0.404255319	0.31372549	0.23255814	0.215384615	0.441860465	0.303030303	0.046511628	0.17	0.365384615	0.295454545	0.4375	0.444444444	0.444444444	0.378378378	0.291666667	0.204545455	0.27027027	0.254901961	0.163934426	0.178082192	0.263157895	0.28571428600000004	0.05	0.146341463	0.25	0.272727273	0.231884058	0.294117647	0.452380952	0.275362319	0.25	0.209302326	0.333333333	0.05882352900000001	0.042857143	0.039473684	0.085714286
chr11	64864469	64879180	+	HNF4G	0.13888888900000002	0.011494253	0.031762375	0.096439838	0.919415165	0.28301886800000003	0.272727273	0.225806452	0.234042553	0.294117647	0.26744186	0.292307692	0.372093023	0.287878788	0.093023256	0.19	0.326923077	0.227272727	0.3125	0.333333333	0.288888889	0.27027027	0.3125	0.25	0.243243243	0.274509804	0.262295082	0.273972603	0.333333333	0.339285714	0.1	0.280487805	0.316666667	0.218181818	0.289855072	0.294117647	0.35714285700000004	0.217391304	0.345238095	0.255813953	0.261904762	0.117647059	0.085714286	0.092105263	0.114285714
chr2	98413306	98475890	-	SMC3	0.06944444400000001	0.195402299	0.0006827039999999999	0.039657503	1.0	0.452830189	0.290909091	0.306451613	0.489361702	0.333333333	0.186046512	0.184615385	0.465116279	0.303030303	0.046511628	0.14	0.365384615	0.454545455	0.40625	0.481481481	0.577777778	0.378378378	0.229166667	0.204545455	0.35135135100000003	0.19607843100000005	0.131147541	0.136986301	0.245614035	0.232142857	0.016666667	0.12195122	0.233333333	0.236363636	0.188405797	0.264705882	0.523809524	0.289855072	0.238095238	0.162790698	0.35714285700000004	0.05882352900000001	0.028571429	0.026315789	0.05714285700000001
chr5	70081264	70081452	+	hsa_circ_0072847	0.0	0.0	0.066431459	0.016949153	0.029921795	0.125	0.519230769	0.304761905	0.1	0.34042553200000003	0.405063291	0.290909091	0.183333333	0.1	0.108695652	0.15328467199999998	0.33870967700000004	0.0	0.0	0.5	0.102040816	0.54	0.203703704	0.211538462	0.380952381	0.627118644	0.225352113	0.308823529	0.130952381	0.072463768	0.084745763	0.253012048	0.350649351	0.104166667	0.287671233	0.31372549	0.087719298	0.22689075600000005	0.415730337	0.04587156	0.0	0.11627907	0.246153846	0.0	0.234042553
chr20	35684548	35693876	-	hsa_circ_0001153	0.081632653	0.02962963	0.0	0.063559322	0.888133288	0.284090909	0.384615385	0.16190476199999998	0.36	0.361702128	0.291139241	0.272727273	0.333333333	0.2	0.065217391	0.109489051	0.306451613	0.310344828	0.307692308	0.4375	0.387755102	0.28	0.259259259	0.192307692	0.261904762	0.237288136	0.14084507	0.25	0.154761905	0.246376812	0.050847458	0.180722892	0.15584415599999998	0.291666667	0.232876712	0.13725490199999998	0.228070175	0.159663866	0.25842696600000004	0.174311927	0.4	0.069767442	0.061538462	0.04	0.063829787
chr5	151151475	151166276	+	POU2F2	0.041666667	0.034482759	0.032638327	0.008111762	0.885753145	0.377358491	0.218181818	0.274193548	0.446808511	0.274509804	0.162790698	0.16923076899999998	0.348837209	0.242424242	0.046511628	0.13	0.403846154	0.386363636	0.34375	0.5555555560000001	0.622222222	0.297297297	0.229166667	0.159090909	0.35135135100000003	0.156862745	0.131147541	0.16438356199999998	0.228070175	0.196428571	0.083333333	0.146341463	0.25	0.2	0.202898551	0.294117647	0.452380952	0.217391304	0.214285714	0.151162791	0.35714285700000004	0.088235294	0.05714285700000001	0.065789474	0.114285714
chr1	45478963	45480508	+	JUN	0.0	0.0	0.148563391	0.370887787	0.958177491	0.226415094	0.254545455	0.274193548	0.212765957	0.235294118	0.290697674	0.261538462	0.325581395	0.257575758	0.069767442	0.27	0.403846154	0.113636364	0.4375	0.37037037	0.2	0.216216216	0.229166667	0.363636364	0.216216216	0.31372549	0.245901639	0.232876712	0.368421053	0.303571429	0.083333333	0.292682927	0.233333333	0.290909091	0.217391304	0.352941176	0.333333333	0.362318841	0.321428571	0.244186047	0.261904762	0.088235294	0.042857143	0.039473684	0.085714286
chr16	4674824	4702052	+	SP1	0.222222222	0.091954023	0.049854826	-0.017575484	0.734784087	0.226415094	0.2	0.193548387	0.17021276600000002	0.235294118	0.255813953	0.246153846	0.395348837	0.227272727	0.093023256	0.18	0.346153846	0.13636363599999998	0.25	0.259259259	0.2	0.216216216	0.333333333	0.25	0.189189189	0.274509804	0.295081967	0.315068493	0.368421053	0.303571429	0.116666667	0.31707317100000004	0.3	0.181818182	0.347826087	0.411764706	0.333333333	0.15942029	0.321428571	0.255813953	0.214285714	0.117647059	0.14285714300000002	0.105263158	0.14285714300000002
chr1	25666964	25669564	+	hsa_circ_0000032	0.0	0.003703704	0.043445371	0.077966102	0.89799388	0.238636364	0.230769231	0.14285714300000002	0.48	0.234042553	0.202531646	0.163636364	0.316666667	0.163636364	0.043478261	0.087591241	0.306451613	0.310344828	0.256410256	0.3125	0.632653061	0.16	0.203703704	0.134615385	0.261904762	0.203389831	0.098591549	0.205882353	0.14285714300000002	0.15942029	0.084745763	0.144578313	0.194805195	0.229166667	0.273972603	0.19607843100000005	0.228070175	0.151260504	0.19101123600000006	0.119266055	0.35	0.046511628	0.076923077	0.04	0.08510638300000001
chr8	145319819	145319974	-	hsa_circ_0086008	0.0	0.0	0.0	0.393220339	0.673240394	0.0	0.365384615	0.05714285700000001	0.0	0.553191489	0.164556962	0.345454545	0.0	0.054545455	0.413043478	0.379562044	0.306451613	0.0	0.487179487	0.1875	0.0	0.26	0.240740741	1.0	0.6190476189999999	0.322033898	0.366197183	0.191176471	0.30952381	0.188405797	0.101694915	0.313253012	0.16883116899999998	0.395833333	0.0	0.0	0.228070175	0.109243697	0.146067416	0.119266055	0.0	0.906976744	0.2	0.173333333	0.0
chr6	90556280	90566918	+	hsa_circ_0001621	0.06122449	0.025925926	0.028471298	0.045338983	0.926895614	0.238636364	0.307692308	0.133333333	0.4	0.34042553200000003	0.215189873	0.236363636	0.316666667	0.127272727	0.065217391	0.094890511	0.33870967700000004	0.25862069	0.333333333	0.4375	0.469387755	0.24	0.27777777800000003	0.192307692	0.261904762	0.203389831	0.112676056	0.220588235	0.14285714300000002	0.202898551	0.06779661	0.156626506	0.207792208	0.208333333	0.273972603	0.19607843100000005	0.298245614	0.117647059	0.224719101	0.146788991	0.4	0.069767442	0.046153846	0.053333333	0.063829787
chr10	51381438	51387763	+	hsa_circ_0006820	0.0	0.014814815	0.015382128	0.050847458	0.577014621	0.238636364	0.288461538	0.180952381	0.44	0.34042553200000003	0.22784810100000005	0.218181818	0.283333333	0.181818182	0.02173913	0.094890511	0.35483871	0.362068966	0.282051282	0.40625	0.551020408	0.26	0.222222222	0.153846154	0.30952381	0.203389831	0.12676056300000002	0.132352941	0.19047619	0.188405797	0.033898305	0.108433735	0.194805195	0.208333333	0.178082192	0.19607843100000005	0.3859649120000001	0.159663866	0.19101123600000006	0.119266055	0.45	0.023255814	0.030769231	0.026666667	0.042553191
chr11	59997384	59997544	-	hsa_circ_0022211	0.0	0.0	0.0	0.072033898	0.65283917	0.284090909	0.596153846	0.295238095	0.12	0.531914894	0.46835443	0.236363636	0.316666667	0.227272727	0.0	0.226277372	0.209677419	0.327586207	0.0	0.1875	0.0	0.5	0.240740741	0.25	0.14285714300000002	0.423728814	0.267605634	0.279411765	0.154761905	0.086956522	0.0	0.156626506	0.402597403	0.125	0.08219178099999999	0.254901961	0.438596491	0.31092437	0.213483146	0.119266055	0.15	0.0	0.0	0.0	0.0
chr2	101910475	101911643	-	hsa_circ_0001058	0.0	0.0	0.0	0.098728814	0.885753145	0.261363636	0.192307692	0.219047619	0.48	0.191489362	0.189873418	0.218181818	0.316666667	0.145454545	0.02173913	0.109489051	0.33870967700000004	0.379310345	0.230769231	0.4375	0.653061224	0.16	0.074074074	0.192307692	0.333333333	0.169491525	0.08450704199999999	0.205882353	0.107142857	0.202898551	0.050847458	0.156626506	0.14285714300000002	0.1875	0.123287671	0.19607843100000005	0.368421053	0.22689075600000005	0.202247191	0.100917431	0.325	0.023255814	0.046153846	0.04	0.063829787
chr2	202625603	202626541	-	hsa_circ_0001093	0.0	0.0	0.0	0.485169492	1.0	0.159090909	0.403846154	0.238095238	0.06	0.489361702	0.379746835	0.418181818	0.383333333	0.2	0.086956522	0.116788321	0.370967742	0.120689655	0.128205128	0.375	0.204081633	0.32	0.185185185	0.288461538	0.333333333	0.237288136	0.211267606	0.323529412	0.154761905	0.391304348	0.033898305	0.144578313	0.298701299	0.229166667	0.205479452	0.31372549	0.210526316	0.151260504	0.528089888	0.128440367	0.25	0.046511628	0.046153846	0.066666667	0.021276596
chr11	62288378	62288522	-	hsa_circ_0000317	0.0	0.0	0.0	0.33220339	0.8633117990000001	0.397727273	0.403846154	0.466666667	0.14	0.14893617	0.265822785	0.127272727	0.233333333	0.127272727	0.0	0.15328467199999998	1.0	0.0	0.538461538	0.21875	0.0	0.0	0.259259259	0.269230769	0.166666667	0.237288136	0.197183099	0.205882353	0.25	0.101449275	0.0	0.084337349	0.181818182	0.291666667	0.287671233	0.274509804	0.122807018	0.579831933	0.078651685	0.064220183	0.175	0.0	0.0	0.0	0.0
chr4	52729602	52744020	+	hsa_circ_0001410	0.010204082	0.007407406999999999	0.025687103	0.015677966	0.927575655	0.25	0.269230769	0.2	0.44	0.34042553200000003	0.189873418	0.290909091	0.316666667	0.172727273	0.043478261	0.102189781	0.35483871	0.293103448	0.256410256	0.4375	0.469387755	0.28	0.259259259	0.173076923	0.261904762	0.186440678	0.098591549	0.161764706	0.154761905	0.202898551	0.033898305	0.144578313	0.207792208	0.229166667	0.191780822	0.19607843100000005	0.368421053	0.168067227	0.247191011	0.128440367	0.35	0.069767442	0.046153846	0.013333333	0.042553191
chr15	59204761	59209198	-	hsa_circ_0000605	0.010204082	0.003703704	0.0	0.097033898	0.972798368	0.295454545	0.269230769	0.2	0.6	0.319148936	0.189873418	0.181818182	0.3	0.190909091	0.065217391	0.087591241	0.306451613	0.396551724	0.333333333	0.5	0.591836735	0.22	0.185185185	0.134615385	0.333333333	0.186440678	0.12676056300000002	0.161764706	0.14285714300000002	0.17391304300000002	0.033898305	0.108433735	0.15584415599999998	0.229166667	0.178082192	0.156862745	0.315789474	0.193277311	0.19101123600000006	0.110091743	0.4	0.069767442	0.046153846	0.013333333	0.063829787
chr3	127337917	127341124	-	hsa_circ_0001334	0.0	0.0	0.0	0.027966102000000003	0.918735124	0.193181818	0.365384615	0.152380952	0.2	0.382978723	0.34177215200000005	0.454545455	0.4166666670000001	0.145454545	0.065217391	0.102189781	0.274193548	0.137931034	0.179487179	0.28125	0.163265306	0.24	0.5	0.211538462	0.238095238	0.322033898	0.23943662	0.323529412	0.25	0.304347826	0.13559322	0.26506024100000003	0.298701299	0.270833333	0.328767123	0.235294118	0.245614035	0.168067227	0.33707865200000003	0.128440367	0.15	0.139534884	0.076923077	0.08	0.08510638300000001
chr5	79505531	79506139	-	hsa_circ_0001506	0.0	0.0	0.0	-0.019915254	0.701802108	0.14772727300000002	0.442307692	0.095238095	0.16	0.17021276600000002	0.316455696	0.381818182	0.3	0.145454545	0.065217391	0.131386861	0.161290323	0.137931034	0.256410256	0.375	0.326530612	0.1	0.27777777800000003	0.134615385	0.238095238	0.305084746	0.183098592	0.367647059	0.214285714	0.304347826	0.050847458	0.180722892	0.428571429	0.270833333	0.273972603	0.098039216	0.350877193	0.193277311	0.224719101	0.146788991	0.3	0.046511628	0.153846154	0.066666667	0.106382979
chr16	50321822	50322261	+	hsa_circ_0000699	0.0	0.0	0.07847224	0.117372881	0.893913635	0.0	0.173076923	0.047619048	0.1	0.234042553	0.455696203	0.254545455	0.3	0.163636364	0.195652174	0.218978102	0.14516129	0.0	0.179487179	0.0625	0.102040816	0.18	0.296296296	0.211538462	0.166666667	0.152542373	0.38028169	0.911764706	0.130952381	0.362318841	0.237288136	0.493975904	0.5324675320000001	0.104166667	0.315068493	0.098039216	0.087719298	0.075630252	0.483146067	0.330275229	0.05	0.372093023	0.076923077	0.24	0.042553191
chr20	35405844	35433305	-	CTCF	0.194444444	0.183908046	0.0	0.07706174	0.953757225	0.28301886800000003	0.272727273	0.209677419	0.234042553	0.254901961	0.325581395	0.276923077	0.418604651	0.257575758	0.069767442	0.18	0.326923077	0.159090909	0.3125	0.259259259	0.266666667	0.297297297	0.375	0.227272727	0.216216216	0.31372549	0.31147541	0.315068493	0.3859649120000001	0.35714285700000004	0.083333333	0.243902439	0.316666667	0.236363636	0.347826087	0.352941176	0.380952381	0.231884058	0.333333333	0.255813953	0.214285714	0.088235294	0.071428571	0.052631579000000005	0.085714286
chr11	1213089	1220411	+	hsa_circ_0020761	0.0	0.018518519	0.067938126	-0.114830508	0.925875553	0.045454545	0.211538462	0.085714286	0.02	0.255319149	0.443037975	0.363636364	0.15	0.1	0.130434783	0.167883212	0.225806452	0.034482759	0.128205128	0.125	0.020408163	0.14	0.425925926	0.307692308	0.14285714300000002	0.389830508	0.436619718	0.544117647	0.238095238	0.275362319	0.169491525	0.409638554	0.363636364	0.166666667	0.273972603	0.294117647	0.175438596	0.08403361300000001	0.359550562	0.220183486	0.05	0.209302326	0.292307692	0.146666667	0.127659574
chr20	57572657	57581540	-	NFATC1	0.027777778	0.0	0.0	-0.073456512	0.920095206	0.188679245	0.181818182	0.241935484	0.127659574	0.19607843100000005	0.325581395	0.276923077	0.348837209	0.272727273	0.093023256	0.24	0.365384615	0.090909091	0.21875	0.222222222	0.111111111	0.216216216	0.35416666700000005	0.295454545	0.135135135	0.31372549	0.37704918	0.369863014	0.403508772	0.35714285700000004	0.116666667	0.341463415	0.35	0.145454545	0.362318841	0.382352941	0.30952381	0.231884058	0.380952381	0.279069767	0.19047619	0.117647059	0.128571429	0.092105263	0.114285714
chr17	7215977	7221491	-	ZNF263	0.0	0.022988506	0.0	0.230734565	0.937096226	0.150943396	0.2	0.274193548	0.14893617	0.235294118	0.279069767	0.292307692	0.372093023	0.272727273	0.11627907	0.27	0.269230769	0.113636364	0.28125	0.333333333	0.15555555599999998	0.243243243	0.375	0.25	0.216216216	0.294117647	0.360655738	0.383561644	0.421052632	0.410714286	0.2	0.280487805	0.283333333	0.145454545	0.31884058	0.323529412	0.452380952	0.304347826	0.345238095	0.290697674	0.166666667	0.147058824	0.2	0.15789473699999998	0.171428571
chr1	10464217	10480201	+	ELK1	0.152777778	0.103448276	0.03805244	0.01442091	0.926215573	0.33962264200000003	0.236363636	0.274193548	0.319148936	0.294117647	0.23255814	0.230769231	0.465116279	0.272727273	0.093023256	0.17	0.423076923	0.272727273	0.3125	0.37037037	0.333333333	0.324324324	0.333333333	0.25	0.243243243	0.235294118	0.163934426	0.260273973	0.280701754	0.28571428600000004	0.066666667	0.231707317	0.3	0.236363636	0.260869565	0.294117647	0.404761905	0.260869565	0.28571428600000004	0.220930233	0.28571428600000004	0.117647059	0.071428571	0.078947368	0.114285714
chr18	19116002	19164401	-	CHD1	0.291666667	0.126436782	0.0	0.060387562	1.0	0.41509434	0.272727273	0.258064516	0.446808511	0.274509804	0.197674419	0.184615385	0.441860465	0.257575758	0.069767442	0.13	0.384615385	0.340909091	0.375	0.518518519	0.5555555560000001	0.324324324	0.25	0.181818182	0.297297297	0.235294118	0.131147541	0.191780822	0.245614035	0.232142857	0.05	0.146341463	0.266666667	0.218181818	0.260869565	0.235294118	0.452380952	0.231884058	0.238095238	0.186046512	0.35714285700000004	0.05882352900000001	0.042857143	0.026315789	0.085714286
chr15	74963795	74967483	-	hsa_circ_0000633	0.010204082	0.0	0.0	0.103813559	0.921115267	0.13636363599999998	0.25	0.085714286	0.28	0.255319149	0.278481013	0.218181818	0.333333333	0.127272727	0.086956522	0.08029197099999999	0.258064516	0.206896552	0.307692308	0.34375	0.367346939	0.2	0.27777777800000003	0.211538462	0.214285714	0.254237288	0.211267606	0.308823529	0.273809524	0.202898551	0.06779661	0.180722892	0.246753247	0.291666667	0.369863014	0.254901961	0.3859649120000001	0.08403361300000001	0.235955056	0.119266055	0.35	0.046511628	0.123076923	0.013333333	0.127659574
chr7	24718749	24720139	+	hsa_circ_0001688	0.0	0.0	0.059798986	0.190254237	0.964637878	0.272727273	0.346153846	0.20952381	0.5	0.404255319	0.12658227800000002	0.163636364	0.316666667	0.172727273	0.02173913	0.138686131	0.241935484	0.448275862	0.461538462	0.40625	0.591836735	0.28	0.259259259	0.115384615	0.380952381	0.152542373	0.08450704199999999	0.073529412	0.107142857	0.130434783	0.016949153	0.072289157	0.12987013	0.166666667	0.16438356199999998	0.176470588	0.3859649120000001	0.201680672	0.134831461	0.119266055	0.35	0.093023256	0.015384615	0.013333333	0.021276596
chr14	90446883	90451554	+	ZNF263	0.0	0.0	0.040007096	-0.016674178	0.980618837	0.33962264200000003	0.236363636	0.33870967700000004	0.382978723	0.254901961	0.197674419	0.2	0.511627907	0.303030303	0.046511628	0.13	0.403846154	0.295454545	0.375	0.444444444	0.533333333	0.324324324	0.291666667	0.090909091	0.324324324	0.215686275	0.163934426	0.178082192	0.245614035	0.28571428600000004	0.016666667	0.134146341	0.266666667	0.236363636	0.260869565	0.294117647	0.452380952	0.31884058	0.25	0.186046512	0.333333333	0.088235294	0.014285714	0.0	0.028571429
chr10	20436712	20466338	+	hsa_circ_0000224	0.081632653	0.048148148	0.03448541	0.001694915	0.998639918	0.306818182	0.326923077	0.180952381	0.54	0.361702128	0.17721519	0.218181818	0.333333333	0.172727273	0.043478261	0.094890511	0.322580645	0.396551724	0.333333333	0.4375	0.591836735	0.26	0.203703704	0.153846154	0.30952381	0.152542373	0.098591549	0.117647059	0.154761905	0.17391304300000002	0.016949153	0.096385542	0.16883116899999998	0.270833333	0.178082192	0.156862745	0.403508772	0.168067227	0.179775281	0.119266055	0.35	0.046511628	0.015384615	0.013333333	0.042553191
chr19	11670275	11675307	+	hsa_circ_0049494	0.051020408	0.011111111000000002	0.027441742	0.01059322	0.536212173	0.181818182	0.288461538	0.123809524	0.26	0.29787234	0.316455696	0.236363636	0.3	0.13636363599999998	0.108695652	0.109489051	0.33870967700000004	0.189655172	0.282051282	0.3125	0.306122449	0.26	0.314814815	0.192307692	0.238095238	0.271186441	0.225352113	0.308823529	0.238095238	0.231884058	0.084745763	0.204819277	0.207792208	0.229166667	0.301369863	0.19607843100000005	0.245614035	0.12605042	0.25842696600000004	0.174311927	0.3	0.093023256	0.092307692	0.08	0.08510638300000001
chr2	11928512	11945282	+	RAD21	0.0	0.091954023	0.033623575	-0.057232988	0.933356001	0.320754717	0.254545455	0.290322581	0.319148936	0.254901961	0.209302326	0.261538462	0.441860465	0.272727273	0.069767442	0.18	0.384615385	0.295454545	0.3125	0.37037037	0.422222222	0.27027027	0.270833333	0.227272727	0.27027027	0.215686275	0.180327869	0.178082192	0.298245614	0.25	0.05	0.17073170699999998	0.3	0.236363636	0.231884058	0.352941176	0.5	0.246376812	0.25	0.186046512	0.30952381	0.088235294	0.05714285700000001	0.039473684	0.05714285700000001
chr3	56697568	56703819	-	SIN3AK20	0.013888889	0.0	0.0	0.06399279	0.958857531	0.377358491	0.254545455	0.209677419	0.425531915	0.254901961	0.174418605	0.16923076899999998	0.395348837	0.212121212	0.046511628	0.12	0.403846154	0.363636364	0.40625	0.592592593	0.6	0.27027027	0.229166667	0.204545455	0.35135135100000003	0.215686275	0.131147541	0.16438356199999998	0.245614035	0.214285714	0.066666667	0.12195122	0.216666667	0.2	0.260869565	0.264705882	0.476190476	0.246376812	0.17857142899999998	0.162790698	0.380952381	0.088235294	0.042857143	0.026315789	0.085714286
chr1	11272852	11319480	-	RBBP5	0.180555556	0.195402299	0.0	0.06534475	0.949676981	0.320754717	0.254545455	0.258064516	0.34042553200000003	0.274509804	0.220930233	0.215384615	0.441860465	0.287878788	0.069767442	0.16	0.365384615	0.318181818	0.375	0.444444444	0.422222222	0.27027027	0.270833333	0.204545455	0.297297297	0.254901961	0.180327869	0.232876712	0.280701754	0.28571428600000004	0.05	0.182926829	0.283333333	0.236363636	0.260869565	0.323529412	0.452380952	0.246376812	0.261904762	0.220930233	0.333333333	0.05882352900000001	0.05714285700000001	0.039473684	0.085714286
chr1	231059586	231097049	-	UBTF	0.097222222	0.057471264	0.0	0.013519603	0.960217613	0.471698113	0.272727273	0.33870967700000004	0.489361702	0.294117647	0.162790698	0.215384615	0.395348837	0.303030303	0.046511628	0.15	0.442307692	0.454545455	0.40625	0.5555555560000001	0.577777778	0.35135135100000003	0.208333333	0.204545455	0.324324324	0.176470588	0.114754098	0.136986301	0.210526316	0.25	0.033333333	0.12195122	0.233333333	0.218181818	0.17391304300000002	0.235294118	0.476190476	0.304347826	0.214285714	0.186046512	0.380952381	0.05882352900000001	0.028571429	0.026315789	0.085714286
chr7	40027197	40041630	+	hsa_circ_0001699	0.071428571	0.02962963	0.037186425	0.08686440699999999	0.972798368	0.306818182	0.288461538	0.171428571	0.54	0.319148936	0.164556962	0.2	0.266666667	0.163636364	0.043478261	0.094890511	0.306451613	0.379310345	0.307692308	0.5	0.653061224	0.24	0.203703704	0.134615385	0.333333333	0.152542373	0.08450704199999999	0.147058824	0.119047619	0.17391304300000002	0.033898305	0.108433735	0.15584415599999998	0.229166667	0.16438356199999998	0.13725490199999998	0.333333333	0.159663866	0.179775281	0.128440367	0.375	0.046511628	0.046153846	0.026666667	0.063829787
chr15	86335196	86335470	-	hsa_circ_0000648	0.0	0.0	0.0	-0.025	0.656239374	0.125	0.423076923	0.20952381	0.22	0.382978723	0.455696203	0.272727273	0.6	0.063636364	0.086956522	0.16058394199999998	0.177419355	0.189655172	0.282051282	0.125	0.306122449	0.36	0.27777777800000003	0.211538462	0.261904762	0.372881356	0.309859155	0.220588235	0.345238095	0.579710145	0.0	0.084337349	0.14285714300000002	0.604166667	0.095890411	0.352941176	0.315789474	0.243697479	0.449438202	0.064220183	0.275	0.0	0.0	0.053333333	0.0
chr14	105833549	105836237	+	EGR1	0.0	0.0	0.041234697	-0.093735917	0.736484189	0.056603774	0.127272727	0.177419355	0.021276596	0.176470588	0.348837209	0.353846154	0.279069767	0.151515152	0.186046512	0.23	0.25	0.022727273	0.09375	0.074074074	0.022222222000000003	0.108108108	0.458333333	0.272727273	0.054054054	0.254901961	0.409836066	0.561643836	0.456140351	0.392857143	0.2	0.463414634	0.4166666670000001	0.109090909	0.362318841	0.558823529	0.214285714	0.188405797	0.404761905	0.279069767	0.047619048	0.294117647	0.257142857	0.118421053	0.171428571
chr20	37075327	37079564	+	MEF2A	0.0	0.022988506	0.02952735	-0.031545741	0.8146888809999999	0.188679245	0.181818182	0.209677419	0.191489362	0.176470588	0.209302326	0.230769231	0.372093023	0.272727273	0.093023256	0.2	0.403846154	0.113636364	0.21875	0.333333333	0.177777778	0.216216216	0.270833333	0.295454545	0.162162162	0.254901961	0.295081967	0.273972603	0.438596491	0.267857143	0.1	0.25609756100000003	0.333333333	0.181818182	0.31884058	0.411764706	0.476190476	0.202898551	0.261904762	0.255813953	0.19047619	0.117647059	0.114285714	0.078947368	0.085714286
chr21	45161547	45168961	+	HNF4G	0.06944444400000001	0.045977011	0.045288153	-0.043713384	0.86399184	0.301886792	0.236363636	0.241935484	0.17021276600000002	0.352941176	0.313953488	0.292307692	0.325581395	0.212121212	0.093023256	0.21	0.346153846	0.13636363599999998	0.3125	0.222222222	0.177777778	0.27027027	0.541666667	0.295454545	0.189189189	0.352941176	0.37704918	0.342465753	0.350877193	0.375	0.133333333	0.26829268300000003	0.3	0.163636364	0.362318841	0.352941176	0.261904762	0.231884058	0.333333333	0.23255814	0.214285714	0.147058824	0.1	0.078947368	0.228571429
chr11	82903178	82904681	-	hsa_circ_0023855	0.0	0.0	0.0	0.038135593	0.979938796	0.227272727	0.384615385	0.20952381	0.3	0.361702128	0.189873418	0.236363636	0.3	0.1	0.065217391	0.15328467199999998	0.209677419	0.155172414	0.282051282	0.40625	0.469387755	0.36	0.166666667	0.173076923	0.428571429	0.254237288	0.14084507	0.220588235	0.166666667	0.15942029	0.101694915	0.144578313	0.25974026	0.270833333	0.191780822	0.254901961	0.315789474	0.14285714300000002	0.235955056	0.110091743	0.2	0.093023256	0.061538462	0.106666667	0.191489362
chr12	52908358	52911538	-	JUND	0.0	0.022988506	0.0	0.149616945	0.972798368	0.188679245	0.363636364	0.241935484	0.234042553	0.31372549	0.290697674	0.261538462	0.488372093	0.272727273	0.093023256	0.2	0.288461538	0.204545455	0.4375	0.37037037	0.2	0.405405405	0.3125	0.295454545	0.27027027	0.352941176	0.278688525	0.246575342	0.438596491	0.410714286	0.05	0.195121951	0.3	0.218181818	0.376811594	0.352941176	0.452380952	0.231884058	0.333333333	0.197674419	0.28571428600000004	0.088235294	0.085714286	0.052631579000000005	0.05714285700000001
chr1	160201086	160210160	-	CEBPB	0.041666667	0.137931034	0.0	0.110860748	0.937096226	0.377358491	0.236363636	0.274193548	0.446808511	0.31372549	0.186046512	0.215384615	0.372093023	0.257575758	0.046511628	0.16	0.403846154	0.409090909	0.40625	0.518518519	0.488888889	0.324324324	0.25	0.227272727	0.35135135100000003	0.235294118	0.147540984	0.178082192	0.245614035	0.303571429	0.033333333	0.158536585	0.2	0.2	0.246376812	0.264705882	0.452380952	0.289855072	0.238095238	0.209302326	0.380952381	0.05882352900000001	0.028571429	0.026315789	0.05714285700000001
chr19	9939267	9940797	+	FOXA2	0.0	0.0	0.034143127	0.076160433	0.910234614	0.264150943	0.254545455	0.209677419	0.212765957	0.215686275	0.26744186	0.184615385	0.372093023	0.257575758	0.069767442	0.2	0.384615385	0.181818182	0.25	0.37037037	0.488888889	0.243243243	0.35416666700000005	0.272727273	0.27027027	0.31372549	0.229508197	0.273972603	0.350877193	0.339285714	0.05	0.182926829	0.3	0.181818182	0.31884058	0.294117647	0.30952381	0.231884058	0.261904762	0.220930233	0.35714285700000004	0.147058824	0.071428571	0.026315789	0.114285714
chr1	168007608	168014465	+	hsa_circ_0000155	0.0	0.011111111000000002	0.042337343	0.066525424	0.883032982	0.272727273	0.25	0.20952381	0.58	0.34042553200000003	0.17721519	0.218181818	0.283333333	0.2	0.02173913	0.102189781	0.35483871	0.551724138	0.333333333	0.46875	0.734693878	0.22	0.166666667	0.153846154	0.35714285700000004	0.13559322	0.070422535	0.102941176	0.119047619	0.17391304300000002	0.016949153	0.060240964	0.14285714300000002	0.270833333	0.109589041	0.13725490199999998	0.333333333	0.168067227	0.202247191	0.110091743	0.475	0.023255814	0.015384615	0.013333333	0.042553191
chr19	4445536	4447603	+	hsa_circ_0000877	0.0	0.0	0.11459615	-0.021186441	0.938796328	0.079545455	0.173076923	0.133333333	0.06	0.191489362	0.392405063	0.418181818	0.183333333	0.118181818	0.195652174	0.145985401	0.161290323	0.0	0.179487179	0.15625	0.020408163	0.26	0.388888889	0.173076923	0.119047619	0.33898305100000004	0.450704225	0.544117647	0.333333333	0.31884058	0.288135593	0.421686747	0.311688312	0.083333333	0.438356164	0.31372549	0.175438596	0.092436975	0.404494382	0.201834862	0.1	0.186046512	0.292307692	0.173333333	0.234042553
chr7	94034004	94051264	+	MAFK	0.0	0.011494253	0.08249948900000001	0.193330329	1.0	0.509433962	0.345454545	0.306451613	0.553191489	0.352941176	0.174418605	0.16923076899999998	0.441860465	0.257575758	0.046511628	0.13	0.365384615	0.522727273	0.5	0.481481481	0.5555555560000001	0.405405405	0.25	0.181818182	0.35135135100000003	0.19607843100000005	0.163934426	0.123287671	0.298245614	0.17857142899999998	0.016666667	0.097560976	0.233333333	0.236363636	0.202898551	0.323529412	0.523809524	0.289855072	0.154761905	0.127906977	0.333333333	0.05882352900000001	0.028571429	0.013157895	0.05714285700000001
chr17	44372496	44383675	+	hsa_circ_0044192	0.020408163	0.003703704	0.025548992000000003	0.002542373	0.59299558	0.238636364	0.326923077	0.2	0.36	0.361702128	0.291139241	0.254545455	0.35	0.209090909	0.043478261	0.131386861	0.322580645	0.25862069	0.307692308	0.3125	0.428571429	0.26	0.259259259	0.211538462	0.261904762	0.254237288	0.15492957699999998	0.191176471	0.214285714	0.217391304	0.033898305	0.120481928	0.181818182	0.291666667	0.232876712	0.176470588	0.368421053	0.159663866	0.29213483100000004	0.174311927	0.325	0.046511628	0.046153846	0.026666667	0.042553191
chr6	33177691	33180499	+	hsa_circ_0075958	0.010204082	0.0	0.048608844000000005	0.218220339	0.869092146	0.13636363599999998	0.230769231	0.16190476199999998	0.2	0.319148936	0.329113924	0.236363636	0.25	0.172727273	0.108695652	0.189781022	0.306451613	0.155172414	0.333333333	0.28125	0.204081633	0.24	0.296296296	0.211538462	0.238095238	0.288135593	0.309859155	0.352941176	0.25	0.289855072	0.101694915	0.180722892	0.207792208	0.333333333	0.260273973	0.215686275	0.263157895	0.14285714300000002	0.269662921	0.256880734	0.25	0.11627907	0.107692308	0.08	0.063829787
chr10	91474711	91534700	+	NFYA	0.111111111	0.26436781600000003	0.040160744	0.063091483	0.980958858	0.509433962	0.272727273	0.33870967700000004	0.574468085	0.31372549	0.151162791	0.153846154	0.418604651	0.287878788	0.046511628	0.12	0.403846154	0.522727273	0.40625	0.592592593	0.688888889	0.378378378	0.208333333	0.159090909	0.35135135100000003	0.176470588	0.114754098	0.109589041	0.210526316	0.196428571	0.016666667	0.097560976	0.2	0.218181818	0.17391304300000002	0.235294118	0.5	0.275362319	0.17857142899999998	0.151162791	0.404761905	0.05882352900000001	0.014285714	0.013157895	0.05714285700000001
chr19	6677845	6690738	-	SP1	0.055555556	0.057471264	0.0	-0.009463722	0.998639918	0.28301886800000003	0.290909091	0.225806452	0.255319149	0.31372549	0.290697674	0.230769231	0.465116279	0.272727273	0.069767442	0.18	0.423076923	0.227272727	0.40625	0.37037037	0.244444444	0.297297297	0.333333333	0.25	0.27027027	0.294117647	0.262295082	0.232876712	0.333333333	0.28571428600000004	0.066666667	0.207317073	0.266666667	0.272727273	0.31884058	0.382352941	0.452380952	0.260869565	0.297619048	0.244186047	0.238095238	0.117647059	0.05714285700000001	0.039473684	0.05714285700000001
chr9	94058302	94118252	-	BCL11A	0.13888888900000002	0.137931034	5.23e-05	-0.001802614	0.941516491	0.41509434	0.254545455	0.306451613	0.468085106	0.294117647	0.174418605	0.184615385	0.441860465	0.272727273	0.046511628	0.15	0.423076923	0.4318181820000001	0.3125	0.518518519	0.6	0.324324324	0.229166667	0.181818182	0.324324324	0.19607843100000005	0.131147541	0.150684932	0.228070175	0.214285714	0.033333333	0.12195122	0.216666667	0.2	0.202898551	0.294117647	0.5	0.275362319	0.226190476	0.174418605	0.35714285700000004	0.05882352900000001	0.028571429	0.026315789	0.05714285700000001
chr1	21295966	21329301	-	GATA2	0.111111111	0.114942529	0.0	0.106354214	1.0	0.41509434	0.272727273	0.274193548	0.5106382979999999	0.31372549	0.174418605	0.184615385	0.418604651	0.272727273	0.046511628	0.12	0.384615385	0.477272727	0.375	0.592592593	0.622222222	0.35135135100000003	0.229166667	0.181818182	0.378378378	0.19607843100000005	0.131147541	0.136986301	0.228070175	0.214285714	0.033333333	0.12195122	0.233333333	0.236363636	0.202898551	0.205882353	0.5	0.246376812	0.214285714	0.151162791	0.380952381	0.05882352900000001	0.028571429	0.026315789	0.05714285700000001
chr6	90562884	90566918	+	hsa_circ_0001622	0.030612245	0.003703704	0.027615951	0.084745763	0.926895614	0.318181818	0.365384615	0.19047619	0.48	0.34042553200000003	0.202531646	0.236363636	0.3	0.154545455	0.043478261	0.102189781	0.403225806	0.327586207	0.256410256	0.46875	0.510204082	0.3	0.222222222	0.211538462	0.261904762	0.203389831	0.08450704199999999	0.176470588	0.119047619	0.188405797	0.06779661	0.156626506	0.16883116899999998	0.229166667	0.232876712	0.117647059	0.280701754	0.159663866	0.224719101	0.13761467900000002	0.425	0.069767442	0.030769231	0.04	0.063829787
chr2	234343025	234350641	+	hsa_circ_0001113	0.0	0.011111111000000002	0.044093551	-0.081355932	0.939136348	0.13636363599999998	0.192307692	0.133333333	0.14	0.319148936	0.22784810100000005	0.418181818	0.283333333	0.13636363599999998	0.086956522	0.16058394199999998	0.258064516	0.08620689699999999	0.153846154	0.25	0.204081633	0.12	0.333333333	0.211538462	0.166666667	0.169491525	0.183098592	0.323529412	0.19047619	0.275362319	0.06779661	0.289156627	0.33766233799999995	0.1875	0.246575342	0.294117647	0.263157895	0.134453782	0.33707865200000003	0.201834862	0.175	0.11627907	0.107692308	0.093333333	0.08510638300000001
chr2	39520370	39535146	-	CTCF	0.055555556	0.045977011	0.0	0.060838215	0.963957837	0.528301887	0.254545455	0.290322581	0.6808510640000001	0.333333333	0.151162791	0.184615385	0.395348837	0.272727273	0.046511628	0.1	0.346153846	0.545454545	0.4375	0.5555555560000001	0.7555555559999999	0.378378378	0.1875	0.181818182	0.35135135100000003	0.156862745	0.098360656	0.123287671	0.210526316	0.196428571	0.033333333	0.109756098	0.233333333	0.218181818	0.17391304300000002	0.205882353	0.476190476	0.260869565	0.19047619	0.127906977	0.35714285700000004	0.05882352900000001	0.028571429	0.026315789	0.05714285700000001
chr17	38599675	38613982	+	MAX	0.041666667	0.103448276	0.035869687000000004	0.239747634	0.883032982	0.226415094	0.236363636	0.225806452	0.191489362	0.254901961	0.279069767	0.230769231	0.372093023	0.257575758	0.11627907	0.21	0.288461538	0.113636364	0.3125	0.259259259	0.222222222	0.27027027	0.3125	0.25	0.216216216	0.294117647	0.327868852	0.301369863	0.438596491	0.339285714	0.083333333	0.243902439	0.3	0.2	0.376811594	0.411764706	0.428571429	0.217391304	0.321428571	0.279069767	0.238095238	0.088235294	0.1	0.078947368	0.114285714
chr2	61749745	61761038	-	hsa_circ_0001017	0.030612245	0.003703704	0.0	0.17838983100000005	1.0	0.329545455	0.288461538	0.180952381	0.56	0.319148936	0.17721519	0.236363636	0.266666667	0.163636364	0.043478261	0.094890511	0.322580645	0.362068966	0.307692308	0.5	0.571428571	0.28	0.185185185	0.153846154	0.261904762	0.169491525	0.08450704199999999	0.161764706	0.130952381	0.202898551	0.033898305	0.144578313	0.181818182	0.1875	0.178082192	0.176470588	0.280701754	0.176470588	0.202247191	0.110091743	0.45	0.046511628	0.030769231	0.04	0.042553191
chr17	27778504	27829741	+	hsa_circ_0000752	0.295918367	0.066666667	0.02857802	0.048728814	0.970418225	0.272727273	0.307692308	0.16190476199999998	0.46	0.319148936	0.215189873	0.218181818	0.3	0.163636364	0.065217391	0.094890511	0.322580645	0.344827586	0.307692308	0.4375	0.510204082	0.24	0.240740741	0.153846154	0.28571428600000004	0.203389831	0.112676056	0.191176471	0.14285714300000002	0.17391304300000002	0.050847458	0.156626506	0.181818182	0.270833333	0.219178082	0.156862745	0.315789474	0.134453782	0.202247191	0.146788991	0.4	0.046511628	0.046153846	0.04	0.063829787
chr11	34111725	34112225	+	hsa_circ_0000288	0.0	0.0	0.081447907	0.372457627	0.914314859	0.13636363599999998	0.5	0.114285714	0.36	0.638297872	0.253164557	0.4	0.533333333	0.127272727	0.043478261	0.058394160999999986	0.322580645	0.24137931	0.307692308	0.4375	0.530612245	0.28	0.296296296	0.192307692	0.761904762	0.372881356	0.056338028	0.05882352900000001	0.166666667	0.231884058	0.033898305	0.120481928	0.181818182	0.5	0.191780822	0.078431373	0.421052632	0.134453782	0.314606742	0.091743119	0.2	0.093023256	0.061538462	0.026666667	0.0
chrX	79545162	79565732	-	hsa_circ_0001935	0.020408163	0.011111111000000002	0.000381375	0.011016949	0.7511050659999999	0.363636364	0.423076923	0.228571429	0.5	0.489361702	0.22784810100000005	0.236363636	0.316666667	0.209090909	0.043478261	0.102189781	0.290322581	0.413793103	0.384615385	0.4375	0.489795918	0.38	0.222222222	0.173076923	0.380952381	0.203389831	0.112676056	0.117647059	0.166666667	0.17391304300000002	0.016949153	0.096385542	0.15584415599999998	0.3125	0.178082192	0.156862745	0.298245614	0.193277311	0.213483146	0.119266055	0.35	0.023255814	0.015384615	0.013333333	0.042553191
chr7	151048509	151053036	+	ATF1	0.013888889	0.0	0.036031255	-0.010365029	0.944576675	0.320754717	0.272727273	0.258064516	0.34042553200000003	0.294117647	0.209302326	0.215384615	0.395348837	0.303030303	0.046511628	0.16	0.403846154	0.318181818	0.40625	0.37037037	0.488888889	0.27027027	0.291666667	0.204545455	0.216216216	0.19607843100000005	0.163934426	0.150684932	0.298245614	0.303571429	0.033333333	0.182926829	0.216666667	0.2	0.17391304300000002	0.352941176	0.452380952	0.246376812	0.226190476	0.220930233	0.428571429	0.05882352900000001	0.028571429	0.052631579000000005	0.028571429
chr19	33406242	33417179	-	hsa_circ_0000925	0.06122449	0.007407406999999999	0.0	-0.022457627	0.922475349	0.238636364	0.25	0.16190476199999998	0.34	0.319148936	0.253164557	0.327272727	0.283333333	0.172727273	0.065217391	0.138686131	0.322580645	0.206896552	0.282051282	0.28125	0.326530612	0.24	0.27777777800000003	0.192307692	0.214285714	0.220338983	0.169014085	0.25	0.202380952	0.260869565	0.06779661	0.228915663	0.233766234	0.208333333	0.273972603	0.215686275	0.298245614	0.134453782	0.303370787	0.19266055	0.3	0.069767442	0.061538462	0.066666667	0.063829787
chr7	6771527	6773158	+	hsa_circ_0079398	0.0	0.0	0.032696243	-0.044491525	0.385243115	0.21590909100000005	0.326923077	0.16190476199999998	0.26	0.361702128	0.34177215200000005	0.272727273	0.3666666670000001	0.154545455	0.065217391	0.145985401	0.290322581	0.206896552	0.179487179	0.28125	0.326530612	0.28	0.27777777800000003	0.153846154	0.28571428600000004	0.254237288	0.12676056300000002	0.220588235	0.214285714	0.17391304300000002	0.06779661	0.156626506	0.22077922100000005	0.25	0.232876712	0.254901961	0.403508772	0.134453782	0.29213483100000004	0.146788991	0.225	0.093023256	0.046153846	0.08	0.063829787
chr19	59027203	59027598	-	hsa_circ_0000969	0.0	0.0	0.0	-0.059322034	0.498809929	0.170454545	0.057692308	0.238095238	0.0	0.212765957	0.189873418	0.545454545	0.05	0.090909091	0.065217391	0.386861314	0.241935484	0.08620689699999999	0.076923077	0.40625	0.102040816	0.2	0.185185185	0.153846154	0.071428571	0.050847458	0.211267606	0.338235294	0.273809524	0.5072463770000001	0.0	0.337349398	0.103896104	0.0625	0.246575342	0.19607843100000005	0.087719298	0.151260504	0.426966292	0.321100917	0.375	0.0	0.076923077	0.0	0.0
chr19	18965409	18971247	+	JUN	0.013888889	0.0	0.04720321	-0.008111762	0.816048963	0.188679245	0.218181818	0.241935484	0.14893617	0.294117647	0.290697674	0.323076923	0.348837209	0.257575758	0.11627907	0.18	0.384615385	0.06818181799999999	0.21875	0.259259259	0.177777778	0.324324324	0.375	0.295454545	0.162162162	0.294117647	0.31147541	0.369863014	0.315789474	0.410714286	0.133333333	0.329268293	0.3666666670000001	0.181818182	0.260869565	0.382352941	0.30952381	0.231884058	0.380952381	0.255813953	0.166666667	0.205882353	0.128571429	0.118421053	0.2
chr2	128855002	128913161	+	ELK4	0.388888889	0.16091954	0.037938392	0.036502929	0.930295818	0.358490566	0.254545455	0.258064516	0.404255319	0.274509804	0.197674419	0.2	0.441860465	0.242424242	0.069767442	0.13	0.384615385	0.363636364	0.34375	0.481481481	0.533333333	0.297297297	0.270833333	0.181818182	0.297297297	0.215686275	0.147540984	0.191780822	0.245614035	0.232142857	0.05	0.17073170699999998	0.25	0.218181818	0.246376812	0.294117647	0.476190476	0.231884058	0.238095238	0.186046512	0.333333333	0.05882352900000001	0.042857143	0.039473684	0.085714286
chr6	33380474	33382321	+	hsa_circ_0075963	0.0	0.0	0.060298069	0.248305085	0.980618837	0.102272727	0.173076923	0.171428571	0.2	0.212765957	0.35443038	0.254545455	0.216666667	0.154545455	0.02173913	0.197080292	0.290322581	0.103448276	0.153846154	0.3125	0.183673469	0.16	0.314814815	0.230769231	0.095238095	0.288135593	0.338028169	0.323529412	0.345238095	0.231884058	0.06779661	0.144578313	0.272727273	0.1875	0.383561644	0.294117647	0.315789474	0.168067227	0.325842697	0.174311927	0.125	0.023255814	0.076923077	0.026666667	0.08510638300000001
chr13	50018523	50018697	+	hsa_circ_0000482	0.0	0.0	0.0358728	-0.038135593	0.854811289	0.125	0.211538462	0.16190476199999998	0.0	0.127659574	0.367088608	0.2	0.283333333	0.1	0.130434783	0.335766423	0.096774194	0.0	0.153846154	0.1875	0.0	0.46	0.314814815	0.115384615	0.0	0.389830508	0.323943662	0.588235294	0.130952381	0.579710145	0.288135593	0.686746988	0.07792207799999999	0.0	0.315068493	0.215686275	0.105263158	0.050420168	0.3820224720000001	0.366972477	0.275	0.255813953	0.446153846	0.6133333329999999	0.127659574
chr10	103550652	103550795	-	hsa_circ_0000256	0.0	0.0	0.0	0.8110169490000001	1.0	0.318181818	0.403846154	0.2	0.28	0.14893617	0.17721519	0.381818182	0.116666667	0.254545455	0.0	0.15328467199999998	0.564516129	0.24137931	0.0	0.65625	0.428571429	0.14	0.12962963	0.269230769	0.166666667	0.237288136	0.197183099	0.205882353	0.166666667	0.101449275	0.0	0.253012048	0.181818182	0.145833333	0.095890411	0.0	0.245614035	0.294117647	0.078651685	0.19266055	0.175	0.0	0.0	0.0	0.0
chr8	70667658	70674110	-	hsa_circ_0001809	0.020408163	0.003703704	0.0	0.030084746	0.947296838	0.21590909100000005	0.269230769	0.2	0.46	0.361702128	0.17721519	0.254545455	0.333333333	0.154545455	0.065217391	0.131386861	0.387096774	0.310344828	0.307692308	0.34375	0.530612245	0.26	0.259259259	0.173076923	0.261904762	0.152542373	0.112676056	0.147058824	0.14285714300000002	0.217391304	0.016949153	0.120481928	0.22077922100000005	0.208333333	0.205479452	0.176470588	0.350877193	0.159663866	0.224719101	0.165137615	0.35	0.046511628	0.030769231	0.026666667	0.042553191
chr2	47177501	47184146	+	hsa_circ_0001000	0.010204082	0.0	0.042506843	0.021186441	0.980958858	0.204545455	0.326923077	0.123809524	0.3	0.34042553200000003	0.265822785	0.327272727	0.3	0.181818182	0.043478261	0.15328467199999998	0.290322581	0.189655172	0.179487179	0.375	0.326530612	0.18	0.296296296	0.211538462	0.19047619	0.203389831	0.197183099	0.25	0.214285714	0.246376812	0.050847458	0.228915663	0.22077922100000005	0.208333333	0.273972603	0.235294118	0.280701754	0.18487395	0.269662921	0.211009174	0.3	0.093023256	0.046153846	0.04	0.042553191
chr14	100847246	100848083	+	SMARCC1	0.0	0.0	0.120973273	0.107255521	0.921795308	0.33962264200000003	0.236363636	0.290322581	0.276595745	0.352941176	0.406976744	0.307692308	0.325581395	0.363636364	0.046511628	0.2	0.269230769	0.13636363599999998	0.3125	0.37037037	0.15555555599999998	0.216216216	0.375	0.318181818	0.189189189	0.235294118	0.327868852	0.410958904	0.280701754	0.535714286	0.033333333	0.31707317100000004	0.233333333	0.109090909	0.202898551	0.294117647	0.571428571	0.420289855	0.452380952	0.220930233	0.095238095	0.147058824	0.1	0.065789474	0.114285714
chr7	117825700	117828459	+	hsa_circ_0001740	0.0	0.007407406999999999	0.034686299	0.039830508	0.939816389	0.204545455	0.25	0.171428571	0.54	0.404255319	0.12658227800000002	0.127272727	0.35	0.145454545	0.02173913	0.058394160999999986	0.35483871	0.448275862	0.41025641	0.53125	0.7551020409999999	0.28	0.185185185	0.153846154	0.428571429	0.169491525	0.070422535	0.088235294	0.107142857	0.115942029	0.0	0.060240964	0.14285714300000002	0.166666667	0.16438356199999998	0.13725490199999998	0.49122807	0.14285714300000002	0.134831461	0.073394495	0.475	0.023255814	0.015384615	0.0	0.021276596
chr1	116184573	116206889	+	BRCA1	0.0	0.045977011	0.033713863	0.026588553	0.978918735	0.320754717	0.236363636	0.306451613	0.361702128	0.31372549	0.186046512	0.246153846	0.372093023	0.287878788	0.046511628	0.19	0.403846154	0.295454545	0.34375	0.444444444	0.4	0.324324324	0.291666667	0.227272727	0.27027027	0.235294118	0.180327869	0.191780822	0.263157895	0.303571429	0.066666667	0.182926829	0.266666667	0.181818182	0.231884058	0.264705882	0.428571429	0.275362319	0.261904762	0.209302326	0.35714285700000004	0.088235294	0.05714285700000001	0.052631579000000005	0.085714286
chr2	230663998	230668405	-	POLR2A	0.013888889	0.0	0.0	0.042812078	0.950357021	0.358490566	0.218181818	0.258064516	0.468085106	0.333333333	0.186046512	0.184615385	0.465116279	0.257575758	0.046511628	0.1	0.384615385	0.409090909	0.34375	0.518518519	0.7111111109999999	0.324324324	0.25	0.204545455	0.378378378	0.176470588	0.131147541	0.136986301	0.245614035	0.214285714	0.033333333	0.12195122	0.25	0.181818182	0.217391304	0.264705882	0.523809524	0.231884058	0.25	0.11627907	0.404761905	0.088235294	0.042857143	0.026315789	0.05714285700000001
chr17	39675603	39676124	-	hsa_circ_0043593	0.0	0.003703704	0.0	0.147881356	0.791567494	0.045454545	0.153846154	0.095238095	0.12	0.276595745	0.34177215200000005	0.454545455	0.6333333329999999	0.090909091	0.086956522	0.226277372	0.096774194	0.034482759	0.153846154	0.125	0.040816327	0.2	0.648148148	0.115384615	0.047619048	0.101694915	0.408450704	0.426470588	0.369047619	0.391304348	0.033898305	0.325301205	0.324675325	0.3125	0.479452055	0.37254902	0.210526316	0.100840336	0.539325843	0.229357798	0.1	0.046511628	0.061538462	0.106666667	0.042553191
chr12	56295196	56321051	-	MEF2A	0.166666667	0.126436782	6.18e-05	0.099594412	0.957157429	0.301886792	0.272727273	0.177419355	0.34042553200000003	0.235294118	0.244186047	0.184615385	0.418604651	0.212121212	0.069767442	0.13	0.365384615	0.318181818	0.40625	0.4074074070000001	0.444444444	0.297297297	0.291666667	0.204545455	0.324324324	0.294117647	0.229508197	0.246575342	0.315789474	0.232142857	0.066666667	0.195121951	0.3	0.218181818	0.333333333	0.294117647	0.428571429	0.188405797	0.25	0.197674419	0.261904762	0.088235294	0.071428571	0.052631579000000005	0.114285714
chr9	131770312	131783498	-	MBD4	0.013888889	0.034482759	0.0	0.060838215	1.0	0.113207547	0.2	0.129032258	0.14893617	0.19607843100000005	0.302325581	0.261538462	0.395348837	0.166666667	0.069767442	0.19	0.288461538	0.090909091	0.28125	0.259259259	0.222222222	0.189189189	0.395833333	0.25	0.162162162	0.294117647	0.360655738	0.410958904	0.403508772	0.339285714	0.133333333	0.304878049	0.3666666670000001	0.163636364	0.420289855	0.382352941	0.333333333	0.17391304300000002	0.333333333	0.23255814	0.214285714	0.117647059	0.128571429	0.078947368	0.114285714
chr15	101550654	101588862	+	POLR2A	0.041666667	0.045977011	0.041331321	-0.007210455	0.964637878	0.28301886800000003	0.254545455	0.258064516	0.276595745	0.31372549	0.26744186	0.246153846	0.441860465	0.242424242	0.069767442	0.16	0.346153846	0.272727273	0.28125	0.37037037	0.355555556	0.324324324	0.333333333	0.227272727	0.243243243	0.254901961	0.245901639	0.246575342	0.350877193	0.303571429	0.066666667	0.182926829	0.283333333	0.236363636	0.275362319	0.352941176	0.523809524	0.217391304	0.321428571	0.186046512	0.238095238	0.117647059	0.071428571	0.039473684	0.085714286
chr14	20811282	20811431	-	hsa_circ_0000511	0.0	0.0	0.0	0.507627119	0.998639918	0.0	0.134615385	0.19047619	0.0	0.14893617	0.164556962	0.127272727	0.333333333	0.245454545	0.282608696	0.291970803	0.322580645	0.0	0.0	0.0	0.0	0.26	0.12962963	0.384615385	0.0	0.118644068	0.38028169	0.588235294	0.238095238	0.188405797	0.220338983	0.481927711	0.25974026	0.0	0.273972603	0.13725490199999998	0.350877193	0.05882352900000001	0.3820224720000001	0.495412844	0.0	0.302325581	0.523076923	0.266666667	0.14893617
chr2	26501481	26502183	+	USF2	0.0	0.011494253	0.081115073	0.342947274	0.965657939	0.301886792	0.236363636	0.258064516	0.404255319	0.254901961	0.197674419	0.215384615	0.209302326	0.318181818	0.139534884	0.14	0.461538462	0.25	0.3125	0.481481481	0.466666667	0.297297297	0.291666667	0.25	0.189189189	0.215686275	0.147540984	0.150684932	0.368421053	0.16071428599999998	0.05	0.207317073	0.35	0.236363636	0.333333333	0.264705882	0.404761905	0.202898551	0.273809524	0.151162791	0.5	0.0	0.1	0.052631579000000005	0.114285714
chr12	48176000	48176534	+	ZNF274	0.0	0.0	0.044410617	0.005858495	0.8374702479999999	0.245283019	0.127272727	0.112903226	0.234042553	0.254901961	0.348837209	0.33846153799999995	0.558139535	0.257575758	0.046511628	0.15	0.288461538	0.159090909	0.0625	0.222222222	0.244444444	0.243243243	0.458333333	0.386363636	0.162162162	0.333333333	0.491803279	0.328767123	0.333333333	0.392857143	0.066666667	0.31707317100000004	0.3666666670000001	0.127272727	0.376811594	0.264705882	0.452380952	0.15942029	0.535714286	0.197674419	0.0	0.117647059	0.1	0.078947368	0.05714285700000001
chr11	58346687	58346911	+	hsa_circ_0000306	0.0	0.0	0.020925407	0.456355932	0.6426385579999999	0.0	0.346153846	0.085714286	0.0	0.191489362	0.22784810100000005	0.327272727	0.0	0.163636364	0.282608696	0.423357664	0.14516129	0.0	0.333333333	0.0	0.0	0.18	0.074074074	0.596153846	0.0	0.220338983	0.253521127	0.985294118	0.154761905	0.52173913	0.6779661020000001	0.481927711	0.16883116899999998	0.0	0.178082192	0.078431373	0.0	0.151260504	0.303370787	0.449541284	0.325	0.302325581	0.8307692309999999	0.48	0.08510638300000001
chr11	129758488	129758690	-	ZNF217	0.0	0.0	0.0	0.563767463	0.928935736	0.094339623	0.181818182	0.64516129	0.106382979	0.392156863	0.174418605	0.384615385	0.581395349	0.378787879	0.11627907	0.15	0.673076923	0.0	0.0	0.0	0.222222222	0.810810811	0.208333333	0.113636364	0.0	0.19607843100000005	0.245901639	0.273972603	0.350877193	0.535714286	0.083333333	0.06097561	0.333333333	0.181818182	0.362318841	0.147058824	0.833333333	0.289855072	0.595238095	0.23255814	0.119047619	0.147058824	0.14285714300000002	0.0	0.0
chr7	7273933	7283381	+	hsa_circ_0001675	0.0	0.0	0.036707744	0.116525424	0.963617817	0.261363636	0.288461538	0.171428571	0.54	0.361702128	0.164556962	0.2	0.35	0.172727273	0.02173913	0.087591241	0.306451613	0.344827586	0.461538462	0.46875	0.632653061	0.28	0.166666667	0.173076923	0.380952381	0.186440678	0.08450704199999999	0.117647059	0.154761905	0.188405797	0.016949153	0.084337349	0.15584415599999998	0.25	0.191780822	0.19607843100000005	0.438596491	0.151260504	0.213483146	0.110091743	0.425	0.023255814	0.015384615	0.013333333	0.042553191
chr2	209136234	209138457	+	PAX5	0.013888889	0.0	0.035611495	0.109058134	0.960217613	0.5660377360000001	0.163636364	0.33870967700000004	0.659574468	0.31372549	0.151162791	0.123076923	0.372093023	0.287878788	0.069767442	0.15	0.403846154	0.477272727	0.3125	0.5555555560000001	0.7555555559999999	0.35135135100000003	0.166666667	0.181818182	0.378378378	0.156862745	0.114754098	0.136986301	0.210526316	0.25	0.033333333	0.146341463	0.166666667	0.181818182	0.202898551	0.323529412	0.333333333	0.275362319	0.226190476	0.174418605	0.428571429	0.05882352900000001	0.028571429	0.065789474	0.05714285700000001
chr15	42579888	42589854	+	HDAC2	0.055555556	0.011494253	0.03734756	0.072104552	0.929275757	0.452830189	0.290909091	0.274193548	0.531914894	0.333333333	0.186046512	0.215384615	0.465116279	0.303030303	0.046511628	0.13	0.423076923	0.477272727	0.4375	0.481481481	0.5555555560000001	0.378378378	0.291666667	0.204545455	0.35135135100000003	0.215686275	0.147540984	0.150684932	0.228070175	0.25	0.033333333	0.134146341	0.2	0.236363636	0.217391304	0.235294118	0.452380952	0.260869565	0.214285714	0.186046512	0.35714285700000004	0.05882352900000001	0.028571429	0.013157895	0.028571429
chr21	44514580	44520629	-	HDAC2	0.06944444400000001	0.0	0.0	0.022532672000000004	0.871132268	0.433962264	0.254545455	0.322580645	0.425531915	0.274509804	0.220930233	0.215384615	0.395348837	0.318181818	0.11627907	0.18	0.423076923	0.295454545	0.28125	0.4074074070000001	0.422222222	0.378378378	0.3125	0.204545455	0.27027027	0.235294118	0.180327869	0.246575342	0.210526316	0.28571428600000004	0.083333333	0.195121951	0.266666667	0.218181818	0.188405797	0.294117647	0.380952381	0.231884058	0.261904762	0.255813953	0.30952381	0.147058824	0.114285714	0.092105263	0.114285714
chr8	131164981	131181313	-	hsa_circ_0001824	0.06122449	0.003703704	0.0	-0.019067797	0.976878613	0.25	0.288461538	0.16190476199999998	0.42	0.361702128	0.215189873	0.290909091	0.333333333	0.181818182	0.043478261	0.109489051	0.306451613	0.293103448	0.307692308	0.4375	0.469387755	0.22	0.240740741	0.173076923	0.28571428600000004	0.186440678	0.14084507	0.191176471	0.166666667	0.202898551	0.050847458	0.144578313	0.194805195	0.25	0.219178082	0.215686275	0.333333333	0.168067227	0.235955056	0.165137615	0.375	0.069767442	0.030769231	0.026666667	0.063829787
chr11	94528176	94533477	+	hsa_circ_0000350	0.0	0.0	0.036704605	0.125	0.904454267	0.193181818	0.230769231	0.247619048	0.32	0.29787234	0.189873418	0.309090909	0.283333333	0.236363636	0.065217391	0.197080292	0.33870967700000004	0.293103448	0.205128205	0.46875	0.367346939	0.26	0.185185185	0.192307692	0.214285714	0.186440678	0.098591549	0.147058824	0.130952381	0.188405797	0.033898305	0.156626506	0.15584415599999998	0.229166667	0.16438356199999998	0.19607843100000005	0.298245614	0.168067227	0.280898876	0.247706422	0.325	0.11627907	0.046153846	0.026666667	0.042553191
chr14	106331913	106357599	-	hsa_circ_0033893	0.010204082	0.022222222000000003	0.0007941389999999999	-0.06440678	0.4233254	0.261363636	0.384615385	0.180952381	0.26	0.489361702	0.417721519	0.363636364	0.283333333	0.218181818	0.065217391	0.15328467199999998	0.241935484	0.206896552	0.230769231	0.21875	0.163265306	0.32	0.425925926	0.288461538	0.19047619	0.33898305100000004	0.338028169	0.367647059	0.238095238	0.304347826	0.084745763	0.253012048	0.207792208	0.229166667	0.260273973	0.19607843100000005	0.210526316	0.168067227	0.404494382	0.183486239	0.2	0.093023256	0.092307692	0.053333333	0.063829787
chr2	144966169	144969146	-	hsa_circ_0001072	0.0	0.0	0.0	0.172457627	0.988099286	0.306818182	0.307692308	0.247619048	0.44	0.468085106	0.151898734	0.218181818	0.316666667	0.2	0.02173913	0.102189781	0.435483871	0.396551724	0.358974359	0.375	0.632653061	0.3	0.222222222	0.153846154	0.35714285700000004	0.152542373	0.098591549	0.088235294	0.130952381	0.17391304300000002	0.016949153	0.060240964	0.15584415599999998	0.270833333	0.109589041	0.19607843100000005	0.368421053	0.193277311	0.146067416	0.146788991	0.425	0.046511628	0.015384615	0.013333333	0.021276596
chr17	16285215	16286053	+	MYBL2	0.0	0.011494253	0.088734114	0.5552050470000001	0.6960217609999999	0.245283019	0.363636364	0.403225806	0.212765957	0.235294118	0.33720930200000004	0.569230769	0.302325581	0.484848485	0.255813953	0.16	0.461538462	0.159090909	0.15625	0.185185185	0.177777778	0.189189189	0.291666667	0.522727273	0.216216216	0.568627451	0.37704918	0.219178082	0.280701754	0.303571429	0.083333333	0.304878049	0.316666667	0.436363636	0.15942029	0.352941176	0.380952381	0.536231884	0.380952381	0.197674419	0.095238095	0.0	0.157142857	0.052631579000000005	0.371428571
chr4	104115385	104117409	-	ELF1	0.0	0.011494253	0.0	0.204596665	0.958857531	0.490566038	0.309090909	0.435483871	0.5106382979999999	0.333333333	0.127906977	0.230769231	0.395348837	0.333333333	0.046511628	0.12	0.326923077	0.4318181820000001	0.4375	0.703703704	0.8	0.405405405	0.166666667	0.113636364	0.432432432	0.176470588	0.032786885	0.04109589	0.105263158	0.232142857	0.0	0.048780488	0.166666667	0.236363636	0.130434783	0.117647059	0.595238095	0.362318841	0.17857142899999998	0.104651163	0.452380952	0.05882352900000001	0.0	0.013157895	0.05714285700000001
chr12	58221334	58239317	-	CEBPB	0.041666667	0.057471264	0.0	0.031095088	0.947296838	0.28301886800000003	0.254545455	0.241935484	0.234042553	0.235294118	0.244186047	0.261538462	0.372093023	0.242424242	0.069767442	0.2	0.346153846	0.159090909	0.3125	0.37037037	0.288888889	0.27027027	0.270833333	0.227272727	0.216216216	0.235294118	0.262295082	0.260273973	0.3859649120000001	0.303571429	0.083333333	0.243902439	0.316666667	0.181818182	0.31884058	0.323529412	0.452380952	0.260869565	0.28571428600000004	0.23255814	0.28571428600000004	0.088235294	0.071428571	0.052631579000000005	0.085714286
chr3	176750758	176768398	-	ATF2	0.013888889	0.057471264	0.0	0.034700315	0.956817409	0.490566038	0.309090909	0.322580645	0.574468085	0.352941176	0.162790698	0.2	0.418604651	0.287878788	0.046511628	0.15	0.384615385	0.5	0.40625	0.518518519	0.644444444	0.405405405	0.208333333	0.204545455	0.378378378	0.176470588	0.098360656	0.095890411	0.228070175	0.214285714	0.016666667	0.109756098	0.2	0.218181818	0.17391304300000002	0.264705882	0.5	0.289855072	0.202380952	0.151162791	0.380952381	0.05882352900000001	0.014285714	0.013157895	0.05714285700000001
chr6	139487420	139488461	+	hsa_circ_0001645	0.0	0.0	0.073803141	0.5898305079999999	0.968038082	0.113636364	0.211538462	0.266666667	0.1	0.29787234	0.392405063	0.4	0.2	0.218181818	0.282608696	0.167883212	0.14516129	0.068965517	0.153846154	0.09375	0.040816327	0.26	0.425925926	0.288461538	0.166666667	0.203389831	0.323943662	0.529411765	0.30952381	0.246376812	0.203389831	0.34939759	0.324675325	0.1875	0.273972603	0.098039216	0.368421053	0.22689075600000005	0.359550562	0.13761467900000002	0.025	0.279069767	0.292307692	0.16	0.191489362
chr6	41754499	41757634	+	PHF8	0.0	0.022988506	0.046469818	0.061288869	1.0	0.226415094	0.254545455	0.209677419	0.212765957	0.274509804	0.279069767	0.215384615	0.279069767	0.196969697	0.186046512	0.2	0.326923077	0.090909091	0.3125	0.4074074070000001	0.222222222	0.324324324	0.395833333	0.363636364	0.243243243	0.352941176	0.344262295	0.356164384	0.438596491	0.35714285700000004	0.25	0.25609756100000003	0.283333333	0.145454545	0.362318841	0.294117647	0.476190476	0.217391304	0.273809524	0.209302326	0.238095238	0.235294118	0.242857143	0.17105263199999998	0.228571429
chr18	732833	756835	-	ARID3A	0.111111111	0.045977011	0.0	0.065795403	0.984019041	0.396226415	0.309090909	0.241935484	0.446808511	0.333333333	0.220930233	0.184615385	0.418604651	0.287878788	0.069767442	0.12	0.365384615	0.4318181820000001	0.40625	0.5555555560000001	0.577777778	0.324324324	0.291666667	0.204545455	0.35135135100000003	0.235294118	0.147540984	0.178082192	0.245614035	0.232142857	0.05	0.146341463	0.25	0.2	0.231884058	0.264705882	0.404761905	0.231884058	0.238095238	0.174418605	0.404761905	0.05882352900000001	0.042857143	0.039473684	0.085714286
chrX	147743428	147744289	+	hsa_circ_0001947	0.0	0.0	0.049159719	0.490677966	0.84733084	0.318181818	0.788461538	0.352380952	0.24	0.468085106	0.493670886	0.345454545	0.433333333	0.245454545	0.02173913	0.138686131	0.322580645	0.155172414	0.384615385	0.0625	0.06122449	0.7	0.388888889	0.192307692	0.19047619	0.474576271	0.197183099	0.25	0.19047619	0.289855072	0.050847458	0.108433735	0.194805195	0.291666667	0.16438356199999998	0.235294118	0.421052632	0.218487395	0.393258427	0.064220183	0.2	0.069767442	0.076923077	0.013333333	0.021276596
chr6	99860426	99864304	-	hsa_circ_0001630	0.010204082	0.003703704	0.0	0.104237288	1.0	0.329545455	0.288461538	0.238095238	0.6	0.319148936	0.151898734	0.163636364	0.266666667	0.181818182	0.02173913	0.16058394199999998	0.306451613	0.379310345	0.384615385	0.4375	0.653061224	0.28	0.111111111	0.153846154	0.28571428600000004	0.152542373	0.070422535	0.147058824	0.083333333	0.17391304300000002	0.016949153	0.096385542	0.16883116899999998	0.270833333	0.109589041	0.098039216	0.315789474	0.210084034	0.146067416	0.091743119	0.425	0.023255814	0.015384615	0.026666667	0.042553191
chr11	1213089	1220716	+	hsa_circ_0020762	0.0	0.018518519	0.066662168	-0.110169492	0.925875553	0.045454545	0.211538462	0.085714286	0.02	0.255319149	0.443037975	0.363636364	0.166666667	0.109090909	0.130434783	0.175182482	0.225806452	0.034482759	0.128205128	0.125	0.020408163	0.14	0.425925926	0.326923077	0.14285714300000002	0.389830508	0.436619718	0.544117647	0.238095238	0.275362319	0.169491525	0.409638554	0.363636364	0.145833333	0.273972603	0.294117647	0.15789473699999998	0.092436975	0.370786517	0.229357798	0.05	0.209302326	0.276923077	0.146666667	0.127659574
chr12	57463016	57466695	-	hsa_circ_0000411	0.010204082	0.003703704	0.0	0.150423729	0.98265896	0.238636364	0.25	0.152380952	0.38	0.29787234	0.17721519	0.236363636	0.25	0.13636363599999998	0.043478261	0.094890511	0.403225806	0.24137931	0.256410256	0.46875	0.448979592	0.26	0.203703704	0.192307692	0.261904762	0.169491525	0.15492957699999998	0.191176471	0.17857142899999998	0.188405797	0.033898305	0.156626506	0.181818182	0.208333333	0.219178082	0.19607843100000005	0.403508772	0.14285714300000002	0.213483146	0.155963303	0.35	0.093023256	0.030769231	0.026666667	0.042553191
chr15	41961025	41962156	+	hsa_circ_0000591	0.0	0.0	0.052684692000000005	0.683474576	0.979938796	0.181818182	0.365384615	0.276190476	0.3	0.382978723	0.215189873	0.290909091	0.45	0.190909091	0.086956522	0.182481752	0.322580645	0.310344828	0.282051282	0.1875	0.387755102	0.34	0.166666667	0.134615385	0.404761905	0.220338983	0.056338028	0.117647059	0.154761905	0.17391304300000002	0.016949153	0.13253012	0.12987013	0.4375	0.109589041	0.254901961	0.403508772	0.210084034	0.314606742	0.110091743	0.15	0.046511628	0.030769231	0.0	0.14893617
chr11	67811598	67818366	+	PML	0.0	0.011494253	0.078626608	0.045966652	0.868412105	0.075471698	0.181818182	0.129032258	0.063829787	0.235294118	0.290697674	0.323076923	0.348837209	0.166666667	0.11627907	0.19	0.326923077	0.045454545	0.1875	0.111111111	0.088888889	0.189189189	0.4375	0.227272727	0.135135135	0.352941176	0.409836066	0.493150685	0.438596491	0.321428571	0.166666667	0.463414634	0.433333333	0.145454545	0.362318841	0.382352941	0.333333333	0.144927536	0.35714285700000004	0.26744186	0.119047619	0.147058824	0.228571429	0.092105263	0.2
chr9	130211888	130213083	-	HMGN3	0.0	0.0	0.001324224	-0.01442091	0.8888133290000001	0.16981132100000002	0.254545455	0.258064516	0.255319149	0.274509804	0.23255814	0.2	0.302325581	0.212121212	0.023255814	0.18	0.442307692	0.06818181799999999	0.25	0.4074074070000001	0.533333333	0.324324324	0.270833333	0.25	0.243243243	0.235294118	0.213114754	0.301369863	0.315789474	0.25	0.033333333	0.26829268300000003	0.3	0.145454545	0.231884058	0.382352941	0.404761905	0.289855072	0.214285714	0.209302326	0.428571429	0.117647059	0.042857143	0.039473684	0.171428571
chr10	47164293	47166311	-	hsa_circ_0018293	0.0	0.0	0.011659405	0.003389831	0.601156069	0.056818182	0.211538462	0.14285714300000002	0.1	0.276595745	0.392405063	0.363636364	0.2	0.172727273	0.043478261	0.218978102	0.258064516	0.068965517	0.230769231	0.21875	0.14285714300000002	0.12	0.333333333	0.288461538	0.119047619	0.288135593	0.281690141	0.441176471	0.238095238	0.405797101	0.06779661	0.337349398	0.246753247	0.1875	0.273972603	0.274509804	0.122807018	0.151260504	0.393258427	0.256880734	0.3	0.046511628	0.061538462	0.066666667	0.063829787
chr10	51372578	51387763	+	hsa_circ_0018357	0.030612245	0.018518519	0.021703852000000003	0.028389831	0.606256375	0.295454545	0.365384615	0.180952381	0.48	0.382978723	0.22784810100000005	0.236363636	0.283333333	0.172727273	0.02173913	0.102189781	0.35483871	0.344827586	0.282051282	0.40625	0.530612245	0.3	0.222222222	0.173076923	0.30952381	0.203389831	0.112676056	0.147058824	0.154761905	0.188405797	0.033898305	0.120481928	0.181818182	0.229166667	0.178082192	0.176470588	0.315789474	0.168067227	0.202247191	0.128440367	0.4	0.046511628	0.015384615	0.026666667	0.042553191
chr1	201112947	201140702	-	ZBTB7A	0.055555556	0.057471264	0.0	-0.019828752	0.909554573	0.320754717	0.290909091	0.258064516	0.319148936	0.31372549	0.244186047	0.261538462	0.418604651	0.287878788	0.046511628	0.18	0.346153846	0.318181818	0.40625	0.37037037	0.355555556	0.324324324	0.35416666700000005	0.25	0.243243243	0.274509804	0.245901639	0.232876712	0.315789474	0.321428571	0.05	0.182926829	0.3	0.2	0.260869565	0.323529412	0.452380952	0.275362319	0.273809524	0.209302326	0.333333333	0.088235294	0.05714285700000001	0.052631579000000005	0.085714286
chr18	45391429	45423180	-	hsa_circ_0000847	0.051020408	0.025925926	0.0	0.046186441	1.0	0.306818182	0.288461538	0.19047619	0.52	0.361702128	0.164556962	0.2	0.316666667	0.181818182	0.043478261	0.102189781	0.33870967700000004	0.396551724	0.307692308	0.46875	0.6122448979999999	0.28	0.185185185	0.153846154	0.30952381	0.169491525	0.08450704199999999	0.117647059	0.119047619	0.17391304300000002	0.016949153	0.096385542	0.16883116899999998	0.25	0.150684932	0.156862745	0.333333333	0.168067227	0.19101123600000006	0.119266055	0.425	0.046511628	0.015384615	0.026666667	0.042553191
chr2	9079949	9098771	-	hsa_circ_0000973	0.040816327	0.003703704	0.000166361	0.004237288	0.972798368	0.318181818	0.384615385	0.219047619	0.42	0.404255319	0.215189873	0.290909091	0.333333333	0.218181818	0.043478261	0.116788321	0.322580645	0.327586207	0.333333333	0.4375	0.448979592	0.32	0.240740741	0.192307692	0.30952381	0.203389831	0.098591549	0.147058824	0.119047619	0.231884058	0.016949153	0.120481928	0.181818182	0.291666667	0.178082192	0.13725490199999998	0.315789474	0.18487395	0.235955056	0.13761467900000002	0.4	0.069767442	0.015384615	0.013333333	0.042553191
chr5	132227855	132228810	-	hsa_circ_0001529	0.0	0.0	0.0	0.23220339	0.930635838	0.306818182	0.519230769	0.20952381	0.42	0.404255319	0.240506329	0.363636364	0.3666666670000001	0.236363636	0.065217391	0.138686131	0.193548387	0.25862069	0.179487179	0.5	0.489795918	0.36	0.111111111	0.153846154	0.238095238	0.118644068	0.070422535	0.191176471	0.17857142899999998	0.289855072	0.016949153	0.096385542	0.15584415599999998	0.270833333	0.08219178099999999	0.156862745	0.438596491	0.25210084	0.269662921	0.19266055	0.35	0.093023256	0.046153846	0.0	0.042553191
chr2	85846342	85876406	+	CREB1	0.208333333	0.091954023	0.038513384	0.035150969	0.998639918	0.28301886800000003	0.236363636	0.241935484	0.276595745	0.254901961	0.220930233	0.184615385	0.441860465	0.272727273	0.069767442	0.18	0.384615385	0.25	0.34375	0.481481481	0.422222222	0.27027027	0.270833333	0.227272727	0.27027027	0.254901961	0.180327869	0.232876712	0.280701754	0.267857143	0.05	0.207317073	0.266666667	0.2	0.289855072	0.323529412	0.404761905	0.231884058	0.261904762	0.244186047	0.380952381	0.088235294	0.05714285700000001	0.039473684	0.114285714
chr19	4929233	4930888	+	REST	0.0	0.0	0.049739194	0.009013069	0.7728663720000001	0.094339623	0.181818182	0.177419355	0.063829787	0.254901961	0.348837209	0.246153846	0.372093023	0.166666667	0.23255814	0.16	0.326923077	0.090909091	0.15625	0.259259259	0.2	0.135135135	0.375	0.340909091	0.216216216	0.254901961	0.31147541	0.424657534	0.526315789	0.428571429	0.183333333	0.292682927	0.3	0.109090909	0.449275362	0.470588235	0.380952381	0.144927536	0.392857143	0.23255814	0.166666667	0.382352941	0.214285714	0.092105263	0.228571429
chr7	105192016	105205904	+	JUND	0.166666667	0.114942529	0.032503687	0.046867959	1.0	0.528301887	0.327272727	0.241935484	0.489361702	0.294117647	0.23255814	0.215384615	0.465116279	0.272727273	0.069767442	0.13	0.384615385	0.454545455	0.34375	0.481481481	0.466666667	0.35135135100000003	0.291666667	0.181818182	0.297297297	0.235294118	0.147540984	0.219178082	0.210526316	0.25	0.05	0.182926829	0.25	0.2	0.246376812	0.294117647	0.380952381	0.217391304	0.261904762	0.197674419	0.333333333	0.088235294	0.05714285700000001	0.026315789	0.085714286
chr8	48882357	48885624	+	NFYA	0.013888889	0.011494253	0.055740972	0.114015322	1.0	0.358490566	0.309090909	0.290322581	0.29787234	0.411764706	0.197674419	0.261538462	0.511627907	0.257575758	0.11627907	0.17	0.423076923	0.181818182	0.40625	0.37037037	0.311111111	0.432432432	0.3125	0.272727273	0.297297297	0.215686275	0.114754098	0.178082192	0.245614035	0.267857143	0.066666667	0.207317073	0.283333333	0.236363636	0.275362319	0.411764706	0.404761905	0.289855072	0.30952381	0.209302326	0.238095238	0.176470588	0.05714285700000001	0.065789474	0.171428571
chr1	146747016	146757164	+	TBP	0.0	0.011494253	0.045105993	0.062190175999999986	0.980618837	0.41509434	0.254545455	0.35483871	0.404255319	0.274509804	0.186046512	0.2	0.418604651	0.348484848	0.046511628	0.18	0.384615385	0.363636364	0.375	0.481481481	0.5111111110000001	0.297297297	0.208333333	0.204545455	0.297297297	0.176470588	0.131147541	0.123287671	0.245614035	0.214285714	0.016666667	0.12195122	0.25	0.236363636	0.202898551	0.294117647	0.5	0.333333333	0.226190476	0.197674419	0.380952381	0.05882352900000001	0.014285714	0.013157895	0.05714285700000001
chr11	66104803	66108804	-	SMARCC2	0.013888889	0.0	0.0	0.046417305	0.8146888809999999	0.113207547	0.181818182	0.209677419	0.08510638300000001	0.235294118	0.325581395	0.292307692	0.395348837	0.212121212	0.069767442	0.27	0.326923077	0.06818181799999999	0.21875	0.148148148	0.066666667	0.189189189	0.35416666700000005	0.272727273	0.108108108	0.31372549	0.409836066	0.369863014	0.438596491	0.392857143	0.05	0.365853659	0.333333333	0.163636364	0.376811594	0.470588235	0.35714285700000004	0.231884058	0.452380952	0.302325581	0.119047619	0.088235294	0.085714286	0.039473684	0.114285714
chr15	63541843	63551891	+	CTCF	0.041666667	0.0	0.029633478	0.188823795	1.0	0.41509434	0.272727273	0.322580645	0.425531915	0.31372549	0.209302326	0.184615385	0.418604651	0.303030303	0.069767442	0.17	0.403846154	0.363636364	0.34375	0.481481481	0.533333333	0.27027027	0.25	0.204545455	0.324324324	0.215686275	0.147540984	0.16438356199999998	0.228070175	0.25	0.033333333	0.158536585	0.25	0.236363636	0.231884058	0.294117647	0.404761905	0.304347826	0.226190476	0.186046512	0.380952381	0.05882352900000001	0.042857143	0.052631579000000005	0.085714286
chr3	35721278	35732497	+	hsa_circ_0001281	0.0	0.007407406999999999	0.027975353	0.150423729	0.998639918	0.329545455	0.346153846	0.2	0.5	0.382978723	0.164556962	0.236363636	0.316666667	0.181818182	0.02173913	0.109489051	0.306451613	0.379310345	0.307692308	0.40625	0.6122448979999999	0.28	0.166666667	0.173076923	0.30952381	0.152542373	0.08450704199999999	0.102941176	0.166666667	0.144927536	0.016949153	0.084337349	0.181818182	0.270833333	0.150684932	0.176470588	0.3859649120000001	0.151260504	0.19101123600000006	0.110091743	0.375	0.046511628	0.015384615	0.0	0.042553191
chr5	110096903	110098484	+	SMC3	0.0	0.0	0.046057978	0.335286165	0.986739204	0.509433962	0.381818182	0.306451613	0.574468085	0.431372549	0.139534884	0.2	0.441860465	0.272727273	0.023255814	0.16	0.365384615	0.681818182	0.46875	0.518518519	0.7111111109999999	0.378378378	0.25	0.181818182	0.594594595	0.156862745	0.098360656	0.08219178099999999	0.228070175	0.16071428599999998	0.05	0.073170732	0.216666667	0.290909091	0.072463768	0.176470588	0.523809524	0.275362319	0.14285714300000002	0.174418605	0.30952381	0.117647059	0.014285714	0.013157895	0.028571429
chr1	178745816	178754742	+	hsa_circ_0000162	0.0	0.007407406999999999	0.084035921	0.038983051	0.8891533490000001	0.352272727	0.403846154	0.228571429	0.56	0.489361702	0.202531646	0.218181818	0.316666667	0.209090909	0.02173913	0.102189781	0.290322581	0.431034483	0.384615385	0.375	0.6122448979999999	0.4	0.240740741	0.173076923	0.333333333	0.203389831	0.112676056	0.132352941	0.14285714300000002	0.202898551	0.016949153	0.072289157	0.15584415599999998	0.291666667	0.150684932	0.13725490199999998	0.315789474	0.18487395	0.179775281	0.100917431	0.425	0.023255814	0.015384615	0.013333333	0.021276596
chr19	18233482	18239268	+	HNF4A	0.125	0.022988506	0.044068473	-0.009013069	0.865691942	0.245283019	0.254545455	0.209677419	0.17021276600000002	0.254901961	0.348837209	0.307692308	0.395348837	0.287878788	0.093023256	0.22	0.403846154	0.159090909	0.3125	0.222222222	0.111111111	0.27027027	0.375	0.295454545	0.216216216	0.31372549	0.344262295	0.397260274	0.350877193	0.410714286	0.133333333	0.35365853700000005	0.25	0.218181818	0.289855072	0.382352941	0.261904762	0.202898551	0.404761905	0.33720930200000004	0.214285714	0.147058824	0.128571429	0.092105263	0.14285714300000002
chr1	145492234	145499091	+	GTF2F1	0.152777778	0.057471264	0.033029575	0.106804867	0.964977899	0.509433962	0.254545455	0.258064516	0.446808511	0.294117647	0.220930233	0.261538462	0.325581395	0.303030303	0.093023256	0.17	0.403846154	0.295454545	0.46875	0.444444444	0.422222222	0.297297297	0.291666667	0.204545455	0.35135135100000003	0.215686275	0.147540984	0.191780822	0.263157895	0.267857143	0.083333333	0.231707317	0.233333333	0.236363636	0.217391304	0.264705882	0.35714285700000004	0.217391304	0.28571428600000004	0.279069767	0.238095238	0.088235294	0.05714285700000001	0.065789474	0.05714285700000001
chr13	111857635	111870227	+	hsa_circ_0000503	0.010204082	0.007407406999999999	0.034023994	-0.059745763	0.94083645	0.181818182	0.153846154	0.171428571	0.34	0.276595745	0.151898734	0.254545455	0.25	0.172727273	0.065217391	0.138686131	0.33870967700000004	0.24137931	0.179487179	0.4375	0.367346939	0.18	0.203703704	0.192307692	0.214285714	0.13559322	0.12676056300000002	0.205882353	0.166666667	0.202898551	0.050847458	0.192771084	0.272727273	0.208333333	0.232876712	0.215686275	0.315789474	0.134453782	0.224719101	0.165137615	0.325	0.069767442	0.061538462	0.066666667	0.106382979
chr22	42915719	42976365	-	hsa_circ_0001243	0.4183673470000001	0.092592593	7.69e-05	-0.053813559	0.781366882	0.170454545	0.307692308	0.133333333	0.2	0.34042553200000003	0.316455696	0.327272727	0.3	0.163636364	0.108695652	0.138686131	0.290322581	0.137931034	0.256410256	0.25	0.204081633	0.22	0.351851852	0.25	0.19047619	0.254237288	0.253521127	0.338235294	0.238095238	0.289855072	0.101694915	0.277108434	0.22077922100000005	0.229166667	0.315068493	0.235294118	0.263157895	0.134453782	0.314606742	0.211009174	0.25	0.093023256	0.107692308	0.093333333	0.106382979
chr16	21901332	21901434	-	hsa_circ_0038451	0.0	0.0	0.0	0.202966102	0.279156749	0.227272727	0.557692308	0.276190476	0.2	0.212765957	0.0	0.363636364	0.333333333	0.0	0.217391304	0.145985401	0.322580645	0.0	0.512820513	0.3125	0.204081633	0.58	0.185185185	0.192307692	0.0	0.169491525	0.0	0.147058824	0.238095238	0.144927536	0.0	0.0	0.25974026	0.208333333	0.0	0.19607843100000005	0.50877193	0.168067227	0.0	0.0	0.5	0.0	0.307692308	0.0	0.212765957
chr19	14625581	14627858	-	SMC3	0.0	0.0	0.0	0.250563317	0.848010881	0.245283019	0.327272727	0.322580645	0.14893617	0.274509804	0.33720930200000004	0.246153846	0.279069767	0.287878788	0.139534884	0.21	0.403846154	0.159090909	0.21875	0.333333333	0.15555555599999998	0.297297297	0.229166667	0.386363636	0.189189189	0.333333333	0.295081967	0.246575342	0.3859649120000001	0.321428571	0.033333333	0.280487805	0.233333333	0.218181818	0.275362319	0.382352941	0.476190476	0.31884058	0.333333333	0.197674419	0.14285714300000002	0.176470588	0.071428571	0.078947368	0.14285714300000002
chr2	190656515	190682906	+	hsa_circ_0001083	0.06122449	0.022222222000000003	0.029019034	0.061016949	0.960897654	0.306818182	0.307692308	0.180952381	0.54	0.361702128	0.17721519	0.218181818	0.333333333	0.181818182	0.043478261	0.087591241	0.306451613	0.396551724	0.358974359	0.46875	0.6122448979999999	0.28	0.185185185	0.153846154	0.35714285700000004	0.169491525	0.098591549	0.132352941	0.130952381	0.15942029	0.033898305	0.108433735	0.15584415599999998	0.270833333	0.178082192	0.176470588	0.368421053	0.159663866	0.202247191	0.128440367	0.425	0.046511628	0.030769231	0.013333333	0.042553191
chr3	4452548	4461830	-	hsa_circ_0001260	0.020408163	0.0	0.0	0.025847458	0.998639918	0.227272727	0.288461538	0.180952381	0.32	0.319148936	0.253164557	0.290909091	0.283333333	0.154545455	0.02173913	0.109489051	0.403225806	0.24137931	0.282051282	0.3125	0.408163265	0.26	0.222222222	0.211538462	0.261904762	0.203389831	0.15492957699999998	0.205882353	0.202380952	0.246376812	0.033898305	0.156626506	0.207792208	0.1875	0.260273973	0.19607843100000005	0.368421053	0.151260504	0.247191011	0.146788991	0.3	0.046511628	0.030769231	0.026666667	0.042553191
chr11	34104371	34111003	+	STAT3	0.055555556	0.0	0.037493288	0.087877422	1.0	0.452830189	0.254545455	0.274193548	0.468085106	0.31372549	0.197674419	0.2	0.372093023	0.303030303	0.046511628	0.13	0.442307692	0.363636364	0.375	0.62962963	0.533333333	0.324324324	0.270833333	0.204545455	0.35135135100000003	0.235294118	0.163934426	0.178082192	0.210526316	0.25	0.066666667	0.134146341	0.233333333	0.2	0.202898551	0.235294118	0.333333333	0.260869565	0.25	0.220930233	0.380952381	0.05882352900000001	0.05714285700000001	0.026315789	0.085714286
chr22	36684772	36684943	-	hsa_circ_0001225	0.0	0.0	0.0	0.7771186440000001	0.882352941	0.0	0.230769231	0.39047619	0.0	0.127659574	0.291139241	0.636363636	0.2	0.481818182	0.630434783	0.386861314	0.193548387	0.0	0.0	0.0	0.0	0.12	0.111111111	0.557692308	0.0	0.305084746	0.08450704199999999	0.426470588	0.0	0.768115942	0.101694915	0.277108434	0.376623377	0.0	0.0	0.235294118	0.105263158	0.394957983	0.595505618	0.587155963	0.0	0.418604651	0.184615385	0.24	0.127659574
chr1	119693187	119726446	+	hsa_circ_0013763	0.040816327	0.088888889	0.034777327000000004	0.003813559	0.191091465	0.204545455	0.307692308	0.16190476199999998	0.32	0.319148936	0.240506329	0.272727273	0.283333333	0.163636364	0.065217391	0.131386861	0.290322581	0.24137931	0.333333333	0.375	0.367346939	0.24	0.240740741	0.192307692	0.261904762	0.203389831	0.183098592	0.205882353	0.214285714	0.217391304	0.06779661	0.156626506	0.207792208	0.270833333	0.232876712	0.215686275	0.350877193	0.151260504	0.247191011	0.155963303	0.35	0.046511628	0.061538462	0.04	0.063829787
chr16	29454225	29562682	-	hsa_circ_0038892	0.489795918	0.203703704	0.009680335	0.005508475	0.260115607	0.204545455	0.288461538	0.152380952	0.3	0.319148936	0.265822785	0.272727273	0.316666667	0.163636364	0.086956522	0.116788321	0.322580645	0.224137931	0.256410256	0.34375	0.346938776	0.24	0.27777777800000003	0.211538462	0.214285714	0.237288136	0.197183099	0.264705882	0.202380952	0.231884058	0.06779661	0.204819277	0.207792208	0.25	0.273972603	0.215686275	0.280701754	0.14285714300000002	0.280898876	0.174311927	0.3	0.069767442	0.076923077	0.053333333	0.08510638300000001
chr14	74999128	75022396	-	GABPA	0.041666667	0.091954023	6.809999999999999e-05	0.021180712	0.956477389	0.226415094	0.272727273	0.225806452	0.212765957	0.31372549	0.279069767	0.261538462	0.465116279	0.272727273	0.046511628	0.19	0.326923077	0.204545455	0.28125	0.333333333	0.244444444	0.297297297	0.375	0.25	0.189189189	0.274509804	0.327868852	0.301369863	0.3859649120000001	0.321428571	0.05	0.231707317	0.35	0.218181818	0.362318841	0.352941176	0.428571429	0.231884058	0.345238095	0.23255814	0.238095238	0.088235294	0.05714285700000001	0.039473684	0.05714285700000001
chr11	47187818	47189802	-	hsa_circ_0000298	0.0	0.0	0.0	0.190254237	1.0	0.113636364	0.192307692	0.114285714	0.22	0.255319149	0.253164557	0.345454545	0.266666667	0.145454545	0.065217391	0.15328467199999998	0.306451613	0.137931034	0.256410256	0.4375	0.183673469	0.14	0.222222222	0.211538462	0.166666667	0.186440678	0.183098592	0.352941176	0.202380952	0.333333333	0.06779661	0.313253012	0.233766234	0.208333333	0.315068493	0.235294118	0.298245614	0.12605042	0.359550562	0.220183486	0.325	0.069767442	0.092307692	0.04	0.08510638300000001
chr2	131100658	131104197	+	POLR2A	0.027777778	0.0	0.069355454	0.088778729	0.980618837	0.264150943	0.2	0.225806452	0.17021276600000002	0.254901961	0.26744186	0.307692308	0.372093023	0.242424242	0.209302326	0.18	0.346153846	0.13636363599999998	0.21875	0.333333333	0.2	0.216216216	0.4166666670000001	0.272727273	0.27027027	0.294117647	0.327868852	0.342465753	0.350877193	0.375	0.2	0.292682927	0.35	0.2	0.260869565	0.5	0.28571428600000004	0.231884058	0.28571428600000004	0.302325581	0.14285714300000002	0.205882353	0.228571429	0.15789473699999998	0.2
chr10	89104193	89114936	+	hsa_circ_0019046	0.020408163	0.007407406999999999	0.036957286	0.025847458	0.272356341	0.363636364	0.365384615	0.228571429	0.54	0.489361702	0.202531646	0.218181818	0.35	0.2	0.043478261	0.102189781	0.33870967700000004	0.465517241	0.333333333	0.4375	0.551020408	0.36	0.259259259	0.173076923	0.333333333	0.169491525	0.08450704199999999	0.132352941	0.107142857	0.17391304300000002	0.033898305	0.096385542	0.12987013	0.3125	0.150684932	0.13725490199999998	0.298245614	0.159663866	0.19101123600000006	0.119266055	0.375	0.069767442	0.030769231	0.026666667	0.042553191
chr5	149340299	149366963	+	CHD1	0.097222222	0.103448276	0.035166391	0.077512393	1.0	0.396226415	0.290909091	0.274193548	0.382978723	0.294117647	0.209302326	0.2	0.418604651	0.272727273	0.046511628	0.16	0.365384615	0.363636364	0.40625	0.481481481	0.533333333	0.324324324	0.229166667	0.204545455	0.297297297	0.215686275	0.131147541	0.178082192	0.280701754	0.25	0.033333333	0.158536585	0.233333333	0.236363636	0.231884058	0.294117647	0.476190476	0.260869565	0.238095238	0.186046512	0.380952381	0.05882352900000001	0.042857143	0.039473684	0.05714285700000001
chr8	103372298	103373854	-	hsa_circ_0001819	0.0	0.0	0.0	0.172457627	0.964977899	0.340909091	0.269230769	0.2	0.7	0.361702128	0.139240506	0.218181818	0.266666667	0.190909091	0.065217391	0.072992701	0.35483871	0.310344828	0.205128205	0.5	0.87755102	0.38	0.111111111	0.115384615	0.238095238	0.13559322	0.08450704199999999	0.088235294	0.083333333	0.144927536	0.0	0.096385542	0.12987013	0.25	0.16438356199999998	0.156862745	0.350877193	0.14285714300000002	0.280898876	0.100917431	0.325	0.046511628	0.0	0.026666667	0.063829787
chr21	34921781	34941393	+	TBL1XR1	0.055555556	0.275862069	0.046599706	0.31185218600000003	1.0	0.41509434	0.272727273	0.322580645	0.489361702	0.294117647	0.209302326	0.215384615	0.395348837	0.363636364	0.069767442	0.15	0.403846154	0.386363636	0.4375	0.5555555560000001	0.6	0.378378378	0.1875	0.227272727	0.324324324	0.215686275	0.114754098	0.178082192	0.210526316	0.303571429	0.066666667	0.109756098	0.233333333	0.272727273	0.15942029	0.264705882	0.404761905	0.289855072	0.273809524	0.197674419	0.380952381	0.088235294	0.042857143	0.039473684	0.114285714
chr18	77693968	77695767	-	hsa_circ_0000862	0.0	0.003703704	0.0	-0.104237288	0.808908535	0.159090909	0.288461538	0.16190476199999998	0.14	0.319148936	0.265822785	0.363636364	0.266666667	0.163636364	0.043478261	0.175182482	0.274193548	0.103448276	0.205128205	0.1875	0.183673469	0.24	0.314814815	0.211538462	0.095238095	0.271186441	0.23943662	0.220588235	0.25	0.260869565	0.033898305	0.192771084	0.311688312	0.270833333	0.178082192	0.333333333	0.333333333	0.151260504	0.303370787	0.201834862	0.2	0.069767442	0.046153846	0.04	0.021276596
chr18	6263945	6312055	-	hsa_circ_0000824	0.051020408	0.059259259	3.3e-05	-0.003389831	0.972798368	0.25	0.288461538	0.180952381	0.42	0.34042553200000003	0.189873418	0.236363636	0.316666667	0.163636364	0.043478261	0.094890511	0.322580645	0.327586207	0.307692308	0.40625	0.530612245	0.28	0.222222222	0.153846154	0.261904762	0.186440678	0.12676056300000002	0.147058824	0.202380952	0.188405797	0.050847458	0.108433735	0.194805195	0.25	0.205479452	0.215686275	0.3859649120000001	0.14285714300000002	0.213483146	0.119266055	0.375	0.046511628	0.046153846	0.026666667	0.063829787
chr2	228356262	228388641	+	MAX	0.097222222	0.045977011	0.02969367	0.032897702	0.998639918	0.433962264	0.254545455	0.241935484	0.5106382979999999	0.294117647	0.174418605	0.184615385	0.418604651	0.257575758	0.046511628	0.13	0.384615385	0.454545455	0.40625	0.592592593	0.644444444	0.324324324	0.229166667	0.181818182	0.35135135100000003	0.19607843100000005	0.114754098	0.123287671	0.228070175	0.214285714	0.016666667	0.12195122	0.233333333	0.218181818	0.188405797	0.264705882	0.5	0.246376812	0.214285714	0.162790698	0.380952381	0.05882352900000001	0.028571429	0.013157895	0.05714285700000001
chr2	219264477	219270664	+	HDAC2	0.013888889	0.0	0.048123514000000006	0.153222172	0.8779326759999999	0.132075472	0.2	0.209677419	0.063829787	0.19607843100000005	0.313953488	0.246153846	0.302325581	0.196969697	0.11627907	0.26	0.25	0.090909091	0.21875	0.185185185	0.088888889	0.189189189	0.291666667	0.272727273	0.135135135	0.31372549	0.524590164	0.506849315	0.438596491	0.339285714	0.183333333	0.365853659	0.3666666670000001	0.127272727	0.347826087	0.323529412	0.333333333	0.188405797	0.35714285700000004	0.26744186	0.19047619	0.147058824	0.2	0.144736842	0.171428571
chr16	75654163	75656362	-	hsa_circ_0000716	0.0	0.0	0.0	0.036440678	0.947296838	0.204545455	0.307692308	0.19047619	0.28	0.425531915	0.202531646	0.272727273	0.35	0.209090909	0.108695652	0.131386861	0.387096774	0.224137931	0.282051282	0.4375	0.306122449	0.3	0.27777777800000003	0.211538462	0.214285714	0.237288136	0.15492957699999998	0.220588235	0.17857142899999998	0.217391304	0.084745763	0.144578313	0.246753247	0.270833333	0.260273973	0.19607843100000005	0.298245614	0.159663866	0.269662921	0.183486239	0.4	0.11627907	0.092307692	0.066666667	0.08510638300000001
chr4	54249939	54256040	+	hsa_circ_0001411	0.010204082	0.003703704	0.032150077	0.028389831	0.8616116970000001	0.318181818	0.288461538	0.219047619	0.52	0.404255319	0.139240506	0.181818182	0.3	0.2	0.043478261	0.109489051	0.370967742	0.396551724	0.307692308	0.5625	0.632653061	0.26	0.148148148	0.173076923	0.35714285700000004	0.152542373	0.070422535	0.132352941	0.107142857	0.144927536	0.016949153	0.096385542	0.14285714300000002	0.229166667	0.136986301	0.13725490199999998	0.263157895	0.193277311	0.179775281	0.146788991	0.45	0.023255814	0.030769231	0.026666667	0.021276596
chr11	68552282	68560870	-	hsa_circ_0000336	0.051020408	0.003703704	0.0	0.002542373	0.823189391	0.181818182	0.288461538	0.104761905	0.26	0.319148936	0.303797468	0.290909091	0.333333333	0.127272727	0.086956522	0.131386861	0.306451613	0.172413793	0.230769231	0.3125	0.306122449	0.2	0.351851852	0.211538462	0.214285714	0.254237288	0.197183099	0.264705882	0.25	0.231884058	0.050847458	0.228915663	0.22077922100000005	0.291666667	0.301369863	0.235294118	0.298245614	0.109243697	0.280898876	0.19266055	0.25	0.093023256	0.076923077	0.04	0.106382979
chr16	30081437	30081741	+	ZBTB7A	0.0	0.0	0.124643402	0.5362776029999999	0.924855491	0.188679245	0.236363636	0.161290323	0.34042553200000003	0.392156863	0.38372093	0.046153846	0.23255814	0.045454545	0.162790698	0.13	0.192307692	0.06818181799999999	0.40625	0.111111111	0.15555555599999998	0.35135135100000003	0.4166666670000001	0.06818181799999999	0.081081081	0.13725490199999998	0.491803279	0.534246575	0.578947368	0.28571428600000004	0.166666667	0.402439024	0.433333333	0.054545455	0.52173913	0.764705882	0.380952381	0.289855072	0.30952381	0.23255814	0.0	0.088235294	0.185714286	0.17105263199999998	0.457142857
chr5	112321531	112339774	+	hsa_circ_0001520	0.06122449	0.025925926	0.041549481	0.084745763	0.977898674	0.261363636	0.25	0.171428571	0.46	0.319148936	0.17721519	0.218181818	0.25	0.172727273	0.065217391	0.102189781	0.35483871	0.293103448	0.333333333	0.4375	0.571428571	0.26	0.203703704	0.153846154	0.30952381	0.169491525	0.098591549	0.176470588	0.14285714300000002	0.17391304300000002	0.033898305	0.144578313	0.16883116899999998	0.229166667	0.178082192	0.156862745	0.333333333	0.151260504	0.19101123600000006	0.146788991	0.4	0.046511628	0.046153846	0.026666667	0.063829787
chr6	82921206	82941559	-	CEBPB	0.06944444400000001	0.022988506	0.0	0.07976566	0.984019041	0.509433962	0.272727273	0.33870967700000004	0.553191489	0.294117647	0.139534884	0.184615385	0.418604651	0.287878788	0.046511628	0.14	0.423076923	0.522727273	0.375	0.592592593	0.666666667	0.324324324	0.1875	0.159090909	0.35135135100000003	0.156862745	0.098360656	0.109589041	0.192982456	0.196428571	0.016666667	0.109756098	0.2	0.218181818	0.17391304300000002	0.235294118	0.452380952	0.275362319	0.202380952	0.162790698	0.380952381	0.029411765	0.028571429	0.026315789	0.05714285700000001
chr5	175816331	175816751	+	BRCA1	0.0	0.0	0.045150345	0.259125732	0.949676981	0.320754717	0.181818182	0.225806452	0.29787234	0.13725490199999998	0.360465116	0.184615385	0.325581395	0.106060606	0.11627907	0.12	0.326923077	0.113636364	0.59375	0.185185185	0.15555555599999998	0.378378378	0.4375	0.159090909	0.378378378	0.411764706	0.475409836	0.452054795	0.50877193	0.303571429	0.316666667	0.25609756100000003	0.283333333	0.218181818	0.47826087	0.411764706	0.28571428600000004	0.17391304300000002	0.226190476	0.081395349	0.047619048	0.205882353	0.242857143	0.092105263	0.28571428600000004
chr3	185643369	185644451	-	hsa_circ_0001372	0.0	0.0	0.0	0.167372881	1.0	0.272727273	0.230769231	0.20952381	0.66	0.17021276600000002	0.12658227800000002	0.218181818	0.2	0.272727273	0.086956522	0.094890511	0.193548387	0.362068966	0.358974359	0.5625	0.6122448979999999	0.22	0.092592593	0.115384615	0.30952381	0.118644068	0.070422535	0.088235294	0.166666667	0.17391304300000002	0.050847458	0.156626506	0.14285714300000002	0.125	0.136986301	0.31372549	0.298245614	0.243697479	0.202247191	0.146788991	0.5	0.046511628	0.046153846	0.08	0.08510638300000001
chr3	155632207	155637127	+	hsa_circ_0001353	0.020408163	0.003703704	0.034126008	0.06567796599999999	0.945256715	0.193181818	0.288461538	0.123809524	0.38	0.276595745	0.240506329	0.181818182	0.333333333	0.145454545	0.065217391	0.087591241	0.290322581	0.275862069	0.333333333	0.4375	0.530612245	0.26	0.222222222	0.115384615	0.28571428600000004	0.203389831	0.12676056300000002	0.235294118	0.166666667	0.17391304300000002	0.033898305	0.156626506	0.22077922100000005	0.270833333	0.232876712	0.156862745	0.333333333	0.117647059	0.179775281	0.146788991	0.35	0.046511628	0.046153846	0.04	0.042553191
chr10	51372578	51381532	+	hsa_circ_0018355	0.030612245	0.003703704	0.026639756	0.017372881	0.606256375	0.329545455	0.423076923	0.171428571	0.5	0.425531915	0.22784810100000005	0.236363636	0.283333333	0.172727273	0.02173913	0.109489051	0.33870967700000004	0.344827586	0.307692308	0.375	0.510204082	0.32	0.222222222	0.192307692	0.30952381	0.203389831	0.098591549	0.161764706	0.130952381	0.188405797	0.033898305	0.120481928	0.181818182	0.25	0.191780822	0.156862745	0.245614035	0.168067227	0.213483146	0.13761467900000002	0.375	0.046511628	0.015384615	0.026666667	0.042553191
chr2	220431551	220433046	-	NFIC	0.0	0.0	0.0	0.455159982	0.939816389	0.056603774	0.163636364	0.241935484	0.063829787	0.235294118	0.26744186	0.33846153799999995	0.488372093	0.257575758	0.255813953	0.27	0.192307692	0.045454545	0.15625	0.333333333	0.044444444000000013	0.135135135	0.395833333	0.295454545	0.189189189	0.274509804	0.37704918	0.493150685	0.421052632	0.410714286	0.15	0.341463415	0.483333333	0.236363636	0.31884058	0.5	0.30952381	0.275362319	0.4166666670000001	0.302325581	0.119047619	0.323529412	0.342857143	0.131578947	0.14285714300000002
chr1	93676358	93730458	+	hsa_circ_0000093	0.112244898	0.062962963	0.030169437	0.069067797	1.0	0.295454545	0.326923077	0.180952381	0.48	0.361702128	0.202531646	0.236363636	0.333333333	0.172727273	0.02173913	0.087591241	0.322580645	0.362068966	0.333333333	0.40625	0.571428571	0.26	0.203703704	0.153846154	0.30952381	0.169491525	0.112676056	0.132352941	0.166666667	0.188405797	0.016949153	0.108433735	0.15584415599999998	0.270833333	0.191780822	0.176470588	0.368421053	0.159663866	0.202247191	0.119266055	0.375	0.046511628	0.015384615	0.013333333	0.042553191
chr19	16186856	16199930	+	KAP1	0.152777778	0.0	0.03949388	0.020279405	0.843930636	0.301886792	0.254545455	0.258064516	0.191489362	0.254901961	0.26744186	0.292307692	0.372093023	0.303030303	0.162790698	0.23	0.365384615	0.159090909	0.21875	0.296296296	0.15555555599999998	0.27027027	0.35416666700000005	0.318181818	0.162162162	0.294117647	0.262295082	0.315068493	0.298245614	0.35714285700000004	0.15	0.304878049	0.3	0.2	0.333333333	0.264705882	0.333333333	0.246376812	0.333333333	0.302325581	0.19047619	0.205882353	0.157142857	0.131578947	0.171428571
chr15	39874393	39883551	+	HNF4G	0.0	0.0	0.054131627	0.186570527	0.98265896	0.377358491	0.381818182	0.290322581	0.361702128	0.431372549	0.23255814	0.307692308	0.395348837	0.303030303	0.093023256	0.17	0.403846154	0.295454545	0.375	0.4074074070000001	0.333333333	0.486486486	0.3125	0.318181818	0.297297297	0.274509804	0.213114754	0.178082192	0.280701754	0.321428571	0.066666667	0.17073170699999998	0.3	0.254545455	0.202898551	0.294117647	0.428571429	0.275362319	0.297619048	0.174418605	0.261904762	0.147058824	0.05714285700000001	0.052631579000000005	0.085714286
chr7	44097727	44101315	+	HMGN3	0.0	0.0	0.050754539	-0.008562416	0.956817409	0.075471698	0.163636364	0.209677419	0.063829787	0.235294118	0.26744186	0.430769231	0.279069767	0.242424242	0.139534884	0.26	0.346153846	0.06818181799999999	0.21875	0.185185185	0.111111111	0.162162162	0.375	0.295454545	0.135135135	0.294117647	0.344262295	0.383561644	0.280701754	0.464285714	0.05	0.402439024	0.3666666670000001	0.127272727	0.260869565	0.264705882	0.261904762	0.217391304	0.404761905	0.38372093	0.119047619	0.147058824	0.1	0.092105263	0.05714285700000001
chr6	142221459	142248192	-	hsa_circ_0009093	0.010204082	0.025925926	0.017612309	0.0	0.935736144	0.272727273	0.326923077	0.19047619	0.46	0.361702128	0.17721519	0.218181818	0.316666667	0.181818182	0.043478261	0.094890511	0.35483871	0.379310345	0.358974359	0.40625	0.530612245	0.26	0.166666667	0.153846154	0.28571428600000004	0.13559322	0.098591549	0.117647059	0.166666667	0.15942029	0.016949153	0.096385542	0.194805195	0.270833333	0.16438356199999998	0.19607843100000005	0.403508772	0.151260504	0.179775281	0.119266055	0.4	0.023255814	0.030769231	0.013333333	0.042553191
chr12	122468605	122473333	+	hsa_circ_0000451	0.010204082	0.018518519	0.037834606	-0.023305085	1.0	0.14772727300000002	0.230769231	0.123809524	0.16	0.276595745	0.35443038	0.309090909	0.266666667	0.145454545	0.108695652	0.116788321	0.258064516	0.172413793	0.153846154	0.21875	0.244897959	0.14	0.37037037	0.211538462	0.166666667	0.271186441	0.281690141	0.323529412	0.28571428600000004	0.217391304	0.101694915	0.277108434	0.246753247	0.25	0.342465753	0.19607843100000005	0.333333333	0.109243697	0.29213483100000004	0.183486239	0.2	0.11627907	0.123076923	0.066666667	0.08510638300000001
chr1	92798947	92846430	+	hsa_circ_0000091	0.204081633	0.025925926	0.024987131	0.076694915	0.972798368	0.306818182	0.346153846	0.19047619	0.48	0.382978723	0.215189873	0.236363636	0.333333333	0.181818182	0.02173913	0.102189781	0.322580645	0.379310345	0.358974359	0.40625	0.530612245	0.28	0.222222222	0.153846154	0.30952381	0.169491525	0.098591549	0.161764706	0.154761905	0.188405797	0.016949153	0.120481928	0.16883116899999998	0.270833333	0.191780822	0.156862745	0.333333333	0.176470588	0.224719101	0.13761467900000002	0.375	0.046511628	0.030769231	0.013333333	0.042553191
chr1	977335	985175	+	TBL1XR1	0.013888889	0.011494253	0.106462246	0.138350608	0.896293778	0.056603774	0.109090909	0.08064516099999999	0.063829787	0.156862745	0.290697674	0.307692308	0.255813953	0.151515152	0.162790698	0.21	0.269230769	0.022727273	0.09375	0.148148148	0.022222222000000003	0.108108108	0.375	0.363636364	0.135135135	0.352941176	0.475409836	0.561643836	0.368421053	0.375	0.2	0.487804878	0.483333333	0.127272727	0.304347826	0.441176471	0.214285714	0.101449275	0.380952381	0.26744186	0.023809524	0.294117647	0.3	0.236842105	0.2
chr22	23055383	23055694	+	hsa_circ_0062485	0.0	0.0	0.367209276	0.048728814	0.6045562729999999	0.06818181799999999	0.115384615	0.152380952	0.06	0.34042553200000003	0.405063291	0.181818182	0.316666667	0.054545455	0.282608696	0.189781022	0.467741935	0.103448276	0.256410256	0.40625	0.12244898	0.26	0.296296296	0.5	0.238095238	0.389830508	0.323943662	0.470588235	0.154761905	0.333333333	0.0	0.313253012	0.12987013	0.270833333	0.356164384	0.31372549	0.052631579000000005	0.109243697	0.4719101120000001	0.055045872	0.325	0.23255814	0.153846154	0.08	0.212765957
chr8	22105666	22108680	+	RCOR1	0.013888889	0.0	0.07092519900000001	0.177106805	0.945936756	0.226415094	0.236363636	0.306451613	0.191489362	0.294117647	0.23255814	0.292307692	0.348837209	0.363636364	0.093023256	0.29	0.384615385	0.181818182	0.25	0.4074074070000001	0.133333333	0.297297297	0.270833333	0.454545455	0.162162162	0.254901961	0.229508197	0.246575342	0.3859649120000001	0.35714285700000004	0.066666667	0.26829268300000003	0.316666667	0.181818182	0.304347826	0.294117647	0.30952381	0.289855072	0.35714285700000004	0.325581395	0.166666667	0.176470588	0.085714286	0.052631579000000005	0.085714286
chr6	43013973	43014845	-	TCF12	0.0	0.0	0.0	0.372239748	0.964637878	0.094339623	0.290909091	0.274193548	0.021276596	0.254901961	0.372093023	0.323076923	0.372093023	0.212121212	0.046511628	0.24	0.307692308	0.045454545	0.3125	0.074074074	0.022222222000000003	0.35135135100000003	0.4375	0.363636364	0.162162162	0.607843137	0.459016393	0.246575342	0.526315789	0.28571428600000004	0.116666667	0.231707317	0.483333333	0.290909091	0.333333333	0.235294118	0.452380952	0.275362319	0.28571428600000004	0.197674419	0.071428571	0.147058824	0.2	0.065789474	0.05714285700000001
chr15	39885200	39885869	+	TCF3	0.0	0.0	0.066196958	0.57773772	0.927235634	0.301886792	0.218181818	0.258064516	0.212765957	0.37254902	0.279069767	0.2	0.279069767	0.227272727	0.348837209	0.22	0.596153846	0.090909091	0.3125	0.333333333	0.15555555599999998	0.513513514	0.3125	0.545454545	0.243243243	0.490196078	0.196721311	0.178082192	0.333333333	0.125	0.116666667	0.219512195	0.216666667	0.236363636	0.17391304300000002	0.382352941	0.380952381	0.188405797	0.321428571	0.186046512	0.14285714300000002	0.176470588	0.1	0.078947368	0.2
chr17	33849297	33864715	-	hsa_circ_0043115	0.051020408	0.018518519	0.0	0.031355932	0.560693642	0.181818182	0.269230769	0.133333333	0.32	0.255319149	0.240506329	0.236363636	0.3	0.145454545	0.043478261	0.102189781	0.33870967700000004	0.224137931	0.307692308	0.3125	0.408163265	0.2	0.222222222	0.134615385	0.19047619	0.169491525	0.14084507	0.191176471	0.226190476	0.188405797	0.033898305	0.13253012	0.22077922100000005	0.25	0.260273973	0.235294118	0.49122807	0.117647059	0.202247191	0.146788991	0.325	0.046511628	0.030769231	0.013333333	0.063829787
chr16	2683739	2692490	-	POLR2A	0.027777778	0.0	0.005610529	-0.007661109	0.63583815	0.20754717	0.181818182	0.209677419	0.14893617	0.254901961	0.23255814	0.261538462	0.372093023	0.227272727	0.139534884	0.2	0.326923077	0.113636364	0.125	0.296296296	0.266666667	0.216216216	0.35416666700000005	0.25	0.162162162	0.19607843100000005	0.262295082	0.328767123	0.350877193	0.303571429	0.083333333	0.304878049	0.3666666670000001	0.163636364	0.289855072	0.441176471	0.452380952	0.188405797	0.333333333	0.26744186	0.19047619	0.235294118	0.14285714300000002	0.092105263	0.14285714300000002
chr8	145317005	145317220	-	hsa_circ_0085989	0.0	0.0	0.0	0.201271186	0.620537232	0.0	0.173076923	0.133333333	0.0	0.191489362	0.17721519	0.163636364	0.316666667	0.172727273	0.108695652	0.138686131	0.306451613	0.0	0.128205128	0.0	0.102040816	0.18	0.351851852	0.538461538	0.119047619	0.559322034	0.394366197	0.411764706	0.166666667	0.202898551	0.084745763	0.108433735	0.545454545	0.1875	0.191780822	0.5490196079999999	0.403508772	0.117647059	0.213483146	0.128440367	0.125	0.325581395	0.292307692	0.0	0.191489362
chr1	44713610	44717214	-	hsa_circ_0000065	0.0	0.007407406999999999	0.0	0.326694915	1.0	0.090909091	0.173076923	0.14285714300000002	0.22	0.276595745	0.265822785	0.381818182	0.25	0.127272727	0.065217391	0.175182482	0.306451613	0.120689655	0.230769231	0.21875	0.224489796	0.1	0.333333333	0.230769231	0.166666667	0.220338983	0.281690141	0.352941176	0.238095238	0.31884058	0.101694915	0.313253012	0.246753247	0.25	0.273972603	0.215686275	0.245614035	0.159663866	0.303370787	0.19266055	0.175	0.093023256	0.107692308	0.066666667	0.063829787
chr5	96496570	96514897	-	CEBPD	0.041666667	0.126436782	0.0	0.048670572	0.98265896	0.509433962	0.327272727	0.370967742	0.574468085	0.352941176	0.151162791	0.215384615	0.488372093	0.363636364	0.023255814	0.15	0.423076923	0.5	0.40625	0.62962963	0.577777778	0.432432432	0.208333333	0.204545455	0.35135135100000003	0.176470588	0.098360656	0.109589041	0.175438596	0.214285714	0.016666667	0.097560976	0.216666667	0.218181818	0.144927536	0.264705882	0.428571429	0.333333333	0.226190476	0.186046512	0.380952381	0.05882352900000001	0.014285714	0.013157895	0.05714285700000001
chr3	4741496	4819058	+	TRIM28	0.055555556	0.149425287	0.041171337	-0.017575484	0.980958858	0.33962264200000003	0.254545455	0.322580645	0.34042553200000003	0.294117647	0.209302326	0.230769231	0.441860465	0.303030303	0.046511628	0.18	0.403846154	0.272727273	0.34375	0.37037037	0.4	0.324324324	0.270833333	0.25	0.27027027	0.235294118	0.196721311	0.191780822	0.315789474	0.267857143	0.033333333	0.146341463	0.283333333	0.218181818	0.246376812	0.352941176	0.5	0.275362319	0.273809524	0.209302326	0.28571428600000004	0.088235294	0.042857143	0.039473684	0.085714286
chr1	169279207	169293738	-	hsa_circ_0000156	0.020408163	0.022222222000000003	0.0	0.038135593	0.925875553	0.272727273	0.288461538	0.180952381	0.5	0.319148936	0.151898734	0.163636364	0.283333333	0.163636364	0.02173913	0.08029197099999999	0.35483871	0.379310345	0.384615385	0.40625	0.6938775509999999	0.24	0.166666667	0.153846154	0.30952381	0.13559322	0.08450704199999999	0.117647059	0.14285714300000002	0.144927536	0.016949153	0.084337349	0.15584415599999998	0.291666667	0.16438356199999998	0.156862745	0.421052632	0.134453782	0.146067416	0.100917431	0.375	0.046511628	0.030769231	0.013333333	0.021276596
chr19	58774155	58774397	+	hsa_circ_0000968	0.0	0.0	0.064585792	0.06991525400000001	0.642978579	0.238636364	0.326923077	0.276190476	0.16	0.446808511	0.215189873	0.309090909	0.483333333	0.227272727	0.260869565	0.211678832	0.467741935	0.068965517	0.307692308	0.25	0.244897959	0.42	0.314814815	0.480769231	0.095238095	0.288135593	0.23943662	0.308823529	0.095238095	0.420289855	0.13559322	0.048192771	0.15584415599999998	0.4375	0.232876712	0.156862745	0.070175439	0.176470588	0.19101123600000006	0.266055046	0.2	0.488372093	0.0	0.106666667	0.17021276600000002
chr15	52725371	52726564	-	hsa_circ_0000602	0.020408163	0.0	0.0	0.093644068	0.935396124	0.465909091	0.307692308	0.152380952	0.46	0.255319149	0.278481013	0.363636364	0.333333333	0.190909091	0.108695652	0.116788321	0.290322581	0.275862069	0.230769231	0.28125	0.306122449	0.28	0.296296296	0.076923077	0.19047619	0.220338983	0.08450704199999999	0.191176471	0.119047619	0.304347826	0.016949153	0.289156627	0.15584415599999998	0.270833333	0.16438356199999998	0.19607843100000005	0.175438596	0.134453782	0.314606742	0.256880734	0.175	0.069767442	0.046153846	0.04	0.063829787
chr12	54849735	54856509	-	BCL3	0.041666667	0.0	0.010286498	0.181613339	1.0	0.452830189	0.327272727	0.322580645	0.468085106	0.333333333	0.209302326	0.2	0.465116279	0.333333333	0.069767442	0.13	0.403846154	0.386363636	0.40625	0.444444444	0.533333333	0.35135135100000003	0.270833333	0.181818182	0.35135135100000003	0.215686275	0.163934426	0.178082192	0.228070175	0.232142857	0.033333333	0.146341463	0.233333333	0.236363636	0.231884058	0.264705882	0.452380952	0.260869565	0.25	0.186046512	0.35714285700000004	0.088235294	0.042857143	0.039473684	0.05714285700000001
chr11	62622359	62622938	-	KDM5B	0.0	0.0	0.0	-0.063091483	0.949676981	0.188679245	0.254545455	0.451612903	0.255319149	0.411764706	0.162790698	0.184615385	0.279069767	0.318181818	0.069767442	0.16	0.634615385	0.204545455	0.3125	0.592592593	0.577777778	0.378378378	0.1875	0.204545455	0.7027027029999999	0.13725490199999998	0.114754098	0.123287671	0.15789473699999998	0.28571428600000004	0.05	0.06097561	0.2	0.181818182	0.246376812	0.294117647	0.452380952	0.304347826	0.261904762	0.220930233	0.238095238	0.294117647	0.028571429	0.039473684	0.05714285700000001
chr6	56564450	56600087	-	hsa_circ_0006880	0.020408163	0.025925926	0.0008365139999999999	0.026271186	0.964977899	0.272727273	0.25	0.19047619	0.48	0.29787234	0.17721519	0.218181818	0.3	0.172727273	0.02173913	0.102189781	0.33870967700000004	0.344827586	0.333333333	0.40625	0.591836735	0.26	0.185185185	0.173076923	0.261904762	0.186440678	0.12676056300000002	0.161764706	0.154761905	0.17391304300000002	0.033898305	0.108433735	0.181818182	0.229166667	0.178082192	0.176470588	0.3859649120000001	0.159663866	0.19101123600000006	0.119266055	0.4	0.046511628	0.046153846	0.026666667	0.042553191
chr1	197552281	197614873	-	hsa_circ_0000168	0.051020408	0.044444444000000013	0.000175778	0.04279661	1.0	0.295454545	0.269230769	0.180952381	0.6	0.319148936	0.139240506	0.181818182	0.316666667	0.163636364	0.02173913	0.08029197099999999	0.33870967700000004	0.448275862	0.358974359	0.5	0.6938775509999999	0.24	0.148148148	0.134615385	0.30952381	0.13559322	0.070422535	0.102941176	0.130952381	0.130434783	0.016949153	0.084337349	0.15584415599999998	0.270833333	0.150684932	0.156862745	0.403508772	0.151260504	0.157303371	0.100917431	0.425	0.023255814	0.015384615	0.013333333	0.042553191
chr15	93496586	93498742	+	STAT3	0.0	0.0	0.035248759	0.123028391	0.91567494	0.5471698110000001	0.290909091	0.290322581	0.595744681	0.235294118	0.127906977	0.2	0.441860465	0.318181818	0.046511628	0.07	0.365384615	0.568181818	0.40625	0.518518519	0.7777777779999999	0.35135135100000003	0.1875	0.13636363599999998	0.35135135100000003	0.176470588	0.06557377	0.054794521	0.192982456	0.214285714	0.016666667	0.073170732	0.216666667	0.272727273	0.130434783	0.176470588	0.69047619	0.260869565	0.166666667	0.139534884	0.428571429	0.117647059	0.0	0.039473684	0.05714285700000001
chr16	21868579	21893272	-	hsa_circ_0038447	0.112244898	0.022222222000000003	0.022879366	0.066949153	0.252635158	0.238636364	0.326923077	0.16190476199999998	0.36	0.361702128	0.240506329	0.290909091	0.316666667	0.172727273	0.086956522	0.116788321	0.322580645	0.24137931	0.282051282	0.375	0.428571429	0.26	0.259259259	0.192307692	0.28571428600000004	0.220338983	0.14084507	0.205882353	0.166666667	0.202898551	0.050847458	0.180722892	0.207792208	0.270833333	0.219178082	0.215686275	0.280701754	0.151260504	0.25842696600000004	0.155963303	0.325	0.093023256	0.061538462	0.04	0.063829787
chr22	36682763	36689419	-	hsa_circ_0001224	0.0	0.018518519	0.000470833	0.026694915	0.929955797	0.102272727	0.25	0.14285714300000002	0.14	0.29787234	0.316455696	0.381818182	0.266666667	0.2	0.108695652	0.167883212	0.225806452	0.08620689699999999	0.128205128	0.1875	0.204081633	0.18	0.333333333	0.288461538	0.119047619	0.220338983	0.23943662	0.382352941	0.238095238	0.289855072	0.13559322	0.373493976	0.233766234	0.1875	0.287671233	0.19607843100000005	0.228070175	0.159663866	0.33707865200000003	0.220183486	0.225	0.186046512	0.153846154	0.12	0.08510638300000001
chr2	89544257	89544575	-	hsa_circ_0055581	0.0	0.0	0.024599478	0.050847458	0.569194152	0.102272727	0.25	0.085714286	0.18	0.468085106	0.316455696	0.4	0.4166666670000001	0.081818182	0.0	0.16058394199999998	0.35483871	0.103448276	0.333333333	0.1875	0.183673469	0.12	0.4074074070000001	0.25	0.30952381	0.152542373	0.225352113	0.367647059	0.297619048	0.231884058	0.050847458	0.301204819	0.16883116899999998	0.270833333	0.383561644	0.37254902	0.228070175	0.109243697	0.528089888	0.08256880700000001	0.075	0.0	0.138461538	0.08	0.063829787
chr14	106331860	106381109	-	hsa_circ_0033806	0.010204082	0.055555556	0.000414333	-0.073305085	0.4233254	0.181818182	0.307692308	0.152380952	0.18	0.489361702	0.443037975	0.381818182	0.266666667	0.2	0.065217391	0.167883212	0.241935484	0.155172414	0.179487179	0.1875	0.12244898	0.26	0.462962963	0.326923077	0.14285714300000002	0.389830508	0.408450704	0.411764706	0.273809524	0.31884058	0.084745763	0.289156627	0.22077922100000005	0.208333333	0.301369863	0.215686275	0.192982456	0.14285714300000002	0.460674157	0.19266055	0.15	0.093023256	0.107692308	0.053333333	0.063829787
chr16	15021063	15023278	+	hsa_circ_0037997	0.0	0.051851852	0.046742774	0.025423729	0.402244135	0.011363636000000002	0.134615385	0.028571429	0.02	0.127659574	0.35443038	0.218181818	0.2	0.090909091	0.065217391	0.08029197099999999	0.096774194	0.0	0.128205128	0.09375	0.081632653	0.06	0.27777777800000003	0.173076923	0.071428571	0.186440678	1.0	0.411764706	0.928571429	0.217391304	0.237288136	0.16867469899999998	0.246753247	0.333333333	0.863013699	0.176470588	0.438596491	0.042016807	0.213483146	0.13761467900000002	0.1	0.186046512	0.16923076899999998	0.106666667	0.106382979
chr5	70045403	70047059	+	hsa_circ_0072845	0.0	0.0	0.017996823000000002	0.036016949	0.369262156	0.318181818	0.307692308	0.20952381	0.48	0.446808511	0.12658227800000002	0.309090909	0.3666666670000001	0.218181818	0.02173913	0.08029197099999999	0.274193548	0.413793103	0.333333333	0.46875	0.6122448979999999	0.3	0.203703704	0.134615385	0.380952381	0.118644068	0.070422535	0.05882352900000001	0.154761905	0.188405797	0.0	0.048192771	0.16883116899999998	0.270833333	0.150684932	0.156862745	0.49122807	0.168067227	0.179775281	0.119266055	0.45	0.046511628	0.015384615	0.013333333	0.042553191
chr10	63699941	63760080	+	USF1	0.111111111	0.137931034	0.029736438	0.133844074	1.0	0.433962264	0.309090909	0.322580645	0.468085106	0.333333333	0.197674419	0.2	0.418604651	0.287878788	0.046511628	0.14	0.384615385	0.4318181820000001	0.40625	0.481481481	0.533333333	0.405405405	0.25	0.181818182	0.297297297	0.19607843100000005	0.131147541	0.150684932	0.245614035	0.232142857	0.033333333	0.12195122	0.25	0.236363636	0.202898551	0.264705882	0.5	0.275362319	0.214285714	0.162790698	0.333333333	0.05882352900000001	0.028571429	0.026315789	0.05714285700000001
chr6	33232558	33235774	-	hsa_circ_0075959	0.040816327	0.0	0.0	0.130932203	0.996939816	0.204545455	0.307692308	0.14285714300000002	0.14	0.34042553200000003	0.303797468	0.381818182	0.283333333	0.163636364	0.086956522	0.16058394199999998	0.387096774	0.120689655	0.282051282	0.25	0.224489796	0.26	0.240740741	0.269230769	0.28571428600000004	0.254237288	0.23943662	0.264705882	0.238095238	0.289855072	0.084745763	0.21686747	0.233766234	0.291666667	0.246575342	0.235294118	0.245614035	0.109243697	0.34831460700000005	0.23853211	0.275	0.093023256	0.061538462	0.08	0.063829787
chr11	77409531	77413540	-	hsa_circ_0000345	0.0	0.003703704	0.0	0.266525424	0.954097246	0.465909091	0.403846154	0.314285714	0.42	0.34042553200000003	0.22784810100000005	0.181818182	0.266666667	0.3	0.065217391	0.124087591	0.370967742	0.362068966	0.333333333	0.375	0.448979592	0.3	0.148148148	0.211538462	0.261904762	0.186440678	0.08450704199999999	0.132352941	0.154761905	0.15942029	0.016949153	0.084337349	0.116883117	0.291666667	0.178082192	0.19607843100000005	0.280701754	0.277310924	0.202247191	0.165137615	0.375	0.046511628	0.030769231	0.013333333	0.063829787
chr11	61908384	61908983	+	TCF7L2	0.0	0.0	0.060719485	0.112212708	0.8908534509999999	0.0	0.127272727	0.112903226	0.14893617	0.235294118	0.197674419	0.461538462	0.162790698	0.121212121	0.046511628	0.22	0.423076923	0.045454545	0.0625	0.296296296	0.177777778	0.135135135	0.458333333	0.340909091	0.189189189	0.333333333	0.295081967	0.410958904	0.315789474	0.303571429	0.116666667	0.585365854	0.3666666670000001	0.036363636	0.31884058	0.441176471	0.119047619	0.188405797	0.333333333	0.255813953	0.119047619	0.147058824	0.185714286	0.105263158	0.05714285700000001
chr7	2414162	2415162	+	PHF8	0.0	0.0	0.068043902	-0.124380352	0.8741924520000001	0.113207547	0.072727273	0.209677419	0.234042553	0.254901961	0.255813953	0.261538462	0.372093023	0.196969697	0.139534884	0.17	0.307692308	0.204545455	0.15625	0.481481481	0.177777778	0.216216216	0.333333333	0.295454545	0.27027027	0.274509804	0.245901639	0.260273973	0.333333333	0.35714285700000004	0.183333333	0.207317073	0.4166666670000001	0.109090909	0.289855072	0.6764705879999999	0.428571429	0.188405797	0.380952381	0.220930233	0.166666667	0.235294118	0.1	0.15789473699999998	0.28571428600000004
chr22	43562627	43568560	-	GATA1	0.0	0.0	0.0	-0.083821541	0.900374022	0.132075472	0.145454545	0.193548387	0.106382979	0.235294118	0.325581395	0.33846153799999995	0.348837209	0.212121212	0.093023256	0.2	0.288461538	0.045454545	0.21875	0.222222222	0.111111111	0.189189189	0.395833333	0.25	0.135135135	0.333333333	0.426229508	0.397260274	0.421052632	0.392857143	0.1	0.402439024	0.3666666670000001	0.145454545	0.289855072	0.441176471	0.380952381	0.17391304300000002	0.4166666670000001	0.279069767	0.119047619	0.176470588	0.128571429	0.118421053	0.14285714300000002
chr12	56818545	56826308	-	GATA1	0.111111111	0.0	0.0	0.111762055	0.968378103	0.33962264200000003	0.272727273	0.290322581	0.234042553	0.31372549	0.244186047	0.261538462	0.418604651	0.303030303	0.11627907	0.19	0.423076923	0.272727273	0.34375	0.4074074070000001	0.266666667	0.324324324	0.270833333	0.25	0.27027027	0.235294118	0.196721311	0.232876712	0.315789474	0.339285714	0.083333333	0.219512195	0.266666667	0.218181818	0.275362319	0.323529412	0.380952381	0.231884058	0.333333333	0.279069767	0.261904762	0.088235294	0.085714286	0.065789474	0.085714286
chr7	111926927	111927129	+	hsa_circ_0001739	0.0	0.0	0.06185025	0.605508475	0.945256715	0.170454545	0.384615385	0.28571428600000004	0.2	0.531914894	0.379746835	0.272727273	0.166666667	0.227272727	0.0	0.072992701	0.564516129	0.172413793	0.0	0.46875	0.204081633	0.3	0.37037037	0.096153846	0.0	0.169491525	0.070422535	0.220588235	0.35714285700000004	0.289855072	0.084745763	0.120481928	0.194805195	0.208333333	0.068493151	0.294117647	0.526315789	0.378151261	0.16853932600000002	0.091743119	0.25	0.0	0.076923077	0.0	0.0
chr20	34322827	34322961	-	hsa_circ_0001149	0.0	0.0	0.0	0.876694915	0.960897654	0.590909091	0.711538462	0.066666667	0.3	0.319148936	0.759493671	0.272727273	0.5	0.13636363599999998	0.0	0.109489051	0.112903226	0.25862069	0.0	0.21875	0.6122448979999999	0.3	0.27777777800000003	0.288461538	0.523809524	0.372881356	0.211267606	0.441176471	0.17857142899999998	0.217391304	0.0	0.180722892	0.194805195	0.145833333	0.0	0.294117647	0.3859649120000001	0.18487395	0.505617978	0.064220183	0.175	0.0	0.0	0.0	0.0
chr5	180748652	180748843	+	hsa_circ_0075409	0.0	0.0	0.040871481	-0.03220339	0.099625978	0.056818182	0.403846154	0.152380952	0.1	0.34042553200000003	0.46835443	0.181818182	0.166666667	0.090909091	0.217391304	0.116788321	0.33870967700000004	0.08620689699999999	0.538461538	0.5	0.0	0.52	0.296296296	0.307692308	0.238095238	0.271186441	0.29577464800000003	0.235294118	0.44047619	0.304347826	0.084745763	0.192771084	0.33766233799999995	0.208333333	0.424657534	0.19607843100000005	0.280701754	0.08403361300000001	0.34831460700000005	0.146788991	0.25	0.23255814	0.0	0.133333333	0.212765957
chr11	1213089	1220222	+	hsa_circ_0020760	0.0	0.018518519	0.067978932	-0.118644068	0.925875553	0.045454545	0.211538462	0.085714286	0.02	0.255319149	0.443037975	0.345454545	0.166666667	0.1	0.130434783	0.175182482	0.225806452	0.034482759	0.128205128	0.125	0.020408163	0.14	0.4074074070000001	0.307692308	0.14285714300000002	0.372881356	0.436619718	0.544117647	0.238095238	0.275362319	0.169491525	0.409638554	0.376623377	0.166666667	0.260273973	0.294117647	0.15789473699999998	0.092436975	0.359550562	0.220183486	0.05	0.209302326	0.292307692	0.146666667	0.127659574
chrX	70357712	70360585	-	hsa_circ_0001926	0.020408163	0.003703704	0.0	0.013135593	0.78816729	0.181818182	0.365384615	0.095238095	0.18	0.29787234	0.34177215200000005	0.254545455	0.433333333	0.127272727	0.086956522	0.094890511	0.274193548	0.189655172	0.333333333	0.3125	0.224489796	0.24	0.351851852	0.153846154	0.261904762	0.271186441	0.197183099	0.264705882	0.25	0.217391304	0.016949153	0.21686747	0.207792208	0.270833333	0.369863014	0.274509804	0.438596491	0.117647059	0.25842696600000004	0.155963303	0.3	0.093023256	0.030769231	0.04	0.063829787
chr2	64069518	64083567	+	CTCF	0.0	0.045977011	0.026269061	0.093285264	0.984019041	0.490566038	0.236363636	0.33870967700000004	0.489361702	0.294117647	0.151162791	0.16923076899999998	0.418604651	0.287878788	0.046511628	0.15	0.423076923	0.4318181820000001	0.40625	0.518518519	0.6	0.297297297	0.1875	0.181818182	0.297297297	0.13725490199999998	0.098360656	0.150684932	0.210526316	0.232142857	0.016666667	0.134146341	0.233333333	0.2	0.188405797	0.264705882	0.523809524	0.304347826	0.214285714	0.162790698	0.404761905	0.05882352900000001	0.028571429	0.026315789	0.028571429
chr16	89713610	89715905	-	SIN3A	0.0	0.057471264	0.0006906239999999999	-0.008111762	0.8952737159999999	0.056603774	0.145454545	0.129032258	0.042553191	0.117647059	0.395348837	0.230769231	0.302325581	0.151515152	0.23255814	0.13	0.211538462	0.06818181799999999	0.03125	0.111111111	0.066666667	0.108108108	0.645833333	0.4318181820000001	0.027027027	0.529411765	0.393442623	0.315068493	0.561403509	0.25	0.233333333	0.426829268	0.216666667	0.127272727	0.449275362	0.852941176	0.35714285700000004	0.144927536	0.273809524	0.151162791	0.095238095	0.382352941	0.3	0.302631579	0.371428571
chr14	106331860	106348701	-	hsa_circ_0033779	0.010204082	0.014814815	0.001211611	-0.043220339	0.4233254	0.329545455	0.461538462	0.219047619	0.34	0.5106382979999999	0.379746835	0.309090909	0.3	0.236363636	0.065217391	0.15328467199999998	0.241935484	0.275862069	0.282051282	0.21875	0.204081633	0.36	0.351851852	0.269230769	0.214285714	0.288135593	0.281690141	0.294117647	0.214285714	0.289855072	0.06779661	0.204819277	0.181818182	0.25	0.232876712	0.176470588	0.210526316	0.201680672	0.34831460700000005	0.174311927	0.2	0.093023256	0.076923077	0.066666667	0.042553191
chr15	62312677	62336454	-	hsa_circ_0000608	0.0	0.018518519	0.0	0.045338983	0.972798368	0.284090909	0.25	0.171428571	0.58	0.29787234	0.12658227800000002	0.181818182	0.283333333	0.154545455	0.02173913	0.087591241	0.35483871	0.448275862	0.333333333	0.53125	0.734693878	0.22	0.166666667	0.134615385	0.28571428600000004	0.13559322	0.070422535	0.088235294	0.130952381	0.130434783	0.016949153	0.072289157	0.15584415599999998	0.229166667	0.123287671	0.156862745	0.403508772	0.159663866	0.134831461	0.100917431	0.425	0.023255814	0.015384615	0.013333333	0.021276596
chr3	186333473	186335139	+	ATF2	0.027777778	0.0	0.047510506	0.037404236	1.0	0.320754717	0.254545455	0.370967742	0.29787234	0.156862745	0.26744186	0.323076923	0.325581395	0.287878788	0.186046512	0.19	0.423076923	0.25	0.3125	0.296296296	0.177777778	0.27027027	0.270833333	0.227272727	0.189189189	0.274509804	0.245901639	0.397260274	0.245614035	0.464285714	0.15	0.243902439	0.333333333	0.254545455	0.246376812	0.147058824	0.35714285700000004	0.304347826	0.35714285700000004	0.290697674	0.19047619	0.205882353	0.128571429	0.065789474	0.228571429
chr20	32878137	32879337	-	MEF2C	0.0	0.0	0.0	0.304191077	0.913294798	0.056603774	0.381818182	0.209677419	0.08510638300000001	0.333333333	0.255813953	0.307692308	0.465116279	0.333333333	0.162790698	0.21	0.538461538	0.06818181799999999	0.21875	0.259259259	0.15555555599999998	0.189189189	0.333333333	0.340909091	0.081081081	0.235294118	0.229508197	0.410958904	0.228070175	0.321428571	0.066666667	0.426829268	0.3	0.236363636	0.231884058	0.411764706	0.14285714300000002	0.347826087	0.297619048	0.360465116	0.261904762	0.176470588	0.185714286	0.065789474	0.085714286
chr15	75684855	75687163	-	hsa_circ_0000635	0.020408163	0.0	0.0	0.120338983	0.972118327	0.227272727	0.307692308	0.171428571	0.34	0.34042553200000003	0.291139241	0.254545455	0.333333333	0.245454545	0.065217391	0.116788321	0.370967742	0.293103448	0.358974359	0.3125	0.326530612	0.22	0.296296296	0.230769231	0.380952381	0.305084746	0.14084507	0.161764706	0.226190476	0.202898551	0.016949153	0.180722892	0.181818182	0.333333333	0.260273973	0.235294118	0.210526316	0.151260504	0.25842696600000004	0.201834862	0.325	0.069767442	0.046153846	0.04	0.042553191
chr18	13037235	13040955	+	hsa_circ_0000832	0.010204082	0.003703704	0.027415062	0.041101695	1.0	0.261363636	0.288461538	0.238095238	0.46	0.276595745	0.151898734	0.290909091	0.333333333	0.227272727	0.043478261	0.131386861	0.387096774	0.275862069	0.256410256	0.46875	0.571428571	0.2	0.166666667	0.153846154	0.19047619	0.101694915	0.070422535	0.132352941	0.119047619	0.217391304	0.033898305	0.144578313	0.15584415599999998	0.25	0.16438356199999998	0.156862745	0.298245614	0.218487395	0.235955056	0.155963303	0.45	0.046511628	0.015384615	0.026666667	0.021276596
chr5	10213602	10224173	-	hsa_circ_0002753	0.010204082	0.0	0.0	-0.031355932	0.8748724920000001	0.181818182	0.269230769	0.171428571	0.32	0.34042553200000003	0.240506329	0.327272727	0.266666667	0.172727273	0.043478261	0.145985401	0.322580645	0.206896552	0.256410256	0.28125	0.387755102	0.24	0.27777777800000003	0.230769231	0.19047619	0.186440678	0.15492957699999998	0.220588235	0.202380952	0.246376812	0.033898305	0.192771084	0.233766234	0.229166667	0.232876712	0.215686275	0.298245614	0.159663866	0.25842696600000004	0.165137615	0.325	0.069767442	0.061538462	0.04	0.042553191
chr4	187627716	187630999	-	hsa_circ_0001461	0.0	0.0	0.0	0.444491525	0.988099286	0.227272727	0.346153846	0.247619048	0.28	0.553191489	0.253164557	0.272727273	0.283333333	0.209090909	0.130434783	0.15328467199999998	0.451612903	0.206896552	0.256410256	0.3125	0.28571428600000004	0.32	0.296296296	0.346153846	0.35714285700000004	0.271186441	0.098591549	0.161764706	0.154761905	0.246376812	0.06779661	0.108433735	0.194805195	0.25	0.178082192	0.235294118	0.280701754	0.201680672	0.33707865200000003	0.165137615	0.175	0.139534884	0.107692308	0.066666667	0.17021276600000002
chr4	76878477	76903190	-	FOXM1	0.06944444400000001	0.08045977	6.34e-05	0.056782334	0.98265896	0.433962264	0.309090909	0.306451613	0.446808511	0.352941176	0.186046512	0.230769231	0.441860465	0.318181818	0.046511628	0.14	0.365384615	0.363636364	0.4375	0.481481481	0.5111111110000001	0.405405405	0.270833333	0.227272727	0.35135135100000003	0.235294118	0.131147541	0.150684932	0.245614035	0.25	0.033333333	0.134146341	0.25	0.218181818	0.202898551	0.264705882	0.476190476	0.304347826	0.226190476	0.174418605	0.35714285700000004	0.088235294	0.042857143	0.026315789	0.05714285700000001
chr20	44640275	44640841	+	EP300	0.0	0.0	0.106158118	0.133844074	0.868072084	0.037735849	0.254545455	0.0	0.042553191	0.13725490199999998	0.511627907	0.076923077	0.418604651	0.03030303	0.255813953	0.11	0.173076923	0.0	0.5625	0.148148148	0.088888889	0.135135135	0.583333333	0.522727273	0.324324324	0.529411765	0.557377049	0.534246575	0.649122807	0.28571428600000004	0.35	0.304878049	0.183333333	0.218181818	0.536231884	0.558823529	0.595238095	0.101449275	0.214285714	0.058139535	0.119047619	0.411764706	0.328571429	0.118421053	0.342857143
chr12	118457436	118465835	+	RBBP5	0.06944444400000001	0.022988506	0.042806025	0.027039207000000003	0.926215573	0.320754717	0.254545455	0.306451613	0.276595745	0.254901961	0.209302326	0.276923077	0.441860465	0.333333333	0.093023256	0.21	0.384615385	0.181818182	0.375	0.37037037	0.288888889	0.243243243	0.270833333	0.25	0.243243243	0.215686275	0.180327869	0.260273973	0.280701754	0.321428571	0.066666667	0.219512195	0.283333333	0.236363636	0.275362319	0.323529412	0.404761905	0.304347826	0.28571428600000004	0.290697674	0.30952381	0.088235294	0.05714285700000001	0.052631579000000005	0.085714286
chr17	44380003	44400393	+	hsa_circ_0044196	0.12244898	0.02962963	0.026784145	0.025	0.59299558	0.261363636	0.346153846	0.171428571	0.38	0.361702128	0.22784810100000005	0.254545455	0.3666666670000001	0.181818182	0.043478261	0.109489051	0.306451613	0.275862069	0.333333333	0.34375	0.448979592	0.24	0.240740741	0.192307692	0.261904762	0.169491525	0.112676056	0.176470588	0.17857142899999998	0.202898551	0.033898305	0.144578313	0.194805195	0.291666667	0.232876712	0.19607843100000005	0.368421053	0.168067227	0.247191011	0.155963303	0.325	0.046511628	0.030769231	0.026666667	0.042553191
chr1	144160410	144163799	+	hsa_circ_0013816	0.0	0.033333333	0.094907466	-0.058474575999999986	0.232233934	0.14772727300000002	0.211538462	0.219047619	0.2	0.276595745	0.202531646	0.254545455	0.3666666670000001	0.154545455	0.065217391	0.145985401	0.435483871	0.172413793	0.358974359	0.25	0.306122449	0.28	0.185185185	0.25	0.261904762	0.203389831	0.12676056300000002	0.161764706	0.226190476	0.188405797	0.016949153	0.16867469899999998	0.15584415599999998	0.208333333	0.287671233	0.274509804	0.438596491	0.14285714300000002	0.25842696600000004	0.146788991	0.275	0.069767442	0.015384615	0.013333333	0.021276596
chr1	153911375	153914589	-	CHD2	0.0	0.0	0.0	0.234339793	0.937776267	0.150943396	0.218181818	0.193548387	0.08510638300000001	0.254901961	0.244186047	0.276923077	0.348837209	0.227272727	0.046511628	0.25	0.326923077	0.090909091	0.28125	0.296296296	0.15555555599999998	0.216216216	0.3125	0.227272727	0.189189189	0.235294118	0.360655738	0.356164384	0.3859649120000001	0.339285714	0.133333333	0.31707317100000004	0.4166666670000001	0.163636364	0.333333333	0.294117647	0.476190476	0.202898551	0.345238095	0.33720930200000004	0.166666667	0.088235294	0.1	0.052631579000000005	0.085714286
chr15	83819966	83832827	-	hsa_circ_0000646	0.06122449	0.014814815	0.0	0.063135593	1.0	0.306818182	0.346153846	0.180952381	0.46	0.361702128	0.215189873	0.218181818	0.35	0.172727273	0.043478261	0.102189781	0.322580645	0.293103448	0.41025641	0.4375	0.510204082	0.32	0.222222222	0.173076923	0.30952381	0.203389831	0.12676056300000002	0.161764706	0.154761905	0.202898551	0.016949153	0.144578313	0.15584415599999998	0.291666667	0.191780822	0.19607843100000005	0.368421053	0.159663866	0.224719101	0.146788991	0.4	0.046511628	0.030769231	0.026666667	0.042553191
chr3	119624601	119642330	-	POU2F2	0.027777778	0.137931034	0.0	0.056782334	0.931655899	0.452830189	0.272727273	0.322580645	0.595744681	0.333333333	0.151162791	0.16923076899999998	0.418604651	0.303030303	0.023255814	0.11	0.423076923	0.545454545	0.4375	0.5555555560000001	0.7111111109999999	0.405405405	0.1875	0.181818182	0.378378378	0.215686275	0.098360656	0.095890411	0.210526316	0.214285714	0.016666667	0.085365854	0.183333333	0.236363636	0.15942029	0.235294118	0.5476190479999999	0.289855072	0.19047619	0.139534884	0.404761905	0.029411765	0.028571429	0.013157895	0.05714285700000001
chr3	57276883	57282379	+	hsa_circ_0001317	0.010204082	0.003703704	0.030834882	0.100423729	0.979258756	0.306818182	0.307692308	0.228571429	0.52	0.404255319	0.164556962	0.2	0.266666667	0.209090909	0.043478261	0.124087591	0.370967742	0.379310345	0.282051282	0.5	0.571428571	0.3	0.185185185	0.153846154	0.333333333	0.13559322	0.08450704199999999	0.132352941	0.14285714300000002	0.144927536	0.016949153	0.108433735	0.15584415599999998	0.166666667	0.178082192	0.156862745	0.315789474	0.193277311	0.213483146	0.146788991	0.375	0.046511628	0.030769231	0.013333333	0.063829787
chr6	158850767	158882761	+	EP300	0.222222222	0.114942529	0.036487448	-0.022532672000000004	0.925535532	0.41509434	0.272727273	0.274193548	0.361702128	0.31372549	0.209302326	0.246153846	0.465116279	0.257575758	0.069767442	0.16	0.365384615	0.295454545	0.34375	0.4074074070000001	0.4	0.324324324	0.3125	0.204545455	0.27027027	0.235294118	0.180327869	0.205479452	0.298245614	0.267857143	0.05	0.182926829	0.266666667	0.236363636	0.260869565	0.323529412	0.452380952	0.231884058	0.273809524	0.209302326	0.28571428600000004	0.117647059	0.05714285700000001	0.039473684	0.085714286
chr22	38895404	38897285	-	hsa_circ_0001230	0.0	0.003703704	0.0	0.072457627	0.8925535529999999	0.170454545	0.269230769	0.114285714	0.3	0.234042553	0.265822785	0.163636364	0.35	0.13636363599999998	0.065217391	0.109489051	0.322580645	0.189655172	0.333333333	0.34375	0.448979592	0.2	0.259259259	0.173076923	0.35714285700000004	0.288135593	0.183098592	0.279411765	0.17857142899999998	0.231884058	0.06779661	0.120481928	0.207792208	0.1875	0.328767123	0.13725490199999998	0.315789474	0.14285714300000002	0.202247191	0.165137615	0.325	0.093023256	0.107692308	0.04	0.042553191
chr17	41316199	41322420	-	hsa_circ_0043961	0.020408163	0.011111111000000002	0.000756472	0.015254237	0.926895614	0.329545455	0.269230769	0.219047619	0.44	0.34042553200000003	0.215189873	0.254545455	0.2	0.227272727	0.108695652	0.15328467199999998	0.225806452	0.206896552	0.307692308	0.34375	0.408163265	0.3	0.259259259	0.230769231	0.166666667	0.237288136	0.169014085	0.220588235	0.154761905	0.188405797	0.084745763	0.180722892	0.181818182	0.208333333	0.191780822	0.215686275	0.228070175	0.235294118	0.202247191	0.183486239	0.25	0.093023256	0.107692308	0.066666667	0.106382979
chr7	102141542	102150739	-	hsa_circ_0081678	0.091836735	0.022222222000000003	0.0	0.01440678	0.696701802	0.13636363599999998	0.25	0.104761905	0.16	0.29787234	0.367088608	0.327272727	0.25	0.145454545	0.108695652	0.15328467199999998	0.258064516	0.103448276	0.230769231	0.21875	0.163265306	0.14	0.37037037	0.211538462	0.19047619	0.288135593	0.309859155	0.367647059	0.261904762	0.246376812	0.084745763	0.34939759	0.22077922100000005	0.208333333	0.328767123	0.235294118	0.228070175	0.109243697	0.33707865200000003	0.23853211	0.225	0.093023256	0.107692308	0.08	0.08510638300000001
chr6	30313074	30313175	+	hsa_circ_0075918	0.0	0.0	0.092321021	0.5152542370000001	0.9149949	0.0	0.0	0.19047619	0.0	0.212765957	0.506329114	0.0	0.0	0.181818182	0.6521739129999999	0.145985401	0.161290323	0.0	0.256410256	0.0	0.204081633	0.2	0.185185185	0.384615385	0.476190476	0.508474576	0.422535211	0.441176471	0.119047619	0.144927536	0.33898305100000004	0.481927711	0.519480519	0.0	0.136986301	0.392156863	0.0	0.08403361300000001	0.224719101	0.27522935800000004	0.0	0.0	0.307692308	0.786666667	0.212765957
chr17	27046999	27049917	+	SPI1	0.027777778	0.0	0.052094603	0.087426769	0.940156409	0.33962264200000003	0.218181818	0.33870967700000004	0.234042553	0.254901961	0.244186047	0.215384615	0.372093023	0.287878788	0.162790698	0.19	0.403846154	0.13636363599999998	0.28125	0.444444444	0.222222222	0.27027027	0.35416666700000005	0.204545455	0.216216216	0.254901961	0.245901639	0.287671233	0.280701754	0.339285714	0.15	0.280487805	0.283333333	0.181818182	0.246376812	0.264705882	0.452380952	0.304347826	0.25	0.244186047	0.214285714	0.147058824	0.171428571	0.15789473699999998	0.228571429
chr1	197091517	197101482	-	ARID3A	0.013888889	0.034482759	0.0	0.047318612	0.980958858	0.471698113	0.272727273	0.306451613	0.595744681	0.31372549	0.151162791	0.138461538	0.441860465	0.242424242	0.046511628	0.12	0.365384615	0.568181818	0.4375	0.5555555560000001	0.7111111109999999	0.378378378	0.208333333	0.159090909	0.35135135100000003	0.176470588	0.098360656	0.123287671	0.192982456	0.16071428599999998	0.016666667	0.085365854	0.233333333	0.236363636	0.17391304300000002	0.264705882	0.5	0.231884058	0.154761905	0.11627907	0.380952381	0.088235294	0.028571429	0.026315789	0.05714285700000001
chr7	139086882	139090533	+	hsa_circ_0001755	0.010204082	0.0	0.026214436	0.049152542	0.909894594	0.272727273	0.365384615	0.20952381	0.38	0.425531915	0.240506329	0.272727273	0.333333333	0.218181818	0.043478261	0.116788321	0.306451613	0.310344828	0.205128205	0.625	0.489795918	0.3	0.185185185	0.153846154	0.333333333	0.152542373	0.098591549	0.205882353	0.095238095	0.188405797	0.016949153	0.156626506	0.194805195	0.270833333	0.16438356199999998	0.117647059	0.280701754	0.201680672	0.280898876	0.165137615	0.375	0.069767442	0.015384615	0.026666667	0.042553191
chr16	81888048	81925195	+	SMARCC1	0.125	0.149425287	0.061487725	-0.050473186	0.880312819	0.301886792	0.236363636	0.241935484	0.276595745	0.254901961	0.23255814	0.261538462	0.418604651	0.257575758	0.069767442	0.18	0.403846154	0.227272727	0.3125	0.37037037	0.333333333	0.297297297	0.3125	0.227272727	0.243243243	0.254901961	0.229508197	0.232876712	0.333333333	0.28571428600000004	0.066666667	0.207317073	0.316666667	0.2	0.304347826	0.323529412	0.452380952	0.217391304	0.273809524	0.220930233	0.28571428600000004	0.088235294	0.05714285700000001	0.039473684	0.085714286
chr12	133404912	133405288	-	USF1	0.0	0.0	0.0	-0.130238846	0.5083305	0.094339623	0.0	0.177419355	0.063829787	0.05882352900000001	0.186046512	0.123076923	0.302325581	0.045454545	0.372093023	0.11	0.153846154	0.0	0.0	0.185185185	0.066666667	0.0	0.270833333	0.25	0.081081081	0.098039216	0.393442623	0.6575342470000001	0.368421053	0.428571429	0.4	0.548780488	0.483333333	0.0	0.188405797	0.941176471	0.452380952	0.115942029	0.25	0.186046512	0.071428571	0.235294118	0.385714286	0.460526316	0.542857143
chr22	46125304	46136418	+	hsa_circ_0001247	0.030612245	0.014814815	0.034169952	-0.024152542000000003	0.958177491	0.238636364	0.25	0.16190476199999998	0.46	0.319148936	0.189873418	0.218181818	0.25	0.181818182	0.043478261	0.094890511	0.33870967700000004	0.362068966	0.282051282	0.4375	0.571428571	0.22	0.185185185	0.173076923	0.30952381	0.13559322	0.08450704199999999	0.147058824	0.154761905	0.17391304300000002	0.016949153	0.120481928	0.194805195	0.25	0.16438356199999998	0.156862745	0.403508772	0.14285714300000002	0.19101123600000006	0.128440367	0.4	0.046511628	0.030769231	0.026666667	0.063829787
chr1	44713610	44804994	-	FOS	0.097222222	0.195402299	0.0	0.18566922	1.0	0.28301886800000003	0.218181818	0.306451613	0.276595745	0.254901961	0.209302326	0.246153846	0.372093023	0.303030303	0.046511628	0.21	0.403846154	0.25	0.34375	0.4074074070000001	0.333333333	0.27027027	0.25	0.227272727	0.243243243	0.215686275	0.213114754	0.219178082	0.315789474	0.303571429	0.033333333	0.219512195	0.283333333	0.2	0.260869565	0.323529412	0.428571429	0.275362319	0.28571428600000004	0.255813953	0.333333333	0.05882352900000001	0.042857143	0.026315789	0.05714285700000001
chr19	2761457	2763755	-	USF1	0.0	0.011494253	0.0	-0.101397026	0.709282557	0.094339623	0.181818182	0.161290323	0.063829787	0.274509804	0.209302326	0.215384615	0.348837209	0.181818182	0.162790698	0.22	0.326923077	0.13636363599999998	0.15625	0.074074074	0.066666667	0.243243243	0.270833333	0.340909091	0.135135135	0.19607843100000005	0.409836066	0.424657534	0.403508772	0.303571429	0.183333333	0.426829268	0.333333333	0.072727273	0.347826087	0.5	0.30952381	0.144927536	0.345238095	0.26744186	0.119047619	0.264705882	0.271428571	0.197368421	0.228571429
chr16	15221543	15224648	-	hsa_circ_0038034	0.010204082	0.0	0.00808421	0.003813559	0.148588915	0.056818182	0.153846154	0.047619048	0.08	0.29787234	0.253164557	0.4	0.266666667	0.090909091	0.152173913	0.15328467199999998	0.241935484	0.034482759	0.153846154	0.21875	0.081632653	0.12	0.37037037	0.326923077	0.19047619	0.288135593	0.267605634	0.485294118	0.273809524	0.289855072	0.220338983	0.385542169	0.324675325	0.208333333	0.315068493	0.254901961	0.263157895	0.05882352900000001	0.325842697	0.220183486	0.1	0.186046512	0.276923077	0.2	0.191489362
chr5	68470703	68471364	+	hsa_circ_0001495	0.0	0.0	0.056898652	0.38559322	1.0	0.295454545	0.346153846	0.228571429	0.36	0.425531915	0.151898734	0.436363636	0.183333333	0.218181818	0.043478261	0.131386861	0.387096774	0.293103448	0.384615385	0.375	0.346938776	0.36	0.222222222	0.288461538	0.35714285700000004	0.203389831	0.042253521	0.117647059	0.107142857	0.217391304	0.0	0.096385542	0.298701299	0.0625	0.123287671	0.156862745	0.350877193	0.176470588	0.19101123600000006	0.100917431	0.275	0.046511628	0.030769231	0.0	0.106382979
chr10	135211938	135213157	+	PBX3	0.0	0.0	0.072708783	-0.057232988	0.8996939820000001	0.20754717	0.145454545	0.290322581	0.14893617	0.13725490199999998	0.186046512	0.246153846	0.441860465	0.318181818	0.11627907	0.21	0.307692308	0.090909091	0.21875	0.444444444	0.15555555599999998	0.243243243	0.229166667	0.25	0.189189189	0.215686275	0.295081967	0.260273973	0.438596491	0.267857143	0.116666667	0.304878049	0.25	0.145454545	0.31884058	0.5	0.380952381	0.260869565	0.333333333	0.255813953	0.261904762	0.205882353	0.128571429	0.118421053	0.05714285700000001
chr3	185207388	185209545	-	PML	0.013888889	0.011494253	0.0	0.075259126	0.98265896	0.320754717	0.236363636	0.274193548	0.34042553200000003	0.37254902	0.186046512	0.246153846	0.465116279	0.303030303	0.046511628	0.19	0.423076923	0.204545455	0.25	0.481481481	0.333333333	0.297297297	0.291666667	0.363636364	0.243243243	0.254901961	0.163934426	0.232876712	0.263157895	0.196428571	0.05	0.158536585	0.3666666670000001	0.309090909	0.202898551	0.294117647	0.428571429	0.231884058	0.28571428600000004	0.174418605	0.19047619	0.117647059	0.042857143	0.013157895	0.05714285700000001
chr1	19481411	19494678	-	BCL11A	0.041666667	0.011494253	0.0	0.162685895	1.0	0.320754717	0.254545455	0.35483871	0.382978723	0.254901961	0.197674419	0.2	0.441860465	0.303030303	0.046511628	0.18	0.461538462	0.295454545	0.40625	0.4074074070000001	0.444444444	0.35135135100000003	0.25	0.204545455	0.27027027	0.215686275	0.147540984	0.16438356199999998	0.263157895	0.267857143	0.033333333	0.134146341	0.283333333	0.2	0.231884058	0.264705882	0.5476190479999999	0.275362319	0.238095238	0.186046512	0.333333333	0.05882352900000001	0.028571429	0.026315789	0.085714286
chr21	17135209	17163983	+	NFE2	0.041666667	0.068965517	0.030606054	0.025687247000000003	0.897653859	0.58490566	0.327272727	0.387096774	0.595744681	0.352941176	0.162790698	0.184615385	0.418604651	0.348484848	0.046511628	0.15	0.384615385	0.590909091	0.40625	0.5555555560000001	0.644444444	0.432432432	0.208333333	0.181818182	0.35135135100000003	0.176470588	0.098360656	0.095890411	0.15789473699999998	0.214285714	0.016666667	0.085365854	0.216666667	0.218181818	0.130434783	0.205882353	0.452380952	0.31884058	0.19047619	0.151162791	0.404761905	0.05882352900000001	0.014285714	0.013157895	0.05714285700000001
chr5	180747646	180747879	+	hsa_circ_0075408	0.0	0.0	0.053656179000000005	0.0	0.0	0.0	0.326923077	0.085714286	0.0	0.638297872	0.544303797	0.309090909	0.433333333	0.154545455	0.0	0.0	0.209677419	0.068965517	0.538461538	0.0	0.265306122	0.26	0.388888889	0.25	0.6190476189999999	0.288135593	0.366197183	0.764705882	0.511904762	0.565217391	0.06779661	0.409638554	0.116883117	0.083333333	1.0	0.176470588	0.228070175	0.033613445	0.674157303	0.036697248	0.225	0.209302326	0.138461538	0.0	0.08510638300000001
chr1	11150610	11151654	-	hsa_circ_0000017	0.010204082	0.0	0.0	0.223728814	1.0	0.306818182	0.403846154	0.19047619	0.32	0.425531915	0.22784810100000005	0.236363636	0.5166666670000001	0.145454545	0.065217391	0.124087591	0.306451613	0.189655172	0.282051282	0.28125	0.224489796	0.38	0.222222222	0.192307692	0.238095238	0.237288136	0.211267606	0.161764706	0.19047619	0.260869565	0.016949153	0.120481928	0.22077922100000005	0.25	0.287671233	0.254901961	0.473684211	0.168067227	0.303370787	0.146788991	0.175	0.069767442	0.061538462	0.026666667	0.042553191
chr12	49441747	49444573	-	GABPA	0.0	0.0	0.0	0.34339792700000005	0.962937776	0.132075472	0.145454545	0.225806452	0.17021276600000002	0.235294118	0.302325581	0.16923076899999998	0.418604651	0.272727273	0.046511628	0.21	0.403846154	0.159090909	0.40625	0.259259259	0.244444444	0.27027027	0.333333333	0.340909091	0.216216216	0.31372549	0.442622951	0.273972603	0.50877193	0.321428571	0.066666667	0.195121951	0.266666667	0.254545455	0.333333333	0.411764706	0.5	0.17391304300000002	0.30952381	0.255813953	0.28571428600000004	0.117647059	0.1	0.039473684	0.05714285700000001
chr9	130287336	130289601	-	ATF3	0.0	0.011494253	0.0	0.022532672000000004	0.910234614	0.16981132100000002	0.254545455	0.241935484	0.14893617	0.274509804	0.313953488	0.246153846	0.488372093	0.242424242	0.069767442	0.16	0.326923077	0.113636364	0.34375	0.296296296	0.177777778	0.297297297	0.4375	0.227272727	0.189189189	0.352941176	0.37704918	0.356164384	0.456140351	0.392857143	0.083333333	0.231707317	0.35	0.2	0.47826087	0.264705882	0.452380952	0.188405797	0.345238095	0.197674419	0.28571428600000004	0.147058824	0.071428571	0.065789474	0.14285714300000002
chr6	42178225	42179655	-	CTCF	0.0	0.0	0.0	0.14285714300000002	0.926215573	0.28301886800000003	0.272727273	0.274193548	0.361702128	0.431372549	0.197674419	0.2	0.395348837	0.242424242	0.093023256	0.12	0.423076923	0.318181818	0.3125	0.481481481	0.4	0.405405405	0.25	0.25	0.216216216	0.19607843100000005	0.147540984	0.205479452	0.228070175	0.25	0.066666667	0.158536585	0.35	0.218181818	0.275362319	0.382352941	0.35714285700000004	0.231884058	0.321428571	0.174418605	0.261904762	0.088235294	0.028571429	0.039473684	0.085714286
chr19	10683346	10685168	-	JUN	0.027777778	0.0	0.0	0.031996395	0.8843930640000001	0.320754717	0.236363636	0.241935484	0.127659574	0.215686275	0.23255814	0.276923077	0.395348837	0.227272727	0.11627907	0.19	0.384615385	0.159090909	0.21875	0.222222222	0.222222222	0.27027027	0.333333333	0.159090909	0.216216216	0.37254902	0.344262295	0.273972603	0.350877193	0.339285714	0.1	0.26829268300000003	0.3	0.163636364	0.333333333	0.352941176	0.452380952	0.188405797	0.28571428600000004	0.302325581	0.261904762	0.029411765	0.085714286	0.065789474	0.228571429
chr11	71155900	71158780	-	GATA3	0.0	0.0	0.0	-0.080666967	0.7463447809999999	0.264150943	0.327272727	0.290322581	0.361702128	0.37254902	0.174418605	0.261538462	0.418604651	0.287878788	0.046511628	0.2	0.326923077	0.25	0.4375	0.444444444	0.311111111	0.297297297	0.25	0.227272727	0.324324324	0.156862745	0.163934426	0.178082192	0.280701754	0.321428571	0.016666667	0.158536585	0.266666667	0.2	0.15942029	0.352941176	0.6190476189999999	0.347826087	0.261904762	0.220930233	0.261904762	0.05882352900000001	0.042857143	0.026315789	0.05714285700000001
chr16	1250255	1257860	+	EP300	0.0	0.034482759	0.110792903	0.0	0.8109486570000001	0.075471698	0.163636364	0.177419355	0.042553191	0.215686275	0.325581395	0.369230769	0.325581395	0.257575758	0.162790698	0.24	0.211538462	0.06818181799999999	0.21875	0.185185185	0.044444444000000013	0.216216216	0.395833333	0.318181818	0.162162162	0.333333333	0.442622951	0.465753425	0.333333333	0.392857143	0.233333333	0.402439024	0.383333333	0.163636364	0.260869565	0.382352941	0.28571428600000004	0.17391304300000002	0.428571429	0.302325581	0.14285714300000002	0.323529412	0.228571429	0.15789473699999998	0.2
chr6	31992246	31994137	+	hsa_circ_0075941	0.0	0.0	0.028202923	0.143644068	0.6494389660000001	0.034090909	0.211538462	0.152380952	0.04	0.212765957	0.329113924	0.327272727	0.183333333	0.118181818	0.195652174	0.197080292	0.274193548	0.034482759	0.205128205	0.125	0.081632653	0.16	0.27777777800000003	0.269230769	0.119047619	0.288135593	0.338028169	0.411764706	0.321428571	0.333333333	0.06779661	0.361445783	0.298701299	0.166666667	0.342465753	0.274509804	0.210526316	0.151260504	0.33707865200000003	0.23853211	0.1	0.11627907	0.184615385	0.146666667	0.106382979
chr1	89206670	89206971	+	hsa_circ_0000089	0.0	0.0	0.057165457	0.622033898	0.899013941	0.602272727	0.519230769	0.504761905	0.34	0.638297872	0.037974684	0.236363636	0.45	0.454545455	0.152173913	0.167883212	0.370967742	0.396551724	0.076923077	0.21875	0.408163265	0.26	0.185185185	0.134615385	0.238095238	0.0	0.042253521	0.0	0.119047619	0.144927536	0.0	0.036144578	0.16883116899999998	0.5625	0.0	0.13725490199999998	0.298245614	0.336134454	0.303370787	0.155963303	0.25	0.0	0.107692308	0.0	0.063829787
chr3	183892633	183894855	+	MXI1	0.0	0.0	0.044177769000000006	0.196935557	0.913974838	0.226415094	0.127272727	0.241935484	0.234042553	0.176470588	0.26744186	0.230769231	0.302325581	0.151515152	0.139534884	0.25	0.326923077	0.113636364	0.3125	0.111111111	0.311111111	0.135135135	0.375	0.295454545	0.243243243	0.431372549	0.426229508	0.410958904	0.403508772	0.321428571	0.2	0.31707317100000004	0.35	0.181818182	0.304347826	0.323529412	0.476190476	0.202898551	0.297619048	0.23255814	0.166666667	0.117647059	0.214285714	0.17105263199999998	0.114285714
chr17	40266710	40266909	-	hsa_circ_0000765	0.0	0.0	0.0	-0.109745763	0.7466848009999999	0.0	0.0	0.095238095	0.0	0.319148936	0.06329113900000001	0.727272727	0.083333333	0.090909091	0.108695652	0.218978102	0.322580645	0.08620689699999999	0.256410256	0.15625	0.204081633	0.0	0.185185185	0.096153846	0.238095238	0.084745763	0.070422535	0.073529412	0.05952381	0.144927536	0.084745763	0.361445783	0.519480519	0.208333333	0.205479452	0.098039216	0.175438596	0.042016807	0.224719101	0.321100917	0.25	0.23255814	0.0	0.2	0.0
chr16	29906579	29907181	-	ELF1	0.0	0.0	0.0	0.307345651	0.925535532	0.150943396	0.4	0.161290323	0.106382979	0.352941176	0.290697674	0.33846153799999995	0.302325581	0.196969697	0.11627907	0.23	0.230769231	0.045454545	0.375	0.185185185	0.044444444000000013	0.486486486	0.35416666700000005	0.386363636	0.216216216	0.294117647	0.278688525	0.273972603	0.438596491	0.35714285700000004	0.05	0.426829268	0.3	0.236363636	0.260869565	0.5	0.404761905	0.246376812	0.333333333	0.197674419	0.071428571	0.205882353	0.114285714	0.092105263	0.05714285700000001
chr2	74719430	74719874	+	TBP	0.0	0.0	0.078309808	0.243803515	0.730703842	0.264150943	0.163636364	0.14516129	0.191489362	0.215686275	0.209302326	0.16923076899999998	0.255813953	0.242424242	0.046511628	0.23	0.384615385	0.113636364	0.5	0.333333333	0.2	0.135135135	0.229166667	0.25	0.378378378	0.274509804	0.295081967	0.438356164	0.245614035	0.446428571	0.15	0.329268293	0.15	0.127272727	0.231884058	0.323529412	0.5476190479999999	0.202898551	0.321428571	0.23255814	0.261904762	0.147058824	0.128571429	0.092105263	0.05714285700000001
chrX	1531635	1534314	+	hsa_circ_0089793	0.020408163	0.003703704	0.084913241	0.0	0.144508671	0.14772727300000002	0.192307692	0.152380952	0.22	0.276595745	0.240506329	0.363636364	0.266666667	0.218181818	0.108695652	0.233576642	0.306451613	0.08620689699999999	0.205128205	0.1875	0.12244898	0.14	0.27777777800000003	0.269230769	0.095238095	0.203389831	0.211267606	0.279411765	0.25	0.289855072	0.13559322	0.301204819	0.207792208	0.291666667	0.260273973	0.294117647	0.175438596	0.14285714300000002	0.359550562	0.311926606	0.15	0.186046512	0.123076923	0.146666667	0.14893617
chr17	3937308	3937586	-	RUNX3	0.0	0.0	0.0	0.6746282109999999	0.970418225	0.33962264200000003	0.254545455	0.177419355	0.08510638300000001	0.215686275	0.465116279	0.276923077	0.581395349	0.212121212	0.0	0.18	0.269230769	0.090909091	0.125	0.148148148	0.244444444	0.486486486	0.604166667	0.318181818	0.108108108	0.62745098	0.229508197	0.397260274	0.3859649120000001	0.321428571	0.183333333	0.17073170699999998	0.3	0.254545455	0.31884058	0.647058824	0.428571429	0.057971014	0.476190476	0.127906977	0.261904762	0.411764706	0.1	0.0	0.114285714
chr16	87782278	87788898	-	RCOR1	0.027777778	0.045977011	0.0	-0.025236593	0.833049983	0.188679245	0.181818182	0.193548387	0.191489362	0.235294118	0.220930233	0.230769231	0.418604651	0.212121212	0.093023256	0.19	0.346153846	0.13636363599999998	0.3125	0.333333333	0.266666667	0.243243243	0.395833333	0.227272727	0.216216216	0.274509804	0.229508197	0.273972603	0.333333333	0.267857143	0.116666667	0.243902439	0.4166666670000001	0.145454545	0.347826087	0.441176471	0.380952381	0.17391304300000002	0.273809524	0.220930233	0.261904762	0.176470588	0.114285714	0.092105263	0.14285714300000002
chr17	42930884	42961092	-	MYC	0.25	0.057471264	0.0	0.06173952200000001	1.0	0.301886792	0.272727273	0.241935484	0.29787234	0.274509804	0.244186047	0.246153846	0.441860465	0.257575758	0.069767442	0.17	0.384615385	0.227272727	0.34375	0.37037037	0.355555556	0.297297297	0.3125	0.227272727	0.27027027	0.254901961	0.213114754	0.232876712	0.315789474	0.321428571	0.05	0.195121951	0.283333333	0.218181818	0.304347826	0.352941176	0.428571429	0.246376812	0.297619048	0.23255814	0.28571428600000004	0.088235294	0.05714285700000001	0.039473684	0.114285714
chr8	145739311	145743210	-	RUNX3	0.0	0.011494253	0.0	0.016223524	0.88983339	0.056603774	0.2	0.177419355	0.021276596	0.274509804	0.372093023	0.369230769	0.23255814	0.166666667	0.11627907	0.2	0.288461538	0.022727273	0.25	0.185185185	0.044444444000000013	0.162162162	0.4166666670000001	0.295454545	0.216216216	0.294117647	0.475409836	0.534246575	0.421052632	0.482142857	0.233333333	0.524390244	0.3666666670000001	0.127272727	0.304347826	0.411764706	0.261904762	0.202898551	0.488095238	0.255813953	0.119047619	0.264705882	0.2	0.223684211	0.171428571
chr16	88008653	88052273	+	hsa_circ_0000725	0.051020408	0.114814815	0.049614858	-0.056355932	0.951037062	0.159090909	0.173076923	0.14285714300000002	0.24	0.29787234	0.240506329	0.309090909	0.283333333	0.154545455	0.065217391	0.131386861	0.306451613	0.155172414	0.205128205	0.3125	0.306122449	0.18	0.314814815	0.25	0.214285714	0.203389831	0.183098592	0.25	0.238095238	0.217391304	0.118644068	0.21686747	0.272727273	0.208333333	0.246575342	0.294117647	0.315789474	0.109243697	0.280898876	0.155963303	0.275	0.186046512	0.092307692	0.106666667	0.08510638300000001
chr1	95364926	95365046	-	hsa_circ_0000094	0.0	0.0	0.0	0.7652542370000001	0.944576675	0.375	0.634615385	0.0	0.34	0.531914894	0.53164557	0.763636364	0.0	0.154545455	0.0	0.182481752	0.532258065	0.137931034	0.435897436	0.25	0.510204082	0.34	0.314814815	0.807692308	0.19047619	0.423728814	0.112676056	0.25	0.095238095	0.362318841	0.0	0.204819277	0.22077922100000005	0.35416666700000005	0.0	0.156862745	0.0	0.067226891	0.561797753	0.155963303	0.425	0.186046512	0.0	0.0	0.0
chr9	95076548	95084028	-	TCF12	0.027777778	0.022988506	0.0	0.06669671	0.961577695	0.509433962	0.363636364	0.387096774	0.446808511	0.37254902	0.197674419	0.230769231	0.441860465	0.378787879	0.069767442	0.17	0.480769231	0.4318181820000001	0.34375	0.5555555560000001	0.4	0.405405405	0.270833333	0.227272727	0.297297297	0.215686275	0.131147541	0.16438356199999998	0.192982456	0.28571428600000004	0.016666667	0.146341463	0.216666667	0.2	0.188405797	0.264705882	0.404761905	0.391304348	0.25	0.220930233	0.333333333	0.088235294	0.028571429	0.039473684	0.05714285700000001
chr1	184706158	184718726	-	GTF2F1	0.013888889	0.103448276	0.0	0.048219919000000014	0.913634818	0.490566038	0.290909091	0.290322581	0.638297872	0.31372549	0.139534884	0.16923076899999998	0.441860465	0.272727273	0.023255814	0.11	0.384615385	0.545454545	0.46875	0.5555555560000001	0.8	0.405405405	0.1875	0.159090909	0.35135135100000003	0.19607843100000005	0.098360656	0.095890411	0.175438596	0.17857142899999998	0.016666667	0.085365854	0.183333333	0.218181818	0.15942029	0.235294118	0.523809524	0.231884058	0.17857142899999998	0.139534884	0.404761905	0.05882352900000001	0.014285714	0.013157895	0.028571429
chr20	30345209	30370193	+	hsa_circ_0001135	0.020408163	0.037037037	0.032161063	0.041949153	0.979938796	0.181818182	0.288461538	0.123809524	0.34	0.319148936	0.22784810100000005	0.218181818	0.316666667	0.145454545	0.043478261	0.094890511	0.306451613	0.275862069	0.307692308	0.40625	0.489795918	0.2	0.240740741	0.134615385	0.30952381	0.203389831	0.14084507	0.220588235	0.17857142899999998	0.17391304300000002	0.050847458	0.156626506	0.22077922100000005	0.25	0.260273973	0.176470588	0.333333333	0.134453782	0.213483146	0.13761467900000002	0.375	0.046511628	0.061538462	0.04	0.063829787
chr3	183905451	183911795	+	STAT3	0.0	0.022988506	0.072148047	0.178458765	0.953757225	0.150943396	0.218181818	0.241935484	0.234042553	0.274509804	0.255813953	0.261538462	0.325581395	0.242424242	0.069767442	0.19	0.346153846	0.181818182	0.375	0.37037037	0.266666667	0.297297297	0.291666667	0.25	0.243243243	0.294117647	0.278688525	0.301369863	0.368421053	0.321428571	0.1	0.243902439	0.3666666670000001	0.181818182	0.289855072	0.294117647	0.523809524	0.202898551	0.273809524	0.244186047	0.261904762	0.088235294	0.1	0.078947368	0.14285714300000002
chr15	82821160	82824865	-	hsa_circ_0036566	0.0	0.003703704	0.0008475	0.023728814	0.505270316	0.14772727300000002	0.25	0.180952381	0.24	0.276595745	0.240506329	0.2	0.3	0.145454545	0.086956522	0.116788321	0.322580645	0.172413793	0.256410256	0.40625	0.224489796	0.24	0.240740741	0.173076923	0.214285714	0.203389831	0.183098592	0.279411765	0.214285714	0.202898551	0.152542373	0.253012048	0.207792208	0.208333333	0.260273973	0.254901961	0.3859649120000001	0.159663866	0.224719101	0.146788991	0.325	0.093023256	0.138461538	0.12	0.17021276600000002
chr14	106331860	106368637	-	hsa_circ_0033797	0.010204082	0.037037037	0.000554014	-0.072881356	0.4233254	0.21590909100000005	0.346153846	0.171428571	0.2	0.489361702	0.430379747	0.381818182	0.266666667	0.209090909	0.065217391	0.16058394199999998	0.241935484	0.172413793	0.205128205	0.1875	0.12244898	0.28	0.444444444	0.307692308	0.166666667	0.372881356	0.38028169	0.382352941	0.261904762	0.31884058	0.084745763	0.277108434	0.22077922100000005	0.208333333	0.273972603	0.215686275	0.192982456	0.151260504	0.438202247	0.19266055	0.175	0.093023256	0.107692308	0.053333333	0.063829787
chr6	33365805	33374652	+	hsa_circ_0075961	0.030612245	0.007407406999999999	0.041684454	0.116949153	0.960217613	0.159090909	0.269230769	0.14285714300000002	0.24	0.29787234	0.265822785	0.272727273	0.283333333	0.163636364	0.086956522	0.138686131	0.290322581	0.206896552	0.282051282	0.34375	0.28571428600000004	0.26	0.240740741	0.211538462	0.261904762	0.254237288	0.197183099	0.279411765	0.226190476	0.217391304	0.084745763	0.228915663	0.207792208	0.270833333	0.273972603	0.215686275	0.298245614	0.117647059	0.269662921	0.19266055	0.275	0.093023256	0.092307692	0.053333333	0.106382979
chr12	48458847	48490210	-	ELF1	0.208333333	0.126436782	0.0	0.073456512	0.972798368	0.433962264	0.290909091	0.274193548	0.468085106	0.333333333	0.174418605	0.2	0.441860465	0.272727273	0.046511628	0.15	0.365384615	0.4318181820000001	0.4375	0.481481481	0.577777778	0.378378378	0.25	0.204545455	0.378378378	0.215686275	0.131147541	0.16438356199999998	0.245614035	0.232142857	0.033333333	0.134146341	0.25	0.236363636	0.231884058	0.264705882	0.476190476	0.246376812	0.226190476	0.174418605	0.333333333	0.05882352900000001	0.028571429	0.026315789	0.05714285700000001
chr4	7783102	7873807	-	BRCA1	0.180555556	0.471264368	0.0	-0.093735917	0.933015981	0.28301886800000003	0.218181818	0.258064516	0.319148936	0.274509804	0.23255814	0.246153846	0.418604651	0.257575758	0.069767442	0.17	0.346153846	0.25	0.28125	0.37037037	0.377777778	0.27027027	0.3125	0.227272727	0.243243243	0.215686275	0.229508197	0.232876712	0.350877193	0.28571428600000004	0.066666667	0.182926829	0.3	0.2	0.275362319	0.352941176	0.523809524	0.246376812	0.297619048	0.197674419	0.261904762	0.117647059	0.071428571	0.052631579000000005	0.085714286
chr9	74484998	74489999	-	hsa_circ_0001862	0.020408163	0.003703704	0.0	0.108898305	1.0	0.363636364	0.288461538	0.19047619	0.62	0.29787234	0.164556962	0.181818182	0.333333333	0.154545455	0.043478261	0.094890511	0.35483871	0.448275862	0.333333333	0.4375	0.673469388	0.3	0.166666667	0.153846154	0.30952381	0.152542373	0.070422535	0.117647059	0.107142857	0.202898551	0.016949153	0.072289157	0.16883116899999998	0.229166667	0.123287671	0.176470588	0.3859649120000001	0.159663866	0.179775281	0.110091743	0.425	0.046511628	0.015384615	0.04	0.063829787
chr9	33076534	33076641	-	hsa_circ_0001843	0.0	0.0	0.0	0.225	0.952737164	0.102272727	0.0	0.180952381	0.0	0.0	0.0	0.0	0.0	0.172727273	0.608695652	0.34306569299999995	0.14516129	0.155172414	0.230769231	0.0	0.0	0.0	0.0	0.0	0.214285714	0.0	0.12676056300000002	0.544117647	0.226190476	0.130434783	0.152542373	0.337349398	0.363636364	0.583333333	0.123287671	0.37254902	0.333333333	0.0	0.0	0.431192661	0.0	0.209302326	0.292307692	0.253333333	1.0
chr9	40503018	40610149	-	hsa_circ_0087105	0.183673469	0.07777777799999999	0.012685822	0.006355932	0.535532132	0.295454545	0.346153846	0.2	0.48	0.382978723	0.189873418	0.236363636	0.333333333	0.181818182	0.043478261	0.109489051	0.35483871	0.379310345	0.333333333	0.40625	0.489795918	0.3	0.222222222	0.173076923	0.28571428600000004	0.169491525	0.112676056	0.132352941	0.166666667	0.17391304300000002	0.033898305	0.108433735	0.181818182	0.270833333	0.191780822	0.176470588	0.368421053	0.168067227	0.213483146	0.128440367	0.35	0.046511628	0.030769231	0.013333333	0.042553191
chr6	157150432	157150555	+	hsa_circ_0001657	0.0	0.0	0.063284722	0.533050847	0.855151309	0.0	0.153846154	0.076190476	0.0	0.17021276600000002	0.620253165	0.8909090909999999	0.266666667	0.072727273	0.0	0.175182482	0.0	0.0	0.205128205	0.75	0.0	0.0	0.148148148	0.153846154	0.380952381	0.271186441	0.577464789	0.485294118	0.583333333	0.594202899	0.0	0.493975904	0.103896104	0.333333333	0.452054795	0.31372549	0.140350877	0.0	1.0	0.146788991	0.0	0.0	0.369230769	0.106666667	0.17021276600000002
chr19	35500995	35514451	+	TCF3	0.13888888900000002	0.045977011	0.049789882	0.034249662	0.949676981	0.20754717	0.236363636	0.225806452	0.127659574	0.294117647	0.26744186	0.307692308	0.372093023	0.303030303	0.093023256	0.26	0.384615385	0.113636364	0.25	0.259259259	0.15555555599999998	0.243243243	0.3125	0.340909091	0.162162162	0.274509804	0.344262295	0.328767123	0.350877193	0.392857143	0.1	0.35365853700000005	0.233333333	0.2	0.333333333	0.294117647	0.261904762	0.231884058	0.404761905	0.348837209	0.19047619	0.117647059	0.114285714	0.092105263	0.114285714
chr11	134073036	134080348	-	FOXA1	0.013888889	0.034482759	0.0	0.035601622	0.998639918	0.41509434	0.236363636	0.290322581	0.404255319	0.274509804	0.174418605	0.215384615	0.441860465	0.242424242	0.069767442	0.13	0.384615385	0.363636364	0.40625	0.518518519	0.533333333	0.35135135100000003	0.25	0.181818182	0.378378378	0.235294118	0.131147541	0.150684932	0.228070175	0.214285714	0.05	0.12195122	0.266666667	0.236363636	0.17391304300000002	0.323529412	0.5476190479999999	0.231884058	0.226190476	0.139534884	0.333333333	0.05882352900000001	0.042857143	0.052631579000000005	0.114285714
chr9	33953282	33963789	-	hsa_circ_0001847	0.051020408	0.014814815	0.0	0.033050847	0.939476369	0.25	0.288461538	0.16190476199999998	0.36	0.319148936	0.189873418	0.236363636	0.333333333	0.154545455	0.043478261	0.094890511	0.35483871	0.24137931	0.282051282	0.40625	0.510204082	0.24	0.240740741	0.173076923	0.28571428600000004	0.169491525	0.098591549	0.220588235	0.154761905	0.17391304300000002	0.050847458	0.156626506	0.194805195	0.25	0.246575342	0.176470588	0.333333333	0.12605042	0.202247191	0.13761467900000002	0.325	0.046511628	0.046153846	0.04	0.063829787
chr4	87967317	87968746	+	hsa_circ_0001423	0.0	0.0	0.086703978	0.271186441	0.984019041	0.272727273	0.461538462	0.266666667	0.26	0.489361702	0.35443038	0.272727273	0.266666667	0.190909091	0.130434783	0.109489051	0.370967742	0.137931034	0.333333333	0.28125	0.28571428600000004	0.32	0.27777777800000003	0.288461538	0.19047619	0.254237288	0.211267606	0.264705882	0.273809524	0.289855072	0.06779661	0.108433735	0.15584415599999998	0.1875	0.219178082	0.254901961	0.473684211	0.25210084	0.303370787	0.119266055	0.325	0.11627907	0.076923077	0.026666667	0.17021276600000002
chr14	51712030	51713938	+	EBF1	0.0	0.0	0.044806617	0.086525462	0.937436246	0.490566038	0.163636364	0.306451613	0.70212766	0.254901961	0.093023256	0.092307692	0.441860465	0.212121212	0.023255814	0.16	0.423076923	0.454545455	0.4375	0.740740741	0.7111111109999999	0.243243243	0.125	0.159090909	0.35135135100000003	0.13725490199999998	0.131147541	0.109589041	0.228070175	0.214285714	0.016666667	0.06097561	0.233333333	0.181818182	0.15942029	0.352941176	0.523809524	0.347826087	0.17857142899999998	0.186046512	0.428571429	0.029411765	0.014285714	0.026315789	0.05714285700000001
chr9	130928343	130948055	-	EGR1	0.166666667	0.114942529	0.001205424	0.037404236	0.976878613	0.245283019	0.272727273	0.225806452	0.212765957	0.333333333	0.290697674	0.276923077	0.395348837	0.257575758	0.069767442	0.2	0.346153846	0.159090909	0.3125	0.333333333	0.222222222	0.297297297	0.333333333	0.272727273	0.216216216	0.274509804	0.295081967	0.342465753	0.298245614	0.35714285700000004	0.1	0.280487805	0.316666667	0.2	0.289855072	0.323529412	0.30952381	0.231884058	0.392857143	0.255813953	0.238095238	0.117647059	0.071428571	0.078947368	0.114285714
chr1	167666388	167666583	+	hsa_circ_0000151	0.0	0.0	0.120111179	0.13983050800000002	0.8626317579999999	0.056818182	0.192307692	0.295238095	0.1	0.106382979	0.265822785	0.272727273	0.433333333	0.372727273	0.0	0.452554745	0.419354839	0.0	0.128205128	0.0	0.0	0.3	0.092592593	0.192307692	0.0	0.169491525	0.211267606	0.220588235	0.25	0.376811594	0.0	0.120481928	0.194805195	0.3125	0.205479452	0.411764706	0.087719298	0.260504202	0.460674157	0.568807339	0.0	0.11627907	0.0	0.133333333	0.0
chr1	144596310	144598780	+	hsa_circ_0013826	0.010204082	0.0	0.106704982	-0.025847458	0.208092486	0.193181818	0.346153846	0.123809524	0.38	0.34042553200000003	0.278481013	0.2	0.383333333	0.145454545	0.108695652	0.072992701	0.306451613	0.293103448	0.307692308	0.40625	0.448979592	0.24	0.27777777800000003	0.192307692	0.333333333	0.288135593	0.15492957699999998	0.176470588	0.226190476	0.202898551	0.016949153	0.16867469899999998	0.16883116899999998	0.25	0.301369863	0.19607843100000005	0.3859649120000001	0.117647059	0.235955056	0.119266055	0.325	0.046511628	0.076923077	0.026666667	0.063829787
chr1	153727117	153735323	+	EBF1	0.13888888900000002	0.022988506	0.028179366	0.071653898	0.934036042	0.301886792	0.309090909	0.241935484	0.255319149	0.274509804	0.290697674	0.230769231	0.465116279	0.318181818	0.069767442	0.17	0.423076923	0.227272727	0.34375	0.333333333	0.244444444	0.324324324	0.291666667	0.25	0.243243243	0.254901961	0.229508197	0.232876712	0.368421053	0.303571429	0.066666667	0.219512195	0.25	0.236363636	0.289855072	0.382352941	0.5	0.231884058	0.297619048	0.290697674	0.238095238	0.088235294	0.042857143	0.052631579000000005	0.085714286
chr19	18650180	18650530	-	hsa_circ_0000915	0.0	0.0	0.0	0.300423729	0.7065623940000001	0.0	0.173076923	0.104761905	0.0	0.29787234	0.367088608	0.254545455	0.333333333	0.127272727	0.130434783	0.211678832	0.274193548	0.0	0.153846154	0.1875	0.0	0.06	0.37037037	0.5	0.214285714	0.101694915	0.281690141	0.455882353	0.166666667	0.15942029	0.186440678	0.481927711	0.298701299	0.229166667	0.150684932	0.509803922	0.105263158	0.117647059	0.3820224720000001	0.23853211	0.0	0.534883721	0.215384615	0.146666667	0.127659574
chr1	236143795	236145082	-	STAT3	0.0	0.0	0.0	0.100946372	0.979938796	0.226415094	0.290909091	0.274193548	0.191489362	0.31372549	0.23255814	0.246153846	0.488372093	0.287878788	0.11627907	0.19	0.326923077	0.25	0.15625	0.37037037	0.355555556	0.432432432	0.25	0.363636364	0.27027027	0.254901961	0.180327869	0.150684932	0.456140351	0.14285714300000002	0.05	0.17073170699999998	0.333333333	0.345454545	0.333333333	0.264705882	0.69047619	0.15942029	0.30952381	0.139534884	0.14285714300000002	0.176470588	0.042857143	0.039473684	0.14285714300000002
chr9	129622943	129648156	+	MAX	0.083333333	0.08045977	0.030656742	0.208201893	1.0	0.358490566	0.236363636	0.258064516	0.382978723	0.254901961	0.186046512	0.215384615	0.395348837	0.242424242	0.069767442	0.14	0.384615385	0.295454545	0.34375	0.481481481	0.444444444	0.27027027	0.25	0.181818182	0.297297297	0.19607843100000005	0.180327869	0.191780822	0.298245614	0.267857143	0.083333333	0.17073170699999998	0.266666667	0.2	0.231884058	0.323529412	0.523809524	0.231884058	0.25	0.197674419	0.28571428600000004	0.088235294	0.085714286	0.065789474	0.085714286
chr14	106331860	106355684	-	hsa_circ_0033786	0.010204082	0.022222222000000003	0.000856917	-0.061440678	0.4233254	0.272727273	0.403846154	0.19047619	0.26	0.489361702	0.392405063	0.363636364	0.283333333	0.227272727	0.065217391	0.15328467199999998	0.241935484	0.224137931	0.256410256	0.21875	0.163265306	0.32	0.388888889	0.288461538	0.19047619	0.33898305100000004	0.323943662	0.352941176	0.238095238	0.304347826	0.084745763	0.240963855	0.207792208	0.229166667	0.246575342	0.176470588	0.210526316	0.176470588	0.393258427	0.183486239	0.2	0.093023256	0.092307692	0.053333333	0.063829787
chr1	243708811	243736350	-	hsa_circ_0000199	0.030612245	0.018518519	0.0	0.052118644000000006	0.984019041	0.318181818	0.288461538	0.2	0.54	0.361702128	0.164556962	0.236363636	0.316666667	0.172727273	0.043478261	0.087591241	0.322580645	0.396551724	0.333333333	0.5	0.632653061	0.28	0.185185185	0.134615385	0.333333333	0.152542373	0.070422535	0.102941176	0.119047619	0.17391304300000002	0.016949153	0.096385542	0.15584415599999998	0.270833333	0.150684932	0.13725490199999998	0.368421053	0.168067227	0.19101123600000006	0.110091743	0.4	0.046511628	0.015384615	0.013333333	0.042553191
chr5	56526672	56527148	+	hsa_circ_0001486	0.0	0.0	0.08554572699999999	0.527542373	0.925195512	0.386363636	0.326923077	0.438095238	0.38	0.489361702	0.075949367	0.2	0.183333333	0.209090909	0.130434783	0.211678832	0.548387097	0.189655172	0.333333333	0.40625	0.346938776	0.42	0.074074074	0.25	0.30952381	0.13559322	0.028169014	0.029411765	0.071428571	0.15942029	0.033898305	0.096385542	0.14285714300000002	0.229166667	0.08219178099999999	0.117647059	0.368421053	0.268907563	0.146067416	0.13761467900000002	0.05	0.093023256	0.092307692	0.053333333	0.234042553
chr10	3149949	3162236	+	JUND	0.027777778	0.08045977	0.085336434	-0.103199639	0.968378103	0.245283019	0.181818182	0.225806452	0.212765957	0.254901961	0.23255814	0.307692308	0.348837209	0.257575758	0.11627907	0.23	0.365384615	0.13636363599999998	0.21875	0.4074074070000001	0.288888889	0.27027027	0.333333333	0.295454545	0.189189189	0.274509804	0.245901639	0.273972603	0.298245614	0.303571429	0.1	0.26829268300000003	0.35	0.181818182	0.246376812	0.352941176	0.35714285700000004	0.217391304	0.30952381	0.26744186	0.238095238	0.205882353	0.14285714300000002	0.092105263	0.114285714
chr14	90397884	90398971	-	FOS	0.0	0.0	0.0	0.085173502	0.926555593	0.528301887	0.309090909	0.322580645	0.404255319	0.254901961	0.093023256	0.215384615	0.441860465	0.287878788	0.093023256	0.18	0.442307692	0.568181818	0.40625	0.62962963	0.6	0.216216216	0.208333333	0.340909091	0.459459459	0.254901961	0.098360656	0.08219178099999999	0.105263158	0.125	0.033333333	0.12195122	0.183333333	0.236363636	0.188405797	0.264705882	0.404761905	0.347826087	0.154761905	0.104651163	0.428571429	0.088235294	0.085714286	0.0	0.171428571
chr16	602300	604636	+	EGR1	0.0	0.022988506	0.079979345	0.182514646	0.924855491	0.056603774	0.145454545	0.096774194	0.063829787	0.274509804	0.441860465	0.292307692	0.348837209	0.151515152	0.186046512	0.14	0.134615385	0.06818181799999999	0.15625	0.185185185	0.044444444000000013	0.162162162	0.625	0.340909091	0.216216216	0.529411765	0.836065574	0.616438356	0.421052632	0.392857143	0.266666667	0.414634146	0.4	0.109090909	0.362318841	0.352941176	0.214285714	0.086956522	0.44047619	0.174418605	0.047619048	0.352941176	0.3	0.15789473699999998	0.171428571
chr3	107429298	107451870	+	hsa_circ_0001325	0.010204082	0.022222222000000003	0.026350978	0.052118644000000006	0.984019041	0.272727273	0.307692308	0.180952381	0.52	0.361702128	0.202531646	0.218181818	0.316666667	0.163636364	0.043478261	0.08029197099999999	0.322580645	0.362068966	0.333333333	0.4375	0.571428571	0.28	0.203703704	0.134615385	0.28571428600000004	0.169491525	0.112676056	0.117647059	0.19047619	0.15942029	0.016949153	0.096385542	0.181818182	0.270833333	0.191780822	0.176470588	0.421052632	0.159663866	0.179775281	0.100917431	0.375	0.046511628	0.015384615	0.013333333	0.021276596
chr1	6592027	6601987	-	TEAD4	0.111111111	0.034482759	0.0	0.014871564	0.976878613	0.28301886800000003	0.236363636	0.209677419	0.276595745	0.254901961	0.255813953	0.215384615	0.441860465	0.227272727	0.069767442	0.13	0.403846154	0.25	0.3125	0.444444444	0.422222222	0.297297297	0.35416666700000005	0.181818182	0.27027027	0.294117647	0.196721311	0.232876712	0.333333333	0.28571428600000004	0.066666667	0.195121951	0.283333333	0.236363636	0.31884058	0.382352941	0.428571429	0.15942029	0.273809524	0.220930233	0.28571428600000004	0.088235294	0.071428571	0.039473684	0.114285714
chr1	31532050	31532424	-	hsa_circ_0000045	0.0	0.0	0.0	0.954237288	0.937776267	0.125	0.307692308	0.2	0.22	0.446808511	0.265822785	0.636363636	0.35	0.1	0.108695652	0.270072993	0.209677419	0.224137931	0.41025641	0.0	0.0	0.42	0.203703704	0.307692308	0.119047619	0.186440678	0.225352113	0.235294118	0.130952381	0.5072463770000001	0.13559322	0.228915663	0.246753247	0.395833333	0.178082192	0.156862745	0.228070175	0.109243697	0.539325843	0.220183486	0.125	0.11627907	0.046153846	0.106666667	0.106382979
chr8	145223197	145255444	+	hsa_circ_0001832	0.163265306	0.096296296	0.036938453	-0.034745763	0.964637878	0.13636363599999998	0.25	0.123809524	0.16	0.29787234	0.303797468	0.327272727	0.266666667	0.145454545	0.086956522	0.15328467199999998	0.290322581	0.103448276	0.205128205	0.21875	0.204081633	0.2	0.333333333	0.230769231	0.19047619	0.271186441	0.253521127	0.367647059	0.214285714	0.260869565	0.101694915	0.301204819	0.272727273	0.1875	0.301369863	0.235294118	0.228070175	0.117647059	0.33707865200000003	0.220183486	0.2	0.093023256	0.107692308	0.093333333	0.08510638300000001
chr12	110418756	110427607	-	TCF12	0.055555556	0.08045977	0.0	0.063542136	1.0	0.377358491	0.236363636	0.241935484	0.404255319	0.254901961	0.220930233	0.246153846	0.441860465	0.272727273	0.093023256	0.15	0.365384615	0.295454545	0.34375	0.481481481	0.444444444	0.27027027	0.291666667	0.204545455	0.297297297	0.215686275	0.163934426	0.246575342	0.228070175	0.303571429	0.05	0.207317073	0.266666667	0.2	0.246376812	0.264705882	0.428571429	0.275362319	0.30952381	0.209302326	0.28571428600000004	0.088235294	0.05714285700000001	0.052631579000000005	0.085714286
chr19	36564243	36594883	+	UBTF	0.319444444	0.045977011	0.045284985	0.03920685	0.984019041	0.226415094	0.236363636	0.225806452	0.191489362	0.274509804	0.290697674	0.276923077	0.418604651	0.257575758	0.093023256	0.19	0.365384615	0.204545455	0.28125	0.333333333	0.244444444	0.243243243	0.35416666700000005	0.272727273	0.216216216	0.294117647	0.295081967	0.301369863	0.333333333	0.35714285700000004	0.066666667	0.26829268300000003	0.3	0.181818182	0.304347826	0.352941176	0.380952381	0.217391304	0.35714285700000004	0.26744186	0.238095238	0.117647059	0.071428571	0.052631579000000005	0.114285714
chr15	67004005	67074337	+	MYC	0.152777778	0.114942529	0.032228071000000004	0.034700315	0.972798368	0.264150943	0.236363636	0.258064516	0.234042553	0.274509804	0.26744186	0.261538462	0.372093023	0.272727273	0.069767442	0.21	0.346153846	0.204545455	0.28125	0.296296296	0.266666667	0.27027027	0.3125	0.25	0.216216216	0.254901961	0.278688525	0.273972603	0.350877193	0.321428571	0.05	0.25609756100000003	0.3	0.163636364	0.289855072	0.352941176	0.404761905	0.246376812	0.333333333	0.255813953	0.261904762	0.088235294	0.071428571	0.052631579000000005	0.085714286
chr4	152021636	152022314	+	ARID3A	0.0	0.0	0.053654843	0.27850383100000004	0.8888133290000001	0.41509434	0.236363636	0.35483871	0.531914894	0.117647059	0.139534884	0.276923077	0.372093023	0.318181818	0.0	0.12	0.538461538	0.340909091	0.21875	0.592592593	0.533333333	0.189189189	0.145833333	0.204545455	0.324324324	0.235294118	0.06557377	0.054794521	0.15789473699999998	0.232142857	0.05	0.109756098	0.25	0.127272727	0.086956522	0.470588235	0.452380952	0.463768116	0.19047619	0.069767442	0.238095238	0.029411765	0.014285714	0.013157895	0.085714286
chr1	36823839	36824423	-	FOXA1	0.0	0.0	0.0	0.291122127	0.998639918	0.264150943	0.309090909	0.225806452	0.255319149	0.333333333	0.220930233	0.4	0.558139535	0.318181818	0.162790698	0.14	0.269230769	0.159090909	0.09375	0.333333333	0.2	0.324324324	0.541666667	0.159090909	0.081081081	0.333333333	0.229508197	0.191780822	0.368421053	0.214285714	0.05	0.182926829	0.483333333	0.163636364	0.275362319	0.411764706	0.523809524	0.376811594	0.202380952	0.244186047	0.119047619	0.205882353	0.128571429	0.118421053	0.0
chr6	24976715	24977073	+	hsa_circ_0002989	0.0	0.0	0.052460262	0.119067797	0.229853791	0.318181818	0.423076923	0.238095238	0.4	0.425531915	0.35443038	0.4	0.333333333	0.281818182	0.0	0.124087591	0.322580645	0.189655172	0.205128205	0.09375	0.224489796	0.22	0.4074074070000001	0.326923077	0.071428571	0.13559322	0.112676056	0.117647059	0.261904762	0.202898551	0.050847458	0.13253012	0.25974026	0.291666667	0.08219178099999999	0.274509804	0.3859649120000001	0.28571428600000004	0.280898876	0.155963303	0.0	0.069767442	0.0	0.0	0.063829787
chr14	106466062	106727491	-	hsa_circ_0033955	0.12244898	0.303703704	0.0044901820000000005	0.028389831	0.024821489	0.261363636	0.346153846	0.19047619	0.4	0.446808511	0.22784810100000005	0.254545455	0.3666666670000001	0.181818182	0.043478261	0.124087591	0.33870967700000004	0.327586207	0.307692308	0.34375	0.408163265	0.3	0.296296296	0.211538462	0.261904762	0.203389831	0.14084507	0.132352941	0.19047619	0.188405797	0.033898305	0.108433735	0.181818182	0.291666667	0.219178082	0.19607843100000005	0.368421053	0.151260504	0.247191011	0.146788991	0.275	0.069767442	0.030769231	0.026666667	0.042553191
chr2	65473657	65478233	+	JUND	0.06944444400000001	0.022988506	0.032530615	0.059486255	0.954777287	0.509433962	0.254545455	0.33870967700000004	0.5106382979999999	0.235294118	0.186046512	0.230769231	0.395348837	0.409090909	0.11627907	0.2	0.403846154	0.409090909	0.4375	0.5555555560000001	0.488888889	0.297297297	0.1875	0.227272727	0.35135135100000003	0.19607843100000005	0.114754098	0.136986301	0.175438596	0.25	0.033333333	0.207317073	0.15	0.218181818	0.144927536	0.235294118	0.333333333	0.304347826	0.30952381	0.325581395	0.333333333	0.117647059	0.05714285700000001	0.052631579000000005	0.05714285700000001
chr1	109427896	109472597	+	hsa_circ_0000101	0.224489796	0.048148148	0.031878563	0.038983051	1.0	0.318181818	0.326923077	0.19047619	0.5	0.34042553200000003	0.202531646	0.236363636	0.316666667	0.181818182	0.065217391	0.109489051	0.306451613	0.362068966	0.358974359	0.4375	0.510204082	0.28	0.203703704	0.153846154	0.30952381	0.186440678	0.098591549	0.161764706	0.14285714300000002	0.202898551	0.033898305	0.13253012	0.15584415599999998	0.291666667	0.191780822	0.156862745	0.315789474	0.168067227	0.213483146	0.13761467900000002	0.375	0.069767442	0.046153846	0.026666667	0.042553191
chr11	62334277	62339373	-	FOS	0.055555556	0.022988506	0.0	0.134745381	0.809248555	0.301886792	0.236363636	0.290322581	0.234042553	0.19607843100000005	0.255813953	0.246153846	0.325581395	0.287878788	0.139534884	0.22	0.480769231	0.181818182	0.3125	0.4074074070000001	0.288888889	0.243243243	0.291666667	0.272727273	0.243243243	0.274509804	0.196721311	0.246575342	0.245614035	0.321428571	0.083333333	0.207317073	0.283333333	0.2	0.246376812	0.294117647	0.333333333	0.260869565	0.28571428600000004	0.313953488	0.30952381	0.117647059	0.071428571	0.078947368	0.114285714
chr2	27883850	27884255	-	SIX5	0.0	0.0	0.0	0.56602073	0.902414145	0.037735849	0.4	0.322580645	0.106382979	0.333333333	0.511627907	0.261538462	0.581395349	0.454545455	0.23255814	0.1	0.384615385	0.227272727	0.0625	0.259259259	0.15555555599999998	0.459459459	0.520833333	0.454545455	0.189189189	0.68627451	0.524590164	0.301369863	0.561403509	0.392857143	0.033333333	0.06097561	0.283333333	0.363636364	0.362318841	0.352941176	0.476190476	0.289855072	0.476190476	0.139534884	0.119047619	0.205882353	0.14285714300000002	0.0	0.28571428600000004
chr1	1586822	1650894	-	hsa_circ_0000005	0.275510204	0.159259259	4.870000000000001e-05	-0.009745763	0.803128188	0.159090909	0.230769231	0.14285714300000002	0.16	0.276595745	0.278481013	0.309090909	0.266666667	0.154545455	0.130434783	0.138686131	0.274193548	0.103448276	0.179487179	0.21875	0.183673469	0.2	0.333333333	0.230769231	0.166666667	0.237288136	0.267605634	0.367647059	0.238095238	0.304347826	0.169491525	0.289156627	0.246753247	0.1875	0.301369863	0.254901961	0.263157895	0.12605042	0.314606742	0.201834862	0.2	0.162790698	0.2	0.146666667	0.14893617
chr11	8772167	8832882	-	TCF12	0.152777778	0.206896552	0.0	0.07300585799999999	0.984019041	0.320754717	0.218181818	0.306451613	0.319148936	0.274509804	0.209302326	0.230769231	0.395348837	0.303030303	0.046511628	0.2	0.384615385	0.272727273	0.34375	0.444444444	0.377777778	0.27027027	0.270833333	0.204545455	0.27027027	0.19607843100000005	0.180327869	0.205479452	0.280701754	0.28571428600000004	0.033333333	0.182926829	0.283333333	0.181818182	0.260869565	0.323529412	0.5	0.275362319	0.273809524	0.23255814	0.35714285700000004	0.05882352900000001	0.042857143	0.026315789	0.05714285700000001
chr8	145317005	145319340	-	hsa_circ_0085997	0.0	0.007407406999999999	0.0	0.18220339	0.674940496	0.0	0.173076923	0.066666667	0.02	0.191489362	0.35443038	0.4	0.183333333	0.081818182	0.130434783	0.131386861	0.290322581	0.017241378999999998	0.102564103	0.15625	0.020408163	0.1	0.37037037	0.288461538	0.14285714300000002	0.372881356	0.422535211	0.6176470589999999	0.214285714	0.362318841	0.254237288	0.409638554	0.402597403	0.125	0.246575342	0.254901961	0.175438596	0.092436975	0.370786517	0.211009174	0.075	0.255813953	0.246153846	0.186666667	0.127659574
chr1	200586739	200587307	-	hsa_circ_0000171	0.0	0.0	0.0	0.073728814	0.892893574	0.556818182	0.711538462	0.438095238	0.36	0.6808510640000001	0.17721519	0.290909091	0.4166666670000001	0.4	0.086956522	0.116788321	0.306451613	0.327586207	0.128205128	0.5625	0.224489796	0.56	0.259259259	0.307692308	0.333333333	0.305084746	0.15492957699999998	0.102941176	0.130952381	0.17391304300000002	0.06779661	0.048192771	0.181818182	0.229166667	0.123287671	0.13725490199999998	0.315789474	0.369747899	0.314606742	0.110091743	0.4	0.093023256	0.061538462	0.026666667	0.0
chr10	134161487	134165257	+	NFYA	0.0	0.022988506	0.045365769000000014	-0.083821541	0.816388983	0.264150943	0.2	0.306451613	0.17021276600000002	0.274509804	0.244186047	0.323076923	0.441860465	0.272727273	0.162790698	0.22	0.326923077	0.13636363599999998	0.1875	0.222222222	0.222222222	0.243243243	0.3125	0.295454545	0.162162162	0.254901961	0.278688525	0.287671233	0.368421053	0.410714286	0.083333333	0.280487805	0.333333333	0.2	0.275362319	0.470588235	0.333333333	0.275362319	0.404761905	0.279069767	0.14285714300000002	0.205882353	0.114285714	0.118421053	0.085714286
chr4	37633006	37636745	-	ZNF217	0.013888889	0.022988506	0.0	0.034700315	1.0	0.320754717	0.272727273	0.258064516	0.319148936	0.294117647	0.23255814	0.246153846	0.441860465	0.318181818	0.093023256	0.16	0.384615385	0.227272727	0.25	0.37037037	0.377777778	0.378378378	0.3125	0.227272727	0.27027027	0.254901961	0.147540984	0.205479452	0.245614035	0.25	0.05	0.195121951	0.3	0.181818182	0.260869565	0.352941176	0.428571429	0.246376812	0.28571428600000004	0.220930233	0.238095238	0.147058824	0.042857143	0.026315789	0.114285714
chr10	15863654	15889942	-	hsa_circ_0000220	0.040816327	0.011111111000000002	0.0	0.047457627	1.0	0.318181818	0.269230769	0.19047619	0.6	0.319148936	0.151898734	0.181818182	0.316666667	0.163636364	0.043478261	0.08029197099999999	0.322580645	0.413793103	0.333333333	0.5	0.653061224	0.3	0.185185185	0.115384615	0.333333333	0.152542373	0.08450704199999999	0.102941176	0.14285714300000002	0.130434783	0.016949153	0.084337349	0.16883116899999998	0.270833333	0.178082192	0.156862745	0.403508772	0.151260504	0.157303371	0.100917431	0.375	0.069767442	0.015384615	0.013333333	0.042553191
chr9	37424841	37426651	+	hsa_circ_0001861	0.0	0.0	0.059795847	0.075	0.972798368	0.13636363599999998	0.230769231	0.16190476199999998	0.18	0.255319149	0.291139241	0.327272727	0.25	0.209090909	0.108695652	0.15328467199999998	0.35483871	0.155172414	0.153846154	0.21875	0.14285714300000002	0.22	0.259259259	0.211538462	0.14285714300000002	0.271186441	0.281690141	0.338235294	0.226190476	0.246376812	0.06779661	0.313253012	0.272727273	0.229166667	0.232876712	0.254901961	0.245614035	0.151260504	0.33707865200000003	0.256880734	0.2	0.046511628	0.123076923	0.093333333	0.08510638300000001
chr12	56531966	56536209	+	USF1	0.027777778	0.0	0.04740121	0.074808472	0.931315879	0.301886792	0.254545455	0.274193548	0.276595745	0.274509804	0.255813953	0.261538462	0.418604651	0.378787879	0.069767442	0.25	0.346153846	0.25	0.34375	0.333333333	0.311111111	0.297297297	0.35416666700000005	0.227272727	0.216216216	0.294117647	0.213114754	0.260273973	0.263157895	0.339285714	0.1	0.231707317	0.3	0.218181818	0.333333333	0.264705882	0.261904762	0.260869565	0.321428571	0.325581395	0.333333333	0.05882352900000001	0.085714286	0.092105263	0.114285714
chr1	146386537	146449307	+	hsa_circ_0013937	0.112244898	0.144444444	0.034703563	-0.065254237	0.205372322	0.204545455	0.288461538	0.20952381	0.26	0.319148936	0.22784810100000005	0.272727273	0.35	0.181818182	0.065217391	0.131386861	0.387096774	0.224137931	0.307692308	0.28125	0.306122449	0.26	0.222222222	0.230769231	0.238095238	0.203389831	0.15492957699999998	0.176470588	0.214285714	0.188405797	0.033898305	0.16867469899999998	0.16883116899999998	0.270833333	0.260273973	0.254901961	0.403508772	0.151260504	0.25842696600000004	0.165137615	0.275	0.069767442	0.030769231	0.026666667	0.042553191
chr4	1902352	1936989	+	hsa_circ_0001387	0.183673469	0.051851852	0.034027133	-0.016949153	0.964297858	0.193181818	0.230769231	0.152380952	0.28	0.29787234	0.253164557	0.290909091	0.283333333	0.154545455	0.086956522	0.124087591	0.322580645	0.172413793	0.282051282	0.34375	0.326530612	0.22	0.259259259	0.173076923	0.214285714	0.203389831	0.169014085	0.25	0.19047619	0.231884058	0.06779661	0.228915663	0.233766234	0.229166667	0.260273973	0.215686275	0.298245614	0.134453782	0.280898876	0.19266055	0.3	0.069767442	0.061538462	0.053333333	0.063829787
chr20	39896102	39928739	-	SPI1	0.13888888900000002	0.034482759	0.0	0.06804867099999999	0.976198572	0.452830189	0.327272727	0.306451613	0.446808511	0.333333333	0.174418605	0.215384615	0.465116279	0.303030303	0.046511628	0.16	0.403846154	0.409090909	0.40625	0.481481481	0.5111111110000001	0.378378378	0.229166667	0.204545455	0.35135135100000003	0.215686275	0.147540984	0.150684932	0.228070175	0.232142857	0.033333333	0.134146341	0.233333333	0.236363636	0.217391304	0.264705882	0.476190476	0.275362319	0.226190476	0.197674419	0.35714285700000004	0.05882352900000001	0.028571429	0.026315789	0.05714285700000001
chr7	92462409	92463134	-	hsa_circ_0001724	0.0	0.0	0.0	0.424576271	0.976878613	0.045454545	0.115384615	0.133333333	0.08	0.0	0.215189873	0.381818182	0.016666667	0.109090909	0.391304348	0.291970803	0.225806452	0.0	0.153846154	0.25	0.081632653	0.08	0.148148148	0.269230769	0.071428571	0.237288136	0.23943662	0.367647059	0.202380952	0.376811594	0.491525424	0.626506024	0.181818182	0.208333333	0.191780822	0.156862745	0.298245614	0.12605042	0.213483146	0.440366972	0.175	0.186046512	0.4	0.773333333	0.29787234
chr15	60644581	60656722	-	RXRA	0.0	0.022988506	0.00026136	0.051825146	0.970418225	0.320754717	0.272727273	0.306451613	0.34042553200000003	0.31372549	0.186046512	0.215384615	0.441860465	0.287878788	0.046511628	0.18	0.384615385	0.272727273	0.34375	0.444444444	0.466666667	0.297297297	0.25	0.25	0.297297297	0.19607843100000005	0.147540984	0.16438356199999998	0.245614035	0.25	0.066666667	0.134146341	0.333333333	0.218181818	0.246376812	0.294117647	0.5	0.304347826	0.238095238	0.186046512	0.30952381	0.088235294	0.042857143	0.039473684	0.085714286
chr6	109931567	109940439	-	hsa_circ_0001637	0.010204082	0.007407406999999999	0.0	0.038135593	0.966678001	0.295454545	0.365384615	0.19047619	0.5	0.382978723	0.17721519	0.218181818	0.35	0.172727273	0.02173913	0.094890511	0.322580645	0.379310345	0.384615385	0.3125	0.6122448979999999	0.28	0.203703704	0.173076923	0.261904762	0.118644068	0.08450704199999999	0.117647059	0.166666667	0.188405797	0.0	0.096385542	0.16883116899999998	0.291666667	0.191780822	0.156862745	0.403508772	0.168067227	0.202247191	0.100917431	0.325	0.023255814	0.015384615	0.013333333	0.021276596
chr10	92671856	92680105	-	ATF3	0.0	0.022988506	0.0	0.141054529	1.0	0.528301887	0.381818182	0.435483871	0.404255319	0.333333333	0.209302326	0.230769231	0.465116279	0.363636364	0.046511628	0.17	0.423076923	0.409090909	0.375	0.37037037	0.444444444	0.405405405	0.25	0.25	0.243243243	0.215686275	0.147540984	0.123287671	0.280701754	0.25	0.033333333	0.109756098	0.216666667	0.272727273	0.217391304	0.264705882	0.476190476	0.333333333	0.226190476	0.174418605	0.333333333	0.088235294	0.028571429	0.026315789	0.05714285700000001
chr6	56535438	56708463	-	hsa_circ_0076872	0.265306122	0.137037037	0.0007533339999999999	0.018220339	0.972798368	0.272727273	0.288461538	0.19047619	0.44	0.34042553200000003	0.17721519	0.236363636	0.316666667	0.181818182	0.043478261	0.109489051	0.33870967700000004	0.327586207	0.307692308	0.4375	0.530612245	0.26	0.203703704	0.173076923	0.28571428600000004	0.169491525	0.098591549	0.147058824	0.154761905	0.17391304300000002	0.033898305	0.120481928	0.181818182	0.25	0.191780822	0.176470588	0.350877193	0.159663866	0.202247191	0.128440367	0.4	0.046511628	0.030769231	0.026666667	0.042553191
chr17	37339965	37353956	-	TBP	0.027777778	0.057471264	0.0	0.19603425	0.904454267	0.150943396	0.2	0.177419355	0.14893617	0.235294118	0.325581395	0.246153846	0.325581395	0.212121212	0.069767442	0.2	0.307692308	0.13636363599999998	0.21875	0.296296296	0.2	0.216216216	0.375	0.227272727	0.189189189	0.31372549	0.409836066	0.342465753	0.456140351	0.321428571	0.1	0.292682927	0.35	0.181818182	0.391304348	0.382352941	0.333333333	0.188405797	0.297619048	0.26744186	0.214285714	0.117647059	0.1	0.092105263	0.114285714
chr4	108574646	108622441	-	SIX5	0.06944444400000001	0.057471264	0.000231264	0.022983326	0.998639918	0.33962264200000003	0.218181818	0.290322581	0.404255319	0.274509804	0.162790698	0.184615385	0.418604651	0.272727273	0.023255814	0.15	0.423076923	0.409090909	0.34375	0.518518519	0.5555555560000001	0.297297297	0.208333333	0.181818182	0.27027027	0.156862745	0.114754098	0.123287671	0.263157895	0.196428571	0.016666667	0.109756098	0.266666667	0.218181818	0.188405797	0.294117647	0.571428571	0.246376812	0.202380952	0.174418605	0.380952381	0.05882352900000001	0.014285714	0.013157895	0.05714285700000001
chr3	56703727	56707753	-	hsa_circ_0001316	0.020408163	0.003703704	0.0	0.08813559300000001	0.961237674	0.272727273	0.211538462	0.2	0.54	0.276595745	0.189873418	0.181818182	0.216666667	0.172727273	0.065217391	0.094890511	0.370967742	0.362068966	0.307692308	0.40625	0.653061224	0.2	0.185185185	0.096153846	0.261904762	0.152542373	0.08450704199999999	0.161764706	0.130952381	0.15942029	0.033898305	0.120481928	0.15584415599999998	0.1875	0.16438356199999998	0.156862745	0.315789474	0.159663866	0.179775281	0.13761467900000002	0.4	0.046511628	0.030769231	0.04	0.042553191
chr5	69209984	69217071	+	hsa_circ_0072809	0.040816327	0.003703704	0.021920435	0.0	0.0	0.125	0.269230769	0.104761905	0.18	0.255319149	0.303797468	0.254545455	0.3	0.109090909	0.065217391	0.116788321	0.306451613	0.120689655	0.256410256	0.28125	0.265306122	0.16	0.314814815	0.173076923	0.214285714	0.254237288	0.23943662	0.323529412	0.261904762	0.260869565	0.06779661	0.204819277	0.311688312	0.229166667	0.369863014	0.274509804	0.263157895	0.109243697	0.280898876	0.165137615	0.275	0.069767442	0.076923077	0.066666667	0.063829787
chr19	36145472	36149686	+	NFYB	0.0	0.068965517	0.049229146	0.03785489	0.958177491	0.226415094	0.218181818	0.161290323	0.212765957	0.333333333	0.26744186	0.246153846	0.511627907	0.196969697	0.069767442	0.15	0.307692308	0.25	0.28125	0.4074074070000001	0.288888889	0.243243243	0.395833333	0.227272727	0.216216216	0.274509804	0.262295082	0.260273973	0.368421053	0.321428571	0.083333333	0.17073170699999998	0.383333333	0.218181818	0.391304348	0.352941176	0.452380952	0.188405797	0.333333333	0.174418605	0.30952381	0.05882352900000001	0.071428571	0.065789474	0.14285714300000002
chr9	134381500	134381840	+	hsa_circ_0001897	0.0	0.0	0.082844713	0.258474576	0.9149949	0.204545455	0.173076923	0.2	0.12	0.553191489	0.151898734	0.327272727	0.3	0.109090909	0.130434783	0.211678832	0.290322581	0.206896552	0.153846154	0.46875	0.7142857140000001	0.24	0.111111111	0.173076923	0.5	0.152542373	0.08450704199999999	0.264705882	0.0	0.086956522	0.050847458	0.21686747	0.233766234	0.375	0.123287671	0.117647059	0.368421053	0.025210084	0.393258427	0.13761467900000002	0.375	0.069767442	0.046153846	0.0	0.063829787
chr5	125912770	125929096	-	TCF12	0.083333333	0.08045977	0.0	-0.004055881	0.996939816	0.33962264200000003	0.272727273	0.241935484	0.361702128	0.274509804	0.244186047	0.246153846	0.395348837	0.272727273	0.069767442	0.15	0.346153846	0.295454545	0.3125	0.444444444	0.422222222	0.297297297	0.291666667	0.181818182	0.27027027	0.235294118	0.196721311	0.219178082	0.315789474	0.267857143	0.05	0.231707317	0.283333333	0.218181818	0.289855072	0.235294118	0.428571429	0.246376812	0.273809524	0.220930233	0.30952381	0.05882352900000001	0.042857143	0.052631579000000005	0.085714286
chr14	64687154	64687355	+	PAX5	0.0	0.0	0.109782311	0.416403785	1.0	0.28301886800000003	0.454545455	0.322580645	0.0	0.588235294	0.23255814	0.615384615	0.23255814	0.378787879	0.348837209	0.2	0.384615385	0.113636364	0.0	0.185185185	0.333333333	0.27027027	0.3125	0.454545455	0.405405405	0.098039216	0.081967213	0.342465753	0.263157895	0.892857143	0.25	0.182926829	0.333333333	0.090909091	0.362318841	0.441176471	0.119047619	0.362318841	0.595238095	0.348837209	0.238095238	0.294117647	0.214285714	0.065789474	0.14285714300000002
chr17	34151081	34165557	+	hsa_circ_0000758	0.12244898	0.007407406999999999	0.038051189	0.113135593	1.0	0.306818182	0.269230769	0.180952381	0.46	0.29787234	0.189873418	0.236363636	0.283333333	0.181818182	0.043478261	0.124087591	0.322580645	0.293103448	0.307692308	0.4375	0.510204082	0.24	0.203703704	0.153846154	0.261904762	0.169491525	0.098591549	0.176470588	0.154761905	0.188405797	0.050847458	0.16867469899999998	0.16883116899999998	0.291666667	0.16438356199999998	0.19607843100000005	0.280701754	0.151260504	0.213483146	0.174311927	0.4	0.046511628	0.061538462	0.053333333	0.063829787
chr19	5678432	5679407	-	SP2	0.027777778	0.0	0.0	0.042361424	0.7997279840000001	0.245283019	0.218181818	0.225806452	0.17021276600000002	0.215686275	0.406976744	0.33846153799999995	0.209302326	0.242424242	0.255813953	0.23	0.346153846	0.090909091	0.21875	0.333333333	0.088888889	0.216216216	0.4791666670000001	0.318181818	0.189189189	0.31372549	0.508196721	0.356164384	0.50877193	0.303571429	0.133333333	0.37804878	0.283333333	0.236363636	0.304347826	0.264705882	0.238095238	0.217391304	0.369047619	0.406976744	0.14285714300000002	0.117647059	0.228571429	0.118421053	0.085714286
chr1	226016425	226027738	+	CHD2	0.111111111	0.068965517	0.054741467	-0.010815683	0.922135328	0.358490566	0.272727273	0.290322581	0.276595745	0.274509804	0.279069767	0.261538462	0.395348837	0.287878788	0.069767442	0.21	0.365384615	0.25	0.3125	0.333333333	0.244444444	0.27027027	0.333333333	0.25	0.243243243	0.254901961	0.245901639	0.273972603	0.333333333	0.321428571	0.066666667	0.26829268300000003	0.266666667	0.236363636	0.260869565	0.294117647	0.333333333	0.275362319	0.333333333	0.26744186	0.238095238	0.117647059	0.085714286	0.065789474	0.085714286
chr16	47001424	47002076	-	hsa_circ_0000696	0.010204082	0.0	0.0	0.229661017	0.972798368	0.204545455	0.403846154	0.2	0.42	0.382978723	0.189873418	0.327272727	0.2	0.190909091	0.130434783	0.109489051	0.322580645	0.206896552	0.076923077	0.65625	0.367346939	0.28	0.222222222	0.153846154	0.261904762	0.186440678	0.042253521	0.088235294	0.095238095	0.202898551	0.084745763	0.108433735	0.272727273	0.3125	0.150684932	0.333333333	0.140350877	0.235294118	0.19101123600000006	0.165137615	0.3	0.069767442	0.046153846	0.08	0.127659574
chr14	20811436	20811534	-	hsa_circ_0000519	0.0	0.0	0.0	0.520762712	0.998639918	0.0	0.0	0.095238095	0.2	0.212765957	0.392405063	0.0	0.166666667	0.181818182	0.0	0.145985401	0.5	0.0	0.512820513	0.0	0.0	0.2	0.37037037	0.192307692	0.0	0.0	0.577464789	0.294117647	0.607142857	0.144927536	0.0	0.493975904	0.12987013	0.0	0.424657534	0.8039215690000001	0.175438596	0.08403361300000001	0.224719101	0.467889908	0.25	0.0	0.0	0.266666667	0.212765957
chr4	120381885	120420747	+	PHF8	0.06944444400000001	0.045977011	0.039943736	0.037404236	0.922475349	0.5471698110000001	0.381818182	0.33870967700000004	0.553191489	0.392156863	0.186046512	0.2	0.488372093	0.318181818	0.023255814	0.14	0.365384615	0.522727273	0.46875	0.481481481	0.5555555560000001	0.459459459	0.25	0.204545455	0.35135135100000003	0.215686275	0.131147541	0.109589041	0.228070175	0.196428571	0.016666667	0.109756098	0.216666667	0.254545455	0.188405797	0.264705882	0.5	0.304347826	0.214285714	0.139534884	0.35714285700000004	0.029411765	0.014285714	0.013157895	0.028571429
chr11	46333875	46342296	+	PAX5	0.06944444400000001	0.011494253	0.033289351	0.041009464	0.936076165	0.28301886800000003	0.236363636	0.258064516	0.191489362	0.294117647	0.313953488	0.292307692	0.372093023	0.348484848	0.069767442	0.24	0.307692308	0.13636363599999998	0.3125	0.296296296	0.222222222	0.297297297	0.375	0.272727273	0.216216216	0.294117647	0.327868852	0.328767123	0.368421053	0.35714285700000004	0.066666667	0.304878049	0.283333333	0.2	0.333333333	0.294117647	0.30952381	0.246376812	0.392857143	0.302325581	0.238095238	0.117647059	0.085714286	0.065789474	0.085714286
chr2	215645283	215657169	-	hsa_circ_0001099	0.0	0.0	0.0	0.080508475	0.978578715	0.261363636	0.25	0.2	0.54	0.319148936	0.164556962	0.163636364	0.283333333	0.181818182	0.02173913	0.08029197099999999	0.35483871	0.362068966	0.307692308	0.5	0.6122448979999999	0.26	0.148148148	0.134615385	0.28571428600000004	0.13559322	0.098591549	0.088235294	0.166666667	0.101449275	0.016949153	0.060240964	0.16883116899999998	0.25	0.150684932	0.19607843100000005	0.456140351	0.151260504	0.157303371	0.110091743	0.4	0.046511628	0.015384615	0.013333333	0.042553191
chr17	57842331	57895134	+	ARID3A	0.5694444439999999	0.24137931	0.026188277000000003	0.05362776	0.979258756	0.471698113	0.290909091	0.258064516	0.489361702	0.294117647	0.197674419	0.2	0.441860465	0.257575758	0.069767442	0.12	0.365384615	0.409090909	0.40625	0.481481481	0.5555555560000001	0.35135135100000003	0.270833333	0.159090909	0.324324324	0.215686275	0.147540984	0.178082192	0.245614035	0.232142857	0.05	0.17073170699999998	0.233333333	0.236363636	0.231884058	0.235294118	0.452380952	0.231884058	0.226190476	0.186046512	0.333333333	0.088235294	0.05714285700000001	0.039473684	0.085714286
chr16	15222078	15224648	-	hsa_circ_0038036	0.010204082	0.0	0.009156141	0.001271186	0.142808569	0.079545455	0.153846154	0.047619048	0.08	0.319148936	0.265822785	0.381818182	0.266666667	0.090909091	0.152173913	0.16058394199999998	0.258064516	0.034482759	0.179487179	0.21875	0.102040816	0.12	0.388888889	0.346153846	0.214285714	0.322033898	0.253521127	0.455882353	0.25	0.304347826	0.186440678	0.385542169	0.28571428600000004	0.208333333	0.287671233	0.274509804	0.245614035	0.05882352900000001	0.33707865200000003	0.23853211	0.1	0.162790698	0.276923077	0.186666667	0.191489362
chr14	39511989	39514528	-	ELF1	0.013888889	0.011494253	0.0	0.074357819	0.960897654	0.490566038	0.218181818	0.241935484	0.617021277	0.254901961	0.197674419	0.107692308	0.488372093	0.287878788	0.0	0.1	0.365384615	0.454545455	0.53125	0.444444444	0.7333333329999999	0.35135135100000003	0.208333333	0.227272727	0.243243243	0.274509804	0.147540984	0.095890411	0.280701754	0.17857142899999998	0.016666667	0.073170732	0.2	0.272727273	0.202898551	0.323529412	0.666666667	0.217391304	0.17857142899999998	0.127906977	0.428571429	0.05882352900000001	0.014285714	0.013157895	0.05714285700000001
chr9	123924133	123924549	+	hsa_circ_0001885	0.0	0.0	0.07903724	0.379237288	0.97415845	0.465909091	0.461538462	0.457142857	0.24	0.404255319	0.17721519	0.436363636	0.083333333	0.390909091	0.152173913	0.124087591	0.580645161	0.206896552	0.256410256	0.21875	0.346938776	0.48	0.037037037	0.230769231	0.238095238	0.169491525	0.098591549	0.029411765	0.14285714300000002	0.347826087	0.0	0.084337349	0.12987013	0.25	0.16438356199999998	0.13725490199999998	0.087719298	0.344537815	0.269662921	0.330275229	0.35	0.11627907	0.030769231	0.0	0.042553191
chr20	50224065	50235582	-	HDAC2	0.06944444400000001	0.034482759	0.0	-0.047769265	0.84767086	0.320754717	0.236363636	0.258064516	0.319148936	0.294117647	0.209302326	0.230769231	0.441860465	0.242424242	0.069767442	0.17	0.384615385	0.25	0.28125	0.4074074070000001	0.333333333	0.243243243	0.333333333	0.204545455	0.297297297	0.235294118	0.213114754	0.232876712	0.298245614	0.303571429	0.066666667	0.195121951	0.316666667	0.2	0.289855072	0.294117647	0.476190476	0.231884058	0.273809524	0.220930233	0.214285714	0.117647059	0.085714286	0.065789474	0.085714286
chr1	160281657	160302347	-	CCNT2	0.041666667	0.022988506	0.0	0.086525462	0.949676981	0.358490566	0.254545455	0.258064516	0.382978723	0.254901961	0.197674419	0.16923076899999998	0.395348837	0.257575758	0.046511628	0.13	0.384615385	0.363636364	0.375	0.481481481	0.533333333	0.27027027	0.229166667	0.181818182	0.297297297	0.215686275	0.131147541	0.16438356199999998	0.280701754	0.232142857	0.033333333	0.134146341	0.233333333	0.236363636	0.246376812	0.294117647	0.571428571	0.231884058	0.226190476	0.174418605	0.35714285700000004	0.05882352900000001	0.042857143	0.026315789	0.085714286
chr9	123292255	123330666	-	NFKB	0.125	0.034482759	0.00041184	0.042361424	1.0	0.33962264200000003	0.236363636	0.306451613	0.361702128	0.294117647	0.186046512	0.215384615	0.395348837	0.287878788	0.046511628	0.18	0.442307692	0.318181818	0.34375	0.481481481	0.466666667	0.297297297	0.25	0.204545455	0.27027027	0.176470588	0.163934426	0.178082192	0.245614035	0.267857143	0.033333333	0.158536585	0.266666667	0.2	0.202898551	0.294117647	0.476190476	0.260869565	0.25	0.23255814	0.333333333	0.05882352900000001	0.028571429	0.026315789	0.085714286
chr10	70178790	70229920	-	FOXM1	0.430555556	0.252873563	3.17e-05	0.044164038	0.955797348	0.377358491	0.272727273	0.225806452	0.382978723	0.274509804	0.220930233	0.2	0.418604651	0.242424242	0.069767442	0.14	0.365384615	0.340909091	0.375	0.518518519	0.466666667	0.297297297	0.291666667	0.181818182	0.297297297	0.235294118	0.163934426	0.219178082	0.263157895	0.25	0.066666667	0.182926829	0.266666667	0.2	0.275362319	0.264705882	0.404761905	0.202898551	0.238095238	0.197674419	0.35714285700000004	0.088235294	0.05714285700000001	0.052631579000000005	0.085714286
chr11	47746019	47776216	-	SMARCC1	0.333333333	0.126436782	0.0	0.06534475	1.0	0.41509434	0.309090909	0.258064516	0.404255319	0.294117647	0.23255814	0.230769231	0.418604651	0.287878788	0.093023256	0.16	0.403846154	0.318181818	0.34375	0.481481481	0.444444444	0.35135135100000003	0.3125	0.204545455	0.297297297	0.254901961	0.163934426	0.205479452	0.245614035	0.28571428600000004	0.066666667	0.182926829	0.233333333	0.218181818	0.260869565	0.264705882	0.404761905	0.260869565	0.261904762	0.23255814	0.30952381	0.088235294	0.05714285700000001	0.052631579000000005	0.114285714
chr6	21783862	21802971	+	POLR2A	0.125	0.218390805	0.039289544	0.002253267	0.912954777	0.396226415	0.272727273	0.241935484	0.361702128	0.294117647	0.220930233	0.230769231	0.441860465	0.272727273	0.069767442	0.15	0.365384615	0.340909091	0.3125	0.4074074070000001	0.4	0.324324324	0.333333333	0.227272727	0.243243243	0.254901961	0.196721311	0.191780822	0.298245614	0.232142857	0.05	0.231707317	0.25	0.2	0.260869565	0.264705882	0.5	0.231884058	0.25	0.209302326	0.261904762	0.088235294	0.071428571	0.065789474	0.085714286
chr10	43282615	43288592	+	WRNIP1	0.013888889	0.034482759	0.045045801	0.091031996	0.92349541	0.396226415	0.218181818	0.306451613	0.489361702	0.333333333	0.139534884	0.16923076899999998	0.372093023	0.257575758	0.023255814	0.14	0.403846154	0.409090909	0.34375	0.5555555560000001	0.577777778	0.27027027	0.229166667	0.204545455	0.297297297	0.176470588	0.147540984	0.178082192	0.245614035	0.232142857	0.033333333	0.12195122	0.266666667	0.181818182	0.202898551	0.235294118	0.5476190479999999	0.246376812	0.226190476	0.127906977	0.35714285700000004	0.088235294	0.042857143	0.026315789	0.05714285700000001
chr3	195794388	195795001	-	NFATC1	0.0	0.0	0.0	0.226678684	0.947976879	0.33962264200000003	0.236363636	0.322580645	0.34042553200000003	0.31372549	0.186046512	0.230769231	0.465116279	0.318181818	0.0	0.16	0.538461538	0.25	0.25	0.4074074070000001	0.444444444	0.27027027	0.229166667	0.25	0.297297297	0.254901961	0.081967213	0.109589041	0.315789474	0.267857143	0.033333333	0.097560976	0.333333333	0.2	0.15942029	0.235294118	0.6190476189999999	0.231884058	0.273809524	0.26744186	0.261904762	0.05882352900000001	0.028571429	0.026315789	0.05714285700000001
chr22	48082323	48100496	+	hsa_circ_0063867	0.030612245	0.059259259	0.041019009	-0.015254237	0.7721863309999999	0.181818182	0.288461538	0.133333333	0.34	0.34042553200000003	0.253164557	0.236363636	0.3	0.154545455	0.043478261	0.109489051	0.306451613	0.24137931	0.256410256	0.34375	0.448979592	0.22	0.240740741	0.211538462	0.261904762	0.203389831	0.169014085	0.205882353	0.238095238	0.17391304300000002	0.033898305	0.16867469899999998	0.194805195	0.270833333	0.260273973	0.19607843100000005	0.456140351	0.134453782	0.224719101	0.13761467900000002	0.25	0.046511628	0.046153846	0.04	0.063829787
chr2	45773870	45789895	-	hsa_circ_0000997	0.040816327	0.014814815	0.0	0.048305085	1.0	0.238636364	0.269230769	0.16190476199999998	0.46	0.29787234	0.151898734	0.236363636	0.316666667	0.172727273	0.02173913	0.102189781	0.322580645	0.362068966	0.333333333	0.4375	0.591836735	0.22	0.166666667	0.134615385	0.28571428600000004	0.118644068	0.08450704199999999	0.117647059	0.154761905	0.17391304300000002	0.016949153	0.108433735	0.181818182	0.270833333	0.178082192	0.156862745	0.438596491	0.151260504	0.19101123600000006	0.128440367	0.425	0.023255814	0.015384615	0.026666667	0.021276596
chr12	31545200	31552706	-	MEF2C	0.083333333	0.045977011	0.0	0.049121226	0.8843930640000001	0.509433962	0.327272727	0.290322581	0.382978723	0.352941176	0.244186047	0.230769231	0.395348837	0.303030303	0.046511628	0.16	0.384615385	0.363636364	0.4375	0.444444444	0.377777778	0.432432432	0.3125	0.204545455	0.27027027	0.254901961	0.163934426	0.219178082	0.210526316	0.267857143	0.05	0.195121951	0.266666667	0.2	0.217391304	0.205882353	0.380952381	0.231884058	0.273809524	0.220930233	0.35714285700000004	0.088235294	0.05714285700000001	0.039473684	0.05714285700000001
chr11	3418346	3430378	+	PHF8	0.041666667	0.034482759	0.054762059	-0.019378098	0.459027542	0.264150943	0.236363636	0.274193548	0.17021276600000002	0.294117647	0.290697674	0.261538462	0.372093023	0.257575758	0.069767442	0.21	0.365384615	0.113636364	0.21875	0.259259259	0.222222222	0.297297297	0.375	0.25	0.189189189	0.31372549	0.31147541	0.328767123	0.350877193	0.339285714	0.083333333	0.26829268300000003	0.333333333	0.163636364	0.304347826	0.382352941	0.428571429	0.202898551	0.369047619	0.255813953	0.19047619	0.117647059	0.1	0.065789474	0.114285714
chr14	106331860	106349219	-	hsa_circ_0033780	0.010204082	0.014814815	0.001175514	-0.044491525	0.4233254	0.329545455	0.461538462	0.20952381	0.32	0.489361702	0.379746835	0.309090909	0.3	0.236363636	0.065217391	0.15328467199999998	0.241935484	0.275862069	0.282051282	0.21875	0.204081633	0.34	0.351851852	0.269230769	0.214285714	0.305084746	0.281690141	0.308823529	0.214285714	0.289855072	0.06779661	0.21686747	0.181818182	0.25	0.232876712	0.176470588	0.210526316	0.201680672	0.359550562	0.174311927	0.225	0.093023256	0.076923077	0.066666667	0.042553191
chr9	33960823	33973235	-	hsa_circ_0001850	0.030612245	0.011111111000000002	0.0	0.027966102000000003	0.980958858	0.306818182	0.346153846	0.2	0.46	0.382978723	0.189873418	0.236363636	0.3	0.181818182	0.043478261	0.109489051	0.35483871	0.362068966	0.282051282	0.46875	0.510204082	0.28	0.222222222	0.153846154	0.28571428600000004	0.169491525	0.08450704199999999	0.147058824	0.154761905	0.17391304300000002	0.016949153	0.120481928	0.16883116899999998	0.25	0.205479452	0.13725490199999998	0.315789474	0.168067227	0.179775281	0.13761467900000002	0.375	0.046511628	0.030769231	0.013333333	0.042553191
chr17	40054883	40063825	-	EGR1	0.041666667	0.103448276	0.0	0.032897702	0.980618837	0.226415094	0.290909091	0.193548387	0.17021276600000002	0.274509804	0.255813953	0.261538462	0.418604651	0.287878788	0.093023256	0.2	0.384615385	0.159090909	0.25	0.259259259	0.244444444	0.243243243	0.333333333	0.318181818	0.243243243	0.294117647	0.295081967	0.246575342	0.421052632	0.303571429	0.066666667	0.219512195	0.283333333	0.218181818	0.347826087	0.352941176	0.404761905	0.246376812	0.297619048	0.279069767	0.214285714	0.088235294	0.05714285700000001	0.052631579000000005	0.114285714
chr2	15534350	15613471	-	HNF4A	0.111111111	0.137931034	9.98e-05	0.017575484	0.980958858	0.41509434	0.236363636	0.322580645	0.489361702	0.274509804	0.139534884	0.184615385	0.418604651	0.272727273	0.046511628	0.14	0.423076923	0.454545455	0.375	0.5555555560000001	0.6	0.324324324	0.208333333	0.181818182	0.324324324	0.156862745	0.114754098	0.123287671	0.228070175	0.196428571	0.016666667	0.109756098	0.233333333	0.218181818	0.188405797	0.264705882	0.5476190479999999	0.260869565	0.202380952	0.162790698	0.404761905	0.05882352900000001	0.028571429	0.026315789	0.05714285700000001
chr11	396813	404908	+	HDAC2	0.0	0.16091954	0.072586815	0.06399279	0.806188371	0.018867925	0.090909091	0.08064516099999999	0.0	0.31372549	0.244186047	0.230769231	0.651162791	0.106060606	0.209302326	0.15	0.173076923	0.045454545	0.15625	0.185185185	0.0	0.108108108	0.895833333	0.409090909	0.216216216	1.0	1.0	0.493150685	0.3859649120000001	0.25	0.566666667	0.329268293	0.3	0.109090909	0.5507246379999999	0.352941176	0.119047619	0.086956522	0.238095238	0.151162791	0.047619048	0.147058824	0.771428571	0.15789473699999998	0.114285714
chr15	43438690	43447029	+	TBP	0.013888889	0.011494253	0.02753943	0.117169896	0.963277797	0.41509434	0.272727273	0.306451613	0.5106382979999999	0.31372549	0.197674419	0.138461538	0.465116279	0.287878788	0.023255814	0.12	0.365384615	0.477272727	0.4375	0.5555555560000001	0.7111111109999999	0.35135135100000003	0.229166667	0.13636363599999998	0.405405405	0.19607843100000005	0.098360656	0.123287671	0.228070175	0.16071428599999998	0.033333333	0.109756098	0.183333333	0.254545455	0.15942029	0.235294118	0.523809524	0.289855072	0.19047619	0.139534884	0.35714285700000004	0.05882352900000001	0.014285714	0.013157895	0.085714286
chr11	65271199	65272490	+	IRF4	0.0	0.0	0.074786992	0.474988734	0.924855491	0.528301887	0.236363636	0.387096774	0.489361702	0.352941176	0.151162791	0.276923077	0.348837209	0.303030303	0.069767442	0.21	0.461538462	0.272727273	0.1875	0.518518519	0.577777778	0.378378378	0.166666667	0.272727273	0.243243243	0.13725490199999998	0.081967213	0.068493151	0.210526316	0.196428571	0.016666667	0.109756098	0.25	0.127272727	0.101449275	0.235294118	0.642857143	0.289855072	0.345238095	0.244186047	0.28571428600000004	0.05882352900000001	0.014285714	0.026315789	0.028571429
chrX	2638396	2644414	+	hsa_circ_0089812	0.040816327	0.018518519	0.044327399	-0.039830508	0.341380483	0.193181818	0.25	0.16190476199999998	0.28	0.29787234	0.265822785	0.272727273	0.283333333	0.145454545	0.086956522	0.116788321	0.306451613	0.172413793	0.256410256	0.375	0.306122449	0.2	0.27777777800000003	0.192307692	0.214285714	0.237288136	0.183098592	0.25	0.19047619	0.231884058	0.050847458	0.192771084	0.25974026	0.229166667	0.260273973	0.215686275	0.350877193	0.134453782	0.25842696600000004	0.165137615	0.3	0.093023256	0.061538462	0.053333333	0.106382979
chr14	58752308	58758425	-	MAX	0.055555556	0.0	0.0	0.025687247000000003	0.8595715740000001	0.528301887	0.381818182	0.33870967700000004	0.446808511	0.333333333	0.174418605	0.261538462	0.395348837	0.318181818	0.069767442	0.16	0.423076923	0.318181818	0.34375	0.444444444	0.577777778	0.405405405	0.229166667	0.204545455	0.35135135100000003	0.235294118	0.131147541	0.123287671	0.175438596	0.267857143	0.033333333	0.146341463	0.216666667	0.2	0.144927536	0.235294118	0.404761905	0.31884058	0.226190476	0.209302326	0.30952381	0.05882352900000001	0.042857143	0.026315789	0.05714285700000001
chr7	74771833	74772015	+	hsa_circ_0080664	0.0	0.0	0.0	0.277118644	0.524311459	0.056818182	0.307692308	0.104761905	0.0	0.234042553	0.417721519	0.090909091	0.266666667	0.045454545	0.108695652	0.240875912	0.258064516	0.08620689699999999	0.282051282	0.15625	0.102040816	0.22	0.611111111	0.423076923	0.380952381	0.457627119	0.070422535	0.485294118	0.19047619	0.231884058	0.186440678	0.192771084	0.28571428600000004	0.229166667	0.301369863	0.431372549	0.0	0.092436975	0.179775281	0.201834862	0.0	0.372093023	0.246153846	0.066666667	0.234042553
chr3	10076378	10130634	+	RBBP5	0.305555556	0.287356322	0.052725035	0.023433979	0.966678001	0.396226415	0.290909091	0.274193548	0.404255319	0.31372549	0.209302326	0.215384615	0.465116279	0.272727273	0.069767442	0.16	0.384615385	0.363636364	0.40625	0.481481481	0.422222222	0.324324324	0.291666667	0.204545455	0.324324324	0.235294118	0.180327869	0.205479452	0.263157895	0.267857143	0.05	0.158536585	0.25	0.236363636	0.260869565	0.294117647	0.428571429	0.260869565	0.238095238	0.197674419	0.333333333	0.088235294	0.071428571	0.039473684	0.085714286
chr14	106331860	106369456	-	hsa_circ_0033799	0.010204082	0.037037037	0.000543028	-0.072881356	0.4233254	0.21590909100000005	0.346153846	0.16190476199999998	0.2	0.489361702	0.443037975	0.381818182	0.266666667	0.209090909	0.065217391	0.16058394199999998	0.241935484	0.172413793	0.205128205	0.1875	0.12244898	0.28	0.444444444	0.307692308	0.166666667	0.372881356	0.394366197	0.397058824	0.261904762	0.31884058	0.084745763	0.277108434	0.22077922100000005	0.208333333	0.273972603	0.215686275	0.192982456	0.151260504	0.438202247	0.19266055	0.175	0.093023256	0.107692308	0.053333333	0.063829787
chr9	33328578	33354890	+	SIX5	0.25	0.114942529	0.033650503	0.057683641	1.0	0.41509434	0.327272727	0.258064516	0.382978723	0.31372549	0.255813953	0.246153846	0.465116279	0.287878788	0.046511628	0.16	0.346153846	0.363636364	0.34375	0.444444444	0.422222222	0.35135135100000003	0.3125	0.204545455	0.324324324	0.274509804	0.163934426	0.191780822	0.280701754	0.25	0.033333333	0.182926829	0.25	0.236363636	0.231884058	0.323529412	0.428571429	0.275362319	0.261904762	0.209302326	0.30952381	0.05882352900000001	0.042857143	0.026315789	0.085714286
chr15	59548482	59564648	-	SMARCC1	0.041666667	0.126436782	0.0	0.018476791	0.975518531	0.433962264	0.309090909	0.258064516	0.468085106	0.31372549	0.220930233	0.246153846	0.441860465	0.242424242	0.069767442	0.14	0.384615385	0.340909091	0.375	0.444444444	0.533333333	0.378378378	0.3125	0.227272727	0.27027027	0.254901961	0.147540984	0.178082192	0.263157895	0.25	0.033333333	0.158536585	0.283333333	0.254545455	0.231884058	0.264705882	0.428571429	0.246376812	0.238095238	0.162790698	0.28571428600000004	0.088235294	0.042857143	0.026315789	0.05714285700000001
chr4	166910532	166946583	+	TFAP2A	0.055555556	0.057471264	0.036599912000000005	0.006759802	0.972798368	0.5471698110000001	0.309090909	0.322580645	0.595744681	0.333333333	0.139534884	0.16923076899999998	0.488372093	0.272727273	0.046511628	0.12	0.384615385	0.590909091	0.4375	0.518518519	0.7111111109999999	0.405405405	0.208333333	0.159090909	0.35135135100000003	0.156862745	0.081967213	0.095890411	0.192982456	0.16071428599999998	0.016666667	0.085365854	0.2	0.236363636	0.15942029	0.235294118	0.5476190479999999	0.275362319	0.166666667	0.127906977	0.35714285700000004	0.05882352900000001	0.014285714	0.013157895	0.028571429
chr15	65780027	65790370	-	YY1	0.166666667	0.057471264	0.0	0.054078414000000005	0.946616797	0.509433962	0.309090909	0.274193548	0.468085106	0.333333333	0.186046512	0.215384615	0.441860465	0.333333333	0.069767442	0.16	0.423076923	0.4318181820000001	0.4375	0.481481481	0.4	0.378378378	0.3125	0.227272727	0.324324324	0.254901961	0.147540984	0.16438356199999998	0.210526316	0.267857143	0.05	0.182926829	0.2	0.218181818	0.231884058	0.264705882	0.333333333	0.260869565	0.238095238	0.244186047	0.30952381	0.088235294	0.05714285700000001	0.052631579000000005	0.05714285700000001
chr11	125479328	125490021	+	NFE2	0.055555556	0.045977011	0.032882262999999995	0.103199639	1.0	0.320754717	0.254545455	0.274193548	0.468085106	0.352941176	0.174418605	0.2	0.441860465	0.272727273	0.046511628	0.14	0.423076923	0.5	0.4375	0.518518519	0.5111111110000001	0.324324324	0.25	0.204545455	0.405405405	0.215686275	0.147540984	0.136986301	0.228070175	0.232142857	0.016666667	0.134146341	0.233333333	0.236363636	0.231884058	0.294117647	0.380952381	0.246376812	0.214285714	0.174418605	0.380952381	0.029411765	0.042857143	0.026315789	0.05714285700000001
chr2	231226328	231307814	+	hsa_circ_0001108	0.081632653	0.059259259	0.035458466	0.004661017	0.612716763	0.227272727	0.307692308	0.180952381	0.36	0.361702128	0.22784810100000005	0.236363636	0.35	0.172727273	0.02173913	0.109489051	0.33870967700000004	0.310344828	0.307692308	0.34375	0.469387755	0.24	0.240740741	0.173076923	0.261904762	0.186440678	0.14084507	0.161764706	0.19047619	0.17391304300000002	0.016949153	0.13253012	0.181818182	0.291666667	0.205479452	0.19607843100000005	0.421052632	0.151260504	0.213483146	0.13761467900000002	0.325	0.046511628	0.030769231	0.026666667	0.021276596
chr13	110838731	110895081	-	JUN	0.06944444400000001	0.24137931	2.85e-05	-0.08968003599999999	0.901734104	0.33962264200000003	0.254545455	0.290322581	0.34042553200000003	0.31372549	0.23255814	0.230769231	0.418604651	0.272727273	0.069767442	0.18	0.365384615	0.318181818	0.3125	0.37037037	0.4	0.297297297	0.291666667	0.25	0.27027027	0.235294118	0.196721311	0.191780822	0.315789474	0.267857143	0.05	0.182926829	0.283333333	0.218181818	0.246376812	0.323529412	0.523809524	0.260869565	0.273809524	0.186046512	0.261904762	0.117647059	0.05714285700000001	0.052631579000000005	0.085714286
chr12	52641960	52642709	+	ELF1	0.0	0.0	0.08870401800000001	0.048670572	0.7864671879999999	0.056603774	0.163636364	0.258064516	0.063829787	0.215686275	0.372093023	0.415384615	0.186046512	0.287878788	0.023255814	0.27	0.403846154	0.113636364	0.15625	0.148148148	0.066666667	0.027027027	0.395833333	0.25	0.135135135	0.235294118	0.442622951	0.397260274	0.578947368	0.482142857	0.133333333	0.390243902	0.25	0.145454545	0.304347826	0.382352941	0.30952381	0.231884058	0.428571429	0.33720930200000004	0.166666667	0.088235294	0.114285714	0.065789474	0.085714286
chr10	104247906	104250370	-	TCF7L2	0.0	0.0	0.0	0.11897251	1.0	0.320754717	0.236363636	0.274193548	0.319148936	0.294117647	0.197674419	0.246153846	0.511627907	0.287878788	0.093023256	0.25	0.269230769	0.25	0.34375	0.333333333	0.333333333	0.243243243	0.25	0.204545455	0.243243243	0.19607843100000005	0.229508197	0.287671233	0.298245614	0.339285714	0.05	0.207317073	0.3	0.290909091	0.275362319	0.352941176	0.428571429	0.246376812	0.321428571	0.279069767	0.28571428600000004	0.05882352900000001	0.05714285700000001	0.026315789	0.114285714
chr9	140150358	140150880	+	SP2	0.0	0.0	0.054516539	0.147363677	0.7749064940000001	0.037735849	0.145454545	0.241935484	0.0	0.19607843100000005	0.220930233	0.261538462	0.348837209	0.227272727	0.186046512	0.27	0.365384615	0.0	0.0	0.37037037	0.088888889	0.0	0.208333333	0.340909091	0.054054054	0.254901961	0.245901639	0.315068493	0.368421053	0.482142857	0.166666667	0.280487805	0.483333333	0.272727273	0.188405797	0.558823529	0.35714285700000004	0.275362319	0.345238095	0.33720930200000004	0.14285714300000002	0.117647059	0.114285714	0.197368421	0.314285714
chr11	65093858	65094257	+	hsa_circ_0004512	0.0	0.0	0.035312508	-0.000423729	0.5933356	0.170454545	0.346153846	0.28571428600000004	0.06	0.382978723	0.253164557	0.363636364	0.466666667	0.209090909	0.0	0.277372263	0.209677419	0.051724138	0.076923077	0.15625	0.204081633	0.46	0.425925926	0.25	0.119047619	0.423728814	0.281690141	0.338235294	0.119047619	0.405797101	0.050847458	0.240963855	0.12987013	0.166666667	0.273972603	0.19607843100000005	0.315789474	0.235294118	0.393258427	0.211009174	0.25	0.069767442	0.076923077	0.0	0.106382979
chr9	33960823	34017187	-	FOXA1	0.444444444	0.333333333	0.0	0.02748986	1.0	0.396226415	0.272727273	0.258064516	0.425531915	0.274509804	0.197674419	0.2	0.418604651	0.257575758	0.069767442	0.13	0.384615385	0.409090909	0.34375	0.518518519	0.5111111110000001	0.324324324	0.270833333	0.181818182	0.324324324	0.235294118	0.131147541	0.191780822	0.263157895	0.232142857	0.05	0.158536585	0.25	0.2	0.275362319	0.264705882	0.428571429	0.231884058	0.226190476	0.186046512	0.35714285700000004	0.088235294	0.05714285700000001	0.039473684	0.085714286
chr6	27834800	27834884	-	hsa_circ_0001596	0.0	0.0	0.0	0.340254237	0.884053043	0.272727273	0.461538462	0.904761905	0.0	0.0	0.151898734	0.436363636	0.2	0.545454545	0.7826086959999999	0.0	0.193548387	0.0	0.0	0.0	0.0	0.0	0.0	0.230769231	0.0	0.0	0.169014085	0.352941176	0.14285714300000002	0.17391304300000002	0.203389831	1.0	0.15584415599999998	0.0	0.16438356199999998	0.235294118	0.0	1.0	0.269662921	0.0	0.0	0.0	0.369230769	0.8	0.0
chr11	65622881	65623563	-	hsa_circ_0000328	0.0	0.0	0.002297667	0.249152542	0.832709963	0.079545455	0.423076923	0.095238095	0.12	0.127659574	0.316455696	0.345454545	0.266666667	0.2	0.152173913	0.131386861	0.258064516	0.051724138	0.230769231	0.09375	0.12244898	0.18	0.240740741	0.25	0.095238095	0.220338983	0.267605634	0.411764706	0.214285714	0.217391304	0.169491525	0.228915663	0.480519481	0.1875	0.246575342	0.254901961	0.403508772	0.210084034	0.247191011	0.19266055	0.025	0.209302326	0.046153846	0.053333333	0.063829787
chr8	145317005	145318814	-	hsa_circ_0085995	0.0	0.007407406999999999	0.0	0.17542372899999994	0.674940496	0.011363636000000002	0.153846154	0.066666667	0.02	0.191489362	0.316455696	0.4	0.2	0.081818182	0.086956522	0.131386861	0.306451613	0.017241378999999998	0.102564103	0.15625	0.020408163	0.08	0.351851852	0.288461538	0.14285714300000002	0.33898305100000004	0.408450704	0.602941176	0.202380952	0.362318841	0.203389831	0.409638554	0.415584416	0.125	0.246575342	0.274509804	0.175438596	0.092436975	0.393258427	0.211009174	0.1	0.209302326	0.261538462	0.173333333	0.106382979
chr5	140035413	140042065	+	EGR1	0.013888889	0.045977011	0.041188761	0.154574132	0.965657939	0.245283019	0.254545455	0.306451613	0.29787234	0.254901961	0.220930233	0.230769231	0.372093023	0.303030303	0.069767442	0.19	0.423076923	0.25	0.34375	0.444444444	0.466666667	0.27027027	0.270833333	0.204545455	0.27027027	0.274509804	0.196721311	0.205479452	0.315789474	0.267857143	0.066666667	0.182926829	0.233333333	0.218181818	0.260869565	0.264705882	0.452380952	0.275362319	0.238095238	0.255813953	0.333333333	0.088235294	0.05714285700000001	0.039473684	0.085714286
chr1	667396	667587	-	hsa_circ_0009179	0.0	0.0	0.024522575	-0.025847458	0.054743285	0.056818182	0.403846154	0.152380952	0.1	0.34042553200000003	0.392405063	0.181818182	0.166666667	0.090909091	0.217391304	0.116788321	0.33870967700000004	0.08620689699999999	0.666666667	0.5	0.0	0.52	0.296296296	0.307692308	0.238095238	0.271186441	0.29577464800000003	0.235294118	0.369047619	0.304347826	0.084745763	0.192771084	0.33766233799999995	0.208333333	0.424657534	0.19607843100000005	0.280701754	0.08403361300000001	0.29213483100000004	0.146788991	0.4	0.23255814	0.0	0.133333333	0.212765957
chrX	1505044	1508620	-	hsa_circ_0089788	0.0	0.011111111000000002	0.001316764	-0.077966102	0.391023461	0.06818181799999999	0.230769231	0.104761905	0.12	0.34042553200000003	0.202531646	0.309090909	0.25	0.163636364	0.130434783	0.124087591	0.225806452	0.08620689699999999	0.179487179	0.28125	0.12244898	0.22	0.240740741	0.288461538	0.166666667	0.220338983	0.225352113	0.264705882	0.392857143	0.144927536	0.13559322	0.385542169	0.16883116899999998	0.291666667	0.328767123	0.470588235	0.333333333	0.117647059	0.269662921	0.174311927	0.2	0.209302326	0.2	0.146666667	0.17021276600000002
chr16	71795414	71823385	-	STAT3	0.194444444	0.045977011	0.0	0.086525462	0.937096226	0.41509434	0.254545455	0.274193548	0.468085106	0.254901961	0.186046512	0.184615385	0.418604651	0.287878788	0.069767442	0.14	0.384615385	0.386363636	0.375	0.518518519	0.5111111110000001	0.324324324	0.229166667	0.181818182	0.297297297	0.19607843100000005	0.147540984	0.191780822	0.245614035	0.232142857	0.05	0.158536585	0.25	0.218181818	0.231884058	0.264705882	0.428571429	0.246376812	0.226190476	0.186046512	0.380952381	0.05882352900000001	0.042857143	0.039473684	0.085714286
chr10	47161250	47164993	-	hsa_circ_0018291	0.0	0.003703704	0.007964932	-0.016949153	0.658959538	0.14772727300000002	0.25	0.14285714300000002	0.12	0.319148936	0.430379747	0.363636364	0.266666667	0.181818182	0.065217391	0.167883212	0.387096774	0.068965517	0.205128205	0.125	0.081632653	0.14	0.444444444	0.269230769	0.119047619	0.271186441	0.323943662	0.411764706	0.238095238	0.31884058	0.050847458	0.26506024100000003	0.311688312	0.208333333	0.287671233	0.274509804	0.228070175	0.159663866	0.359550562	0.256880734	0.15	0.139534884	0.061538462	0.04	0.042553191
chr11	65198239	65205128	+	hsa_circ_0003812	0.0	0.003703704	0.029384715	-0.039830508	0.83032982	0.170454545	0.25	0.114285714	0.42	0.34042553200000003	0.22784810100000005	0.2	0.283333333	0.1	0.043478261	0.058394160999999986	0.290322581	0.362068966	0.384615385	0.53125	0.530612245	0.22	0.259259259	0.134615385	0.380952381	0.186440678	0.12676056300000002	0.132352941	0.214285714	0.115942029	0.016949153	0.108433735	0.207792208	0.3125	0.191780822	0.235294118	0.421052632	0.100840336	0.157303371	0.091743119	0.325	0.046511628	0.030769231	0.026666667	0.021276596
chr6	133135707	133138703	+	ELF1	0.0	0.0	0.109405319	0.069851284	1.0	0.33962264200000003	0.345454545	0.306451613	0.468085106	0.274509804	0.151162791	0.215384615	0.372093023	0.212121212	0.093023256	0.16	0.442307692	0.272727273	0.34375	0.62962963	0.533333333	0.378378378	0.145833333	0.181818182	0.297297297	0.19607843100000005	0.131147541	0.191780822	0.140350877	0.25	0.083333333	0.158536585	0.283333333	0.163636364	0.130434783	0.323529412	0.404761905	0.333333333	0.166666667	0.162790698	0.35714285700000004	0.117647059	0.071428571	0.078947368	0.171428571
chr7	39989958	40041630	+	TBP	0.222222222	0.206896552	0.034762471	0.054529067	0.972798368	0.377358491	0.236363636	0.274193548	0.446808511	0.274509804	0.174418605	0.184615385	0.395348837	0.257575758	0.069767442	0.14	0.384615385	0.386363636	0.375	0.518518519	0.577777778	0.297297297	0.229166667	0.159090909	0.324324324	0.176470588	0.131147541	0.16438356199999998	0.245614035	0.232142857	0.05	0.134146341	0.233333333	0.218181818	0.202898551	0.294117647	0.5	0.231884058	0.214285714	0.174418605	0.35714285700000004	0.05882352900000001	0.05714285700000001	0.039473684	0.085714286
chr16	4516153	4516403	-	FOXA1	0.0	0.0	0.0	0.61829653	0.960897654	0.226415094	0.145454545	0.451612903	0.0	0.235294118	0.325581395	0.184615385	0.093023256	0.424242424	0.0	0.32	0.461538462	0.090909091	0.5	0.0	0.0	0.216216216	0.25	0.454545455	0.216216216	0.156862745	0.327868852	0.493150685	0.350877193	0.35714285700000004	0.266666667	0.43902439	0.4	0.145454545	0.231884058	0.117647059	0.28571428600000004	0.347826087	0.28571428600000004	0.279069767	0.0	0.352941176	0.171428571	0.263157895	0.114285714
chr16	16218645	16225792	+	PML	0.041666667	0.0	0.045427545	-0.016674178	0.8116286979999999	0.264150943	0.254545455	0.225806452	0.276595745	0.333333333	0.23255814	0.2	0.465116279	0.257575758	0.069767442	0.18	0.384615385	0.272727273	0.28125	0.333333333	0.4	0.35135135100000003	0.333333333	0.25	0.324324324	0.274509804	0.229508197	0.260273973	0.280701754	0.25	0.066666667	0.207317073	0.283333333	0.218181818	0.304347826	0.323529412	0.35714285700000004	0.188405797	0.297619048	0.244186047	0.238095238	0.117647059	0.071428571	0.052631579000000005	0.114285714
chr11	111735903	111739459	-	HDAC8	0.0	0.0	0.0	0.077512393	0.988099286	0.320754717	0.327272727	0.322580645	0.382978723	0.254901961	0.186046512	0.153846154	0.488372093	0.242424242	0.069767442	0.12	0.442307692	0.363636364	0.40625	0.481481481	0.488888889	0.324324324	0.229166667	0.181818182	0.324324324	0.235294118	0.147540984	0.150684932	0.263157895	0.232142857	0.033333333	0.097560976	0.2	0.218181818	0.246376812	0.294117647	0.666666667	0.275362319	0.17857142899999998	0.162790698	0.333333333	0.05882352900000001	0.042857143	0.013157895	0.085714286
chr11	33307958	33309057	+	hsa_circ_0000284	0.0	0.0	0.069910918	0.698305085	0.908874532	0.329545455	0.519230769	0.266666667	0.2	0.425531915	0.240506329	0.381818182	0.4166666670000001	0.181818182	0.130434783	0.094890511	0.387096774	0.25862069	0.256410256	0.46875	0.28571428600000004	0.3	0.27777777800000003	0.211538462	0.35714285700000004	0.169491525	0.070422535	0.161764706	0.14285714300000002	0.246376812	0.033898305	0.144578313	0.233766234	0.291666667	0.16438356199999998	0.294117647	0.263157895	0.210084034	0.303370787	0.100917431	0.375	0.11627907	0.030769231	0.066666667	0.127659574
chr19	36633553	36636776	+	CEBPB	0.055555556	0.045977011	0.039796424	0.116719243	0.906154369	0.320754717	0.254545455	0.258064516	0.319148936	0.450980392	0.23255814	0.261538462	0.441860465	0.287878788	0.11627907	0.17	0.403846154	0.318181818	0.25	0.37037037	0.288888889	0.405405405	0.4375	0.295454545	0.243243243	0.31372549	0.229508197	0.219178082	0.298245614	0.303571429	0.1	0.25609756100000003	0.216666667	0.218181818	0.260869565	0.323529412	0.30952381	0.188405797	0.297619048	0.279069767	0.261904762	0.117647059	0.114285714	0.118421053	0.114285714
chr2	96956421	96963274	-	SP1	0.0	0.0	0.0	0.112663362	1.0	0.28301886800000003	0.272727273	0.322580645	0.234042553	0.294117647	0.244186047	0.215384615	0.372093023	0.287878788	0.069767442	0.17	0.403846154	0.295454545	0.34375	0.37037037	0.377777778	0.297297297	0.25	0.25	0.27027027	0.19607843100000005	0.213114754	0.232876712	0.333333333	0.28571428600000004	0.05	0.158536585	0.316666667	0.218181818	0.246376812	0.294117647	0.5	0.275362319	0.261904762	0.186046512	0.333333333	0.05882352900000001	0.05714285700000001	0.039473684	0.085714286
chr8	145318883	145319974	-	hsa_circ_0086007	0.0	0.0	0.0	0.20720339	0.673240394	0.0	0.230769231	0.05714285700000001	0.0	0.255319149	0.34177215200000005	0.4	0.116666667	0.081818182	0.260869565	0.182481752	0.290322581	0.017241378999999998	0.153846154	0.15625	0.0	0.14	0.333333333	0.480769231	0.19047619	0.406779661	0.478873239	0.544117647	0.214285714	0.31884058	0.288135593	0.493975904	0.246753247	0.1875	0.150684932	0.215686275	0.192982456	0.08403361300000001	0.314606742	0.19266055	0.025	0.372093023	0.307692308	0.24	0.106382979
chr1	23345940	23377013	+	FOS	0.125	0.057471264	0.02783247	0.046867959	0.940156409	0.41509434	0.254545455	0.306451613	0.446808511	0.254901961	0.174418605	0.184615385	0.418604651	0.287878788	0.046511628	0.14	0.403846154	0.363636364	0.375	0.518518519	0.6	0.297297297	0.229166667	0.181818182	0.324324324	0.215686275	0.131147541	0.150684932	0.228070175	0.232142857	0.05	0.134146341	0.2	0.218181818	0.188405797	0.264705882	0.5	0.289855072	0.214285714	0.174418605	0.404761905	0.05882352900000001	0.042857143	0.039473684	0.085714286
chr5	179043171	179043526	-	hsa_circ_0001563	0.0	0.0	0.0	0.278813559	0.952737164	0.227272727	0.384615385	0.19047619	0.46	0.425531915	0.35443038	0.309090909	0.383333333	0.227272727	0.0	0.102189781	0.274193548	0.344827586	0.358974359	0.53125	0.510204082	0.22	0.314814815	0.153846154	0.5476190479999999	0.288135593	0.112676056	0.25	0.095238095	0.405797101	0.0	0.16867469899999998	0.07792207799999999	0.35416666700000005	0.08219178099999999	0.156862745	0.192982456	0.210084034	0.438202247	0.073394495	0.5	0.139534884	0.092307692	0.0	0.0
chr9	136216766	136217926	+	POLR2A	0.0	0.0	0.11733324	0.182514646	0.920435226	0.358490566	0.4	0.370967742	0.382978723	0.333333333	0.244186047	0.276923077	0.348837209	0.303030303	0.186046512	0.11	0.480769231	0.06818181799999999	0.34375	0.333333333	0.333333333	0.405405405	0.375	0.363636364	0.243243243	0.333333333	0.229508197	0.219178082	0.192982456	0.375	0.033333333	0.219512195	0.3666666670000001	0.163636364	0.101449275	0.382352941	0.380952381	0.449275362	0.28571428600000004	0.244186047	0.166666667	0.147058824	0.05714285700000001	0.052631579000000005	0.114285714
chr12	125270986	125294835	-	BCL3	0.055555556	0.08045977	0.0	-0.04055881	0.913974838	0.226415094	0.254545455	0.193548387	0.212765957	0.274509804	0.255813953	0.246153846	0.418604651	0.196969697	0.069767442	0.17	0.326923077	0.181818182	0.25	0.333333333	0.311111111	0.243243243	0.35416666700000005	0.227272727	0.216216216	0.254901961	0.278688525	0.301369863	0.3859649120000001	0.303571429	0.1	0.243902439	0.333333333	0.2	0.347826087	0.382352941	0.428571429	0.217391304	0.297619048	0.186046512	0.238095238	0.117647059	0.1	0.065789474	0.14285714300000002
chr5	151051133	151055762	-	EGR1	0.013888889	0.011494253	0.0	0.028841821	0.901734104	0.301886792	0.327272727	0.322580645	0.276595745	0.37254902	0.244186047	0.261538462	0.395348837	0.303030303	0.069767442	0.22	0.403846154	0.204545455	0.375	0.333333333	0.222222222	0.35135135100000003	0.291666667	0.25	0.189189189	0.215686275	0.262295082	0.219178082	0.368421053	0.35714285700000004	0.033333333	0.219512195	0.25	0.254545455	0.246376812	0.294117647	0.452380952	0.31884058	0.321428571	0.26744186	0.28571428600000004	0.088235294	0.042857143	0.039473684	0.05714285700000001
chr1	9991948	9994918	-	hsa_circ_0000014	0.0	0.011111111000000002	0.0	0.080084746	0.922815369	0.13636363599999998	0.288461538	0.095238095	0.26	0.276595745	0.278481013	0.218181818	0.333333333	0.127272727	0.02173913	0.094890511	0.306451613	0.189655172	0.307692308	0.5	0.408163265	0.2	0.296296296	0.153846154	0.30952381	0.254237288	0.169014085	0.323529412	0.154761905	0.260869565	0.101694915	0.16867469899999998	0.194805195	0.208333333	0.301369863	0.176470588	0.280701754	0.117647059	0.247191011	0.13761467900000002	0.375	0.093023256	0.061538462	0.04	0.063829787
chr2	61118817	61128218	+	hsa_circ_0001011	0.010204082	0.007407406999999999	0.028545062000000006	0.06991525400000001	0.960217613	0.25	0.326923077	0.14285714300000002	0.44	0.319148936	0.215189873	0.236363636	0.283333333	0.145454545	0.043478261	0.072992701	0.322580645	0.344827586	0.333333333	0.46875	0.571428571	0.28	0.203703704	0.153846154	0.30952381	0.186440678	0.12676056300000002	0.191176471	0.17857142899999998	0.188405797	0.033898305	0.13253012	0.194805195	0.208333333	0.232876712	0.156862745	0.3859649120000001	0.12605042	0.202247191	0.110091743	0.375	0.069767442	0.046153846	0.026666667	0.042553191
chr22	48082323	48082955	+	hsa_circ_0063866	0.0	0.0	0.032231688	0.012711864	0.7609656579999999	0.238636364	0.307692308	0.152380952	0.48	0.34042553200000003	0.303797468	0.290909091	0.283333333	0.245454545	0.065217391	0.138686131	0.403225806	0.137931034	0.128205128	0.4375	0.183673469	0.22	0.203703704	0.25	0.119047619	0.220338983	0.23943662	0.308823529	0.25	0.246376812	0.0	0.13253012	0.22077922100000005	0.291666667	0.301369863	0.156862745	0.561403509	0.294117647	0.370786517	0.174311927	0.0	0.046511628	0.076923077	0.04	0.106382979
chr1	151611363	151641111	+	hsa_circ_0000131	0.071428571	0.111111111	0.036665369	0.078813559	0.965657939	0.193181818	0.269230769	0.123809524	0.36	0.319148936	0.215189873	0.218181818	0.316666667	0.163636364	0.065217391	0.087591241	0.306451613	0.344827586	0.307692308	0.375	0.510204082	0.22	0.240740741	0.153846154	0.28571428600000004	0.203389831	0.14084507	0.205882353	0.19047619	0.188405797	0.050847458	0.16867469899999998	0.194805195	0.270833333	0.246575342	0.19607843100000005	0.333333333	0.117647059	0.213483146	0.13761467900000002	0.375	0.069767442	0.061538462	0.04	0.063829787
chr19	53577392	53589574	-	hsa_circ_0000952	0.020408163	0.003703704	0.0	-0.013559322	0.549472968	0.13636363599999998	0.211538462	0.14285714300000002	0.22	0.29787234	0.215189873	0.236363636	0.316666667	0.13636363599999998	0.065217391	0.116788321	0.35483871	0.224137931	0.230769231	0.375	0.387755102	0.2	0.259259259	0.153846154	0.238095238	0.169491525	0.14084507	0.205882353	0.226190476	0.188405797	0.050847458	0.144578313	0.22077922100000005	0.229166667	0.260273973	0.235294118	0.403508772	0.117647059	0.202247191	0.146788991	0.35	0.069767442	0.061538462	0.04	0.063829787
chr4	106638749	106650656	+	SMARCB1	0.027777778	0.034482759	0.031393303	0.064894096	0.956817409	0.528301887	0.327272727	0.35483871	0.595744681	0.31372549	0.139534884	0.16923076899999998	0.418604651	0.287878788	0.023255814	0.14	0.423076923	0.590909091	0.46875	0.592592593	0.644444444	0.378378378	0.1875	0.159090909	0.378378378	0.176470588	0.081967213	0.08219178099999999	0.192982456	0.17857142899999998	0.016666667	0.073170732	0.183333333	0.218181818	0.17391304300000002	0.205882353	0.5	0.304347826	0.166666667	0.139534884	0.380952381	0.05882352900000001	0.014285714	0.013157895	0.05714285700000001
chr2	73828321	73899622	+	hsa_circ_0001031	0.091836735	0.059259259	0.039598662	0.006355932	0.980618837	0.204545455	0.307692308	0.16190476199999998	0.32	0.319148936	0.253164557	0.254545455	0.333333333	0.163636364	0.043478261	0.116788321	0.322580645	0.24137931	0.307692308	0.375	0.367346939	0.24	0.259259259	0.173076923	0.238095238	0.220338983	0.169014085	0.191176471	0.214285714	0.202898551	0.033898305	0.144578313	0.207792208	0.270833333	0.232876712	0.235294118	0.403508772	0.151260504	0.235955056	0.146788991	0.325	0.046511628	0.046153846	0.026666667	0.042553191
chr9	131046788	131051268	+	PHF8	0.055555556	0.045977011	0.033935623	0.008562416	0.950017001	0.301886792	0.2	0.35483871	0.127659574	0.294117647	0.302325581	0.307692308	0.395348837	0.318181818	0.11627907	0.29	0.365384615	0.113636364	0.3125	0.333333333	0.15555555599999998	0.27027027	0.35416666700000005	0.25	0.243243243	0.274509804	0.229508197	0.273972603	0.298245614	0.375	0.083333333	0.304878049	0.25	0.236363636	0.260869565	0.294117647	0.28571428600000004	0.289855072	0.404761905	0.372093023	0.238095238	0.088235294	0.05714285700000001	0.078947368	0.114285714
chr1	212218001	212220759	+	hsa_circ_0000179	0.0	0.003703704	0.034130716	0.09279661	0.905814349	0.25	0.326923077	0.219047619	0.44	0.361702128	0.253164557	0.236363636	0.283333333	0.154545455	0.02173913	0.094890511	0.370967742	0.293103448	0.230769231	0.46875	0.551020408	0.3	0.203703704	0.173076923	0.28571428600000004	0.13559322	0.112676056	0.147058824	0.166666667	0.15942029	0.016949153	0.096385542	0.207792208	0.25	0.178082192	0.156862745	0.315789474	0.210084034	0.16853932600000002	0.100917431	0.375	0.069767442	0.015384615	0.013333333	0.021276596
chr5	50055476	50059076	+	ZNF143	0.0	0.0	0.031670503	0.073907165	0.944916695	0.58490566	0.309090909	0.370967742	0.723404255	0.352941176	0.139534884	0.16923076899999998	0.465116279	0.272727273	0.023255814	0.1	0.423076923	0.659090909	0.34375	0.5555555560000001	0.8	0.405405405	0.1875	0.13636363599999998	0.324324324	0.13725490199999998	0.06557377	0.068493151	0.192982456	0.17857142899999998	0.0	0.048780488	0.2	0.236363636	0.086956522	0.176470588	0.571428571	0.275362319	0.17857142899999998	0.104651163	0.380952381	0.029411765	0.0	0.013157895	0.0
chr9	110084263	110087285	+	hsa_circ_0001880	0.0	0.007407406999999999	0.049321372	0.105932203	0.934036042	0.25	0.346153846	0.238095238	0.44	0.404255319	0.151898734	0.218181818	0.35	0.163636364	0.043478261	0.124087591	0.274193548	0.327586207	0.256410256	0.53125	0.632653061	0.3	0.203703704	0.115384615	0.333333333	0.13559322	0.08450704199999999	0.102941176	0.154761905	0.231884058	0.0	0.048192771	0.14285714300000002	0.1875	0.16438356199999998	0.176470588	0.456140351	0.201680672	0.25842696600000004	0.100917431	0.425	0.069767442	0.030769231	0.013333333	0.042553191
chr18	43435537	43505868	-	CTCF	0.25	0.172413793	0.000315216	0.050022533	1.0	0.396226415	0.236363636	0.306451613	0.425531915	0.294117647	0.186046512	0.2	0.418604651	0.287878788	0.046511628	0.15	0.423076923	0.386363636	0.375	0.481481481	0.533333333	0.324324324	0.229166667	0.204545455	0.297297297	0.215686275	0.147540984	0.16438356199999998	0.245614035	0.232142857	0.033333333	0.134146341	0.25	0.218181818	0.217391304	0.294117647	0.5	0.275362319	0.238095238	0.186046512	0.333333333	0.05882352900000001	0.042857143	0.026315789	0.05714285700000001
chr19	17626981	17632097	+	E2F4	0.06944444400000001	0.011494253	0.051386555	0.011266336000000002	0.958517511	0.41509434	0.290909091	0.241935484	0.255319149	0.274509804	0.290697674	0.230769231	0.441860465	0.242424242	0.093023256	0.19	0.365384615	0.181818182	0.34375	0.296296296	0.288888889	0.324324324	0.35416666700000005	0.25	0.243243243	0.31372549	0.245901639	0.369863014	0.280701754	0.339285714	0.133333333	0.280487805	0.283333333	0.218181818	0.304347826	0.323529412	0.261904762	0.231884058	0.321428571	0.255813953	0.238095238	0.117647059	0.128571429	0.092105263	0.114285714
chr8	38865404	38869235	+	PAX5	0.013888889	0.011494253	0.033482599	0.021180712	0.976878613	0.33962264200000003	0.254545455	0.322580645	0.468085106	0.31372549	0.151162791	0.184615385	0.395348837	0.363636364	0.046511628	0.18	0.442307692	0.4318181820000001	0.34375	0.5555555560000001	0.644444444	0.35135135100000003	0.208333333	0.25	0.27027027	0.156862745	0.114754098	0.150684932	0.175438596	0.196428571	0.033333333	0.109756098	0.233333333	0.2	0.17391304300000002	0.205882353	0.428571429	0.289855072	0.238095238	0.23255814	0.452380952	0.088235294	0.028571429	0.013157895	0.085714286
chr2	100623093	100625394	-	hsa_circ_0001055	0.0	0.0	0.0	0.169491525	0.964297858	0.170454545	0.442307692	0.14285714300000002	0.24	0.446808511	0.34177215200000005	0.345454545	0.3666666670000001	0.218181818	0.086956522	0.102189781	0.290322581	0.137931034	0.282051282	0.21875	0.28571428600000004	0.32	0.314814815	0.269230769	0.214285714	0.271186441	0.225352113	0.264705882	0.25	0.289855072	0.033898305	0.204819277	0.181818182	0.35416666700000005	0.287671233	0.19607843100000005	0.403508772	0.168067227	0.359550562	0.128440367	0.25	0.093023256	0.107692308	0.053333333	0.106382979
chr9	35718808	35720216	-	RBBP5	0.0	0.0	0.0	0.4668769720000001	1.0	0.113207547	0.236363636	0.193548387	0.08510638300000001	0.254901961	0.33720930200000004	0.415384615	0.302325581	0.196969697	0.046511628	0.23	0.346153846	0.090909091	0.125	0.222222222	0.111111111	0.297297297	0.333333333	0.363636364	0.135135135	0.254901961	0.327868852	0.397260274	0.403508772	0.392857143	0.05	0.31707317100000004	0.466666667	0.090909091	0.304347826	0.411764706	0.404761905	0.217391304	0.488095238	0.162790698	0.14285714300000002	0.088235294	0.128571429	0.078947368	0.028571429
chr17	45403591	45422464	+	hsa_circ_0000776	0.020408163	0.037037037	0.027356992000000004	0.047457627	0.8225093509999999	0.25	0.269230769	0.180952381	0.46	0.29787234	0.17721519	0.181818182	0.333333333	0.163636364	0.02173913	0.102189781	0.33870967700000004	0.396551724	0.333333333	0.46875	0.551020408	0.22	0.185185185	0.134615385	0.30952381	0.169491525	0.098591549	0.117647059	0.154761905	0.130434783	0.016949153	0.096385542	0.16883116899999998	0.291666667	0.178082192	0.19607843100000005	0.403508772	0.14285714300000002	0.157303371	0.128440367	0.4	0.023255814	0.015384615	0.013333333	0.042553191
chr16	30662703	30667734	+	SIN3AK20	0.027777778	0.0	0.053198651	0.231185219	0.98265896	0.20754717	0.254545455	0.209677419	0.106382979	0.215686275	0.372093023	0.246153846	0.348837209	0.227272727	0.139534884	0.22	0.326923077	0.090909091	0.25	0.222222222	0.177777778	0.27027027	0.375	0.295454545	0.162162162	0.392156863	0.459016393	0.424657534	0.438596491	0.410714286	0.133333333	0.31707317100000004	0.25	0.236363636	0.347826087	0.323529412	0.380952381	0.217391304	0.35714285700000004	0.255813953	0.214285714	0.117647059	0.2	0.092105263	0.171428571
chr3	50145502	50145737	+	hsa_circ_0001305	0.0	0.0	0.059852347	0.505508475	0.958177491	0.045454545	0.576923077	0.123809524	0.08	0.361702128	0.164556962	0.690909091	0.6333333329999999	0.154545455	0.0	0.189781022	0.274193548	0.224137931	0.230769231	0.40625	0.530612245	0.26	0.166666667	0.173076923	0.095238095	0.152542373	0.056338028	0.05882352900000001	0.047619048	0.376811594	0.0	0.108433735	0.33766233799999995	0.708333333	0.123287671	0.254901961	0.228070175	0.14285714300000002	0.573033708	0.155963303	0.525	0.0	0.0	0.0	0.0
chr16	70294946	70302282	-	hsa_circ_0000714	0.051020408	0.022222222000000003	0.0	0.08940678	0.930295818	0.170454545	0.307692308	0.152380952	0.2	0.361702128	0.265822785	0.272727273	0.283333333	0.163636364	0.108695652	0.138686131	0.322580645	0.120689655	0.256410256	0.34375	0.244897959	0.18	0.27777777800000003	0.211538462	0.214285714	0.220338983	0.183098592	0.308823529	0.202380952	0.260869565	0.101694915	0.21686747	0.25974026	0.229166667	0.301369863	0.19607843100000005	0.263157895	0.14285714300000002	0.280898876	0.211009174	0.25	0.069767442	0.123076923	0.066666667	0.08510638300000001
chr4	151223776	151247050	-	hsa_circ_0001450	0.010204082	0.011111111000000002	0.0	0.143220339	0.980958858	0.318181818	0.326923077	0.180952381	0.54	0.404255319	0.189873418	0.236363636	0.333333333	0.163636364	0.02173913	0.08029197099999999	0.306451613	0.413793103	0.333333333	0.4375	0.6122448979999999	0.3	0.240740741	0.153846154	0.30952381	0.186440678	0.098591549	0.117647059	0.14285714300000002	0.188405797	0.016949153	0.096385542	0.181818182	0.270833333	0.178082192	0.176470588	0.368421053	0.151260504	0.202247191	0.100917431	0.375	0.046511628	0.015384615	0.013333333	0.042553191
chr19	30476129	30477324	+	hsa_circ_0000921	0.0	0.0	0.044616177	0.169915254	0.892213533	0.306818182	0.25	0.19047619	0.66	0.34042553200000003	0.101265823	0.218181818	0.233333333	0.154545455	0.065217391	0.065693431	0.290322581	0.482758621	0.358974359	0.65625	0.632653061	0.24	0.166666667	0.211538462	0.28571428600000004	0.06779661	0.056338028	0.117647059	0.095238095	0.188405797	0.0	0.060240964	0.16883116899999998	0.083333333	0.02739726	0.156862745	0.421052632	0.176470588	0.146067416	0.055045872	0.475	0.023255814	0.030769231	0.013333333	0.063829787
chr8	145532591	145538385	+	PHF8	0.0	0.022988506	0.062320909	0.054979721	0.929955797	0.056603774	0.181818182	0.129032258	0.021276596	0.31372549	0.406976744	0.353846154	0.255813953	0.166666667	0.093023256	0.22	0.25	0.045454545	0.125	0.111111111	0.044444444000000013	0.189189189	0.5	0.386363636	0.108108108	0.431372549	0.62295082	0.616438356	0.49122807	0.5	0.233333333	0.414634146	0.35	0.090909091	0.391304348	0.411764706	0.19047619	0.144927536	0.488095238	0.23255814	0.071428571	0.205882353	0.3	0.118421053	0.171428571
chr14	75567694	75568468	-	hsa_circ_0000556	0.0	0.0	0.0	0.270762712	0.876912615	0.06818181799999999	0.307692308	0.123809524	0.32	0.446808511	0.17721519	0.181818182	0.283333333	0.109090909	0.086956522	0.087591241	0.33870967700000004	0.396551724	0.461538462	0.59375	0.510204082	0.24	0.185185185	0.153846154	0.452380952	0.237288136	0.08450704199999999	0.147058824	0.202380952	0.17391304300000002	0.016949153	0.144578313	0.233766234	0.395833333	0.178082192	0.235294118	0.315789474	0.14285714300000002	0.179775281	0.091743119	0.325	0.023255814	0.076923077	0.066666667	0.063829787
chr17	35818625	35834734	+	STAT3	0.166666667	0.057471264	0.034215991	0.055881027	1.0	0.377358491	0.254545455	0.241935484	0.425531915	0.254901961	0.209302326	0.230769231	0.441860465	0.272727273	0.069767442	0.15	0.403846154	0.363636364	0.40625	0.481481481	0.444444444	0.297297297	0.25	0.204545455	0.297297297	0.235294118	0.147540984	0.191780822	0.280701754	0.267857143	0.05	0.182926829	0.233333333	0.236363636	0.275362319	0.264705882	0.428571429	0.231884058	0.28571428600000004	0.23255814	0.333333333	0.05882352900000001	0.042857143	0.039473684	0.085714286
chr16	18437996	18439368	-	hsa_circ_0038201	0.0	0.0	0.025147214	0.048728814	0.216933016	0.022727273	0.134615385	0.047619048	0.06	0.191489362	0.367088608	0.418181818	0.2	0.045454545	0.086956522	0.145985401	0.258064516	0.017241378999999998	0.102564103	0.21875	0.020408163	0.14	0.351851852	0.153846154	0.19047619	0.322033898	0.478873239	0.5735294120000001	0.369047619	0.31884058	0.203389831	0.385542169	0.38961039	0.083333333	0.315068493	0.31372549	0.175438596	0.050420168	0.426966292	0.256880734	0.025	0.23255814	0.261538462	0.12	0.042553191
chr8	48839753	48872743	-	CBX3	0.208333333	0.149425287	0.00033580800000000005	0.016674178	0.980958858	0.33962264200000003	0.254545455	0.258064516	0.361702128	0.294117647	0.186046512	0.230769231	0.372093023	0.257575758	0.069767442	0.15	0.403846154	0.295454545	0.3125	0.481481481	0.466666667	0.297297297	0.270833333	0.204545455	0.297297297	0.215686275	0.163934426	0.191780822	0.280701754	0.232142857	0.066666667	0.195121951	0.266666667	0.218181818	0.260869565	0.294117647	0.428571429	0.217391304	0.25	0.209302326	0.30952381	0.088235294	0.071428571	0.052631579000000005	0.085714286
chr7	100609538	100611111	+	hsa_circ_0081561	0.0	0.0	0.053842943	-0.036016949	0.6671200270000001	0.06818181799999999	0.211538462	0.076190476	0.06	0.17021276600000002	0.303797468	0.254545455	0.25	0.090909091	0.17391304300000002	0.116788321	0.209677419	0.068965517	0.179487179	0.09375	0.06122449	0.16	0.314814815	0.326923077	0.119047619	0.288135593	0.478873239	0.367647059	0.5476190479999999	0.17391304300000002	0.186440678	0.313253012	0.272727273	0.229166667	0.506849315	0.352941176	0.421052632	0.067226891	0.235955056	0.13761467900000002	0.15	0.209302326	0.261538462	0.2	0.17021276600000002
chrX	2644300	2656297	+	hsa_circ_0089814	0.071428571	0.07777777799999999	0.6808596790000001	-0.049152542	0.341380483	0.204545455	0.269230769	0.152380952	0.22	0.29787234	0.240506329	0.272727273	0.283333333	0.145454545	0.108695652	0.131386861	0.274193548	0.137931034	0.205128205	0.21875	0.306122449	0.22	0.296296296	0.192307692	0.19047619	0.220338983	0.211267606	0.235294118	0.28571428600000004	0.217391304	0.06779661	0.180722892	0.233766234	0.208333333	0.328767123	0.19607843100000005	0.49122807	0.117647059	0.224719101	0.165137615	0.225	0.11627907	0.092307692	0.066666667	0.08510638300000001
chr3	5215701	5216099	+	hsa_circ_0001263	0.0	0.0	0.039334995	0.252118644	0.908874532	0.340909091	0.192307692	0.238095238	0.8	0.319148936	0.101265823	0.090909091	0.25	0.181818182	0.065217391	0.109489051	0.403225806	0.517241379	0.846153846	0.46875	0.408163265	0.26	0.092592593	0.096153846	0.119047619	0.050847458	0.042253521	0.147058824	0.119047619	0.144927536	0.0	0.036144578	0.363636364	0.3125	0.04109589	0.098039216	0.49122807	0.168067227	0.16853932600000002	0.119266055	0.575	0.069767442	0.0	0.0	0.0
chr22	23615267	23615961	+	hsa_circ_0001211	0.0	0.0	0.045163913	0.07584745799999999	0.829649779	0.102272727	0.326923077	0.095238095	0.08	0.574468085	0.303797468	0.436363636	0.166666667	0.154545455	0.065217391	0.167883212	0.306451613	0.017241378999999998	0.179487179	0.1875	0.081632653	0.18	0.5	0.423076923	0.14285714300000002	0.237288136	0.197183099	0.279411765	0.321428571	0.289855072	0.152542373	0.16867469899999998	0.350649351	0.145833333	0.369863014	0.37254902	0.175438596	0.14285714300000002	0.269662921	0.220183486	0.225	0.209302326	0.138461538	0.053333333	0.021276596
chr17	44143902	44301170	-	hsa_circ_0044187	0.540816327	0.196296296	0.000309181	0.013559322	0.758585515	0.227272727	0.25	0.171428571	0.42	0.29787234	0.189873418	0.218181818	0.3	0.163636364	0.043478261	0.109489051	0.33870967700000004	0.275862069	0.307692308	0.46875	0.489795918	0.24	0.203703704	0.153846154	0.28571428600000004	0.186440678	0.12676056300000002	0.176470588	0.166666667	0.188405797	0.050847458	0.144578313	0.181818182	0.229166667	0.219178082	0.176470588	0.350877193	0.14285714300000002	0.213483146	0.146788991	0.4	0.046511628	0.046153846	0.04	0.063829787
chr1	154061896	154114000	-	RCOR1	0.263888889	0.206896552	0.000394416	0.052726453	0.909894594	0.320754717	0.309090909	0.225806452	0.34042553200000003	0.294117647	0.244186047	0.215384615	0.441860465	0.242424242	0.069767442	0.13	0.365384615	0.340909091	0.375	0.444444444	0.466666667	0.324324324	0.3125	0.181818182	0.324324324	0.254901961	0.180327869	0.232876712	0.298245614	0.267857143	0.066666667	0.195121951	0.266666667	0.218181818	0.31884058	0.264705882	0.452380952	0.231884058	0.25	0.186046512	0.333333333	0.088235294	0.05714285700000001	0.039473684	0.085714286
chr14	106331860	106351609	-	hsa_circ_0033783	0.010204082	0.018518519	0.001032695	-0.052966102	0.4233254	0.295454545	0.423076923	0.2	0.28	0.489361702	0.405063291	0.327272727	0.283333333	0.227272727	0.065217391	0.15328467199999998	0.241935484	0.24137931	0.256410256	0.21875	0.183673469	0.32	0.351851852	0.269230769	0.19047619	0.305084746	0.309859155	0.338235294	0.238095238	0.304347826	0.06779661	0.228915663	0.194805195	0.25	0.246575342	0.176470588	0.210526316	0.18487395	0.3820224720000001	0.174311927	0.2	0.093023256	0.092307692	0.066666667	0.042553191
chr15	65799580	65804902	-	POLR2A	0.013888889	0.0	0.0	0.069851284	0.8816729	0.33962264200000003	0.254545455	0.274193548	0.425531915	0.274509804	0.244186047	0.2	0.418604651	0.272727273	0.046511628	0.12	0.403846154	0.363636364	0.375	0.444444444	0.5555555560000001	0.297297297	0.270833333	0.159090909	0.297297297	0.215686275	0.147540984	0.191780822	0.263157895	0.267857143	0.033333333	0.158536585	0.266666667	0.236363636	0.260869565	0.235294118	0.428571429	0.231884058	0.25	0.186046512	0.28571428600000004	0.05882352900000001	0.028571429	0.026315789	0.085714286
chr1	155182175	155202636	+	hsa_circ_0000135	0.112244898	0.033333333	0.029529104	0.06567796599999999	0.7990479429999999	0.193181818	0.326923077	0.171428571	0.2	0.34042553200000003	0.291139241	0.345454545	0.3	0.190909091	0.086956522	0.16058394199999998	0.306451613	0.137931034	0.282051282	0.3125	0.224489796	0.22	0.333333333	0.230769231	0.238095238	0.254237288	0.211267606	0.279411765	0.226190476	0.260869565	0.084745763	0.253012048	0.207792208	0.229166667	0.273972603	0.235294118	0.263157895	0.168067227	0.314606742	0.211009174	0.3	0.093023256	0.076923077	0.053333333	0.08510638300000001
chr16	524849	572481	+	BHLHE40	0.347222222	0.24137931	0.041267961	-0.044164038	0.935396124	0.20754717	0.2	0.193548387	0.14893617	0.274509804	0.279069767	0.307692308	0.395348837	0.257575758	0.11627907	0.2	0.326923077	0.113636364	0.21875	0.333333333	0.177777778	0.243243243	0.4166666670000001	0.272727273	0.189189189	0.333333333	0.344262295	0.342465753	0.368421053	0.375	0.116666667	0.304878049	0.333333333	0.163636364	0.362318841	0.382352941	0.333333333	0.188405797	0.369047619	0.290697674	0.214285714	0.176470588	0.14285714300000002	0.092105263	0.114285714
chr17	60637376	60683602	+	FOXA2	0.291666667	0.103448276	0.030187878	0.049571879000000006	0.962937776	0.41509434	0.254545455	0.290322581	0.446808511	0.31372549	0.197674419	0.2	0.418604651	0.287878788	0.046511628	0.13	0.384615385	0.409090909	0.40625	0.518518519	0.5111111110000001	0.324324324	0.270833333	0.204545455	0.35135135100000003	0.215686275	0.147540984	0.16438356199999998	0.245614035	0.25	0.033333333	0.146341463	0.233333333	0.218181818	0.217391304	0.264705882	0.452380952	0.246376812	0.25	0.186046512	0.35714285700000004	0.088235294	0.042857143	0.039473684	0.05714285700000001
chr21	38269159	38311294	-	RAD21	0.06944444400000001	0.068965517	0.0	-0.008111762	0.949676981	0.301886792	0.254545455	0.241935484	0.319148936	0.274509804	0.220930233	0.215384615	0.441860465	0.257575758	0.069767442	0.16	0.365384615	0.318181818	0.3125	0.37037037	0.422222222	0.297297297	0.291666667	0.227272727	0.27027027	0.254901961	0.196721311	0.205479452	0.298245614	0.267857143	0.066666667	0.17073170699999998	0.3	0.2	0.275362319	0.323529412	0.523809524	0.231884058	0.25	0.186046512	0.28571428600000004	0.088235294	0.071428571	0.039473684	0.085714286
chr2	46762951	46769141	-	hsa_circ_0054453	0.010204082	0.007407406999999999	0.0	0.024152542000000003	0.903774226	0.204545455	0.326923077	0.2	0.24	0.29787234	0.291139241	0.345454545	0.333333333	0.190909091	0.065217391	0.145985401	0.322580645	0.155172414	0.307692308	0.28125	0.244897959	0.26	0.314814815	0.153846154	0.19047619	0.203389831	0.183098592	0.205882353	0.226190476	0.231884058	0.050847458	0.192771084	0.233766234	0.291666667	0.260273973	0.235294118	0.368421053	0.168067227	0.25842696600000004	0.19266055	0.325	0.023255814	0.046153846	0.04	0.042553191
chr19	54726814	54746406	-	hsa_circ_0000955	0.071428571	0.044444444000000013	0.000240125	-0.062711864	0.658279497	0.204545455	0.307692308	0.152380952	0.22	0.382978723	0.303797468	0.236363636	0.35	0.172727273	0.086956522	0.16058394199999998	0.33870967700000004	0.206896552	0.282051282	0.21875	0.204081633	0.26	0.333333333	0.25	0.19047619	0.254237288	0.23943662	0.25	0.25	0.231884058	0.084745763	0.204819277	0.181818182	0.291666667	0.301369863	0.215686275	0.350877193	0.109243697	0.303370787	0.211009174	0.2	0.11627907	0.076923077	0.066666667	0.063829787
chr16	21890658	21901611	-	hsa_circ_0038450	0.010204082	0.0	0.012894558	0.072457627	0.252635158	0.284090909	0.288461538	0.219047619	0.48	0.361702128	0.151898734	0.254545455	0.3	0.2	0.043478261	0.116788321	0.387096774	0.310344828	0.230769231	0.46875	0.489795918	0.28	0.166666667	0.192307692	0.214285714	0.13559322	0.070422535	0.132352941	0.119047619	0.188405797	0.033898305	0.120481928	0.181818182	0.229166667	0.150684932	0.176470588	0.333333333	0.18487395	0.224719101	0.155963303	0.35	0.046511628	0.030769231	0.026666667	0.063829787
chr12	74932094	74932288	+	hsa_circ_0000421	0.0	0.0	0.032194021	0.405084746	0.8775926559999999	0.352272727	0.288461538	0.295238095	0.3	0.319148936	0.12658227800000002	0.272727273	0.25	0.281818182	0.108695652	0.189781022	0.241935484	0.172413793	0.128205128	0.65625	0.0	0.2	0.092592593	0.288461538	0.0	0.169491525	0.211267606	0.308823529	0.369047619	0.449275362	0.254237288	0.180722892	0.272727273	0.208333333	0.287671233	0.19607843100000005	0.263157895	0.176470588	0.34831460700000005	0.23853211	0.525	0.0	0.323076923	0.133333333	0.106382979
chr11	65202523	65205128	+	hsa_circ_0006417	0.0	0.003703704	0.025294742	-0.080932203	0.83032982	0.170454545	0.192307692	0.114285714	0.42	0.361702128	0.189873418	0.290909091	0.25	0.1	0.02173913	0.08029197099999999	0.209677419	0.344827586	0.435897436	0.5	0.428571429	0.22	0.27777777800000003	0.134615385	0.333333333	0.237288136	0.169014085	0.176470588	0.19047619	0.17391304300000002	0.033898305	0.192771084	0.233766234	0.208333333	0.205479452	0.235294118	0.3859649120000001	0.12605042	0.19101123600000006	0.100917431	0.3	0.046511628	0.076923077	0.04	0.021276596
chr14	106331860	106367073	-	hsa_circ_0033796	0.010204082	0.033333333	0.000579125	-0.071186441	0.4233254	0.21590909100000005	0.346153846	0.171428571	0.2	0.489361702	0.430379747	0.381818182	0.266666667	0.209090909	0.065217391	0.16058394199999998	0.241935484	0.172413793	0.205128205	0.1875	0.14285714300000002	0.28	0.444444444	0.307692308	0.166666667	0.372881356	0.38028169	0.382352941	0.261904762	0.31884058	0.084745763	0.26506024100000003	0.207792208	0.208333333	0.273972603	0.215686275	0.210526316	0.159663866	0.438202247	0.19266055	0.175	0.093023256	0.107692308	0.053333333	0.063829787
chr7	72594578	72596188	+	hsa_circ_0080468	0.0	0.0	0.005844612	0.001694915	0.478068684	0.181818182	0.269230769	0.19047619	0.46	0.29787234	0.202531646	0.254545455	0.333333333	0.181818182	0.065217391	0.109489051	0.290322581	0.327586207	0.282051282	0.34375	0.551020408	0.18	0.203703704	0.115384615	0.261904762	0.169491525	0.12676056300000002	0.279411765	0.130952381	0.231884058	0.101694915	0.120481928	0.272727273	0.25	0.260273973	0.117647059	0.350877193	0.134453782	0.224719101	0.146788991	0.375	0.093023256	0.046153846	0.053333333	0.063829787
chr12	56552467	56554104	+	E2F1	0.0	0.0	0.06575819	0.29427670100000003	0.8871132270000001	0.150943396	0.236363636	0.290322581	0.191489362	0.215686275	0.174418605	0.292307692	0.372093023	0.333333333	0.093023256	0.21	0.5	0.159090909	0.28125	0.37037037	0.266666667	0.243243243	0.270833333	0.318181818	0.189189189	0.294117647	0.327868852	0.178082192	0.403508772	0.267857143	0.033333333	0.182926829	0.25	0.254545455	0.304347826	0.352941176	0.5	0.304347826	0.30952381	0.279069767	0.261904762	0.029411765	0.071428571	0.026315789	0.05714285700000001
chr10	47894571	47896829	+	hsa_circ_0004514	0.0	0.0	0.012505336	0.070762712	0.439646379	0.238636364	0.269230769	0.19047619	0.32	0.34042553200000003	0.189873418	0.254545455	0.3	0.227272727	0.065217391	0.131386861	0.35483871	0.275862069	0.282051282	0.5625	0.387755102	0.3	0.222222222	0.230769231	0.261904762	0.186440678	0.070422535	0.161764706	0.130952381	0.217391304	0.016949153	0.156626506	0.15584415599999998	0.145833333	0.219178082	0.156862745	0.333333333	0.151260504	0.303370787	0.174311927	0.425	0.046511628	0.030769231	0.026666667	0.063829787
chr11	34107610	34113603	+	hsa_circ_0000287	0.030612245	0.0	0.04189319	0.14957627099999998	1.0	0.261363636	0.269230769	0.14285714300000002	0.54	0.34042553200000003	0.202531646	0.236363636	0.316666667	0.172727273	0.043478261	0.08029197099999999	0.33870967700000004	0.293103448	0.333333333	0.46875	0.6122448979999999	0.26	0.240740741	0.173076923	0.30952381	0.203389831	0.112676056	0.191176471	0.130952381	0.217391304	0.06779661	0.120481928	0.16883116899999998	0.25	0.191780822	0.156862745	0.315789474	0.151260504	0.247191011	0.155963303	0.375	0.046511628	0.061538462	0.04	0.063829787
chr19	37814434	37815167	+	hsa_circ_0050781	0.0	0.0	0.02993559	0.027542373	0.333560014	0.227272727	0.230769231	0.20952381	0.24	0.404255319	0.240506329	0.272727273	0.266666667	0.2	0.02173913	0.167883212	0.403225806	0.08620689699999999	0.307692308	0.3125	0.244897959	0.36	0.296296296	0.192307692	0.19047619	0.254237288	0.169014085	0.176470588	0.130952381	0.17391304300000002	0.118644068	0.120481928	0.233766234	0.229166667	0.191780822	0.31372549	0.192982456	0.151260504	0.280898876	0.211009174	0.375	0.11627907	0.076923077	0.053333333	0.021276596
chr17	29170930	29196664	+	hsa_circ_0000756	0.112244898	0.044444444000000013	0.030370326	0.031779661	0.979598776	0.204545455	0.288461538	0.123809524	0.36	0.29787234	0.253164557	0.236363636	0.283333333	0.13636363599999998	0.065217391	0.094890511	0.306451613	0.25862069	0.307692308	0.4375	0.448979592	0.22	0.27777777800000003	0.153846154	0.261904762	0.220338983	0.15492957699999998	0.25	0.17857142899999998	0.188405797	0.084745763	0.180722892	0.22077922100000005	0.208333333	0.287671233	0.19607843100000005	0.298245614	0.12605042	0.224719101	0.146788991	0.35	0.069767442	0.061538462	0.026666667	0.08510638300000001
chr11	12281341	12285331	+	ZKSCAN1	0.0	0.0	0.046834138	0.14285714300000002	1.0	0.264150943	0.309090909	0.258064516	0.234042553	0.333333333	0.244186047	0.307692308	0.418604651	0.227272727	0.093023256	0.17	0.365384615	0.204545455	0.3125	0.296296296	0.311111111	0.378378378	0.291666667	0.227272727	0.27027027	0.235294118	0.245901639	0.301369863	0.298245614	0.375	0.1	0.231707317	0.383333333	0.218181818	0.31884058	0.294117647	0.404761905	0.246376812	0.297619048	0.209302326	0.19047619	0.117647059	0.085714286	0.065789474	0.085714286
chr8	145317298	145317406	-	hsa_circ_0086002	0.0	0.0	0.0	0.381355932	0.561373682	0.0	0.365384615	0.085714286	0.0	0.595744681	0.46835443	0.345454545	0.316666667	0.081818182	0.195652174	0.065693431	0.0	0.0	0.0	0.59375	0.0	0.0	0.685185185	0.365384615	0.452380952	0.474576271	0.267605634	0.279411765	0.107142857	0.0	0.152542373	0.674698795	0.363636364	0.1875	0.383561644	0.5490196079999999	0.15789473699999998	0.159663866	0.213483146	0.0	0.0	0.441860465	0.138461538	0.373333333	0.404255319
chr1	186375214	186388209	+	hsa_circ_0000166	0.051020408	0.011111111000000002	0.030914924	0.052966102	0.89799388	0.329545455	0.326923077	0.171428571	0.6	0.34042553200000003	0.151898734	0.181818182	0.333333333	0.172727273	0.043478261	0.08029197099999999	0.322580645	0.431034483	0.384615385	0.5	0.673469388	0.3	0.148148148	0.115384615	0.30952381	0.13559322	0.08450704199999999	0.147058824	0.107142857	0.17391304300000002	0.033898305	0.084337349	0.16883116899999998	0.208333333	0.16438356199999998	0.176470588	0.368421053	0.151260504	0.179775281	0.119266055	0.45	0.046511628	0.030769231	0.013333333	0.042553191
chr6	135360710	135363264	-	hsa_circ_0001641	0.010204082	0.011111111000000002	0.0	0.084322034	0.946276777	0.375	0.288461538	0.247619048	0.6	0.29787234	0.139240506	0.181818182	0.35	0.209090909	0.02173913	0.102189781	0.419354839	0.5	0.282051282	0.4375	0.734693878	0.24	0.111111111	0.115384615	0.28571428600000004	0.084745763	0.056338028	0.132352941	0.083333333	0.188405797	0.016949153	0.096385542	0.12987013	0.3125	0.095890411	0.098039216	0.315789474	0.210084034	0.19101123600000006	0.13761467900000002	0.4	0.069767442	0.030769231	0.013333333	0.042553191
chr6	32489734	32551938	+	hsa_circ_0001597	0.102040816	0.118518519	0.238602692	-0.061440678	0.8014280859999999	0.261363636	0.346153846	0.180952381	0.4	0.404255319	0.253164557	0.254545455	0.316666667	0.172727273	0.043478261	0.109489051	0.33870967700000004	0.293103448	0.307692308	0.34375	0.408163265	0.3	0.27777777800000003	0.173076923	0.261904762	0.203389831	0.15492957699999998	0.191176471	0.226190476	0.202898551	0.050847458	0.13253012	0.194805195	0.270833333	0.260273973	0.215686275	0.350877193	0.151260504	0.235955056	0.13761467900000002	0.3	0.069767442	0.061538462	0.04	0.042553191
chr2	86281262	86325883	-	FOXP2	0.208333333	0.16091954	0.0	0.018026138	1.0	0.33962264200000003	0.254545455	0.258064516	0.361702128	0.294117647	0.220930233	0.246153846	0.418604651	0.272727273	0.069767442	0.16	0.365384615	0.340909091	0.375	0.444444444	0.422222222	0.297297297	0.291666667	0.227272727	0.27027027	0.235294118	0.196721311	0.205479452	0.298245614	0.267857143	0.05	0.182926829	0.266666667	0.218181818	0.231884058	0.294117647	0.476190476	0.246376812	0.273809524	0.197674419	0.333333333	0.05882352900000001	0.042857143	0.039473684	0.085714286
chr19	10283765	10288043	-	hsa_circ_0000889	0.010204082	0.007407406999999999	0.0	-0.004661017	0.894253655	0.193181818	0.326923077	0.14285714300000002	0.22	0.29787234	0.253164557	0.2	0.3666666670000001	0.163636364	0.065217391	0.087591241	0.33870967700000004	0.24137931	0.230769231	0.34375	0.326530612	0.24	0.240740741	0.211538462	0.261904762	0.220338983	0.169014085	0.235294118	0.214285714	0.188405797	0.050847458	0.192771084	0.181818182	0.25	0.287671233	0.215686275	0.368421053	0.12605042	0.25842696600000004	0.13761467900000002	0.325	0.093023256	0.076923077	0.053333333	0.063829787
chr7	24663284	24720139	+	hsa_circ_0001687	0.051020408	0.033333333	0.038562828	0.06059322	1.0	0.272727273	0.326923077	0.180952381	0.48	0.34042553200000003	0.189873418	0.218181818	0.316666667	0.172727273	0.043478261	0.087591241	0.322580645	0.379310345	0.358974359	0.4375	0.571428571	0.26	0.203703704	0.134615385	0.30952381	0.169491525	0.098591549	0.117647059	0.154761905	0.15942029	0.016949153	0.084337349	0.16883116899999998	0.270833333	0.16438356199999998	0.176470588	0.403508772	0.159663866	0.179775281	0.100917431	0.4	0.046511628	0.030769231	0.013333333	0.042553191
chr21	46275124	46281186	-	hsa_circ_0001200	0.010204082	0.003703704	0.0	-0.084745763	0.885413125	0.14772727300000002	0.192307692	0.152380952	0.24	0.276595745	0.22784810100000005	0.272727273	0.3	0.13636363599999998	0.065217391	0.15328467199999998	0.306451613	0.120689655	0.230769231	0.3125	0.306122449	0.2	0.296296296	0.192307692	0.166666667	0.203389831	0.183098592	0.279411765	0.19047619	0.246376812	0.084745763	0.228915663	0.272727273	0.229166667	0.246575342	0.235294118	0.280701754	0.12605042	0.280898876	0.183486239	0.275	0.139534884	0.107692308	0.106666667	0.08510638300000001
chr8	68211443	68214701	-	hsa_circ_0001808	0.0	0.003703704	0.0	0.1	0.938456307	0.25	0.384615385	0.152380952	0.5	0.319148936	0.189873418	0.272727273	0.316666667	0.145454545	0.043478261	0.08029197099999999	0.322580645	0.534482759	0.256410256	0.40625	0.489795918	0.2	0.203703704	0.211538462	0.333333333	0.186440678	0.08450704199999999	0.132352941	0.119047619	0.188405797	0.033898305	0.156626506	0.16883116899999998	0.166666667	0.232876712	0.176470588	0.333333333	0.176470588	0.213483146	0.08256880700000001	0.35	0.023255814	0.015384615	0.04	0.042553191
chr11	71773634	71791573	-	SIN3A	0.013888889	0.022988506	0.0	0.068499324	0.939136348	0.264150943	0.254545455	0.241935484	0.361702128	0.254901961	0.209302326	0.2	0.441860465	0.242424242	0.046511628	0.15	0.365384615	0.295454545	0.40625	0.481481481	0.444444444	0.27027027	0.270833333	0.181818182	0.27027027	0.235294118	0.180327869	0.219178082	0.280701754	0.267857143	0.066666667	0.182926829	0.283333333	0.2	0.289855072	0.323529412	0.476190476	0.246376812	0.25	0.186046512	0.333333333	0.05882352900000001	0.05714285700000001	0.039473684	0.085714286
chr19	56167366	56167744	+	hsa_circ_0000961	0.0	0.0	0.028987645	-0.138135593	0.60183611	0.21590909100000005	0.153846154	0.323809524	0.26	0.17021276600000002	0.139240506	0.090909091	0.216666667	0.218181818	0.108695652	0.291970803	0.306451613	0.189655172	0.205128205	0.25	0.428571429	0.26	0.092592593	0.211538462	0.19047619	0.084745763	0.183098592	0.161764706	0.226190476	0.15942029	0.084745763	0.228915663	0.064935065	0.229166667	0.109589041	0.05882352900000001	0.50877193	0.176470588	0.235955056	0.23853211	0.475	0.255813953	0.076923077	0.04	0.17021276600000002
chr10	35805450	35819171	+	hsa_circ_0000235	0.020408163	0.014814815	0.033397785	-0.005508475	0.965657939	0.25	0.25	0.2	0.44	0.382978723	0.202531646	0.218181818	0.266666667	0.181818182	0.043478261	0.116788321	0.419354839	0.25862069	0.307692308	0.40625	0.387755102	0.28	0.240740741	0.173076923	0.238095238	0.186440678	0.12676056300000002	0.176470588	0.166666667	0.217391304	0.033898305	0.156626506	0.16883116899999998	0.270833333	0.191780822	0.176470588	0.333333333	0.159663866	0.25842696600000004	0.165137615	0.325	0.046511628	0.046153846	0.026666667	0.042553191
chr11	38891626	38900910	-	hsa_circ_0007286	0.0	0.037037037	0.0	-0.011864407	0.77150629	0.340909091	0.346153846	0.2	0.58	0.595744681	0.12658227800000002	0.181818182	0.3	0.190909091	0.043478261	0.072992701	0.306451613	0.689655172	0.41025641	0.53125	0.653061224	0.32	0.185185185	0.153846154	0.476190476	0.101694915	0.042253521	0.073529412	0.095238095	0.15942029	0.0	0.036144578	0.116883117	0.25	0.123287671	0.13725490199999998	0.350877193	0.168067227	0.146067416	0.100917431	0.375	0.046511628	0.015384615	0.013333333	0.021276596
chr7	128481507	128484320	+	JUND	0.0	0.011494253	0.080494145	0.286615593	0.913974838	0.113207547	0.254545455	0.161290323	0.127659574	0.294117647	0.348837209	0.276923077	0.418604651	0.196969697	0.162790698	0.23	0.365384615	0.090909091	0.25	0.222222222	0.088888889	0.216216216	0.375	0.340909091	0.243243243	0.352941176	0.442622951	0.452054795	0.315789474	0.35714285700000004	0.166666667	0.390243902	0.333333333	0.2	0.260869565	0.352941176	0.261904762	0.246376812	0.35714285700000004	0.302325581	0.095238095	0.235294118	0.157142857	0.144736842	0.14285714300000002
chr14	24568257	24568929	+	JUN	0.0	0.0	0.082377521	0.470932853	0.958177491	0.113207547	0.218181818	0.209677419	0.08510638300000001	0.13725490199999998	0.290697674	0.430769231	0.209302326	0.227272727	0.023255814	0.15	0.461538462	0.090909091	0.40625	0.0	0.133333333	0.243243243	0.25	0.295454545	0.081081081	0.31372549	0.459016393	0.575342466	0.315789474	0.339285714	0.1	0.548780488	0.55	0.163636364	0.275362319	0.088235294	0.214285714	0.217391304	0.428571429	0.186046512	0.14285714300000002	0.088235294	0.1	0.092105263	0.114285714
chr6	44274659	44280000	-	E2F6	0.013888889	0.0	0.0	0.134294727	0.951037062	0.245283019	0.272727273	0.290322581	0.212765957	0.294117647	0.23255814	0.276923077	0.441860465	0.363636364	0.046511628	0.24	0.403846154	0.181818182	0.28125	0.37037037	0.2	0.297297297	0.333333333	0.25	0.216216216	0.274509804	0.229508197	0.205479452	0.280701754	0.339285714	0.033333333	0.304878049	0.216666667	0.2	0.275362319	0.382352941	0.380952381	0.289855072	0.333333333	0.302325581	0.28571428600000004	0.05882352900000001	0.05714285700000001	0.026315789	0.05714285700000001
chr7	90376995	90419967	+	hsa_circ_0001722	0.06122449	0.07037037	0.03564523	0.036864407	0.98299898	0.295454545	0.346153846	0.20952381	0.46	0.404255319	0.189873418	0.236363636	0.316666667	0.2	0.043478261	0.102189781	0.35483871	0.344827586	0.333333333	0.40625	0.489795918	0.3	0.222222222	0.173076923	0.261904762	0.169491525	0.112676056	0.132352941	0.17857142899999998	0.17391304300000002	0.016949153	0.096385542	0.16883116899999998	0.291666667	0.205479452	0.156862745	0.368421053	0.168067227	0.202247191	0.13761467900000002	0.375	0.046511628	0.030769231	0.013333333	0.021276596
chr19	15471658	15473062	-	hsa_circ_0000901	0.010204082	0.0	0.0	0.05	0.946956817	0.295454545	0.346153846	0.20952381	0.16	0.34042553200000003	0.291139241	0.472727273	0.3	0.236363636	0.130434783	0.167883212	0.306451613	0.155172414	0.179487179	0.28125	0.081632653	0.22	0.351851852	0.230769231	0.14285714300000002	0.288135593	0.267605634	0.308823529	0.25	0.347826087	0.101694915	0.277108434	0.311688312	0.291666667	0.178082192	0.19607843100000005	0.245614035	0.218487395	0.34831460700000005	0.23853211	0.275	0.139534884	0.2	0.12	0.042553191
chr3	15087470	15087698	+	hsa_circ_0001270	0.0	0.0	0.068534515	0.032627119	0.739544373	0.204545455	0.25	0.20952381	0.52	0.553191489	0.164556962	0.163636364	0.15	0.2	0.0	0.189781022	0.419354839	0.379310345	0.333333333	0.125	0.7142857140000001	0.18	0.074074074	0.25	0.738095238	0.305084746	0.056338028	0.05882352900000001	0.154761905	0.130434783	0.0	0.048192771	0.051948052	0.083333333	0.123287671	0.176470588	0.15789473699999998	0.294117647	0.146067416	0.23853211	0.325	0.0	0.0	0.0	0.0
chr19	33493152	33503630	-	SIN3A	0.166666667	0.08045977	0.0	0.017575484	0.86399184	0.320754717	0.254545455	0.241935484	0.255319149	0.274509804	0.26744186	0.276923077	0.441860465	0.272727273	0.069767442	0.17	0.384615385	0.227272727	0.28125	0.37037037	0.311111111	0.27027027	0.333333333	0.204545455	0.243243243	0.274509804	0.213114754	0.260273973	0.298245614	0.321428571	0.083333333	0.243902439	0.3	0.236363636	0.275362319	0.323529412	0.380952381	0.202898551	0.333333333	0.255813953	0.261904762	0.088235294	0.085714286	0.052631579000000005	0.114285714
chr3	195605123	195635880	-	MAZ	0.125	0.229885057	0.0	0.044164038	0.935396124	0.16981132100000002	0.163636364	0.193548387	0.17021276600000002	0.254901961	0.23255814	0.276923077	0.348837209	0.242424242	0.093023256	0.23	0.307692308	0.159090909	0.1875	0.296296296	0.244444444	0.216216216	0.333333333	0.25	0.189189189	0.235294118	0.295081967	0.301369863	0.368421053	0.303571429	0.116666667	0.31707317100000004	0.316666667	0.163636364	0.289855072	0.411764706	0.35714285700000004	0.17391304300000002	0.333333333	0.279069767	0.238095238	0.176470588	0.128571429	0.105263158	0.14285714300000002
chr16	30080626	30081741	+	CCNT2	0.0	0.0	0.136258876	0.465525011	0.956477389	0.075471698	0.218181818	0.209677419	0.191489362	0.274509804	0.38372093	0.16923076899999998	0.302325581	0.151515152	0.11627907	0.22	0.365384615	0.06818181799999999	0.40625	0.185185185	0.088888889	0.27027027	0.4791666670000001	0.25	0.162162162	0.470588235	0.491803279	0.506849315	0.403508772	0.28571428600000004	0.166666667	0.365853659	0.5166666670000001	0.145454545	0.434782609	0.411764706	0.261904762	0.304347826	0.261904762	0.26744186	0.071428571	0.088235294	0.14285714300000002	0.15789473699999998	0.2
chr15	45009906	45009989	+	hsa_circ_0000598	0.0	0.0	0.074735392	-0.11779661	0.856851411	0.0	0.0	0.0	0.96	0.5106382979999999	0.151898734	0.218181818	0.0	0.0	0.0	0.087591241	0.774193548	0.620689655	0.307692308	0.375	0.734693878	0.24	0.0	0.230769231	0.28571428600000004	0.0	0.0	0.0	0.14285714300000002	0.17391304300000002	0.0	0.0	0.15584415599999998	0.5	0.16438356199999998	0.235294118	0.421052632	0.0	0.134831461	0.220183486	0.0	0.0	0.0	0.0	0.0
chr6	52128811	52129584	-	NFKB	0.0	0.0	0.0	0.14511041	0.980618837	0.226415094	0.4	0.370967742	0.127659574	0.31372549	0.209302326	0.292307692	0.534883721	0.272727273	0.11627907	0.18	0.576923077	0.181818182	0.1875	0.296296296	0.088888889	0.35135135100000003	0.270833333	0.295454545	0.135135135	0.176470588	0.278688525	0.16438356199999998	0.315789474	0.28571428600000004	0.066666667	0.17073170699999998	0.233333333	0.345454545	0.275362319	0.352941176	0.523809524	0.275362319	0.226190476	0.290697674	0.119047619	0.029411765	0.085714286	0.052631579000000005	0.171428571
chr10	1130342	1142186	+	hsa_circ_0000206	0.030612245	0.037037037	0.040810273	-0.038135593	0.959877593	0.181818182	0.192307692	0.133333333	0.3	0.276595745	0.189873418	0.254545455	0.3	0.172727273	0.065217391	0.145985401	0.322580645	0.189655172	0.230769231	0.34375	0.326530612	0.18	0.240740741	0.230769231	0.166666667	0.152542373	0.169014085	0.235294118	0.202380952	0.231884058	0.101694915	0.180722892	0.246753247	0.208333333	0.232876712	0.235294118	0.368421053	0.117647059	0.247191011	0.201834862	0.375	0.139534884	0.107692308	0.066666667	0.106382979
chr12	1136913	1137738	+	hsa_circ_0000373	0.0	0.0	0.07220230799999999	0.610169492	0.935056103	0.181818182	0.307692308	0.257142857	0.22	0.361702128	0.278481013	0.272727273	0.283333333	0.172727273	0.108695652	0.233576642	0.306451613	0.172413793	0.205128205	0.5	0.12244898	0.3	0.388888889	0.25	0.19047619	0.423728814	0.211267606	0.235294118	0.130952381	0.347826087	0.033898305	0.096385542	0.16883116899999998	0.229166667	0.16438356199999998	0.098039216	0.421052632	0.201680672	0.235955056	0.211009174	0.275	0.139534884	0.076923077	0.053333333	0.127659574
chr8	11710223	11710837	-	ELF1	0.0	0.0	0.0	-0.200540784	0.8119687179999999	0.094339623	0.127272727	0.241935484	0.042553191	0.156862745	0.325581395	0.230769231	0.348837209	0.166666667	0.0	0.21	0.5	0.06818181799999999	0.09375	0.296296296	0.044444444000000013	0.189189189	0.375	0.340909091	0.054054054	0.31372549	0.7540983609999999	0.383561644	0.403508772	0.28571428600000004	0.133333333	0.243902439	0.25	0.127272727	0.289855072	0.705882353	0.261904762	0.101449275	0.28571428600000004	0.26744186	0.119047619	0.205882353	0.14285714300000002	0.039473684	0.228571429
chr21	40596333	40601362	-	hsa_circ_0001194	0.0	0.0	0.0	0.022457627	0.944236654	0.25	0.192307692	0.16190476199999998	0.54	0.29787234	0.12658227800000002	0.181818182	0.316666667	0.154545455	0.043478261	0.072992701	0.306451613	0.344827586	0.358974359	0.5625	0.673469388	0.22	0.185185185	0.173076923	0.30952381	0.13559322	0.08450704199999999	0.132352941	0.130952381	0.130434783	0.016949153	0.120481928	0.181818182	0.229166667	0.16438356199999998	0.13725490199999998	0.350877193	0.134453782	0.19101123600000006	0.08256880700000001	0.425	0.046511628	0.015384615	0.013333333	0.021276596
chr3	171965322	172003774	+	hsa_circ_0001362	0.020408163	0.037037037	0.034651772000000004	0.012288136000000002	0.984019041	0.25	0.307692308	0.180952381	0.42	0.361702128	0.189873418	0.236363636	0.333333333	0.181818182	0.043478261	0.094890511	0.306451613	0.327586207	0.333333333	0.40625	0.489795918	0.28	0.222222222	0.173076923	0.28571428600000004	0.186440678	0.112676056	0.161764706	0.17857142899999998	0.188405797	0.033898305	0.120481928	0.181818182	0.25	0.219178082	0.176470588	0.421052632	0.151260504	0.202247191	0.119266055	0.4	0.046511628	0.030769231	0.026666667	0.042553191
chr15	85180577	85181708	+	SRF	0.0	0.0	0.034982647	0.008562416	0.684461068	0.320754717	0.236363636	0.258064516	0.276595745	0.215686275	0.26744186	0.276923077	0.465116279	0.257575758	0.023255814	0.12	0.365384615	0.272727273	0.21875	0.296296296	0.422222222	0.324324324	0.229166667	0.090909091	0.378378378	0.274509804	0.262295082	0.219178082	0.280701754	0.25	0.05	0.17073170699999998	0.333333333	0.2	0.347826087	0.323529412	0.571428571	0.15942029	0.321428571	0.209302326	0.261904762	0.088235294	0.028571429	0.0	0.085714286
chr14	74557934	74567941	+	ZNF143	0.055555556	0.022988506	0.037193912	0.0522758	0.8364501870000001	0.358490566	0.290909091	0.209677419	0.404255319	0.274509804	0.244186047	0.184615385	0.488372093	0.227272727	0.069767442	0.12	0.423076923	0.295454545	0.40625	0.4074074070000001	0.488888889	0.35135135100000003	0.3125	0.204545455	0.27027027	0.254901961	0.180327869	0.232876712	0.280701754	0.25	0.05	0.17073170699999998	0.283333333	0.218181818	0.31884058	0.235294118	0.428571429	0.217391304	0.261904762	0.209302326	0.28571428600000004	0.05882352900000001	0.05714285700000001	0.039473684	0.085714286
chr3	128852916	128890614	-	hsa_circ_0001339	0.224489796	0.111111111	4.24e-05	0.017372881	0.905474328	0.21590909100000005	0.288461538	0.14285714300000002	0.34	0.319148936	0.253164557	0.254545455	0.3	0.154545455	0.086956522	0.116788321	0.306451613	0.25862069	0.282051282	0.375	0.367346939	0.24	0.27777777800000003	0.173076923	0.238095238	0.220338983	0.169014085	0.25	0.19047619	0.217391304	0.084745763	0.180722892	0.22077922100000005	0.229166667	0.246575342	0.19607843100000005	0.298245614	0.12605042	0.247191011	0.174311927	0.35	0.069767442	0.076923077	0.066666667	0.08510638300000001
chr19	54976209	54982906	-	ZNF143	0.083333333	0.103448276	0.0	0.019828752	0.7024821490000001	0.358490566	0.309090909	0.290322581	0.191489362	0.254901961	0.220930233	0.261538462	0.441860465	0.287878788	0.11627907	0.23	0.288461538	0.227272727	0.25	0.296296296	0.244444444	0.297297297	0.25	0.227272727	0.189189189	0.235294118	0.295081967	0.301369863	0.315789474	0.321428571	0.2	0.26829268300000003	0.233333333	0.236363636	0.275362319	0.323529412	0.452380952	0.275362319	0.28571428600000004	0.26744186	0.214285714	0.147058824	0.185714286	0.144736842	0.171428571
chr6	111208707	111210186	+	MEF2A	0.0	0.0	0.032107687	0.096439838	0.925195512	0.301886792	0.309090909	0.193548387	0.446808511	0.254901961	0.186046512	0.153846154	0.488372093	0.121212121	0.023255814	0.15	0.365384615	0.363636364	0.3125	0.62962963	0.466666667	0.216216216	0.229166667	0.25	0.35135135100000003	0.215686275	0.163934426	0.273972603	0.298245614	0.267857143	0.083333333	0.158536585	0.266666667	0.163636364	0.304347826	0.235294118	0.404761905	0.304347826	0.214285714	0.127906977	0.333333333	0.147058824	0.085714286	0.052631579000000005	0.028571429
chr11	10823840	10826562	-	RBBP5	0.0	0.0	0.0	0.287967553	0.980958858	0.452830189	0.327272727	0.33870967700000004	0.5106382979999999	0.254901961	0.186046512	0.153846154	0.418604651	0.348484848	0.093023256	0.19	0.423076923	0.340909091	0.375	0.666666667	0.5111111110000001	0.35135135100000003	0.166666667	0.318181818	0.243243243	0.19607843100000005	0.114754098	0.136986301	0.210526316	0.25	0.05	0.073170732	0.216666667	0.145454545	0.17391304300000002	0.294117647	0.452380952	0.391304348	0.19047619	0.174418605	0.476190476	0.088235294	0.042857143	0.039473684	0.085714286
chr17	46971733	46973232	+	SP1	0.013888889	0.0	0.04752001	0.19738621	0.8361101670000001	0.20754717	0.236363636	0.14516129	0.361702128	0.254901961	0.395348837	0.2	0.418604651	0.227272727	0.023255814	0.14	0.288461538	0.13636363599999998	0.40625	0.333333333	0.288888889	0.324324324	0.270833333	0.25	0.216216216	0.274509804	0.37704918	0.287671233	0.50877193	0.339285714	0.05	0.219512195	0.283333333	0.272727273	0.391304348	0.411764706	0.5	0.188405797	0.4166666670000001	0.197674419	0.214285714	0.029411765	0.05714285700000001	0.013157895	0.085714286
chr9	36599390	36651874	+	FOS	0.222222222	0.310344828	0.029395878	0.0	0.0	0.358490566	0.272727273	0.258064516	0.382978723	0.274509804	0.209302326	0.215384615	0.441860465	0.272727273	0.069767442	0.15	0.384615385	0.363636364	0.375	0.518518519	0.444444444	0.297297297	0.270833333	0.181818182	0.297297297	0.235294118	0.163934426	0.191780822	0.263157895	0.25	0.05	0.195121951	0.25	0.2	0.275362319	0.264705882	0.452380952	0.231884058	0.25	0.197674419	0.35714285700000004	0.088235294	0.05714285700000001	0.039473684	0.085714286
chr5	9379934	9437964	-	TCF12	0.06944444400000001	0.24137931	0.000218592	-0.064443443	0.937776267	0.396226415	0.272727273	0.306451613	0.446808511	0.333333333	0.174418605	0.215384615	0.441860465	0.303030303	0.046511628	0.15	0.403846154	0.409090909	0.40625	0.481481481	0.5111111110000001	0.324324324	0.270833333	0.227272727	0.297297297	0.19607843100000005	0.131147541	0.123287671	0.245614035	0.232142857	0.033333333	0.12195122	0.233333333	0.254545455	0.202898551	0.264705882	0.523809524	0.260869565	0.226190476	0.174418605	0.333333333	0.088235294	0.028571429	0.026315789	0.05714285700000001
chr2	20518297	20527139	-	SPI1	0.013888889	0.045977011	0.0	0.102748986	0.980958858	0.396226415	0.218181818	0.258064516	0.553191489	0.254901961	0.139534884	0.184615385	0.395348837	0.272727273	0.023255814	0.11	0.365384615	0.4318181820000001	0.46875	0.518518519	0.7111111109999999	0.35135135100000003	0.208333333	0.181818182	0.324324324	0.19607843100000005	0.131147541	0.123287671	0.228070175	0.232142857	0.033333333	0.097560976	0.216666667	0.218181818	0.246376812	0.294117647	0.5	0.260869565	0.202380952	0.151162791	0.428571429	0.029411765	0.028571429	0.026315789	0.05714285700000001
chr19	1090906	1095391	-	SMARCC1	0.0	0.011494253	0.0	-0.086976115	0.877252635	0.075471698	0.145454545	0.112903226	0.063829787	0.13725490199999998	0.279069767	0.292307692	0.372093023	0.151515152	0.209302326	0.2	0.269230769	0.045454545	0.125	0.185185185	0.111111111	0.135135135	0.35416666700000005	0.25	0.108108108	0.294117647	0.426229508	0.452054795	0.403508772	0.446428571	0.2	0.341463415	0.3666666670000001	0.163636364	0.391304348	0.5	0.333333333	0.130434783	0.35714285700000004	0.290697674	0.14285714300000002	0.235294118	0.242857143	0.197368421	0.228571429
chr15	82821160	82821289	-	hsa_circ_0036562	0.0	0.0	0.0	0.244915254	0.419585175	0.181818182	0.596153846	0.152380952	0.16	0.489361702	0.101265823	0.145454545	0.65	0.0	0.0	0.167883212	0.258064516	0.137931034	0.205128205	0.5	0.163265306	0.46	0.148148148	0.442307692	0.19047619	0.271186441	0.0	0.235294118	0.095238095	0.231884058	0.13559322	0.096385542	0.103896104	0.166666667	0.219178082	0.450980392	0.684210526	0.0	0.438202247	0.0	0.2	0.186046512	0.0	0.0	0.34042553200000003
chr2	85584089	85584375	+	hsa_circ_0001037	0.0	0.0	0.049216219000000005	0.256779661	0.944916695	0.318181818	0.461538462	0.266666667	0.2	0.595744681	0.17721519	0.254545455	0.35	0.254545455	0.065217391	0.175182482	0.5	0.120689655	0.179487179	0.21875	0.28571428600000004	0.2	0.388888889	0.461538462	0.238095238	0.237288136	0.098591549	0.102941176	0.119047619	0.246376812	0.0	0.204819277	0.12987013	0.208333333	0.520547945	0.13725490199999998	0.368421053	0.294117647	0.19101123600000006	0.19266055	0.35	0.0	0.0	0.0	0.14893617
chr12	46326913	46326998	-	hsa_circ_0000394	0.0	0.0	0.0	0.555508475	0.95783747	0.13636363599999998	0.0	0.6761904759999999	0.0	0.5106382979999999	0.151898734	0.436363636	0.4	0.218181818	0.0	0.255474453	0.7580645159999999	0.206896552	0.0	0.0	0.489795918	0.24	0.0	0.230769231	0.571428571	0.203389831	0.0	0.0	0.14285714300000002	0.0	0.0	0.144578313	0.15584415599999998	0.25	0.0	0.235294118	0.210526316	0.201680672	0.393258427	0.110091743	0.3	0.0	0.0	0.0	0.0
chr1	173446485	173457946	+	ATF1	0.027777778	0.045977011	0.039661784	0.042361424	0.979258756	0.41509434	0.290909091	0.33870967700000004	0.425531915	0.274509804	0.197674419	0.2	0.465116279	0.287878788	0.023255814	0.15	0.365384615	0.409090909	0.4375	0.4074074070000001	0.5111111110000001	0.378378378	0.25	0.159090909	0.324324324	0.19607843100000005	0.147540984	0.178082192	0.298245614	0.25	0.05	0.134146341	0.25	0.272727273	0.202898551	0.264705882	0.5476190479999999	0.289855072	0.226190476	0.162790698	0.380952381	0.05882352900000001	0.05714285700000001	0.026315789	0.085714286
chr17	56566892	56581259	-	MYC	0.06944444400000001	0.08045977	0.0	0.19738621	1.0	0.33962264200000003	0.309090909	0.241935484	0.319148936	0.31372549	0.23255814	0.230769231	0.418604651	0.257575758	0.046511628	0.17	0.384615385	0.340909091	0.3125	0.5555555560000001	0.377777778	0.35135135100000003	0.25	0.227272727	0.324324324	0.215686275	0.163934426	0.219178082	0.280701754	0.28571428600000004	0.05	0.17073170699999998	0.266666667	0.2	0.275362319	0.323529412	0.404761905	0.246376812	0.273809524	0.220930233	0.333333333	0.088235294	0.042857143	0.039473684	0.085714286
chr19	33369903	33422477	-	RAD21	0.4166666670000001	0.310344828	0.0	0.01171699	0.592655559	0.41509434	0.254545455	0.274193548	0.361702128	0.31372549	0.220930233	0.230769231	0.418604651	0.272727273	0.069767442	0.17	0.384615385	0.340909091	0.34375	0.4074074070000001	0.377777778	0.324324324	0.291666667	0.227272727	0.243243243	0.235294118	0.180327869	0.219178082	0.280701754	0.28571428600000004	0.05	0.195121951	0.266666667	0.2	0.260869565	0.323529412	0.428571429	0.246376812	0.273809524	0.220930233	0.30952381	0.05882352900000001	0.042857143	0.039473684	0.085714286
chr11	65351956	65357462	+	BRCA1	0.027777778	0.0	0.032502103	0.041460117000000005	0.851751105	0.16981132100000002	0.218181818	0.225806452	0.08510638300000001	0.215686275	0.290697674	0.307692308	0.348837209	0.227272727	0.11627907	0.3	0.307692308	0.06818181799999999	0.15625	0.185185185	0.133333333	0.189189189	0.270833333	0.295454545	0.108108108	0.235294118	0.393442623	0.397260274	0.263157895	0.375	0.133333333	0.463414634	0.283333333	0.145454545	0.246376812	0.441176471	0.238095238	0.246376812	0.404761905	0.360465116	0.166666667	0.176470588	0.157142857	0.144736842	0.14285714300000002
chr1	151862458	151862690	-	POLR2A	0.013888889	0.0	0.0	-0.091031996	0.363821829	0.16981132100000002	0.236363636	0.274193548	0.361702128	0.176470588	0.255813953	0.2	0.395348837	0.257575758	0.0	0.34	0.326923077	0.204545455	0.53125	0.148148148	0.2	0.35135135100000003	0.270833333	0.204545455	0.35135135100000003	0.333333333	0.360655738	0.301369863	0.228070175	0.232142857	0.283333333	0.573170732	0.066666667	0.309090909	0.188405797	0.264705882	0.214285714	0.130434783	0.404761905	0.453488372	0.095238095	0.264705882	0.185714286	0.342105263	0.257142857
chr1	22217077	22222803	-	NR3C1	0.013888889	0.011494253	0.0	0.011266336000000002	0.893233594	0.113207547	0.218181818	0.14516129	0.063829787	0.235294118	0.325581395	0.353846154	0.372093023	0.227272727	0.093023256	0.18	0.307692308	0.090909091	0.1875	0.259259259	0.088888889	0.162162162	0.35416666700000005	0.272727273	0.162162162	0.274509804	0.459016393	0.424657534	0.456140351	0.375	0.066666667	0.390243902	0.35	0.145454545	0.420289855	0.470588235	0.404761905	0.15942029	0.44047619	0.26744186	0.19047619	0.088235294	0.085714286	0.052631579000000005	0.114285714
chr12	9905081	9907857	-	BCLAF1	0.0	0.0	0.0	0.049571879000000006	0.971438286	0.5660377360000001	0.363636364	0.483870968	0.553191489	0.352941176	0.174418605	0.138461538	0.441860465	0.348484848	0.046511628	0.14	0.403846154	0.613636364	0.53125	0.37037037	0.577777778	0.405405405	0.166666667	0.204545455	0.405405405	0.13725490199999998	0.081967213	0.08219178099999999	0.228070175	0.16071428599999998	0.0	0.073170732	0.25	0.236363636	0.15942029	0.294117647	0.571428571	0.260869565	0.202380952	0.127906977	0.28571428600000004	0.029411765	0.014285714	0.013157895	0.028571429
chr13	45603373	45604664	+	hsa_circ_0030157	0.0	0.003703704	0.032798257000000004	0.046610169000000014	0.913294798	0.25	0.307692308	0.171428571	0.64	0.191489362	0.151898734	0.127272727	0.283333333	0.145454545	0.043478261	0.087591241	0.241935484	0.327586207	0.358974359	0.375	0.7551020409999999	0.26	0.111111111	0.115384615	0.30952381	0.169491525	0.12676056300000002	0.132352941	0.166666667	0.144927536	0.016949153	0.072289157	0.194805195	0.270833333	0.191780822	0.254901961	0.280701754	0.159663866	0.134831461	0.091743119	0.325	0.046511628	0.015384615	0.026666667	0.0
chr15	44861595	44862856	-	hsa_circ_0000597	0.010204082	0.0	0.0	0.229237288	1.0	0.170454545	0.211538462	0.171428571	0.2	0.361702128	0.379746835	0.309090909	0.25	0.190909091	0.108695652	0.15328467199999998	0.419354839	0.103448276	0.333333333	0.375	0.102040816	0.24	0.333333333	0.192307692	0.238095238	0.220338983	0.323943662	0.338235294	0.28571428600000004	0.31884058	0.033898305	0.289156627	0.207792208	0.270833333	0.287671233	0.19607843100000005	0.175438596	0.159663866	0.314606742	0.302752294	0.275	0.069767442	0.092307692	0.04	0.042553191
chr11	73100156	73102268	+	TAF1	0.0	0.0	0.046477738	0.075259126	0.924855491	0.094339623	0.163636364	0.241935484	0.063829787	0.156862745	0.313953488	0.353846154	0.279069767	0.303030303	0.046511628	0.32	0.307692308	0.090909091	0.1875	0.222222222	0.133333333	0.108108108	0.25	0.25	0.135135135	0.274509804	0.426229508	0.438356164	0.368421053	0.392857143	0.083333333	0.37804878	0.333333333	0.163636364	0.289855072	0.264705882	0.333333333	0.231884058	0.428571429	0.313953488	0.214285714	0.05882352900000001	0.071428571	0.026315789	0.114285714
chr22	20024282	20030966	+	RCOR1	0.041666667	0.011494253	0.03862268	-0.052726453	0.826249575	0.245283019	0.254545455	0.225806452	0.191489362	0.31372549	0.313953488	0.307692308	0.441860465	0.242424242	0.093023256	0.2	0.346153846	0.113636364	0.28125	0.259259259	0.2	0.297297297	0.4375	0.340909091	0.189189189	0.31372549	0.31147541	0.315068493	0.333333333	0.375	0.083333333	0.280487805	0.35	0.2	0.333333333	0.323529412	0.28571428600000004	0.188405797	0.392857143	0.23255814	0.214285714	0.147058824	0.1	0.065789474	0.114285714
chr6	33644544	33646320	+	FOS	0.0	0.0	0.041003433	0.14646237	0.90717443	0.094339623	0.272727273	0.225806452	0.106382979	0.235294118	0.290697674	0.246153846	0.418604651	0.181818182	0.046511628	0.15	0.576923077	0.022727273	0.21875	0.111111111	0.15555555599999998	0.297297297	0.3125	0.477272727	0.135135135	0.509803922	0.557377049	0.383561644	0.526315789	0.28571428600000004	0.133333333	0.31707317100000004	0.35	0.218181818	0.405797101	0.323529412	0.404761905	0.246376812	0.333333333	0.139534884	0.095238095	0.147058824	0.1	0.065789474	0.085714286
chr3	47539775	47552716	-	HMGN3	0.13888888900000002	0.022988506	0.00024552	0.021180712	0.979938796	0.301886792	0.254545455	0.225806452	0.276595745	0.274509804	0.255813953	0.276923077	0.395348837	0.257575758	0.046511628	0.16	0.365384615	0.272727273	0.34375	0.37037037	0.288888889	0.297297297	0.3125	0.227272727	0.297297297	0.254901961	0.213114754	0.260273973	0.315789474	0.303571429	0.066666667	0.243902439	0.316666667	0.2	0.304347826	0.323529412	0.35714285700000004	0.217391304	0.30952381	0.220930233	0.261904762	0.117647059	0.05714285700000001	0.039473684	0.114285714
chr22	20070853	20070981	+	hsa_circ_0001204	0.0	0.0	0.06083168	-0.052118644000000006	0.7174430470000001	0.090909091	0.0	0.295238095	0.0	0.0	0.392405063	0.290909091	0.0	0.145454545	0.0	0.34306569299999995	0.370967742	0.137931034	0.205128205	0.25	0.163265306	0.16	0.425925926	0.153846154	0.0	0.271186441	0.225352113	0.235294118	0.095238095	0.231884058	0.0	0.192771084	0.207792208	0.166666667	0.0	0.450980392	0.0	0.134453782	0.179775281	0.28440367	0.575	0.0	0.0	0.0	0.0
chr10	52426423	52426858	-	hsa_circ_0003837	0.0	0.0	0.0	-0.033898305	0.308738524	0.261363636	0.403846154	0.266666667	0.28	0.489361702	0.291139241	0.418181818	0.35	0.227272727	0.152173913	0.131386861	0.290322581	0.155172414	0.282051282	0.34375	0.326530612	0.5	0.296296296	0.307692308	0.333333333	0.474576271	0.12676056300000002	0.264705882	0.130952381	0.260869565	0.0	0.13253012	0.298701299	0.333333333	0.383561644	0.13725490199999998	0.192982456	0.075630252	0.494382022	0.146788991	0.175	0.11627907	0.076923077	0.0	0.042553191
chr3	33644443	33686967	-	ARID3A	0.152777778	0.091954023	0.0	0.047769265	0.980958858	0.433962264	0.254545455	0.290322581	0.531914894	0.31372549	0.162790698	0.16923076899999998	0.465116279	0.257575758	0.046511628	0.11	0.384615385	0.5	0.40625	0.5555555560000001	0.666666667	0.35135135100000003	0.229166667	0.13636363599999998	0.378378378	0.176470588	0.098360656	0.109589041	0.228070175	0.196428571	0.016666667	0.097560976	0.2	0.236363636	0.188405797	0.264705882	0.571428571	0.246376812	0.202380952	0.139534884	0.35714285700000004	0.05882352900000001	0.014285714	0.013157895	0.05714285700000001
chr2	231249938	231261513	+	JUND	0.013888889	0.022988506	0.036945224	-0.045515998	0.761985719	0.433962264	0.345454545	0.35483871	0.382978723	0.352941176	0.197674419	0.184615385	0.534883721	0.333333333	0.023255814	0.18	0.423076923	0.363636364	0.40625	0.4074074070000001	0.444444444	0.405405405	0.291666667	0.25	0.27027027	0.254901961	0.147540984	0.150684932	0.263157895	0.25	0.016666667	0.12195122	0.216666667	0.236363636	0.231884058	0.294117647	0.5	0.289855072	0.25	0.209302326	0.30952381	0.029411765	0.014285714	0.013157895	0.028571429
chr15	30054537	30065560	-	MAFK	0.013888889	0.022988506	0.0	0.009914376	0.961917715	0.33962264200000003	0.254545455	0.322580645	0.425531915	0.31372549	0.174418605	0.2	0.488372093	0.257575758	0.046511628	0.15	0.365384615	0.409090909	0.3125	0.62962963	0.533333333	0.324324324	0.270833333	0.181818182	0.378378378	0.215686275	0.147540984	0.150684932	0.263157895	0.196428571	0.033333333	0.134146341	0.25	0.218181818	0.260869565	0.323529412	0.476190476	0.275362319	0.25	0.151162791	0.428571429	0.05882352900000001	0.042857143	0.026315789	0.05714285700000001
chr16	30078770	30080299	+	ATF2	0.0	0.0	0.07143524700000001	0.184767913	0.945936756	0.20754717	0.218181818	0.306451613	0.361702128	0.274509804	0.313953488	0.153846154	0.325581395	0.257575758	0.162790698	0.24	0.423076923	0.06818181799999999	0.34375	0.444444444	0.311111111	0.324324324	0.333333333	0.272727273	0.243243243	0.31372549	0.327868852	0.273972603	0.298245614	0.232142857	0.133333333	0.25609756100000003	0.3	0.2	0.289855072	0.264705882	0.30952381	0.31884058	0.297619048	0.302325581	0.166666667	0.117647059	0.128571429	0.131578947	0.14285714300000002
chr10	19896705	19896829	+	hsa_circ_0017919	0.0	0.0	0.050222233	0.265677966	0.882352941	0.090909091	0.461538462	0.0	0.16	0.34042553200000003	0.708860759	0.145454545	0.0	0.0	0.17391304300000002	0.116788321	0.387096774	0.0	0.205128205	0.25	0.0	0.32	0.148148148	0.153846154	0.0	0.13559322	0.225352113	0.352941176	0.476190476	0.811594203	0.13559322	0.0	0.415584416	0.166666667	0.438356164	0.156862745	0.280701754	0.067226891	0.449438202	0.146788991	0.0	0.0	0.123076923	0.106666667	0.0
chr3	16399438	16411786	-	ELF1	0.013888889	0.0	0.0	0.004055881	0.917375043	0.33962264200000003	0.254545455	0.306451613	0.361702128	0.333333333	0.244186047	0.246153846	0.418604651	0.272727273	0.046511628	0.17	0.346153846	0.340909091	0.40625	0.37037037	0.4	0.35135135100000003	0.3125	0.227272727	0.27027027	0.274509804	0.229508197	0.205479452	0.298245614	0.303571429	0.05	0.195121951	0.283333333	0.181818182	0.260869565	0.352941176	0.428571429	0.275362319	0.28571428600000004	0.174418605	0.333333333	0.088235294	0.042857143	0.039473684	0.05714285700000001
chr20	3274784	3275275	-	NR3C1	0.0	0.0	0.0	0.294727355	0.92349541	0.33962264200000003	0.254545455	0.258064516	0.425531915	0.31372549	0.209302326	0.33846153799999995	0.465116279	0.272727273	0.0	0.16	0.230769231	0.227272727	0.25	0.592592593	0.444444444	0.378378378	0.333333333	0.181818182	0.162162162	0.117647059	0.131147541	0.191780822	0.280701754	0.589285714	0.066666667	0.073170732	0.233333333	0.181818182	0.31884058	0.235294118	0.6190476189999999	0.260869565	0.4166666670000001	0.186046512	0.476190476	0.05882352900000001	0.0	0.026315789	0.171428571
chr1	101372407	101376706	+	NFKB	0.0	0.011494253	0.025785941	0.098693105	1.0	0.452830189	0.236363636	0.322580645	0.617021277	0.294117647	0.093023256	0.153846154	0.325581395	0.272727273	0.046511628	0.09	0.346153846	0.590909091	0.4375	0.518518519	0.688888889	0.324324324	0.1875	0.13636363599999998	0.35135135100000003	0.117647059	0.098360656	0.068493151	0.280701754	0.232142857	0.016666667	0.073170732	0.183333333	0.181818182	0.289855072	0.205882353	0.761904762	0.289855072	0.14285714300000002	0.093023256	0.428571429	0.029411765	0.014285714	0.0	0.05714285700000001
chr1	6291961	6293703	-	NFKB	0.027777778	0.011494253	0.0	0.164939162	0.980618837	0.33962264200000003	0.163636364	0.322580645	0.276595745	0.274509804	0.220930233	0.246153846	0.395348837	0.196969697	0.11627907	0.21	0.557692308	0.25	0.28125	0.37037037	0.288888889	0.243243243	0.291666667	0.204545455	0.35135135100000003	0.19607843100000005	0.180327869	0.232876712	0.263157895	0.375	0.05	0.195121951	0.25	0.2	0.304347826	0.382352941	0.404761905	0.15942029	0.333333333	0.279069767	0.166666667	0.147058824	0.1	0.065789474	0.2
chr17	1367479	1375522	-	SIN3AK20	0.06944444400000001	0.057471264	0.0	0.136998648	0.980618837	0.20754717	0.236363636	0.177419355	0.106382979	0.176470588	0.360465116	0.276923077	0.348837209	0.242424242	0.11627907	0.22	0.307692308	0.113636364	0.25	0.259259259	0.15555555599999998	0.189189189	0.375	0.25	0.297297297	0.411764706	0.442622951	0.438356164	0.333333333	0.35714285700000004	0.15	0.341463415	0.35	0.181818182	0.304347826	0.382352941	0.28571428600000004	0.202898551	0.369047619	0.302325581	0.14285714300000002	0.176470588	0.185714286	0.118421053	0.14285714300000002
chr2	24461801	24471751	-	RCOR1	0.027777778	0.0	0.000636768	0.167192429	0.984019041	0.5471698110000001	0.309090909	0.35483871	0.617021277	0.31372549	0.139534884	0.2	0.441860465	0.333333333	0.046511628	0.12	0.384615385	0.545454545	0.40625	0.444444444	0.7333333329999999	0.378378378	0.1875	0.181818182	0.378378378	0.176470588	0.098360656	0.08219178099999999	0.192982456	0.196428571	0.016666667	0.097560976	0.2	0.218181818	0.15942029	0.235294118	0.5	0.304347826	0.214285714	0.151162791	0.380952381	0.029411765	0.014285714	0.013157895	0.05714285700000001
chr3	27157430	27244048	-	hsa_circ_0064610	0.071428571	0.07037037	0.001902167	0.021186441	0.979258756	0.272727273	0.326923077	0.180952381	0.46	0.34042553200000003	0.202531646	0.236363636	0.316666667	0.172727273	0.043478261	0.102189781	0.322580645	0.362068966	0.358974359	0.40625	0.530612245	0.26	0.185185185	0.153846154	0.261904762	0.169491525	0.098591549	0.132352941	0.166666667	0.188405797	0.016949153	0.108433735	0.181818182	0.291666667	0.191780822	0.176470588	0.3859649120000001	0.159663866	0.19101123600000006	0.110091743	0.4	0.046511628	0.015384615	0.013333333	0.042553191
chr10	7405839	7423911	-	hsa_circ_0000212	0.030612245	0.07037037	8.63e-05	-0.051271186	0.93199592	0.193181818	0.230769231	0.171428571	0.28	0.425531915	0.278481013	0.272727273	0.35	0.154545455	0.065217391	0.131386861	0.306451613	0.206896552	0.230769231	0.34375	0.346938776	0.2	0.388888889	0.192307692	0.214285714	0.237288136	0.197183099	0.176470588	0.202380952	0.202898551	0.050847458	0.144578313	0.194805195	0.291666667	0.232876712	0.19607843100000005	0.3859649120000001	0.14285714300000002	0.247191011	0.155963303	0.3	0.093023256	0.046153846	0.04	0.08510638300000001
chrX	3819968	3820041	-	hsa_circ_0089840	0.0	0.0	0.0	0.0	0.0	0.465909091	0.519230769	0.257142857	0.82	0.29787234	0.17721519	0.0	0.45	0.372727273	0.0	0.197080292	0.0	0.24137931	0.0	0.4375	0.551020408	0.28	0.0	0.269230769	0.333333333	0.457627119	0.197183099	0.205882353	0.0	0.0	0.0	0.0	0.181818182	0.0	0.369863014	0.274509804	0.473684211	0.22689075600000005	0.303370787	0.128440367	0.0	0.0	0.0	0.0	0.0
chr6	32135982	32137225	-	hsa_circ_0075944	0.0	0.0	0.0	0.352118644	0.929955797	0.090909091	0.173076923	0.14285714300000002	0.08	0.29787234	0.443037975	0.181818182	0.3	0.090909091	0.02173913	0.189781022	0.258064516	0.103448276	0.153846154	0.0625	0.12244898	0.16	0.425925926	0.288461538	0.166666667	0.305084746	0.464788732	0.294117647	0.380952381	0.202898551	0.033898305	0.16867469899999998	0.233766234	0.270833333	0.506849315	0.254901961	0.421052632	0.100840336	0.303370787	0.13761467900000002	0.1	0.046511628	0.030769231	0.04	0.042553191
chr2	74435695	74442424	+	NFYA	0.0	0.0	0.036717128	0.103199639	0.976878613	0.358490566	0.272727273	0.225806452	0.404255319	0.235294118	0.209302326	0.184615385	0.465116279	0.212121212	0.046511628	0.13	0.365384615	0.318181818	0.34375	0.5555555560000001	0.5555555560000001	0.297297297	0.25	0.159090909	0.297297297	0.215686275	0.180327869	0.219178082	0.298245614	0.25	0.033333333	0.146341463	0.283333333	0.181818182	0.260869565	0.235294118	0.5476190479999999	0.231884058	0.25	0.151162791	0.380952381	0.05882352900000001	0.028571429	0.026315789	0.05714285700000001
chr16	89815066	89869749	-	IRF1	0.430555556	0.505747126	0.000434016	-0.048670572	0.961577695	0.226415094	0.2	0.177419355	0.191489362	0.254901961	0.244186047	0.246153846	0.418604651	0.242424242	0.093023256	0.16	0.365384615	0.181818182	0.25	0.37037037	0.288888889	0.243243243	0.375	0.227272727	0.216216216	0.254901961	0.229508197	0.287671233	0.333333333	0.303571429	0.1	0.243902439	0.333333333	0.181818182	0.333333333	0.382352941	0.404761905	0.17391304300000002	0.321428571	0.244186047	0.261904762	0.117647059	0.1	0.078947368	0.14285714300000002
chr20	34430494	34435356	+	EGR1	0.013888889	0.045977011	0.037132136	0.067598017	0.937436246	0.28301886800000003	0.272727273	0.209677419	0.34042553200000003	0.31372549	0.23255814	0.184615385	0.441860465	0.242424242	0.069767442	0.12	0.365384615	0.272727273	0.28125	0.481481481	0.488888889	0.243243243	0.333333333	0.25	0.243243243	0.235294118	0.196721311	0.205479452	0.280701754	0.25	0.033333333	0.17073170699999998	0.3	0.254545455	0.275362319	0.323529412	0.428571429	0.260869565	0.226190476	0.174418605	0.30952381	0.088235294	0.042857143	0.039473684	0.14285714300000002
chr3	119222378	119236162	+	hsa_circ_0001330	0.051020408	0.003703704	0.035408244	0.03559322	0.951037062	0.284090909	0.288461538	0.171428571	0.46	0.361702128	0.189873418	0.236363636	0.3	0.145454545	0.043478261	0.109489051	0.306451613	0.344827586	0.333333333	0.40625	0.489795918	0.3	0.203703704	0.115384615	0.30952381	0.169491525	0.112676056	0.161764706	0.14285714300000002	0.15942029	0.033898305	0.13253012	0.181818182	0.25	0.205479452	0.156862745	0.368421053	0.14285714300000002	0.202247191	0.128440367	0.375	0.046511628	0.030769231	0.026666667	0.063829787
chr3	195605123	195615477	-	hsa_circ_0001377	0.010204082	0.048148148	0.0	0.069491525	0.935396124	0.079545455	0.192307692	0.095238095	0.14	0.319148936	0.278481013	0.363636364	0.25	0.13636363599999998	0.108695652	0.15328467199999998	0.225806452	0.120689655	0.153846154	0.15625	0.224489796	0.12	0.351851852	0.230769231	0.166666667	0.220338983	0.253521127	0.308823529	0.30952381	0.217391304	0.13559322	0.313253012	0.272727273	0.1875	0.315068493	0.31372549	0.263157895	0.109243697	0.314606742	0.183486239	0.25	0.209302326	0.123076923	0.106666667	0.106382979
chr13	50054354	50057699	+	hsa_circ_0000483	0.0	0.0	0.031895827	0.103389831	0.946956817	0.318181818	0.346153846	0.20952381	0.52	0.382978723	0.164556962	0.236363636	0.383333333	0.209090909	0.02173913	0.094890511	0.290322581	0.310344828	0.358974359	0.5	0.571428571	0.32	0.185185185	0.153846154	0.30952381	0.118644068	0.070422535	0.088235294	0.154761905	0.15942029	0.016949153	0.060240964	0.12987013	0.395833333	0.136986301	0.215686275	0.3859649120000001	0.176470588	0.235955056	0.146788991	0.375	0.046511628	0.015384615	0.0	0.021276596
chr12	7083500	7083855	+	GTF3C2	0.0	0.0	0.048944026	0.433528616	0.984019041	0.0	0.2	0.548387097	0.127659574	0.392156863	0.26744186	0.092307692	0.395348837	0.348484848	0.139534884	0.2	0.653846154	0.386363636	0.25	0.296296296	0.133333333	0.459459459	0.291666667	0.454545455	0.216216216	0.490196078	0.327868852	0.191780822	0.245614035	0.35714285700000004	0.1	0.134146341	0.383333333	0.145454545	0.333333333	0.235294118	0.261904762	0.333333333	0.369047619	0.162790698	0.14285714300000002	0.088235294	0.114285714	0.039473684	0.085714286
chr18	46470601	46470865	-	hsa_circ_0000848	0.0	0.0	0.0	0.316949153	0.8129887790000001	0.21590909100000005	0.211538462	0.104761905	0.38	0.234042553	0.189873418	0.2	0.25	0.172727273	0.0	0.138686131	0.435483871	0.068965517	0.0	0.125	0.387755102	0.16	0.351851852	0.076923077	0.095238095	0.254237288	0.211267606	0.338235294	0.095238095	0.275362319	0.0	0.325301205	0.350649351	0.229166667	0.205479452	0.156862745	0.192982456	0.12605042	0.16853932600000002	0.247706422	0.0	0.093023256	0.061538462	0.053333333	0.0
chr3	185655590	185655721	-	hsa_circ_0001373	0.0	0.0	0.0	0.420762712	0.896633798	0.0	0.153846154	0.219047619	0.16	0.489361702	0.101265823	0.690909091	0.133333333	0.209090909	1.0	0.109489051	0.241935484	0.0	0.205128205	0.71875	0.163265306	0.16	0.148148148	0.442307692	0.35714285700000004	0.13559322	0.0	0.117647059	0.095238095	1.0	0.0	0.373493976	0.194805195	0.166666667	0.109589041	0.156862745	0.140350877	0.260504202	0.5168539329999999	0.422018349	0.375	0.348837209	0.123076923	0.706666667	0.319148936
chr19	21634855	21646686	-	hsa_circ_0050292	0.071428571	0.011111111000000002	0.00013340299999999998	-0.015254237	0.417885073	0.25	0.307692308	0.133333333	0.44	0.29787234	0.240506329	0.254545455	0.3	0.145454545	0.065217391	0.102189781	0.33870967700000004	0.275862069	0.282051282	0.34375	0.510204082	0.24	0.240740741	0.173076923	0.261904762	0.186440678	0.12676056300000002	0.25	0.154761905	0.202898551	0.06779661	0.180722892	0.194805195	0.25	0.232876712	0.176470588	0.280701754	0.117647059	0.235955056	0.174311927	0.275	0.069767442	0.061538462	0.053333333	0.063829787
chr4	103610730	103651893	-	hsa_circ_0001431	0.06122449	0.044444444000000013	0.001906875	0.028389831	0.920095206	0.261363636	0.365384615	0.180952381	0.38	0.34042553200000003	0.215189873	0.236363636	0.333333333	0.181818182	0.043478261	0.109489051	0.322580645	0.310344828	0.333333333	0.375	0.448979592	0.3	0.185185185	0.173076923	0.261904762	0.186440678	0.12676056300000002	0.161764706	0.17857142899999998	0.202898551	0.033898305	0.120481928	0.194805195	0.270833333	0.205479452	0.176470588	0.403508772	0.159663866	0.213483146	0.13761467900000002	0.35	0.046511628	0.030769231	0.026666667	0.042553191
chr5	125906473	125931082	-	CEBPB	0.097222222	0.137931034	0.0	-0.000450653	0.996939816	0.33962264200000003	0.272727273	0.241935484	0.382978723	0.254901961	0.220930233	0.230769231	0.418604651	0.257575758	0.069767442	0.16	0.346153846	0.295454545	0.3125	0.444444444	0.444444444	0.324324324	0.270833333	0.181818182	0.243243243	0.235294118	0.180327869	0.219178082	0.298245614	0.267857143	0.05	0.219512195	0.283333333	0.2	0.289855072	0.264705882	0.452380952	0.231884058	0.261904762	0.209302326	0.30952381	0.088235294	0.05714285700000001	0.052631579000000005	0.085714286
chr3	12961929	12983365	-	hsa_circ_0001269	0.010204082	0.011111111000000002	0.0	-0.049152542	0.855151309	0.079545455	0.192307692	0.133333333	0.08	0.29787234	0.367088608	0.436363636	0.25	0.13636363599999998	0.108695652	0.167883212	0.258064516	0.068965517	0.179487179	0.1875	0.102040816	0.16	0.37037037	0.25	0.14285714300000002	0.271186441	0.352112676	0.411764706	0.273809524	0.347826087	0.101694915	0.34939759	0.298701299	0.208333333	0.301369863	0.254901961	0.228070175	0.12605042	0.393258427	0.220183486	0.225	0.11627907	0.138461538	0.08	0.08510638300000001
chr8	145001577	145009097	-	FOXP2	0.0	0.045977011	0.0	0.105002253	0.867052023	0.037735849	0.145454545	0.161290323	0.021276596	0.19607843100000005	0.313953488	0.4	0.162790698	0.181818182	0.186046512	0.28	0.25	0.045454545	0.15625	0.148148148	0.022222222000000003	0.162162162	0.35416666700000005	0.272727273	0.162162162	0.333333333	0.426229508	0.534246575	0.315789474	0.464285714	0.25	0.5121951220000001	0.433333333	0.090909091	0.217391304	0.382352941	0.166666667	0.17391304300000002	0.452380952	0.372093023	0.095238095	0.205882353	0.28571428600000004	0.197368421	0.171428571
chr16	23497335	23507099	-	SPI1	0.027777778	0.0	0.0	-0.000450653	0.984019041	0.226415094	0.236363636	0.225806452	0.17021276600000002	0.274509804	0.244186047	0.230769231	0.418604651	0.242424242	0.069767442	0.17	0.346153846	0.181818182	0.3125	0.37037037	0.288888889	0.27027027	0.333333333	0.25	0.243243243	0.254901961	0.245901639	0.246575342	0.368421053	0.267857143	0.066666667	0.219512195	0.316666667	0.2	0.31884058	0.352941176	0.476190476	0.217391304	0.30952381	0.220930233	0.333333333	0.088235294	0.05714285700000001	0.039473684	0.05714285700000001
chr2	101874252	101881509	+	hsa_circ_0001057	0.051020408	0.007407406999999999	0.036976119	0.038983051	1.0	0.25	0.288461538	0.152380952	0.46	0.361702128	0.215189873	0.290909091	0.3	0.154545455	0.043478261	0.102189781	0.35483871	0.293103448	0.307692308	0.40625	0.408163265	0.28	0.240740741	0.153846154	0.261904762	0.169491525	0.098591549	0.191176471	0.154761905	0.188405797	0.050847458	0.16867469899999998	0.207792208	0.270833333	0.191780822	0.176470588	0.350877193	0.151260504	0.213483146	0.155963303	0.35	0.069767442	0.046153846	0.026666667	0.063829787
chr10	43169007	43169805	-	hsa_circ_0018229	0.0	0.003703704	0.0	-0.055084746	0.044882693	0.181818182	0.192307692	0.104761905	0.28	0.489361702	0.303797468	0.254545455	0.383333333	0.118181818	0.065217391	0.08029197099999999	0.177419355	0.224137931	0.461538462	0.34375	0.28571428600000004	0.32	0.481481481	0.076923077	0.214285714	0.254237288	0.183098592	0.279411765	0.226190476	0.188405797	0.050847458	0.21686747	0.272727273	0.3125	0.342465753	0.176470588	0.421052632	0.08403361300000001	0.269662921	0.091743119	0.35	0.023255814	0.061538462	0.053333333	0.08510638300000001
chr1	23650048	23665101	-	BACH1	0.083333333	0.08045977	0.000315216	0.050022533	0.951377083	0.358490566	0.254545455	0.241935484	0.361702128	0.235294118	0.209302326	0.16923076899999998	0.418604651	0.287878788	0.069767442	0.17	0.384615385	0.295454545	0.3125	0.518518519	0.488888889	0.297297297	0.270833333	0.204545455	0.297297297	0.235294118	0.163934426	0.232876712	0.263157895	0.25	0.083333333	0.17073170699999998	0.25	0.2	0.31884058	0.264705882	0.380952381	0.260869565	0.226190476	0.220930233	0.35714285700000004	0.088235294	0.05714285700000001	0.052631579000000005	0.114285714
chr5	89811444	89821117	-	HDAC1	0.013888889	0.022988506	0.0	0.121676431	0.979258756	0.5471698110000001	0.309090909	0.35483871	0.638297872	0.392156863	0.139534884	0.2	0.465116279	0.303030303	0.046511628	0.15	0.365384615	0.568181818	0.34375	0.62962963	0.7111111109999999	0.35135135100000003	0.208333333	0.159090909	0.405405405	0.176470588	0.081967213	0.08219178099999999	0.192982456	0.17857142899999998	0.016666667	0.085365854	0.216666667	0.272727273	0.15942029	0.205882353	0.452380952	0.31884058	0.202380952	0.139534884	0.380952381	0.05882352900000001	0.028571429	0.013157895	0.028571429
chr9	131711467	131718713	+	KDM5A	0.06944444400000001	0.057471264	0.037376072	0.03785489	0.900374022	0.301886792	0.290909091	0.177419355	0.319148936	0.254901961	0.220930233	0.2	0.418604651	0.212121212	0.093023256	0.13	0.346153846	0.25	0.34375	0.518518519	0.466666667	0.297297297	0.291666667	0.181818182	0.324324324	0.274509804	0.180327869	0.246575342	0.280701754	0.25	0.1	0.207317073	0.283333333	0.181818182	0.31884058	0.323529412	0.404761905	0.202898551	0.25	0.209302326	0.333333333	0.088235294	0.085714286	0.052631579000000005	0.14285714300000002
chr16	84599203	84651189	-	ZBTB7A	0.291666667	0.32183908	0.0	-0.050473186	0.92349541	0.28301886800000003	0.236363636	0.241935484	0.255319149	0.274509804	0.244186047	0.261538462	0.395348837	0.257575758	0.093023256	0.19	0.346153846	0.204545455	0.25	0.333333333	0.266666667	0.27027027	0.333333333	0.25	0.216216216	0.254901961	0.245901639	0.273972603	0.315789474	0.303571429	0.083333333	0.243902439	0.333333333	0.2	0.289855072	0.352941176	0.404761905	0.217391304	0.297619048	0.244186047	0.238095238	0.117647059	0.085714286	0.078947368	0.114285714
chr17	20841850	20852754	+	BACH1	0.013888889	0.0	0.036748808	0.000901307	0.377762666	0.264150943	0.272727273	0.225806452	0.29787234	0.294117647	0.209302326	0.230769231	0.441860465	0.196969697	0.046511628	0.14	0.346153846	0.295454545	0.34375	0.444444444	0.422222222	0.297297297	0.291666667	0.181818182	0.297297297	0.215686275	0.213114754	0.205479452	0.333333333	0.232142857	0.05	0.146341463	0.333333333	0.218181818	0.260869565	0.411764706	0.5476190479999999	0.188405797	0.226190476	0.139534884	0.28571428600000004	0.088235294	0.042857143	0.052631579000000005	0.05714285700000001
chr2	240929490	240954277	-	hsa_circ_0001119	0.020408163	0.014814815	6.28e-05	-0.06991525400000001	0.8129887790000001	0.204545455	0.230769231	0.16190476199999998	0.36	0.34042553200000003	0.189873418	0.254545455	0.3	0.163636364	0.065217391	0.109489051	0.322580645	0.25862069	0.256410256	0.4375	0.428571429	0.24	0.240740741	0.173076923	0.28571428600000004	0.186440678	0.12676056300000002	0.191176471	0.17857142899999998	0.202898551	0.050847458	0.144578313	0.233766234	0.229166667	0.219178082	0.19607843100000005	0.3859649120000001	0.14285714300000002	0.235955056	0.155963303	0.325	0.093023256	0.061538462	0.04	0.063829787
chr3	108276064	108300358	-	KDM5B	0.027777778	0.229885057	0.0	0.073907165	0.959537572	0.528301887	0.290909091	0.306451613	0.617021277	0.392156863	0.139534884	0.153846154	0.441860465	0.257575758	0.023255814	0.11	0.403846154	0.636363636	0.4375	0.62962963	0.688888889	0.432432432	0.229166667	0.204545455	0.405405405	0.176470588	0.098360656	0.095890411	0.175438596	0.17857142899999998	0.016666667	0.073170732	0.183333333	0.218181818	0.17391304300000002	0.264705882	0.5	0.275362319	0.19047619	0.104651163	0.35714285700000004	0.088235294	0.014285714	0.013157895	0.05714285700000001
chr1	33413822	33415375	-	hsa_circ_0000048	0.0	0.0	0.0	0.309745763	0.970418225	0.272727273	0.326923077	0.20952381	0.42	0.29787234	0.215189873	0.236363636	0.4	0.190909091	0.086956522	0.116788321	0.306451613	0.344827586	0.358974359	0.5	0.489795918	0.28	0.12962963	0.192307692	0.238095238	0.186440678	0.112676056	0.161764706	0.119047619	0.188405797	0.0	0.120481928	0.246753247	0.25	0.150684932	0.117647059	0.421052632	0.176470588	0.247191011	0.100917431	0.425	0.023255814	0.015384615	0.013333333	0.021276596
chr15	50929618	50941082	-	hsa_circ_0000601	0.091836735	0.02962963	0.001505098	0.030932203	0.133287997	0.25	0.307692308	0.152380952	0.44	0.319148936	0.189873418	0.272727273	0.35	0.154545455	0.043478261	0.102189781	0.306451613	0.327586207	0.307692308	0.40625	0.489795918	0.26	0.240740741	0.134615385	0.28571428600000004	0.186440678	0.12676056300000002	0.235294118	0.130952381	0.202898551	0.06779661	0.16867469899999998	0.181818182	0.25	0.219178082	0.19607843100000005	0.280701754	0.134453782	0.224719101	0.155963303	0.35	0.069767442	0.061538462	0.026666667	0.063829787
chr22	22453147	22550244	+	hsa_circ_0062459	0.132653061	0.07777777799999999	0.044175163	-0.01440678	0.640258416	0.284090909	0.365384615	0.2	0.38	0.425531915	0.240506329	0.290909091	0.316666667	0.190909091	0.043478261	0.116788321	0.33870967700000004	0.310344828	0.333333333	0.3125	0.367346939	0.32	0.27777777800000003	0.192307692	0.238095238	0.203389831	0.15492957699999998	0.176470588	0.19047619	0.217391304	0.033898305	0.144578313	0.194805195	0.270833333	0.219178082	0.19607843100000005	0.298245614	0.168067227	0.25842696600000004	0.155963303	0.3	0.046511628	0.046153846	0.026666667	0.042553191
chr2	48822384	48822653	+	hsa_circ_0001003	0.0	0.0	0.052314303	0.093220339	0.867392044	0.295454545	0.288461538	0.20952381	0.44	0.319148936	0.189873418	0.127272727	0.25	0.236363636	0.326086957	0.138686131	0.35483871	0.25862069	0.384615385	0.59375	0.387755102	0.3	0.203703704	0.423076923	0.095238095	0.372881356	0.098591549	0.05882352900000001	0.083333333	0.15942029	0.0	0.048192771	0.14285714300000002	0.229166667	0.054794521	0.294117647	0.263157895	0.12605042	0.16853932600000002	0.174311927	0.75	0.0	0.107692308	0.053333333	0.14893617
chr17	1746096	1756483	+	hsa_circ_0000734	0.071428571	0.011111111000000002	0.038978731	0.044067797	0.998639918	0.204545455	0.25	0.152380952	0.34	0.319148936	0.215189873	0.236363636	0.333333333	0.154545455	0.065217391	0.116788321	0.322580645	0.206896552	0.282051282	0.40625	0.428571429	0.24	0.240740741	0.173076923	0.238095238	0.152542373	0.12676056300000002	0.220588235	0.166666667	0.188405797	0.050847458	0.192771084	0.22077922100000005	0.291666667	0.246575342	0.215686275	0.315789474	0.117647059	0.25842696600000004	0.155963303	0.325	0.093023256	0.061538462	0.053333333	0.08510638300000001
chr1	21076215	21100103	-	hsa_circ_0000023	0.153061224	0.011111111000000002	6.59e-05	0.047457627	0.998639918	0.25	0.288461538	0.152380952	0.38	0.34042553200000003	0.22784810100000005	0.236363636	0.333333333	0.154545455	0.065217391	0.094890511	0.306451613	0.25862069	0.333333333	0.375	0.489795918	0.26	0.240740741	0.153846154	0.28571428600000004	0.220338983	0.14084507	0.220588235	0.166666667	0.202898551	0.050847458	0.156626506	0.207792208	0.270833333	0.246575342	0.19607843100000005	0.333333333	0.12605042	0.235955056	0.146788991	0.375	0.046511628	0.061538462	0.026666667	0.08510638300000001
chr4	47892629	47916222	-	CBX3	0.055555556	0.057471264	0.00013464	0.054979721	0.980958858	0.41509434	0.254545455	0.306451613	0.5106382979999999	0.274509804	0.151162791	0.16923076899999998	0.395348837	0.272727273	0.046511628	0.11	0.403846154	0.409090909	0.375	0.592592593	0.688888889	0.297297297	0.1875	0.181818182	0.35135135100000003	0.13725490199999998	0.098360656	0.150684932	0.210526316	0.214285714	0.033333333	0.12195122	0.233333333	0.218181818	0.188405797	0.264705882	0.5	0.289855072	0.17857142899999998	0.151162791	0.404761905	0.05882352900000001	0.042857143	0.026315789	0.05714285700000001
chr2	216995597	217071016	+	FOXA1	0.125	0.229885057	0.035662183	0.046417305	0.998639918	0.41509434	0.272727273	0.33870967700000004	0.446808511	0.31372549	0.174418605	0.2	0.465116279	0.318181818	0.046511628	0.15	0.384615385	0.409090909	0.375	0.481481481	0.533333333	0.324324324	0.25	0.181818182	0.324324324	0.19607843100000005	0.131147541	0.136986301	0.228070175	0.232142857	0.033333333	0.12195122	0.233333333	0.236363636	0.202898551	0.264705882	0.5476190479999999	0.304347826	0.226190476	0.186046512	0.35714285700000004	0.05882352900000001	0.028571429	0.026315789	0.05714285700000001
chr7	1510481	1529318	-	FOXA1	0.041666667	0.172413793	0.0	-0.07300585799999999	0.895953757	0.075471698	0.109090909	0.129032258	0.042553191	0.19607843100000005	0.290697674	0.353846154	0.279069767	0.166666667	0.139534884	0.23	0.288461538	0.022727273	0.125	0.148148148	0.044444444000000013	0.135135135	0.4166666670000001	0.295454545	0.135135135	0.333333333	0.459016393	0.520547945	0.3859649120000001	0.428571429	0.216666667	0.43902439	0.433333333	0.127272727	0.31884058	0.441176471	0.238095238	0.130434783	0.4166666670000001	0.302325581	0.095238095	0.235294118	0.257142857	0.17105263199999998	0.171428571
chr12	22659644	22666313	-	CEBPB	0.013888889	0.0	0.0004752	0.054529067	0.93199592	0.452830189	0.218181818	0.33870967700000004	0.595744681	0.274509804	0.139534884	0.153846154	0.372093023	0.287878788	0.046511628	0.12	0.423076923	0.5	0.46875	0.518518519	0.7111111109999999	0.324324324	0.1875	0.13636363599999998	0.405405405	0.176470588	0.098360656	0.109589041	0.228070175	0.214285714	0.033333333	0.085365854	0.2	0.218181818	0.202898551	0.176470588	0.571428571	0.289855072	0.166666667	0.151162791	0.30952381	0.05882352900000001	0.042857143	0.039473684	0.085714286
chr10	12039670	12056183	-	hsa_circ_0000213	0.071428571	0.011111111000000002	0.0	0.047457627	0.943556613	0.204545455	0.269230769	0.133333333	0.4	0.29787234	0.202531646	0.218181818	0.333333333	0.154545455	0.043478261	0.094890511	0.322580645	0.293103448	0.307692308	0.375	0.530612245	0.22	0.203703704	0.153846154	0.30952381	0.186440678	0.112676056	0.191176471	0.17857142899999998	0.188405797	0.050847458	0.144578313	0.207792208	0.25	0.260273973	0.215686275	0.350877193	0.12605042	0.213483146	0.155963303	0.375	0.046511628	0.046153846	0.04	0.042553191
chr17	76533380	76565334	-	RXRA	0.125	0.206896552	0.0	-0.052726453	0.87283237	0.33962264200000003	0.309090909	0.258064516	0.255319149	0.31372549	0.313953488	0.261538462	0.441860465	0.303030303	0.093023256	0.21	0.346153846	0.204545455	0.3125	0.333333333	0.244444444	0.35135135100000003	0.4166666670000001	0.25	0.216216216	0.333333333	0.295081967	0.219178082	0.350877193	0.303571429	0.066666667	0.231707317	0.25	0.236363636	0.275362319	0.352941176	0.380952381	0.246376812	0.297619048	0.26744186	0.261904762	0.147058824	0.085714286	0.065789474	0.114285714
[truncated: 1,380 more rows]
[truncated: 138 more columns]
