# Supplementary material for: Identifying Circular RNA and Predicting Its Regulatory Interactions by Machine Learning
Source: Front Genet. 2020 Jul 21;11:655. doi: 10.3389/fgene.2020.00655 (PMC7396586; doi:10.3389/fgene.2020.00655)
Supplement: Supplementary file 1 [file Data_Sheet_1.ZIP › Features/circRBP_features.csv]

chr	start	end	strand	gene	ALU	repeat	SNP	cons_1	cons_2	tri_1	tri_2	tri_3	tri_4	tri_5	tri_6	tri_7	tri_8	tri_9	tri_10	tri_11	tri_12	tri_13	tri_14	tri_15	tri_16	tri_17	tri_18	tri_19	tri_20	tri_21	tri_22	tri_23	tri_24	tri_25	tri_26	tri_27	tri_28	tri_29	tri_30	tri_31	tri_32	tri_33	tri_34	tri_35	tri_36	tri_37	tri_38	tri_39	tri_40
chr9	131329016	131331176	+	EBF1	0.0	0.011494253	0.035917207	0.136547995	1.0	0.452830189	0.381818182	0.403225806	0.29787234	0.215686275	0.220930233	0.230769231	0.441860465	0.303030303	0.069767442	0.25	0.5	0.227272727	0.1875	0.481481481	0.4	0.378378378	0.166666667	0.181818182	0.189189189	0.235294118	0.180327869	0.232876712	0.192982456	0.267857143	0.066666667	0.17073170699999998	0.283333333	0.2	0.231884058	0.205882353	0.404761905	0.362318841	0.28571428600000004	0.279069767	0.261904762	0.117647059	0.028571429	0.052631579000000005	0.085714286
chr14	39511989	39514528	-	ELF1	0.013888889	0.011494253	0.0	0.074357819	0.960897654	0.490566038	0.218181818	0.241935484	0.617021277	0.254901961	0.197674419	0.107692308	0.488372093	0.287878788	0.0	0.1	0.365384615	0.454545455	0.53125	0.444444444	0.7333333329999999	0.35135135100000003	0.208333333	0.227272727	0.243243243	0.274509804	0.147540984	0.095890411	0.280701754	0.17857142899999998	0.016666667	0.073170732	0.2	0.272727273	0.202898551	0.323529412	0.666666667	0.217391304	0.17857142899999998	0.127906977	0.428571429	0.05882352900000001	0.014285714	0.013157895	0.05714285700000001
chr18	77208781	77211816	+	hsa_circ_0000859	0.0	0.003703704	0.059448999	-0.08940678	0.782386943	0.159090909	0.134615385	0.171428571	0.28	0.234042553	0.240506329	0.290909091	0.2	0.118181818	0.130434783	0.197080292	0.290322581	0.189655172	0.128205128	0.25	0.204081633	0.2	0.314814815	0.269230769	0.119047619	0.186440678	0.225352113	0.367647059	0.214285714	0.246376812	0.220338983	0.301204819	0.246753247	0.125	0.219178082	0.235294118	0.245614035	0.117647059	0.280898876	0.19266055	0.15	0.279069767	0.230769231	0.133333333	0.127659574
chr18	21644103	21649235	+	U2AF2	0.0	0.0	0.066993857	0.031527531	0.89017341	0.298701299	0.288461538	0.393442623	0.44	0.432432432	0.265625	0.266666667	0.444444444	0.350877193	0.071428571	0.189189189	0.403508772	0.422222222	0.393939394	0.433333333	0.433962264	0.325	0.204545455	0.209302326	0.323529412	0.256410256	0.112676056	0.161764706	0.179487179	0.25	0.016949153	0.14516129	0.34042553200000003	0.342857143	0.158730159	0.3	0.489361702	0.181818182	0.294117647	0.164705882	0.35	0.121212121	0.037037037	0.017241378999999998	0.08
chr13	111175412	111214071	-	SIN3AK20	0.166666667	0.206896552	0.0	-0.04055881	0.8242094529999999	0.28301886800000003	0.254545455	0.258064516	0.255319149	0.31372549	0.23255814	0.276923077	0.395348837	0.257575758	0.069767442	0.19	0.365384615	0.204545455	0.25	0.333333333	0.288888889	0.297297297	0.3125	0.272727273	0.216216216	0.235294118	0.229508197	0.246575342	0.333333333	0.303571429	0.066666667	0.243902439	0.333333333	0.181818182	0.275362319	0.352941176	0.428571429	0.231884058	0.30952381	0.23255814	0.238095238	0.117647059	0.085714286	0.065789474	0.114285714
chr15	60643391	60689537	-	SMC3	0.055555556	0.298850575	0.000685872	-0.005858495	0.980618837	0.33962264200000003	0.254545455	0.274193548	0.34042553200000003	0.294117647	0.197674419	0.246153846	0.418604651	0.287878788	0.069767442	0.17	0.365384615	0.295454545	0.3125	0.444444444	0.444444444	0.297297297	0.291666667	0.227272727	0.27027027	0.215686275	0.196721311	0.191780822	0.280701754	0.25	0.05	0.182926829	0.283333333	0.2	0.246376812	0.294117647	0.5	0.260869565	0.25	0.197674419	0.333333333	0.117647059	0.05714285700000001	0.052631579000000005	0.085714286
chr14	102508720	102510252	+	hsa_circ_0000568	0.030612245	0.0	0.057331818	0.002966102	0.980618837	0.159090909	0.211538462	0.171428571	0.2	0.191489362	0.278481013	0.436363636	0.266666667	0.172727273	0.130434783	0.131386861	0.33870967700000004	0.120689655	0.205128205	0.21875	0.081632653	0.18	0.314814815	0.192307692	0.119047619	0.169491525	0.23943662	0.294117647	0.238095238	0.275362319	0.118644068	0.301204819	0.272727273	0.25	0.246575342	0.274509804	0.333333333	0.151260504	0.29213483100000004	0.220183486	0.175	0.162790698	0.153846154	0.093333333	0.08510638300000001
chr2	27429350	27430658	-	BACH1	0.0	0.0	0.0	0.180261379	0.95749745	0.094339623	0.145454545	0.241935484	0.063829787	0.235294118	0.220930233	0.323076923	0.372093023	0.318181818	0.093023256	0.3	0.384615385	0.227272727	0.375	0.259259259	0.044444444000000013	0.162162162	0.291666667	0.318181818	0.243243243	0.352941176	0.245901639	0.246575342	0.333333333	0.303571429	0.066666667	0.243902439	0.383333333	0.236363636	0.260869565	0.235294118	0.5	0.15942029	0.28571428600000004	0.348837209	0.214285714	0.05882352900000001	0.157142857	0.052631579000000005	0.114285714
chr7	91431459	91431913	-	HNRNPA1	0.0	0.007518797	0.0	0.002220249	0.065283917	0.14285714300000002	0.211538462	0.295081967	0.18	0.837837838	0.28125	0.244444444	0.4	0.192982456	0.14285714300000002	0.297297297	0.3859649120000001	0.4	0.454545455	0.233333333	0.245283019	0.225	0.8409090909999999	0.162790698	0.382352941	0.384615385	0.12676056300000002	0.264705882	0.166666667	0.375	0.033898305	0.177419355	0.553191489	0.257142857	0.349206349	0.225	0.276595745	0.1	0.294117647	0.258823529	0.225	0.121212121	0.0	0.068965517	0.28
chr7	104714065	104717880	+	hsa_circ_0001736	0.0	0.007407406999999999	0.046885594	0.14745762699999998	0.980958858	0.318181818	0.307692308	0.19047619	0.56	0.361702128	0.151898734	0.181818182	0.3	0.181818182	0.043478261	0.102189781	0.274193548	0.448275862	0.307692308	0.5	0.7142857140000001	0.28	0.166666667	0.076923077	0.333333333	0.118644068	0.042253521	0.073529412	0.14285714300000002	0.115942029	0.016949153	0.072289157	0.16883116899999998	0.270833333	0.150684932	0.19607843100000005	0.298245614	0.14285714300000002	0.16853932600000002	0.119266055	0.45	0.046511628	0.030769231	0.013333333	0.042553191
chr6	44274659	44280000	-	E2F6	0.013888889	0.0	0.0	0.134294727	0.951037062	0.245283019	0.272727273	0.290322581	0.212765957	0.294117647	0.23255814	0.276923077	0.441860465	0.363636364	0.046511628	0.24	0.403846154	0.181818182	0.28125	0.37037037	0.2	0.297297297	0.333333333	0.25	0.216216216	0.274509804	0.229508197	0.205479452	0.280701754	0.339285714	0.033333333	0.304878049	0.216666667	0.2	0.275362319	0.382352941	0.380952381	0.289855072	0.333333333	0.302325581	0.28571428600000004	0.05882352900000001	0.05714285700000001	0.026315789	0.05714285700000001
chr19	18685679	18688270	+	SRF	0.0	0.011494253	0.041556249	0.024335286	0.742944577	0.150943396	0.272727273	0.193548387	0.191489362	0.235294118	0.244186047	0.230769231	0.465116279	0.181818182	0.093023256	0.14	0.346153846	0.090909091	0.25	0.333333333	0.266666667	0.216216216	0.333333333	0.204545455	0.216216216	0.254901961	0.295081967	0.342465753	0.333333333	0.28571428600000004	0.116666667	0.207317073	0.4166666670000001	0.181818182	0.376811594	0.470588235	0.30952381	0.231884058	0.297619048	0.174418605	0.238095238	0.05882352900000001	0.085714286	0.065789474	0.171428571
chr20	25469879	25481646	-	SRF	0.013888889	0.034482759	0.0	-0.059035602	0.964637878	0.16981132100000002	0.163636364	0.209677419	0.127659574	0.274509804	0.279069767	0.307692308	0.302325581	0.242424242	0.069767442	0.23	0.326923077	0.113636364	0.21875	0.259259259	0.15555555599999998	0.189189189	0.333333333	0.272727273	0.162162162	0.254901961	0.327868852	0.369863014	0.368421053	0.375	0.1	0.31707317100000004	0.4	0.127272727	0.289855072	0.382352941	0.333333333	0.217391304	0.380952381	0.290697674	0.166666667	0.117647059	0.085714286	0.092105263	0.114285714
chr3	193332511	193336725	+	hsa_circ_0001375	0.010204082	0.0	0.048404816	0.168220339	0.978578715	0.306818182	0.211538462	0.171428571	0.56	0.319148936	0.17721519	0.181818182	0.25	0.145454545	0.065217391	0.102189781	0.33870967700000004	0.362068966	0.333333333	0.4375	0.673469388	0.22	0.203703704	0.192307692	0.261904762	0.186440678	0.098591549	0.161764706	0.119047619	0.188405797	0.016949153	0.108433735	0.16883116899999998	0.291666667	0.150684932	0.13725490199999998	0.333333333	0.134453782	0.157303371	0.110091743	0.45	0.046511628	0.030769231	0.04	0.063829787
chr22	29191568	29192081	-	hsa_circ_0001216	0.0	0.0	0.0	0.291949153	0.988099286	0.090909091	0.153846154	0.114285714	0.36	0.446808511	0.34177215200000005	0.036363636	0.316666667	0.190909091	0.043478261	0.15328467199999998	0.33870967700000004	0.172413793	0.358974359	0.4375	0.428571429	0.32	0.037037037	0.365384615	0.333333333	0.237288136	0.29577464800000003	0.176470588	0.297619048	0.144927536	0.0	0.048192771	0.103896104	0.333333333	0.16438356199999998	0.274509804	0.578947368	0.08403361300000001	0.370786517	0.174311927	0.35	0.0	0.030769231	0.026666667	0.0
chr8	145648999	145652362	-	CTCF	0.0	0.011494253	0.0	-0.029292474	0.963277797	0.056603774	0.181818182	0.129032258	0.042553191	0.235294118	0.302325581	0.369230769	0.372093023	0.227272727	0.139534884	0.23	0.25	0.045454545	0.125	0.185185185	0.022222222000000003	0.189189189	0.395833333	0.272727273	0.081081081	0.294117647	0.442622951	0.493150685	0.350877193	0.5	0.183333333	0.414634146	0.35	0.127272727	0.275362319	0.558823529	0.166666667	0.130434783	0.44047619	0.348837209	0.119047619	0.176470588	0.214285714	0.131578947	0.14285714300000002
chr20	40161688	40179999	-	hsa_circ_0001159	0.010204082	0.014814815	0.0	0.046610169000000014	0.976878613	0.25	0.307692308	0.19047619	0.42	0.319148936	0.215189873	0.236363636	0.3	0.172727273	0.043478261	0.109489051	0.322580645	0.310344828	0.307692308	0.40625	0.510204082	0.26	0.222222222	0.173076923	0.261904762	0.186440678	0.112676056	0.176470588	0.17857142899999998	0.202898551	0.033898305	0.120481928	0.181818182	0.270833333	0.191780822	0.19607843100000005	0.350877193	0.168067227	0.202247191	0.128440367	0.375	0.046511628	0.030769231	0.013333333	0.042553191
chr9	130211888	130213083	-	HMGN3	0.0	0.0	0.001324224	-0.01442091	0.8888133290000001	0.16981132100000002	0.254545455	0.258064516	0.255319149	0.274509804	0.23255814	0.2	0.302325581	0.212121212	0.023255814	0.18	0.442307692	0.06818181799999999	0.25	0.4074074070000001	0.533333333	0.324324324	0.270833333	0.25	0.243243243	0.235294118	0.213114754	0.301369863	0.315789474	0.25	0.033333333	0.26829268300000003	0.3	0.145454545	0.231884058	0.382352941	0.404761905	0.289855072	0.214285714	0.209302326	0.428571429	0.117647059	0.042857143	0.039473684	0.171428571
chr17	76688498	76695050	-	hsa_circ_0000809	0.0	0.011111111000000002	0.0	0.004237288	0.949676981	0.170454545	0.211538462	0.19047619	0.28	0.276595745	0.240506329	0.290909091	0.316666667	0.163636364	0.065217391	0.116788321	0.306451613	0.172413793	0.230769231	0.3125	0.367346939	0.2	0.259259259	0.192307692	0.214285714	0.186440678	0.183098592	0.205882353	0.238095238	0.217391304	0.06779661	0.156626506	0.246753247	0.229166667	0.246575342	0.254901961	0.421052632	0.168067227	0.224719101	0.13761467900000002	0.325	0.093023256	0.076923077	0.04	0.08510638300000001
chr15	85223943	85234875	-	hsa_circ_0000647	0.091836735	0.018518519	0.0	0.06567796599999999	0.971438286	0.261363636	0.269230769	0.171428571	0.38	0.255319149	0.240506329	0.236363636	0.3	0.172727273	0.065217391	0.102189781	0.35483871	0.275862069	0.282051282	0.34375	0.428571429	0.24	0.222222222	0.173076923	0.238095238	0.203389831	0.14084507	0.191176471	0.19047619	0.17391304300000002	0.050847458	0.180722892	0.16883116899999998	0.270833333	0.232876712	0.156862745	0.368421053	0.134453782	0.224719101	0.174311927	0.35	0.046511628	0.030769231	0.053333333	0.063829787
chr17	35818625	35834734	+	STAT3	0.166666667	0.057471264	0.034215991	0.055881027	1.0	0.377358491	0.254545455	0.241935484	0.425531915	0.254901961	0.209302326	0.230769231	0.441860465	0.272727273	0.069767442	0.15	0.403846154	0.363636364	0.40625	0.481481481	0.444444444	0.297297297	0.25	0.204545455	0.297297297	0.235294118	0.147540984	0.191780822	0.280701754	0.267857143	0.05	0.182926829	0.233333333	0.236363636	0.275362319	0.264705882	0.428571429	0.231884058	0.28571428600000004	0.23255814	0.333333333	0.05882352900000001	0.042857143	0.039473684	0.085714286
chr7	139741443	139757834	-	GATA2	0.055555556	0.08045977	0.0	0.036502929	0.973478409	0.33962264200000003	0.236363636	0.290322581	0.319148936	0.31372549	0.197674419	0.2	0.465116279	0.272727273	0.046511628	0.17	0.442307692	0.340909091	0.3125	0.4074074070000001	0.422222222	0.27027027	0.291666667	0.204545455	0.27027027	0.215686275	0.163934426	0.178082192	0.263157895	0.25	0.033333333	0.146341463	0.266666667	0.218181818	0.246376812	0.352941176	0.523809524	0.246376812	0.25	0.209302326	0.30952381	0.05882352900000001	0.028571429	0.026315789	0.085714286
chr1	11851263	11852436	-	NR2C2	0.0	0.034482759	0.0	0.01171699	0.8248894929999999	0.113207547	0.254545455	0.274193548	0.063829787	0.294117647	0.302325581	0.369230769	0.511627907	0.439393939	0.069767442	0.42	0.269230769	0.090909091	0.1875	0.222222222	0.15555555599999998	0.189189189	0.333333333	0.25	0.162162162	0.254901961	0.278688525	0.301369863	0.245614035	0.35714285700000004	0.066666667	0.37804878	0.2	0.254545455	0.15942029	0.264705882	0.333333333	0.275362319	0.535714286	0.558139535	0.214285714	0.117647059	0.1	0.078947368	0.05714285700000001
chr3	155605087	155643155	+	hsa_circ_0001351	0.12244898	0.033333333	0.029723715	0.033898305	0.971438286	0.261363636	0.288461538	0.171428571	0.48	0.319148936	0.189873418	0.218181818	0.283333333	0.181818182	0.043478261	0.109489051	0.322580645	0.344827586	0.333333333	0.46875	0.551020408	0.26	0.203703704	0.153846154	0.28571428600000004	0.169491525	0.098591549	0.161764706	0.14285714300000002	0.15942029	0.016949153	0.13253012	0.181818182	0.25	0.178082192	0.156862745	0.315789474	0.159663866	0.202247191	0.13761467900000002	0.4	0.046511628	0.030769231	0.026666667	0.042553191
chr7	35180644	35204571	-	hsa_circ_0004185	0.051020408	0.014814815	6.59e-05	0.026694915	0.738864332	0.25	0.288461538	0.171428571	0.46	0.34042553200000003	0.17721519	0.2	0.316666667	0.163636364	0.043478261	0.094890511	0.33870967700000004	0.396551724	0.307692308	0.46875	0.530612245	0.24	0.166666667	0.134615385	0.28571428600000004	0.118644068	0.098591549	0.117647059	0.166666667	0.15942029	0.016949153	0.096385542	0.194805195	0.270833333	0.178082192	0.176470588	0.421052632	0.14285714300000002	0.179775281	0.128440367	0.375	0.046511628	0.030769231	0.026666667	0.042553191
chr9	79890413	79898566	+	hsa_circ_0001863	0.010204082	0.007407406999999999	0.04234519	0.058898305	0.976878613	0.261363636	0.288461538	0.180952381	0.54	0.34042553200000003	0.164556962	0.218181818	0.283333333	0.181818182	0.043478261	0.102189781	0.290322581	0.379310345	0.307692308	0.53125	0.653061224	0.26	0.203703704	0.153846154	0.261904762	0.169491525	0.098591549	0.102941176	0.154761905	0.144927536	0.033898305	0.084337349	0.16883116899999998	0.229166667	0.16438356199999998	0.13725490199999998	0.3859649120000001	0.151260504	0.19101123600000006	0.119266055	0.425	0.046511628	0.030769231	0.026666667	0.042553191
chr4	5844819	5853196	-	BATF	0.027777778	0.034482759	0.0	-0.075709779	0.8636518190000001	0.301886792	0.272727273	0.241935484	0.255319149	0.31372549	0.255813953	0.292307692	0.465116279	0.287878788	0.046511628	0.19	0.384615385	0.25	0.3125	0.37037037	0.288888889	0.27027027	0.291666667	0.204545455	0.216216216	0.215686275	0.180327869	0.205479452	0.368421053	0.321428571	0.05	0.207317073	0.283333333	0.236363636	0.275362319	0.352941176	0.571428571	0.246376812	0.321428571	0.23255814	0.30952381	0.05882352900000001	0.042857143	0.039473684	0.085714286
chr1	202911152	202914297	-	STAT2	0.013888889	0.0	0.0	0.122577738	1.0	0.358490566	0.272727273	0.274193548	0.425531915	0.31372549	0.23255814	0.184615385	0.441860465	0.333333333	0.046511628	0.15	0.326923077	0.340909091	0.46875	0.444444444	0.466666667	0.297297297	0.270833333	0.227272727	0.405405405	0.254901961	0.147540984	0.16438356199999998	0.245614035	0.321428571	0.033333333	0.146341463	0.266666667	0.254545455	0.202898551	0.294117647	0.523809524	0.289855072	0.273809524	0.197674419	0.28571428600000004	0.05882352900000001	0.042857143	0.039473684	0.085714286
chr5	24033318	24062089	+	hsa_circ_0001468	0.040816327	0.014814815	0.028855812	-0.003389831	0.95783747	0.363636364	0.403846154	0.228571429	0.56	0.425531915	0.189873418	0.236363636	0.35	0.218181818	0.043478261	0.094890511	0.35483871	0.448275862	0.41025641	0.4375	0.489795918	0.34	0.203703704	0.173076923	0.333333333	0.169491525	0.08450704199999999	0.102941176	0.14285714300000002	0.17391304300000002	0.016949153	0.084337349	0.14285714300000002	0.333333333	0.150684932	0.156862745	0.333333333	0.18487395	0.19101123600000006	0.119266055	0.325	0.046511628	0.015384615	0.013333333	0.021276596
chr19	10870413	10887892	+	RCOR1	0.055555556	0.068965517	0.035975815	-0.022532672000000004	0.8775926559999999	0.16981132100000002	0.236363636	0.193548387	0.127659574	0.254901961	0.302325581	0.261538462	0.418604651	0.212121212	0.093023256	0.18	0.346153846	0.113636364	0.21875	0.296296296	0.222222222	0.243243243	0.35416666700000005	0.272727273	0.189189189	0.294117647	0.31147541	0.342465753	0.368421053	0.321428571	0.1	0.304878049	0.333333333	0.218181818	0.347826087	0.352941176	0.380952381	0.17391304300000002	0.345238095	0.220930233	0.238095238	0.117647059	0.1	0.065789474	0.114285714
chr17	59961931	59975100	-	hsa_circ_0000795	0.051020408	0.014814815	0.0	0.068644068	0.984019041	0.21590909100000005	0.230769231	0.123809524	0.42	0.34042553200000003	0.189873418	0.2	0.316666667	0.145454545	0.065217391	0.087591241	0.306451613	0.293103448	0.333333333	0.5	0.530612245	0.22	0.259259259	0.153846154	0.30952381	0.169491525	0.098591549	0.205882353	0.154761905	0.17391304300000002	0.050847458	0.144578313	0.194805195	0.229166667	0.246575342	0.176470588	0.350877193	0.12605042	0.224719101	0.13761467900000002	0.375	0.046511628	0.046153846	0.04	0.063829787
chr18	46889530	46906128	-	hsa_circ_0000849	0.0	0.007407406999999999	9.42e-05	0.038559322	0.908194492	0.227272727	0.326923077	0.19047619	0.4	0.29787234	0.189873418	0.254545455	0.316666667	0.163636364	0.043478261	0.109489051	0.35483871	0.310344828	0.256410256	0.4375	0.551020408	0.28	0.185185185	0.153846154	0.261904762	0.169491525	0.112676056	0.161764706	0.154761905	0.17391304300000002	0.016949153	0.13253012	0.181818182	0.229166667	0.178082192	0.19607843100000005	0.368421053	0.168067227	0.202247191	0.13761467900000002	0.375	0.046511628	0.030769231	0.026666667	0.042553191
chr1	147607950	147615965	-	hsa_circ_0007740	0.0	0.011111111000000002	0.018795671	0.006355932	0.13566814	0.170454545	0.25	0.16190476199999998	0.3	0.29787234	0.265822785	0.2	0.333333333	0.154545455	0.043478261	0.109489051	0.306451613	0.206896552	0.282051282	0.375	0.367346939	0.22	0.240740741	0.192307692	0.214285714	0.220338983	0.197183099	0.161764706	0.30952381	0.144927536	0.033898305	0.13253012	0.181818182	0.270833333	0.301369863	0.215686275	0.50877193	0.134453782	0.213483146	0.119266055	0.325	0.046511628	0.046153846	0.013333333	0.042553191
chr19	18965409	18971247	+	JUN	0.013888889	0.0	0.04720321	-0.008111762	0.816048963	0.188679245	0.218181818	0.241935484	0.14893617	0.294117647	0.290697674	0.323076923	0.348837209	0.257575758	0.11627907	0.18	0.384615385	0.06818181799999999	0.21875	0.259259259	0.177777778	0.324324324	0.375	0.295454545	0.162162162	0.294117647	0.31147541	0.369863014	0.315789474	0.410714286	0.133333333	0.329268293	0.3666666670000001	0.181818182	0.260869565	0.382352941	0.30952381	0.231884058	0.380952381	0.255813953	0.166666667	0.205882353	0.128571429	0.118421053	0.2
chr10	12212715	12228331	-	NR2C2	0.097222222	0.011494253	0.0	-0.016674178	1.0	0.41509434	0.272727273	0.306451613	0.382978723	0.294117647	0.23255814	0.215384615	0.418604651	0.272727273	0.093023256	0.15	0.384615385	0.295454545	0.375	0.4074074070000001	0.4	0.378378378	0.3125	0.204545455	0.27027027	0.274509804	0.213114754	0.205479452	0.280701754	0.267857143	0.066666667	0.17073170699999998	0.283333333	0.218181818	0.260869565	0.264705882	0.452380952	0.246376812	0.273809524	0.197674419	0.28571428600000004	0.117647059	0.071428571	0.039473684	0.114285714
chr10	75335555	75336119	-	hsa_circ_0018832	0.0	0.0	0.0	0.242372881	0.998639918	0.125	0.403846154	0.304761905	0.1	0.489361702	0.139240506	0.254545455	0.333333333	0.318181818	0.0	0.270072993	0.435483871	0.206896552	0.179487179	0.0	0.28571428600000004	0.28	0.203703704	0.211538462	0.261904762	0.152542373	0.070422535	0.073529412	0.166666667	0.15942029	0.0	0.144578313	0.207792208	0.375	0.16438356199999998	0.215686275	0.368421053	0.268907563	0.235955056	0.256880734	0.275	0.0	0.0	0.0	0.0
chr1	225589203	225609979	-	RAD21	0.027777778	0.103448276	0.0	0.0031545740000000003	1.0	0.396226415	0.2	0.306451613	0.468085106	0.254901961	0.151162791	0.184615385	0.372093023	0.287878788	0.046511628	0.16	0.403846154	0.386363636	0.34375	0.518518519	0.6	0.297297297	0.1875	0.181818182	0.324324324	0.176470588	0.098360656	0.150684932	0.210526316	0.232142857	0.033333333	0.134146341	0.25	0.181818182	0.17391304300000002	0.294117647	0.476190476	0.275362319	0.214285714	0.197674419	0.380952381	0.05882352900000001	0.042857143	0.039473684	0.085714286
chr1	209791796	209811993	-	SMARCB1	0.027777778	0.045977011	0.0	0.027039207000000003	0.919075145	0.226415094	0.236363636	0.258064516	0.212765957	0.31372549	0.255813953	0.292307692	0.418604651	0.318181818	0.069767442	0.23	0.384615385	0.204545455	0.28125	0.259259259	0.222222222	0.27027027	0.3125	0.272727273	0.189189189	0.235294118	0.262295082	0.260273973	0.368421053	0.303571429	0.066666667	0.25609756100000003	0.316666667	0.181818182	0.304347826	0.352941176	0.452380952	0.231884058	0.369047619	0.290697674	0.214285714	0.088235294	0.085714286	0.052631579000000005	0.05714285700000001
chr2	189862425	189866315	+	GATA2	0.0	0.022988506	0.053328539	0.047318612	0.998639918	0.5660377360000001	0.418181818	0.290322581	0.617021277	0.411764706	0.139534884	0.153846154	0.441860465	0.303030303	0.023255814	0.12	0.423076923	0.636363636	0.46875	0.5555555560000001	0.666666667	0.35135135100000003	0.229166667	0.227272727	0.405405405	0.117647059	0.098360656	0.095890411	0.245614035	0.17857142899999998	0.016666667	0.073170732	0.2	0.236363636	0.144927536	0.323529412	0.428571429	0.31884058	0.154761905	0.151162791	0.333333333	0.088235294	0.028571429	0.0	0.028571429
chr16	30777699	30783294	+	CHD1	0.027777778	0.0	0.053214491	0.15367282599999998	0.980618837	0.245283019	0.272727273	0.290322581	0.17021276600000002	0.294117647	0.279069767	0.276923077	0.348837209	0.333333333	0.11627907	0.26	0.365384615	0.13636363599999998	0.28125	0.296296296	0.177777778	0.324324324	0.3125	0.25	0.189189189	0.235294118	0.245901639	0.315068493	0.298245614	0.410714286	0.116666667	0.304878049	0.333333333	0.145454545	0.275362319	0.352941176	0.30952381	0.304347826	0.392857143	0.360465116	0.261904762	0.147058824	0.085714286	0.118421053	0.171428571
chr15	86064658	86080227	+	FOSL2	0.013888889	0.011494253	0.038861864	-0.008111762	0.980618837	0.377358491	0.236363636	0.306451613	0.404255319	0.274509804	0.186046512	0.2	0.418604651	0.272727273	0.046511628	0.14	0.403846154	0.386363636	0.34375	0.481481481	0.5111111110000001	0.297297297	0.25	0.181818182	0.324324324	0.215686275	0.180327869	0.16438356199999998	0.298245614	0.232142857	0.033333333	0.134146341	0.266666667	0.218181818	0.246376812	0.294117647	0.523809524	0.260869565	0.226190476	0.162790698	0.380952381	0.05882352900000001	0.042857143	0.026315789	0.085714286
chr9	140007812	140008480	-	ETS1	0.0	0.0	0.0	0.108156827	0.815708943	0.056603774	0.018181818	0.193548387	0.063829787	0.05882352900000001	0.348837209	0.292307692	0.209302326	0.090909091	0.162790698	0.21	0.173076923	0.0	0.3125	0.111111111	0.066666667	0.081081081	0.4375	0.272727273	0.162162162	0.411764706	0.68852459	0.534246575	0.543859649	0.392857143	0.45	0.414634146	0.316666667	0.054545455	0.449275362	0.352941176	0.35714285700000004	0.144927536	0.404761905	0.139534884	0.095238095	0.352941176	0.228571429	0.276315789	0.371428571
chr2	231940224	232018380	+	PHF8	0.291666667	0.413793103	0.02995503	0.059035602	0.939816389	0.471698113	0.290909091	0.306451613	0.531914894	0.31372549	0.186046512	0.2	0.418604651	0.287878788	0.046511628	0.13	0.365384615	0.477272727	0.40625	0.481481481	0.622222222	0.378378378	0.25	0.181818182	0.324324324	0.19607843100000005	0.131147541	0.136986301	0.228070175	0.232142857	0.033333333	0.12195122	0.216666667	0.236363636	0.202898551	0.264705882	0.476190476	0.289855072	0.214285714	0.162790698	0.35714285700000004	0.05882352900000001	0.028571429	0.026315789	0.05714285700000001
chr15	41037174	41037457	-	CCNT2	0.0	0.0	0.0	0.478593961	0.956817409	0.20754717	0.581818182	0.33870967700000004	0.0	0.490196078	0.127906977	0.323076923	0.255813953	0.318181818	0.162790698	0.46	0.75	0.0	0.0	0.0	0.088888889	0.297297297	0.145833333	0.568181818	0.108108108	0.0	0.114754098	0.246575342	0.245614035	0.625	0.0	0.25609756100000003	0.533333333	0.0	0.304347826	0.117647059	0.333333333	0.5072463770000001	0.380952381	0.5697674420000001	0.0	0.205882353	0.05714285700000001	0.144736842	0.0
chr2	219445283	219457430	+	STAT5A	0.055555556	0.08045977	0.034553383	0.07075259099999999	0.984019041	0.377358491	0.272727273	0.274193548	0.468085106	0.31372549	0.209302326	0.2	0.441860465	0.272727273	0.046511628	0.14	0.384615385	0.340909091	0.40625	0.518518519	0.488888889	0.324324324	0.3125	0.181818182	0.324324324	0.235294118	0.163934426	0.178082192	0.245614035	0.25	0.033333333	0.146341463	0.233333333	0.254545455	0.275362319	0.264705882	0.428571429	0.260869565	0.226190476	0.186046512	0.28571428600000004	0.05882352900000001	0.042857143	0.026315789	0.05714285700000001
chr3	51706356	51738339	+	MYC	0.041666667	0.045977011	0.024068885	0.086074808	0.955797348	0.150943396	0.181818182	0.225806452	0.14893617	0.235294118	0.255813953	0.276923077	0.348837209	0.272727273	0.046511628	0.26	0.346153846	0.13636363599999998	0.28125	0.296296296	0.177777778	0.189189189	0.291666667	0.25	0.189189189	0.254901961	0.31147541	0.315068493	0.3859649120000001	0.339285714	0.033333333	0.329268293	0.333333333	0.145454545	0.304347826	0.382352941	0.404761905	0.246376812	0.369047619	0.302325581	0.28571428600000004	0.05882352900000001	0.042857143	0.039473684	0.05714285700000001
chr19	47767859	47768203	+	CPSF6	0.0	0.0	0.270963542	0.458703375	0.8214892890000001	0.0	0.230769231	0.327868852	0.0	0.081081081	0.1875	0.644444444	0.066666667	0.350877193	0.8214285709999999	0.513513514	0.350877193	0.0	0.0	0.1	0.0	0.5	0.13636363599999998	0.348837209	0.0	0.435897436	0.323943662	0.558823529	0.076923077	0.666666667	0.440677966	0.564516129	0.553191489	0.085714286	0.047619048	0.225	0.191489362	0.081818182	0.382352941	0.682352941	0.0	0.363636364	0.592592593	0.706896552	0.24
chr19	47421744	47440665	+	hsa_circ_0000943	0.071428571	0.007407406999999999	0.032514188	0.162711864	0.976878613	0.238636364	0.307692308	0.19047619	0.3	0.319148936	0.253164557	0.290909091	0.3	0.181818182	0.086956522	0.138686131	0.33870967700000004	0.224137931	0.307692308	0.34375	0.346938776	0.26	0.240740741	0.211538462	0.261904762	0.220338983	0.15492957699999998	0.220588235	0.17857142899999998	0.260869565	0.050847458	0.180722892	0.207792208	0.25	0.219178082	0.19607843100000005	0.298245614	0.168067227	0.25842696600000004	0.183486239	0.325	0.093023256	0.076923077	0.053333333	0.063829787
chr14	106331860	106365981	-	hsa_circ_0033793	0.010204082	0.033333333	0.000597958	-0.06991525400000001	0.4233254	0.227272727	0.346153846	0.171428571	0.22	0.489361702	0.430379747	0.363636364	0.266666667	0.209090909	0.065217391	0.16058394199999998	0.241935484	0.172413793	0.205128205	0.1875	0.14285714300000002	0.28	0.444444444	0.307692308	0.166666667	0.35593220299999995	0.38028169	0.382352941	0.261904762	0.31884058	0.084745763	0.26506024100000003	0.22077922100000005	0.208333333	0.273972603	0.19607843100000005	0.210526316	0.159663866	0.426966292	0.183486239	0.175	0.093023256	0.107692308	0.053333333	0.063829787
chr16	71795414	71823385	-	STAT3	0.194444444	0.045977011	0.0	0.086525462	0.937096226	0.41509434	0.254545455	0.274193548	0.468085106	0.254901961	0.186046512	0.184615385	0.418604651	0.287878788	0.069767442	0.14	0.384615385	0.386363636	0.375	0.518518519	0.5111111110000001	0.324324324	0.229166667	0.181818182	0.297297297	0.19607843100000005	0.147540984	0.191780822	0.245614035	0.232142857	0.05	0.158536585	0.25	0.218181818	0.231884058	0.264705882	0.428571429	0.246376812	0.226190476	0.186046512	0.380952381	0.05882352900000001	0.042857143	0.039473684	0.085714286
chr9	123914762	123922580	+	hsa_circ_0001884	0.020408163	0.0	0.033721091	0.098305085	1.0	0.284090909	0.326923077	0.20952381	0.42	0.319148936	0.17721519	0.254545455	0.333333333	0.2	0.043478261	0.102189781	0.33870967700000004	0.344827586	0.282051282	0.4375	0.510204082	0.24	0.222222222	0.153846154	0.261904762	0.152542373	0.08450704199999999	0.117647059	0.154761905	0.202898551	0.016949153	0.13253012	0.16883116899999998	0.270833333	0.191780822	0.235294118	0.350877193	0.176470588	0.213483146	0.146788991	0.425	0.046511628	0.030769231	0.026666667	0.021276596
chr6	130632435	130634238	-	IGF2BP2	0.0	0.0	0.0	-0.046181172	0.8085685140000001	0.376623377	0.442307692	0.360655738	0.38	0.405405405	0.28125	0.288888889	0.6	0.3859649120000001	0.071428571	0.22972973	0.228070175	0.266666667	0.363636364	0.3	0.301886792	0.45	0.363636364	0.209302326	0.264705882	0.230769231	0.169014085	0.191176471	0.243589744	0.270833333	0.033898305	0.225806452	0.29787234	0.314285714	0.428571429	0.35	0.468085106	0.236363636	0.308823529	0.164705882	0.25	0.121212121	0.018518519	0.034482759	0.12
chr11	122929339	122929969	-	MXI1	0.0	0.0	0.0	0.426318161	0.8126487590000001	0.188679245	0.436363636	0.225806452	0.212765957	0.37254902	0.290697674	0.16923076899999998	0.488372093	0.287878788	0.11627907	0.17	0.519230769	0.227272727	0.40625	0.518518519	0.244444444	0.35135135100000003	0.35416666700000005	0.5	0.432432432	0.470588235	0.081967213	0.109589041	0.3859649120000001	0.232142857	0.033333333	0.12195122	0.233333333	0.090909091	0.246376812	0.558823529	0.642857143	0.362318841	0.25	0.162790698	0.14285714300000002	0.05882352900000001	0.028571429	0.078947368	0.085714286
chr2	97024782	97033111	+	hsa_circ_0001046	0.030612245	0.011111111000000002	0.0365508	0.021610169	0.98265896	0.25	0.307692308	0.2	0.3	0.361702128	0.215189873	0.254545455	0.3	0.190909091	0.065217391	0.124087591	0.419354839	0.25862069	0.256410256	0.34375	0.387755102	0.26	0.259259259	0.230769231	0.238095238	0.186440678	0.12676056300000002	0.220588235	0.17857142899999998	0.217391304	0.033898305	0.16867469899999998	0.207792208	0.1875	0.260273973	0.176470588	0.280701754	0.168067227	0.25842696600000004	0.165137615	0.375	0.046511628	0.030769231	0.026666667	0.063829787
chr2	120446485	120461794	+	hsa_circ_0056228	0.030612245	0.066666667	0.034239008	-0.026694915	0.856851411	0.170454545	0.307692308	0.180952381	0.2	0.468085106	0.303797468	0.381818182	0.3	0.172727273	0.065217391	0.16058394199999998	0.306451613	0.137931034	0.230769231	0.21875	0.224489796	0.24	0.425925926	0.211538462	0.19047619	0.237288136	0.23943662	0.294117647	0.238095238	0.289855072	0.06779661	0.240963855	0.22077922100000005	0.208333333	0.260273973	0.235294118	0.280701754	0.168067227	0.33707865200000003	0.211009174	0.2	0.093023256	0.076923077	0.04	0.042553191
chr15	72810407	72853890	+	hsa_circ_0000629	0.112244898	0.037037037	0.028441479	0.024576271	0.945596736	0.295454545	0.307692308	0.19047619	0.5	0.361702128	0.189873418	0.2	0.283333333	0.172727273	0.043478261	0.102189781	0.33870967700000004	0.362068966	0.307692308	0.5	0.530612245	0.3	0.203703704	0.153846154	0.30952381	0.169491525	0.098591549	0.161764706	0.14285714300000002	0.17391304300000002	0.033898305	0.120481928	0.16883116899999998	0.229166667	0.191780822	0.156862745	0.315789474	0.168067227	0.202247191	0.13761467900000002	0.4	0.046511628	0.046153846	0.026666667	0.042553191
chr6	131276244	131277639	-	hsa_circ_0001640	0.0	0.003703704	0.0	0.197033898	1.0	0.363636364	0.346153846	0.371428571	0.44	0.234042553	0.240506329	0.236363636	0.2	0.327272727	0.065217391	0.16058394199999998	0.35483871	0.25862069	0.282051282	0.53125	0.428571429	0.3	0.074074074	0.153846154	0.28571428600000004	0.271186441	0.08450704199999999	0.205882353	0.130952381	0.246376812	0.050847458	0.084337349	0.14285714300000002	0.166666667	0.150684932	0.19607843100000005	0.210526316	0.369747899	0.247191011	0.201834862	0.45	0.046511628	0.061538462	0.013333333	0.021276596
chr5	49694940	49707217	-	hsa_circ_0001481	0.0	0.0	0.0	0.038559322	0.888133288	0.318181818	0.346153846	0.20952381	0.52	0.382978723	0.164556962	0.218181818	0.316666667	0.163636364	0.02173913	0.087591241	0.33870967700000004	0.413793103	0.358974359	0.4375	0.632653061	0.32	0.185185185	0.115384615	0.28571428600000004	0.13559322	0.08450704199999999	0.117647059	0.166666667	0.188405797	0.016949153	0.072289157	0.16883116899999998	0.270833333	0.16438356199999998	0.176470588	0.438596491	0.168067227	0.16853932600000002	0.100917431	0.425	0.046511628	0.015384615	0.013333333	0.021276596
chr17	36918663	36920478	+	THAP1	0.013888889	0.0	0.033145207	0.045966652	0.8891533490000001	0.264150943	0.236363636	0.225806452	0.17021276600000002	0.254901961	0.302325581	0.246153846	0.395348837	0.257575758	0.069767442	0.19	0.403846154	0.13636363599999998	0.40625	0.222222222	0.133333333	0.324324324	0.395833333	0.181818182	0.189189189	0.352941176	0.295081967	0.301369863	0.456140351	0.375	0.066666667	0.231707317	0.266666667	0.181818182	0.347826087	0.441176471	0.452380952	0.202898551	0.30952381	0.290697674	0.28571428600000004	0.147058824	0.1	0.039473684	0.05714285700000001
chr15	91029261	91030814	+	hsa_circ_0000653	0.0	0.0	0.057567235	0.094067797	0.926215573	0.272727273	0.307692308	0.228571429	0.34	0.29787234	0.265822785	0.181818182	0.3	0.181818182	0.108695652	0.145985401	0.370967742	0.275862069	0.256410256	0.4375	0.326530612	0.3	0.240740741	0.211538462	0.28571428600000004	0.237288136	0.15492957699999998	0.220588235	0.238095238	0.130434783	0.050847458	0.096385542	0.28571428600000004	0.395833333	0.301369863	0.19607843100000005	0.210526316	0.151260504	0.213483146	0.13761467900000002	0.2	0.11627907	0.030769231	0.013333333	0.14893617
chr15	90982563	90986710	+	hsa_circ_0000651	0.030612245	0.0	0.038970884	0.081355932	0.972798368	0.272727273	0.269230769	0.180952381	0.46	0.29787234	0.253164557	0.290909091	0.25	0.181818182	0.043478261	0.109489051	0.370967742	0.25862069	0.333333333	0.375	0.489795918	0.22	0.222222222	0.173076923	0.238095238	0.169491525	0.12676056300000002	0.205882353	0.154761905	0.217391304	0.033898305	0.180722892	0.207792208	0.270833333	0.178082192	0.13725490199999998	0.298245614	0.176470588	0.235955056	0.174311927	0.3	0.069767442	0.046153846	0.026666667	0.042553191
chr19	7115937	7116204	-	hsa_circ_0000884	0.0	0.003703704	0.0	0.009322034	0.766405984	0.636363636	0.288461538	0.323809524	0.3	0.319148936	0.139240506	0.0	0.183333333	0.272727273	0.0	0.248175182	0.419354839	0.189655172	0.179487179	0.21875	0.448979592	0.22	0.0	0.365384615	0.095238095	0.186440678	0.056338028	0.161764706	0.047619048	0.101449275	0.0	0.084337349	0.051948052	0.083333333	0.095890411	0.13725490199999998	0.192982456	0.31092437	0.04494382	0.23853211	0.175	0.0	0.107692308	0.053333333	0.0
chr2	234296902	234299129	+	TRA2A	0.0	0.0	0.07792134099999999	-0.009325044	0.97415845	0.246753247	0.269230769	0.278688525	0.24	0.459459459	0.28125	0.2	0.4	0.280701754	0.14285714300000002	0.324324324	0.298245614	0.2	0.242424242	0.3666666670000001	0.41509434	0.25	0.227272727	0.23255814	0.352941176	0.282051282	0.15492957699999998	0.25	0.192307692	0.35416666700000005	0.06779661	0.193548387	0.34042553200000003	0.314285714	0.253968254	0.25	0.446808511	0.145454545	0.367647059	0.235294118	0.325	0.151515152	0.074074074	0.068965517	0.12
chr1	236973802	236990196	+	MYC	0.0	0.011494253	0.034394983	0.018026138	0.980618837	0.358490566	0.236363636	0.306451613	0.425531915	0.294117647	0.174418605	0.184615385	0.441860465	0.287878788	0.046511628	0.14	0.403846154	0.4318181820000001	0.375	0.481481481	0.5555555560000001	0.324324324	0.229166667	0.204545455	0.324324324	0.176470588	0.114754098	0.123287671	0.263157895	0.214285714	0.016666667	0.109756098	0.25	0.236363636	0.188405797	0.294117647	0.5476190479999999	0.246376812	0.214285714	0.162790698	0.35714285700000004	0.05882352900000001	0.014285714	0.026315789	0.05714285700000001
chr10	32304436	32327146	-	GABPA	0.125	0.057471264	0.000557568	0.059936909	1.0	0.490566038	0.290909091	0.322580645	0.5106382979999999	0.31372549	0.174418605	0.230769231	0.395348837	0.318181818	0.046511628	0.13	0.403846154	0.4318181820000001	0.375	0.518518519	0.622222222	0.405405405	0.208333333	0.181818182	0.324324324	0.19607843100000005	0.098360656	0.136986301	0.210526316	0.25	0.05	0.12195122	0.233333333	0.218181818	0.17391304300000002	0.264705882	0.428571429	0.289855072	0.226190476	0.186046512	0.380952381	0.088235294	0.042857143	0.039473684	0.085714286
chr9	111800296	111870850	-	PRDM1	0.25	0.149425287	0.0	0.040108157	1.0	0.41509434	0.254545455	0.290322581	0.446808511	0.294117647	0.174418605	0.2	0.441860465	0.287878788	0.046511628	0.15	0.403846154	0.409090909	0.40625	0.518518519	0.533333333	0.324324324	0.229166667	0.181818182	0.324324324	0.19607843100000005	0.114754098	0.136986301	0.245614035	0.232142857	0.033333333	0.134146341	0.233333333	0.218181818	0.231884058	0.294117647	0.476190476	0.260869565	0.226190476	0.174418605	0.35714285700000004	0.05882352900000001	0.028571429	0.026315789	0.05714285700000001
chr14	71880664	71933964	+	hsa_circ_0006783	0.14285714300000002	0.07037037	0.027295784	0.028389831	0.888133288	0.238636364	0.269230769	0.16190476199999998	0.42	0.319148936	0.202531646	0.236363636	0.3	0.154545455	0.043478261	0.102189781	0.322580645	0.310344828	0.333333333	0.4375	0.530612245	0.24	0.203703704	0.153846154	0.28571428600000004	0.169491525	0.112676056	0.161764706	0.166666667	0.17391304300000002	0.016949153	0.120481928	0.194805195	0.270833333	0.191780822	0.19607843100000005	0.368421053	0.134453782	0.202247191	0.13761467900000002	0.375	0.046511628	0.030769231	0.026666667	0.042553191
chr2	96576120	96587427	-	hsa_circ_0055603	0.0	0.0	0.000277792	-0.083474576	0.308398504	0.261363636	0.25	0.28571428600000004	0.42	0.446808511	0.113924051	0.236363636	0.35	0.218181818	0.065217391	0.138686131	0.5	0.396551724	0.333333333	0.46875	0.428571429	0.3	0.240740741	0.192307692	0.28571428600000004	0.084745763	0.056338028	0.073529412	0.130952381	0.15942029	0.016949153	0.084337349	0.14285714300000002	0.270833333	0.136986301	0.13725490199999998	0.3859649120000001	0.193277311	0.202247191	0.146788991	0.35	0.11627907	0.015384615	0.013333333	0.063829787
chr3	169854206	169867032	-	hsa_circ_0001359	0.06122449	0.018518519	0.0	0.073305085	0.930295818	0.284090909	0.269230769	0.180952381	0.46	0.29787234	0.189873418	0.236363636	0.333333333	0.163636364	0.043478261	0.094890511	0.370967742	0.344827586	0.307692308	0.40625	0.489795918	0.26	0.203703704	0.115384615	0.261904762	0.186440678	0.098591549	0.161764706	0.130952381	0.188405797	0.033898305	0.144578313	0.16883116899999998	0.229166667	0.219178082	0.176470588	0.333333333	0.134453782	0.224719101	0.155963303	0.375	0.046511628	0.046153846	0.026666667	0.042553191
chr6	159001971	159029782	+	hsa_circ_0001662	0.112244898	0.040740741	0.043112648	-0.040677966	0.903434206	0.181818182	0.230769231	0.14285714300000002	0.28	0.29787234	0.22784810100000005	0.272727273	0.3	0.145454545	0.065217391	0.116788321	0.306451613	0.172413793	0.256410256	0.34375	0.346938776	0.2	0.27777777800000003	0.192307692	0.214285714	0.203389831	0.169014085	0.25	0.19047619	0.231884058	0.06779661	0.204819277	0.25974026	0.229166667	0.232876712	0.215686275	0.368421053	0.12605042	0.25842696600000004	0.155963303	0.3	0.093023256	0.076923077	0.066666667	0.063829787
chr2	24493539	24538093	-	SP1	0.263888889	0.126436782	3.48e-05	0.074357819	0.984019041	0.528301887	0.290909091	0.35483871	0.531914894	0.333333333	0.162790698	0.215384615	0.418604651	0.348484848	0.046511628	0.16	0.423076923	0.477272727	0.40625	0.518518519	0.577777778	0.405405405	0.208333333	0.204545455	0.35135135100000003	0.176470588	0.114754098	0.136986301	0.192982456	0.232142857	0.033333333	0.134146341	0.2	0.218181818	0.17391304300000002	0.235294118	0.404761905	0.31884058	0.226190476	0.197674419	0.404761905	0.088235294	0.028571429	0.026315789	0.05714285700000001
chr14	60715965	60765805	+	EP300	0.06944444400000001	0.091954023	0.029652486	0.122127084	1.0	0.433962264	0.254545455	0.306451613	0.553191489	0.274509804	0.139534884	0.153846154	0.418604651	0.287878788	0.046511628	0.13	0.384615385	0.5	0.4375	0.592592593	0.7333333329999999	0.35135135100000003	0.1875	0.159090909	0.35135135100000003	0.176470588	0.098360656	0.109589041	0.210526316	0.196428571	0.033333333	0.109756098	0.2	0.236363636	0.15942029	0.235294118	0.523809524	0.275362319	0.17857142899999998	0.151162791	0.404761905	0.05882352900000001	0.028571429	0.026315789	0.05714285700000001
chr3	51967445	51972220	-	CEBPD	0.013888889	0.0	0.0	0.1306895	0.873852431	0.113207547	0.109090909	0.161290323	0.14893617	0.215686275	0.244186047	0.307692308	0.325581395	0.166666667	0.093023256	0.26	0.326923077	0.06818181799999999	0.25	0.296296296	0.111111111	0.108108108	0.3125	0.204545455	0.135135135	0.176470588	0.327868852	0.383561644	0.3859649120000001	0.375	0.083333333	0.365853659	0.4	0.2	0.333333333	0.411764706	0.261904762	0.188405797	0.369047619	0.302325581	0.166666667	0.147058824	0.114285714	0.052631579000000005	0.114285714
chr19	14705328	14706127	+	POU2F2	0.0	0.0	0.04950001	0.030644434	0.68650119	0.188679245	0.290909091	0.241935484	0.17021276600000002	0.31372549	0.325581395	0.16923076899999998	0.441860465	0.287878788	0.093023256	0.15	0.480769231	0.113636364	0.1875	0.148148148	0.177777778	0.378378378	0.333333333	0.409090909	0.135135135	0.490196078	0.31147541	0.342465753	0.49122807	0.339285714	0.066666667	0.231707317	0.316666667	0.181818182	0.492753623	0.264705882	0.476190476	0.217391304	0.35714285700000004	0.26744186	0.119047619	0.029411765	0.085714286	0.039473684	0.028571429
chr22	41923912	41940125	-	hsa_circ_0001237	0.081632653	0.018518519	0.0	0.00720339	0.984019041	0.125	0.230769231	0.114285714	0.16	0.276595745	0.303797468	0.309090909	0.3	0.145454545	0.086956522	0.15328467199999998	0.290322581	0.08620689699999999	0.179487179	0.21875	0.183673469	0.18	0.333333333	0.211538462	0.14285714300000002	0.237288136	0.23943662	0.352941176	0.226190476	0.246376812	0.101694915	0.313253012	0.246753247	0.229166667	0.287671233	0.274509804	0.245614035	0.12605042	0.314606742	0.211009174	0.2	0.093023256	0.107692308	0.08	0.08510638300000001
chr12	57789531	57824788	-	hsa_circ_0027246	0.204081633	0.048148148	0.0	0.03559322	0.7800068	0.181818182	0.269230769	0.133333333	0.3	0.29787234	0.22784810100000005	0.218181818	0.3	0.163636364	0.065217391	0.116788321	0.33870967700000004	0.224137931	0.256410256	0.375	0.428571429	0.2	0.259259259	0.173076923	0.238095238	0.203389831	0.15492957699999998	0.25	0.17857142899999998	0.202898551	0.06779661	0.204819277	0.207792208	0.208333333	0.273972603	0.19607843100000005	0.280701754	0.134453782	0.235955056	0.183486239	0.375	0.046511628	0.061538462	0.053333333	0.08510638300000001
chr11	47504246	47510576	-	hsa_circ_0000304	0.040816327	0.0	0.0	0.111440678	0.976878613	0.25	0.307692308	0.19047619	0.38	0.382978723	0.22784810100000005	0.290909091	0.283333333	0.2	0.043478261	0.131386861	0.322580645	0.25862069	0.282051282	0.40625	0.367346939	0.26	0.240740741	0.192307692	0.238095238	0.203389831	0.15492957699999998	0.191176471	0.14285714300000002	0.246376812	0.050847458	0.144578313	0.207792208	0.25	0.219178082	0.215686275	0.280701754	0.176470588	0.269662921	0.183486239	0.325	0.046511628	0.076923077	0.053333333	0.042553191
chr15	41988272	42005694	+	hsa_circ_0000593	0.051020408	0.003703704	0.032608354	0.091949153	0.998639918	0.21590909100000005	0.269230769	0.152380952	0.38	0.29787234	0.202531646	0.236363636	0.3	0.145454545	0.065217391	0.094890511	0.290322581	0.24137931	0.307692308	0.375	0.530612245	0.22	0.203703704	0.153846154	0.28571428600000004	0.169491525	0.12676056300000002	0.205882353	0.17857142899999998	0.202898551	0.050847458	0.144578313	0.207792208	0.270833333	0.260273973	0.215686275	0.350877193	0.134453782	0.224719101	0.128440367	0.375	0.069767442	0.046153846	0.04	0.063829787
chr4	152021636	152022314	+	ARID3A	0.0	0.0	0.053654843	0.27850383100000004	0.8888133290000001	0.41509434	0.236363636	0.35483871	0.531914894	0.117647059	0.139534884	0.276923077	0.372093023	0.318181818	0.0	0.12	0.538461538	0.340909091	0.21875	0.592592593	0.533333333	0.189189189	0.145833333	0.204545455	0.324324324	0.235294118	0.06557377	0.054794521	0.15789473699999998	0.232142857	0.05	0.109756098	0.25	0.127272727	0.086956522	0.470588235	0.452380952	0.463768116	0.19047619	0.069767442	0.238095238	0.029411765	0.014285714	0.013157895	0.085714286
chr5	125912770	125929096	-	TCF12	0.083333333	0.08045977	0.0	-0.004055881	0.996939816	0.33962264200000003	0.272727273	0.241935484	0.361702128	0.274509804	0.244186047	0.246153846	0.395348837	0.272727273	0.069767442	0.15	0.346153846	0.295454545	0.3125	0.444444444	0.422222222	0.297297297	0.291666667	0.181818182	0.27027027	0.235294118	0.196721311	0.219178082	0.315789474	0.267857143	0.05	0.231707317	0.283333333	0.218181818	0.289855072	0.235294118	0.428571429	0.246376812	0.273809524	0.220930233	0.30952381	0.05882352900000001	0.042857143	0.052631579000000005	0.085714286
chr1	22202721	22222803	-	SPI1	0.06944444400000001	0.034482759	0.0	0.060387562	0.998639918	0.150943396	0.218181818	0.193548387	0.106382979	0.254901961	0.325581395	0.307692308	0.348837209	0.242424242	0.093023256	0.21	0.326923077	0.090909091	0.25	0.259259259	0.133333333	0.216216216	0.35416666700000005	0.272727273	0.189189189	0.31372549	0.393442623	0.397260274	0.421052632	0.375	0.1	0.329268293	0.35	0.163636364	0.333333333	0.411764706	0.35714285700000004	0.188405797	0.380952381	0.279069767	0.19047619	0.117647059	0.114285714	0.078947368	0.114285714
chr1	146405853	146446237	+	hsa_circ_0013940	0.040816327	0.114814815	0.030390729	-0.065254237	0.205372322	0.170454545	0.269230769	0.2	0.22	0.29787234	0.22784810100000005	0.254545455	0.3666666670000001	0.163636364	0.065217391	0.131386861	0.403225806	0.189655172	0.333333333	0.28125	0.306122449	0.26	0.222222222	0.230769231	0.238095238	0.203389831	0.15492957699999998	0.176470588	0.226190476	0.188405797	0.016949153	0.16867469899999998	0.16883116899999998	0.25	0.273972603	0.274509804	0.438596491	0.14285714300000002	0.247191011	0.155963303	0.275	0.046511628	0.030769231	0.013333333	0.042553191
chr6	76344422	76388643	+	hsa_circ_0001613	0.173469388	0.048148148	0.033857633	0.061440678	0.964977899	0.318181818	0.288461538	0.171428571	0.58	0.361702128	0.17721519	0.218181818	0.283333333	0.172727273	0.043478261	0.087591241	0.322580645	0.431034483	0.307692308	0.5	0.632653061	0.28	0.185185185	0.153846154	0.333333333	0.152542373	0.08450704199999999	0.132352941	0.130952381	0.17391304300000002	0.033898305	0.108433735	0.15584415599999998	0.25	0.150684932	0.13725490199999998	0.315789474	0.159663866	0.19101123600000006	0.128440367	0.4	0.046511628	0.030769231	0.026666667	0.042553191
chr9	70873447	70874350	+	IGF2BP2	0.0	0.0	0.077557425	0.052841918	0.602176131	0.428571429	0.25	0.37704918	0.74	0.35135135100000003	0.1875	0.311111111	0.244444444	0.333333333	0.0	0.189189189	0.49122807	0.622222222	0.393939394	0.533333333	0.622641509	0.325	0.25	0.093023256	0.294117647	0.333333333	0.14084507	0.014705882	0.115384615	0.208333333	0.016949153	0.112903226	0.191489362	0.485714286	0.126984127	0.05	0.382978723	0.254545455	0.088235294	0.141176471	0.35	0.0	0.037037037	0.0	0.08
chr17	7225183	7226882	-	FOXP2	0.013888889	0.0	0.0	0.218566922	0.945596736	0.113207547	0.290909091	0.177419355	0.08510638300000001	0.352941176	0.348837209	0.323076923	0.325581395	0.242424242	0.186046512	0.22	0.365384615	0.090909091	0.25	0.37037037	0.088888889	0.162162162	0.4375	0.4318181820000001	0.216216216	0.352941176	0.278688525	0.356164384	0.298245614	0.303571429	0.083333333	0.414634146	0.433333333	0.2	0.202898551	0.264705882	0.35714285700000004	0.260869565	0.392857143	0.279069767	0.19047619	0.176470588	0.071428571	0.118421053	0.114285714
chr16	29541391	29553031	-	hsa_circ_0038908	0.030612245	0.0	0.004854293	0.056779661	0.323699422	0.272727273	0.269230769	0.20952381	0.48	0.34042553200000003	0.17721519	0.236363636	0.316666667	0.2	0.043478261	0.109489051	0.387096774	0.310344828	0.256410256	0.4375	0.510204082	0.28	0.203703704	0.173076923	0.238095238	0.152542373	0.08450704199999999	0.147058824	0.119047619	0.188405797	0.033898305	0.120481928	0.181818182	0.229166667	0.150684932	0.176470588	0.350877193	0.176470588	0.224719101	0.155963303	0.35	0.023255814	0.030769231	0.026666667	0.042553191
chr17	37455242	37457328	-	hsa_circ_0000761	0.010204082	0.003703704	0.0	0.090677966	0.964977899	0.21590909100000005	0.269230769	0.16190476199999998	0.4	0.255319149	0.215189873	0.218181818	0.3	0.127272727	0.086956522	0.131386861	0.258064516	0.327586207	0.307692308	0.375	0.530612245	0.2	0.222222222	0.134615385	0.261904762	0.203389831	0.12676056300000002	0.25	0.119047619	0.217391304	0.050847458	0.180722892	0.16883116899999998	0.1875	0.232876712	0.13725490199999998	0.315789474	0.134453782	0.224719101	0.174311927	0.375	0.069767442	0.061538462	0.04	0.106382979
chr8	124121556	124132428	+	SMNDC1	0.075757576	0.015037594	0.066018964	0.058614565	0.943216593	0.376623377	0.326923077	0.31147541	0.56	0.513513514	0.234375	0.266666667	0.422222222	0.333333333	0.071428571	0.162162162	0.333333333	0.5555555560000001	0.424242424	0.533333333	0.509433962	0.325	0.272727273	0.209302326	0.441176471	0.256410256	0.098591549	0.132352941	0.141025641	0.229166667	0.033898305	0.161290323	0.255319149	0.4	0.206349206	0.175	0.404255319	0.163636364	0.25	0.15294117599999998	0.375	0.090909091	0.037037037	0.034482759	0.08
chr4	76878477	76903190	-	FOXM1	0.06944444400000001	0.08045977	6.34e-05	0.056782334	0.98265896	0.433962264	0.309090909	0.306451613	0.446808511	0.352941176	0.186046512	0.230769231	0.441860465	0.318181818	0.046511628	0.14	0.365384615	0.363636364	0.4375	0.481481481	0.5111111110000001	0.405405405	0.270833333	0.227272727	0.35135135100000003	0.235294118	0.131147541	0.150684932	0.245614035	0.25	0.033333333	0.134146341	0.25	0.218181818	0.202898551	0.264705882	0.476190476	0.304347826	0.226190476	0.174418605	0.35714285700000004	0.088235294	0.042857143	0.026315789	0.05714285700000001
chrX	134655200	134679497	+	FBL	0.045454545	0.030075188	0.032014557	0.044849023	0.858891533	0.298701299	0.288461538	0.31147541	0.46	0.405405405	0.25	0.244444444	0.444444444	0.298245614	0.071428571	0.202702703	0.315789474	0.422222222	0.424242424	0.433333333	0.452830189	0.325	0.272727273	0.186046512	0.323529412	0.256410256	0.12676056300000002	0.161764706	0.217948718	0.270833333	0.033898305	0.177419355	0.29787234	0.371428571	0.238095238	0.25	0.489361702	0.181818182	0.264705882	0.164705882	0.4	0.060606061	0.055555556	0.051724138	0.12
chr9	134404514	134404971	-	MXI1	0.0	0.0	0.0	0.166291122	0.8102686159999999	0.037735849	0.127272727	0.14516129	0.08510638300000001	0.352941176	0.174418605	0.276923077	0.255813953	0.272727273	0.255813953	0.26	0.346153846	0.045454545	0.34375	0.074074074	0.044444444000000013	0.108108108	0.375	0.636363636	0.189189189	0.392156863	0.393442623	0.328767123	0.350877193	0.232142857	0.066666667	0.26829268300000003	0.333333333	0.127272727	0.289855072	0.529411765	0.428571429	0.15942029	0.369047619	0.279069767	0.095238095	0.323529412	0.214285714	0.118421053	0.257142857
chr2	131100658	131104197	+	POLR2A	0.027777778	0.0	0.069355454	0.088778729	0.980618837	0.264150943	0.2	0.225806452	0.17021276600000002	0.254901961	0.26744186	0.307692308	0.372093023	0.242424242	0.209302326	0.18	0.346153846	0.13636363599999998	0.21875	0.333333333	0.2	0.216216216	0.4166666670000001	0.272727273	0.27027027	0.294117647	0.327868852	0.342465753	0.350877193	0.375	0.2	0.292682927	0.35	0.2	0.260869565	0.5	0.28571428600000004	0.231884058	0.28571428600000004	0.302325581	0.14285714300000002	0.205882353	0.228571429	0.15789473699999998	0.2
chr1	22168494	22199253	-	POLR2A	0.152777778	0.08045977	0.0	0.07075259099999999	0.968378103	0.188679245	0.218181818	0.193548387	0.14893617	0.274509804	0.33720930200000004	0.323076923	0.418604651	0.242424242	0.11627907	0.21	0.307692308	0.113636364	0.25	0.259259259	0.15555555599999998	0.243243243	0.4166666670000001	0.272727273	0.216216216	0.352941176	0.393442623	0.369863014	0.368421053	0.375	0.1	0.341463415	0.316666667	0.2	0.333333333	0.411764706	0.261904762	0.202898551	0.404761905	0.290697674	0.19047619	0.147058824	0.128571429	0.078947368	0.114285714
chr19	39212177	39212518	+	SPI1	0.0	0.0	0.097263956	0.247408743	0.7956477390000001	0.056603774	0.272727273	0.290322581	0.0	0.235294118	0.441860465	0.353846154	0.604651163	0.227272727	0.348837209	0.32	0.115384615	0.06818181799999999	0.28125	0.111111111	0.066666667	0.081081081	0.604166667	0.477272727	0.162162162	0.411764706	0.344262295	0.767123288	0.210526316	0.571428571	0.3	0.390243902	0.433333333	0.327272727	0.304347826	0.176470588	0.214285714	0.376811594	0.4166666670000001	0.244186047	0.071428571	0.441176471	0.171428571	0.197368421	0.342857143
chr11	92085261	92088570	+	hsa_circ_0000348	0.0	0.0	0.07491587799999999	0.517372881	0.963957837	0.25	0.365384615	0.247619048	0.3	0.382978723	0.22784810100000005	0.272727273	0.3666666670000001	0.218181818	0.108695652	0.175182482	0.403225806	0.275862069	0.256410256	0.25	0.387755102	0.24	0.203703704	0.307692308	0.261904762	0.169491525	0.112676056	0.132352941	0.166666667	0.231884058	0.033898305	0.120481928	0.14285714300000002	0.333333333	0.178082192	0.215686275	0.315789474	0.210084034	0.29213483100000004	0.13761467900000002	0.25	0.093023256	0.046153846	0.026666667	0.106382979
chr14	75247107	75269379	+	hsa_circ_0000555	0.06122449	0.014814815	0.036147452	0.159745763	0.984019041	0.227272727	0.307692308	0.16190476199999998	0.42	0.34042553200000003	0.215189873	0.218181818	0.333333333	0.172727273	0.043478261	0.102189781	0.306451613	0.310344828	0.307692308	0.375	0.530612245	0.26	0.240740741	0.153846154	0.28571428600000004	0.203389831	0.112676056	0.161764706	0.17857142899999998	0.188405797	0.033898305	0.120481928	0.181818182	0.291666667	0.232876712	0.215686275	0.368421053	0.151260504	0.224719101	0.128440367	0.35	0.046511628	0.030769231	0.026666667	0.063829787
chr6	136972121	137019820	-	POLR2A	0.194444444	0.183908046	0.0	0.04055881	0.971438286	0.490566038	0.309090909	0.322580645	0.5106382979999999	0.352941176	0.174418605	0.2	0.441860465	0.303030303	0.046511628	0.13	0.403846154	0.5	0.375	0.444444444	0.577777778	0.378378378	0.229166667	0.181818182	0.324324324	0.176470588	0.114754098	0.123287671	0.245614035	0.214285714	0.016666667	0.109756098	0.233333333	0.254545455	0.188405797	0.235294118	0.5	0.275362319	0.202380952	0.162790698	0.333333333	0.05882352900000001	0.028571429	0.026315789	0.05714285700000001
chr11	61634149	61634467	+	hsa_circ_0000313	0.0	0.0	0.019679268	-0.054661017	0.672560354	0.0	0.057692308	0.05714285700000001	0.06	0.127659574	0.240506329	0.236363636	0.266666667	0.081818182	0.0	0.34306569299999995	0.35483871	0.051724138	0.0	0.09375	0.12244898	0.12	0.166666667	0.25	0.14285714300000002	0.271186441	0.267605634	0.455882353	0.154761905	0.130434783	0.050847458	0.5301204820000001	0.324675325	0.125	0.383561644	0.31372549	0.105263158	0.025210084	0.314606742	0.4862385320000001	0.075	0.069767442	0.0	0.12	0.191489362
chr14	74551677	74551959	+	hsa_circ_0000554	0.0	0.0	0.038820217	0.136864407	0.94899694	0.045454545	0.0	0.066666667	0.14	0.446808511	0.22784810100000005	0.2	0.233333333	0.127272727	0.086956522	0.182481752	0.064516129	0.068965517	0.179487179	0.34375	0.14285714300000002	0.14	0.333333333	0.211538462	0.261904762	0.118644068	0.253521127	0.308823529	0.333333333	0.260869565	0.118644068	0.21686747	0.233766234	0.291666667	0.589041096	0.215686275	0.684210526	0.05882352900000001	0.314606742	0.229357798	0.175	0.093023256	0.276923077	0.093333333	0.14893617
chr3	51575513	51624575	+	hsa_circ_0001307	0.214285714	0.062962963	0.024919644	0.038983051	0.901734104	0.170454545	0.25	0.123809524	0.28	0.276595745	0.253164557	0.218181818	0.3	0.127272727	0.065217391	0.102189781	0.322580645	0.206896552	0.307692308	0.40625	0.408163265	0.2	0.27777777800000003	0.153846154	0.238095238	0.203389831	0.15492957699999998	0.25	0.202380952	0.202898551	0.050847458	0.180722892	0.246753247	0.229166667	0.287671233	0.215686275	0.333333333	0.117647059	0.235955056	0.155963303	0.375	0.046511628	0.046153846	0.04	0.063829787
chr10	70847874	70856944	+	hsa_circ_0000241	0.071428571	0.011111111000000002	0.034257841000000004	0.016949153	0.933696022	0.318181818	0.326923077	0.20952381	0.4	0.34042553200000003	0.22784810100000005	0.254545455	0.316666667	0.227272727	0.043478261	0.116788321	0.33870967700000004	0.293103448	0.358974359	0.34375	0.387755102	0.28	0.222222222	0.192307692	0.261904762	0.186440678	0.112676056	0.176470588	0.154761905	0.188405797	0.033898305	0.180722892	0.181818182	0.270833333	0.205479452	0.176470588	0.298245614	0.168067227	0.213483146	0.183486239	0.35	0.046511628	0.046153846	0.026666667	0.063829787
chr17	72781620	72785009	+	CTCF	0.013888889	0.0	0.046726426	0.000450653	0.7857871470000001	0.28301886800000003	0.272727273	0.290322581	0.212765957	0.235294118	0.279069767	0.292307692	0.418604651	0.257575758	0.093023256	0.22	0.365384615	0.090909091	0.25	0.333333333	0.266666667	0.27027027	0.375	0.204545455	0.189189189	0.31372549	0.278688525	0.287671233	0.368421053	0.339285714	0.1	0.25609756100000003	0.283333333	0.181818182	0.304347826	0.411764706	0.35714285700000004	0.31884058	0.297619048	0.279069767	0.19047619	0.176470588	0.114285714	0.092105263	0.14285714300000002
chr1	151134211	151134576	-	MEF2C	0.0	0.0	0.0	0.510139703	0.934376063	0.509433962	0.345454545	0.709677419	0.234042553	0.529411765	0.38372093	0.076923077	0.325581395	0.575757576	0.0	0.27	0.576923077	0.06818181799999999	0.15625	0.185185185	0.177777778	0.594594595	0.291666667	0.4318181820000001	0.216216216	0.37254902	0.31147541	0.301369863	0.438596491	0.25	0.083333333	0.097560976	0.233333333	0.254545455	0.31884058	0.147058824	0.261904762	0.594202899	0.321428571	0.255813953	0.0	0.235294118	0.042857143	0.0	0.0
chr17	54965269	54972965	-	REST	0.013888889	0.057471264	0.0	0.006759802	0.91567494	0.264150943	0.254545455	0.241935484	0.255319149	0.254901961	0.244186047	0.246153846	0.395348837	0.257575758	0.069767442	0.22	0.346153846	0.295454545	0.375	0.259259259	0.222222222	0.297297297	0.291666667	0.204545455	0.243243243	0.235294118	0.295081967	0.260273973	0.3859649120000001	0.339285714	0.05	0.243902439	0.333333333	0.218181818	0.289855072	0.323529412	0.476190476	0.231884058	0.273809524	0.209302326	0.30952381	0.05882352900000001	0.071428571	0.052631579000000005	0.085714286
chr16	70566381	70599173	+	CEBPB	0.166666667	0.103448276	0.032652583	0.05362776	0.90649439	0.33962264200000003	0.236363636	0.274193548	0.382978723	0.274509804	0.197674419	0.184615385	0.418604651	0.272727273	0.069767442	0.15	0.423076923	0.318181818	0.375	0.481481481	0.466666667	0.324324324	0.25	0.204545455	0.297297297	0.215686275	0.163934426	0.178082192	0.245614035	0.267857143	0.05	0.146341463	0.25	0.218181818	0.246376812	0.323529412	0.476190476	0.231884058	0.238095238	0.209302326	0.380952381	0.088235294	0.042857143	0.026315789	0.085714286
chr5	65307876	65310553	+	hsa_circ_0001494	0.0	0.0	0.034576438	0.094067797	0.963277797	0.397727273	0.403846154	0.19047619	0.6	0.404255319	0.151898734	0.2	0.316666667	0.181818182	0.02173913	0.04379562	0.35483871	0.344827586	0.358974359	0.5625	0.673469388	0.34	0.111111111	0.076923077	0.30952381	0.118644068	0.08450704199999999	0.102941176	0.107142857	0.144927536	0.0	0.084337349	0.14285714300000002	0.270833333	0.16438356199999998	0.117647059	0.421052632	0.151260504	0.179775281	0.110091743	0.4	0.023255814	0.0	0.013333333	0.021276596
chr9	117086297	117092856	+	hsa_circ_0001883	0.010204082	0.0	0.063399292	-0.094915254	0.776946617	0.159090909	0.307692308	0.180952381	0.2	0.382978723	0.367088608	0.327272727	0.3	0.181818182	0.108695652	0.167883212	0.290322581	0.137931034	0.179487179	0.25	0.14285714300000002	0.26	0.388888889	0.25	0.19047619	0.322033898	0.29577464800000003	0.308823529	0.25	0.289855072	0.050847458	0.26506024100000003	0.233766234	0.229166667	0.287671233	0.19607843100000005	0.245614035	0.159663866	0.33707865200000003	0.220183486	0.2	0.11627907	0.061538462	0.053333333	0.063829787
chr1	15860731	15863309	+	hsa_circ_0000018	0.020408163	0.003703704	0.044424704	0.091101695	0.98265896	0.227272727	0.346153846	0.19047619	0.28	0.29787234	0.202531646	0.254545455	0.433333333	0.190909091	0.130434783	0.102189781	0.33870967700000004	0.224137931	0.282051282	0.34375	0.367346939	0.24	0.27777777800000003	0.192307692	0.19047619	0.220338983	0.12676056300000002	0.191176471	0.166666667	0.231884058	0.084745763	0.180722892	0.181818182	0.3125	0.232876712	0.215686275	0.3859649120000001	0.14285714300000002	0.247191011	0.174311927	0.35	0.11627907	0.076923077	0.026666667	0.106382979
chr15	85180577	85181708	+	SRF	0.0	0.0	0.034982647	0.008562416	0.684461068	0.320754717	0.236363636	0.258064516	0.276595745	0.215686275	0.26744186	0.276923077	0.465116279	0.257575758	0.023255814	0.12	0.365384615	0.272727273	0.21875	0.296296296	0.422222222	0.324324324	0.229166667	0.090909091	0.378378378	0.274509804	0.262295082	0.219178082	0.280701754	0.25	0.05	0.17073170699999998	0.333333333	0.2	0.347826087	0.323529412	0.571428571	0.15942029	0.321428571	0.209302326	0.261904762	0.088235294	0.028571429	0.0	0.085714286
chrX	19968870	19973684	-	hsa_circ_0001914	0.0	0.0	0.0	0.128389831	0.89017341	0.272727273	0.307692308	0.219047619	0.48	0.361702128	0.164556962	0.218181818	0.316666667	0.181818182	0.065217391	0.109489051	0.370967742	0.362068966	0.307692308	0.4375	0.530612245	0.3	0.222222222	0.153846154	0.28571428600000004	0.152542373	0.112676056	0.102941176	0.154761905	0.15942029	0.016949153	0.120481928	0.181818182	0.25	0.136986301	0.176470588	0.3859649120000001	0.159663866	0.19101123600000006	0.128440367	0.4	0.069767442	0.015384615	0.04	0.042553191
chr12	13065017	13066600	+	MEF2A	0.0	0.0	0.051999563	0.000450653	0.92349541	0.28301886800000003	0.272727273	0.241935484	0.276595745	0.254901961	0.23255814	0.276923077	0.558139535	0.287878788	0.093023256	0.18	0.288461538	0.13636363599999998	0.40625	0.333333333	0.2	0.243243243	0.4375	0.25	0.216216216	0.254901961	0.295081967	0.260273973	0.315789474	0.339285714	0.066666667	0.25609756100000003	0.283333333	0.236363636	0.463768116	0.235294118	0.476190476	0.260869565	0.297619048	0.209302326	0.261904762	0.176470588	0.05714285700000001	0.052631579000000005	0.028571429
chr6	64237723	64242435	+	hsa_circ_0076921	0.020408163	0.011111111000000002	0.033633202	0.036016949	0.958177491	0.284090909	0.365384615	0.180952381	0.42	0.425531915	0.240506329	0.254545455	0.35	0.172727273	0.043478261	0.094890511	0.306451613	0.448275862	0.384615385	0.375	0.387755102	0.3	0.27777777800000003	0.134615385	0.333333333	0.220338983	0.112676056	0.205882353	0.154761905	0.231884058	0.016949153	0.156626506	0.16883116899999998	0.291666667	0.219178082	0.156862745	0.315789474	0.14285714300000002	0.247191011	0.146788991	0.35	0.023255814	0.030769231	0.013333333	0.021276596
chr21	17135209	17163983	+	NFE2	0.041666667	0.068965517	0.030606054	0.025687247000000003	0.897653859	0.58490566	0.327272727	0.387096774	0.595744681	0.352941176	0.162790698	0.184615385	0.418604651	0.348484848	0.046511628	0.15	0.384615385	0.590909091	0.40625	0.5555555560000001	0.644444444	0.432432432	0.208333333	0.181818182	0.35135135100000003	0.176470588	0.098360656	0.095890411	0.15789473699999998	0.214285714	0.016666667	0.085365854	0.216666667	0.218181818	0.130434783	0.205882353	0.452380952	0.31884058	0.19047619	0.151162791	0.404761905	0.05882352900000001	0.014285714	0.013157895	0.05714285700000001
chr12	54678041	54679030	+	BRCA1	0.0	0.0	0.054399323	0.739972961	0.920095206	0.471698113	0.363636364	0.35483871	0.70212766	0.411764706	0.174418605	0.292307692	0.23255814	0.242424242	0.046511628	0.15	0.442307692	0.454545455	0.375	0.666666667	0.622222222	0.567567568	0.104166667	0.181818182	0.243243243	0.19607843100000005	0.081967213	0.095890411	0.122807018	0.375	0.016666667	0.097560976	0.183333333	0.163636364	0.072463768	0.147058824	0.333333333	0.31884058	0.297619048	0.081395349	0.380952381	0.05882352900000001	0.0	0.013157895	0.085714286
chr2	206023445	206058044	+	GABPA	0.06944444400000001	0.103448276	0.038454776	0.06669671	1.0	0.509433962	0.290909091	0.33870967700000004	0.5106382979999999	0.352941176	0.174418605	0.230769231	0.441860465	0.333333333	0.046511628	0.14	0.365384615	0.5	0.4375	0.481481481	0.5111111110000001	0.378378378	0.25	0.204545455	0.324324324	0.19607843100000005	0.114754098	0.136986301	0.228070175	0.267857143	0.016666667	0.12195122	0.233333333	0.236363636	0.202898551	0.294117647	0.476190476	0.304347826	0.238095238	0.174418605	0.35714285700000004	0.05882352900000001	0.028571429	0.026315789	0.05714285700000001
chr22	46493805	46499129	+	REST	0.0	0.0	0.035695447000000005	-0.080666967	0.671200272	0.132075472	0.145454545	0.193548387	0.106382979	0.274509804	0.33720930200000004	0.323076923	0.372093023	0.227272727	0.069767442	0.22	0.326923077	0.06818181799999999	0.15625	0.185185185	0.088888889	0.216216216	0.4375	0.295454545	0.135135135	0.352941176	0.475409836	0.479452055	0.350877193	0.392857143	0.066666667	0.414634146	0.3666666670000001	0.145454545	0.333333333	0.411764706	0.261904762	0.188405797	0.464285714	0.255813953	0.095238095	0.117647059	0.14285714300000002	0.078947368	0.114285714
chr1	44713610	44804994	-	FOS	0.097222222	0.195402299	0.0	0.18566922	1.0	0.28301886800000003	0.218181818	0.306451613	0.276595745	0.254901961	0.209302326	0.246153846	0.372093023	0.303030303	0.046511628	0.21	0.403846154	0.25	0.34375	0.4074074070000001	0.333333333	0.27027027	0.25	0.227272727	0.243243243	0.215686275	0.213114754	0.219178082	0.315789474	0.303571429	0.033333333	0.219512195	0.283333333	0.2	0.260869565	0.323529412	0.428571429	0.275362319	0.28571428600000004	0.255813953	0.333333333	0.05882352900000001	0.042857143	0.026315789	0.05714285700000001
chr11	66306734	66307295	-	SP2	0.0	0.0	0.0	0.287066246	0.853791227	0.037735849	0.072727273	0.08064516099999999	0.14893617	0.392156863	0.290697674	0.323076923	0.11627907	0.272727273	0.0	0.25	0.211538462	0.045454545	0.28125	0.074074074	0.111111111	0.135135135	0.4375	0.477272727	0.108108108	0.274509804	0.327868852	0.561643836	0.368421053	0.25	0.116666667	0.475609756	0.6166666670000001	0.072727273	0.333333333	0.323529412	0.214285714	0.130434783	0.428571429	0.209302326	0.119047619	0.147058824	0.1	0.118421053	0.2
chr12	123465675	123467085	+	hsa_circ_0000457	0.0	0.011111111000000002	0.075636253	0.169915254	0.900034002	0.079545455	0.25	0.28571428600000004	0.04	0.191489362	0.316455696	0.381818182	0.166666667	0.254545455	0.130434783	0.277372263	0.209677419	0.017241378999999998	0.076923077	0.125	0.081632653	0.08	0.27777777800000003	0.211538462	0.119047619	0.237288136	0.281690141	0.426470588	0.321428571	0.304347826	0.186440678	0.421686747	0.181818182	0.1875	0.397260274	0.254901961	0.228070175	0.319327731	0.314606742	0.311926606	0.1	0.162790698	0.2	0.133333333	0.234042553
chr12	75891418	75902226	-	BATF	0.0	0.045977011	0.0	0.081117621	1.0	0.509433962	0.218181818	0.387096774	0.638297872	0.274509804	0.151162791	0.153846154	0.372093023	0.272727273	0.046511628	0.11	0.461538462	0.477272727	0.40625	0.592592593	0.7777777779999999	0.405405405	0.145833333	0.159090909	0.35135135100000003	0.176470588	0.081967213	0.068493151	0.228070175	0.17857142899999998	0.016666667	0.073170732	0.2	0.236363636	0.144927536	0.235294118	0.5476190479999999	0.275362319	0.166666667	0.127906977	0.333333333	0.05882352900000001	0.0	0.013157895	0.05714285700000001
chr1	174241551	174247917	+	hsa_circ_0000161	0.010204082	0.011111111000000002	0.023910491	0.099152542	0.918055083	0.329545455	0.269230769	0.20952381	0.66	0.34042553200000003	0.12658227800000002	0.163636364	0.266666667	0.181818182	0.02173913	0.087591241	0.35483871	0.482758621	0.333333333	0.53125	0.7959183670000001	0.28	0.166666667	0.134615385	0.333333333	0.13559322	0.070422535	0.088235294	0.107142857	0.144927536	0.016949153	0.072289157	0.12987013	0.1875	0.109589041	0.176470588	0.315789474	0.176470588	0.157303371	0.128440367	0.425	0.023255814	0.015384615	0.013333333	0.042553191
chr8	42914234	42919358	+	hsa_circ_0001796	0.010204082	0.003703704	0.033378952	0.046610169000000014	0.906154369	0.261363636	0.269230769	0.180952381	0.52	0.361702128	0.164556962	0.254545455	0.266666667	0.181818182	0.086956522	0.109489051	0.322580645	0.448275862	0.307692308	0.46875	0.530612245	0.24	0.203703704	0.173076923	0.30952381	0.186440678	0.112676056	0.147058824	0.107142857	0.188405797	0.050847458	0.144578313	0.16883116899999998	0.25	0.16438356199999998	0.117647059	0.245614035	0.151260504	0.213483146	0.146788991	0.4	0.069767442	0.061538462	0.04	0.063829787
chr11	47379617	47379952	-	SRSF3	0.0	0.0	0.0	0.03374778	0.210472628	0.0	0.057692308	0.196721311	0.24	0.162162162	0.0	0.933333333	0.2	0.0	0.0	0.162162162	1.0	0.4	0.0	1.0	0.0	0.075	0.06818181799999999	0.069767442	0.0	0.0	0.0	0.044117647	0.0	0.75	0.0	0.14516129	0.127659574	0.0	0.0	0.225	0.0	0.163636364	0.529411765	0.4235294120000001	0.075	0.090909091	0.0	0.0	0.0
chr9	131395939	131398046	-	NR3C1	0.0	0.0	0.0	0.14285714300000002	0.867392044	0.113207547	0.163636364	0.161290323	0.042553191	0.19607843100000005	0.290697674	0.384615385	0.23255814	0.151515152	0.069767442	0.21	0.346153846	0.0	0.15625	0.222222222	0.044444444000000013	0.162162162	0.375	0.318181818	0.135135135	0.294117647	0.524590164	0.452054795	0.368421053	0.464285714	0.15	0.414634146	0.4166666670000001	0.127272727	0.347826087	0.323529412	0.35714285700000004	0.202898551	0.392857143	0.23255814	0.119047619	0.235294118	0.157142857	0.131578947	0.085714286
chr17	43545574	43553092	-	hsa_circ_0008067	0.030612245	0.003703704	0.0	0.062288136	0.886773206	0.227272727	0.269230769	0.123809524	0.28	0.361702128	0.303797468	0.327272727	0.283333333	0.145454545	0.065217391	0.131386861	0.258064516	0.224137931	0.230769231	0.3125	0.346938776	0.24	0.296296296	0.192307692	0.238095238	0.220338983	0.211267606	0.294117647	0.238095238	0.275362319	0.06779661	0.21686747	0.22077922100000005	0.25	0.287671233	0.235294118	0.298245614	0.109243697	0.314606742	0.183486239	0.3	0.093023256	0.061538462	0.066666667	0.063829787
chr6	42903447	42905047	+	hsa_circ_0001605	0.0	0.0	0.02744802	-0.039830508	0.8874532470000001	0.204545455	0.25	0.2	0.26	0.276595745	0.253164557	0.345454545	0.3	0.181818182	0.130434783	0.16058394199999998	0.290322581	0.275862069	0.333333333	0.34375	0.183673469	0.22	0.314814815	0.153846154	0.214285714	0.271186441	0.169014085	0.264705882	0.154761905	0.260869565	0.050847458	0.156626506	0.272727273	0.166666667	0.287671233	0.156862745	0.280701754	0.193277311	0.314606742	0.174311927	0.35	0.11627907	0.061538462	0.053333333	0.021276596
chr11	128628009	128651918	+	hsa_circ_0000370	0.040816327	0.02962963	0.040697273	-0.008050847	1.0	0.21590909100000005	0.307692308	0.19047619	0.26	0.34042553200000003	0.278481013	0.345454545	0.283333333	0.172727273	0.065217391	0.15328467199999998	0.290322581	0.172413793	0.282051282	0.25	0.244897959	0.24	0.296296296	0.192307692	0.214285714	0.237288136	0.197183099	0.264705882	0.214285714	0.275362319	0.06779661	0.228915663	0.246753247	0.229166667	0.260273973	0.19607843100000005	0.315789474	0.168067227	0.303370787	0.19266055	0.25	0.069767442	0.061538462	0.066666667	0.08510638300000001
chr20	34309661	34313077	-	hsa_circ_0001148	0.020408163	0.007407406999999999	0.0	0.051271186	0.963617817	0.193181818	0.326923077	0.104761905	0.28	0.29787234	0.17721519	0.272727273	0.3	0.13636363599999998	0.065217391	0.102189781	0.33870967700000004	0.137931034	0.282051282	0.46875	0.448979592	0.22	0.222222222	0.173076923	0.261904762	0.169491525	0.070422535	0.235294118	0.14285714300000002	0.202898551	0.050847458	0.180722892	0.25974026	0.208333333	0.287671233	0.215686275	0.280701754	0.134453782	0.224719101	0.165137615	0.4	0.093023256	0.046153846	0.053333333	0.127659574
chr1	204501318	204527248	+	GTF2F1	0.111111111	0.068965517	0.036528632000000005	0.019378098	0.960897654	0.377358491	0.272727273	0.274193548	0.404255319	0.274509804	0.197674419	0.2	0.418604651	0.287878788	0.069767442	0.13	0.384615385	0.363636364	0.40625	0.518518519	0.488888889	0.324324324	0.270833333	0.204545455	0.297297297	0.215686275	0.163934426	0.191780822	0.245614035	0.25	0.05	0.146341463	0.266666667	0.218181818	0.246376812	0.323529412	0.452380952	0.246376812	0.214285714	0.174418605	0.380952381	0.05882352900000001	0.042857143	0.039473684	0.085714286
chr3	138244331	138313129	-	MAZ	0.13888888900000002	0.218390805	0.0005987519999999999	0.038305543	0.953077185	0.301886792	0.236363636	0.258064516	0.361702128	0.254901961	0.186046512	0.16923076899999998	0.441860465	0.242424242	0.046511628	0.13	0.403846154	0.386363636	0.375	0.481481481	0.533333333	0.27027027	0.229166667	0.159090909	0.297297297	0.19607843100000005	0.147540984	0.150684932	0.280701754	0.214285714	0.033333333	0.134146341	0.25	0.236363636	0.231884058	0.323529412	0.595238095	0.217391304	0.226190476	0.162790698	0.35714285700000004	0.05882352900000001	0.028571429	0.026315789	0.05714285700000001
chr9	6550802	6592223	-	NFKB	0.111111111	0.091954023	0.0	0.025687247000000003	1.0	0.358490566	0.272727273	0.290322581	0.34042553200000003	0.31372549	0.220930233	0.230769231	0.465116279	0.287878788	0.069767442	0.18	0.384615385	0.318181818	0.34375	0.4074074070000001	0.4	0.324324324	0.3125	0.204545455	0.243243243	0.235294118	0.196721311	0.205479452	0.298245614	0.267857143	0.05	0.17073170699999998	0.266666667	0.236363636	0.246376812	0.264705882	0.523809524	0.260869565	0.261904762	0.197674419	0.30952381	0.088235294	0.05714285700000001	0.026315789	0.085714286
chr11	67758574	67770645	-	NFKB	0.041666667	0.057471264	0.000394416	0.030193781	0.901394084	0.188679245	0.218181818	0.177419355	0.127659574	0.31372549	0.290697674	0.307692308	0.325581395	0.196969697	0.11627907	0.21	0.288461538	0.113636364	0.25	0.259259259	0.2	0.243243243	0.4166666670000001	0.25	0.243243243	0.274509804	0.360655738	0.369863014	0.333333333	0.35714285700000004	0.15	0.37804878	0.316666667	0.181818182	0.31884058	0.323529412	0.28571428600000004	0.188405797	0.345238095	0.255813953	0.19047619	0.147058824	0.128571429	0.144736842	0.114285714
chr16	524849	572481	+	BHLHE40	0.347222222	0.24137931	0.041267961	-0.044164038	0.935396124	0.20754717	0.2	0.193548387	0.14893617	0.274509804	0.279069767	0.307692308	0.395348837	0.257575758	0.11627907	0.2	0.326923077	0.113636364	0.21875	0.333333333	0.177777778	0.243243243	0.4166666670000001	0.272727273	0.189189189	0.333333333	0.344262295	0.342465753	0.368421053	0.375	0.116666667	0.304878049	0.333333333	0.163636364	0.362318841	0.382352941	0.333333333	0.188405797	0.369047619	0.290697674	0.214285714	0.176470588	0.14285714300000002	0.092105263	0.114285714
chr13	42439871	42442613	-	CBX7	0.0	0.007518797	0.0	0.098134991	0.894593676	0.272727273	0.192307692	0.327868852	0.48	0.486486486	0.21875	0.222222222	0.4	0.403508772	0.071428571	0.22972973	0.403508772	0.6	0.424242424	0.4	0.490566038	0.3	0.25	0.255813953	0.352941176	0.230769231	0.056338028	0.132352941	0.153846154	0.270833333	0.050847458	0.129032258	0.276595745	0.342857143	0.222222222	0.2	0.361702128	0.181818182	0.308823529	0.176470588	0.375	0.060606061	0.037037037	0.034482759	0.08
chr16	29466718	29469336	+	hsa_circ_0038902	0.0	0.0	0.009587738	0.05	0.521251275	0.06818181799999999	0.192307692	0.076190476	0.14	0.17021276600000002	0.291139241	0.309090909	0.266666667	0.145454545	0.108695652	0.109489051	0.274193548	0.051724138	0.205128205	0.25	0.204081633	0.12	0.333333333	0.230769231	0.119047619	0.271186441	0.338028169	0.5735294120000001	0.261904762	0.231884058	0.33898305100000004	0.277108434	0.38961039	0.208333333	0.410958904	0.19607843100000005	0.245614035	0.092436975	0.29213483100000004	0.19266055	0.275	0.139534884	0.246153846	0.12	0.127659574
chr10	69792534	69833443	-	EBF1	0.194444444	0.195402299	0.0	0.059035602	0.95783747	0.452830189	0.254545455	0.290322581	0.553191489	0.294117647	0.151162791	0.16923076899999998	0.395348837	0.272727273	0.046511628	0.13	0.384615385	0.522727273	0.375	0.592592593	0.644444444	0.35135135100000003	0.229166667	0.159090909	0.324324324	0.176470588	0.114754098	0.150684932	0.192982456	0.214285714	0.033333333	0.12195122	0.216666667	0.2	0.188405797	0.235294118	0.428571429	0.260869565	0.19047619	0.174418605	0.380952381	0.05882352900000001	0.028571429	0.026315789	0.05714285700000001
chr19	6026173	6040252	-	UPF1	0.106060606	0.022556391	0.0	-0.019982238	0.886433186	0.22077922100000005	0.307692308	0.229508197	0.3	0.459459459	0.328125	0.311111111	0.444444444	0.280701754	0.107142857	0.189189189	0.333333333	0.244444444	0.333333333	0.3	0.320754717	0.275	0.363636364	0.23255814	0.294117647	0.282051282	0.169014085	0.235294118	0.217948718	0.3125	0.050847458	0.225806452	0.361702128	0.371428571	0.317460317	0.275	0.468085106	0.154545455	0.323529412	0.176470588	0.25	0.090909091	0.074074074	0.068965517	0.16
chr12	7083500	7083855	+	GTF3C2	0.0	0.0	0.048944026	0.433528616	0.984019041	0.0	0.2	0.548387097	0.127659574	0.392156863	0.26744186	0.092307692	0.395348837	0.348484848	0.139534884	0.2	0.653846154	0.386363636	0.25	0.296296296	0.133333333	0.459459459	0.291666667	0.454545455	0.216216216	0.490196078	0.327868852	0.191780822	0.245614035	0.35714285700000004	0.1	0.134146341	0.383333333	0.145454545	0.333333333	0.235294118	0.261904762	0.333333333	0.369047619	0.162790698	0.14285714300000002	0.088235294	0.114285714	0.039473684	0.085714286
chr8	38865404	38869235	+	PAX5	0.013888889	0.011494253	0.033482599	0.021180712	0.976878613	0.33962264200000003	0.254545455	0.322580645	0.468085106	0.31372549	0.151162791	0.184615385	0.395348837	0.363636364	0.046511628	0.18	0.442307692	0.4318181820000001	0.34375	0.5555555560000001	0.644444444	0.35135135100000003	0.208333333	0.25	0.27027027	0.156862745	0.114754098	0.150684932	0.175438596	0.196428571	0.033333333	0.109756098	0.233333333	0.2	0.17391304300000002	0.205882353	0.428571429	0.289855072	0.238095238	0.23255814	0.452380952	0.088235294	0.028571429	0.013157895	0.085714286
chr3	47712147	47718272	-	hsa_circ_0001294	0.030612245	0.003703704	0.0	0.015254237	1.0	0.295454545	0.326923077	0.228571429	0.42	0.382978723	0.202531646	0.218181818	0.266666667	0.236363636	0.043478261	0.102189781	0.35483871	0.327586207	0.282051282	0.40625	0.530612245	0.26	0.222222222	0.211538462	0.28571428600000004	0.186440678	0.098591549	0.161764706	0.154761905	0.17391304300000002	0.033898305	0.144578313	0.15584415599999998	0.270833333	0.205479452	0.176470588	0.228070175	0.18487395	0.213483146	0.174311927	0.375	0.069767442	0.030769231	0.04	0.063829787
chr16	24564833	24576186	+	ZKSCAN1	0.0	0.034482759	0.037388744	0.199639477	0.980958858	0.452830189	0.272727273	0.290322581	0.617021277	0.333333333	0.151162791	0.184615385	0.372093023	0.287878788	0.046511628	0.12	0.365384615	0.477272727	0.4375	0.5555555560000001	0.666666667	0.405405405	0.208333333	0.204545455	0.405405405	0.19607843100000005	0.114754098	0.095890411	0.245614035	0.196428571	0.016666667	0.073170732	0.216666667	0.236363636	0.17391304300000002	0.235294118	0.523809524	0.260869565	0.19047619	0.127906977	0.35714285700000004	0.05882352900000001	0.028571429	0.013157895	0.05714285700000001
chr16	16218645	16225792	+	PML	0.041666667	0.0	0.045427545	-0.016674178	0.8116286979999999	0.264150943	0.254545455	0.225806452	0.276595745	0.333333333	0.23255814	0.2	0.465116279	0.257575758	0.069767442	0.18	0.384615385	0.272727273	0.28125	0.333333333	0.4	0.35135135100000003	0.333333333	0.25	0.324324324	0.274509804	0.229508197	0.260273973	0.280701754	0.25	0.066666667	0.207317073	0.283333333	0.218181818	0.304347826	0.323529412	0.35714285700000004	0.188405797	0.297619048	0.244186047	0.238095238	0.117647059	0.071428571	0.052631579000000005	0.114285714
chr4	56277780	56284152	+	hsa_circ_0001414	0.020408163	0.011111111000000002	0.036940022	0.049152542	0.980958858	0.21590909100000005	0.269230769	0.123809524	0.4	0.34042553200000003	0.202531646	0.236363636	0.3	0.145454545	0.065217391	0.08029197099999999	0.322580645	0.344827586	0.307692308	0.375	0.6122448979999999	0.22	0.222222222	0.153846154	0.380952381	0.186440678	0.14084507	0.161764706	0.19047619	0.17391304300000002	0.050847458	0.144578313	0.181818182	0.3125	0.219178082	0.176470588	0.280701754	0.117647059	0.202247191	0.13761467900000002	0.325	0.046511628	0.061538462	0.026666667	0.063829787
chr19	59062932	59063805	-	PAX5	0.0	0.0	0.0	0.351059036	0.913294798	0.150943396	0.327272727	0.225806452	0.127659574	0.274509804	0.418604651	0.246153846	0.372093023	0.348484848	0.11627907	0.25	0.557692308	0.113636364	0.1875	0.111111111	0.133333333	0.378378378	0.458333333	0.295454545	0.054054054	0.333333333	0.508196721	0.315068493	0.456140351	0.28571428600000004	0.15	0.207317073	0.433333333	0.2	0.376811594	0.205882353	0.261904762	0.275362319	0.273809524	0.290697674	0.14285714300000002	0.088235294	0.071428571	0.105263158	0.14285714300000002
chr9	140458885	140459606	-	MAX	0.0	0.011494253	0.0	0.07706174	0.905474328	0.132075472	0.181818182	0.161290323	0.08510638300000001	0.294117647	0.290697674	0.4	0.23255814	0.151515152	0.139534884	0.18	0.153846154	0.090909091	0.09375	0.296296296	0.066666667	0.189189189	0.5	0.25	0.108108108	0.294117647	0.393442623	0.452054795	0.438596491	0.339285714	0.166666667	0.304878049	0.4166666670000001	0.145454545	0.31884058	0.352941176	0.595238095	0.17391304300000002	0.345238095	0.162790698	0.023809524	0.205882353	0.157142857	0.039473684	0.4
chr1	38273472	38275126	+	NRF1	0.0	0.0	0.030626646	0.505182515	0.976878613	0.150943396	0.145454545	0.161290323	0.08510638300000001	0.13725490199999998	0.313953488	0.292307692	0.186046512	0.166666667	0.162790698	0.25	0.173076923	0.045454545	0.15625	0.148148148	0.133333333	0.189189189	0.291666667	0.295454545	0.189189189	0.294117647	0.409836066	0.630136986	0.333333333	0.553571429	0.45	0.597560976	0.216666667	0.127272727	0.31884058	0.264705882	0.19047619	0.15942029	0.392857143	0.255813953	0.095238095	0.294117647	0.428571429	0.368421053	0.28571428600000004
chr17	16979023	17064670	+	RAD21	0.13888888900000002	0.218390805	0.030645654	-0.048219919000000014	0.964637878	0.226415094	0.2	0.241935484	0.191489362	0.274509804	0.279069767	0.307692308	0.372093023	0.272727273	0.069767442	0.2	0.326923077	0.159090909	0.25	0.296296296	0.2	0.243243243	0.35416666700000005	0.25	0.162162162	0.254901961	0.295081967	0.301369863	0.403508772	0.35714285700000004	0.066666667	0.26829268300000003	0.35	0.181818182	0.304347826	0.411764706	0.428571429	0.231884058	0.369047619	0.244186047	0.238095238	0.088235294	0.071428571	0.052631579000000005	0.085714286
chr3	14487224	14520076	+	KAP1	0.027777778	0.068965517	0.033943543	-0.012618297	0.878612717	0.245283019	0.254545455	0.241935484	0.191489362	0.294117647	0.290697674	0.292307692	0.418604651	0.257575758	0.069767442	0.21	0.346153846	0.159090909	0.25	0.296296296	0.244444444	0.297297297	0.35416666700000005	0.272727273	0.162162162	0.274509804	0.295081967	0.301369863	0.3859649120000001	0.339285714	0.066666667	0.26829268300000003	0.3	0.218181818	0.289855072	0.382352941	0.404761905	0.231884058	0.345238095	0.244186047	0.238095238	0.117647059	0.071428571	0.052631579000000005	0.114285714
chr12	56552467	56554104	+	E2F1	0.0	0.0	0.06575819	0.29427670100000003	0.8871132270000001	0.150943396	0.236363636	0.290322581	0.191489362	0.215686275	0.174418605	0.292307692	0.372093023	0.333333333	0.093023256	0.21	0.5	0.159090909	0.28125	0.37037037	0.266666667	0.243243243	0.270833333	0.318181818	0.189189189	0.294117647	0.327868852	0.178082192	0.403508772	0.267857143	0.033333333	0.182926829	0.25	0.254545455	0.304347826	0.352941176	0.5	0.304347826	0.30952381	0.279069767	0.261904762	0.029411765	0.071428571	0.026315789	0.05714285700000001
chr20	31518203	31519142	+	FBL	0.0	0.0	0.063932292	0.084369449	0.855151309	0.090909091	0.307692308	0.245901639	0.3	0.459459459	0.359375	0.288888889	0.355555556	0.298245614	0.071428571	0.35135135100000003	0.350877193	0.111111111	0.515151515	0.2	0.056603774	0.25	0.295454545	0.23255814	0.205882353	0.179487179	0.29577464800000003	0.411764706	0.346153846	0.333333333	0.084745763	0.290322581	0.446808511	0.485714286	0.28571428600000004	0.4	0.361702128	0.209090909	0.264705882	0.305882353	0.15	0.121212121	0.111111111	0.051724138	0.12
chr11	18312988	18313566	-	hsa_circ_0000279	0.0	0.0	0.0	0.326271186	0.921115267	0.272727273	0.365384615	0.428571429	0.2	0.446808511	0.215189873	0.163636364	0.233333333	0.172727273	0.108695652	0.204379562	0.64516129	0.206896552	0.128205128	0.3125	0.387755102	0.28	0.092592593	0.326923077	0.28571428600000004	0.203389831	0.042253521	0.102941176	0.14285714300000002	0.144927536	0.033898305	0.084337349	0.12987013	0.208333333	0.16438356199999998	0.13725490199999998	0.333333333	0.277310924	0.19101123600000006	0.128440367	0.25	0.046511628	0.030769231	0.04	0.042553191
chr2	105924070	105924775	-	BUD13	0.0	0.0	0.0	0.55062167	0.938456307	0.051948052	0.384615385	0.163934426	0.0	0.486486486	0.375	0.444444444	0.5111111110000001	0.350877193	0.464285714	0.324324324	0.245614035	0.066666667	0.121212121	0.2	0.056603774	0.425	0.409090909	0.418604651	0.294117647	0.41025641	0.15492957699999998	0.411764706	0.141025641	0.5	0.152542373	0.419354839	0.659574468	0.457142857	0.253968254	0.35	0.29787234	0.1	0.485294118	0.364705882	0.15	0.424242424	0.185185185	0.224137931	0.4
chr17	62594499	62658386	-	ZBTB7A	0.27777777800000003	0.402298851	0.000198	0.064894096	0.945256715	0.377358491	0.236363636	0.274193548	0.446808511	0.274509804	0.197674419	0.184615385	0.395348837	0.257575758	0.046511628	0.15	0.403846154	0.386363636	0.375	0.518518519	0.577777778	0.324324324	0.229166667	0.181818182	0.297297297	0.215686275	0.147540984	0.178082192	0.228070175	0.232142857	0.05	0.158536585	0.233333333	0.2	0.246376812	0.264705882	0.404761905	0.246376812	0.226190476	0.186046512	0.380952381	0.05882352900000001	0.042857143	0.039473684	0.085714286
chr10	17270257	17279592	+	TFAP2C	0.0	0.011494253	0.049203802000000005	0.124380352	1.0	0.396226415	0.327272727	0.306451613	0.382978723	0.31372549	0.23255814	0.261538462	0.348837209	0.257575758	0.139534884	0.16	0.346153846	0.295454545	0.34375	0.333333333	0.377777778	0.405405405	0.3125	0.25	0.27027027	0.294117647	0.245901639	0.246575342	0.315789474	0.28571428600000004	0.183333333	0.17073170699999998	0.3	0.181818182	0.275362319	0.264705882	0.452380952	0.289855072	0.25	0.186046512	0.214285714	0.147058824	0.14285714300000002	0.131578947	0.114285714
chr20	34430494	34451322	+	hsa_circ_0001150	0.071428571	0.037037037	0.033983188	0.062288136	0.978578715	0.193181818	0.269230769	0.16190476199999998	0.34	0.29787234	0.215189873	0.218181818	0.283333333	0.163636364	0.065217391	0.109489051	0.33870967700000004	0.224137931	0.282051282	0.40625	0.408163265	0.24	0.222222222	0.192307692	0.238095238	0.186440678	0.14084507	0.205882353	0.17857142899999998	0.188405797	0.033898305	0.16867469899999998	0.207792208	0.25	0.232876712	0.215686275	0.298245614	0.14285714300000002	0.224719101	0.165137615	0.375	0.069767442	0.046153846	0.026666667	0.063829787
chr8	68015271	68044315	+	hsa_circ_0001805	0.071428571	0.02962963	0.025126811	0.053813559	0.943896634	0.238636364	0.25	0.152380952	0.48	0.276595745	0.164556962	0.181818182	0.283333333	0.13636363599999998	0.043478261	0.087591241	0.33870967700000004	0.344827586	0.307692308	0.4375	0.6122448979999999	0.2	0.166666667	0.115384615	0.30952381	0.152542373	0.098591549	0.132352941	0.166666667	0.15942029	0.033898305	0.120481928	0.16883116899999998	0.25	0.191780822	0.176470588	0.403508772	0.134453782	0.16853932600000002	0.119266055	0.375	0.046511628	0.030769231	0.026666667	0.042553191
chr5	115202366	115205825	+	JUN	0.013888889	0.011494253	0.04074524	0.088778729	0.935396124	0.509433962	0.236363636	0.370967742	0.6808510640000001	0.294117647	0.104651163	0.153846154	0.441860465	0.287878788	0.0	0.15	0.403846154	0.477272727	0.5625	0.5555555560000001	0.7555555559999999	0.378378378	0.166666667	0.13636363599999998	0.432432432	0.117647059	0.032786885	0.109589041	0.175438596	0.196428571	0.033333333	0.073170732	0.2	0.254545455	0.15942029	0.235294118	0.523809524	0.289855072	0.17857142899999998	0.151162791	0.380952381	0.029411765	0.014285714	0.013157895	0.028571429
chr16	21848005	21850631	-	hsa_circ_0038445	0.0	0.025925926	0.026884589	-0.036016949	0.205372322	0.14772727300000002	0.346153846	0.123809524	0.24	0.468085106	0.22784810100000005	0.254545455	0.5166666670000001	0.2	0.130434783	0.116788321	0.322580645	0.206896552	0.179487179	0.15625	0.163265306	0.22	0.481481481	0.288461538	0.19047619	0.35593220299999995	0.338028169	0.176470588	0.35714285700000004	0.31884058	0.033898305	0.13253012	0.246753247	0.229166667	0.534246575	0.235294118	0.3859649120000001	0.14285714300000002	0.34831460700000005	0.155963303	0.1	0.046511628	0.123076923	0.16	0.0
chr6	56515929	56600087	-	hsa_circ_0076868	0.14285714300000002	0.07037037	0.000354695	0.041101695	0.976878613	0.261363636	0.25	0.19047619	0.46	0.319148936	0.17721519	0.218181818	0.3	0.181818182	0.043478261	0.109489051	0.35483871	0.327586207	0.307692308	0.40625	0.551020408	0.26	0.185185185	0.173076923	0.261904762	0.169491525	0.098591549	0.147058824	0.14285714300000002	0.17391304300000002	0.033898305	0.120481928	0.181818182	0.25	0.178082192	0.176470588	0.368421053	0.159663866	0.202247191	0.13761467900000002	0.4	0.046511628	0.030769231	0.026666667	0.042553191
chr1	116939219	116940660	+	REST	0.0	0.0	0.031855831	0.073907165	0.908874532	0.358490566	0.327272727	0.290322581	0.468085106	0.352941176	0.220930233	0.292307692	0.581395349	0.257575758	0.023255814	0.16	0.480769231	0.318181818	0.4375	0.444444444	0.333333333	0.297297297	0.35416666700000005	0.272727273	0.243243243	0.31372549	0.147540984	0.205479452	0.210526316	0.392857143	0.016666667	0.146341463	0.316666667	0.272727273	0.275362319	0.294117647	0.333333333	0.391304348	0.30952381	0.174418605	0.333333333	0.029411765	0.042857143	0.026315789	0.028571429
chr11	78277177	78282489	-	PHF8	0.013888889	0.0	0.0	0.076160433	0.929615777	0.41509434	0.254545455	0.322580645	0.531914894	0.274509804	0.162790698	0.16923076899999998	0.418604651	0.272727273	0.069767442	0.13	0.423076923	0.477272727	0.40625	0.5555555560000001	0.666666667	0.324324324	0.1875	0.181818182	0.297297297	0.176470588	0.114754098	0.136986301	0.228070175	0.214285714	0.016666667	0.12195122	0.216666667	0.254545455	0.202898551	0.294117647	0.5	0.246376812	0.19047619	0.127906977	0.452380952	0.05882352900000001	0.042857143	0.026315789	0.05714285700000001
chr17	54926056	54933986	+	BUD13	0.045454545	0.030075188	0.080825988	0.046625222	0.956817409	0.402597403	0.365384615	0.409836066	0.42	0.459459459	0.25	0.355555556	0.444444444	0.543859649	0.107142857	0.243243243	0.315789474	0.444444444	0.333333333	0.5	0.396226415	0.35	0.25	0.186046512	0.323529412	0.230769231	0.098591549	0.161764706	0.128205128	0.333333333	0.033898305	0.161290323	0.276595745	0.342857143	0.206349206	0.175	0.319148936	0.245454545	0.323529412	0.270588235	0.425	0.090909091	0.037037037	0.034482759	0.08
chr15	91479514	91486147	+	ATF2	0.041666667	0.022988506	0.045365769000000014	0.045515998	0.979598776	0.320754717	0.290909091	0.258064516	0.191489362	0.294117647	0.290697674	0.230769231	0.372093023	0.303030303	0.093023256	0.21	0.346153846	0.204545455	0.28125	0.37037037	0.288888889	0.297297297	0.333333333	0.25	0.243243243	0.254901961	0.245901639	0.301369863	0.315789474	0.339285714	0.05	0.26829268300000003	0.316666667	0.181818182	0.289855072	0.323529412	0.28571428600000004	0.260869565	0.30952381	0.255813953	0.28571428600000004	0.147058824	0.071428571	0.065789474	0.085714286
chr19	18119519	18120503	+	CHD1	0.0	0.0	0.07558216	0.114015322	0.8272696359999999	0.150943396	0.309090909	0.177419355	0.14893617	0.254901961	0.279069767	0.215384615	0.279069767	0.151515152	0.186046512	0.2	0.211538462	0.204545455	0.25	0.37037037	0.133333333	0.189189189	0.4375	0.295454545	0.27027027	0.411764706	0.426229508	0.383561644	0.456140351	0.28571428600000004	0.1	0.292682927	0.3	0.2	0.31884058	0.441176471	0.333333333	0.31884058	0.17857142899999998	0.174418605	0.214285714	0.176470588	0.171428571	0.065789474	0.14285714300000002
chr1	100889777	100908552	+	ACIN1	0.075757576	0.07518797	0.063481571	0.035968028	0.972798368	0.311688312	0.269230769	0.31147541	0.5	0.405405405	0.203125	0.244444444	0.4	0.333333333	0.035714286	0.202702703	0.368421053	0.488888889	0.393939394	0.5	0.509433962	0.325	0.204545455	0.186046512	0.323529412	0.205128205	0.08450704199999999	0.132352941	0.153846154	0.229166667	0.016949153	0.161290323	0.276595745	0.342857143	0.19047619	0.225	0.468085106	0.172727273	0.25	0.188235294	0.425	0.03030303	0.018518519	0.017241378999999998	0.08
chr16	30078770	30080299	+	ATF2	0.0	0.0	0.07143524700000001	0.184767913	0.945936756	0.20754717	0.218181818	0.306451613	0.361702128	0.274509804	0.313953488	0.153846154	0.325581395	0.257575758	0.162790698	0.24	0.423076923	0.06818181799999999	0.34375	0.444444444	0.311111111	0.324324324	0.333333333	0.272727273	0.243243243	0.31372549	0.327868852	0.273972603	0.298245614	0.232142857	0.133333333	0.25609756100000003	0.3	0.2	0.289855072	0.264705882	0.30952381	0.31884058	0.297619048	0.302325581	0.166666667	0.117647059	0.128571429	0.131578947	0.14285714300000002
chr22	51061181	51065480	-	USF2	0.041666667	0.011494253	0.0	0.074357819	0.896293778	0.132075472	0.2	0.14516129	0.127659574	0.235294118	0.348837209	0.276923077	0.348837209	0.242424242	0.093023256	0.16	0.365384615	0.090909091	0.25	0.222222222	0.066666667	0.27027027	0.375	0.363636364	0.162162162	0.411764706	0.491803279	0.479452055	0.368421053	0.321428571	0.133333333	0.365853659	0.433333333	0.145454545	0.333333333	0.352941176	0.261904762	0.144927536	0.392857143	0.244186047	0.166666667	0.205882353	0.14285714300000002	0.078947368	0.114285714
chr3	17051165	17056403	+	hsa_circ_0001274	0.0	0.0	0.038944203	0.269067797	0.960897654	0.272727273	0.365384615	0.238095238	0.46	0.404255319	0.202531646	0.290909091	0.333333333	0.2	0.043478261	0.116788321	0.419354839	0.344827586	0.230769231	0.34375	0.428571429	0.32	0.166666667	0.192307692	0.238095238	0.169491525	0.112676056	0.176470588	0.17857142899999998	0.217391304	0.050847458	0.108433735	0.194805195	0.270833333	0.16438356199999998	0.19607843100000005	0.315789474	0.193277311	0.269662921	0.13761467900000002	0.275	0.069767442	0.061538462	0.026666667	0.042553191
chr2	24786772	24807429	+	hsa_circ_0000983	0.010204082	0.018518519	0.02408313	0.063559322	0.945256715	0.295454545	0.346153846	0.20952381	0.46	0.361702128	0.17721519	0.236363636	0.3	0.190909091	0.02173913	0.102189781	0.35483871	0.362068966	0.307692308	0.4375	0.551020408	0.28	0.185185185	0.153846154	0.30952381	0.152542373	0.098591549	0.117647059	0.14285714300000002	0.17391304300000002	0.016949153	0.108433735	0.16883116899999998	0.270833333	0.178082192	0.156862745	0.350877193	0.18487395	0.202247191	0.128440367	0.4	0.046511628	0.015384615	0.013333333	0.021276596
chr18	13278103	13293065	+	hsa_circ_0000833	0.010204082	0.007407406999999999	0.034088341	-0.023728814	0.918735124	0.21590909100000005	0.269230769	0.171428571	0.28	0.34042553200000003	0.215189873	0.327272727	0.333333333	0.163636364	0.065217391	0.138686131	0.306451613	0.189655172	0.230769231	0.25	0.326530612	0.24	0.27777777800000003	0.211538462	0.19047619	0.186440678	0.183098592	0.205882353	0.202380952	0.246376812	0.050847458	0.204819277	0.233766234	0.229166667	0.219178082	0.254901961	0.368421053	0.14285714300000002	0.280898876	0.174311927	0.25	0.093023256	0.061538462	0.053333333	0.042553191
chr7	137597736	137600758	-	hsa_circ_0001753	0.010204082	0.014814815	0.0	0.03940678	1.0	0.227272727	0.269230769	0.171428571	0.5	0.29787234	0.215189873	0.236363636	0.3	0.163636364	0.043478261	0.109489051	0.274193548	0.344827586	0.333333333	0.4375	0.530612245	0.22	0.222222222	0.134615385	0.333333333	0.186440678	0.14084507	0.191176471	0.202380952	0.217391304	0.050847458	0.156626506	0.16883116899999998	0.166666667	0.287671233	0.235294118	0.350877193	0.193277311	0.25842696600000004	0.110091743	0.35	0.069767442	0.061538462	0.013333333	0.063829787
chr6	43523572	43526328	-	hsa_circ_0001609	0.0	0.007407406999999999	0.0	0.048728814	0.979938796	0.125	0.365384615	0.066666667	0.26	0.361702128	0.303797468	0.236363636	0.35	0.090909091	0.108695652	0.094890511	0.241935484	0.224137931	0.333333333	0.28125	0.469387755	0.22	0.333333333	0.134615385	0.333333333	0.254237288	0.211267606	0.220588235	0.202380952	0.188405797	0.050847458	0.16867469899999998	0.246753247	0.270833333	0.287671233	0.156862745	0.421052632	0.092436975	0.213483146	0.110091743	0.325	0.023255814	0.046153846	0.053333333	0.106382979
chr5	175816331	175816751	+	BRCA1	0.0	0.0	0.045150345	0.259125732	0.949676981	0.320754717	0.181818182	0.225806452	0.29787234	0.13725490199999998	0.360465116	0.184615385	0.325581395	0.106060606	0.11627907	0.12	0.326923077	0.113636364	0.59375	0.185185185	0.15555555599999998	0.378378378	0.4375	0.159090909	0.378378378	0.411764706	0.475409836	0.452054795	0.50877193	0.303571429	0.316666667	0.25609756100000003	0.283333333	0.218181818	0.47826087	0.411764706	0.28571428600000004	0.17391304300000002	0.226190476	0.081395349	0.047619048	0.205882353	0.242857143	0.092105263	0.28571428600000004
chr1	153911375	153914589	-	CHD2	0.0	0.0	0.0	0.234339793	0.937776267	0.150943396	0.218181818	0.193548387	0.08510638300000001	0.254901961	0.244186047	0.276923077	0.348837209	0.227272727	0.046511628	0.25	0.326923077	0.090909091	0.28125	0.296296296	0.15555555599999998	0.216216216	0.3125	0.227272727	0.189189189	0.235294118	0.360655738	0.356164384	0.3859649120000001	0.339285714	0.133333333	0.31707317100000004	0.4166666670000001	0.163636364	0.333333333	0.294117647	0.476190476	0.202898551	0.345238095	0.33720930200000004	0.166666667	0.088235294	0.1	0.052631579000000005	0.085714286
chr17	42163939	42165064	-	FMR1	0.0	0.007518797	0.0	0.293516874	0.803808228	0.051948052	0.096153846	0.114754098	0.02	0.27027027	0.453125	0.311111111	0.266666667	0.280701754	0.17857142899999998	0.513513514	0.228070175	0.044444444000000013	0.121212121	0.133333333	0.056603774	0.0	0.454545455	0.325581395	0.235294118	0.461538462	0.61971831	0.529411765	0.346153846	0.458333333	0.118644068	0.306451613	0.531914894	0.228571429	0.428571429	0.45	0.17021276600000002	0.109090909	0.426470588	0.4941176470000001	0.075	0.121212121	0.222222222	0.103448276	0.08
chrX	307968	323067	-	hsa_circ_0089778	0.040816327	0.037037037	0.0	-0.046186441	0.041482489	0.079545455	0.134615385	0.085714286	0.14	0.234042553	0.253164557	0.327272727	0.283333333	0.1	0.108695652	0.102189781	0.306451613	0.08620689699999999	0.128205128	0.21875	0.204081633	0.14	0.37037037	0.211538462	0.166666667	0.203389831	0.29577464800000003	0.367647059	0.273809524	0.260869565	0.203389831	0.253012048	0.272727273	0.1875	0.287671233	0.37254902	0.333333333	0.075630252	0.269662921	0.165137615	0.15	0.209302326	0.230769231	0.146666667	0.17021276600000002
chr7	1510481	1529318	-	FOXA1	0.041666667	0.172413793	0.0	-0.07300585799999999	0.895953757	0.075471698	0.109090909	0.129032258	0.042553191	0.19607843100000005	0.290697674	0.353846154	0.279069767	0.166666667	0.139534884	0.23	0.288461538	0.022727273	0.125	0.148148148	0.044444444000000013	0.135135135	0.4166666670000001	0.295454545	0.135135135	0.333333333	0.459016393	0.520547945	0.3859649120000001	0.428571429	0.216666667	0.43902439	0.433333333	0.127272727	0.31884058	0.441176471	0.238095238	0.130434783	0.4166666670000001	0.302325581	0.095238095	0.235294118	0.257142857	0.17105263199999998	0.171428571
chr16	29559858	29566313	-	hsa_circ_0038912	0.0	0.007407406999999999	0.002917598	0.144491525	0.368582115	0.238636364	0.25	0.16190476199999998	0.4	0.234042553	0.202531646	0.2	0.333333333	0.163636364	0.043478261	0.094890511	0.322580645	0.327586207	0.256410256	0.5	0.530612245	0.18	0.166666667	0.153846154	0.28571428600000004	0.152542373	0.14084507	0.176470588	0.154761905	0.231884058	0.06779661	0.120481928	0.15584415599999998	0.229166667	0.246575342	0.176470588	0.333333333	0.14285714300000002	0.202247191	0.128440367	0.425	0.093023256	0.046153846	0.026666667	0.063829787
chr2	209209834	209212747	+	hsa_circ_0001097	0.0	0.0	0.029083381	0.109745763	0.964637878	0.329545455	0.384615385	0.20952381	0.52	0.404255319	0.088607595	0.236363636	0.3	0.190909091	0.043478261	0.087591241	0.35483871	0.396551724	0.307692308	0.5625	0.6938775509999999	0.34	0.092592593	0.192307692	0.35714285700000004	0.13559322	0.070422535	0.073529412	0.119047619	0.188405797	0.016949153	0.084337349	0.12987013	0.1875	0.136986301	0.098039216	0.3859649120000001	0.193277311	0.19101123600000006	0.110091743	0.525	0.046511628	0.030769231	0.013333333	0.021276596
chr14	106331860	106357067	-	hsa_circ_0033788	0.010204082	0.022222222000000003	0.0008098339999999999	-0.063559322	0.4233254	0.261363636	0.403846154	0.19047619	0.26	0.489361702	0.405063291	0.363636364	0.283333333	0.218181818	0.065217391	0.16058394199999998	0.241935484	0.206896552	0.230769231	0.21875	0.163265306	0.32	0.4074074070000001	0.288461538	0.19047619	0.33898305100000004	0.338028169	0.352941176	0.238095238	0.304347826	0.06779661	0.253012048	0.207792208	0.229166667	0.260273973	0.176470588	0.210526316	0.168067227	0.404494382	0.183486239	0.175	0.093023256	0.092307692	0.053333333	0.042553191
chr3	33725850	33738425	-	hsa_circ_0001280	0.020408163	0.018518519	0.0	0.058474575999999986	0.933015981	0.238636364	0.25	0.16190476199999998	0.46	0.319148936	0.189873418	0.181818182	0.3	0.163636364	0.043478261	0.087591241	0.306451613	0.344827586	0.333333333	0.5	0.653061224	0.24	0.203703704	0.134615385	0.333333333	0.186440678	0.112676056	0.132352941	0.154761905	0.15942029	0.016949153	0.108433735	0.16883116899999998	0.25	0.191780822	0.156862745	0.3859649120000001	0.12605042	0.19101123600000006	0.100917431	0.425	0.046511628	0.030769231	0.013333333	0.042553191
chr20	36694204	36694658	+	hsa_circ_0001155	0.0	0.0	0.051739886	0.460169492	1.0	0.204545455	0.134615385	0.276190476	0.18	0.276595745	0.164556962	0.272727273	0.333333333	0.363636364	0.0	0.145985401	0.209677419	0.189655172	0.179487179	0.625	0.265306122	0.4	0.074074074	0.173076923	0.261904762	0.186440678	0.12676056300000002	0.161764706	0.130952381	0.260869565	0.06779661	0.156626506	0.14285714300000002	0.083333333	0.246575342	0.392156863	0.263157895	0.092436975	0.415730337	0.201834862	0.375	0.093023256	0.061538462	0.026666667	0.14893617
chr17	79650042	79650624	-	JUN	0.0	0.0	0.0	-0.021180712	0.765045903	0.094339623	0.090909091	0.14516129	0.14893617	0.19607843100000005	0.197674419	0.230769231	0.23255814	0.106060606	0.23255814	0.22	0.192307692	0.06818181799999999	0.21875	0.185185185	0.15555555599999998	0.135135135	0.4375	0.227272727	0.135135135	0.13725490199999998	0.278688525	0.369863014	0.456140351	0.339285714	0.316666667	0.37804878	0.316666667	0.181818182	0.246376812	0.5	0.452380952	0.144927536	0.226190476	0.279069767	0.119047619	0.411764706	0.314285714	0.315789474	0.4
chr17	37866065	37866734	+	SIN3AK20	0.0	0.0	0.049647322	0.325371789	0.963957837	0.056603774	0.236363636	0.096774194	0.063829787	0.352941176	0.360465116	0.292307692	0.279069767	0.090909091	0.069767442	0.16	0.403846154	0.090909091	0.1875	0.259259259	0.0	0.189189189	0.520833333	0.204545455	0.189189189	0.19607843100000005	0.590163934	0.671232877	0.263157895	0.267857143	0.116666667	0.329268293	0.716666667	0.072727273	0.231884058	0.529411765	0.14285714300000002	0.144927536	0.369047619	0.244186047	0.071428571	0.117647059	0.185714286	0.052631579000000005	0.028571429
chr14	71880664	71948928	+	hsa_circ_0000552	0.183673469	0.103703704	0.027404076	0.028389831	0.888133288	0.238636364	0.269230769	0.16190476199999998	0.42	0.319148936	0.202531646	0.236363636	0.3	0.154545455	0.043478261	0.109489051	0.322580645	0.293103448	0.307692308	0.4375	0.510204082	0.26	0.203703704	0.153846154	0.261904762	0.169491525	0.112676056	0.161764706	0.166666667	0.188405797	0.016949153	0.120481928	0.194805195	0.25	0.191780822	0.19607843100000005	0.368421053	0.14285714300000002	0.202247191	0.13761467900000002	0.375	0.046511628	0.030769231	0.026666667	0.042553191
chr1	236143795	236145082	-	STAT3	0.0	0.0	0.0	0.100946372	0.979938796	0.226415094	0.290909091	0.274193548	0.191489362	0.31372549	0.23255814	0.246153846	0.488372093	0.287878788	0.11627907	0.19	0.326923077	0.25	0.15625	0.37037037	0.355555556	0.432432432	0.25	0.363636364	0.27027027	0.254901961	0.180327869	0.150684932	0.456140351	0.14285714300000002	0.05	0.17073170699999998	0.333333333	0.345454545	0.333333333	0.264705882	0.69047619	0.15942029	0.30952381	0.139534884	0.14285714300000002	0.176470588	0.042857143	0.039473684	0.14285714300000002
chr3	15123873	15137795	-	RBBP5	0.125	0.034482759	0.0	0.050473186	0.944236654	0.396226415	0.272727273	0.290322581	0.382978723	0.333333333	0.220930233	0.246153846	0.441860465	0.303030303	0.069767442	0.18	0.403846154	0.318181818	0.375	0.4074074070000001	0.4	0.324324324	0.3125	0.204545455	0.27027027	0.215686275	0.147540984	0.178082192	0.245614035	0.28571428600000004	0.033333333	0.195121951	0.25	0.2	0.217391304	0.323529412	0.404761905	0.275362319	0.273809524	0.244186047	0.333333333	0.05882352900000001	0.042857143	0.039473684	0.05714285700000001
chr1	21749600	21754300	-	hsa_circ_0010515	0.0	0.003703704	0.082127477	-0.072881356	0.249914995	0.13636363599999998	0.25	0.171428571	0.22	0.34042553200000003	0.202531646	0.254545455	0.4166666670000001	0.154545455	0.065217391	0.124087591	0.419354839	0.189655172	0.333333333	0.3125	0.346938776	0.26	0.240740741	0.288461538	0.261904762	0.237288136	0.12676056300000002	0.161764706	0.226190476	0.17391304300000002	0.033898305	0.144578313	0.16883116899999998	0.270833333	0.273972603	0.274509804	0.403508772	0.117647059	0.247191011	0.146788991	0.325	0.093023256	0.046153846	0.013333333	0.042553191
chr10	101544364	101572901	+	NR3C1	0.208333333	0.114942529	0.037021256	0.050022533	0.959197552	0.396226415	0.309090909	0.306451613	0.34042553200000003	0.333333333	0.220930233	0.246153846	0.465116279	0.333333333	0.046511628	0.19	0.384615385	0.318181818	0.375	0.4074074070000001	0.377777778	0.35135135100000003	0.270833333	0.227272727	0.297297297	0.235294118	0.147540984	0.178082192	0.315789474	0.28571428600000004	0.033333333	0.182926829	0.216666667	0.272727273	0.260869565	0.294117647	0.5	0.304347826	0.261904762	0.23255814	0.333333333	0.05882352900000001	0.028571429	0.026315789	0.05714285700000001
chr19	14625581	14627858	-	SMC3	0.0	0.0	0.0	0.250563317	0.848010881	0.245283019	0.327272727	0.322580645	0.14893617	0.274509804	0.33720930200000004	0.246153846	0.279069767	0.287878788	0.139534884	0.21	0.403846154	0.159090909	0.21875	0.333333333	0.15555555599999998	0.297297297	0.229166667	0.386363636	0.189189189	0.333333333	0.295081967	0.246575342	0.3859649120000001	0.321428571	0.033333333	0.280487805	0.233333333	0.218181818	0.275362319	0.382352941	0.476190476	0.31884058	0.333333333	0.197674419	0.14285714300000002	0.176470588	0.071428571	0.078947368	0.14285714300000002
chr6	25482484	25495443	+	GATA1	0.041666667	0.057471264	0.034344295	0.009463722	0.937096226	0.433962264	0.254545455	0.306451613	0.5106382979999999	0.333333333	0.186046512	0.2	0.488372093	0.272727273	0.046511628	0.13	0.403846154	0.454545455	0.34375	0.444444444	0.644444444	0.378378378	0.270833333	0.181818182	0.297297297	0.215686275	0.114754098	0.16438356199999998	0.263157895	0.25	0.016666667	0.12195122	0.233333333	0.236363636	0.231884058	0.294117647	0.523809524	0.260869565	0.226190476	0.162790698	0.333333333	0.05882352900000001	0.014285714	0.026315789	0.05714285700000001
chr6	56535438	56569167	-	hsa_circ_0076870	0.071428571	0.018518519	0.0	0.040677966	0.964977899	0.261363636	0.25	0.20952381	0.46	0.34042553200000003	0.164556962	0.236363636	0.3	0.2	0.043478261	0.124087591	0.370967742	0.327586207	0.282051282	0.4375	0.530612245	0.26	0.166666667	0.192307692	0.261904762	0.152542373	0.08450704199999999	0.117647059	0.130952381	0.17391304300000002	0.016949153	0.120481928	0.16883116899999998	0.25	0.150684932	0.156862745	0.350877193	0.176470588	0.202247191	0.155963303	0.4	0.046511628	0.030769231	0.026666667	0.021276596
chr2	39520370	39535146	-	CTCF	0.055555556	0.045977011	0.0	0.060838215	0.963957837	0.528301887	0.254545455	0.290322581	0.6808510640000001	0.333333333	0.151162791	0.184615385	0.395348837	0.272727273	0.046511628	0.1	0.346153846	0.545454545	0.4375	0.5555555560000001	0.7555555559999999	0.378378378	0.1875	0.181818182	0.35135135100000003	0.156862745	0.098360656	0.123287671	0.210526316	0.196428571	0.033333333	0.109756098	0.233333333	0.218181818	0.17391304300000002	0.205882353	0.476190476	0.260869565	0.19047619	0.127906977	0.35714285700000004	0.05882352900000001	0.028571429	0.026315789	0.05714285700000001
chr14	68387231	68420994	+	hsa_circ_0000547	0.010204082	0.051851852	0.029563632000000006	0.03559322	0.712342741	0.21590909100000005	0.25	0.171428571	0.38	0.319148936	0.189873418	0.218181818	0.3	0.172727273	0.02173913	0.102189781	0.322580645	0.344827586	0.282051282	0.4375	0.510204082	0.2	0.185185185	0.153846154	0.261904762	0.152542373	0.112676056	0.147058824	0.166666667	0.17391304300000002	0.033898305	0.120481928	0.194805195	0.25	0.191780822	0.19607843100000005	0.368421053	0.151260504	0.202247191	0.13761467900000002	0.425	0.046511628	0.030769231	0.026666667	0.042553191
chr19	46129962	46133304	-	RAD21	0.06944444400000001	0.034482759	0.0	0.044614691	0.8469908190000001	0.320754717	0.290909091	0.177419355	0.234042553	0.235294118	0.255813953	0.292307692	0.325581395	0.227272727	0.093023256	0.21	0.423076923	0.159090909	0.3125	0.37037037	0.288888889	0.297297297	0.4375	0.227272727	0.27027027	0.37254902	0.213114754	0.287671233	0.280701754	0.321428571	0.083333333	0.304878049	0.283333333	0.218181818	0.362318841	0.205882353	0.214285714	0.188405797	0.25	0.348837209	0.28571428600000004	0.147058824	0.085714286	0.065789474	0.171428571
chr19	49422325	49424446	-	UPF1	0.106060606	0.015037594	0.0	0.031971581	0.854811289	0.33766233799999995	0.288461538	0.229508197	0.34	0.378378378	0.4375	0.5111111110000001	0.333333333	0.403508772	0.214285714	0.33783783799999995	0.315789474	0.377777778	0.363636364	0.233333333	0.075471698	0.25	0.409090909	0.23255814	0.235294118	0.435897436	0.23943662	0.294117647	0.243589744	0.395833333	0.084745763	0.419354839	0.29787234	0.342857143	0.301587302	0.275	0.127659574	0.109090909	0.470588235	0.470588235	0.25	0.090909091	0.12962963	0.068965517	0.12
chr11	85722072	85742653	-	hsa_circ_0000347	0.040816327	0.007407406999999999	0.0	0.051694915	0.944576675	0.272727273	0.288461538	0.180952381	0.52	0.319148936	0.164556962	0.2	0.3	0.172727273	0.02173913	0.087591241	0.370967742	0.379310345	0.307692308	0.5	0.653061224	0.24	0.166666667	0.134615385	0.30952381	0.152542373	0.070422535	0.117647059	0.107142857	0.188405797	0.016949153	0.108433735	0.15584415599999998	0.229166667	0.150684932	0.13725490199999998	0.333333333	0.159663866	0.16853932600000002	0.128440367	0.475	0.046511628	0.015384615	0.026666667	0.021276596
chr11	71773634	71791573	-	SIN3A	0.013888889	0.022988506	0.0	0.068499324	0.939136348	0.264150943	0.254545455	0.241935484	0.361702128	0.254901961	0.209302326	0.2	0.441860465	0.242424242	0.046511628	0.15	0.365384615	0.295454545	0.40625	0.481481481	0.444444444	0.27027027	0.270833333	0.181818182	0.27027027	0.235294118	0.180327869	0.219178082	0.280701754	0.267857143	0.066666667	0.182926829	0.283333333	0.2	0.289855072	0.323529412	0.476190476	0.246376812	0.25	0.186046512	0.333333333	0.05882352900000001	0.05714285700000001	0.039473684	0.085714286
chr7	152007050	152012423	-	hsa_circ_0001769	0.010204082	0.0	0.0	0.09279661	0.960217613	0.318181818	0.307692308	0.180952381	0.62	0.382978723	0.151898734	0.2	0.316666667	0.154545455	0.02173913	0.094890511	0.35483871	0.465517241	0.256410256	0.40625	0.6938775509999999	0.3	0.185185185	0.134615385	0.333333333	0.13559322	0.08450704199999999	0.102941176	0.130952381	0.15942029	0.016949153	0.096385542	0.181818182	0.229166667	0.16438356199999998	0.13725490199999998	0.315789474	0.151260504	0.19101123600000006	0.100917431	0.325	0.069767442	0.015384615	0.026666667	0.0
chr1	224462789	224463160	-	ELAVL1	0.0	0.0	0.0	0.16474245099999998	0.906154369	0.14285714300000002	0.423076923	0.31147541	0.26	0.432432432	0.171875	0.355555556	0.533333333	0.421052632	0.392857143	0.108108108	0.473684211	0.177777778	0.333333333	0.7333333329999999	0.358490566	0.275	0.295454545	0.302325581	0.088235294	0.205128205	0.070422535	0.117647059	0.282051282	0.333333333	0.050847458	0.0	0.276595745	0.685714286	0.174603175	0.2	0.574468085	0.2	0.235294118	0.223529412	0.475	0.151515152	0.092592593	0.051724138	0.12
chr15	65780027	65790370	-	YY1	0.166666667	0.057471264	0.0	0.054078414000000005	0.946616797	0.509433962	0.309090909	0.274193548	0.468085106	0.333333333	0.186046512	0.215384615	0.441860465	0.333333333	0.069767442	0.16	0.423076923	0.4318181820000001	0.4375	0.481481481	0.4	0.378378378	0.3125	0.227272727	0.324324324	0.254901961	0.147540984	0.16438356199999998	0.210526316	0.267857143	0.05	0.182926829	0.2	0.218181818	0.231884058	0.264705882	0.333333333	0.260869565	0.238095238	0.244186047	0.30952381	0.088235294	0.05714285700000001	0.052631579000000005	0.05714285700000001
chr10	76213950	76285184	+	hsa_circ_0000249	0.153061224	0.088888889	0.027319326	0.044491525	0.953757225	0.261363636	0.307692308	0.152380952	0.46	0.34042553200000003	0.202531646	0.2	0.333333333	0.163636364	0.02173913	0.087591241	0.290322581	0.396551724	0.358974359	0.4375	0.571428571	0.24	0.222222222	0.153846154	0.333333333	0.169491525	0.098591549	0.132352941	0.17857142899999998	0.15942029	0.016949153	0.096385542	0.16883116899999998	0.291666667	0.205479452	0.176470588	0.421052632	0.14285714300000002	0.179775281	0.110091743	0.4	0.046511628	0.015384615	0.013333333	0.042553191
chr4	140046317	140060651	-	hsa_circ_0001441	0.071428571	0.037037037	0.0	0.055084746	0.948316899	0.318181818	0.307692308	0.20952381	0.5	0.319148936	0.164556962	0.236363636	0.283333333	0.181818182	0.043478261	0.124087591	0.35483871	0.431034483	0.333333333	0.46875	0.530612245	0.26	0.185185185	0.153846154	0.28571428600000004	0.13559322	0.070422535	0.132352941	0.130952381	0.15942029	0.016949153	0.120481928	0.15584415599999998	0.229166667	0.16438356199999998	0.156862745	0.350877193	0.168067227	0.19101123600000006	0.146788991	0.4	0.046511628	0.030769231	0.026666667	0.042553191
chr20	10536878	10602062	+	TEAD4	0.06944444400000001	0.298850575	0.029524182000000006	0.058584948	1.0	0.41509434	0.309090909	0.290322581	0.425531915	0.333333333	0.209302326	0.184615385	0.488372093	0.287878788	0.046511628	0.14	0.403846154	0.409090909	0.375	0.444444444	0.5111111110000001	0.35135135100000003	0.270833333	0.204545455	0.297297297	0.235294118	0.163934426	0.16438356199999998	0.298245614	0.25	0.033333333	0.12195122	0.233333333	0.236363636	0.246376812	0.294117647	0.5476190479999999	0.275362319	0.238095238	0.162790698	0.333333333	0.05882352900000001	0.028571429	0.013157895	0.05714285700000001
chr14	35030617	35074923	-	SIN3AK20	0.694444444	0.195402299	0.000392832	0.03920685	0.979258756	0.396226415	0.290909091	0.241935484	0.361702128	0.274509804	0.244186047	0.230769231	0.418604651	0.272727273	0.093023256	0.15	0.403846154	0.318181818	0.34375	0.444444444	0.4	0.324324324	0.3125	0.181818182	0.297297297	0.254901961	0.180327869	0.246575342	0.245614035	0.28571428600000004	0.083333333	0.219512195	0.283333333	0.218181818	0.260869565	0.264705882	0.35714285700000004	0.217391304	0.273809524	0.244186047	0.30952381	0.088235294	0.071428571	0.065789474	0.114285714
chr10	7318853	7327916	-	hsa_circ_0000211	0.010204082	0.007407406999999999	0.0	0.030508475	0.949676981	0.227272727	0.269230769	0.20952381	0.36	0.29787234	0.215189873	0.236363636	0.316666667	0.181818182	0.043478261	0.131386861	0.33870967700000004	0.24137931	0.282051282	0.375	0.448979592	0.26	0.203703704	0.192307692	0.261904762	0.186440678	0.14084507	0.147058824	0.202380952	0.15942029	0.033898305	0.13253012	0.194805195	0.333333333	0.205479452	0.19607843100000005	0.3859649120000001	0.159663866	0.224719101	0.13761467900000002	0.35	0.093023256	0.046153846	0.013333333	0.042553191
chr17	26960300	26967043	-	SAP30	0.013888889	0.0	0.0	0.329878324	0.960897654	0.245283019	0.254545455	0.290322581	0.29787234	0.235294118	0.186046512	0.230769231	0.465116279	0.272727273	0.069767442	0.18	0.442307692	0.272727273	0.40625	0.37037037	0.333333333	0.35135135100000003	0.270833333	0.25	0.297297297	0.274509804	0.196721311	0.178082192	0.298245614	0.303571429	0.033333333	0.158536585	0.283333333	0.218181818	0.260869565	0.382352941	0.476190476	0.246376812	0.261904762	0.23255814	0.28571428600000004	0.05882352900000001	0.071428571	0.039473684	0.085714286
chr20	47682728	47683817	+	E2F1	0.013888889	0.011494253	0.059582172	0.237043713	0.895613737	0.6415094339999999	0.218181818	0.306451613	0.489361702	0.215686275	0.162790698	0.246153846	0.418604651	0.333333333	0.139534884	0.14	0.519230769	0.227272727	0.4375	0.333333333	0.5111111110000001	0.35135135100000003	0.1875	0.204545455	0.216216216	0.19607843100000005	0.098360656	0.178082192	0.280701754	0.321428571	0.033333333	0.158536585	0.233333333	0.309090909	0.202898551	0.294117647	0.404761905	0.246376812	0.226190476	0.244186047	0.28571428600000004	0.029411765	0.085714286	0.052631579000000005	0.14285714300000002
chr11	77815025	77820627	-	EP300	0.041666667	0.045977011	0.0	0.095989184	0.941856511	0.396226415	0.327272727	0.225806452	0.425531915	0.274509804	0.244186047	0.246153846	0.441860465	0.242424242	0.093023256	0.11	0.403846154	0.318181818	0.40625	0.481481481	0.422222222	0.324324324	0.270833333	0.159090909	0.243243243	0.235294118	0.180327869	0.219178082	0.280701754	0.28571428600000004	0.05	0.195121951	0.233333333	0.236363636	0.260869565	0.323529412	0.523809524	0.231884058	0.261904762	0.186046512	0.333333333	0.05882352900000001	0.05714285700000001	0.039473684	0.114285714
chr17	34862294	34871025	-	GATA2	0.013888889	0.022988506	0.0	0.059486255	0.964637878	0.150943396	0.236363636	0.209677419	0.14893617	0.294117647	0.302325581	0.292307692	0.395348837	0.318181818	0.069767442	0.21	0.346153846	0.159090909	0.3125	0.296296296	0.15555555599999998	0.216216216	0.333333333	0.340909091	0.216216216	0.333333333	0.344262295	0.328767123	0.350877193	0.35714285700000004	0.05	0.25609756100000003	0.35	0.2	0.304347826	0.382352941	0.35714285700000004	0.217391304	0.392857143	0.279069767	0.261904762	0.088235294	0.05714285700000001	0.026315789	0.085714286
chr8	145150735	145152428	+	MAZ	0.0	0.0	0.110338295	0.271744029	0.8616116970000001	0.075471698	0.163636364	0.177419355	0.127659574	0.156862745	0.348837209	0.276923077	0.325581395	0.181818182	0.11627907	0.22	0.269230769	0.113636364	0.375	0.222222222	0.022222222000000003	0.135135135	0.291666667	0.181818182	0.243243243	0.274509804	0.344262295	0.369863014	0.3859649120000001	0.375	0.066666667	0.426829268	0.4	0.163636364	0.289855072	0.5	0.428571429	0.246376812	0.333333333	0.26744186	0.095238095	0.147058824	0.071428571	0.118421053	0.2
chr17	38544772	38569544	-	BHLHE40	0.208333333	0.057471264	0.0	0.149616945	1.0	0.509433962	0.345454545	0.290322581	0.489361702	0.31372549	0.23255814	0.184615385	0.465116279	0.303030303	0.069767442	0.13	0.384615385	0.409090909	0.40625	0.481481481	0.5111111110000001	0.405405405	0.270833333	0.204545455	0.324324324	0.235294118	0.147540984	0.178082192	0.263157895	0.232142857	0.05	0.146341463	0.216666667	0.254545455	0.246376812	0.235294118	0.428571429	0.289855072	0.238095238	0.174418605	0.30952381	0.088235294	0.042857143	0.026315789	0.085714286
chr16	89579355	89604129	+	NR2C2	0.180555556	0.229885057	0.055240427	-0.046867959	0.951037062	0.226415094	0.181818182	0.258064516	0.191489362	0.215686275	0.209302326	0.230769231	0.441860465	0.242424242	0.139534884	0.19	0.384615385	0.13636363599999998	0.21875	0.333333333	0.222222222	0.243243243	0.333333333	0.25	0.189189189	0.254901961	0.213114754	0.301369863	0.280701754	0.321428571	0.116666667	0.26829268300000003	0.35	0.163636364	0.333333333	0.411764706	0.380952381	0.217391304	0.30952381	0.244186047	0.238095238	0.176470588	0.128571429	0.118421053	0.171428571
chr12	63359304	63359768	+	hsa_circ_0005166	0.0	0.003703704	0.212634658	0.248728814	0.624617477	0.568181818	0.711538462	0.39047619	0.34	0.319148936	0.430379747	0.545454545	0.25	0.354545455	0.130434783	0.02919708	0.241935484	0.155172414	0.102564103	0.28125	0.12244898	0.12	0.203703704	0.115384615	0.14285714300000002	0.101694915	0.15492957699999998	0.411764706	0.202380952	0.565217391	0.06779661	0.313253012	0.38961039	0.229166667	0.178082192	0.078431373	0.192982456	0.613445378	0.415730337	0.055045872	0.0	0.139534884	0.061538462	0.026666667	0.042553191
chr6	33399937	33400583	+	EIF4G2	0.0	0.0	0.082565438	0.371225577	0.77150629	0.116883117	0.269230769	0.229508197	0.04	0.135135135	0.5625	0.244444444	0.133333333	0.350877193	0.28571428600000004	0.27027027	0.333333333	0.066666667	0.242424242	0.3	0.037735849	0.3	0.25	0.325581395	0.235294118	0.58974359	0.5915492960000001	0.323529412	0.423076923	0.395833333	0.13559322	0.225806452	0.361702128	0.257142857	0.365079365	0.225	0.468085106	0.154545455	0.323529412	0.388235294	0.15	0.151515152	0.166666667	0.034482759	0.36
chr5	124036706	124036962	-	FMR1	0.0	0.0	0.0	0.924955595	0.960897654	0.051948052	0.153846154	0.508196721	0.0	0.540540541	0.484375	0.355555556	0.355555556	0.350877193	0.14285714300000002	0.27027027	0.473684211	0.177777778	0.242424242	0.133333333	0.075471698	0.3	0.363636364	0.372093023	0.470588235	0.692307692	0.225352113	0.338235294	0.205128205	0.4166666670000001	0.203389831	0.129032258	0.17021276600000002	0.342857143	0.253968254	0.3	0.489361702	0.145454545	0.6323529410000001	0.141176471	0.1	0.121212121	0.222222222	0.068965517	0.48
chr18	13387339	13387761	+	FBL	0.0	0.0	0.142070646	0.28330373	0.833049983	0.025974026	0.134615385	0.081967213	0.04	0.513513514	0.375	0.577777778	0.15555555599999998	0.298245614	0.321428571	0.486486486	0.210526316	0.0	0.060606061	0.166666667	0.0	0.0	0.386363636	0.558139535	0.05882352900000001	0.435897436	0.436619718	0.764705882	0.153846154	0.6875	0.525423729	0.7580645159999999	0.446808511	0.0	0.19047619	0.05	0.255319149	0.109090909	0.6911764709999999	0.388235294	0.0	0.212121212	0.703703704	0.568965517	0.2
chr11	61120456	61121464	-	hsa_circ_0000310	0.0	0.0	0.0	0.127966102	0.97415845	0.079545455	0.211538462	0.14285714300000002	0.12	0.191489362	0.34177215200000005	0.327272727	0.266666667	0.109090909	0.043478261	0.131386861	0.258064516	0.068965517	0.205128205	0.15625	0.163265306	0.22	0.4074074070000001	0.115384615	0.119047619	0.186440678	0.211267606	0.308823529	0.345238095	0.260869565	0.118644068	0.204819277	0.28571428600000004	0.208333333	0.342465753	0.37254902	0.403508772	0.117647059	0.213483146	0.19266055	0.15	0.093023256	0.061538462	0.053333333	0.17021276600000002
chr17	47797121	47797798	-	FBL	0.0	0.0	0.0	0.182060391	0.961577695	0.12987013	0.307692308	0.344262295	0.06	0.243243243	0.296875	0.466666667	0.4	0.263157895	0.214285714	0.33783783799999995	0.368421053	0.088888889	0.303030303	0.2	0.056603774	0.3	0.295454545	0.302325581	0.176470588	0.333333333	0.38028169	0.264705882	0.307692308	0.458333333	0.050847458	0.193548387	0.531914894	0.171428571	0.428571429	0.375	0.404255319	0.172727273	0.352941176	0.364705882	0.15	0.090909091	0.074074074	0.103448276	0.0
chr3	127801325	127806641	-	FXR1	0.015151515	0.0	0.0	0.007992895	0.8616116970000001	0.12987013	0.269230769	0.180327869	0.16	0.405405405	0.390625	0.466666667	0.444444444	0.263157895	0.14285714300000002	0.243243243	0.350877193	0.177777778	0.212121212	0.266666667	0.226415094	0.25	0.318181818	0.255813953	0.235294118	0.358974359	0.23943662	0.352941176	0.256410256	0.4791666670000001	0.084745763	0.35483871	0.468085106	0.371428571	0.349206349	0.3	0.361702128	0.127272727	0.455882353	0.258823529	0.275	0.090909091	0.111111111	0.051724138	0.12
chr16	14674730	14711507	-	TFAP2A	0.222222222	0.091954023	4.28e-05	0.015772871	0.970418225	0.320754717	0.236363636	0.241935484	0.361702128	0.274509804	0.209302326	0.215384615	0.395348837	0.257575758	0.069767442	0.14	0.403846154	0.295454545	0.34375	0.481481481	0.466666667	0.297297297	0.270833333	0.227272727	0.324324324	0.235294118	0.163934426	0.219178082	0.263157895	0.267857143	0.066666667	0.17073170699999998	0.283333333	0.2	0.275362319	0.294117647	0.428571429	0.217391304	0.25	0.209302326	0.333333333	0.088235294	0.05714285700000001	0.039473684	0.085714286
chr12	57538754	57574262	+	CREB1	0.111111111	0.045977011	0.033545959	0.12032447	1.0	0.20754717	0.236363636	0.241935484	0.14893617	0.274509804	0.302325581	0.307692308	0.348837209	0.287878788	0.093023256	0.25	0.384615385	0.13636363599999998	0.28125	0.259259259	0.15555555599999998	0.243243243	0.333333333	0.318181818	0.189189189	0.274509804	0.344262295	0.328767123	0.368421053	0.35714285700000004	0.066666667	0.292682927	0.316666667	0.2	0.289855072	0.352941176	0.333333333	0.231884058	0.380952381	0.302325581	0.214285714	0.117647059	0.085714286	0.065789474	0.085714286
chr8	144458694	144466390	+	MXI1	0.0	0.137931034	0.072645423	-0.018927445	0.795307718	0.056603774	0.127272727	0.112903226	0.042553191	0.19607843100000005	0.38372093	0.384615385	0.255813953	0.166666667	0.11627907	0.22	0.230769231	0.022727273	0.125	0.148148148	0.044444444000000013	0.135135135	0.4791666670000001	0.25	0.108108108	0.333333333	0.557377049	0.547945205	0.368421053	0.428571429	0.2	0.43902439	0.5	0.090909091	0.304347826	0.470588235	0.166666667	0.130434783	0.452380952	0.290697674	0.071428571	0.235294118	0.185714286	0.17105263199999998	0.114285714
chr11	93523739	93527201	+	hsa_circ_0000349	0.030612245	0.0	0.042601009	0.066949153	0.93233594	0.306818182	0.403846154	0.171428571	0.44	0.361702128	0.215189873	0.290909091	0.283333333	0.154545455	0.065217391	0.109489051	0.35483871	0.293103448	0.333333333	0.3125	0.469387755	0.36	0.240740741	0.153846154	0.261904762	0.254237288	0.112676056	0.132352941	0.154761905	0.202898551	0.033898305	0.16867469899999998	0.15584415599999998	0.291666667	0.191780822	0.13725490199999998	0.315789474	0.159663866	0.202247191	0.155963303	0.35	0.046511628	0.015384615	0.026666667	0.063829787
chr19	2761457	2763755	-	USF1	0.0	0.011494253	0.0	-0.101397026	0.709282557	0.094339623	0.181818182	0.161290323	0.063829787	0.274509804	0.209302326	0.215384615	0.348837209	0.181818182	0.162790698	0.22	0.326923077	0.13636363599999998	0.15625	0.074074074	0.066666667	0.243243243	0.270833333	0.340909091	0.135135135	0.19607843100000005	0.409836066	0.424657534	0.403508772	0.303571429	0.183333333	0.426829268	0.333333333	0.072727273	0.347826087	0.5	0.30952381	0.144927536	0.345238095	0.26744186	0.119047619	0.264705882	0.271428571	0.197368421	0.228571429
chr2	65473657	65478233	+	JUND	0.06944444400000001	0.022988506	0.032530615	0.059486255	0.954777287	0.509433962	0.254545455	0.33870967700000004	0.5106382979999999	0.235294118	0.186046512	0.230769231	0.395348837	0.409090909	0.11627907	0.2	0.403846154	0.409090909	0.4375	0.5555555560000001	0.488888889	0.297297297	0.1875	0.227272727	0.35135135100000003	0.19607843100000005	0.114754098	0.136986301	0.175438596	0.25	0.033333333	0.207317073	0.15	0.218181818	0.144927536	0.235294118	0.333333333	0.304347826	0.30952381	0.325581395	0.333333333	0.117647059	0.05714285700000001	0.052631579000000005	0.05714285700000001
chr16	29576671	29580649	-	hsa_circ_0038916	0.0	0.0	0.000393931	0.115677966	0.446106766	0.295454545	0.288461538	0.19047619	0.54	0.361702128	0.113924051	0.181818182	0.333333333	0.190909091	0.043478261	0.087591241	0.35483871	0.362068966	0.333333333	0.53125	0.7142857140000001	0.32	0.12962963	0.173076923	0.380952381	0.152542373	0.056338028	0.05882352900000001	0.107142857	0.130434783	0.016949153	0.096385542	0.181818182	0.208333333	0.136986301	0.156862745	0.438596491	0.176470588	0.202247191	0.119266055	0.425	0.069767442	0.015384615	0.013333333	0.063829787
chr9	139620450	139620843	-	hsa_circ_0001903	0.0	0.0	0.0	0.013983051000000002	0.713362802	0.113636364	0.192307692	0.123809524	0.06	0.276595745	0.392405063	0.454545455	0.05	0.118181818	0.065217391	0.167883212	0.5	0.0	0.076923077	0.09375	0.163265306	0.26	0.333333333	0.346153846	0.19047619	0.474576271	0.183098592	0.411764706	0.17857142899999998	0.260869565	0.13559322	0.397590361	0.428571429	0.104166667	0.205479452	0.05882352900000001	0.228070175	0.08403361300000001	0.370786517	0.28440367	0.0	0.0	0.046153846	0.173333333	0.276595745
chr9	125932180	125946577	-	hsa_circ_0001888	0.0	0.014814815	0.0	0.087288136	0.959537572	0.25	0.288461538	0.180952381	0.48	0.276595745	0.164556962	0.181818182	0.3	0.172727273	0.043478261	0.102189781	0.35483871	0.327586207	0.307692308	0.40625	0.6122448979999999	0.24	0.185185185	0.153846154	0.28571428600000004	0.169491525	0.08450704199999999	0.132352941	0.14285714300000002	0.15942029	0.016949153	0.108433735	0.194805195	0.229166667	0.205479452	0.156862745	0.350877193	0.159663866	0.179775281	0.128440367	0.4	0.046511628	0.030769231	0.013333333	0.042553191
chr1	31465236	31468067	-	hsa_circ_0000043	0.0	0.0	0.0	0.192372881	0.943556613	0.181818182	0.25	0.19047619	0.46	0.276595745	0.215189873	0.236363636	0.233333333	0.181818182	0.02173913	0.116788321	0.35483871	0.293103448	0.256410256	0.46875	0.6122448979999999	0.2	0.166666667	0.153846154	0.30952381	0.186440678	0.14084507	0.161764706	0.166666667	0.17391304300000002	0.016949153	0.084337349	0.181818182	0.25	0.178082192	0.19607843100000005	0.298245614	0.14285714300000002	0.235955056	0.146788991	0.4	0.046511628	0.030769231	0.013333333	0.021276596
chr18	42281139	42292759	+	hsa_circ_0000845	0.010204082	0.037037037	0.026470256	0.034745763	0.979938796	0.204545455	0.288461538	0.19047619	0.26	0.29787234	0.202531646	0.272727273	0.316666667	0.172727273	0.02173913	0.138686131	0.33870967700000004	0.206896552	0.307692308	0.25	0.367346939	0.26	0.222222222	0.173076923	0.214285714	0.169491525	0.15492957699999998	0.176470588	0.238095238	0.231884058	0.016949153	0.13253012	0.194805195	0.270833333	0.273972603	0.176470588	0.403508772	0.168067227	0.235955056	0.155963303	0.325	0.046511628	0.030769231	0.013333333	0.042553191
chr1	155187754	155208441	-	hsa_circ_0000136	0.091836735	0.02962963	0.0	0.062711864	0.927235634	0.159090909	0.307692308	0.14285714300000002	0.2	0.319148936	0.316455696	0.290909091	0.316666667	0.13636363599999998	0.086956522	0.138686131	0.290322581	0.137931034	0.307692308	0.3125	0.204081633	0.22	0.333333333	0.211538462	0.238095238	0.271186441	0.23943662	0.308823529	0.25	0.260869565	0.06779661	0.228915663	0.246753247	0.270833333	0.328767123	0.235294118	0.315789474	0.134453782	0.303370787	0.183486239	0.275	0.069767442	0.092307692	0.066666667	0.08510638300000001
chr16	46695629	46711310	-	RUNX3	0.180555556	0.114942529	0.0	0.072104552	0.937776267	0.5471698110000001	0.327272727	0.33870967700000004	0.468085106	0.31372549	0.174418605	0.215384615	0.441860465	0.272727273	0.046511628	0.14	0.442307692	0.4318181820000001	0.375	0.518518519	0.466666667	0.405405405	0.229166667	0.181818182	0.297297297	0.19607843100000005	0.098360656	0.150684932	0.192982456	0.25	0.033333333	0.134146341	0.233333333	0.236363636	0.17391304300000002	0.264705882	0.404761905	0.246376812	0.226190476	0.186046512	0.333333333	0.05882352900000001	0.028571429	0.039473684	0.05714285700000001
chr2	62100136	62103369	-	hsa_circ_0001018	0.020408163	0.003703704	0.0	0.080508475	0.998639918	0.272727273	0.307692308	0.152380952	0.52	0.276595745	0.240506329	0.254545455	0.316666667	0.154545455	0.086956522	0.102189781	0.290322581	0.25862069	0.282051282	0.375	0.489795918	0.22	0.240740741	0.173076923	0.214285714	0.220338983	0.14084507	0.264705882	0.154761905	0.217391304	0.06779661	0.13253012	0.207792208	0.25	0.246575342	0.19607843100000005	0.280701754	0.151260504	0.224719101	0.146788991	0.375	0.069767442	0.076923077	0.04	0.063829787
chr1	22074630	22078108	-	TAF1	0.027777778	0.0	0.0	0.034700315	0.939136348	0.377358491	0.290909091	0.35483871	0.382978723	0.274509804	0.162790698	0.2	0.372093023	0.333333333	0.046511628	0.2	0.480769231	0.386363636	0.3125	0.5555555560000001	0.488888889	0.324324324	0.166666667	0.159090909	0.27027027	0.19607843100000005	0.114754098	0.178082192	0.15789473699999998	0.303571429	0.033333333	0.17073170699999998	0.233333333	0.163636364	0.15942029	0.352941176	0.333333333	0.304347826	0.25	0.279069767	0.380952381	0.05882352900000001	0.042857143	0.039473684	0.114285714
chr20	58755107	58755971	+	EIF4A3	0.0	0.007518797	0.088775374	-0.05017762	0.789527372	0.12987013	0.288461538	0.245901639	0.2	0.432432432	0.34375	0.288888889	0.666666667	0.280701754	0.17857142899999998	0.094594595	0.298245614	0.2	0.212121212	0.2	0.377358491	0.325	0.454545455	0.186046512	0.235294118	0.384615385	0.098591549	0.176470588	0.269230769	0.1875	0.016949153	0.193548387	0.5106382979999999	0.485714286	0.349206349	0.425	0.765957447	0.127272727	0.294117647	0.15294117599999998	0.175	0.060606061	0.092592593	0.103448276	0.2
chr16	29544365	29565809	-	hsa_circ_0038909	0.06122449	0.014814815	0.002049695	0.120338983	0.323699422	0.261363636	0.269230769	0.16190476199999998	0.44	0.319148936	0.215189873	0.218181818	0.3	0.145454545	0.043478261	0.087591241	0.33870967700000004	0.310344828	0.256410256	0.46875	0.530612245	0.24	0.222222222	0.153846154	0.28571428600000004	0.169491525	0.12676056300000002	0.176470588	0.154761905	0.202898551	0.050847458	0.13253012	0.181818182	0.25	0.205479452	0.176470588	0.333333333	0.134453782	0.202247191	0.128440367	0.375	0.069767442	0.046153846	0.026666667	0.063829787
chr2	75196535	75196859	+	CEBPB	0.0	0.0	0.043864137	0.206399279	0.8775926559999999	0.113207547	0.218181818	0.35483871	0.191489362	0.176470588	0.104651163	0.384615385	0.7209302329999999	0.333333333	0.069767442	0.12	0.538461538	0.272727273	0.1875	0.111111111	0.266666667	0.162162162	0.458333333	0.06818181799999999	0.162162162	0.235294118	0.049180328	0.301369863	0.210526316	0.5	0.0	0.109756098	0.566666667	0.272727273	0.31884058	0.352941176	0.880952381	0.405797101	0.297619048	0.255813953	0.214285714	0.088235294	0.085714286	0.039473684	0.0
chr2	64069518	64083567	+	CTCF	0.0	0.045977011	0.026269061	0.093285264	0.984019041	0.490566038	0.236363636	0.33870967700000004	0.489361702	0.294117647	0.151162791	0.16923076899999998	0.418604651	0.287878788	0.046511628	0.15	0.423076923	0.4318181820000001	0.40625	0.518518519	0.6	0.297297297	0.1875	0.181818182	0.297297297	0.13725490199999998	0.098360656	0.150684932	0.210526316	0.232142857	0.016666667	0.134146341	0.233333333	0.2	0.188405797	0.264705882	0.523809524	0.304347826	0.214285714	0.162790698	0.404761905	0.05882352900000001	0.028571429	0.026315789	0.028571429
chr14	106091232	106134902	-	hsa_circ_0000577	0.0	0.174074074	0.000287208	-0.068644068	0.522271336	0.113636364	0.25	0.123809524	0.12	0.425531915	0.405063291	0.4	0.233333333	0.163636364	0.086956522	0.182481752	0.290322581	0.08620689699999999	0.153846154	0.125	0.102040816	0.2	0.444444444	0.326923077	0.119047619	0.271186441	0.352112676	0.367647059	0.30952381	0.304347826	0.101694915	0.313253012	0.246753247	0.166666667	0.273972603	0.274509804	0.245614035	0.12605042	0.393258427	0.220183486	0.125	0.162790698	0.123076923	0.066666667	0.08510638300000001
chr9	70863721	70875912	+	hsa_circ_0087133	0.030612245	0.014814815	0.053036248	0.08177966099999999	0.602176131	0.284090909	0.269230769	0.171428571	0.52	0.276595745	0.164556962	0.218181818	0.333333333	0.145454545	0.02173913	0.08029197099999999	0.370967742	0.362068966	0.333333333	0.4375	0.632653061	0.22	0.185185185	0.134615385	0.261904762	0.152542373	0.112676056	0.117647059	0.14285714300000002	0.15942029	0.016949153	0.120481928	0.15584415599999998	0.3125	0.16438356199999998	0.13725490199999998	0.403508772	0.14285714300000002	0.16853932600000002	0.110091743	0.375	0.046511628	0.015384615	0.013333333	0.042553191
chr1	151862458	151862690	-	POLR2A	0.013888889	0.0	0.0	-0.091031996	0.363821829	0.16981132100000002	0.236363636	0.274193548	0.361702128	0.176470588	0.255813953	0.2	0.395348837	0.257575758	0.0	0.34	0.326923077	0.204545455	0.53125	0.148148148	0.2	0.35135135100000003	0.270833333	0.204545455	0.35135135100000003	0.333333333	0.360655738	0.301369863	0.228070175	0.232142857	0.283333333	0.573170732	0.066666667	0.309090909	0.188405797	0.264705882	0.214285714	0.130434783	0.404761905	0.453488372	0.095238095	0.264705882	0.185714286	0.342105263	0.257142857
chr14	104219336	104220581	-	hsa_circ_0000572	0.010204082	0.0	0.0	0.089830508	0.962937776	0.340909091	0.403846154	0.257142857	0.38	0.361702128	0.17721519	0.290909091	0.3666666670000001	0.2	0.086956522	0.116788321	0.387096774	0.172413793	0.307692308	0.28125	0.428571429	0.28	0.222222222	0.211538462	0.28571428600000004	0.118644068	0.12676056300000002	0.176470588	0.107142857	0.260869565	0.033898305	0.13253012	0.233766234	0.229166667	0.16438356199999998	0.294117647	0.298245614	0.22689075600000005	0.325842697	0.119266055	0.25	0.162790698	0.030769231	0.08	0.063829787
chr14	93753822	93762503	-	hsa_circ_0000562	0.06122449	0.003703704	0.0	0.138983051	0.953417205	0.363636364	0.365384615	0.219047619	0.48	0.382978723	0.22784810100000005	0.290909091	0.266666667	0.218181818	0.065217391	0.116788321	0.33870967700000004	0.344827586	0.333333333	0.40625	0.489795918	0.32	0.203703704	0.173076923	0.28571428600000004	0.203389831	0.12676056300000002	0.147058824	0.119047619	0.231884058	0.033898305	0.144578313	0.14285714300000002	0.229166667	0.150684932	0.156862745	0.280701754	0.18487395	0.25842696600000004	0.183486239	0.375	0.046511628	0.030769231	0.026666667	0.063829787
chr16	21910207	21916365	-	hsa_circ_0005200	0.0	0.003703704	0.011722183	0.05720339	0.292757565	0.238636364	0.230769231	0.171428571	0.42	0.255319149	0.17721519	0.218181818	0.333333333	0.172727273	0.043478261	0.094890511	0.306451613	0.344827586	0.256410256	0.5	0.551020408	0.2	0.166666667	0.153846154	0.30952381	0.152542373	0.14084507	0.161764706	0.14285714300000002	0.231884058	0.033898305	0.108433735	0.16883116899999998	0.229166667	0.232876712	0.156862745	0.333333333	0.151260504	0.213483146	0.128440367	0.425	0.069767442	0.030769231	0.013333333	0.063829787
chr12	90021454	90024422	-	hsa_circ_0000425	0.0	0.007407406999999999	0.0	0.061440678	0.893233594	0.193181818	0.25	0.180952381	0.38	0.382978723	0.189873418	0.181818182	0.3	0.163636364	0.043478261	0.065693431	0.274193548	0.275862069	0.435897436	0.40625	0.551020408	0.24	0.222222222	0.153846154	0.35714285700000004	0.169491525	0.183098592	0.132352941	0.261904762	0.15942029	0.033898305	0.120481928	0.15584415599999998	0.3125	0.301369863	0.156862745	0.456140351	0.151260504	0.157303371	0.091743119	0.4	0.069767442	0.061538462	0.013333333	0.042553191
chr1	6270429	6270960	+	SMARCB1	0.0	0.0	0.041684553	0.047318612	0.7851071059999999	0.113207547	0.345454545	0.096774194	0.042553191	0.294117647	0.465116279	0.2	0.395348837	0.196969697	0.0	0.28	0.326923077	0.0	0.1875	0.0	0.088888889	0.216216216	0.4791666670000001	0.386363636	0.108108108	0.509803922	0.37704918	0.438356164	0.701754386	0.303571429	0.1	0.31707317100000004	0.4	0.2	0.52173913	0.6176470589999999	0.14285714300000002	0.275362319	0.333333333	0.26744186	0.047619048	0.05882352900000001	0.128571429	0.052631579000000005	0.114285714
chr14	59730181	59758024	+	hsa_circ_0000543	0.020408163	0.044444444000000013	0.033254966000000004	0.047457627	0.998639918	0.318181818	0.384615385	0.228571429	0.48	0.425531915	0.202531646	0.236363636	0.35	0.2	0.02173913	0.116788321	0.33870967700000004	0.362068966	0.358974359	0.375	0.448979592	0.36	0.222222222	0.173076923	0.28571428600000004	0.220338983	0.112676056	0.132352941	0.154761905	0.17391304300000002	0.016949153	0.096385542	0.181818182	0.291666667	0.178082192	0.156862745	0.368421053	0.18487395	0.213483146	0.128440367	0.35	0.046511628	0.015384615	0.013333333	0.021276596
chr20	43135467	43142681	-	TEAD4	0.027777778	0.011494253	0.0	0.069851284	1.0	0.377358491	0.236363636	0.274193548	0.446808511	0.294117647	0.209302326	0.2	0.488372093	0.257575758	0.046511628	0.12	0.346153846	0.363636364	0.40625	0.518518519	0.5555555560000001	0.324324324	0.291666667	0.159090909	0.324324324	0.254901961	0.114754098	0.16438356199999998	0.263157895	0.232142857	0.033333333	0.158536585	0.266666667	0.218181818	0.260869565	0.294117647	0.452380952	0.217391304	0.25	0.139534884	0.333333333	0.05882352900000001	0.042857143	0.026315789	0.085714286
chr2	238244777	238322850	-	KAP1	0.13888888900000002	0.26436781600000003	0.0	-0.047769265	0.960217613	0.358490566	0.290909091	0.306451613	0.34042553200000003	0.31372549	0.220930233	0.246153846	0.441860465	0.287878788	0.069767442	0.19	0.403846154	0.272727273	0.34375	0.333333333	0.355555556	0.35135135100000003	0.270833333	0.227272727	0.243243243	0.235294118	0.196721311	0.178082192	0.315789474	0.267857143	0.05	0.17073170699999998	0.283333333	0.236363636	0.231884058	0.323529412	0.5	0.275362319	0.273809524	0.220930233	0.261904762	0.117647059	0.05714285700000001	0.039473684	0.085714286
chr20	3251072	3275275	-	TCF12	0.166666667	0.034482759	0.0	0.059486255	0.960897654	0.33962264200000003	0.254545455	0.290322581	0.319148936	0.294117647	0.244186047	0.261538462	0.418604651	0.303030303	0.046511628	0.2	0.384615385	0.272727273	0.34375	0.4074074070000001	0.355555556	0.297297297	0.3125	0.227272727	0.27027027	0.274509804	0.213114754	0.232876712	0.280701754	0.321428571	0.05	0.207317073	0.283333333	0.2	0.246376812	0.294117647	0.380952381	0.260869565	0.333333333	0.26744186	0.30952381	0.05882352900000001	0.042857143	0.039473684	0.05714285700000001
chr5	43615949	43645612	+	hsa_circ_0001480	0.0	0.022222222000000003	0.029893215	0.061864407	1.0	0.261363636	0.269230769	0.19047619	0.46	0.319148936	0.17721519	0.2	0.283333333	0.172727273	0.02173913	0.102189781	0.370967742	0.379310345	0.307692308	0.4375	0.6122448979999999	0.24	0.185185185	0.153846154	0.28571428600000004	0.13559322	0.098591549	0.117647059	0.154761905	0.15942029	0.016949153	0.108433735	0.181818182	0.229166667	0.16438356199999998	0.156862745	0.3859649120000001	0.159663866	0.16853932600000002	0.119266055	0.4	0.046511628	0.015384615	0.013333333	0.021276596
chr18	12506475	12535600	-	hsa_circ_0000829	0.12244898	0.025925926	0.0	0.025	0.956137368	0.261363636	0.288461538	0.16190476199999998	0.46	0.34042553200000003	0.202531646	0.272727273	0.35	0.172727273	0.043478261	0.094890511	0.35483871	0.327586207	0.333333333	0.4375	0.489795918	0.22	0.259259259	0.173076923	0.261904762	0.186440678	0.112676056	0.161764706	0.166666667	0.217391304	0.033898305	0.13253012	0.181818182	0.3125	0.219178082	0.176470588	0.333333333	0.151260504	0.224719101	0.155963303	0.375	0.046511628	0.046153846	0.026666667	0.042553191
chr17	47118739	47121448	+	GATA3	0.0	0.0	0.046175194	0.012618297	1.0	0.20754717	0.254545455	0.258064516	0.191489362	0.254901961	0.23255814	0.292307692	0.325581395	0.242424242	0.069767442	0.18	0.307692308	0.204545455	0.28125	0.444444444	0.311111111	0.243243243	0.229166667	0.204545455	0.27027027	0.19607843100000005	0.278688525	0.287671233	0.421052632	0.321428571	0.066666667	0.25609756100000003	0.35	0.254545455	0.333333333	0.382352941	0.30952381	0.260869565	0.297619048	0.209302326	0.333333333	0.05882352900000001	0.05714285700000001	0.052631579000000005	0.114285714
chr7	65429309	65432894	-	hsa_circ_0001712	0.010204082	0.0	0.000437875	0.009745763	0.953417205	0.14772727300000002	0.230769231	0.114285714	0.2	0.276595745	0.329113924	0.236363636	0.3666666670000001	0.118181818	0.065217391	0.087591241	0.33870967700000004	0.137931034	0.256410256	0.28125	0.265306122	0.2	0.4074074070000001	0.192307692	0.19047619	0.271186441	0.211267606	0.308823529	0.25	0.260869565	0.06779661	0.180722892	0.28571428600000004	0.25	0.397260274	0.294117647	0.210526316	0.100840336	0.303370787	0.13761467900000002	0.3	0.093023256	0.046153846	0.04	0.063829787
chr1	65895544	65901690	+	GATA2	0.0	0.011494253	0.034014823	0.06173952200000001	0.998639918	0.41509434	0.309090909	0.322580645	0.489361702	0.294117647	0.174418605	0.2	0.488372093	0.303030303	0.046511628	0.12	0.384615385	0.5	0.34375	0.518518519	0.5555555560000001	0.35135135100000003	0.25	0.159090909	0.35135135100000003	0.19607843100000005	0.131147541	0.16438356199999998	0.263157895	0.196428571	0.033333333	0.097560976	0.3	0.2	0.231884058	0.235294118	0.595238095	0.289855072	0.202380952	0.151162791	0.333333333	0.088235294	0.028571429	0.026315789	0.05714285700000001
chr16	15198369	15204415	-	hsa_circ_0038027	0.0	0.007407406999999999	0.018167893	-0.022457627	0.235294118	0.181818182	0.346153846	0.171428571	0.2	0.382978723	0.253164557	0.290909091	0.4	0.190909091	0.043478261	0.124087591	0.35483871	0.155172414	0.230769231	0.28125	0.244897959	0.26	0.27777777800000003	0.230769231	0.214285714	0.237288136	0.197183099	0.220588235	0.226190476	0.217391304	0.06779661	0.144578313	0.233766234	0.25	0.287671233	0.254901961	0.3859649120000001	0.134453782	0.314606742	0.165137615	0.275	0.069767442	0.061538462	0.04	0.063829787
chr3	52771601	52773650	-	hsa_circ_0001308	0.030612245	0.003703704	0.0	0.094491525	1.0	0.375	0.326923077	0.14285714300000002	0.4	0.276595745	0.215189873	0.290909091	0.333333333	0.190909091	0.043478261	0.131386861	0.370967742	0.275862069	0.256410256	0.375	0.346938776	0.22	0.185185185	0.192307692	0.214285714	0.169491525	0.14084507	0.220588235	0.14285714300000002	0.217391304	0.0	0.204819277	0.233766234	0.208333333	0.150684932	0.215686275	0.210526316	0.14285714300000002	0.25842696600000004	0.23853211	0.35	0.023255814	0.046153846	0.026666667	0.042553191
chr15	60644581	60656722	-	RXRA	0.0	0.022988506	0.00026136	0.051825146	0.970418225	0.320754717	0.272727273	0.306451613	0.34042553200000003	0.31372549	0.186046512	0.215384615	0.441860465	0.287878788	0.046511628	0.18	0.384615385	0.272727273	0.34375	0.444444444	0.466666667	0.297297297	0.25	0.25	0.297297297	0.19607843100000005	0.147540984	0.16438356199999998	0.245614035	0.25	0.066666667	0.134146341	0.333333333	0.218181818	0.246376812	0.294117647	0.5	0.304347826	0.238095238	0.186046512	0.30952381	0.088235294	0.042857143	0.039473684	0.085714286
chr4	56823388	56832746	+	SRF	0.097222222	0.011494253	0.039096296	0.065795403	0.91567494	0.433962264	0.272727273	0.258064516	0.446808511	0.274509804	0.186046512	0.215384615	0.395348837	0.242424242	0.046511628	0.13	0.403846154	0.4318181820000001	0.34375	0.518518519	0.577777778	0.324324324	0.25	0.159090909	0.35135135100000003	0.235294118	0.114754098	0.123287671	0.228070175	0.25	0.033333333	0.134146341	0.216666667	0.218181818	0.246376812	0.264705882	0.476190476	0.217391304	0.214285714	0.197674419	0.333333333	0.05882352900000001	0.042857143	0.026315789	0.05714285700000001
chr11	116766968	116798096	-	hsa_circ_0000358	0.102040816	0.040740741	0.000907139	0.072881356	0.913294798	0.284090909	0.288461538	0.2	0.46	0.34042553200000003	0.202531646	0.254545455	0.316666667	0.181818182	0.043478261	0.109489051	0.322580645	0.344827586	0.333333333	0.40625	0.469387755	0.26	0.240740741	0.153846154	0.28571428600000004	0.186440678	0.112676056	0.161764706	0.17857142899999998	0.202898551	0.033898305	0.13253012	0.16883116899999998	0.270833333	0.219178082	0.176470588	0.350877193	0.18487395	0.202247191	0.13761467900000002	0.375	0.046511628	0.030769231	0.026666667	0.063829787
chr19	41777986	41787180	+	RXRA	0.041666667	0.045977011	0.029802966	0.049571879000000006	1.0	0.33962264200000003	0.272727273	0.258064516	0.29787234	0.333333333	0.23255814	0.246153846	0.465116279	0.303030303	0.069767442	0.17	0.346153846	0.318181818	0.40625	0.4074074070000001	0.311111111	0.378378378	0.291666667	0.204545455	0.324324324	0.254901961	0.229508197	0.219178082	0.3859649120000001	0.303571429	0.05	0.158536585	0.283333333	0.236363636	0.260869565	0.352941176	0.5	0.246376812	0.30952381	0.220930233	0.28571428600000004	0.088235294	0.05714285700000001	0.039473684	0.05714285700000001
chr17	59968873	59981946	-	hsa_circ_0000796	0.040816327	0.003703704	0.0	0.063983051	0.984019041	0.227272727	0.25	0.133333333	0.42	0.29787234	0.202531646	0.181818182	0.316666667	0.154545455	0.065217391	0.087591241	0.274193548	0.327586207	0.358974359	0.46875	0.530612245	0.22	0.222222222	0.134615385	0.30952381	0.186440678	0.112676056	0.176470588	0.17857142899999998	0.188405797	0.033898305	0.144578313	0.181818182	0.229166667	0.246575342	0.19607843100000005	0.368421053	0.134453782	0.202247191	0.128440367	0.4	0.046511628	0.046153846	0.026666667	0.063829787
chr9	131711467	131718713	+	KDM5A	0.06944444400000001	0.057471264	0.037376072	0.03785489	0.900374022	0.301886792	0.290909091	0.177419355	0.319148936	0.254901961	0.220930233	0.2	0.418604651	0.212121212	0.093023256	0.13	0.346153846	0.25	0.34375	0.518518519	0.466666667	0.297297297	0.291666667	0.181818182	0.324324324	0.274509804	0.180327869	0.246575342	0.280701754	0.25	0.1	0.207317073	0.283333333	0.181818182	0.31884058	0.323529412	0.404761905	0.202898551	0.25	0.209302326	0.333333333	0.088235294	0.085714286	0.052631579000000005	0.14285714300000002
chr20	21319681	21324846	+	hsa_circ_0001134	0.020408163	0.0	0.033418188	0.048305085	0.929615777	0.25	0.25	0.19047619	0.6	0.319148936	0.151898734	0.218181818	0.266666667	0.172727273	0.043478261	0.087591241	0.35483871	0.362068966	0.333333333	0.53125	0.734693878	0.26	0.148148148	0.153846154	0.30952381	0.13559322	0.070422535	0.102941176	0.14285714300000002	0.188405797	0.016949153	0.060240964	0.15584415599999998	0.270833333	0.150684932	0.156862745	0.368421053	0.159663866	0.213483146	0.128440367	0.4	0.046511628	0.015384615	0.013333333	0.042553191
chr17	42956923	42959090	-	CEBPD	0.0	0.0	0.0	0.057683641	0.971438286	0.245283019	0.163636364	0.225806452	0.382978723	0.19607843100000005	0.186046512	0.215384615	0.441860465	0.196969697	0.046511628	0.2	0.384615385	0.340909091	0.40625	0.4074074070000001	0.488888889	0.243243243	0.25	0.227272727	0.243243243	0.235294118	0.196721311	0.136986301	0.368421053	0.25	0.033333333	0.134146341	0.25	0.254545455	0.304347826	0.352941176	0.571428571	0.231884058	0.214285714	0.197674419	0.35714285700000004	0.029411765	0.014285714	0.026315789	0.05714285700000001
chr15	102286121	102292837	+	KHDRBS1	0.090909091	0.007518797	0.101896368	0.007992895	0.447126828	0.272727273	0.365384615	0.278688525	0.26	0.459459459	0.34375	0.422222222	0.377777778	0.350877193	0.214285714	0.283783784	0.350877193	0.244444444	0.424242424	0.266666667	0.188679245	0.375	0.363636364	0.302325581	0.294117647	0.41025641	0.183098592	0.25	0.205128205	0.4166666670000001	0.101694915	0.35483871	0.34042553200000003	0.314285714	0.28571428600000004	0.25	0.276595745	0.145454545	0.382352941	0.294117647	0.3	0.121212121	0.12962963	0.137931034	0.16
chr17	61906853	61909387	+	POU2F2	0.0	0.0	0.064985198	0.305543037	1.0	0.188679245	0.236363636	0.322580645	0.212765957	0.274509804	0.220930233	0.292307692	0.395348837	0.257575758	0.093023256	0.24	0.461538462	0.13636363599999998	0.3125	0.518518519	0.15555555599999998	0.216216216	0.291666667	0.272727273	0.162162162	0.19607843100000005	0.229508197	0.219178082	0.315789474	0.339285714	0.05	0.280487805	0.283333333	0.236363636	0.31884058	0.264705882	0.35714285700000004	0.333333333	0.261904762	0.255813953	0.35714285700000004	0.117647059	0.042857143	0.039473684	0.2
chr11	67351604	67352243	+	USF2	0.0	0.0	0.071774223	0.07075259099999999	0.909554573	0.056603774	0.163636364	0.129032258	0.042553191	0.117647059	0.290697674	0.292307692	0.209302326	0.121212121	0.11627907	0.27	0.173076923	0.06818181799999999	0.1875	0.222222222	0.111111111	0.135135135	0.291666667	0.295454545	0.243243243	0.431372549	0.8032786890000001	0.465753425	0.666666667	0.25	0.283333333	0.365853659	0.45	0.2	0.434782609	0.323529412	0.333333333	0.15942029	0.297619048	0.26744186	0.119047619	0.176470588	0.35714285700000004	0.118421053	0.314285714
chr19	9939267	9940797	+	FOXA2	0.0	0.0	0.034143127	0.076160433	0.910234614	0.264150943	0.254545455	0.209677419	0.212765957	0.215686275	0.26744186	0.184615385	0.372093023	0.257575758	0.069767442	0.2	0.384615385	0.181818182	0.25	0.37037037	0.488888889	0.243243243	0.35416666700000005	0.272727273	0.27027027	0.31372549	0.229508197	0.273972603	0.350877193	0.339285714	0.05	0.182926829	0.3	0.181818182	0.31884058	0.294117647	0.30952381	0.231884058	0.261904762	0.220930233	0.35714285700000004	0.147058824	0.071428571	0.026315789	0.114285714
chr6	56765218	56765419	-	PTBP1	0.0	0.0	0.0	0.402309059	0.7504250259999999	0.12987013	0.480769231	0.901639344	0.0	0.0	0.234375	0.666666667	1.0	0.8771929820000001	0.535714286	0.33783783799999995	0.263157895	0.0	0.0	0.0	0.188679245	0.25	0.227272727	0.11627907	0.0	0.128205128	0.211267606	0.514705882	0.064102564	0.9375	0.084745763	0.241935484	0.319148936	0.7142857140000001	0.158730159	0.25	0.531914894	0.5	0.661764706	0.470588235	0.125	0.303030303	0.37037037	0.08620689699999999	0.2
chr7	138145078	138145657	+	TAF7	0.0	0.0	0.013655667	0.249211356	0.65283917	0.0	0.163636364	0.08064516099999999	0.0	0.13725490199999998	0.244186047	0.184615385	0.11627907	0.212121212	0.279069767	0.28	0.057692308	0.045454545	0.0625	0.0	0.0	0.135135135	0.25	0.227272727	0.081081081	0.31372549	0.590163934	0.753424658	0.333333333	0.339285714	0.583333333	0.804878049	0.466666667	0.054545455	0.405797101	0.352941176	0.238095238	0.101449275	0.226190476	0.441860465	0.0	0.05882352900000001	0.614285714	0.7236842109999999	0.685714286
chr21	40578033	40601362	-	hsa_circ_0001192	0.051020408	0.022222222000000003	0.0	0.04279661	1.0	0.227272727	0.25	0.171428571	0.48	0.29787234	0.164556962	0.2	0.316666667	0.163636364	0.043478261	0.08029197099999999	0.322580645	0.362068966	0.307692308	0.5	0.632653061	0.24	0.185185185	0.134615385	0.30952381	0.152542373	0.08450704199999999	0.132352941	0.14285714300000002	0.144927536	0.016949153	0.120481928	0.16883116899999998	0.25	0.16438356199999998	0.156862745	0.368421053	0.134453782	0.19101123600000006	0.100917431	0.4	0.046511628	0.015384615	0.026666667	0.042553191
chr9	131046788	131051268	+	PHF8	0.055555556	0.045977011	0.033935623	0.008562416	0.950017001	0.301886792	0.2	0.35483871	0.127659574	0.294117647	0.302325581	0.307692308	0.395348837	0.318181818	0.11627907	0.29	0.365384615	0.113636364	0.3125	0.333333333	0.15555555599999998	0.27027027	0.35416666700000005	0.25	0.243243243	0.274509804	0.229508197	0.273972603	0.298245614	0.375	0.083333333	0.304878049	0.25	0.236363636	0.260869565	0.294117647	0.28571428600000004	0.289855072	0.404761905	0.372093023	0.238095238	0.088235294	0.05714285700000001	0.078947368	0.114285714
chr2	48573339	48573890	+	hsa_circ_0001002	0.0	0.0	0.059706388	0.6919491529999999	0.93199592	0.352272727	0.307692308	0.323809524	0.36	0.276595745	0.430379747	0.2	0.266666667	0.227272727	0.108695652	0.16058394199999998	0.435483871	0.275862069	0.230769231	0.21875	0.224489796	0.32	0.166666667	0.25	0.166666667	0.186440678	0.098591549	0.294117647	0.19047619	0.362318841	0.0	0.13253012	0.207792208	0.145833333	0.178082192	0.254901961	0.350877193	0.243697479	0.325842697	0.13761467900000002	0.225	0.0	0.030769231	0.026666667	0.08510638300000001
chr5	176333011	176378578	-	ZNF263	0.13888888900000002	0.137931034	0.000243936	0.074808472	0.782386943	0.377358491	0.272727273	0.290322581	0.468085106	0.294117647	0.174418605	0.2	0.418604651	0.318181818	0.046511628	0.15	0.384615385	0.454545455	0.40625	0.5555555560000001	0.5111111110000001	0.324324324	0.25	0.204545455	0.35135135100000003	0.215686275	0.131147541	0.16438356199999998	0.228070175	0.232142857	0.033333333	0.134146341	0.25	0.218181818	0.231884058	0.294117647	0.428571429	0.289855072	0.238095238	0.186046512	0.404761905	0.088235294	0.028571429	0.026315789	0.05714285700000001
chr11	77327195	77336115	-	FOXP2	0.0	0.045977011	0.000177408	0.066246057	0.92383543	0.28301886800000003	0.272727273	0.225806452	0.404255319	0.294117647	0.220930233	0.2	0.418604651	0.272727273	0.046511628	0.12	0.326923077	0.340909091	0.375	0.518518519	0.533333333	0.324324324	0.3125	0.181818182	0.324324324	0.254901961	0.147540984	0.219178082	0.298245614	0.232142857	0.066666667	0.158536585	0.266666667	0.2	0.289855072	0.264705882	0.523809524	0.246376812	0.25	0.162790698	0.333333333	0.088235294	0.042857143	0.026315789	0.085714286
chr3	27490141	27493989	-	hsa_circ_0001277	0.010204082	0.0	0.0	0.037711864	0.911254675	0.284090909	0.269230769	0.152380952	0.68	0.382978723	0.12658227800000002	0.181818182	0.3	0.172727273	0.02173913	0.087591241	0.274193548	0.431034483	0.384615385	0.5	0.857142857	0.32	0.185185185	0.134615385	0.35714285700000004	0.152542373	0.056338028	0.05882352900000001	0.107142857	0.144927536	0.016949153	0.096385542	0.103896104	0.270833333	0.136986301	0.13725490199999998	0.333333333	0.176470588	0.146067416	0.119266055	0.525	0.023255814	0.015384615	0.026666667	0.042553191
chr1	15964801	15978390	+	hsa_circ_0000020	0.132653061	0.018518519	0.032567549	0.031779661	0.968038082	0.238636364	0.288461538	0.152380952	0.3	0.276595745	0.215189873	0.272727273	0.316666667	0.190909091	0.065217391	0.124087591	0.322580645	0.206896552	0.307692308	0.40625	0.367346939	0.22	0.240740741	0.173076923	0.261904762	0.203389831	0.12676056300000002	0.235294118	0.166666667	0.217391304	0.050847458	0.192771084	0.194805195	0.25	0.246575342	0.19607843100000005	0.315789474	0.134453782	0.247191011	0.201834862	0.375	0.093023256	0.076923077	0.04	0.063829787
chr17	48152962	48156290	+	BCL3	0.0	0.0	0.053767307	0.127534926	0.980618837	0.150943396	0.236363636	0.193548387	0.106382979	0.254901961	0.26744186	0.215384615	0.395348837	0.257575758	0.093023256	0.28	0.365384615	0.113636364	0.3125	0.185185185	0.15555555599999998	0.27027027	0.291666667	0.340909091	0.162162162	0.352941176	0.393442623	0.328767123	0.403508772	0.375	0.116666667	0.304878049	0.3	0.181818182	0.391304348	0.382352941	0.261904762	0.231884058	0.35714285700000004	0.360465116	0.214285714	0.117647059	0.171428571	0.105263158	0.14285714300000002
chr5	179042546	179050165	-	SPI1	0.0	0.057471264	0.0	0.38305543	0.963957837	0.433962264	0.254545455	0.35483871	0.574468085	0.235294118	0.104651163	0.2	0.372093023	0.287878788	0.069767442	0.14	0.423076923	0.409090909	0.375	0.666666667	0.6	0.324324324	0.1875	0.181818182	0.297297297	0.156862745	0.098360656	0.123287671	0.15789473699999998	0.214285714	0.05	0.17073170699999998	0.183333333	0.163636364	0.115942029	0.294117647	0.452380952	0.333333333	0.19047619	0.162790698	0.380952381	0.147058824	0.05714285700000001	0.065789474	0.114285714
chr18	21098853	21100277	+	GABPA	0.013888889	0.0	0.050021146	0.051374493	0.902414145	0.490566038	0.272727273	0.274193548	0.361702128	0.254901961	0.197674419	0.261538462	0.325581395	0.303030303	0.093023256	0.22	0.5	0.272727273	0.40625	0.333333333	0.244444444	0.297297297	0.25	0.25	0.27027027	0.215686275	0.180327869	0.16438356199999998	0.298245614	0.321428571	0.083333333	0.17073170699999998	0.25	0.272727273	0.217391304	0.323529412	0.333333333	0.289855072	0.261904762	0.255813953	0.238095238	0.264705882	0.071428571	0.052631579000000005	0.171428571
chr1	144873876	144877271	-	ARID3A	0.0	0.0	0.0	0.103650293	0.955457327	0.245283019	0.254545455	0.258064516	0.29787234	0.333333333	0.26744186	0.292307692	0.558139535	0.272727273	0.046511628	0.21	0.307692308	0.272727273	0.5	0.333333333	0.266666667	0.297297297	0.35416666700000005	0.227272727	0.297297297	0.254901961	0.180327869	0.178082192	0.315789474	0.321428571	0.033333333	0.219512195	0.3	0.254545455	0.289855072	0.382352941	0.476190476	0.289855072	0.369047619	0.209302326	0.238095238	0.05882352900000001	0.05714285700000001	0.013157895	0.05714285700000001
chr12	49441747	49444573	-	GABPA	0.0	0.0	0.0	0.34339792700000005	0.962937776	0.132075472	0.145454545	0.225806452	0.17021276600000002	0.235294118	0.302325581	0.16923076899999998	0.418604651	0.272727273	0.046511628	0.21	0.403846154	0.159090909	0.40625	0.259259259	0.244444444	0.27027027	0.333333333	0.340909091	0.216216216	0.31372549	0.442622951	0.273972603	0.50877193	0.321428571	0.066666667	0.195121951	0.266666667	0.254545455	0.333333333	0.411764706	0.5	0.17391304300000002	0.30952381	0.255813953	0.28571428600000004	0.117647059	0.1	0.039473684	0.05714285700000001
chr10	97440228	97453900	-	BCLAF1	0.055555556	0.034482759	0.0	0.07841369999999999	0.984019041	0.358490566	0.290909091	0.274193548	0.425531915	0.274509804	0.197674419	0.230769231	0.465116279	0.257575758	0.069767442	0.16	0.365384615	0.363636364	0.40625	0.481481481	0.466666667	0.35135135100000003	0.25	0.204545455	0.324324324	0.235294118	0.163934426	0.178082192	0.280701754	0.232142857	0.033333333	0.158536585	0.266666667	0.290909091	0.260869565	0.264705882	0.523809524	0.231884058	0.25	0.186046512	0.30952381	0.05882352900000001	0.042857143	0.039473684	0.085714286
chr3	176750758	176768398	-	ATF2	0.013888889	0.057471264	0.0	0.034700315	0.956817409	0.490566038	0.309090909	0.322580645	0.574468085	0.352941176	0.162790698	0.2	0.418604651	0.287878788	0.046511628	0.15	0.384615385	0.5	0.40625	0.518518519	0.644444444	0.405405405	0.208333333	0.204545455	0.378378378	0.176470588	0.098360656	0.095890411	0.228070175	0.214285714	0.016666667	0.109756098	0.2	0.218181818	0.17391304300000002	0.264705882	0.5	0.289855072	0.202380952	0.151162791	0.380952381	0.05882352900000001	0.014285714	0.013157895	0.05714285700000001
chr3	15720807	15721070	-	hsa_circ_0001271	0.0	0.0	0.0	0.462288136	0.979938796	0.261363636	0.153846154	0.466666667	0.38	0.574468085	0.291139241	0.145454545	0.25	0.345454545	0.17391304300000002	0.138686131	0.483870968	0.189655172	0.0	0.34375	0.551020408	0.38	0.351851852	0.153846154	0.35714285700000004	0.186440678	0.0	0.220588235	0.095238095	0.115942029	0.06779661	0.0	0.38961039	0.166666667	0.0	0.156862745	0.140350877	0.25210084	0.303370787	0.13761467900000002	0.375	0.348837209	0.061538462	0.0	0.0
chr13	111276580	111279894	+	MXI1	0.0	0.0	0.049216474	-0.097791798	0.854471268	0.28301886800000003	0.163636364	0.258064516	0.29787234	0.274509804	0.162790698	0.276923077	0.302325581	0.257575758	0.11627907	0.24	0.384615385	0.13636363599999998	0.21875	0.4074074070000001	0.222222222	0.216216216	0.25	0.272727273	0.135135135	0.19607843100000005	0.147540984	0.287671233	0.228070175	0.321428571	0.1	0.365853659	0.316666667	0.145454545	0.231884058	0.323529412	0.28571428600000004	0.246376812	0.30952381	0.290697674	0.214285714	0.147058824	0.128571429	0.131578947	0.14285714300000002
chr2	95756566	95756769	-	NOP58	0.0	0.0	0.0	-0.04973357	0.612376743	0.25974026	0.576923077	0.409836066	0.1	0.135135135	0.46875	0.222222222	0.333333333	0.684210526	0.17857142899999998	1.0	0.175438596	0.111111111	0.303030303	0.0	0.377358491	0.375	0.0	0.465116279	0.147058824	0.384615385	0.281690141	0.147058824	0.256410256	0.3125	0.0	0.241935484	0.106382979	0.428571429	0.238095238	0.25	0.212765957	0.272727273	0.367647059	0.811764706	0.5	0.454545455	0.0	0.0	0.0
chr1	225597992	225600347	-	SP4	0.013888889	0.011494253	0.0	-0.00135196	1.0	0.452830189	0.2	0.290322581	0.361702128	0.274509804	0.186046512	0.16923076899999998	0.348837209	0.212121212	0.069767442	0.14	0.442307692	0.295454545	0.25	0.444444444	0.444444444	0.324324324	0.166666667	0.181818182	0.297297297	0.176470588	0.131147541	0.191780822	0.280701754	0.196428571	0.066666667	0.17073170699999998	0.283333333	0.145454545	0.231884058	0.382352941	0.523809524	0.202898551	0.261904762	0.197674419	0.28571428600000004	0.05882352900000001	0.071428571	0.092105263	0.14285714300000002
chr16	29569985	29580649	-	hsa_circ_0038913	0.030612245	0.007407406999999999	0.0029427090000000004	0.07584745799999999	0.489289357	0.272727273	0.269230769	0.16190476199999998	0.46	0.34042553200000003	0.17721519	0.2	0.283333333	0.172727273	0.065217391	0.094890511	0.33870967700000004	0.293103448	0.282051282	0.5	0.591836735	0.26	0.203703704	0.153846154	0.30952381	0.186440678	0.112676056	0.132352941	0.14285714300000002	0.15942029	0.033898305	0.13253012	0.194805195	0.229166667	0.205479452	0.156862745	0.350877193	0.151260504	0.213483146	0.146788991	0.375	0.046511628	0.030769231	0.026666667	0.063829787
chr1	154557692	154560734	-	SPI1	0.0	0.0	0.0	0.030193781	0.937436246	0.33962264200000003	0.327272727	0.306451613	0.17021276600000002	0.333333333	0.290697674	0.230769231	0.372093023	0.272727273	0.046511628	0.2	0.384615385	0.295454545	0.3125	0.333333333	0.222222222	0.324324324	0.3125	0.227272727	0.243243243	0.235294118	0.245901639	0.205479452	0.473684211	0.232142857	0.066666667	0.158536585	0.35	0.254545455	0.260869565	0.529411765	0.380952381	0.275362319	0.238095238	0.209302326	0.238095238	0.088235294	0.071428571	0.052631579000000005	0.05714285700000001
chr18	45367820	45368076	-	hsa_circ_0000846	0.0	0.0	0.0	0.6826271190000001	1.0	0.306818182	0.153846154	0.219047619	0.62	0.34042553200000003	0.151898734	0.218181818	0.266666667	0.245454545	0.0	0.087591241	0.322580645	0.465517241	0.205128205	0.84375	0.959183673	0.16	0.148148148	0.076923077	0.28571428600000004	0.06779661	0.112676056	0.0	0.19047619	0.057971014	0.0	0.048192771	0.103896104	0.4166666670000001	0.109589041	0.31372549	0.070175439	0.193277311	0.179775281	0.146788991	0.675	0.0	0.0	0.0	0.0
chr17	59155693	59161925	+	SP1	0.013888889	0.022988506	0.026429045	0.053177107	0.955117307	0.320754717	0.272727273	0.193548387	0.468085106	0.31372549	0.197674419	0.215384615	0.511627907	0.227272727	0.046511628	0.1	0.346153846	0.409090909	0.46875	0.481481481	0.6	0.35135135100000003	0.291666667	0.204545455	0.324324324	0.235294118	0.163934426	0.136986301	0.315789474	0.214285714	0.033333333	0.109756098	0.266666667	0.290909091	0.275362319	0.323529412	0.5476190479999999	0.144927536	0.25	0.11627907	0.35714285700000004	0.088235294	0.042857143	0.013157895	0.05714285700000001
chrX	117676687	117695480	+	IGF2BP2	0.181818182	0.022556391	0.060223024000000014	0.021758437	0.89017341	0.311688312	0.326923077	0.31147541	0.4	0.432432432	0.265625	0.355555556	0.422222222	0.3859649120000001	0.107142857	0.216216216	0.3859649120000001	0.4	0.333333333	0.4	0.358490566	0.325	0.272727273	0.209302326	0.294117647	0.256410256	0.112676056	0.176470588	0.166666667	0.3125	0.033898305	0.225806452	0.319148936	0.342857143	0.238095238	0.2	0.404255319	0.181818182	0.323529412	0.235294118	0.35	0.060606061	0.037037037	0.034482759	0.12
chr8	130916744	130924663	-	hsa_circ_0001822	0.030612245	0.011111111000000002	0.00059482	0.015254237	0.899353961	0.238636364	0.269230769	0.16190476199999998	0.44	0.319148936	0.215189873	0.272727273	0.25	0.154545455	0.02173913	0.087591241	0.33870967700000004	0.310344828	0.256410256	0.5625	0.551020408	0.22	0.185185185	0.134615385	0.238095238	0.169491525	0.098591549	0.161764706	0.154761905	0.188405797	0.033898305	0.13253012	0.181818182	0.25	0.16438356199999998	0.19607843100000005	0.315789474	0.159663866	0.19101123600000006	0.128440367	0.45	0.046511628	0.015384615	0.026666667	0.042553191
chrX	2326785	2343345	-	ADAR	0.060606061	0.165413534	0.00040398	-0.019538188	0.227813669	0.181818182	0.269230769	0.196721311	0.28	0.35135135100000003	0.25	0.266666667	0.488888889	0.280701754	0.107142857	0.175675676	0.543859649	0.288888889	0.393939394	0.3666666670000001	0.41509434	0.25	0.295454545	0.209302326	0.235294118	0.256410256	0.14084507	0.161764706	0.205128205	0.229166667	0.050847458	0.193548387	0.29787234	0.4	0.26984127	0.425	0.34042553200000003	0.118181818	0.25	0.223529412	0.5	0.090909091	0.055555556	0.051724138	0.12
chr1	64095095	64120137	+	RFX5	0.027777778	0.068965517	0.03889988	0.06399279	0.980958858	0.396226415	0.272727273	0.35483871	0.404255319	0.333333333	0.197674419	0.215384615	0.488372093	0.333333333	0.046511628	0.17	0.403846154	0.386363636	0.3125	0.481481481	0.466666667	0.378378378	0.270833333	0.227272727	0.27027027	0.235294118	0.163934426	0.150684932	0.280701754	0.25	0.033333333	0.134146341	0.233333333	0.218181818	0.217391304	0.294117647	0.523809524	0.304347826	0.261904762	0.186046512	0.333333333	0.05882352900000001	0.042857143	0.026315789	0.05714285700000001
chr17	36638763	36654068	+	STAT1	0.055555556	0.022988506	0.030943446	0.009463722	0.8765725940000001	0.20754717	0.236363636	0.209677419	0.212765957	0.274509804	0.244186047	0.276923077	0.395348837	0.242424242	0.093023256	0.22	0.346153846	0.159090909	0.25	0.259259259	0.244444444	0.243243243	0.3125	0.227272727	0.189189189	0.215686275	0.262295082	0.301369863	0.333333333	0.321428571	0.083333333	0.26829268300000003	0.333333333	0.181818182	0.304347826	0.352941176	0.35714285700000004	0.217391304	0.333333333	0.290697674	0.214285714	0.147058824	0.085714286	0.065789474	0.114285714
chr22	42266892	42290941	+	BCLAF1	0.194444444	0.011494253	0.035830087000000004	0.030644434	1.0	0.358490566	0.272727273	0.290322581	0.276595745	0.294117647	0.23255814	0.261538462	0.441860465	0.333333333	0.069767442	0.19	0.403846154	0.25	0.34375	0.37037037	0.311111111	0.297297297	0.3125	0.25	0.27027027	0.274509804	0.213114754	0.219178082	0.280701754	0.321428571	0.05	0.231707317	0.266666667	0.218181818	0.260869565	0.352941176	0.380952381	0.275362319	0.30952381	0.26744186	0.28571428600000004	0.088235294	0.05714285700000001	0.039473684	0.085714286
chr5	137726701	137735701	+	hsa_circ_0001537	0.071428571	0.003703704	0.029642104	0.18940678	0.98265896	0.238636364	0.326923077	0.2	0.3	0.29787234	0.240506329	0.327272727	0.266666667	0.190909091	0.065217391	0.15328467199999998	0.35483871	0.224137931	0.282051282	0.34375	0.306122449	0.24	0.240740741	0.192307692	0.214285714	0.186440678	0.15492957699999998	0.235294118	0.19047619	0.275362319	0.06779661	0.21686747	0.181818182	0.229166667	0.260273973	0.19607843100000005	0.263157895	0.176470588	0.280898876	0.201834862	0.35	0.046511628	0.076923077	0.053333333	0.08510638300000001
chr17	5113044	5126779	+	NOP58	0.196969697	0.052631579000000005	0.068055556	-0.001776199	0.963277797	0.28571428600000004	0.307692308	0.295081967	0.3	0.486486486	0.359375	0.355555556	0.4	0.368421053	0.14285714300000002	0.243243243	0.350877193	0.266666667	0.363636364	0.333333333	0.226415094	0.325	0.409090909	0.23255814	0.264705882	0.333333333	0.183098592	0.264705882	0.217948718	0.35416666700000005	0.06779661	0.306451613	0.34042553200000003	0.371428571	0.28571428600000004	0.25	0.29787234	0.154545455	0.382352941	0.270588235	0.275	0.090909091	0.074074074	0.08620689699999999	0.16
chr7	129821462	129843686	-	TEAD4	0.055555556	0.045977011	0.0	0.061288869	0.984019041	0.471698113	0.272727273	0.274193548	0.574468085	0.333333333	0.186046512	0.138461538	0.418604651	0.272727273	0.046511628	0.11	0.365384615	0.5	0.4375	0.481481481	0.666666667	0.35135135100000003	0.25	0.181818182	0.378378378	0.19607843100000005	0.131147541	0.150684932	0.228070175	0.214285714	0.05	0.109756098	0.2	0.218181818	0.217391304	0.264705882	0.476190476	0.260869565	0.202380952	0.151162791	0.35714285700000004	0.05882352900000001	0.042857143	0.026315789	0.085714286
chr19	3052907	3062964	-	FOXP2	0.013888889	0.057471264	0.0	0.0261379	0.7130227809999999	0.20754717	0.2	0.209677419	0.127659574	0.235294118	0.302325581	0.261538462	0.279069767	0.242424242	0.162790698	0.21	0.211538462	0.090909091	0.25	0.222222222	0.15555555599999998	0.216216216	0.375	0.25	0.162162162	0.31372549	0.540983607	0.438356164	0.438596491	0.392857143	0.2	0.37804878	0.266666667	0.145454545	0.347826087	0.323529412	0.30952381	0.217391304	0.345238095	0.244186047	0.166666667	0.176470588	0.257142857	0.17105263199999998	0.14285714300000002
chr9	96233422	96261168	+	hsa_circ_0001875	0.030612245	0.025925926	0.032862605	0.022033898	0.976878613	0.193181818	0.25	0.152380952	0.34	0.29787234	0.22784810100000005	0.254545455	0.333333333	0.13636363599999998	0.043478261	0.109489051	0.322580645	0.24137931	0.282051282	0.375	0.428571429	0.2	0.259259259	0.173076923	0.238095238	0.186440678	0.14084507	0.205882353	0.202380952	0.202898551	0.050847458	0.156626506	0.233766234	0.25	0.232876712	0.215686275	0.3859649120000001	0.134453782	0.235955056	0.128440367	0.35	0.069767442	0.046153846	0.026666667	0.063829787
chr18	19116002	19164401	-	CHD1	0.291666667	0.126436782	0.0	0.060387562	1.0	0.41509434	0.272727273	0.258064516	0.446808511	0.274509804	0.197674419	0.184615385	0.441860465	0.257575758	0.069767442	0.13	0.384615385	0.340909091	0.375	0.518518519	0.5555555560000001	0.324324324	0.25	0.181818182	0.297297297	0.235294118	0.131147541	0.191780822	0.245614035	0.232142857	0.05	0.146341463	0.266666667	0.218181818	0.260869565	0.235294118	0.452380952	0.231884058	0.238095238	0.186046512	0.35714285700000004	0.05882352900000001	0.042857143	0.026315789	0.085714286
chrX	118371128	118371538	+	EIF4A3	0.0	0.007518797	0.040614984	0.05062167	0.6419585179999999	0.194805195	0.192307692	0.442622951	0.24	0.189189189	0.078125	0.444444444	0.15555555599999998	0.263157895	0.071428571	0.391891892	0.3859649120000001	0.266666667	0.060606061	0.566666667	0.226415094	0.175	0.113636364	0.279069767	0.0	0.128205128	0.028169014	0.102941176	0.025641026	0.208333333	0.169491525	0.274193548	0.5106382979999999	0.05714285700000001	0.031746032	0.25	0.0	0.218181818	0.220588235	0.235294118	0.3	0.303030303	0.12962963	0.206896552	0.08
chr11	61570272	61580140	-	MAZ	0.06944444400000001	0.011494253	0.000481536	0.032447048	0.949676981	0.264150943	0.290909091	0.33870967700000004	0.212765957	0.294117647	0.26744186	0.292307692	0.418604651	0.303030303	0.069767442	0.23	0.384615385	0.159090909	0.25	0.37037037	0.2	0.35135135100000003	0.333333333	0.227272727	0.189189189	0.254901961	0.213114754	0.260273973	0.315789474	0.339285714	0.05	0.25609756100000003	0.3	0.2	0.246376812	0.352941176	0.404761905	0.304347826	0.333333333	0.279069767	0.238095238	0.088235294	0.05714285700000001	0.052631579000000005	0.085714286
chr15	63824845	63829355	+	hsa_circ_0000612	0.010204082	0.003703704	0.035139869	0.13262711900000002	1.0	0.318181818	0.326923077	0.19047619	0.5	0.34042553200000003	0.189873418	0.236363636	0.266666667	0.154545455	0.02173913	0.087591241	0.403225806	0.327586207	0.384615385	0.5	0.632653061	0.28	0.166666667	0.134615385	0.30952381	0.169491525	0.098591549	0.132352941	0.154761905	0.188405797	0.0	0.072289157	0.16883116899999998	0.270833333	0.16438356199999998	0.13725490199999998	0.333333333	0.151260504	0.16853932600000002	0.128440367	0.45	0.023255814	0.015384615	0.013333333	0.042553191
chr6	32137742	32138037	-	hsa_circ_0075945	0.0	0.0	0.0	0.420762712	0.965657939	0.079545455	0.326923077	0.133333333	0.06	0.063829787	0.46835443	0.254545455	0.283333333	0.127272727	0.065217391	0.102189781	0.274193548	0.051724138	0.358974359	0.09375	0.14285714300000002	0.34	0.185185185	0.269230769	0.333333333	0.406779661	0.38028169	0.205882353	0.369047619	0.144927536	0.118644068	0.204819277	0.402597403	0.145833333	0.369863014	0.392156863	0.596491228	0.117647059	0.224719101	0.183486239	0.175	0.162790698	0.0	0.093333333	0.212765957
chr15	44615162	44630515	+	hsa_circ_0000595	0.091836735	0.011111111000000002	0.022590588	0.063983051	0.984019041	0.272727273	0.288461538	0.171428571	0.42	0.319148936	0.215189873	0.218181818	0.283333333	0.172727273	0.043478261	0.094890511	0.306451613	0.293103448	0.358974359	0.4375	0.551020408	0.22	0.240740741	0.134615385	0.30952381	0.186440678	0.112676056	0.191176471	0.154761905	0.202898551	0.050847458	0.144578313	0.16883116899999998	0.291666667	0.205479452	0.13725490199999998	0.315789474	0.14285714300000002	0.202247191	0.146788991	0.4	0.046511628	0.046153846	0.026666667	0.063829787
chr5	107677627	107684231	-	CELF2	0.0	0.022556391	0.0	0.055506217	0.92349541	0.298701299	0.307692308	0.262295082	0.56	0.459459459	0.1875	0.244444444	0.4	0.298245614	0.035714286	0.135135135	0.368421053	0.577777778	0.454545455	0.6	0.6415094339999999	0.3	0.204545455	0.139534884	0.5	0.205128205	0.08450704199999999	0.088235294	0.141025641	0.1875	0.016949153	0.112903226	0.255319149	0.342857143	0.174603175	0.2	0.446808511	0.163636364	0.205882353	0.141176471	0.5	0.03030303	0.018518519	0.017241378999999998	0.08
chr10	89114376	89114936	+	U2AF1	0.0	0.0	0.136879006	-0.051065719	0.33083985	0.064935065	0.403846154	0.295081967	0.04	0.567567568	0.28125	0.355555556	0.666666667	0.15789473699999998	0.14285714300000002	0.243243243	0.526315789	0.0	0.212121212	0.133333333	0.245283019	0.4	0.659090909	0.302325581	0.264705882	0.358974359	0.253521127	0.338235294	0.166666667	0.4166666670000001	0.271186441	0.290322581	0.446808511	0.371428571	0.222222222	0.35	0.382978723	0.163636364	0.264705882	0.247058824	0.125	0.272727273	0.240740741	0.189655172	0.2
chr19	18233482	18239268	+	HNF4A	0.125	0.022988506	0.044068473	-0.009013069	0.865691942	0.245283019	0.254545455	0.209677419	0.17021276600000002	0.254901961	0.348837209	0.307692308	0.395348837	0.287878788	0.093023256	0.22	0.403846154	0.159090909	0.3125	0.222222222	0.111111111	0.27027027	0.375	0.295454545	0.216216216	0.31372549	0.344262295	0.397260274	0.350877193	0.410714286	0.133333333	0.35365853700000005	0.25	0.218181818	0.289855072	0.382352941	0.261904762	0.202898551	0.404761905	0.33720930200000004	0.214285714	0.147058824	0.128571429	0.092105263	0.14285714300000002
chr1	22186669	22211944	-	GABPA	0.111111111	0.091954023	0.0	0.071653898	0.968378103	0.188679245	0.236363636	0.177419355	0.14893617	0.274509804	0.33720930200000004	0.307692308	0.395348837	0.242424242	0.093023256	0.2	0.307692308	0.113636364	0.25	0.259259259	0.15555555599999998	0.27027027	0.395833333	0.272727273	0.216216216	0.352941176	0.393442623	0.397260274	0.368421053	0.35714285700000004	0.1	0.31707317100000004	0.3666666670000001	0.181818182	0.31884058	0.352941176	0.333333333	0.17391304300000002	0.392857143	0.26744186	0.166666667	0.147058824	0.128571429	0.078947368	0.114285714
chr12	56824664	56826308	-	hsa_circ_0000408	0.0	0.0	0.0	0.13940678	0.956477389	0.13636363599999998	0.211538462	0.16190476199999998	0.18	0.404255319	0.240506329	0.272727273	0.3	0.154545455	0.195652174	0.094890511	0.322580645	0.362068966	0.230769231	0.4375	0.204081633	0.26	0.185185185	0.211538462	0.238095238	0.186440678	0.183098592	0.264705882	0.214285714	0.217391304	0.084745763	0.192771084	0.233766234	0.208333333	0.301369863	0.19607843100000005	0.368421053	0.075630252	0.325842697	0.165137615	0.375	0.069767442	0.076923077	0.106666667	0.063829787
chr4	128995614	128999117	+	hsa_circ_0001438	0.010204082	0.0	0.030009354	0.054237288	0.8622917379999999	0.25	0.25	0.14285714300000002	0.42	0.276595745	0.215189873	0.218181818	0.383333333	0.13636363599999998	0.065217391	0.08029197099999999	0.370967742	0.25862069	0.256410256	0.5	0.510204082	0.26	0.240740741	0.134615385	0.261904762	0.203389831	0.112676056	0.191176471	0.154761905	0.188405797	0.06779661	0.13253012	0.194805195	0.229166667	0.260273973	0.156862745	0.315789474	0.134453782	0.235955056	0.146788991	0.325	0.069767442	0.046153846	0.026666667	0.08510638300000001
chr19	36633553	36636776	+	CEBPB	0.055555556	0.045977011	0.039796424	0.116719243	0.906154369	0.320754717	0.254545455	0.258064516	0.319148936	0.450980392	0.23255814	0.261538462	0.441860465	0.287878788	0.11627907	0.17	0.403846154	0.318181818	0.25	0.37037037	0.288888889	0.405405405	0.4375	0.295454545	0.243243243	0.31372549	0.229508197	0.219178082	0.298245614	0.303571429	0.1	0.25609756100000003	0.216666667	0.218181818	0.260869565	0.323529412	0.30952381	0.188405797	0.297619048	0.279069767	0.261904762	0.117647059	0.114285714	0.118421053	0.114285714
chr1	231506307	231509845	-	hsa_circ_0000196	0.010204082	0.003703704	0.0	0.054661017	0.918395104	0.318181818	0.288461538	0.152380952	0.6	0.404255319	0.12658227800000002	0.236363636	0.316666667	0.172727273	0.065217391	0.109489051	0.322580645	0.379310345	0.384615385	0.4375	0.591836735	0.3	0.203703704	0.192307692	0.261904762	0.13559322	0.098591549	0.117647059	0.107142857	0.17391304300000002	0.033898305	0.084337349	0.15584415599999998	0.25	0.109589041	0.19607843100000005	0.315789474	0.151260504	0.202247191	0.146788991	0.45	0.093023256	0.015384615	0.026666667	0.021276596
chr17	80721840	80739597	+	hsa_circ_0000818	0.112244898	0.018518519	0.04330569	-0.022457627	0.8758925540000001	0.13636363599999998	0.25	0.104761905	0.24	0.29787234	0.202531646	0.327272727	0.266666667	0.13636363599999998	0.108695652	0.124087591	0.290322581	0.155172414	0.205128205	0.28125	0.306122449	0.2	0.259259259	0.192307692	0.214285714	0.186440678	0.183098592	0.264705882	0.202380952	0.246376812	0.084745763	0.253012048	0.272727273	0.166666667	0.287671233	0.294117647	0.298245614	0.109243697	0.269662921	0.19266055	0.275	0.11627907	0.123076923	0.106666667	0.106382979
chr2	70143408	70144176	-	JUN	0.0	0.0	0.0	0.134294727	0.879292758	0.679245283	0.454545455	0.483870968	0.70212766	0.431372549	0.23255814	0.2	0.511627907	0.333333333	0.023255814	0.1	0.423076923	0.590909091	0.53125	0.666666667	0.644444444	0.7027027029999999	0.25	0.181818182	0.35135135100000003	0.176470588	0.06557377	0.095890411	0.245614035	0.17857142899999998	0.0	0.085365854	0.166666667	0.309090909	0.115942029	0.205882353	0.428571429	0.391304348	0.19047619	0.081395349	0.30952381	0.117647059	0.0	0.0	0.028571429
chr11	95620775	95647476	-	SP4	0.041666667	0.08045977	0.0	0.051825146	0.935056103	0.41509434	0.254545455	0.370967742	0.489361702	0.274509804	0.139534884	0.16923076899999998	0.418604651	0.333333333	0.023255814	0.16	0.442307692	0.477272727	0.40625	0.592592593	0.5555555560000001	0.324324324	0.1875	0.159090909	0.27027027	0.13725490199999998	0.081967213	0.095890411	0.210526316	0.17857142899999998	0.016666667	0.109756098	0.216666667	0.218181818	0.17391304300000002	0.264705882	0.523809524	0.31884058	0.19047619	0.197674419	0.428571429	0.029411765	0.014285714	0.013157895	0.05714285700000001
chr19	5077377	5082515	+	DDX54	0.0	0.007518797	0.083159722	-0.126998224	0.7834070040000001	0.14285714300000002	0.192307692	0.278688525	0.16	0.27027027	0.390625	0.488888889	0.422222222	0.280701754	0.17857142899999998	0.256756757	0.298245614	0.133333333	0.151515152	0.166666667	0.132075472	0.275	0.409090909	0.209302326	0.176470588	0.333333333	0.29577464800000003	0.426470588	0.256410256	0.458333333	0.186440678	0.451612903	0.404255319	0.314285714	0.28571428600000004	0.325	0.404255319	0.127272727	0.485294118	0.235294118	0.15	0.303030303	0.240740741	0.137931034	0.2
chr15	65555486	65559106	-	hsa_circ_0000616	0.010204082	0.0	0.0	0.083898305	0.896293778	0.170454545	0.269230769	0.123809524	0.3	0.255319149	0.291139241	0.327272727	0.316666667	0.190909091	0.043478261	0.138686131	0.290322581	0.172413793	0.307692308	0.3125	0.367346939	0.22	0.259259259	0.192307692	0.28571428600000004	0.271186441	0.169014085	0.264705882	0.214285714	0.231884058	0.050847458	0.204819277	0.25974026	0.3125	0.219178082	0.19607843100000005	0.263157895	0.12605042	0.269662921	0.211009174	0.25	0.046511628	0.046153846	0.026666667	0.08510638300000001
chr5	96496570	96514897	-	CEBPD	0.041666667	0.126436782	0.0	0.048670572	0.98265896	0.509433962	0.327272727	0.370967742	0.574468085	0.352941176	0.151162791	0.215384615	0.488372093	0.363636364	0.023255814	0.15	0.423076923	0.5	0.40625	0.62962963	0.577777778	0.432432432	0.208333333	0.204545455	0.35135135100000003	0.176470588	0.098360656	0.109589041	0.175438596	0.214285714	0.016666667	0.097560976	0.216666667	0.218181818	0.144927536	0.264705882	0.428571429	0.333333333	0.226190476	0.186046512	0.380952381	0.05882352900000001	0.014285714	0.013157895	0.05714285700000001
chr15	28508063	28511074	-	hsa_circ_0000588	0.0	0.003703704	0.0	0.047457627	0.998639918	0.159090909	0.211538462	0.123809524	0.26	0.276595745	0.164556962	0.363636364	0.283333333	0.127272727	0.086956522	0.109489051	0.306451613	0.155172414	0.205128205	0.40625	0.428571429	0.16	0.185185185	0.192307692	0.238095238	0.152542373	0.12676056300000002	0.235294118	0.14285714300000002	0.188405797	0.084745763	0.228915663	0.28571428600000004	0.208333333	0.178082192	0.274509804	0.315789474	0.134453782	0.25842696600000004	0.146788991	0.3	0.11627907	0.123076923	0.04	0.106382979
chr18	732833	756835	-	ARID3A	0.111111111	0.045977011	0.0	0.065795403	0.984019041	0.396226415	0.309090909	0.241935484	0.446808511	0.333333333	0.220930233	0.184615385	0.418604651	0.287878788	0.069767442	0.12	0.365384615	0.4318181820000001	0.40625	0.5555555560000001	0.577777778	0.324324324	0.291666667	0.204545455	0.35135135100000003	0.235294118	0.147540984	0.178082192	0.245614035	0.232142857	0.05	0.146341463	0.25	0.2	0.231884058	0.264705882	0.404761905	0.231884058	0.238095238	0.174418605	0.404761905	0.05882352900000001	0.042857143	0.039473684	0.085714286
chr19	40325097	40327308	-	STAT5A	0.0	0.011494253	0.0	0.098693105	0.949676981	0.301886792	0.345454545	0.258064516	0.319148936	0.274509804	0.279069767	0.261538462	0.441860465	0.303030303	0.11627907	0.14	0.365384615	0.295454545	0.34375	0.259259259	0.488888889	0.297297297	0.375	0.25	0.189189189	0.274509804	0.213114754	0.260273973	0.280701754	0.339285714	0.033333333	0.17073170699999998	0.316666667	0.236363636	0.289855072	0.323529412	0.35714285700000004	0.304347826	0.273809524	0.220930233	0.35714285700000004	0.088235294	0.071428571	0.065789474	0.085714286
chrX	3817256	3820041	-	hsa_circ_0089839	0.020408163	0.0	0.0	-0.05	0.03366202	0.170454545	0.307692308	0.104761905	0.2	0.787234043	0.316455696	0.4	0.533333333	0.127272727	0.065217391	0.08029197099999999	0.241935484	0.206896552	0.230769231	0.25	0.224489796	0.2	0.814814815	0.173076923	0.404761905	0.288135593	0.23943662	0.220588235	0.19047619	0.202898551	0.101694915	0.180722892	0.298701299	0.229166667	0.342465753	0.176470588	0.333333333	0.117647059	0.269662921	0.128440367	0.2	0.069767442	0.046153846	0.066666667	0.08510638300000001
chr6	90472037	90497676	-	ZNF143	0.083333333	0.091954023	0.0	0.023433979	0.971438286	0.33962264200000003	0.254545455	0.241935484	0.404255319	0.274509804	0.209302326	0.2	0.418604651	0.257575758	0.069767442	0.13	0.384615385	0.340909091	0.375	0.481481481	0.533333333	0.297297297	0.291666667	0.204545455	0.324324324	0.254901961	0.163934426	0.191780822	0.263157895	0.25	0.033333333	0.158536585	0.266666667	0.2	0.275362319	0.294117647	0.452380952	0.231884058	0.238095238	0.186046512	0.333333333	0.05882352900000001	0.042857143	0.026315789	0.05714285700000001
chr1	17907047	17981217	+	POLR2A	0.180555556	0.172413793	0.035728711	-0.046417305	0.916014961	0.188679245	0.2	0.209677419	0.14893617	0.254901961	0.279069767	0.261538462	0.395348837	0.242424242	0.069767442	0.23	0.346153846	0.13636363599999998	0.25	0.259259259	0.177777778	0.216216216	0.333333333	0.272727273	0.162162162	0.274509804	0.31147541	0.328767123	0.3859649120000001	0.339285714	0.066666667	0.304878049	0.35	0.2	0.31884058	0.382352941	0.380952381	0.202898551	0.345238095	0.279069767	0.214285714	0.117647059	0.085714286	0.065789474	0.114285714
chr1	36823839	36824423	-	FOXA1	0.0	0.0	0.0	0.291122127	0.998639918	0.264150943	0.309090909	0.225806452	0.255319149	0.333333333	0.220930233	0.4	0.558139535	0.318181818	0.162790698	0.14	0.269230769	0.159090909	0.09375	0.333333333	0.2	0.324324324	0.541666667	0.159090909	0.081081081	0.333333333	0.229508197	0.191780822	0.368421053	0.214285714	0.05	0.182926829	0.483333333	0.163636364	0.275362319	0.411764706	0.523809524	0.376811594	0.202380952	0.244186047	0.119047619	0.205882353	0.128571429	0.118421053	0.0
chr20	45891031	45923523	-	hsa_circ_0001164	0.14285714300000002	0.037037037	0.0	-0.019491525	0.998639918	0.21590909100000005	0.269230769	0.16190476199999998	0.32	0.319148936	0.22784810100000005	0.272727273	0.283333333	0.172727273	0.065217391	0.124087591	0.322580645	0.24137931	0.256410256	0.34375	0.387755102	0.24	0.259259259	0.173076923	0.238095238	0.203389831	0.15492957699999998	0.205882353	0.19047619	0.217391304	0.050847458	0.192771084	0.22077922100000005	0.229166667	0.232876712	0.19607843100000005	0.315789474	0.134453782	0.247191011	0.183486239	0.35	0.069767442	0.061538462	0.053333333	0.063829787
chr1	231081134	231097049	-	FMR1	0.045454545	0.015037594	0.0	-0.003108348	0.960217613	0.298701299	0.269230769	0.327868852	0.44	0.35135135100000003	0.21875	0.333333333	0.377777778	0.315789474	0.071428571	0.189189189	0.403508772	0.422222222	0.363636364	0.5	0.490566038	0.275	0.227272727	0.186046512	0.323529412	0.205128205	0.08450704199999999	0.147058824	0.166666667	0.3125	0.016949153	0.177419355	0.319148936	0.371428571	0.206349206	0.2	0.446808511	0.172727273	0.264705882	0.176470588	0.4	0.060606061	0.037037037	0.034482759	0.12
chr2	15629017	15651474	-	hsa_circ_0000978	0.06122449	0.025925926	0.0	0.013135593	0.976878613	0.238636364	0.25	0.16190476199999998	0.4	0.276595745	0.17721519	0.218181818	0.333333333	0.154545455	0.043478261	0.102189781	0.306451613	0.327586207	0.333333333	0.46875	0.551020408	0.22	0.185185185	0.134615385	0.30952381	0.152542373	0.112676056	0.147058824	0.166666667	0.15942029	0.033898305	0.120481928	0.181818182	0.270833333	0.191780822	0.176470588	0.421052632	0.14285714300000002	0.19101123600000006	0.119266055	0.375	0.046511628	0.030769231	0.013333333	0.042553191
chr9	139228903	139235450	+	hsa_circ_0001902	0.0	0.003703704	0.052251526	-0.06059322	0.82216933	0.045454545	0.192307692	0.076190476	0.04	0.276595745	0.392405063	0.381818182	0.2	0.1	0.108695652	0.16058394199999998	0.258064516	0.017241378999999998	0.128205128	0.09375	0.06122449	0.12	0.351851852	0.307692308	0.119047619	0.305084746	0.492957746	0.602941176	0.273809524	0.31884058	0.203389831	0.506024096	0.272727273	0.145833333	0.315068493	0.274509804	0.140350877	0.08403361300000001	0.426966292	0.23853211	0.075	0.162790698	0.261538462	0.16	0.08510638300000001
chr19	33369903	33422477	-	RAD21	0.4166666670000001	0.310344828	0.0	0.01171699	0.592655559	0.41509434	0.254545455	0.274193548	0.361702128	0.31372549	0.220930233	0.230769231	0.418604651	0.272727273	0.069767442	0.17	0.384615385	0.340909091	0.34375	0.4074074070000001	0.377777778	0.324324324	0.291666667	0.227272727	0.243243243	0.235294118	0.180327869	0.219178082	0.280701754	0.28571428600000004	0.05	0.195121951	0.266666667	0.2	0.260869565	0.323529412	0.428571429	0.246376812	0.273809524	0.220930233	0.30952381	0.05882352900000001	0.042857143	0.039473684	0.085714286
chr10	43169007	43187207	-	hsa_circ_0018232	0.051020408	0.014814815	0.000172639	-0.022457627	0.30499829999999994	0.21590909100000005	0.288461538	0.14285714300000002	0.38	0.34042553200000003	0.22784810100000005	0.272727273	0.283333333	0.154545455	0.065217391	0.102189781	0.290322581	0.275862069	0.282051282	0.40625	0.510204082	0.26	0.259259259	0.173076923	0.28571428600000004	0.220338983	0.12676056300000002	0.191176471	0.154761905	0.217391304	0.033898305	0.16867469899999998	0.194805195	0.229166667	0.219178082	0.176470588	0.315789474	0.14285714300000002	0.235955056	0.146788991	0.375	0.046511628	0.030769231	0.04	0.063829787
chr17	33921026	33935406	+	ZNF263	0.055555556	0.034482759	0.032163127	0.073907165	0.959197552	0.41509434	0.254545455	0.290322581	0.425531915	0.294117647	0.186046512	0.2	0.418604651	0.257575758	0.069767442	0.16	0.384615385	0.386363636	0.375	0.518518519	0.533333333	0.35135135100000003	0.270833333	0.181818182	0.324324324	0.215686275	0.147540984	0.178082192	0.245614035	0.25	0.05	0.158536585	0.266666667	0.218181818	0.231884058	0.264705882	0.452380952	0.246376812	0.226190476	0.174418605	0.35714285700000004	0.088235294	0.071428571	0.039473684	0.05714285700000001
chr20	37075327	37079564	+	MEF2A	0.0	0.022988506	0.02952735	-0.031545741	0.8146888809999999	0.188679245	0.181818182	0.209677419	0.191489362	0.176470588	0.209302326	0.230769231	0.372093023	0.272727273	0.093023256	0.2	0.403846154	0.113636364	0.21875	0.333333333	0.177777778	0.216216216	0.270833333	0.295454545	0.162162162	0.254901961	0.295081967	0.273972603	0.438596491	0.267857143	0.1	0.25609756100000003	0.333333333	0.181818182	0.31884058	0.411764706	0.476190476	0.202898551	0.261904762	0.255813953	0.19047619	0.117647059	0.114285714	0.078947368	0.085714286
chr3	125032151	125050082	-	hsa_circ_0001333	0.030612245	0.033333333	0.000349986	0.044067797	0.95783747	0.261363636	0.25	0.16190476199999998	0.48	0.34042553200000003	0.151898734	0.163636364	0.3	0.154545455	0.043478261	0.094890511	0.322580645	0.482758621	0.282051282	0.5	0.632653061	0.2	0.166666667	0.134615385	0.333333333	0.101694915	0.08450704199999999	0.132352941	0.14285714300000002	0.130434783	0.016949153	0.108433735	0.15584415599999998	0.25	0.16438356199999998	0.176470588	0.368421053	0.14285714300000002	0.16853932600000002	0.119266055	0.4	0.046511628	0.015384615	0.026666667	0.042553191
chr9	100409773	100412882	+	SPI1	0.0	0.011494253	0.025465973	0.114015322	0.988099286	0.452830189	0.272727273	0.306451613	0.574468085	0.294117647	0.151162791	0.16923076899999998	0.465116279	0.287878788	0.046511628	0.07	0.346153846	0.522727273	0.34375	0.7777777779999999	0.666666667	0.243243243	0.208333333	0.181818182	0.35135135100000003	0.176470588	0.114754098	0.109589041	0.245614035	0.16071428599999998	0.033333333	0.073170732	0.233333333	0.236363636	0.202898551	0.352941176	0.428571429	0.275362319	0.19047619	0.081395349	0.404761905	0.05882352900000001	0.028571429	0.013157895	0.05714285700000001
chr12	116668337	116675510	-	hsa_circ_0000443	0.020408163	0.003703704	0.0	0.077118644	0.939476369	0.295454545	0.288461538	0.19047619	0.6	0.319148936	0.164556962	0.218181818	0.25	0.163636364	0.043478261	0.102189781	0.35483871	0.396551724	0.282051282	0.46875	0.673469388	0.28	0.166666667	0.134615385	0.261904762	0.152542373	0.070422535	0.117647059	0.130952381	0.15942029	0.016949153	0.096385542	0.15584415599999998	0.270833333	0.150684932	0.176470588	0.280701754	0.12605042	0.179775281	0.128440367	0.425	0.046511628	0.015384615	0.026666667	0.042553191
chr19	55610151	55614936	-	hsa_circ_0000958	0.010204082	0.003703704	0.0	-0.005508475	0.8905134309999999	0.113636364	0.211538462	0.095238095	0.18	0.276595745	0.278481013	0.345454545	0.266666667	0.127272727	0.065217391	0.124087591	0.290322581	0.120689655	0.230769231	0.25	0.28571428600000004	0.18	0.259259259	0.25	0.19047619	0.237288136	0.23943662	0.352941176	0.261904762	0.275362319	0.118644068	0.301204819	0.298701299	0.1875	0.328767123	0.274509804	0.245614035	0.092436975	0.34831460700000005	0.174311927	0.225	0.093023256	0.123076923	0.08	0.106382979
chr1	153905117	153914589	-	IRF1	0.041666667	0.045977011	0.0	0.173050924	0.953417205	0.16981132100000002	0.2	0.177419355	0.14893617	0.274509804	0.255813953	0.323076923	0.348837209	0.242424242	0.069767442	0.2	0.346153846	0.13636363599999998	0.3125	0.259259259	0.177777778	0.243243243	0.333333333	0.227272727	0.216216216	0.254901961	0.360655738	0.356164384	0.368421053	0.35714285700000004	0.116666667	0.31707317100000004	0.4	0.181818182	0.333333333	0.352941176	0.35714285700000004	0.188405797	0.369047619	0.302325581	0.214285714	0.088235294	0.1	0.065789474	0.114285714
chr3	48637495	48641076	-	CTCF	0.027777778	0.0	0.0	0.070301938	0.976878613	0.188679245	0.2	0.241935484	0.14893617	0.274509804	0.290697674	0.323076923	0.325581395	0.257575758	0.093023256	0.24	0.384615385	0.13636363599999998	0.28125	0.333333333	0.133333333	0.243243243	0.4166666670000001	0.318181818	0.216216216	0.37254902	0.262295082	0.315068493	0.280701754	0.35714285700000004	0.1	0.304878049	0.35	0.181818182	0.246376812	0.382352941	0.214285714	0.217391304	0.35714285700000004	0.302325581	0.214285714	0.117647059	0.085714286	0.078947368	0.114285714
chr16	2683739	2692490	-	POLR2A	0.027777778	0.0	0.005610529	-0.007661109	0.63583815	0.20754717	0.181818182	0.209677419	0.14893617	0.254901961	0.23255814	0.261538462	0.372093023	0.227272727	0.139534884	0.2	0.326923077	0.113636364	0.125	0.296296296	0.266666667	0.216216216	0.35416666700000005	0.25	0.162162162	0.19607843100000005	0.262295082	0.328767123	0.350877193	0.303571429	0.083333333	0.304878049	0.3666666670000001	0.163636364	0.289855072	0.441176471	0.452380952	0.188405797	0.333333333	0.26744186	0.19047619	0.235294118	0.14285714300000002	0.092105263	0.14285714300000002
chr11	62649364	62653080	+	HNF4A	0.0	0.011494253	0.050711771	0.059936909	0.885753145	0.188679245	0.236363636	0.290322581	0.191489362	0.215686275	0.209302326	0.184615385	0.372093023	0.272727273	0.093023256	0.22	0.403846154	0.204545455	0.375	0.333333333	0.244444444	0.243243243	0.208333333	0.340909091	0.216216216	0.235294118	0.196721311	0.219178082	0.368421053	0.267857143	0.033333333	0.195121951	0.3	0.145454545	0.347826087	0.323529412	0.571428571	0.260869565	0.273809524	0.197674419	0.35714285700000004	0.05882352900000001	0.042857143	0.052631579000000005	0.085714286
chr4	148860975	148876525	+	CSTF2T	0.015151515	0.007518797	0.065908787	0.054618117	0.949676981	0.28571428600000004	0.269230769	0.295081967	0.44	0.378378378	0.21875	0.244444444	0.422222222	0.315789474	0.071428571	0.175675676	0.368421053	0.422222222	0.303030303	0.433333333	0.5660377360000001	0.325	0.204545455	0.186046512	0.323529412	0.256410256	0.112676056	0.132352941	0.179487179	0.229166667	0.033898305	0.129032258	0.319148936	0.342857143	0.206349206	0.225	0.531914894	0.163636364	0.235294118	0.141176471	0.4	0.060606061	0.037037037	0.017241378999999998	0.08
chr2	232070910	232081506	+	FOXP2	0.041666667	0.011494253	0.034977895	-0.00135196	0.930635838	0.320754717	0.272727273	0.258064516	0.319148936	0.333333333	0.220930233	0.230769231	0.418604651	0.287878788	0.046511628	0.15	0.384615385	0.318181818	0.3125	0.481481481	0.4	0.324324324	0.291666667	0.227272727	0.243243243	0.235294118	0.163934426	0.205479452	0.280701754	0.267857143	0.05	0.195121951	0.283333333	0.2	0.260869565	0.294117647	0.476190476	0.231884058	0.273809524	0.197674419	0.333333333	0.088235294	0.042857143	0.039473684	0.085714286
chr10	109830214	109871360	-	hsa_circ_0002270	0.010204082	0.018518519	3.77e-05	-0.012711864	0.963277797	0.284090909	0.346153846	0.2	0.52	0.34042553200000003	0.17721519	0.218181818	0.35	0.172727273	0.02173913	0.094890511	0.33870967700000004	0.431034483	0.358974359	0.4375	0.551020408	0.3	0.222222222	0.134615385	0.261904762	0.169491525	0.098591549	0.117647059	0.154761905	0.15942029	0.016949153	0.096385542	0.16883116899999998	0.291666667	0.191780822	0.176470588	0.403508772	0.168067227	0.16853932600000002	0.110091743	0.375	0.023255814	0.015384615	0.013333333	0.021276596
chr2	74724643	74725445	-	MYBL2	0.0	0.0	0.0	0.166741776	0.870792248	0.113207547	0.254545455	0.14516129	0.106382979	0.13725490199999998	0.244186047	0.246153846	0.325581395	0.257575758	0.395348837	0.19	0.096153846	0.090909091	0.28125	0.074074074	0.111111111	0.189189189	0.35416666700000005	0.386363636	0.189189189	0.274509804	0.344262295	0.479452055	0.526315789	0.303571429	0.5166666670000001	0.426829268	0.266666667	0.090909091	0.434782609	0.647058824	0.261904762	0.217391304	0.297619048	0.279069767	0.119047619	0.411764706	0.371428571	0.342105263	0.4
chr6	117013217	117037481	+	RCOR1	0.06944444400000001	0.022988506	0.030680502	0.049121226	0.967018021	0.41509434	0.254545455	0.274193548	0.553191489	0.294117647	0.162790698	0.153846154	0.441860465	0.242424242	0.046511628	0.1	0.384615385	0.477272727	0.4375	0.592592593	0.666666667	0.324324324	0.208333333	0.13636363599999998	0.35135135100000003	0.176470588	0.098360656	0.123287671	0.210526316	0.17857142899999998	0.033333333	0.097560976	0.233333333	0.218181818	0.188405797	0.264705882	0.5476190479999999	0.246376812	0.17857142899999998	0.139534884	0.380952381	0.05882352900000001	0.014285714	0.026315789	0.05714285700000001
chr11	134073036	134080348	-	FOXA1	0.013888889	0.034482759	0.0	0.035601622	0.998639918	0.41509434	0.236363636	0.290322581	0.404255319	0.274509804	0.174418605	0.215384615	0.441860465	0.242424242	0.069767442	0.13	0.384615385	0.363636364	0.40625	0.518518519	0.533333333	0.35135135100000003	0.25	0.181818182	0.378378378	0.235294118	0.131147541	0.150684932	0.228070175	0.214285714	0.05	0.12195122	0.266666667	0.236363636	0.17391304300000002	0.323529412	0.5476190479999999	0.231884058	0.226190476	0.139534884	0.333333333	0.05882352900000001	0.042857143	0.052631579000000005	0.114285714
chr1	46348035	46425149	+	FOXA1	0.305555556	0.310344828	0.031386967	0.039657503	0.840530432	0.396226415	0.290909091	0.258064516	0.425531915	0.294117647	0.197674419	0.2	0.441860465	0.272727273	0.046511628	0.14	0.365384615	0.409090909	0.40625	0.481481481	0.533333333	0.324324324	0.25	0.181818182	0.324324324	0.215686275	0.147540984	0.16438356199999998	0.245614035	0.232142857	0.033333333	0.146341463	0.25	0.2	0.217391304	0.294117647	0.476190476	0.246376812	0.226190476	0.186046512	0.380952381	0.05882352900000001	0.028571429	0.026315789	0.05714285700000001
chr16	602300	604636	+	EGR1	0.0	0.022988506	0.079979345	0.182514646	0.924855491	0.056603774	0.145454545	0.096774194	0.063829787	0.274509804	0.441860465	0.292307692	0.348837209	0.151515152	0.186046512	0.14	0.134615385	0.06818181799999999	0.15625	0.185185185	0.044444444000000013	0.162162162	0.625	0.340909091	0.216216216	0.529411765	0.836065574	0.616438356	0.421052632	0.392857143	0.266666667	0.414634146	0.4	0.109090909	0.362318841	0.352941176	0.214285714	0.086956522	0.44047619	0.174418605	0.047619048	0.352941176	0.3	0.15789473699999998	0.171428571
chr11	67811598	67818366	+	PML	0.0	0.011494253	0.078626608	0.045966652	0.868412105	0.075471698	0.181818182	0.129032258	0.063829787	0.235294118	0.290697674	0.323076923	0.348837209	0.166666667	0.11627907	0.19	0.326923077	0.045454545	0.1875	0.111111111	0.088888889	0.189189189	0.4375	0.227272727	0.135135135	0.352941176	0.409836066	0.493150685	0.438596491	0.321428571	0.166666667	0.463414634	0.433333333	0.145454545	0.362318841	0.382352941	0.333333333	0.144927536	0.35714285700000004	0.26744186	0.119047619	0.147058824	0.228571429	0.092105263	0.2
chr12	42604156	42604482	-	ACIN1	0.0	0.0	0.0	0.705595027	0.946956817	0.194805195	0.480769231	0.557377049	0.24	0.324324324	0.484375	0.4	0.4	0.368421053	0.107142857	0.418918919	0.315789474	0.2	0.181818182	0.4	0.226415094	0.375	0.272727273	0.139534884	0.441176471	0.307692308	0.253521127	0.132352941	0.320512821	0.25	0.0	0.048387097	0.382978723	0.6	0.444444444	0.15	0.382978723	0.363636364	0.308823529	0.176470588	0.15	0.090909091	0.055555556	0.0	0.12
chr10	35426709	35441308	+	TAL1	0.041666667	0.045977011	0.031462999	0.028841821	0.861271676	0.41509434	0.236363636	0.370967742	0.425531915	0.294117647	0.174418605	0.2	0.372093023	0.363636364	0.046511628	0.2	0.423076923	0.409090909	0.34375	0.5555555560000001	0.5111111110000001	0.324324324	0.208333333	0.227272727	0.27027027	0.176470588	0.114754098	0.16438356199999998	0.210526316	0.214285714	0.033333333	0.146341463	0.216666667	0.2	0.17391304300000002	0.264705882	0.404761905	0.289855072	0.25	0.23255814	0.428571429	0.088235294	0.028571429	0.026315789	0.085714286
chr6	33374368	33374652	+	hsa_circ_0075962	0.0	0.0	0.099122994	0.3618644070000001	0.950017001	0.125	0.211538462	0.333333333	0.14	0.382978723	0.17721519	0.2	0.233333333	0.190909091	0.086956522	0.182481752	0.290322581	0.068965517	0.358974359	0.34375	0.081632653	0.56	0.203703704	0.211538462	0.261904762	0.237288136	0.15492957699999998	0.161764706	0.25	0.057971014	0.06779661	0.16867469899999998	0.324675325	0.0	0.383561644	0.411764706	0.122807018	0.176470588	0.235955056	0.19266055	0.35	0.255813953	0.107692308	0.0	0.0
chr13	28844837	28855516	+	hsa_circ_0000470	0.020408163	0.007407406999999999	0.025128381	0.075	0.984019041	0.272727273	0.288461538	0.180952381	0.5	0.319148936	0.189873418	0.218181818	0.316666667	0.172727273	0.043478261	0.102189781	0.33870967700000004	0.310344828	0.282051282	0.4375	0.591836735	0.26	0.185185185	0.153846154	0.28571428600000004	0.186440678	0.098591549	0.147058824	0.130952381	0.17391304300000002	0.033898305	0.120481928	0.181818182	0.229166667	0.178082192	0.156862745	0.368421053	0.151260504	0.213483146	0.146788991	0.375	0.046511628	0.015384615	0.013333333	0.042553191
chr17	45750385	45753846	-	FBL	0.045454545	0.015037594	0.0	0.091474245	0.946956817	0.376623377	0.596153846	0.295081967	0.42	0.7027027029999999	0.453125	0.333333333	0.5111111110000001	0.315789474	0.071428571	0.175675676	0.368421053	0.377777778	0.393939394	0.266666667	0.33962264200000003	0.575	0.386363636	0.302325581	0.382352941	0.461538462	0.14084507	0.176470588	0.243589744	0.270833333	0.033898305	0.209677419	0.255319149	0.514285714	0.238095238	0.275	0.404255319	0.190909091	0.367647059	0.164705882	0.275	0.060606061	0.037037037	0.017241378999999998	0.12
chr19	24228985	24232350	+	hsa_circ_0050318	0.0	0.018518519	0.055486151	-0.006355932	0.281536892	0.090909091	0.269230769	0.076190476	0.18	0.276595745	0.278481013	0.145454545	0.333333333	0.109090909	0.043478261	0.08029197099999999	0.258064516	0.189655172	0.282051282	0.28125	0.306122449	0.16	0.240740741	0.153846154	0.214285714	0.220338983	0.169014085	0.279411765	0.261904762	0.17391304300000002	0.084745763	0.192771084	0.207792208	0.25	0.328767123	0.19607843100000005	0.561403509	0.100840336	0.224719101	0.119266055	0.275	0.069767442	0.046153846	0.04	0.08510638300000001
chr7	128845043	128846428	+	hsa_circ_0001742	0.0	0.0	0.083794227	0.36779661	0.924855491	0.045454545	0.230769231	0.133333333	0.08	0.255319149	0.240506329	0.345454545	0.4	0.172727273	0.108695652	0.16058394199999998	0.209677419	0.051724138	0.256410256	0.25	0.081632653	0.18	0.333333333	0.25	0.28571428600000004	0.389830508	0.23943662	0.308823529	0.19047619	0.17391304300000002	0.101694915	0.34939759	0.28571428600000004	0.291666667	0.328767123	0.294117647	0.298245614	0.117647059	0.34831460700000005	0.201834862	0.15	0.139534884	0.138461538	0.12	0.191489362
chr7	99506204	99507283	-	CTCF	0.0	0.022988506	0.0	0.068949977	0.64433866	0.396226415	0.145454545	0.629032258	0.404255319	0.31372549	0.069767442	0.184615385	0.534883721	0.560606061	0.069767442	0.22	0.423076923	0.272727273	0.375	0.592592593	0.288888889	0.324324324	0.333333333	0.159090909	0.216216216	0.117647059	0.131147541	0.08219178099999999	0.245614035	0.232142857	0.066666667	0.12195122	0.15	0.145454545	0.202898551	0.411764706	0.452380952	0.5072463770000001	0.226190476	0.290697674	0.476190476	0.205882353	0.014285714	0.026315789	0.085714286
chr17	75484866	75486869	+	hsa_circ_0000808	0.0	0.003703704	0.05560386	-0.071610169	0.795307718	0.034090909	0.173076923	0.076190476	0.0	0.191489362	0.367088608	0.436363636	0.25	0.1	0.086956522	0.145985401	0.177419355	0.0	0.076923077	0.0625	0.040816327	0.12	0.351851852	0.269230769	0.047619048	0.271186441	0.478873239	0.602941176	0.261904762	0.420289855	0.152542373	0.409638554	0.33766233799999995	0.145833333	0.315068493	0.31372549	0.210526316	0.100840336	0.404494382	0.183486239	0.075	0.139534884	0.215384615	0.106666667	0.08510638300000001
chr9	131231461	131245166	+	hsa_circ_0001893	0.14285714300000002	0.014814815	0.031718479	0.027118644	0.964637878	0.193181818	0.307692308	0.14285714300000002	0.26	0.319148936	0.265822785	0.309090909	0.3	0.154545455	0.086956522	0.138686131	0.33870967700000004	0.189655172	0.256410256	0.34375	0.265306122	0.22	0.27777777800000003	0.173076923	0.238095238	0.220338983	0.183098592	0.294117647	0.202380952	0.246376812	0.050847458	0.26506024100000003	0.22077922100000005	0.25	0.273972603	0.215686275	0.245614035	0.134453782	0.303370787	0.229357798	0.275	0.069767442	0.061538462	0.053333333	0.08510638300000001
chr2	220431551	220433046	-	NFIC	0.0	0.0	0.0	0.455159982	0.939816389	0.056603774	0.163636364	0.241935484	0.063829787	0.235294118	0.26744186	0.33846153799999995	0.488372093	0.257575758	0.255813953	0.27	0.192307692	0.045454545	0.15625	0.333333333	0.044444444000000013	0.135135135	0.395833333	0.295454545	0.189189189	0.274509804	0.37704918	0.493150685	0.421052632	0.410714286	0.15	0.341463415	0.483333333	0.236363636	0.31884058	0.5	0.30952381	0.275362319	0.4166666670000001	0.302325581	0.119047619	0.323529412	0.342857143	0.131578947	0.14285714300000002
chr14	21538526	21541401	+	TCF12	0.0	0.0	0.026436965	0.205948626	0.899013941	0.188679245	0.236363636	0.225806452	0.106382979	0.19607843100000005	0.313953488	0.292307692	0.302325581	0.287878788	0.11627907	0.28	0.230769231	0.045454545	0.21875	0.222222222	0.066666667	0.189189189	0.4375	0.295454545	0.108108108	0.294117647	0.540983607	0.410958904	0.543859649	0.410714286	0.233333333	0.231707317	0.3	0.181818182	0.47826087	0.411764706	0.28571428600000004	0.260869565	0.297619048	0.33720930200000004	0.14285714300000002	0.147058824	0.214285714	0.092105263	0.171428571
chr1	155823066	155823597	-	hsa_circ_0000139	0.0	0.0	0.0	0.203813559	0.8592315540000001	0.272727273	0.365384615	0.3619047620000001	0.3	0.446808511	0.215189873	0.163636364	0.433333333	0.309090909	0.043478261	0.248175182	0.241935484	0.103448276	0.435897436	0.40625	0.224489796	0.26	0.27777777800000003	0.25	0.452380952	0.322033898	0.183098592	0.191176471	0.107142857	0.188405797	0.033898305	0.156626506	0.103896104	0.4375	0.178082192	0.215686275	0.192982456	0.319327731	0.359550562	0.211009174	0.225	0.093023256	0.030769231	0.0	0.08510638300000001
chr10	112356155	112358048	+	hsa_circ_0000260	0.010204082	0.0	0.048061108	0.131779661	0.942876573	0.352272727	0.288461538	0.304761905	0.54	0.319148936	0.151898734	0.309090909	0.233333333	0.236363636	0.043478261	0.116788321	0.403225806	0.431034483	0.153846154	0.4375	0.489795918	0.32	0.185185185	0.115384615	0.238095238	0.186440678	0.056338028	0.088235294	0.071428571	0.217391304	0.016949153	0.072289157	0.181818182	0.166666667	0.054794521	0.13725490199999998	0.228070175	0.277310924	0.19101123600000006	0.146788991	0.35	0.023255814	0.0	0.026666667	0.063829787
chr19	5604593	5604947	-	hsa_circ_0000880	0.0	0.0	0.0	0.26779661	0.891193472	0.261363636	0.326923077	0.323809524	0.12	0.361702128	0.253164557	0.309090909	0.233333333	0.209090909	0.608695652	0.124087591	0.370967742	0.051724138	0.205128205	0.25	0.163265306	0.22	0.148148148	0.384615385	0.0	0.101694915	0.08450704199999999	0.294117647	0.095238095	0.246376812	0.13559322	0.204819277	0.22077922100000005	0.4791666670000001	0.232876712	0.333333333	0.245614035	0.235294118	0.19101123600000006	0.256880734	0.15	0.255813953	0.16923076899999998	0.08	0.489361702
chr14	106331860	106367053	-	hsa_circ_0033795	0.010204082	0.033333333	0.000579125	-0.071186441	0.4233254	0.21590909100000005	0.346153846	0.171428571	0.2	0.489361702	0.430379747	0.381818182	0.266666667	0.209090909	0.065217391	0.16058394199999998	0.241935484	0.172413793	0.205128205	0.1875	0.14285714300000002	0.28	0.444444444	0.307692308	0.166666667	0.372881356	0.38028169	0.382352941	0.261904762	0.31884058	0.084745763	0.26506024100000003	0.207792208	0.208333333	0.273972603	0.215686275	0.210526316	0.151260504	0.438202247	0.19266055	0.175	0.093023256	0.107692308	0.053333333	0.063829787
chr3	55002476	55021780	+	TAF1	0.013888889	0.057471264	0.036430424	0.036502929	1.0	0.433962264	0.363636364	0.274193548	0.425531915	0.37254902	0.209302326	0.230769231	0.465116279	0.303030303	0.046511628	0.14	0.365384615	0.363636364	0.34375	0.444444444	0.5111111110000001	0.405405405	0.25	0.25	0.297297297	0.215686275	0.196721311	0.178082192	0.315789474	0.25	0.016666667	0.12195122	0.25	0.218181818	0.260869565	0.294117647	0.5	0.304347826	0.25	0.162790698	0.35714285700000004	0.05882352900000001	0.028571429	0.013157895	0.05714285700000001
chr12	28408513	28412375	+	FBL	0.0	0.0	0.056176549000000006	0.150976909	0.929955797	0.402597403	0.230769231	0.360655738	0.64	0.405405405	0.125	0.2	0.333333333	0.280701754	0.0	0.189189189	0.421052632	0.577777778	0.363636364	0.533333333	0.735849057	0.275	0.13636363599999998	0.139534884	0.441176471	0.179487179	0.042253521	0.073529412	0.115384615	0.166666667	0.0	0.064516129	0.276595745	0.28571428600000004	0.126984127	0.175	0.404255319	0.163636364	0.176470588	0.117647059	0.425	0.03030303	0.0	0.017241378999999998	0.0
chr12	66909398	66935730	-	RAD21	0.083333333	0.103448276	0.000782496	0.023884633	0.998639918	0.41509434	0.290909091	0.306451613	0.446808511	0.31372549	0.186046512	0.230769231	0.418604651	0.287878788	0.046511628	0.15	0.423076923	0.4318181820000001	0.375	0.518518519	0.5111111110000001	0.324324324	0.208333333	0.181818182	0.297297297	0.176470588	0.131147541	0.136986301	0.245614035	0.25	0.016666667	0.12195122	0.233333333	0.254545455	0.17391304300000002	0.294117647	0.5	0.260869565	0.238095238	0.197674419	0.35714285700000004	0.05882352900000001	0.028571429	0.013157895	0.05714285700000001
chr1	15964801	15970145	+	hsa_circ_0000019	0.06122449	0.003703704	0.031712201	0.029661017	0.968038082	0.25	0.307692308	0.19047619	0.28	0.34042553200000003	0.22784810100000005	0.309090909	0.3	0.227272727	0.043478261	0.138686131	0.33870967700000004	0.189655172	0.256410256	0.40625	0.326530612	0.24	0.240740741	0.211538462	0.28571428600000004	0.186440678	0.12676056300000002	0.205882353	0.154761905	0.231884058	0.050847458	0.21686747	0.16883116899999998	0.25	0.205479452	0.19607843100000005	0.245614035	0.168067227	0.29213483100000004	0.23853211	0.35	0.093023256	0.046153846	0.04	0.063829787
chr4	129913321	129925031	-	ELAVL1	0.0	0.022556391	0.0	0.037300178	0.86433186	0.415584416	0.346153846	0.393442623	0.64	0.540540541	0.203125	0.266666667	0.4	0.350877193	0.035714286	0.175675676	0.350877193	0.6	0.484848485	0.5	0.603773585	0.4	0.25	0.186046512	0.382352941	0.230769231	0.08450704199999999	0.073529412	0.128205128	0.229166667	0.0	0.08064516099999999	0.234042553	0.428571429	0.174603175	0.15	0.446808511	0.190909091	0.235294118	0.129411765	0.4	0.060606061	0.0	0.0	0.04
chr11	73100156	73102268	+	TAF1	0.0	0.0	0.046477738	0.075259126	0.924855491	0.094339623	0.163636364	0.241935484	0.063829787	0.156862745	0.313953488	0.353846154	0.279069767	0.303030303	0.046511628	0.32	0.307692308	0.090909091	0.1875	0.222222222	0.133333333	0.108108108	0.25	0.25	0.135135135	0.274509804	0.426229508	0.438356164	0.368421053	0.392857143	0.083333333	0.37804878	0.333333333	0.163636364	0.289855072	0.264705882	0.333333333	0.231884058	0.428571429	0.313953488	0.214285714	0.05882352900000001	0.071428571	0.026315789	0.114285714
chr3	48962150	49019161	+	ELF1	0.472222222	0.26436781600000003	0.026367269	0.045065345	0.984019041	0.358490566	0.254545455	0.241935484	0.34042553200000003	0.274509804	0.209302326	0.215384615	0.441860465	0.257575758	0.069767442	0.15	0.365384615	0.295454545	0.375	0.444444444	0.422222222	0.297297297	0.291666667	0.204545455	0.297297297	0.235294118	0.163934426	0.219178082	0.280701754	0.267857143	0.066666667	0.182926829	0.266666667	0.218181818	0.275362319	0.323529412	0.428571429	0.217391304	0.261904762	0.220930233	0.333333333	0.088235294	0.05714285700000001	0.052631579000000005	0.085714286
chr17	28011580	28030080	-	hsa_circ_0000754	0.173469388	0.037037037	0.0	0.065254237	0.978578715	0.272727273	0.288461538	0.171428571	0.44	0.361702128	0.22784810100000005	0.254545455	0.316666667	0.190909091	0.086956522	0.109489051	0.306451613	0.310344828	0.307692308	0.40625	0.448979592	0.26	0.259259259	0.173076923	0.28571428600000004	0.203389831	0.12676056300000002	0.205882353	0.154761905	0.217391304	0.050847458	0.16867469899999998	0.181818182	0.270833333	0.232876712	0.176470588	0.245614035	0.151260504	0.235955056	0.174311927	0.325	0.069767442	0.061538462	0.04	0.063829787
chr16	21973780	21982941	+	NFIC	0.027777778	0.011494253	0.028353606	0.042812078	0.886093166	0.41509434	0.327272727	0.241935484	0.489361702	0.352941176	0.209302326	0.215384615	0.465116279	0.257575758	0.023255814	0.11	0.326923077	0.4318181820000001	0.40625	0.518518519	0.6	0.378378378	0.291666667	0.204545455	0.378378378	0.235294118	0.147540984	0.150684932	0.245614035	0.25	0.033333333	0.134146341	0.25	0.2	0.231884058	0.264705882	0.476190476	0.260869565	0.238095238	0.127906977	0.380952381	0.05882352900000001	0.028571429	0.026315789	0.085714286
chr22	33679187	33778030	-	MAFF	0.4166666670000001	0.448275862	4.75e-05	-0.018927445	0.900374022	0.377358491	0.309090909	0.290322581	0.361702128	0.352941176	0.244186047	0.261538462	0.465116279	0.318181818	0.069767442	0.17	0.365384615	0.318181818	0.34375	0.4074074070000001	0.4	0.35135135100000003	0.333333333	0.25	0.27027027	0.274509804	0.213114754	0.205479452	0.280701754	0.303571429	0.05	0.182926829	0.266666667	0.236363636	0.275362319	0.323529412	0.428571429	0.289855072	0.28571428600000004	0.220930233	0.30952381	0.088235294	0.042857143	0.039473684	0.085714286
chr2	228356262	228388641	+	MAX	0.097222222	0.045977011	0.02969367	0.032897702	0.998639918	0.433962264	0.254545455	0.241935484	0.5106382979999999	0.294117647	0.174418605	0.184615385	0.418604651	0.257575758	0.046511628	0.13	0.384615385	0.454545455	0.40625	0.592592593	0.644444444	0.324324324	0.229166667	0.181818182	0.35135135100000003	0.19607843100000005	0.114754098	0.123287671	0.228070175	0.214285714	0.016666667	0.12195122	0.233333333	0.218181818	0.188405797	0.264705882	0.5	0.246376812	0.214285714	0.162790698	0.380952381	0.05882352900000001	0.028571429	0.013157895	0.05714285700000001
chr7	5566778	5569031	-	NFYB	0.0	0.011494253	0.0007032960000000001	0.427219468	0.953757225	0.132075472	0.218181818	0.177419355	0.17021276600000002	0.274509804	0.26744186	0.261538462	0.279069767	0.212121212	0.186046512	0.16	0.461538462	0.045454545	0.28125	0.333333333	0.177777778	0.189189189	0.375	0.386363636	0.27027027	0.352941176	0.360655738	0.273972603	0.49122807	0.28571428600000004	0.116666667	0.292682927	0.316666667	0.236363636	0.289855072	0.441176471	0.380952381	0.217391304	0.214285714	0.255813953	0.095238095	0.235294118	0.157142857	0.105263158	0.2
chr7	100778995	100780365	+	FOXP2	0.027777778	0.011494253	0.065854814	0.009013069	0.907514451	0.622641509	0.2	0.548387097	0.255319149	0.215686275	0.302325581	0.33846153799999995	0.372093023	0.606060606	0.11627907	0.21	0.307692308	0.13636363599999998	0.25	0.148148148	0.177777778	0.324324324	0.35416666700000005	0.25	0.108108108	0.294117647	0.344262295	0.260273973	0.350877193	0.35714285700000004	0.116666667	0.304878049	0.183333333	0.254545455	0.289855072	0.323529412	0.214285714	0.492753623	0.369047619	0.348837209	0.166666667	0.147058824	0.071428571	0.052631579000000005	0.171428571
chr1	22159959	22211170	-	USF1	0.27777777800000003	0.103448276	0.0	0.076611086	0.968378103	0.188679245	0.236363636	0.209677419	0.14893617	0.274509804	0.33720930200000004	0.323076923	0.395348837	0.242424242	0.093023256	0.22	0.326923077	0.113636364	0.25	0.259259259	0.15555555599999998	0.243243243	0.4166666670000001	0.272727273	0.189189189	0.352941176	0.393442623	0.383561644	0.368421053	0.375	0.1	0.329268293	0.35	0.2	0.31884058	0.382352941	0.28571428600000004	0.202898551	0.404761905	0.279069767	0.166666667	0.147058824	0.128571429	0.078947368	0.114285714
chrX	14861781	14877456	-	hsa_circ_0001911	0.020408163	0.014814815	0.000299764	0.023728814	0.842910575	0.295454545	0.307692308	0.20952381	0.52	0.361702128	0.151898734	0.218181818	0.283333333	0.172727273	0.02173913	0.087591241	0.33870967700000004	0.413793103	0.333333333	0.5	0.653061224	0.28	0.166666667	0.115384615	0.30952381	0.118644068	0.070422535	0.102941176	0.130952381	0.15942029	0.016949153	0.084337349	0.16883116899999998	0.291666667	0.150684932	0.13725490199999998	0.368421053	0.159663866	0.16853932600000002	0.100917431	0.4	0.046511628	0.015384615	0.013333333	0.042553191
chr12	90035934	90049884	-	hsa_circ_0000426	0.040816327	0.037037037	0.0	0.030932203	0.926215573	0.261363636	0.307692308	0.16190476199999998	0.44	0.382978723	0.202531646	0.236363636	0.316666667	0.154545455	0.043478261	0.087591241	0.306451613	0.362068966	0.358974359	0.40625	0.530612245	0.28	0.222222222	0.153846154	0.333333333	0.186440678	0.14084507	0.147058824	0.19047619	0.188405797	0.033898305	0.13253012	0.16883116899999998	0.270833333	0.205479452	0.176470588	0.403508772	0.151260504	0.202247191	0.119266055	0.35	0.046511628	0.030769231	0.026666667	0.042553191
chr7	152027685	152055760	-	hsa_circ_0001770	0.06122449	0.037037037	0.000222861	0.001271186	0.916014961	0.227272727	0.25	0.133333333	0.42	0.319148936	0.202531646	0.2	0.316666667	0.145454545	0.043478261	0.087591241	0.322580645	0.344827586	0.307692308	0.4375	0.530612245	0.22	0.222222222	0.153846154	0.28571428600000004	0.169491525	0.112676056	0.161764706	0.166666667	0.188405797	0.033898305	0.120481928	0.181818182	0.25	0.205479452	0.19607843100000005	0.3859649120000001	0.134453782	0.202247191	0.128440367	0.425	0.046511628	0.046153846	0.026666667	0.042553191
chr9	137677840	137717750	+	TCF3	0.06944444400000001	0.367816092	0.054451595	-0.114465976	0.905814349	0.226415094	0.2	0.258064516	0.14893617	0.274509804	0.302325581	0.307692308	0.325581395	0.272727273	0.11627907	0.23	0.326923077	0.13636363599999998	0.1875	0.259259259	0.15555555599999998	0.216216216	0.35416666700000005	0.295454545	0.135135135	0.274509804	0.344262295	0.328767123	0.3859649120000001	0.321428571	0.083333333	0.31707317100000004	0.35	0.163636364	0.289855072	0.411764706	0.35714285700000004	0.217391304	0.35714285700000004	0.255813953	0.214285714	0.176470588	0.128571429	0.092105263	0.14285714300000002
chr5	69206201	69216694	+	hsa_circ_0004837	0.06122449	0.018518519	0.026471825	0.0	0.0	0.113636364	0.25	0.104761905	0.16	0.255319149	0.303797468	0.290909091	0.3	0.127272727	0.065217391	0.124087591	0.306451613	0.103448276	0.256410256	0.25	0.224489796	0.16	0.314814815	0.173076923	0.19047619	0.237288136	0.23943662	0.338235294	0.25	0.275362319	0.06779661	0.240963855	0.298701299	0.208333333	0.369863014	0.274509804	0.263157895	0.100840336	0.314606742	0.183486239	0.25	0.069767442	0.076923077	0.066666667	0.08510638300000001
chr6	10728872	10751467	+	hsa_circ_0001575	0.081632653	0.025925926	0.038826495	-0.012711864	0.7602856170000001	0.21590909100000005	0.307692308	0.152380952	0.3	0.319148936	0.240506329	0.272727273	0.283333333	0.154545455	0.065217391	0.116788321	0.322580645	0.206896552	0.282051282	0.3125	0.428571429	0.26	0.259259259	0.192307692	0.261904762	0.220338983	0.14084507	0.235294118	0.202380952	0.231884058	0.06779661	0.180722892	0.233766234	0.25	0.246575342	0.215686275	0.315789474	0.14285714300000002	0.247191011	0.155963303	0.35	0.069767442	0.076923077	0.066666667	0.08510638300000001
chr17	28808160	28819771	+	ATF3	0.083333333	0.022988506	0.028100166	0.069851284	0.939476369	0.528301887	0.290909091	0.322580645	0.553191489	0.31372549	0.186046512	0.184615385	0.372093023	0.287878788	0.046511628	0.14	0.403846154	0.5	0.46875	0.592592593	0.5555555560000001	0.378378378	0.208333333	0.181818182	0.324324324	0.19607843100000005	0.114754098	0.123287671	0.228070175	0.232142857	0.033333333	0.134146341	0.183333333	0.2	0.188405797	0.235294118	0.452380952	0.275362319	0.214285714	0.162790698	0.380952381	0.05882352900000001	0.028571429	0.026315789	0.05714285700000001
chr4	107016638	107115911	-	USF1	0.041666667	0.252873563	0.00033580800000000005	0.030644434	0.976878613	0.509433962	0.327272727	0.33870967700000004	0.5106382979999999	0.352941176	0.174418605	0.184615385	0.465116279	0.318181818	0.023255814	0.13	0.384615385	0.545454545	0.4375	0.518518519	0.6	0.378378378	0.229166667	0.181818182	0.35135135100000003	0.19607843100000005	0.114754098	0.109589041	0.210526316	0.196428571	0.016666667	0.097560976	0.216666667	0.254545455	0.17391304300000002	0.264705882	0.5476190479999999	0.289855072	0.202380952	0.139534884	0.380952381	0.05882352900000001	0.014285714	0.013157895	0.028571429
chr17	3937308	3937586	-	RUNX3	0.0	0.0	0.0	0.6746282109999999	0.970418225	0.33962264200000003	0.254545455	0.177419355	0.08510638300000001	0.215686275	0.465116279	0.276923077	0.581395349	0.212121212	0.0	0.18	0.269230769	0.090909091	0.125	0.148148148	0.244444444	0.486486486	0.604166667	0.318181818	0.108108108	0.62745098	0.229508197	0.397260274	0.3859649120000001	0.321428571	0.183333333	0.17073170699999998	0.3	0.254545455	0.31884058	0.647058824	0.428571429	0.057971014	0.476190476	0.127906977	0.261904762	0.411764706	0.1	0.0	0.114285714
chr14	39565101	39565343	-	NFKB	0.0	0.0	0.0	0.715637675	0.918055083	0.320754717	0.6	0.661290323	0.08510638300000001	0.411764706	0.244186047	0.123076923	0.488372093	0.378787879	0.279069767	0.21	0.480769231	0.181818182	0.375	0.296296296	0.377777778	0.567567568	0.4375	0.477272727	0.324324324	0.568627451	0.06557377	0.16438356199999998	0.298245614	0.14285714300000002	0.0	0.097560976	0.133333333	0.218181818	0.057971014	0.235294118	0.5	0.362318841	0.095238095	0.139534884	0.28571428600000004	0.117647059	0.114285714	0.0	0.114285714
chr22	47188416	47193517	+	CNBP	0.0	0.015037594	0.082451923	-0.139875666	0.918055083	0.064935065	0.134615385	0.180327869	0.1	0.243243243	0.34375	0.488888889	0.4	0.210526316	0.14285714300000002	0.310810811	0.315789474	0.088888889	0.181818182	0.166666667	0.113207547	0.125	0.454545455	0.23255814	0.176470588	0.333333333	0.281690141	0.367647059	0.256410256	0.458333333	0.084745763	0.483870968	0.5106382979999999	0.2	0.333333333	0.4	0.34042553200000003	0.109090909	0.441176471	0.282352941	0.15	0.181818182	0.111111111	0.155172414	0.16
chr7	2404006	2416710	+	GABPA	0.055555556	0.08045977	0.052862843	-0.080666967	0.980618837	0.20754717	0.181818182	0.209677419	0.191489362	0.254901961	0.244186047	0.261538462	0.418604651	0.227272727	0.093023256	0.18	0.384615385	0.159090909	0.21875	0.37037037	0.266666667	0.243243243	0.35416666700000005	0.25	0.216216216	0.274509804	0.229508197	0.287671233	0.315789474	0.339285714	0.116666667	0.243902439	0.333333333	0.145454545	0.275362319	0.411764706	0.428571429	0.188405797	0.333333333	0.255813953	0.28571428600000004	0.176470588	0.1	0.105263158	0.14285714300000002
chr12	53861004	53865591	+	EP300	0.041666667	0.022988506	0.037287368	0.248760703	0.979258756	0.377358491	0.272727273	0.258064516	0.29787234	0.254901961	0.26744186	0.261538462	0.348837209	0.257575758	0.069767442	0.16	0.403846154	0.227272727	0.3125	0.444444444	0.311111111	0.324324324	0.25	0.227272727	0.243243243	0.254901961	0.196721311	0.219178082	0.298245614	0.28571428600000004	0.05	0.231707317	0.266666667	0.254545455	0.217391304	0.323529412	0.333333333	0.231884058	0.297619048	0.23255814	0.28571428600000004	0.05882352900000001	0.05714285700000001	0.039473684	0.114285714
chr5	39002636	39021238	-	hsa_circ_0001475	0.020408163	0.022222222000000003	0.000337431	0.029661017	0.951037062	0.318181818	0.326923077	0.180952381	0.6	0.361702128	0.189873418	0.218181818	0.316666667	0.172727273	0.02173913	0.087591241	0.322580645	0.431034483	0.333333333	0.46875	0.551020408	0.34	0.185185185	0.134615385	0.261904762	0.152542373	0.12676056300000002	0.117647059	0.154761905	0.15942029	0.016949153	0.096385542	0.15584415599999998	0.25	0.16438356199999998	0.156862745	0.403508772	0.151260504	0.19101123600000006	0.110091743	0.4	0.046511628	0.015384615	0.013333333	0.042553191
chr17	30221663	30222030	-	SIN3AK20	0.0	0.0	0.0	0.290671474	0.925875553	0.301886792	0.2	0.532258065	0.531914894	0.31372549	0.093023256	0.123076923	0.325581395	0.5	0.0	0.27	0.423076923	0.5	0.34375	0.925925926	0.488888889	0.216216216	0.0625	0.181818182	0.297297297	0.098039216	0.049180328	0.068493151	0.140350877	0.25	0.05	0.06097561	0.183333333	0.145454545	0.072463768	0.147058824	0.333333333	0.47826087	0.261904762	0.220930233	0.380952381	0.0	0.042857143	0.065789474	0.0
chr4	1902352	1952930	+	hsa_circ_0001388	0.214285714	0.074074074	0.031898965	-0.018220339	1.0	0.204545455	0.230769231	0.152380952	0.3	0.29787234	0.240506329	0.272727273	0.3	0.154545455	0.065217391	0.124087591	0.33870967700000004	0.189655172	0.256410256	0.34375	0.346938776	0.22	0.259259259	0.192307692	0.214285714	0.203389831	0.15492957699999998	0.235294118	0.17857142899999998	0.231884058	0.050847458	0.204819277	0.22077922100000005	0.208333333	0.246575342	0.215686275	0.298245614	0.134453782	0.269662921	0.183486239	0.3	0.069767442	0.061538462	0.053333333	0.063829787
chr11	61205096	61205585	+	hsa_circ_0000311	0.0	0.0	0.08647954699999999	0.375423729	1.0	0.204545455	0.192307692	0.19047619	0.16	0.468085106	0.202531646	0.290909091	0.233333333	0.281818182	0.043478261	0.131386861	0.435483871	0.068965517	0.41025641	0.25	0.28571428600000004	0.32	0.185185185	0.384615385	0.14285714300000002	0.13559322	0.14084507	0.294117647	0.166666667	0.31884058	0.101694915	0.096385542	0.207792208	0.208333333	0.273972603	0.235294118	0.438596491	0.100840336	0.393258427	0.229357798	0.4	0.093023256	0.061538462	0.0	0.042553191
chr10	135211938	135213157	+	PBX3	0.0	0.0	0.072708783	-0.057232988	0.8996939820000001	0.20754717	0.145454545	0.290322581	0.14893617	0.13725490199999998	0.186046512	0.246153846	0.441860465	0.318181818	0.11627907	0.21	0.307692308	0.090909091	0.21875	0.444444444	0.15555555599999998	0.243243243	0.229166667	0.25	0.189189189	0.215686275	0.295081967	0.260273973	0.438596491	0.267857143	0.116666667	0.304878049	0.25	0.145454545	0.31884058	0.5	0.380952381	0.260869565	0.333333333	0.255813953	0.261904762	0.205882353	0.128571429	0.118421053	0.05714285700000001
chr16	47497809	47549512	+	hsa_circ_0000697	0.091836735	0.025925926	0.026286631	0.027118644	1.0	0.272727273	0.307692308	0.180952381	0.5	0.34042553200000003	0.189873418	0.218181818	0.333333333	0.172727273	0.043478261	0.087591241	0.322580645	0.362068966	0.358974359	0.4375	0.571428571	0.28	0.203703704	0.153846154	0.28571428600000004	0.169491525	0.112676056	0.147058824	0.154761905	0.188405797	0.016949153	0.120481928	0.181818182	0.270833333	0.178082192	0.176470588	0.3859649120000001	0.159663866	0.19101123600000006	0.119266055	0.4	0.023255814	0.030769231	0.026666667	0.042553191
chr4	57829515	57829827	-	CTCF	0.0	0.0	0.0	0.26408292	0.911594696	0.603773585	0.345454545	0.516129032	0.7446808509999999	0.68627451	0.151162791	0.153846154	0.302325581	0.393939394	0.139534884	0.16	0.365384615	0.659090909	0.3125	0.592592593	0.422222222	0.864864865	0.270833333	0.4318181820000001	0.27027027	0.37254902	0.163934426	0.178082192	0.333333333	0.17857142899999998	0.1	0.12195122	0.1	0.181818182	0.231884058	0.088235294	0.30952381	0.5507246379999999	0.19047619	0.11627907	0.0	0.176470588	0.185714286	0.039473684	0.0
chr3	52288437	52312659	-	TCF12	0.097222222	0.068965517	6.49e-05	0.104100946	0.98265896	0.301886792	0.272727273	0.225806452	0.29787234	0.254901961	0.220930233	0.2	0.418604651	0.242424242	0.069767442	0.14	0.346153846	0.227272727	0.3125	0.481481481	0.466666667	0.297297297	0.270833333	0.181818182	0.297297297	0.254901961	0.180327869	0.219178082	0.298245614	0.25	0.083333333	0.182926829	0.3	0.2	0.289855072	0.294117647	0.5	0.217391304	0.238095238	0.186046512	0.333333333	0.05882352900000001	0.071428571	0.052631579000000005	0.114285714
chr16	72146311	72146811	+	NFYB	0.0	0.0	0.041101641	0.272194682	0.961577695	0.377358491	0.109090909	0.129032258	0.34042553200000003	0.156862745	0.209302326	0.461538462	0.23255814	0.212121212	0.093023256	0.34	0.269230769	0.13636363599999998	0.25	0.444444444	0.177777778	0.108108108	0.208333333	0.409090909	0.108108108	0.156862745	0.327868852	0.301369863	0.245614035	0.464285714	0.166666667	0.390243902	0.266666667	0.290909091	0.115942029	0.294117647	0.333333333	0.202898551	0.380952381	0.372093023	0.0	0.235294118	0.14285714300000002	0.15789473699999998	0.114285714
chr4	1219147	1235307	-	FMR1	0.03030303	0.112781955	0.0	-0.106127886	0.816048963	0.090909091	0.115384615	0.213114754	0.08	0.459459459	0.359375	0.5111111110000001	0.355555556	0.210526316	0.214285714	0.391891892	0.228070175	0.066666667	0.090909091	0.166666667	0.075471698	0.2	0.590909091	0.325581395	0.117647059	0.384615385	0.338028169	0.426470588	0.243589744	0.4166666670000001	0.152542373	0.419354839	0.531914894	0.28571428600000004	0.28571428600000004	0.425	0.255319149	0.1	0.470588235	0.294117647	0.1	0.333333333	0.27777777800000003	0.189655172	0.28
chr10	94653105	94700581	+	CTCF	0.13888888900000002	0.172413793	0.032028487	0.065795403	0.980958858	0.509433962	0.272727273	0.322580645	0.553191489	0.333333333	0.151162791	0.153846154	0.418604651	0.287878788	0.046511628	0.13	0.403846154	0.568181818	0.4375	0.592592593	0.644444444	0.35135135100000003	0.208333333	0.159090909	0.35135135100000003	0.176470588	0.098360656	0.109589041	0.210526316	0.17857142899999998	0.016666667	0.097560976	0.2	0.236363636	0.15942029	0.264705882	0.476190476	0.275362319	0.19047619	0.151162791	0.404761905	0.029411765	0.014285714	0.026315789	0.028571429
chr3	97614802	97634580	+	hsa_circ_0006630	0.020408163	0.014814815	0.044674246	0.044067797	0.965657939	0.21590909100000005	0.269230769	0.171428571	0.42	0.319148936	0.17721519	0.218181818	0.316666667	0.163636364	0.02173913	0.087591241	0.33870967700000004	0.327586207	0.333333333	0.40625	0.530612245	0.22	0.185185185	0.134615385	0.261904762	0.152542373	0.112676056	0.117647059	0.17857142899999998	0.15942029	0.016949153	0.096385542	0.181818182	0.270833333	0.178082192	0.19607843100000005	0.456140351	0.14285714300000002	0.19101123600000006	0.119266055	0.375	0.046511628	0.030769231	0.026666667	0.042553191
chr7	39989958	40041630	+	TBP	0.222222222	0.206896552	0.034762471	0.054529067	0.972798368	0.377358491	0.236363636	0.274193548	0.446808511	0.274509804	0.174418605	0.184615385	0.395348837	0.257575758	0.069767442	0.14	0.384615385	0.386363636	0.375	0.518518519	0.577777778	0.297297297	0.229166667	0.159090909	0.324324324	0.176470588	0.131147541	0.16438356199999998	0.245614035	0.232142857	0.05	0.134146341	0.233333333	0.218181818	0.202898551	0.294117647	0.5	0.231884058	0.214285714	0.174418605	0.35714285700000004	0.05882352900000001	0.05714285700000001	0.039473684	0.085714286
chr3	27173370	27204229	-	hsa_circ_0064611	0.020408163	0.018518519	0.005187015	0.022881356	0.979258756	0.25	0.326923077	0.171428571	0.46	0.319148936	0.189873418	0.236363636	0.333333333	0.154545455	0.02173913	0.087591241	0.33870967700000004	0.327586207	0.41025641	0.4375	0.530612245	0.26	0.185185185	0.153846154	0.261904762	0.152542373	0.098591549	0.117647059	0.17857142899999998	0.17391304300000002	0.016949153	0.108433735	0.194805195	0.270833333	0.191780822	0.19607843100000005	0.421052632	0.159663866	0.179775281	0.110091743	0.4	0.023255814	0.015384615	0.013333333	0.021276596
chr10	101601723	101603657	+	RUNX3	0.013888889	0.0	0.038473784	0.067147364	0.998639918	0.396226415	0.363636364	0.241935484	0.404255319	0.333333333	0.23255814	0.276923077	0.395348837	0.303030303	0.023255814	0.14	0.461538462	0.363636364	0.4375	0.296296296	0.377777778	0.378378378	0.35416666700000005	0.25	0.27027027	0.254901961	0.213114754	0.16438356199999998	0.298245614	0.196428571	0.016666667	0.219512195	0.25	0.2	0.188405797	0.352941176	0.6190476189999999	0.231884058	0.202380952	0.255813953	0.404761905	0.029411765	0.028571429	0.013157895	0.085714286
chr11	46333875	46342296	+	PAX5	0.06944444400000001	0.011494253	0.033289351	0.041009464	0.936076165	0.28301886800000003	0.236363636	0.258064516	0.191489362	0.294117647	0.313953488	0.292307692	0.372093023	0.348484848	0.069767442	0.24	0.307692308	0.13636363599999998	0.3125	0.296296296	0.222222222	0.297297297	0.375	0.272727273	0.216216216	0.294117647	0.327868852	0.328767123	0.368421053	0.35714285700000004	0.066666667	0.304878049	0.283333333	0.2	0.333333333	0.294117647	0.30952381	0.246376812	0.392857143	0.302325581	0.238095238	0.117647059	0.085714286	0.065789474	0.085714286
chr15	101550654	101588862	+	POLR2A	0.041666667	0.045977011	0.041331321	-0.007210455	0.964637878	0.28301886800000003	0.254545455	0.258064516	0.276595745	0.31372549	0.26744186	0.246153846	0.441860465	0.242424242	0.069767442	0.16	0.346153846	0.272727273	0.28125	0.37037037	0.355555556	0.324324324	0.333333333	0.227272727	0.243243243	0.254901961	0.245901639	0.246575342	0.350877193	0.303571429	0.066666667	0.182926829	0.283333333	0.236363636	0.275362319	0.352941176	0.523809524	0.217391304	0.321428571	0.186046512	0.238095238	0.117647059	0.071428571	0.039473684	0.085714286
chr17	3526632	3527525	-	POLR2A	0.0	0.0	0.0	0.219918882	0.871132268	0.075471698	0.127272727	0.241935484	0.021276596	0.19607843100000005	0.302325581	0.323076923	0.279069767	0.196969697	0.302325581	0.19	0.288461538	0.159090909	0.21875	0.259259259	0.133333333	0.216216216	0.375	0.363636364	0.162162162	0.294117647	0.213114754	0.369863014	0.368421053	0.35714285700000004	0.1	0.414634146	0.483333333	0.145454545	0.144927536	0.382352941	0.428571429	0.101449275	0.380952381	0.279069767	0.214285714	0.352941176	0.214285714	0.078947368	0.2
chr1	144598511	144607061	+	hsa_circ_0003960	0.0	0.018518519	0.064973445	0.011016949	0.248214893	0.181818182	0.25	0.152380952	0.32	0.34042553200000003	0.278481013	0.236363636	0.316666667	0.154545455	0.043478261	0.109489051	0.306451613	0.206896552	0.282051282	0.34375	0.367346939	0.24	0.259259259	0.173076923	0.238095238	0.237288136	0.183098592	0.161764706	0.297619048	0.144927536	0.016949153	0.13253012	0.194805195	0.25	0.273972603	0.235294118	0.50877193	0.134453782	0.224719101	0.128440367	0.325	0.046511628	0.046153846	0.013333333	0.042553191
chr14	105833549	105836237	+	EGR1	0.0	0.0	0.041234697	-0.093735917	0.736484189	0.056603774	0.127272727	0.177419355	0.021276596	0.176470588	0.348837209	0.353846154	0.279069767	0.151515152	0.186046512	0.23	0.25	0.022727273	0.09375	0.074074074	0.022222222000000003	0.108108108	0.458333333	0.272727273	0.054054054	0.254901961	0.409836066	0.561643836	0.456140351	0.392857143	0.2	0.463414634	0.4166666670000001	0.109090909	0.362318841	0.558823529	0.214285714	0.188405797	0.404761905	0.279069767	0.047619048	0.294117647	0.257142857	0.118421053	0.171428571
chr2	110660829	110682000	+	hsa_circ_0056015	0.12244898	0.022222222000000003	0.007191196	0.040254237000000005	0.414484869	0.25	0.307692308	0.16190476199999998	0.38	0.382978723	0.253164557	0.272727273	0.3	0.172727273	0.043478261	0.124087591	0.290322581	0.293103448	0.358974359	0.40625	0.408163265	0.28	0.259259259	0.192307692	0.28571428600000004	0.220338983	0.14084507	0.176470588	0.19047619	0.217391304	0.050847458	0.16867469899999998	0.194805195	0.291666667	0.219178082	0.176470588	0.333333333	0.14285714300000002	0.25842696600000004	0.155963303	0.325	0.069767442	0.046153846	0.04	0.063829787
chr17	7127286	7128585	+	NANOG	0.0	0.0	0.143778126	0.323118522	0.964977899	0.150943396	0.254545455	0.14516129	0.17021276600000002	0.156862745	0.302325581	0.384615385	0.23255814	0.227272727	0.162790698	0.21	0.326923077	0.090909091	0.25	0.296296296	0.111111111	0.189189189	0.25	0.272727273	0.135135135	0.274509804	0.409836066	0.438356164	0.403508772	0.410714286	0.083333333	0.451219512	0.316666667	0.181818182	0.362318841	0.294117647	0.35714285700000004	0.231884058	0.392857143	0.348837209	0.14285714300000002	0.05882352900000001	0.171428571	0.078947368	0.2
chr10	32322772	32329385	-	REST	0.027777778	0.0	0.0	0.115817936	0.936416185	0.490566038	0.290909091	0.33870967700000004	0.638297872	0.352941176	0.127906977	0.153846154	0.395348837	0.348484848	0.046511628	0.12	0.403846154	0.545454545	0.375	0.5555555560000001	0.7333333329999999	0.432432432	0.145833333	0.181818182	0.297297297	0.156862745	0.06557377	0.109589041	0.175438596	0.196428571	0.033333333	0.085365854	0.216666667	0.218181818	0.15942029	0.235294118	0.428571429	0.289855072	0.19047619	0.151162791	0.452380952	0.05882352900000001	0.028571429	0.026315789	0.05714285700000001
chr16	70575571	70603044	+	TCF12	0.166666667	0.057471264	0.033496855	0.063542136	1.0	0.320754717	0.236363636	0.274193548	0.361702128	0.274509804	0.197674419	0.2	0.441860465	0.272727273	0.069767442	0.15	0.423076923	0.295454545	0.40625	0.444444444	0.444444444	0.324324324	0.270833333	0.204545455	0.297297297	0.235294118	0.163934426	0.178082192	0.263157895	0.28571428600000004	0.05	0.158536585	0.25	0.218181818	0.246376812	0.352941176	0.476190476	0.231884058	0.25	0.209302326	0.35714285700000004	0.05882352900000001	0.042857143	0.039473684	0.085714286
chr6	42178225	42179655	-	CTCF	0.0	0.0	0.0	0.14285714300000002	0.926215573	0.28301886800000003	0.272727273	0.274193548	0.361702128	0.431372549	0.197674419	0.2	0.395348837	0.242424242	0.093023256	0.12	0.423076923	0.318181818	0.3125	0.481481481	0.4	0.405405405	0.25	0.25	0.216216216	0.19607843100000005	0.147540984	0.205479452	0.228070175	0.25	0.066666667	0.158536585	0.35	0.218181818	0.275362319	0.382352941	0.35714285700000004	0.231884058	0.321428571	0.174418605	0.261904762	0.088235294	0.028571429	0.039473684	0.085714286
chr6	42902212	42903408	+	TCF3	0.0	0.0	0.043669305	0.204146012	0.902074124	0.28301886800000003	0.381818182	0.129032258	0.319148936	0.215686275	0.255813953	0.292307692	0.534883721	0.257575758	0.069767442	0.2	0.326923077	0.181818182	0.375	0.259259259	0.377777778	0.243243243	0.3125	0.318181818	0.189189189	0.333333333	0.213114754	0.205479452	0.315789474	0.28571428600000004	0.05	0.219512195	0.383333333	0.290909091	0.275362319	0.264705882	0.476190476	0.231884058	0.273809524	0.23255814	0.261904762	0.117647059	0.05714285700000001	0.039473684	0.114285714
chr20	25612793	25614806	+	hsa_circ_0059684	0.0	0.0	0.020261532	0.01440678	0.292417545	0.170454545	0.307692308	0.133333333	0.24	0.276595745	0.34177215200000005	0.309090909	0.3	0.127272727	0.043478261	0.102189781	0.274193548	0.189655172	0.256410256	0.28125	0.408163265	0.2	0.4074074070000001	0.134615385	0.30952381	0.288135593	0.267605634	0.220588235	0.297619048	0.202898551	0.016949153	0.156626506	0.233766234	0.291666667	0.287671233	0.176470588	0.526315789	0.134453782	0.235955056	0.100917431	0.3	0.023255814	0.046153846	0.013333333	0.021276596
chr16	30662703	30667734	+	SIN3AK20	0.027777778	0.0	0.053198651	0.231185219	0.98265896	0.20754717	0.254545455	0.209677419	0.106382979	0.215686275	0.372093023	0.246153846	0.348837209	0.227272727	0.139534884	0.22	0.326923077	0.090909091	0.25	0.222222222	0.177777778	0.27027027	0.375	0.295454545	0.162162162	0.392156863	0.459016393	0.424657534	0.438596491	0.410714286	0.133333333	0.31707317100000004	0.25	0.236363636	0.347826087	0.323529412	0.380952381	0.217391304	0.35714285700000004	0.255813953	0.214285714	0.117647059	0.2	0.092105263	0.171428571
chr19	45989312	45992811	-	HMGN3	0.055555556	0.068965517	0.0	0.08832807599999999	0.900714043	0.377358491	0.272727273	0.14516129	0.276595745	0.31372549	0.302325581	0.261538462	0.465116279	0.242424242	0.11627907	0.16	0.384615385	0.159090909	0.3125	0.259259259	0.133333333	0.324324324	0.458333333	0.386363636	0.162162162	0.431372549	0.360655738	0.287671233	0.368421053	0.303571429	0.066666667	0.26829268300000003	0.3	0.290909091	0.391304348	0.323529412	0.333333333	0.17391304300000002	0.333333333	0.244186047	0.119047619	0.117647059	0.128571429	0.052631579000000005	0.14285714300000002
chr5	110096903	110098484	+	SMC3	0.0	0.0	0.046057978	0.335286165	0.986739204	0.509433962	0.381818182	0.306451613	0.574468085	0.431372549	0.139534884	0.2	0.441860465	0.272727273	0.023255814	0.16	0.365384615	0.681818182	0.46875	0.518518519	0.7111111109999999	0.378378378	0.25	0.181818182	0.594594595	0.156862745	0.098360656	0.08219178099999999	0.228070175	0.16071428599999998	0.05	0.073170732	0.216666667	0.290909091	0.072463768	0.176470588	0.523809524	0.275362319	0.14285714300000002	0.174418605	0.30952381	0.117647059	0.014285714	0.013157895	0.028571429
chr15	72495362	72502200	-	IKZF1	0.013888889	0.022988506	0.000231264	0.068499324	0.925875553	0.226415094	0.2	0.241935484	0.234042553	0.254901961	0.26744186	0.261538462	0.418604651	0.242424242	0.046511628	0.18	0.346153846	0.227272727	0.34375	0.259259259	0.288888889	0.27027027	0.25	0.204545455	0.243243243	0.235294118	0.262295082	0.260273973	0.421052632	0.303571429	0.05	0.219512195	0.333333333	0.236363636	0.31884058	0.411764706	0.5	0.246376812	0.30952381	0.186046512	0.238095238	0.05882352900000001	0.042857143	0.026315789	0.085714286
chr5	95242226	95255249	-	ATF2	0.027777778	0.0	0.0	0.09283461	0.998639918	0.452830189	0.327272727	0.241935484	0.468085106	0.352941176	0.197674419	0.2	0.511627907	0.257575758	0.046511628	0.11	0.346153846	0.386363636	0.40625	0.481481481	0.577777778	0.405405405	0.291666667	0.204545455	0.324324324	0.235294118	0.180327869	0.136986301	0.298245614	0.232142857	0.016666667	0.109756098	0.216666667	0.236363636	0.231884058	0.323529412	0.595238095	0.246376812	0.226190476	0.151162791	0.35714285700000004	0.029411765	0.028571429	0.013157895	0.05714285700000001
chr7	102038066	102045130	+	VIM	0.121212121	0.022556391	0.087897302	0.028863233	0.997279837	0.298701299	0.307692308	0.295081967	0.26	0.459459459	0.296875	0.377777778	0.377777778	0.403508772	0.107142857	0.243243243	0.350877193	0.244444444	0.333333333	0.3666666670000001	0.264150943	0.3	0.295454545	0.255813953	0.323529412	0.282051282	0.14084507	0.264705882	0.166666667	0.375	0.050847458	0.306451613	0.382978723	0.28571428600000004	0.28571428600000004	0.25	0.276595745	0.145454545	0.397058824	0.282352941	0.325	0.090909091	0.092592593	0.103448276	0.12
chr10	88817447	88836413	-	ARID3A	0.166666667	0.103448276	8.4e-05	0.025687247000000003	0.978578715	0.41509434	0.290909091	0.306451613	0.446808511	0.294117647	0.209302326	0.2	0.418604651	0.303030303	0.069767442	0.15	0.403846154	0.386363636	0.4375	0.444444444	0.5111111110000001	0.35135135100000003	0.291666667	0.227272727	0.35135135100000003	0.235294118	0.163934426	0.191780822	0.228070175	0.267857143	0.05	0.146341463	0.2	0.218181818	0.231884058	0.264705882	0.404761905	0.289855072	0.226190476	0.209302326	0.333333333	0.088235294	0.05714285700000001	0.026315789	0.085714286
chr15	65992881	65994228	-	hsa_circ_0000619	0.0	0.0	0.0	0.233898305	0.964977899	0.227272727	0.365384615	0.104761905	0.44	0.34042553200000003	0.164556962	0.309090909	0.35	0.109090909	0.043478261	0.08029197099999999	0.290322581	0.310344828	0.256410256	0.5	0.816326531	0.16	0.27777777800000003	0.153846154	0.380952381	0.220338983	0.056338028	0.147058824	0.071428571	0.188405797	0.016949153	0.156626506	0.194805195	0.145833333	0.178082192	0.117647059	0.3859649120000001	0.117647059	0.202247191	0.091743119	0.45	0.023255814	0.015384615	0.013333333	0.042553191
chr12	113758135	113770765	-	CEBPB	0.125	0.022988506	0.0	0.021631365	0.8235294120000001	0.301886792	0.290909091	0.258064516	0.234042553	0.274509804	0.255813953	0.276923077	0.395348837	0.303030303	0.069767442	0.24	0.384615385	0.227272727	0.28125	0.37037037	0.244444444	0.27027027	0.291666667	0.25	0.243243243	0.274509804	0.229508197	0.246575342	0.298245614	0.321428571	0.05	0.280487805	0.266666667	0.181818182	0.304347826	0.294117647	0.30952381	0.246376812	0.333333333	0.325581395	0.28571428600000004	0.05882352900000001	0.071428571	0.052631579000000005	0.05714285700000001
chr2	153530111	153573975	-	RBBP5	0.083333333	0.08045977	0.0	0.10590356	0.938796328	0.41509434	0.254545455	0.290322581	0.553191489	0.274509804	0.151162791	0.16923076899999998	0.418604651	0.257575758	0.046511628	0.14	0.403846154	0.477272727	0.40625	0.5555555560000001	0.688888889	0.324324324	0.1875	0.181818182	0.35135135100000003	0.176470588	0.114754098	0.123287671	0.210526316	0.214285714	0.033333333	0.109756098	0.2	0.236363636	0.17391304300000002	0.264705882	0.476190476	0.275362319	0.19047619	0.151162791	0.404761905	0.05882352900000001	0.028571429	0.026315789	0.05714285700000001
chrX	1522031	1571870	-	IGF2BP2	0.318181818	0.601503759	0.0007378469999999999	-0.069271758	0.023121387	0.116883117	0.211538462	0.163934426	0.18	0.35135135100000003	0.4375	0.333333333	0.377777778	0.315789474	0.214285714	0.324324324	0.263157895	0.244444444	0.363636364	0.3	0.20754717	0.2	0.340909091	0.302325581	0.294117647	0.435897436	0.23943662	0.25	0.320512821	0.291666667	0.084745763	0.290322581	0.34042553200000003	0.628571429	0.301587302	0.35	0.255319149	0.109090909	0.338235294	0.247058824	0.25	0.181818182	0.148148148	0.137931034	0.16
chr3	160952514	160969795	+	TBP	0.027777778	0.022988506	0.032812567	0.06940063099999999	0.941176471	0.471698113	0.254545455	0.274193548	0.617021277	0.294117647	0.139534884	0.153846154	0.418604651	0.272727273	0.023255814	0.1	0.423076923	0.545454545	0.40625	0.5555555560000001	0.7333333329999999	0.324324324	0.1875	0.159090909	0.324324324	0.156862745	0.081967213	0.095890411	0.210526316	0.17857142899999998	0.016666667	0.085365854	0.183333333	0.218181818	0.17391304300000002	0.264705882	0.523809524	0.260869565	0.154761905	0.139534884	0.404761905	0.029411765	0.014285714	0.013157895	0.05714285700000001
chr12	56531966	56536209	+	USF1	0.027777778	0.0	0.04740121	0.074808472	0.931315879	0.301886792	0.254545455	0.274193548	0.276595745	0.274509804	0.255813953	0.261538462	0.418604651	0.378787879	0.069767442	0.25	0.346153846	0.25	0.34375	0.333333333	0.311111111	0.297297297	0.35416666700000005	0.227272727	0.216216216	0.294117647	0.213114754	0.260273973	0.263157895	0.339285714	0.1	0.231707317	0.3	0.218181818	0.333333333	0.264705882	0.261904762	0.260869565	0.321428571	0.325581395	0.333333333	0.05882352900000001	0.085714286	0.092105263	0.114285714
chr3	10128817	10130634	+	hsa_circ_0001268	0.0	0.0	0.049206803	0.067372881	0.959537572	0.261363636	0.403846154	0.152380952	0.34	0.34042553200000003	0.253164557	0.218181818	0.333333333	0.209090909	0.043478261	0.109489051	0.290322581	0.206896552	0.256410256	0.25	0.408163265	0.28	0.166666667	0.25	0.166666667	0.169491525	0.15492957699999998	0.205882353	0.226190476	0.217391304	0.016949153	0.120481928	0.207792208	0.35416666700000005	0.246575342	0.19607843100000005	0.368421053	0.14285714300000002	0.247191011	0.146788991	0.35	0.093023256	0.015384615	0.026666667	0.042553191
chr7	100953764	100954265	+	hsa_circ_0081597	0.0	0.0	0.034389674	0.002118644	0.238354301	0.545454545	0.884615385	0.457142857	0.2	0.425531915	0.253164557	0.327272727	0.433333333	0.327272727	0.043478261	0.204379562	0.290322581	0.24137931	0.102564103	0.3125	0.28571428600000004	0.48	0.185185185	0.153846154	0.380952381	0.13559322	0.08450704199999999	0.05882352900000001	0.166666667	0.231884058	0.033898305	0.072289157	0.051948052	0.291666667	0.219178082	0.117647059	0.350877193	0.369747899	0.247191011	0.110091743	0.2	0.139534884	0.0	0.0	0.042553191
chr15	28752080	28752651	-	SAFB2	0.0	0.0	0.0	-0.006660746	0.064943897	0.14285714300000002	0.269230769	0.295081967	0.14	0.297297297	0.359375	0.2	0.4	0.315789474	0.14285714300000002	0.35135135100000003	0.456140351	0.044444444000000013	0.151515152	0.0	0.16981132100000002	0.3	0.159090909	0.255813953	0.05882352900000001	0.230769231	0.225352113	0.308823529	0.294871795	0.333333333	0.152542373	0.290322581	0.489361702	0.514285714	0.253968254	0.3	0.553191489	0.163636364	0.367647059	0.329411765	0.0	0.121212121	0.259259259	0.08620689699999999	0.2
chr15	90760670	90763123	+	SPI1	0.013888889	0.0	0.045828298	-0.008562416	0.964637878	0.20754717	0.2	0.290322581	0.14893617	0.31372549	0.23255814	0.323076923	0.441860465	0.333333333	0.11627907	0.29	0.423076923	0.113636364	0.28125	0.333333333	0.133333333	0.216216216	0.3125	0.295454545	0.27027027	0.254901961	0.213114754	0.246575342	0.298245614	0.428571429	0.066666667	0.292682927	0.25	0.181818182	0.289855072	0.264705882	0.380952381	0.304347826	0.4166666670000001	0.348837209	0.214285714	0.088235294	0.05714285700000001	0.065789474	0.14285714300000002
chr1	174652659	174671394	+	FOS	0.027777778	0.034482759	0.025785941	0.049121226	0.948316899	0.41509434	0.309090909	0.306451613	0.5106382979999999	0.333333333	0.174418605	0.184615385	0.441860465	0.287878788	0.046511628	0.14	0.403846154	0.522727273	0.40625	0.5555555560000001	0.622222222	0.297297297	0.229166667	0.204545455	0.378378378	0.19607843100000005	0.114754098	0.123287671	0.210526316	0.196428571	0.016666667	0.109756098	0.233333333	0.218181818	0.17391304300000002	0.264705882	0.5	0.289855072	0.202380952	0.162790698	0.35714285700000004	0.05882352900000001	0.028571429	0.013157895	0.05714285700000001
chr9	35718808	35720216	-	RBBP5	0.0	0.0	0.0	0.4668769720000001	1.0	0.113207547	0.236363636	0.193548387	0.08510638300000001	0.254901961	0.33720930200000004	0.415384615	0.302325581	0.196969697	0.046511628	0.23	0.346153846	0.090909091	0.125	0.222222222	0.111111111	0.297297297	0.333333333	0.363636364	0.135135135	0.254901961	0.327868852	0.397260274	0.403508772	0.392857143	0.05	0.31707317100000004	0.466666667	0.090909091	0.304347826	0.411764706	0.404761905	0.217391304	0.488095238	0.162790698	0.14285714300000002	0.088235294	0.128571429	0.078947368	0.028571429
chr9	129102786	129184227	+	hsa_circ_0001891	0.051020408	0.040740741	0.028654923	0.010169492	0.979258756	0.181818182	0.25	0.152380952	0.3	0.29787234	0.240506329	0.290909091	0.316666667	0.154545455	0.043478261	0.116788321	0.306451613	0.206896552	0.256410256	0.3125	0.387755102	0.22	0.259259259	0.173076923	0.214285714	0.186440678	0.183098592	0.220588235	0.226190476	0.217391304	0.050847458	0.180722892	0.233766234	0.25	0.246575342	0.235294118	0.3859649120000001	0.134453782	0.25842696600000004	0.155963303	0.3	0.069767442	0.061538462	0.04	0.063829787
chr4	153332454	153333681	-	hsa_circ_0001451	0.0	0.0	0.0	0.387288136	0.963277797	0.329545455	0.403846154	0.342857143	0.46	0.425531915	0.139240506	0.236363636	0.216666667	0.263636364	0.065217391	0.182481752	0.435483871	0.362068966	0.282051282	0.40625	0.510204082	0.52	0.092592593	0.153846154	0.28571428600000004	0.169491525	0.098591549	0.088235294	0.107142857	0.144927536	0.0	0.060240964	0.14285714300000002	0.166666667	0.109589041	0.19607843100000005	0.210526316	0.210084034	0.202247191	0.165137615	0.45	0.069767442	0.015384615	0.0	0.042553191
chr16	18439720	18443075	-	hsa_circ_0038205	0.0	0.003703704	0.022915463	0.059322034	0.255695342	0.034090909	0.134615385	0.05714285700000001	0.04	0.234042553	0.329113924	0.345454545	0.233333333	0.072727273	0.130434783	0.145985401	0.225806452	0.0	0.102564103	0.15625	0.040816327	0.14	0.351851852	0.307692308	0.14285714300000002	0.271186441	0.408450704	0.588235294	0.321428571	0.304347826	0.220338983	0.457831325	0.376623377	0.083333333	0.397260274	0.37254902	0.15789473699999998	0.033613445	0.393258427	0.201834862	0.05	0.302325581	0.292307692	0.173333333	0.127659574
chr11	64864469	64879180	+	HNF4G	0.13888888900000002	0.011494253	0.031762375	0.096439838	0.919415165	0.28301886800000003	0.272727273	0.225806452	0.234042553	0.294117647	0.26744186	0.292307692	0.372093023	0.287878788	0.093023256	0.19	0.326923077	0.227272727	0.3125	0.333333333	0.288888889	0.27027027	0.3125	0.25	0.243243243	0.274509804	0.262295082	0.273972603	0.333333333	0.339285714	0.1	0.280487805	0.316666667	0.218181818	0.289855072	0.294117647	0.35714285700000004	0.217391304	0.345238095	0.255813953	0.261904762	0.117647059	0.085714286	0.092105263	0.114285714
chr16	67973788	67974381	-	hsa_circ_0000710	0.0	0.0	0.0	0.438559322	0.949676981	0.034090909	0.230769231	0.066666667	0.06	0.404255319	0.379746835	0.6181818179999999	0.216666667	0.063636364	0.152173913	0.124087591	0.306451613	0.120689655	0.307692308	0.09375	0.040816327	0.2	0.5555555560000001	0.423076923	0.404761905	0.576271186	0.38028169	0.441176471	0.28571428600000004	0.362318841	0.254237288	0.289156627	0.324675325	0.270833333	0.178082192	0.156862745	0.263157895	0.067226891	0.33707865200000003	0.119266055	0.0	0.395348837	0.2	0.093333333	0.042553191
chr16	66965957	66967969	-	ELF1	0.013888889	0.0	0.0	0.113114015	0.976878613	0.20754717	0.218181818	0.306451613	0.14893617	0.254901961	0.220930233	0.292307692	0.395348837	0.348484848	0.093023256	0.29	0.403846154	0.181818182	0.28125	0.296296296	0.177777778	0.27027027	0.25	0.295454545	0.135135135	0.235294118	0.229508197	0.232876712	0.298245614	0.375	0.066666667	0.26829268300000003	0.25	0.218181818	0.231884058	0.294117647	0.261904762	0.260869565	0.369047619	0.38372093	0.28571428600000004	0.088235294	0.085714286	0.092105263	0.028571429
chr17	60637376	60683602	+	FOXA2	0.291666667	0.103448276	0.030187878	0.049571879000000006	0.962937776	0.41509434	0.254545455	0.290322581	0.446808511	0.31372549	0.197674419	0.2	0.418604651	0.287878788	0.046511628	0.13	0.384615385	0.409090909	0.40625	0.518518519	0.5111111110000001	0.324324324	0.270833333	0.204545455	0.35135135100000003	0.215686275	0.147540984	0.16438356199999998	0.245614035	0.25	0.033333333	0.146341463	0.233333333	0.218181818	0.217391304	0.264705882	0.452380952	0.246376812	0.25	0.186046512	0.35714285700000004	0.088235294	0.042857143	0.039473684	0.05714285700000001
chr1	29526148	29528557	-	PAX5	0.041666667	0.0	0.0	0.023433979	0.920095206	0.490566038	0.272727273	0.33870967700000004	0.382978723	0.392156863	0.325581395	0.307692308	0.372093023	0.409090909	0.069767442	0.2	0.384615385	0.204545455	0.34375	0.296296296	0.355555556	0.486486486	0.35416666700000005	0.318181818	0.189189189	0.274509804	0.229508197	0.260273973	0.298245614	0.375	0.05	0.207317073	0.283333333	0.218181818	0.217391304	0.294117647	0.28571428600000004	0.391304348	0.35714285700000004	0.313953488	0.261904762	0.088235294	0.028571429	0.039473684	0.05714285700000001
chrX	2638396	2656297	+	hsa_circ_0089813	0.112244898	0.096296296	0.470080104	-0.047033898	0.341380483	0.204545455	0.269230769	0.152380952	0.24	0.29787234	0.240506329	0.272727273	0.283333333	0.145454545	0.108695652	0.124087591	0.290322581	0.155172414	0.230769231	0.28125	0.306122449	0.22	0.296296296	0.192307692	0.19047619	0.237288136	0.197183099	0.235294118	0.25	0.217391304	0.06779661	0.180722892	0.233766234	0.229166667	0.301369863	0.215686275	0.438596491	0.12605042	0.235955056	0.165137615	0.25	0.11627907	0.092307692	0.066666667	0.08510638300000001
chr3	195794388	195795001	-	NFATC1	0.0	0.0	0.0	0.226678684	0.947976879	0.33962264200000003	0.236363636	0.322580645	0.34042553200000003	0.31372549	0.186046512	0.230769231	0.465116279	0.318181818	0.0	0.16	0.538461538	0.25	0.25	0.4074074070000001	0.444444444	0.27027027	0.229166667	0.25	0.297297297	0.254901961	0.081967213	0.109589041	0.315789474	0.267857143	0.033333333	0.097560976	0.333333333	0.2	0.15942029	0.235294118	0.6190476189999999	0.231884058	0.273809524	0.26744186	0.261904762	0.05882352900000001	0.028571429	0.026315789	0.05714285700000001
chr12	7174946	7178335	+	FOXA1	0.0	0.0	0.049995802	0.063091483	0.909894594	0.264150943	0.254545455	0.35483871	0.276595745	0.254901961	0.220930233	0.276923077	0.395348837	0.333333333	0.093023256	0.24	0.5	0.25	0.375	0.4074074070000001	0.266666667	0.297297297	0.25	0.318181818	0.243243243	0.254901961	0.163934426	0.178082192	0.333333333	0.303571429	0.033333333	0.207317073	0.233333333	0.218181818	0.188405797	0.294117647	0.428571429	0.304347826	0.28571428600000004	0.302325581	0.28571428600000004	0.117647059	0.071428571	0.026315789	0.05714285700000001
chr3	149563797	149639014	+	hsa_circ_0001346	0.06122449	0.07777777799999999	0.028355159	0.05	0.949676981	0.261363636	0.288461538	0.171428571	0.5	0.34042553200000003	0.164556962	0.2	0.316666667	0.163636364	0.02173913	0.087591241	0.306451613	0.396551724	0.358974359	0.5	0.6122448979999999	0.26	0.185185185	0.134615385	0.333333333	0.152542373	0.098591549	0.117647059	0.154761905	0.15942029	0.016949153	0.096385542	0.16883116899999998	0.270833333	0.16438356199999998	0.156862745	0.3859649120000001	0.151260504	0.16853932600000002	0.100917431	0.4	0.023255814	0.030769231	0.013333333	0.021276596
chr5	157159875	157166772	+	E2F1	0.041666667	0.011494253	0.042710985	0.076611086	0.965657939	0.320754717	0.254545455	0.274193548	0.468085106	0.352941176	0.23255814	0.215384615	0.348837209	0.287878788	0.046511628	0.14	0.403846154	0.4318181820000001	0.3125	0.592592593	0.466666667	0.324324324	0.291666667	0.227272727	0.378378378	0.235294118	0.180327869	0.191780822	0.280701754	0.232142857	0.05	0.146341463	0.266666667	0.2	0.246376812	0.205882353	0.452380952	0.246376812	0.28571428600000004	0.162790698	0.28571428600000004	0.05882352900000001	0.042857143	0.039473684	0.085714286
chr21	38792600	38794168	+	hsa_circ_0001190	0.0	0.0	0.023006491	0.033898305	0.842910575	0.261363636	0.153846154	0.238095238	0.5	0.276595745	0.101265823	0.272727273	0.283333333	0.172727273	0.065217391	0.08029197099999999	0.419354839	0.5	0.333333333	0.40625	0.632653061	0.22	0.185185185	0.115384615	0.30952381	0.101694915	0.112676056	0.05882352900000001	0.119047619	0.115942029	0.050847458	0.120481928	0.194805195	0.270833333	0.16438356199999998	0.117647059	0.245614035	0.151260504	0.16853932600000002	0.073394495	0.375	0.093023256	0.015384615	0.013333333	0.063829787
chr6	79770194	79770535	-	IRF4	0.0	0.0	0.0	0.608382154	0.946616797	0.490566038	0.327272727	0.33870967700000004	0.255319149	0.450980392	0.139534884	0.353846154	0.418604651	0.227272727	0.069767442	0.23	0.288461538	0.409090909	0.28125	0.5555555560000001	0.644444444	0.243243243	0.541666667	0.409090909	0.405405405	0.352941176	0.098360656	0.04109589	0.105263158	0.267857143	0.05	0.073170732	0.35	0.218181818	0.217391304	0.264705882	0.35714285700000004	0.333333333	0.14285714300000002	0.104651163	0.5	0.088235294	0.0	0.039473684	0.085714286
chr9	127700855	127702434	-	hsa_circ_0001889	0.010204082	0.011111111000000002	0.0	0.130508475	0.8493709620000001	0.340909091	0.288461538	0.276190476	0.4	0.382978723	0.22784810100000005	0.236363636	0.266666667	0.2	0.043478261	0.138686131	0.419354839	0.293103448	0.205128205	0.40625	0.469387755	0.36	0.185185185	0.134615385	0.28571428600000004	0.152542373	0.056338028	0.176470588	0.119047619	0.246376812	0.050847458	0.108433735	0.16883116899999998	0.375	0.178082192	0.19607843100000005	0.192982456	0.18487395	0.224719101	0.19266055	0.375	0.046511628	0.030769231	0.053333333	0.063829787
chr10	127500782	127505094	-	CCNT2	0.013888889	0.011494253	0.0	-0.022983326	1.0	0.358490566	0.218181818	0.35483871	0.404255319	0.274509804	0.244186047	0.246153846	0.418604651	0.287878788	0.023255814	0.19	0.442307692	0.295454545	0.40625	0.4074074070000001	0.488888889	0.378378378	0.291666667	0.227272727	0.27027027	0.254901961	0.229508197	0.16438356199999998	0.280701754	0.28571428600000004	0.016666667	0.134146341	0.266666667	0.163636364	0.217391304	0.294117647	0.523809524	0.275362319	0.345238095	0.220930233	0.28571428600000004	0.05882352900000001	0.014285714	0.026315789	0.05714285700000001
chr2	11928512	11945282	+	RAD21	0.0	0.091954023	0.033623575	-0.057232988	0.933356001	0.320754717	0.254545455	0.290322581	0.319148936	0.254901961	0.209302326	0.261538462	0.441860465	0.272727273	0.069767442	0.18	0.384615385	0.295454545	0.3125	0.37037037	0.422222222	0.27027027	0.270833333	0.227272727	0.27027027	0.215686275	0.180327869	0.178082192	0.298245614	0.25	0.05	0.17073170699999998	0.3	0.236363636	0.231884058	0.352941176	0.5	0.246376812	0.25	0.186046512	0.30952381	0.088235294	0.05714285700000001	0.039473684	0.05714285700000001
chr16	85667519	85667738	+	hsa_circ_0000722	0.0	0.0	0.199747947	0.6919491529999999	0.741584495	0.056818182	0.442307692	0.0	0.0	0.106382979	0.810126582	0.327272727	0.233333333	0.045454545	0.108695652	0.131386861	0.14516129	0.0	0.128205128	0.0	0.0	0.18	0.425925926	0.173076923	0.0	0.627118644	0.577464789	1.0	0.214285714	0.594202899	1.0	0.277108434	0.233766234	0.104166667	0.315068493	0.274509804	0.15789473699999998	0.075630252	0.460674157	0.211009174	0.125	0.0	0.569230769	0.493333333	0.382978723
chr7	100457506	100460449	+	NR3C1	0.0	0.068965517	0.06779363	0.160432627	0.902414145	0.056603774	0.127272727	0.112903226	0.063829787	0.215686275	0.220930233	0.323076923	0.465116279	0.106060606	0.046511628	0.16	0.25	0.06818181799999999	0.15625	0.333333333	0.111111111	0.162162162	0.645833333	0.25	0.162162162	0.274509804	0.37704918	0.356164384	0.350877193	0.25	0.1	0.37804878	0.466666667	0.127272727	0.420289855	0.235294118	0.452380952	0.115942029	0.238095238	0.151162791	0.166666667	0.117647059	0.1	0.078947368	0.114285714
chr11	33362513	33363232	+	hsa_circ_0000285	0.0	0.0	0.03923612	0.225847458	0.976878613	0.170454545	0.288461538	0.171428571	0.56	0.382978723	0.17721519	0.236363636	0.466666667	0.154545455	0.02173913	0.058394160999999986	0.225806452	0.362068966	0.358974359	0.53125	0.571428571	0.2	0.27777777800000003	0.192307692	0.452380952	0.237288136	0.056338028	0.05882352900000001	0.095238095	0.101449275	0.016949153	0.048192771	0.272727273	0.229166667	0.205479452	0.215686275	0.49122807	0.151260504	0.269662921	0.027522936	0.275	0.0	0.015384615	0.04	0.127659574
chr3	101373547	101390205	-	PAX5	0.166666667	0.022988506	0.0	0.07841369999999999	0.978578715	0.490566038	0.345454545	0.290322581	0.425531915	0.352941176	0.220930233	0.215384615	0.465116279	0.287878788	0.069767442	0.13	0.365384615	0.409090909	0.375	0.5555555560000001	0.488888889	0.378378378	0.25	0.204545455	0.35135135100000003	0.235294118	0.147540984	0.150684932	0.263157895	0.267857143	0.033333333	0.158536585	0.183333333	0.236363636	0.231884058	0.294117647	0.380952381	0.260869565	0.25	0.197674419	0.35714285700000004	0.088235294	0.042857143	0.039473684	0.05714285700000001
chr19	54976209	54982906	-	ZNF143	0.083333333	0.103448276	0.0	0.019828752	0.7024821490000001	0.358490566	0.309090909	0.290322581	0.191489362	0.254901961	0.220930233	0.261538462	0.441860465	0.287878788	0.11627907	0.23	0.288461538	0.227272727	0.25	0.296296296	0.244444444	0.297297297	0.25	0.227272727	0.189189189	0.235294118	0.295081967	0.301369863	0.315789474	0.321428571	0.2	0.26829268300000003	0.233333333	0.236363636	0.275362319	0.323529412	0.452380952	0.275362319	0.28571428600000004	0.26744186	0.214285714	0.147058824	0.185714286	0.144736842	0.171428571
chr5	172276997	172277280	+	AIFM1	0.0	0.0	0.094047142	-0.023978686000000003	0.742944577	0.14285714300000002	0.480769231	0.344262295	0.14	0.297297297	0.390625	0.244444444	0.4	0.245614035	0.14285714300000002	0.243243243	0.684210526	0.0	0.121212121	0.233333333	0.20754717	0.525	0.25	0.093023256	0.117647059	0.358974359	0.253521127	0.308823529	0.179487179	0.4375	0.06779661	0.33870967700000004	0.234042553	0.2	0.0	0.625	0.382978723	0.227272727	0.308823529	0.329411765	0.275	0.212121212	0.12962963	0.068965517	0.44
chr7	135262543	135277940	+	hsa_circ_0001750	0.081632653	0.011111111000000002	0.036795633	0.089830508	0.900714043	0.227272727	0.25	0.152380952	0.44	0.319148936	0.202531646	0.218181818	0.3	0.163636364	0.065217391	0.094890511	0.33870967700000004	0.310344828	0.282051282	0.4375	0.571428571	0.2	0.222222222	0.153846154	0.28571428600000004	0.169491525	0.112676056	0.191176471	0.14285714300000002	0.17391304300000002	0.050847458	0.144578313	0.207792208	0.229166667	0.205479452	0.176470588	0.315789474	0.12605042	0.235955056	0.146788991	0.375	0.046511628	0.046153846	0.04	0.042553191
chr12	31545200	31552706	-	MEF2C	0.083333333	0.045977011	0.0	0.049121226	0.8843930640000001	0.509433962	0.327272727	0.290322581	0.382978723	0.352941176	0.244186047	0.230769231	0.395348837	0.303030303	0.046511628	0.16	0.384615385	0.363636364	0.4375	0.444444444	0.377777778	0.432432432	0.3125	0.204545455	0.27027027	0.254901961	0.163934426	0.219178082	0.210526316	0.267857143	0.05	0.195121951	0.266666667	0.2	0.217391304	0.205882353	0.380952381	0.231884058	0.273809524	0.220930233	0.35714285700000004	0.088235294	0.05714285700000001	0.039473684	0.05714285700000001
chrX	51804922	51805760	-	hsa_circ_0090597	0.0	0.003703704	0.001870778	0.111864407	0.499149949	0.056818182	0.25	0.123809524	0.08	0.276595745	0.34177215200000005	0.327272727	0.233333333	0.209090909	0.17391304300000002	0.233576642	0.258064516	0.120689655	0.051282051	0.1875	0.163265306	0.16	0.259259259	0.269230769	0.19047619	0.271186441	0.14084507	0.294117647	0.202380952	0.304347826	0.101694915	0.34939759	0.246753247	0.208333333	0.178082192	0.19607843100000005	0.350877193	0.092436975	0.370786517	0.23853211	0.15	0.23255814	0.107692308	0.173333333	0.14893617
chr14	38408614	38437793	+	ELAVL1	0.0	0.030075188	0.071738114	0.020426288	0.89799388	0.233766234	0.288461538	0.278688525	0.36	0.432432432	0.265625	0.288888889	0.444444444	0.298245614	0.035714286	0.175675676	0.368421053	0.422222222	0.393939394	0.433333333	0.433962264	0.3	0.25	0.162790698	0.323529412	0.282051282	0.12676056300000002	0.132352941	0.205128205	0.25	0.016949153	0.161290323	0.319148936	0.4	0.222222222	0.275	0.489361702	0.145454545	0.264705882	0.15294117599999998	0.375	0.03030303	0.037037037	0.017241378999999998	0.08
chr17	40766861	40818502	+	hsa_circ_0000769	0.530612245	0.07777777799999999	0.032214424	0.125423729	0.873512411	0.227272727	0.365384615	0.14285714300000002	0.28	0.361702128	0.303797468	0.309090909	0.3	0.172727273	0.086956522	0.131386861	0.290322581	0.189655172	0.307692308	0.28125	0.265306122	0.28	0.314814815	0.211538462	0.238095238	0.254237288	0.197183099	0.294117647	0.214285714	0.260869565	0.084745763	0.240963855	0.207792208	0.270833333	0.287671233	0.19607843100000005	0.245614035	0.14285714300000002	0.29213483100000004	0.201834862	0.275	0.069767442	0.076923077	0.066666667	0.08510638300000001
chr3	47139444	47147610	-	hsa_circ_0001290	0.040816327	0.014814815	0.0	0.047457627	0.958857531	0.238636364	0.269230769	0.152380952	0.46	0.34042553200000003	0.215189873	0.236363636	0.283333333	0.154545455	0.043478261	0.094890511	0.322580645	0.293103448	0.333333333	0.40625	0.551020408	0.28	0.222222222	0.173076923	0.28571428600000004	0.169491525	0.112676056	0.235294118	0.14285714300000002	0.202898551	0.050847458	0.13253012	0.233766234	0.25	0.232876712	0.176470588	0.263157895	0.14285714300000002	0.224719101	0.13761467900000002	0.35	0.069767442	0.046153846	0.04	0.042553191
chr4	73950965	73958017	-	hsa_circ_0001417	0.030612245	0.003703704	0.0	0.20720339	0.988099286	0.284090909	0.384615385	0.123809524	0.48	0.425531915	0.265822785	0.218181818	0.35	0.154545455	0.02173913	0.072992701	0.258064516	0.293103448	0.358974359	0.34375	0.469387755	0.3	0.27777777800000003	0.153846154	0.261904762	0.220338983	0.15492957699999998	0.176470588	0.226190476	0.202898551	0.033898305	0.120481928	0.181818182	0.291666667	0.246575342	0.176470588	0.403508772	0.134453782	0.235955056	0.100917431	0.3	0.023255814	0.046153846	0.013333333	0.042553191
chr17	56350154	56351009	+	TAF15	0.0	0.0	0.198914931	0.198046181	0.8500510029999999	0.064935065	0.288461538	0.213114754	0.0	0.324324324	0.5625	0.355555556	0.577777778	0.3859649120000001	0.25	0.378378378	0.263157895	0.088888889	0.212121212	0.3666666670000001	0.113207547	0.15	0.454545455	0.348837209	0.205882353	0.461538462	0.309859155	0.323529412	0.333333333	0.4375	0.033898305	0.419354839	0.29787234	0.342857143	0.317460317	0.5	0.234042553	0.163636364	0.602941176	0.317647059	0.325	0.212121212	0.12962963	0.103448276	0.16
chr8	42202470	42206608	+	DDX3X	0.0	0.015037594	0.057271635	0.065275311	0.980958858	0.28571428600000004	0.269230769	0.31147541	0.44	0.405405405	0.234375	0.244444444	0.488888889	0.315789474	0.035714286	0.175675676	0.403508772	0.4	0.454545455	0.466666667	0.528301887	0.225	0.25	0.209302326	0.382352941	0.230769231	0.112676056	0.161764706	0.205128205	0.291666667	0.016949153	0.096774194	0.29787234	0.4	0.253968254	0.2	0.553191489	0.13636363599999998	0.264705882	0.15294117599999998	0.4	0.060606061	0.018518519	0.017241378999999998	0.04
chr17	36517593	36533668	+	POLR2A	0.083333333	0.034482759	0.031036902	0.107706174	0.980958858	0.358490566	0.272727273	0.290322581	0.34042553200000003	0.274509804	0.23255814	0.2	0.418604651	0.272727273	0.069767442	0.16	0.384615385	0.295454545	0.3125	0.481481481	0.422222222	0.324324324	0.291666667	0.227272727	0.297297297	0.274509804	0.180327869	0.232876712	0.280701754	0.28571428600000004	0.066666667	0.158536585	0.283333333	0.2	0.275362319	0.294117647	0.428571429	0.275362319	0.261904762	0.197674419	0.35714285700000004	0.088235294	0.05714285700000001	0.039473684	0.114285714
chr19	10559592	10565598	+	POLR2A	0.027777778	0.045977011	0.044036793	0.090581343	0.866371982	0.150943396	0.2	0.14516129	0.127659574	0.19607843100000005	0.26744186	0.261538462	0.279069767	0.196969697	0.046511628	0.23	0.307692308	0.13636363599999998	0.21875	0.333333333	0.133333333	0.189189189	0.291666667	0.272727273	0.135135135	0.294117647	0.360655738	0.301369863	0.315789474	0.339285714	0.066666667	0.304878049	0.333333333	0.127272727	0.275362319	0.441176471	0.261904762	0.17391304300000002	0.30952381	0.255813953	0.214285714	0.088235294	0.1	0.105263158	0.05714285700000001
chr7	72483620	72508080	+	hsa_circ_0080464	0.255102041	0.051851852	0.029706451	-0.011016949	0.093845631	0.227272727	0.346153846	0.152380952	0.28	0.34042553200000003	0.291139241	0.290909091	0.333333333	0.172727273	0.086956522	0.145985401	0.322580645	0.206896552	0.230769231	0.28125	0.244897959	0.28	0.314814815	0.211538462	0.19047619	0.254237288	0.197183099	0.25	0.214285714	0.260869565	0.06779661	0.204819277	0.194805195	0.270833333	0.287671233	0.235294118	0.263157895	0.14285714300000002	0.303370787	0.211009174	0.25	0.069767442	0.076923077	0.066666667	0.08510638300000001
chr7	44097727	44101315	+	HMGN3	0.0	0.0	0.050754539	-0.008562416	0.956817409	0.075471698	0.163636364	0.209677419	0.063829787	0.235294118	0.26744186	0.430769231	0.279069767	0.242424242	0.139534884	0.26	0.346153846	0.06818181799999999	0.21875	0.185185185	0.111111111	0.162162162	0.375	0.295454545	0.135135135	0.294117647	0.344262295	0.383561644	0.280701754	0.464285714	0.05	0.402439024	0.3666666670000001	0.127272727	0.260869565	0.264705882	0.261904762	0.217391304	0.404761905	0.38372093	0.119047619	0.147058824	0.1	0.092105263	0.05714285700000001
chr17	47484120	47492242	-	BHLHE40	0.055555556	0.011494253	0.0	0.071653898	0.966678001	0.33962264200000003	0.218181818	0.290322581	0.29787234	0.294117647	0.220930233	0.246153846	0.395348837	0.318181818	0.069767442	0.22	0.384615385	0.227272727	0.3125	0.37037037	0.333333333	0.324324324	0.270833333	0.272727273	0.216216216	0.274509804	0.196721311	0.205479452	0.280701754	0.339285714	0.033333333	0.207317073	0.283333333	0.2	0.246376812	0.323529412	0.428571429	0.246376812	0.321428571	0.290697674	0.333333333	0.05882352900000001	0.071428571	0.052631579000000005	0.085714286
chr2	61749745	61753656	-	hsa_circ_0001016	0.0	0.0	0.0	0.486016949	1.0	0.340909091	0.326923077	0.19047619	0.64	0.361702128	0.101265823	0.236363636	0.283333333	0.145454545	0.043478261	0.08029197099999999	0.35483871	0.413793103	0.307692308	0.53125	0.653061224	0.3	0.12962963	0.173076923	0.238095238	0.101694915	0.056338028	0.088235294	0.119047619	0.144927536	0.016949153	0.120481928	0.16883116899999998	0.1875	0.136986301	0.156862745	0.350877193	0.18487395	0.179775281	0.073394495	0.4	0.046511628	0.0	0.013333333	0.021276596
chr12	49435871	49449107	-	HDAC1	0.027777778	0.114942529	0.0	0.300585849	0.962937776	0.16981132100000002	0.181818182	0.225806452	0.14893617	0.215686275	0.302325581	0.261538462	0.348837209	0.227272727	0.069767442	0.23	0.423076923	0.113636364	0.3125	0.259259259	0.177777778	0.243243243	0.395833333	0.295454545	0.189189189	0.352941176	0.37704918	0.328767123	0.403508772	0.321428571	0.1	0.25609756100000003	0.333333333	0.218181818	0.31884058	0.441176471	0.35714285700000004	0.202898551	0.28571428600000004	0.302325581	0.238095238	0.117647059	0.1	0.065789474	0.114285714
chr17	59821792	59857762	-	U2AF1	0.13636363599999998	0.097744361	0.0	0.055062167	0.912274736	0.272727273	0.269230769	0.262295082	0.5	0.405405405	0.21875	0.244444444	0.422222222	0.280701754	0.035714286	0.148648649	0.333333333	0.466666667	0.424242424	0.533333333	0.5471698110000001	0.275	0.227272727	0.162790698	0.382352941	0.205128205	0.098591549	0.132352941	0.166666667	0.208333333	0.016949153	0.129032258	0.276595745	0.4	0.19047619	0.225	0.5106382979999999	0.145454545	0.235294118	0.141176471	0.4	0.03030303	0.018518519	0.017241378999999998	0.08
chrX	64271341	64295792	+	hsa_circ_0001924	0.0	0.007407406999999999	0.025674547	0.005508475	0.096225774	0.102272727	0.211538462	0.123809524	0.26	0.17021276600000002	0.189873418	0.218181818	0.333333333	0.109090909	0.043478261	0.08029197099999999	0.33870967700000004	0.224137931	0.307692308	0.375	0.469387755	0.16	0.148148148	0.096153846	0.19047619	0.118644068	0.112676056	0.132352941	0.202380952	0.144927536	0.016949153	0.108433735	0.22077922100000005	0.291666667	0.205479452	0.254901961	0.596491228	0.092436975	0.179775281	0.100917431	0.375	0.023255814	0.015384615	0.013333333	0.063829787
chr16	24043456	24135302	+	POLR2A	0.361111111	0.459770115	0.03619916	-0.002703921	0.979938796	0.377358491	0.309090909	0.290322581	0.34042553200000003	0.333333333	0.220930233	0.246153846	0.441860465	0.303030303	0.046511628	0.19	0.384615385	0.318181818	0.34375	0.37037037	0.377777778	0.324324324	0.291666667	0.227272727	0.243243243	0.215686275	0.180327869	0.191780822	0.298245614	0.28571428600000004	0.033333333	0.17073170699999998	0.266666667	0.236363636	0.246376812	0.294117647	0.452380952	0.275362319	0.273809524	0.220930233	0.28571428600000004	0.088235294	0.042857143	0.039473684	0.05714285700000001
chr6	117019866	117026323	+	CPSF6	0.03030303	0.0	0.05531851	0.06571936099999999	0.882692962	0.33766233799999995	0.269230769	0.31147541	0.58	0.459459459	0.203125	0.244444444	0.4	0.298245614	0.071428571	0.121621622	0.368421053	0.466666667	0.454545455	0.5	0.58490566	0.325	0.272727273	0.186046512	0.411764706	0.256410256	0.056338028	0.117647059	0.141025641	0.229166667	0.016949153	0.129032258	0.29787234	0.314285714	0.206349206	0.225	0.425531915	0.163636364	0.25	0.141176471	0.375	0.060606061	0.018518519	0.034482759	0.04
chr8	145532591	145538385	+	PHF8	0.0	0.022988506	0.062320909	0.054979721	0.929955797	0.056603774	0.181818182	0.129032258	0.021276596	0.31372549	0.406976744	0.353846154	0.255813953	0.166666667	0.093023256	0.22	0.25	0.045454545	0.125	0.111111111	0.044444444000000013	0.189189189	0.5	0.386363636	0.108108108	0.431372549	0.62295082	0.616438356	0.49122807	0.5	0.233333333	0.414634146	0.35	0.090909091	0.391304348	0.411764706	0.19047619	0.144927536	0.488095238	0.23255814	0.071428571	0.205882353	0.3	0.118421053	0.171428571
chr12	49053687	49054402	-	hsa_circ_0000399	0.0	0.0	0.0	0.295762712	0.931655899	0.14772727300000002	0.269230769	0.16190476199999998	0.22	0.212765957	0.22784810100000005	0.181818182	0.35	0.154545455	0.152173913	0.094890511	0.35483871	0.465517241	0.282051282	0.5625	0.489795918	0.12	0.203703704	0.153846154	0.523809524	0.237288136	0.211267606	0.264705882	0.130952381	0.202898551	0.050847458	0.048192771	0.233766234	0.3125	0.273972603	0.117647059	0.438596491	0.168067227	0.224719101	0.165137615	0.35	0.162790698	0.046153846	0.0	0.063829787
chr11	77327195	77333718	-	ZBTB7A	0.0	0.045977011	0.0	0.072104552	0.92383543	0.28301886800000003	0.272727273	0.241935484	0.446808511	0.31372549	0.209302326	0.2	0.441860465	0.272727273	0.046511628	0.11	0.365384615	0.363636364	0.375	0.481481481	0.5555555560000001	0.35135135100000003	0.3125	0.181818182	0.35135135100000003	0.274509804	0.147540984	0.191780822	0.298245614	0.214285714	0.066666667	0.158536585	0.25	0.2	0.289855072	0.294117647	0.523809524	0.246376812	0.25	0.174418605	0.35714285700000004	0.088235294	0.042857143	0.026315789	0.085714286
chr16	16103632	16110478	+	BCL11A	0.027777778	0.022988506	0.051589307	-0.010365029	0.8622917379999999	0.226415094	0.218181818	0.177419355	0.234042553	0.235294118	0.279069767	0.246153846	0.395348837	0.227272727	0.069767442	0.19	0.384615385	0.13636363599999998	0.3125	0.333333333	0.266666667	0.243243243	0.35416666700000005	0.227272727	0.189189189	0.274509804	0.245901639	0.301369863	0.333333333	0.321428571	0.066666667	0.280487805	0.3	0.181818182	0.304347826	0.382352941	0.380952381	0.202898551	0.30952381	0.26744186	0.261904762	0.117647059	0.071428571	0.052631579000000005	0.114285714
chr3	49061761	49064319	-	CTCF	0.0	0.011494253	0.0	0.424966201	0.964637878	0.16981132100000002	0.327272727	0.193548387	0.17021276600000002	0.352941176	0.38372093	0.276923077	0.348837209	0.212121212	0.023255814	0.15	0.326923077	0.227272727	0.25	0.333333333	0.111111111	0.216216216	0.4375	0.318181818	0.216216216	0.31372549	0.393442623	0.397260274	0.438596491	0.339285714	0.033333333	0.280487805	0.483333333	0.2	0.333333333	0.382352941	0.333333333	0.304347826	0.30952381	0.127906977	0.238095238	0.117647059	0.071428571	0.039473684	0.05714285700000001
chr17	79224670	79226483	-	RCOR1	0.0	0.011494253	0.0	-0.025236593	0.7453247190000001	0.226415094	0.145454545	0.225806452	0.212765957	0.274509804	0.313953488	0.276923077	0.23255814	0.287878788	0.139534884	0.21	0.173076923	0.06818181799999999	0.125	0.111111111	0.266666667	0.27027027	0.291666667	0.272727273	0.108108108	0.254901961	0.426229508	0.534246575	0.403508772	0.446428571	0.2	0.365853659	0.383333333	0.163636364	0.333333333	0.382352941	0.238095238	0.217391304	0.464285714	0.244186047	0.095238095	0.176470588	0.185714286	0.17105263199999998	0.228571429
chr1	51171457	51267349	-	hsa_circ_0000070	0.35714285700000004	0.122222222	0.000295056	0.059322034	0.953077185	0.261363636	0.307692308	0.171428571	0.44	0.34042553200000003	0.202531646	0.236363636	0.316666667	0.172727273	0.043478261	0.102189781	0.33870967700000004	0.344827586	0.333333333	0.4375	0.489795918	0.26	0.203703704	0.153846154	0.28571428600000004	0.169491525	0.112676056	0.147058824	0.154761905	0.188405797	0.033898305	0.13253012	0.16883116899999998	0.25	0.205479452	0.19607843100000005	0.350877193	0.151260504	0.213483146	0.146788991	0.4	0.046511628	0.030769231	0.026666667	0.042553191
chr16	15023107	15023486	+	hsa_circ_0038000	0.0	0.0	0.061952264000000014	0.222457627	0.405644339	0.0	0.346153846	0.0	0.0	0.17021276600000002	0.46835443	0.236363636	0.483333333	0.1	0.108695652	0.131386861	0.177419355	0.051724138	0.333333333	0.0	0.0	0.22	0.444444444	0.346153846	0.119047619	0.440677966	0.450704225	0.5	0.30952381	0.376811594	0.406779661	0.481927711	0.233766234	0.4375	0.506849315	0.156862745	0.192982456	0.025210084	0.359550562	0.220183486	0.075	0.372093023	0.2	0.386666667	0.17021276600000002
chr19	22025946	22028308	-	hsa_circ_0050300	0.0	0.011111111000000002	0.0	0.012288136000000002	0.065283917	0.102272727	0.25	0.066666667	0.2	0.404255319	0.278481013	0.272727273	0.333333333	0.145454545	0.043478261	0.072992701	0.403225806	0.310344828	0.230769231	0.40625	0.28571428600000004	0.16	0.37037037	0.288461538	0.333333333	0.322033898	0.225352113	0.323529412	0.166666667	0.188405797	0.084745763	0.16867469899999998	0.272727273	0.25	0.342465753	0.215686275	0.15789473699999998	0.100840336	0.25842696600000004	0.13761467900000002	0.25	0.069767442	0.061538462	0.013333333	0.08510638300000001
chr1	145492234	145499091	+	GTF2F1	0.152777778	0.057471264	0.033029575	0.106804867	0.964977899	0.509433962	0.254545455	0.258064516	0.446808511	0.294117647	0.220930233	0.261538462	0.325581395	0.303030303	0.093023256	0.17	0.403846154	0.295454545	0.46875	0.444444444	0.422222222	0.297297297	0.291666667	0.204545455	0.35135135100000003	0.215686275	0.147540984	0.191780822	0.263157895	0.267857143	0.083333333	0.231707317	0.233333333	0.236363636	0.217391304	0.264705882	0.35714285700000004	0.217391304	0.28571428600000004	0.279069767	0.238095238	0.088235294	0.05714285700000001	0.065789474	0.05714285700000001
chr19	5653125	5654467	+	hsa_circ_0000881	0.0	0.0	0.063104236	0.063135593	0.902414145	0.21590909100000005	0.307692308	0.152380952	0.2	0.276595745	0.329113924	0.2	0.266666667	0.190909091	0.152173913	0.15328467199999998	0.306451613	0.103448276	0.102564103	0.28125	0.204081633	0.26	0.296296296	0.211538462	0.119047619	0.271186441	0.197183099	0.352941176	0.226190476	0.188405797	0.101694915	0.204819277	0.194805195	0.208333333	0.369863014	0.235294118	0.263157895	0.168067227	0.247191011	0.19266055	0.25	0.186046512	0.153846154	0.04	0.14893617
chr3	183905451	183911795	+	STAT3	0.0	0.022988506	0.072148047	0.178458765	0.953757225	0.150943396	0.218181818	0.241935484	0.234042553	0.274509804	0.255813953	0.261538462	0.325581395	0.242424242	0.069767442	0.19	0.346153846	0.181818182	0.375	0.37037037	0.266666667	0.297297297	0.291666667	0.25	0.243243243	0.294117647	0.278688525	0.301369863	0.368421053	0.321428571	0.1	0.243902439	0.3666666670000001	0.181818182	0.289855072	0.294117647	0.523809524	0.202898551	0.273809524	0.244186047	0.261904762	0.088235294	0.1	0.078947368	0.14285714300000002
chr3	155547476	155551830	-	hsa_circ_0001350	0.0	0.014814815	0.0	0.075	0.979598776	0.238636364	0.288461538	0.14285714300000002	0.4	0.29787234	0.22784810100000005	0.2	0.3	0.127272727	0.02173913	0.072992701	0.322580645	0.327586207	0.282051282	0.5625	0.530612245	0.18	0.259259259	0.153846154	0.261904762	0.203389831	0.15492957699999998	0.235294118	0.17857142899999998	0.17391304300000002	0.06779661	0.13253012	0.233766234	0.208333333	0.219178082	0.156862745	0.403508772	0.14285714300000002	0.224719101	0.110091743	0.35	0.046511628	0.076923077	0.026666667	0.042553191
chr1	155644800	155649303	-	ZNF263	0.041666667	0.0	0.0	0.031095088	0.725943557	0.41509434	0.290909091	0.322580645	0.489361702	0.31372549	0.174418605	0.246153846	0.488372093	0.272727273	0.046511628	0.18	0.326923077	0.409090909	0.4375	0.62962963	0.422222222	0.459459459	0.229166667	0.181818182	0.324324324	0.235294118	0.147540984	0.123287671	0.263157895	0.28571428600000004	0.033333333	0.146341463	0.216666667	0.272727273	0.231884058	0.294117647	0.476190476	0.275362319	0.273809524	0.197674419	0.380952381	0.088235294	0.028571429	0.026315789	0.05714285700000001
chr14	61184688	61187163	-	SIX5	0.0	0.011494253	0.0	0.305993691	0.92383543	0.471698113	0.381818182	0.33870967700000004	0.553191489	0.352941176	0.220930233	0.292307692	0.488372093	0.287878788	0.0	0.17	0.346153846	0.4318181820000001	0.46875	0.444444444	0.688888889	0.405405405	0.25	0.181818182	0.378378378	0.254901961	0.131147541	0.08219178099999999	0.245614035	0.303571429	0.016666667	0.097560976	0.183333333	0.254545455	0.130434783	0.323529412	0.5	0.304347826	0.297619048	0.151162791	0.333333333	0.05882352900000001	0.014285714	0.0	0.0
chr19	58826113	58827013	+	hsa_circ_0052336	0.0	0.0	0.038321134	0.034322034	0.403944237	0.21590909100000005	0.365384615	0.2	0.22	0.34042553200000003	0.240506329	0.290909091	0.433333333	0.090909091	0.086956522	0.102189781	0.35483871	0.327586207	0.256410256	0.25	0.28571428600000004	0.36	0.240740741	0.192307692	0.261904762	0.322033898	0.15492957699999998	0.161764706	0.273809524	0.17391304300000002	0.050847458	0.13253012	0.207792208	0.333333333	0.273972603	0.333333333	0.421052632	0.100840336	0.247191011	0.100917431	0.175	0.046511628	0.107692308	0.026666667	0.17021276600000002
chr3	56661064	56662642	-	hsa_circ_0001314	0.0	0.0	0.0	0.180932203	0.979258756	0.272727273	0.230769231	0.19047619	0.48	0.34042553200000003	0.164556962	0.145454545	0.383333333	0.181818182	0.02173913	0.08029197099999999	0.33870967700000004	0.310344828	0.333333333	0.5	0.6122448979999999	0.22	0.185185185	0.211538462	0.30952381	0.101694915	0.112676056	0.088235294	0.226190476	0.115942029	0.0	0.060240964	0.12987013	0.375	0.16438356199999998	0.31372549	0.473684211	0.12605042	0.16853932600000002	0.100917431	0.45	0.023255814	0.0	0.0	0.063829787
chr1	204554557	204566240	+	UPF1	0.0	0.037593985	0.067721688	-0.011989343	0.948316899	0.181818182	0.307692308	0.262295082	0.22	0.378378378	0.359375	0.333333333	0.4	0.298245614	0.107142857	0.22972973	0.298245614	0.222222222	0.303030303	0.333333333	0.320754717	0.225	0.318181818	0.255813953	0.264705882	0.307692308	0.183098592	0.264705882	0.282051282	0.3125	0.050847458	0.258064516	0.382978723	0.342857143	0.396825397	0.225	0.468085106	0.154545455	0.382352941	0.188235294	0.275	0.090909091	0.055555556	0.034482759	0.12
chr22	22026618	22029404	+	EBF1	0.013888889	0.0	0.037510712	-0.045515998	0.925535532	0.16981132100000002	0.145454545	0.209677419	0.106382979	0.254901961	0.279069767	0.246153846	0.325581395	0.227272727	0.046511628	0.21	0.269230769	0.13636363599999998	0.1875	0.296296296	0.222222222	0.243243243	0.3125	0.25	0.135135135	0.235294118	0.344262295	0.301369863	0.421052632	0.339285714	0.05	0.25609756100000003	0.383333333	0.145454545	0.289855072	0.470588235	0.452380952	0.15942029	0.35714285700000004	0.244186047	0.261904762	0.117647059	0.071428571	0.039473684	0.05714285700000001
chr10	43650344	43654379	+	hsa_circ_0000236	0.010204082	0.011111111000000002	0.047051955	0.181779661	0.97415845	0.272727273	0.25	0.20952381	0.44	0.34042553200000003	0.17721519	0.254545455	0.333333333	0.218181818	0.02173913	0.102189781	0.35483871	0.327586207	0.333333333	0.5625	0.448979592	0.26	0.27777777800000003	0.211538462	0.238095238	0.169491525	0.112676056	0.147058824	0.14285714300000002	0.144927536	0.033898305	0.120481928	0.22077922100000005	0.25	0.219178082	0.176470588	0.298245614	0.176470588	0.19101123600000006	0.119266055	0.375	0.046511628	0.030769231	0.04	0.042553191
chr18	33718757	33747185	+	BCL11A	0.111111111	0.057471264	0.035937799	0.060387562	0.964297858	0.358490566	0.236363636	0.258064516	0.404255319	0.31372549	0.197674419	0.184615385	0.465116279	0.272727273	0.046511628	0.14	0.403846154	0.386363636	0.375	0.518518519	0.577777778	0.324324324	0.270833333	0.204545455	0.324324324	0.235294118	0.163934426	0.150684932	0.245614035	0.25	0.033333333	0.12195122	0.233333333	0.218181818	0.217391304	0.294117647	0.476190476	0.246376812	0.238095238	0.174418605	0.404761905	0.05882352900000001	0.028571429	0.013157895	0.05714285700000001
chr11	65374161	65375919	-	MAX	0.0	0.0	0.0	0.360072105	0.886773206	0.132075472	0.163636364	0.177419355	0.063829787	0.19607843100000005	0.26744186	0.307692308	0.23255814	0.166666667	0.348837209	0.26	0.211538462	0.022727273	0.25	0.148148148	0.066666667	0.162162162	0.375	0.409090909	0.108108108	0.352941176	0.327868852	0.410958904	0.315789474	0.392857143	0.333333333	0.43902439	0.383333333	0.2	0.202898551	0.323529412	0.28571428600000004	0.202898551	0.30952381	0.33720930200000004	0.119047619	0.294117647	0.28571428600000004	0.302631579	0.228571429
chr10	3149949	3162236	+	JUND	0.027777778	0.08045977	0.085336434	-0.103199639	0.968378103	0.245283019	0.181818182	0.225806452	0.212765957	0.254901961	0.23255814	0.307692308	0.348837209	0.257575758	0.11627907	0.23	0.365384615	0.13636363599999998	0.21875	0.4074074070000001	0.288888889	0.27027027	0.333333333	0.295454545	0.189189189	0.274509804	0.245901639	0.273972603	0.298245614	0.303571429	0.1	0.26829268300000003	0.35	0.181818182	0.246376812	0.352941176	0.35714285700000004	0.217391304	0.30952381	0.26744186	0.238095238	0.205882353	0.14285714300000002	0.092105263	0.114285714
chr9	37126308	37126939	+	hsa_circ_0001860	0.0	0.0	0.079465698	0.495338983	0.955457327	0.21590909100000005	0.326923077	0.39047619	0.28	0.063829787	0.12658227800000002	0.145454545	0.55	0.436363636	0.130434783	0.124087591	0.7419354840000001	0.327586207	0.333333333	0.3125	0.265306122	0.2	0.092592593	0.096153846	0.14285714300000002	0.084745763	0.042253521	0.088235294	0.071428571	0.231884058	0.0	0.024096386	0.07792207799999999	0.5	0.109589041	0.333333333	0.3859649120000001	0.344537815	0.179775281	0.27522935800000004	0.4	0.046511628	0.030769231	0.0	0.127659574
chr15	74927307	74929309	-	hsa_circ_0000632	0.0	0.0	0.0	0.05	0.8337300240000001	0.13636363599999998	0.346153846	0.180952381	0.24	0.29787234	0.22784810100000005	0.4	0.216666667	0.181818182	0.02173913	0.189781022	0.33870967700000004	0.155172414	0.358974359	0.34375	0.224489796	0.26	0.185185185	0.211538462	0.214285714	0.186440678	0.14084507	0.205882353	0.214285714	0.304347826	0.033898305	0.21686747	0.233766234	0.229166667	0.246575342	0.19607843100000005	0.280701754	0.193277311	0.269662921	0.229357798	0.35	0.023255814	0.046153846	0.026666667	0.042553191
chr18	67759911	67795782	-	CTCF	0.0	0.045977011	0.000397584	0.022082019	1.0	0.509433962	0.345454545	0.33870967700000004	0.5106382979999999	0.37254902	0.174418605	0.2	0.465116279	0.318181818	0.046511628	0.13	0.365384615	0.5	0.40625	0.444444444	0.577777778	0.432432432	0.25	0.204545455	0.324324324	0.19607843100000005	0.114754098	0.109589041	0.228070175	0.232142857	0.033333333	0.109756098	0.216666667	0.254545455	0.17391304300000002	0.264705882	0.5	0.289855072	0.226190476	0.139534884	0.35714285700000004	0.05882352900000001	0.028571429	0.026315789	0.05714285700000001
chr12	124091978	124101150	+	hsa_circ_0000459	0.010204082	0.011111111000000002	0.039352259	-0.011440678	0.984019041	0.21590909100000005	0.269230769	0.16190476199999998	0.28	0.276595745	0.22784810100000005	0.290909091	0.3	0.154545455	0.065217391	0.138686131	0.322580645	0.172413793	0.256410256	0.34375	0.326530612	0.2	0.222222222	0.192307692	0.19047619	0.169491525	0.169014085	0.220588235	0.202380952	0.217391304	0.050847458	0.192771084	0.233766234	0.229166667	0.232876712	0.254901961	0.333333333	0.134453782	0.269662921	0.155963303	0.3	0.046511628	0.076923077	0.04	0.08510638300000001
chr17	44594727	44597649	+	hsa_circ_0044205	0.010204082	0.003703704	0.021477852	0.040677966	0.61849711	0.238636364	0.25	0.171428571	0.36	0.382978723	0.265822785	0.272727273	0.3	0.145454545	0.043478261	0.109489051	0.33870967700000004	0.293103448	0.205128205	0.34375	0.469387755	0.22	0.296296296	0.153846154	0.261904762	0.203389831	0.15492957699999998	0.161764706	0.202380952	0.144927536	0.033898305	0.13253012	0.22077922100000005	0.229166667	0.205479452	0.098039216	0.403508772	0.117647059	0.224719101	0.128440367	0.3	0.046511628	0.030769231	0.026666667	0.021276596
chr2	172305190	172314987	+	hsa_circ_0001081	0.020408163	0.011111111000000002	0.033958077	0.08559322	0.951717103	0.227272727	0.25	0.16190476199999998	0.48	0.276595745	0.17721519	0.236363636	0.283333333	0.154545455	0.043478261	0.087591241	0.306451613	0.327586207	0.384615385	0.46875	0.571428571	0.24	0.166666667	0.134615385	0.30952381	0.152542373	0.098591549	0.132352941	0.17857142899999998	0.17391304300000002	0.016949153	0.108433735	0.194805195	0.229166667	0.205479452	0.19607843100000005	0.3859649120000001	0.151260504	0.19101123600000006	0.110091743	0.4	0.046511628	0.015384615	0.026666667	0.042553191
chr1	11272852	11319480	-	RBBP5	0.180555556	0.195402299	0.0	0.06534475	0.949676981	0.320754717	0.254545455	0.258064516	0.34042553200000003	0.274509804	0.220930233	0.215384615	0.441860465	0.287878788	0.069767442	0.16	0.365384615	0.318181818	0.375	0.444444444	0.422222222	0.27027027	0.270833333	0.204545455	0.297297297	0.254901961	0.180327869	0.232876712	0.280701754	0.28571428600000004	0.05	0.182926829	0.283333333	0.236363636	0.260869565	0.323529412	0.452380952	0.246376812	0.261904762	0.220930233	0.333333333	0.05882352900000001	0.05714285700000001	0.039473684	0.085714286
chr16	21890658	21897805	-	hsa_circ_0038449	0.010204082	0.0	0.015809016999999998	0.072457627	0.252635158	0.295454545	0.269230769	0.247619048	0.44	0.34042553200000003	0.151898734	0.272727273	0.283333333	0.218181818	0.065217391	0.138686131	0.403225806	0.293103448	0.230769231	0.5	0.448979592	0.26	0.148148148	0.192307692	0.238095238	0.118644068	0.070422535	0.147058824	0.107142857	0.217391304	0.033898305	0.13253012	0.207792208	0.208333333	0.136986301	0.19607843100000005	0.315789474	0.201680672	0.235955056	0.183486239	0.4	0.046511628	0.030769231	0.026666667	0.063829787
chr19	35500995	35514451	+	TCF3	0.13888888900000002	0.045977011	0.049789882	0.034249662	0.949676981	0.20754717	0.236363636	0.225806452	0.127659574	0.294117647	0.26744186	0.307692308	0.372093023	0.303030303	0.093023256	0.26	0.384615385	0.113636364	0.25	0.259259259	0.15555555599999998	0.243243243	0.3125	0.340909091	0.162162162	0.274509804	0.344262295	0.328767123	0.350877193	0.392857143	0.1	0.35365853700000005	0.233333333	0.2	0.333333333	0.294117647	0.261904762	0.231884058	0.404761905	0.348837209	0.19047619	0.117647059	0.114285714	0.092105263	0.114285714
chr11	47199072	47204110	-	NFYA	0.0	0.011494253	0.0	0.182514646	0.960897654	0.113207547	0.163636364	0.193548387	0.08510638300000001	0.254901961	0.290697674	0.292307692	0.325581395	0.212121212	0.093023256	0.22	0.403846154	0.090909091	0.25	0.259259259	0.177777778	0.162162162	0.395833333	0.295454545	0.189189189	0.352941176	0.344262295	0.356164384	0.421052632	0.35714285700000004	0.133333333	0.341463415	0.333333333	0.127272727	0.333333333	0.352941176	0.35714285700000004	0.217391304	0.369047619	0.290697674	0.238095238	0.147058824	0.114285714	0.092105263	0.085714286
chr5	137278563	137278905	-	hsa_circ_0001534	0.0	0.0	0.0	0.561016949	0.980618837	0.295454545	0.384615385	0.447619048	0.3	0.319148936	0.151898734	0.218181818	0.333333333	0.345454545	0.195652174	0.145985401	0.419354839	0.206896552	0.153846154	0.28125	0.408163265	0.24	0.111111111	0.057692308	0.214285714	0.050847458	0.08450704199999999	0.044117647	0.238095238	0.17391304300000002	0.0	0.072289157	0.07792207799999999	0.729166667	0.273972603	0.235294118	0.315789474	0.394957983	0.202247191	0.13761467900000002	0.3	0.0	0.046153846	0.04	0.063829787
chr9	336581	340620	+	ATF3	0.027777778	0.0	0.061555837	0.036953583	0.984019041	0.396226415	0.309090909	0.306451613	0.382978723	0.352941176	0.23255814	0.230769231	0.418604651	0.348484848	0.069767442	0.17	0.403846154	0.227272727	0.3125	0.37037037	0.488888889	0.405405405	0.270833333	0.227272727	0.27027027	0.19607843100000005	0.147540984	0.178082192	0.280701754	0.267857143	0.033333333	0.182926829	0.266666667	0.254545455	0.246376812	0.264705882	0.452380952	0.289855072	0.273809524	0.26744186	0.28571428600000004	0.088235294	0.05714285700000001	0.026315789	0.114285714
chr2	27656861	27657427	+	CNBP	0.0	0.0	0.07065972200000001	0.307726465	0.879292758	0.324675325	0.442307692	0.524590164	0.6	0.6756756759999999	0.171875	0.2	0.5111111110000001	0.473684211	0.14285714300000002	0.148648649	0.333333333	0.355555556	0.484848485	0.3666666670000001	0.471698113	0.575	0.204545455	0.162790698	0.205882353	0.179487179	0.098591549	0.132352941	0.115384615	0.1875	0.0	0.193548387	0.34042553200000003	0.314285714	0.063492063	0.225	0.574468085	0.354545455	0.205882353	0.164705882	0.275	0.060606061	0.0	0.034482759	0.08
chr19	39805994	39811489	-	DDX3X	0.0	0.030075188	0.0	0.095914742	0.774566474	0.090909091	0.173076923	0.196721311	0.18	0.324324324	0.296875	0.266666667	0.311111111	0.263157895	0.107142857	0.27027027	0.333333333	0.177777778	0.242424242	0.4	0.16981132100000002	0.2	0.25	0.23255814	0.176470588	0.256410256	0.253521127	0.294117647	0.230769231	0.270833333	0.101694915	0.370967742	0.361702128	0.314285714	0.28571428600000004	0.375	0.319148936	0.118181818	0.338235294	0.258823529	0.25	0.060606061	0.148148148	0.172413793	0.16
chr17	43516842	43528129	-	hsa_circ_0007815	0.020408163	0.07777777799999999	0.0	0.020762712	0.924855491	0.14772727300000002	0.230769231	0.14285714300000002	0.16	0.319148936	0.329113924	0.363636364	0.283333333	0.190909091	0.043478261	0.167883212	0.290322581	0.120689655	0.230769231	0.34375	0.183673469	0.18	0.314814815	0.211538462	0.166666667	0.254237288	0.281690141	0.323529412	0.238095238	0.304347826	0.050847458	0.289156627	0.194805195	0.229166667	0.260273973	0.19607843100000005	0.245614035	0.134453782	0.393258427	0.201834862	0.4	0.093023256	0.076923077	0.053333333	0.042553191
chr17	15968183	15971435	-	hsa_circ_0000744	0.0	0.0	0.0	0.097881356	0.942196532	0.295454545	0.365384615	0.16190476199999998	0.46	0.5106382979999999	0.253164557	0.2	0.316666667	0.2	0.043478261	0.072992701	0.274193548	0.310344828	0.358974359	0.5	0.530612245	0.24	0.27777777800000003	0.192307692	0.452380952	0.203389831	0.12676056300000002	0.161764706	0.19047619	0.202898551	0.033898305	0.084337349	0.181818182	0.3125	0.178082192	0.215686275	0.368421053	0.151260504	0.269662921	0.110091743	0.35	0.046511628	0.030769231	0.026666667	0.042553191
chr14	58752308	58758425	-	MAX	0.055555556	0.0	0.0	0.025687247000000003	0.8595715740000001	0.528301887	0.381818182	0.33870967700000004	0.446808511	0.333333333	0.174418605	0.261538462	0.395348837	0.318181818	0.069767442	0.16	0.423076923	0.318181818	0.34375	0.444444444	0.577777778	0.405405405	0.229166667	0.204545455	0.35135135100000003	0.235294118	0.131147541	0.123287671	0.175438596	0.267857143	0.033333333	0.146341463	0.216666667	0.2	0.144927536	0.235294118	0.404761905	0.31884058	0.226190476	0.209302326	0.30952381	0.05882352900000001	0.042857143	0.026315789	0.05714285700000001
chr6	108243000	108250718	-	hsa_circ_0001635	0.051020408	0.007407406999999999	0.0	0.066101695	0.919415165	0.284090909	0.25	0.152380952	0.52	0.276595745	0.17721519	0.2	0.283333333	0.163636364	0.043478261	0.102189781	0.322580645	0.310344828	0.307692308	0.5	0.632653061	0.24	0.185185185	0.134615385	0.261904762	0.152542373	0.08450704199999999	0.176470588	0.130952381	0.188405797	0.033898305	0.144578313	0.181818182	0.270833333	0.16438356199999998	0.176470588	0.263157895	0.151260504	0.19101123600000006	0.165137615	0.425	0.046511628	0.046153846	0.04	0.042553191
chr4	178274461	178281831	+	hsa_circ_0001460	0.0	0.0	0.035132022	0.054661017	0.976878613	0.261363636	0.307692308	0.20952381	0.54	0.361702128	0.202531646	0.218181818	0.316666667	0.172727273	0.065217391	0.094890511	0.33870967700000004	0.344827586	0.307692308	0.3125	0.571428571	0.3	0.203703704	0.153846154	0.30952381	0.220338983	0.112676056	0.147058824	0.17857142899999998	0.188405797	0.033898305	0.108433735	0.16883116899999998	0.291666667	0.191780822	0.176470588	0.350877193	0.168067227	0.224719101	0.100917431	0.275	0.069767442	0.046153846	0.013333333	0.042553191
chr7	102137293	102150739	-	hsa_circ_0081677	0.132653061	0.025925926	0.0	0.016525424	0.696701802	0.13636363599999998	0.269230769	0.104761905	0.16	0.276595745	0.367088608	0.345454545	0.266666667	0.145454545	0.108695652	0.145985401	0.258064516	0.120689655	0.230769231	0.21875	0.163265306	0.16	0.37037037	0.211538462	0.19047619	0.288135593	0.29577464800000003	0.367647059	0.261904762	0.260869565	0.084745763	0.337349398	0.233766234	0.208333333	0.342465753	0.235294118	0.228070175	0.109243697	0.34831460700000005	0.229357798	0.225	0.093023256	0.123076923	0.08	0.08510638300000001
chr4	37612255	37636745	-	SP1	0.111111111	0.126436782	0.0	0.01171699	1.0	0.377358491	0.254545455	0.274193548	0.404255319	0.294117647	0.197674419	0.230769231	0.395348837	0.287878788	0.069767442	0.16	0.403846154	0.340909091	0.34375	0.444444444	0.5111111110000001	0.324324324	0.25	0.227272727	0.324324324	0.215686275	0.147540984	0.178082192	0.245614035	0.25	0.033333333	0.158536585	0.266666667	0.218181818	0.231884058	0.264705882	0.452380952	0.246376812	0.238095238	0.209302326	0.333333333	0.088235294	0.042857143	0.039473684	0.085714286
chr14	106331860	106355353	-	hsa_circ_0033785	0.010204082	0.022222222000000003	0.0008679030000000001	-0.06016949200000001	0.4233254	0.284090909	0.403846154	0.19047619	0.26	0.489361702	0.392405063	0.363636364	0.283333333	0.227272727	0.065217391	0.16058394199999998	0.241935484	0.224137931	0.256410256	0.21875	0.163265306	0.32	0.388888889	0.288461538	0.19047619	0.322033898	0.309859155	0.338235294	0.226190476	0.304347826	0.06779661	0.253012048	0.207792208	0.229166667	0.246575342	0.176470588	0.210526316	0.176470588	0.393258427	0.183486239	0.2	0.093023256	0.092307692	0.053333333	0.063829787
chr19	36564243	36594883	+	UBTF	0.319444444	0.045977011	0.045284985	0.03920685	0.984019041	0.226415094	0.236363636	0.225806452	0.191489362	0.274509804	0.290697674	0.276923077	0.418604651	0.257575758	0.093023256	0.19	0.365384615	0.204545455	0.28125	0.333333333	0.244444444	0.243243243	0.35416666700000005	0.272727273	0.216216216	0.294117647	0.295081967	0.301369863	0.333333333	0.35714285700000004	0.066666667	0.26829268300000003	0.3	0.181818182	0.304347826	0.352941176	0.380952381	0.217391304	0.35714285700000004	0.26744186	0.238095238	0.117647059	0.071428571	0.052631579000000005	0.114285714
chr17	44171925	44249598	-	hsa_circ_0044189	0.28571428600000004	0.085185185	0.00028250000000000004	0.013559322	0.758585515	0.238636364	0.25	0.171428571	0.42	0.29787234	0.189873418	0.218181818	0.3	0.172727273	0.065217391	0.109489051	0.35483871	0.275862069	0.307692308	0.46875	0.489795918	0.24	0.203703704	0.173076923	0.261904762	0.169491525	0.112676056	0.161764706	0.154761905	0.188405797	0.033898305	0.13253012	0.181818182	0.25	0.205479452	0.176470588	0.350877193	0.151260504	0.213483146	0.155963303	0.4	0.046511628	0.046153846	0.026666667	0.063829787
chr15	93470473	93521613	+	ZBTB33	0.097222222	0.137931034	0.033976807000000005	0.001802614	0.986739204	0.41509434	0.236363636	0.290322581	0.468085106	0.254901961	0.162790698	0.184615385	0.418604651	0.287878788	0.046511628	0.14	0.403846154	0.4318181820000001	0.375	0.518518519	0.6	0.297297297	0.208333333	0.181818182	0.324324324	0.176470588	0.114754098	0.136986301	0.228070175	0.214285714	0.033333333	0.12195122	0.233333333	0.218181818	0.202898551	0.264705882	0.5476190479999999	0.260869565	0.202380952	0.162790698	0.404761905	0.05882352900000001	0.042857143	0.026315789	0.05714285700000001
chr9	131721293	131745829	+	ETS1	0.25	0.16091954	0.034407655	0.046417305	0.903774226	0.320754717	0.254545455	0.193548387	0.34042553200000003	0.274509804	0.244186047	0.2	0.418604651	0.257575758	0.069767442	0.15	0.384615385	0.318181818	0.34375	0.4074074070000001	0.422222222	0.297297297	0.3125	0.227272727	0.297297297	0.254901961	0.180327869	0.232876712	0.263157895	0.267857143	0.066666667	0.195121951	0.266666667	0.2	0.304347826	0.323529412	0.35714285700000004	0.202898551	0.261904762	0.220930233	0.30952381	0.088235294	0.05714285700000001	0.052631579000000005	0.114285714
chr17	41165492	41165899	+	IRF1	0.0	0.0	0.139764269	0.261829653	0.899013941	0.094339623	0.218181818	0.112903226	0.042553191	0.13725490199999998	0.290697674	0.261538462	0.279069767	0.333333333	0.046511628	0.39	0.384615385	0.045454545	0.46875	0.185185185	0.044444444000000013	0.135135135	0.25	0.159090909	0.135135135	0.039215686	0.163934426	0.342465753	0.350877193	0.303571429	0.0	0.35365853700000005	0.533333333	0.127272727	0.246376812	0.441176471	0.238095238	0.217391304	0.404761905	0.511627907	0.238095238	0.294117647	0.071428571	0.065789474	0.14285714300000002
chr3	119316694	119328423	+	FOS	0.0	0.022988506	0.038755736	0.023433979	0.94899694	0.377358491	0.309090909	0.35483871	0.319148936	0.274509804	0.209302326	0.215384615	0.441860465	0.318181818	0.023255814	0.18	0.384615385	0.340909091	0.375	0.37037037	0.4	0.297297297	0.291666667	0.181818182	0.216216216	0.19607843100000005	0.180327869	0.16438356199999998	0.350877193	0.267857143	0.016666667	0.182926829	0.25	0.2	0.289855072	0.323529412	0.5476190479999999	0.333333333	0.25	0.186046512	0.333333333	0.029411765	0.028571429	0.026315789	0.05714285700000001
chr12	6961284	6964985	+	HDAC2	0.013888889	0.0	0.033374887	0.199188824	0.984019041	0.245283019	0.181818182	0.274193548	0.212765957	0.215686275	0.220930233	0.230769231	0.418604651	0.287878788	0.11627907	0.24	0.307692308	0.090909091	0.34375	0.296296296	0.222222222	0.216216216	0.375	0.295454545	0.189189189	0.294117647	0.344262295	0.232876712	0.438596491	0.321428571	0.116666667	0.195121951	0.25	0.181818182	0.304347826	0.441176471	0.5476190479999999	0.289855072	0.261904762	0.26744186	0.214285714	0.117647059	0.171428571	0.065789474	0.14285714300000002
chr7	155465560	155473602	+	hsa_circ_0001772	0.020408163	0.022222222000000003	0.04429444	0.0	0.965657939	0.227272727	0.153846154	0.19047619	0.48	0.425531915	0.139240506	0.181818182	0.266666667	0.154545455	0.065217391	0.116788321	0.35483871	0.396551724	0.256410256	0.4375	0.571428571	0.26	0.240740741	0.153846154	0.380952381	0.13559322	0.08450704199999999	0.132352941	0.130952381	0.15942029	0.033898305	0.120481928	0.12987013	0.208333333	0.178082192	0.176470588	0.315789474	0.14285714300000002	0.19101123600000006	0.146788991	0.325	0.093023256	0.030769231	0.026666667	0.063829787
chr17	44597577	44601250	+	FBL	0.0	0.007518797	0.053615785	0.080817052	0.64433866	0.38961039	0.346153846	0.393442623	0.52	0.459459459	0.234375	0.288888889	0.422222222	0.456140351	0.071428571	0.216216216	0.333333333	0.466666667	0.484848485	0.433333333	0.5471698110000001	0.325	0.25	0.255813953	0.352941176	0.256410256	0.08450704199999999	0.147058824	0.128205128	0.208333333	0.033898305	0.129032258	0.276595745	0.4	0.174603175	0.175	0.382978723	0.209090909	0.279411765	0.188235294	0.425	0.060606061	0.055555556	0.017241378999999998	0.08
chr1	41571413	41627104	-	hsa_circ_0000062	0.163265306	0.048148148	0.000365681	0.069491525	0.980958858	0.363636364	0.365384615	0.219047619	0.52	0.425531915	0.202531646	0.236363636	0.316666667	0.218181818	0.043478261	0.116788321	0.33870967700000004	0.413793103	0.384615385	0.4375	0.469387755	0.34	0.222222222	0.192307692	0.30952381	0.186440678	0.098591549	0.132352941	0.130952381	0.188405797	0.016949153	0.108433735	0.14285714300000002	0.291666667	0.16438356199999998	0.176470588	0.280701754	0.18487395	0.213483146	0.146788991	0.425	0.046511628	0.015384615	0.013333333	0.042553191
chr5	149778518	149778894	+	hsa_circ_0001545	0.0	0.0	0.070770974	-0.005508475	0.878612717	0.090909091	0.096153846	0.180952381	0.1	0.404255319	0.303797468	0.818181818	0.216666667	0.263636364	0.108695652	0.15328467199999998	0.258064516	0.051724138	0.076923077	0.34375	0.06122449	0.06	0.388888889	0.365384615	0.119047619	0.220338983	0.15492957699999998	0.161764706	0.25	0.463768116	0.050847458	0.253012048	0.246753247	0.229166667	0.178082192	0.215686275	0.228070175	0.176470588	0.662921348	0.247706422	0.125	0.11627907	0.046153846	0.0	0.063829787
chr2	231158985	231256944	+	hsa_circ_0001106	0.091836735	0.055555556	0.034637647	-0.021610169	0.7065623940000001	0.238636364	0.326923077	0.19047619	0.36	0.361702128	0.240506329	0.236363636	0.333333333	0.181818182	0.043478261	0.109489051	0.322580645	0.293103448	0.307692308	0.34375	0.428571429	0.26	0.240740741	0.173076923	0.261904762	0.203389831	0.14084507	0.161764706	0.19047619	0.188405797	0.033898305	0.13253012	0.194805195	0.291666667	0.205479452	0.19607843100000005	0.403508772	0.159663866	0.224719101	0.13761467900000002	0.3	0.046511628	0.030769231	0.026666667	0.042553191
chr3	4558159	4562778	+	EIF4A3	0.015151515	0.0	0.077323718	-0.001332149	0.933696022	0.22077922100000005	0.288461538	0.262295082	0.3	0.432432432	0.265625	0.355555556	0.4	0.350877193	0.035714286	0.216216216	0.350877193	0.288888889	0.363636364	0.333333333	0.396226415	0.275	0.25	0.255813953	0.352941176	0.307692308	0.15492957699999998	0.205882353	0.230769231	0.375	0.050847458	0.225806452	0.34042553200000003	0.314285714	0.333333333	0.25	0.489361702	0.154545455	0.352941176	0.211764706	0.3	0.060606061	0.037037037	0.034482759	0.12
chr9	70887907	70889854	+	hsa_circ_0087136	0.0	0.0	0.045116829	0.03940678	0.555593336	0.284090909	0.269230769	0.152380952	0.54	0.234042553	0.202531646	0.127272727	0.383333333	0.127272727	0.065217391	0.087591241	0.370967742	0.310344828	0.307692308	0.40625	0.428571429	0.18	0.27777777800000003	0.115384615	0.14285714300000002	0.203389831	0.112676056	0.191176471	0.130952381	0.144927536	0.050847458	0.084337349	0.207792208	0.270833333	0.232876712	0.19607843100000005	0.438596491	0.117647059	0.146067416	0.128440367	0.25	0.093023256	0.061538462	0.053333333	0.063829787
chr1	113098489	113159517	-	hsa_circ_0000107	0.255102041	0.059259259	0.0	0.07584745799999999	0.984019041	0.295454545	0.326923077	0.180952381	0.46	0.361702128	0.215189873	0.236363636	0.316666667	0.172727273	0.043478261	0.094890511	0.322580645	0.362068966	0.333333333	0.40625	0.530612245	0.26	0.222222222	0.153846154	0.30952381	0.186440678	0.112676056	0.191176471	0.14285714300000002	0.202898551	0.033898305	0.144578313	0.16883116899999998	0.25	0.205479452	0.176470588	0.315789474	0.159663866	0.213483146	0.13761467900000002	0.375	0.046511628	0.046153846	0.026666667	0.042553191
chr14	24650916	24652719	-	NR3C1	0.0	0.0	0.0	0.284362325	0.984019041	0.113207547	0.163636364	0.225806452	0.08510638300000001	0.274509804	0.313953488	0.323076923	0.255813953	0.242424242	0.069767442	0.28	0.346153846	0.113636364	0.1875	0.148148148	0.044444444000000013	0.189189189	0.270833333	0.340909091	0.162162162	0.235294118	0.393442623	0.424657534	0.333333333	0.392857143	0.116666667	0.414634146	0.4166666670000001	0.145454545	0.202898551	0.323529412	0.261904762	0.246376812	0.464285714	0.325581395	0.071428571	0.117647059	0.1	0.105263158	0.171428571
chr12	123944385	123950941	+	TBL1XR1	0.013888889	0.022988506	0.039134312	0.048219919000000014	0.967018021	0.28301886800000003	0.272727273	0.225806452	0.212765957	0.235294118	0.220930233	0.2	0.418604651	0.303030303	0.11627907	0.18	0.403846154	0.159090909	0.3125	0.37037037	0.311111111	0.243243243	0.270833333	0.272727273	0.216216216	0.235294118	0.196721311	0.273972603	0.315789474	0.267857143	0.133333333	0.219512195	0.3	0.2	0.347826087	0.294117647	0.380952381	0.260869565	0.261904762	0.279069767	0.30952381	0.117647059	0.1	0.078947368	0.14285714300000002
chr4	2743386	2747262	-	PML	0.0	0.0	0.0	-0.066246057	0.94899694	0.132075472	0.145454545	0.274193548	0.127659574	0.254901961	0.244186047	0.276923077	0.488372093	0.272727273	0.139534884	0.23	0.365384615	0.090909091	0.21875	0.222222222	0.133333333	0.243243243	0.375	0.295454545	0.162162162	0.235294118	0.278688525	0.383561644	0.315789474	0.35714285700000004	0.1	0.329268293	0.383333333	0.127272727	0.304347826	0.470588235	0.35714285700000004	0.231884058	0.404761905	0.279069767	0.166666667	0.205882353	0.128571429	0.078947368	0.14285714300000002
chr11	870120	899401	-	POLR2A	0.111111111	0.229885057	0.0	-0.055881027	0.84767086	0.113207547	0.163636364	0.14516129	0.08510638300000001	0.274509804	0.313953488	0.323076923	0.348837209	0.212121212	0.11627907	0.21	0.288461538	0.06818181799999999	0.1875	0.148148148	0.111111111	0.162162162	0.4375	0.295454545	0.135135135	0.31372549	0.409836066	0.424657534	0.3859649120000001	0.392857143	0.116666667	0.390243902	0.383333333	0.127272727	0.362318841	0.470588235	0.261904762	0.15942029	0.428571429	0.290697674	0.14285714300000002	0.147058824	0.14285714300000002	0.078947368	0.171428571
chr5	9379934	9437964	-	TCF12	0.06944444400000001	0.24137931	0.000218592	-0.064443443	0.937776267	0.396226415	0.272727273	0.306451613	0.446808511	0.333333333	0.174418605	0.215384615	0.441860465	0.303030303	0.046511628	0.15	0.403846154	0.409090909	0.40625	0.481481481	0.5111111110000001	0.324324324	0.270833333	0.227272727	0.297297297	0.19607843100000005	0.131147541	0.123287671	0.245614035	0.232142857	0.033333333	0.12195122	0.233333333	0.254545455	0.202898551	0.264705882	0.523809524	0.260869565	0.226190476	0.174418605	0.333333333	0.088235294	0.028571429	0.026315789	0.05714285700000001
chr1	205689628	205696933	-	GTF3C2	0.083333333	0.022988506	0.0	0.0522758	0.960897654	0.433962264	0.290909091	0.241935484	0.5106382979999999	0.294117647	0.209302326	0.215384615	0.418604651	0.272727273	0.046511628	0.15	0.346153846	0.4318181820000001	0.46875	0.481481481	0.5555555560000001	0.324324324	0.270833333	0.159090909	0.297297297	0.19607843100000005	0.131147541	0.16438356199999998	0.245614035	0.25	0.033333333	0.146341463	0.233333333	0.236363636	0.231884058	0.235294118	0.428571429	0.260869565	0.214285714	0.209302326	0.333333333	0.05882352900000001	0.028571429	0.026315789	0.085714286
chr2	216995597	217071016	+	FOXA1	0.125	0.229885057	0.035662183	0.046417305	0.998639918	0.41509434	0.272727273	0.33870967700000004	0.446808511	0.31372549	0.174418605	0.2	0.465116279	0.318181818	0.046511628	0.15	0.384615385	0.409090909	0.375	0.481481481	0.533333333	0.324324324	0.25	0.181818182	0.324324324	0.19607843100000005	0.131147541	0.136986301	0.228070175	0.232142857	0.033333333	0.12195122	0.233333333	0.236363636	0.202898551	0.264705882	0.5476190479999999	0.304347826	0.226190476	0.186046512	0.35714285700000004	0.05882352900000001	0.028571429	0.026315789	0.05714285700000001
chr3	47476497	47484581	-	hsa_circ_0001292	0.020408163	0.003703704	0.0	0.028389831	0.908534512	0.204545455	0.269230769	0.114285714	0.36	0.29787234	0.253164557	0.236363636	0.333333333	0.145454545	0.043478261	0.102189781	0.322580645	0.24137931	0.307692308	0.40625	0.367346939	0.24	0.296296296	0.192307692	0.238095238	0.220338983	0.15492957699999998	0.264705882	0.17857142899999998	0.231884058	0.050847458	0.180722892	0.22077922100000005	0.25	0.273972603	0.19607843100000005	0.315789474	0.134453782	0.25842696600000004	0.155963303	0.325	0.046511628	0.046153846	0.04	0.063829787
chr20	35405844	35433305	-	CTCF	0.194444444	0.183908046	0.0	0.07706174	0.953757225	0.28301886800000003	0.272727273	0.209677419	0.234042553	0.254901961	0.325581395	0.276923077	0.418604651	0.257575758	0.069767442	0.18	0.326923077	0.159090909	0.3125	0.259259259	0.266666667	0.297297297	0.375	0.227272727	0.216216216	0.31372549	0.31147541	0.315068493	0.3859649120000001	0.35714285700000004	0.083333333	0.243902439	0.316666667	0.236363636	0.347826087	0.352941176	0.380952381	0.231884058	0.333333333	0.255813953	0.214285714	0.088235294	0.071428571	0.052631579000000005	0.085714286
chr20	35539620	35540955	-	hsa_circ_0001152	0.0	0.003703704	0.0	0.08177966099999999	0.918055083	0.352272727	0.365384615	0.20952381	0.54	0.468085106	0.101265823	0.290909091	0.3666666670000001	0.2	0.02173913	0.145985401	0.322580645	0.327586207	0.384615385	0.4375	0.571428571	0.24	0.203703704	0.192307692	0.380952381	0.169491525	0.042253521	0.088235294	0.14285714300000002	0.202898551	0.016949153	0.120481928	0.090909091	0.25	0.150684932	0.13725490199999998	0.421052632	0.243697479	0.213483146	0.146788991	0.35	0.046511628	0.015384615	0.013333333	0.08510638300000001
chr12	109212024	109217137	-	GTF2F1	0.041666667	0.011494253	0.0	-0.026588553	0.928935736	0.320754717	0.290909091	0.306451613	0.319148936	0.333333333	0.220930233	0.261538462	0.418604651	0.333333333	0.069767442	0.15	0.423076923	0.227272727	0.3125	0.481481481	0.333333333	0.35135135100000003	0.25	0.272727273	0.243243243	0.235294118	0.163934426	0.205479452	0.263157895	0.339285714	0.05	0.17073170699999998	0.266666667	0.2	0.275362319	0.352941176	0.404761905	0.289855072	0.345238095	0.23255814	0.333333333	0.088235294	0.028571429	0.052631579000000005	0.114285714
chr14	31185129	31204064	+	hsa_circ_0000528	0.020408163	0.003703704	0.028676895	0.03940678	0.941516491	0.238636364	0.288461538	0.171428571	0.44	0.34042553200000003	0.215189873	0.218181818	0.3	0.163636364	0.043478261	0.08029197099999999	0.33870967700000004	0.344827586	0.358974359	0.46875	0.510204082	0.24	0.185185185	0.153846154	0.333333333	0.169491525	0.112676056	0.117647059	0.202380952	0.15942029	0.016949153	0.108433735	0.16883116899999998	0.3125	0.16438356199999998	0.19607843100000005	0.421052632	0.14285714300000002	0.179775281	0.100917431	0.4	0.046511628	0.015384615	0.013333333	0.042553191
chr2	96533187	96563213	-	EIF4A3	0.0	0.022556391	0.006670673	0.013321492	0.469568174	0.28571428600000004	0.269230769	0.393442623	0.44	0.486486486	0.1875	0.266666667	0.444444444	0.350877193	0.071428571	0.189189189	0.49122807	0.488888889	0.333333333	0.5	0.452830189	0.35	0.25	0.186046512	0.352941176	0.179487179	0.070422535	0.088235294	0.166666667	0.229166667	0.016949153	0.112903226	0.276595745	0.342857143	0.19047619	0.225	0.5106382979999999	0.172727273	0.25	0.15294117599999998	0.375	0.060606061	0.018518519	0.017241378999999998	0.12
chr11	108106396	108119829	+	hsa_circ_0000356	0.051020408	0.014814815	0.042291829	0.049152542	0.955457327	0.261363636	0.288461538	0.180952381	0.46	0.361702128	0.202531646	0.2	0.333333333	0.172727273	0.043478261	0.109489051	0.322580645	0.362068966	0.384615385	0.46875	0.551020408	0.26	0.222222222	0.153846154	0.380952381	0.203389831	0.098591549	0.147058824	0.14285714300000002	0.188405797	0.016949153	0.108433735	0.15584415599999998	0.25	0.178082192	0.19607843100000005	0.350877193	0.151260504	0.213483146	0.128440367	0.4	0.046511628	0.015384615	0.013333333	0.042553191
chr17	44701609	44704078	+	SRSF1	0.015151515	0.007518797	0.033790732000000004	0.105239787	0.8000680040000001	0.376623377	0.269230769	0.327868852	0.46	0.405405405	0.203125	0.311111111	0.333333333	0.333333333	0.035714286	0.22972973	0.473684211	0.4	0.393939394	0.566666667	0.490566038	0.375	0.204545455	0.186046512	0.411764706	0.205128205	0.056338028	0.102941176	0.141025641	0.229166667	0.033898305	0.177419355	0.234042553	0.428571429	0.158730159	0.125	0.382978723	0.154545455	0.25	0.223529412	0.425	0.060606061	0.018518519	0.034482759	0.08
chr5	154291286	154307110	-	NFIC	0.097222222	0.022988506	0.0	0.057683641	1.0	0.433962264	0.272727273	0.274193548	0.489361702	0.333333333	0.197674419	0.16923076899999998	0.441860465	0.303030303	0.046511628	0.12	0.384615385	0.454545455	0.46875	0.518518519	0.577777778	0.297297297	0.270833333	0.181818182	0.35135135100000003	0.19607843100000005	0.147540984	0.178082192	0.263157895	0.232142857	0.033333333	0.146341463	0.216666667	0.254545455	0.217391304	0.235294118	0.476190476	0.246376812	0.226190476	0.174418605	0.380952381	0.05882352900000001	0.042857143	0.026315789	0.05714285700000001
chr20	34304661	34313077	-	hsa_circ_0001147	0.071428571	0.011111111000000002	0.0	0.015254237	0.963617817	0.193181818	0.307692308	0.095238095	0.32	0.276595745	0.22784810100000005	0.254545455	0.3	0.145454545	0.108695652	0.102189781	0.306451613	0.189655172	0.256410256	0.375	0.428571429	0.22	0.222222222	0.173076923	0.261904762	0.186440678	0.12676056300000002	0.25	0.166666667	0.217391304	0.06779661	0.192771084	0.246753247	0.208333333	0.301369863	0.215686275	0.298245614	0.117647059	0.247191011	0.183486239	0.35	0.069767442	0.061538462	0.066666667	0.106382979
chr3	49335984	49363278	-	HNF4A	0.333333333	0.16091954	0.0	0.023884633	0.920435226	0.358490566	0.290909091	0.241935484	0.29787234	0.254901961	0.244186047	0.276923077	0.418604651	0.287878788	0.069767442	0.18	0.423076923	0.25	0.34375	0.4074074070000001	0.311111111	0.324324324	0.291666667	0.227272727	0.243243243	0.254901961	0.196721311	0.232876712	0.263157895	0.321428571	0.066666667	0.25609756100000003	0.283333333	0.2	0.275362319	0.323529412	0.333333333	0.246376812	0.297619048	0.279069767	0.30952381	0.088235294	0.05714285700000001	0.065789474	0.085714286
chr11	61912498	61913166	+	hsa_circ_0000315	0.0	0.0	0.065687542	0.202118644	0.962597756	0.034090909	0.25	0.238095238	0.02	0.14893617	0.265822785	0.509090909	0.166666667	0.227272727	0.130434783	0.28467153300000003	0.209677419	0.0	0.076923077	0.125	0.020408163	0.06	0.166666667	0.288461538	0.071428571	0.101694915	0.29577464800000003	0.397058824	0.214285714	0.31884058	0.118644068	0.518072289	0.207792208	0.125	0.260273973	0.176470588	0.122807018	0.260504202	0.415730337	0.311926606	0.025	0.069767442	0.107692308	0.2	0.021276596
chr9	35703771	35711079	-	EBF1	0.0	0.022988506	0.000217008	0.199639477	0.964637878	0.188679245	0.272727273	0.193548387	0.191489362	0.274509804	0.313953488	0.230769231	0.395348837	0.242424242	0.069767442	0.2	0.326923077	0.13636363599999998	0.375	0.37037037	0.2	0.324324324	0.333333333	0.340909091	0.243243243	0.352941176	0.360655738	0.315068493	0.403508772	0.321428571	0.1	0.231707317	0.333333333	0.218181818	0.362318841	0.323529412	0.428571429	0.217391304	0.333333333	0.23255814	0.238095238	0.088235294	0.114285714	0.052631579000000005	0.14285714300000002
chr10	17730025	17738868	+	hsa_circ_0000222	0.010204082	0.0	0.037443814	0.036864407	0.998639918	0.272727273	0.25	0.20952381	0.52	0.34042553200000003	0.151898734	0.181818182	0.25	0.190909091	0.02173913	0.087591241	0.403225806	0.344827586	0.333333333	0.5	0.591836735	0.28	0.148148148	0.173076923	0.333333333	0.152542373	0.08450704199999999	0.117647059	0.119047619	0.17391304300000002	0.016949153	0.096385542	0.16883116899999998	0.208333333	0.150684932	0.176470588	0.368421053	0.159663866	0.19101123600000006	0.13761467900000002	0.425	0.046511628	0.030769231	0.013333333	0.042553191
chr12	49091920	49093623	-	CREB1	0.0	0.0	0.0	0.071653898	0.956137368	0.41509434	0.290909091	0.290322581	0.617021277	0.294117647	0.174418605	0.184615385	0.372093023	0.257575758	0.046511628	0.11	0.423076923	0.340909091	0.375	0.37037037	0.8666666670000001	0.378378378	0.25	0.181818182	0.324324324	0.215686275	0.147540984	0.109589041	0.228070175	0.17857142899999998	0.033333333	0.097560976	0.2	0.254545455	0.202898551	0.264705882	0.452380952	0.260869565	0.214285714	0.139534884	0.35714285700000004	0.05882352900000001	0.042857143	0.026315789	0.028571429
chr17	76108998	76113725	-	REST	0.027777778	0.011494253	0.0	-0.028391167	0.731723903	0.16981132100000002	0.163636364	0.177419355	0.08510638300000001	0.215686275	0.302325581	0.215384615	0.302325581	0.181818182	0.139534884	0.21	0.346153846	0.06818181799999999	0.25	0.185185185	0.15555555599999998	0.162162162	0.375	0.272727273	0.216216216	0.254901961	0.540983607	0.452054795	0.403508772	0.303571429	0.133333333	0.35365853700000005	0.383333333	0.145454545	0.376811594	0.382352941	0.28571428600000004	0.17391304300000002	0.333333333	0.255813953	0.166666667	0.117647059	0.157142857	0.092105263	0.228571429
chr14	106331852	106344406	-	hsa_circ_0033755	0.0	0.014814815	0.001624375	-0.027966102000000003	0.4233254	0.409090909	0.538461538	0.238095238	0.42	0.531914894	0.316455696	0.309090909	0.316666667	0.263636364	0.065217391	0.138686131	0.258064516	0.344827586	0.333333333	0.28125	0.244897959	0.42	0.296296296	0.25	0.238095238	0.254237288	0.197183099	0.235294118	0.17857142899999998	0.275362319	0.06779661	0.16867469899999998	0.16883116899999998	0.270833333	0.191780822	0.156862745	0.228070175	0.22689075600000005	0.303370787	0.155963303	0.25	0.11627907	0.061538462	0.066666667	0.042553191
chr19	3381709	3382241	+	ZNF263	0.0	0.0	0.077267536	0.611086075	0.668820129	0.0	0.472727273	0.241935484	0.0	0.156862745	0.104651163	0.430769231	0.558139535	0.227272727	0.604651163	0.23	0.115384615	0.0	0.1875	0.074074074	0.0	0.108108108	0.35416666700000005	0.4318181820000001	0.216216216	0.450980392	0.213114754	0.328767123	0.263157895	0.464285714	0.4	0.5	0.533333333	0.2	0.115942029	0.6764705879999999	0.35714285700000004	0.5507246379999999	0.130952381	0.348837209	0.0	0.264705882	0.4	0.6184210529999999	0.371428571
chr17	40930974	40931617	+	RXRA	0.0	0.0	0.046732762	0.39612438	0.878612717	0.16981132100000002	0.2	0.14516129	0.106382979	0.333333333	0.325581395	0.261538462	0.372093023	0.212121212	0.139534884	0.22	0.307692308	0.272727273	0.28125	0.185185185	0.2	0.081081081	0.4791666670000001	0.363636364	0.297297297	0.37254902	0.409836066	0.273972603	0.596491228	0.303571429	0.05	0.31707317100000004	0.266666667	0.163636364	0.405797101	0.470588235	0.5476190479999999	0.246376812	0.333333333	0.162790698	0.214285714	0.088235294	0.071428571	0.078947368	0.05714285700000001
chr1	101372407	101387397	+	hsa_circ_0000098	0.020408163	0.014814815	0.029627979	0.068220339	1.0	0.261363636	0.269230769	0.16190476199999998	0.52	0.34042553200000003	0.151898734	0.163636364	0.283333333	0.145454545	0.043478261	0.065693431	0.33870967700000004	0.448275862	0.333333333	0.5	0.673469388	0.24	0.166666667	0.115384615	0.333333333	0.13559322	0.08450704199999999	0.102941176	0.154761905	0.15942029	0.016949153	0.072289157	0.16883116899999998	0.270833333	0.191780822	0.13725490199999998	0.456140351	0.134453782	0.157303371	0.091743119	0.425	0.023255814	0.015384615	0.013333333	0.042553191
chr2	64083439	64090062	+	NFATC1	0.027777778	0.0	0.037065608	0.079315007	0.984019041	0.41509434	0.272727273	0.290322581	0.468085106	0.333333333	0.162790698	0.184615385	0.418604651	0.303030303	0.046511628	0.14	0.384615385	0.454545455	0.40625	0.5555555560000001	0.577777778	0.297297297	0.208333333	0.204545455	0.35135135100000003	0.19607843100000005	0.147540984	0.136986301	0.210526316	0.25	0.016666667	0.12195122	0.183333333	0.163636364	0.202898551	0.294117647	0.5	0.275362319	0.214285714	0.197674419	0.428571429	0.088235294	0.028571429	0.013157895	0.05714285700000001
chr9	99301359	99327765	-	E2F6	0.180555556	0.068965517	0.0	0.0063091480000000005	0.921795308	0.471698113	0.254545455	0.306451613	0.425531915	0.294117647	0.186046512	0.2	0.418604651	0.287878788	0.046511628	0.15	0.384615385	0.340909091	0.375	0.518518519	0.5111111110000001	0.35135135100000003	0.25	0.181818182	0.27027027	0.19607843100000005	0.131147541	0.178082192	0.228070175	0.232142857	0.05	0.146341463	0.233333333	0.236363636	0.202898551	0.294117647	0.428571429	0.260869565	0.25	0.186046512	0.35714285700000004	0.088235294	0.042857143	0.039473684	0.085714286
chr2	55808702	55816092	-	hsa_circ_0001007	0.010204082	0.0	0.0	0.066525424	0.959197552	0.318181818	0.307692308	0.180952381	0.6	0.29787234	0.17721519	0.2	0.316666667	0.190909091	0.02173913	0.08029197099999999	0.33870967700000004	0.344827586	0.307692308	0.40625	0.6938775509999999	0.28	0.166666667	0.115384615	0.261904762	0.169491525	0.08450704199999999	0.132352941	0.107142857	0.130434783	0.033898305	0.084337349	0.194805195	0.25	0.16438356199999998	0.117647059	0.368421053	0.151260504	0.19101123600000006	0.119266055	0.375	0.023255814	0.030769231	0.026666667	0.042553191
chr13	110838731	110895081	-	JUN	0.06944444400000001	0.24137931	2.85e-05	-0.08968003599999999	0.901734104	0.33962264200000003	0.254545455	0.290322581	0.34042553200000003	0.31372549	0.23255814	0.230769231	0.418604651	0.272727273	0.069767442	0.18	0.365384615	0.318181818	0.3125	0.37037037	0.4	0.297297297	0.291666667	0.25	0.27027027	0.235294118	0.196721311	0.191780822	0.315789474	0.267857143	0.05	0.182926829	0.283333333	0.218181818	0.246376812	0.323529412	0.523809524	0.260869565	0.273809524	0.186046512	0.261904762	0.117647059	0.05714285700000001	0.052631579000000005	0.085714286
chr14	106331860	106357444	-	hsa_circ_0033789	0.010204082	0.022222222000000003	0.000797278	-0.06440678	0.4233254	0.261363636	0.384615385	0.180952381	0.26	0.489361702	0.405063291	0.363636364	0.283333333	0.218181818	0.065217391	0.15328467199999998	0.241935484	0.206896552	0.230769231	0.1875	0.163265306	0.32	0.4074074070000001	0.288461538	0.19047619	0.33898305100000004	0.338028169	0.367647059	0.238095238	0.304347826	0.06779661	0.253012048	0.207792208	0.229166667	0.260273973	0.176470588	0.210526316	0.168067227	0.404494382	0.183486239	0.175	0.093023256	0.092307692	0.053333333	0.063829787
chr19	59086765	59097723	+	ZNF143	0.111111111	0.137931034	0.03078663	-0.008111762	0.585175111	0.188679245	0.218181818	0.225806452	0.191489362	0.274509804	0.23255814	0.261538462	0.348837209	0.227272727	0.093023256	0.19	0.365384615	0.204545455	0.28125	0.333333333	0.266666667	0.243243243	0.333333333	0.227272727	0.216216216	0.254901961	0.31147541	0.287671233	0.456140351	0.321428571	0.133333333	0.25609756100000003	0.3	0.181818182	0.304347826	0.323529412	0.523809524	0.217391304	0.273809524	0.26744186	0.238095238	0.117647059	0.085714286	0.078947368	0.171428571
chr19	58331098	58331917	+	HNRNPK	0.0	0.0	0.052931357000000005	-0.073268206	0.458347501	0.116883117	0.173076923	0.245901639	0.18	0.189189189	0.25	0.244444444	0.488888889	0.368421053	0.321428571	0.35135135100000003	0.315789474	0.111111111	0.212121212	0.433333333	0.226415094	0.25	0.25	0.23255814	0.294117647	0.333333333	0.23943662	0.25	0.166666667	0.35416666700000005	0.118644068	0.370967742	0.446808511	0.314285714	0.238095238	0.325	0.34042553200000003	0.1	0.455882353	0.34117647100000004	0.3	0.303030303	0.27777777800000003	0.310344828	0.16
chr3	47719687	47727660	-	hsa_circ_0001296	0.051020408	0.011111111000000002	0.000787861	0.002118644	1.0	0.261363636	0.25	0.16190476199999998	0.4	0.319148936	0.202531646	0.2	0.3	0.154545455	0.086956522	0.087591241	0.322580645	0.275862069	0.307692308	0.40625	0.530612245	0.28	0.222222222	0.134615385	0.30952381	0.186440678	0.12676056300000002	0.191176471	0.154761905	0.17391304300000002	0.06779661	0.156626506	0.194805195	0.291666667	0.219178082	0.19607843100000005	0.280701754	0.100840336	0.202247191	0.146788991	0.35	0.069767442	0.107692308	0.066666667	0.08510638300000001
chr11	396813	404908	+	HDAC2	0.0	0.16091954	0.072586815	0.06399279	0.806188371	0.018867925	0.090909091	0.08064516099999999	0.0	0.31372549	0.244186047	0.230769231	0.651162791	0.106060606	0.209302326	0.15	0.173076923	0.045454545	0.15625	0.185185185	0.0	0.108108108	0.895833333	0.409090909	0.216216216	1.0	1.0	0.493150685	0.3859649120000001	0.25	0.566666667	0.329268293	0.3	0.109090909	0.5507246379999999	0.352941176	0.119047619	0.086956522	0.238095238	0.151162791	0.047619048	0.147058824	0.771428571	0.15789473699999998	0.114285714
chr2	85846342	85876406	+	CREB1	0.208333333	0.091954023	0.038513384	0.035150969	0.998639918	0.28301886800000003	0.236363636	0.241935484	0.276595745	0.254901961	0.220930233	0.184615385	0.441860465	0.272727273	0.069767442	0.18	0.384615385	0.25	0.34375	0.481481481	0.422222222	0.27027027	0.270833333	0.227272727	0.27027027	0.254901961	0.180327869	0.232876712	0.280701754	0.267857143	0.05	0.207317073	0.266666667	0.2	0.289855072	0.323529412	0.404761905	0.231884058	0.261904762	0.244186047	0.380952381	0.088235294	0.05714285700000001	0.039473684	0.114285714
chr9	33960823	34017187	-	FOXA1	0.444444444	0.333333333	0.0	0.02748986	1.0	0.396226415	0.272727273	0.258064516	0.425531915	0.274509804	0.197674419	0.2	0.418604651	0.257575758	0.069767442	0.13	0.384615385	0.409090909	0.34375	0.518518519	0.5111111110000001	0.324324324	0.270833333	0.181818182	0.324324324	0.235294118	0.131147541	0.191780822	0.263157895	0.232142857	0.05	0.158536585	0.25	0.2	0.275362319	0.264705882	0.428571429	0.231884058	0.226190476	0.186046512	0.35714285700000004	0.088235294	0.05714285700000001	0.039473684	0.085714286
chr3	183515710	183519316	+	hsa_circ_0001371	0.0	0.011111111000000002	0.044817066	0.016101695	0.980618837	0.14772727300000002	0.192307692	0.133333333	0.36	0.361702128	0.265822785	0.236363636	0.316666667	0.172727273	0.043478261	0.116788321	0.306451613	0.206896552	0.256410256	0.46875	0.367346939	0.22	0.333333333	0.230769231	0.19047619	0.203389831	0.211267606	0.279411765	0.226190476	0.260869565	0.084745763	0.13253012	0.246753247	0.229166667	0.273972603	0.254901961	0.298245614	0.134453782	0.303370787	0.146788991	0.4	0.11627907	0.061538462	0.04	0.08510638300000001
chr3	141228409	141248644	+	FBL	0.060606061	0.07518797	0.064015759	0.063943162	0.938456307	0.324675325	0.269230769	0.344262295	0.48	0.459459459	0.203125	0.266666667	0.422222222	0.3859649120000001	0.071428571	0.216216216	0.350877193	0.488888889	0.363636364	0.5	0.509433962	0.35	0.25	0.186046512	0.352941176	0.230769231	0.070422535	0.132352941	0.141025641	0.208333333	0.033898305	0.161290323	0.255319149	0.342857143	0.206349206	0.2	0.446808511	0.172727273	0.25	0.188235294	0.375	0.060606061	0.037037037	0.034482759	0.12
chr3	49736908	49738142	+	FBL	0.0	0.0	0.148684562	0.235790409	0.896973818	0.038961039	0.211538462	0.180327869	0.04	0.405405405	0.4375	0.422222222	0.422222222	0.263157895	0.14285714300000002	0.324324324	0.263157895	0.044444444000000013	0.181818182	0.1	0.037735849	0.1	0.477272727	0.325581395	0.176470588	0.512820513	0.323943662	0.455882353	0.282051282	0.25	0.101694915	0.629032258	0.553191489	0.314285714	0.396825397	0.4	0.234042553	0.13636363599999998	0.441176471	0.294117647	0.1	0.090909091	0.166666667	0.137931034	0.2
chr22	30736184	30736801	-	GATA2	0.0	0.0	0.0	0.385759351	0.980618837	0.188679245	0.272727273	0.33870967700000004	0.063829787	0.254901961	0.418604651	0.353846154	0.302325581	0.318181818	0.046511628	0.16	0.461538462	0.06818181799999999	0.09375	0.296296296	0.244444444	0.27027027	0.375	0.13636363599999998	0.27027027	0.352941176	0.524590164	0.397260274	0.421052632	0.321428571	0.183333333	0.158536585	0.483333333	0.2	0.333333333	0.323529412	0.35714285700000004	0.333333333	0.380952381	0.209302326	0.19047619	0.088235294	0.114285714	0.065789474	0.14285714300000002
chr2	183841620	183888644	-	CHD1	0.06944444400000001	0.172413793	0.000101376	0.060838215	0.976878613	0.433962264	0.254545455	0.322580645	0.553191489	0.294117647	0.151162791	0.16923076899999998	0.418604651	0.287878788	0.046511628	0.12	0.403846154	0.545454545	0.375	0.592592593	0.688888889	0.35135135100000003	0.229166667	0.159090909	0.35135135100000003	0.19607843100000005	0.114754098	0.109589041	0.210526316	0.196428571	0.016666667	0.097560976	0.216666667	0.218181818	0.188405797	0.235294118	0.5	0.260869565	0.19047619	0.139534884	0.428571429	0.05882352900000001	0.028571429	0.013157895	0.05714285700000001
chr20	25604680	25615463	+	hsa_circ_0059682	0.010204082	0.0	0.027796437	0.0059322030000000005	0.671880313	0.170454545	0.307692308	0.152380952	0.28	0.319148936	0.253164557	0.290909091	0.3	0.154545455	0.065217391	0.116788321	0.306451613	0.24137931	0.282051282	0.28125	0.367346939	0.22	0.27777777800000003	0.192307692	0.214285714	0.237288136	0.183098592	0.235294118	0.226190476	0.202898551	0.06779661	0.192771084	0.233766234	0.270833333	0.246575342	0.215686275	0.368421053	0.12605042	0.224719101	0.13761467900000002	0.375	0.069767442	0.076923077	0.053333333	0.08510638300000001
chr11	4123222	4133292	+	BCL3	0.125	0.011494253	0.037433096	0.104100946	0.980958858	0.433962264	0.236363636	0.258064516	0.468085106	0.254901961	0.174418605	0.16923076899999998	0.395348837	0.272727273	0.069767442	0.14	0.403846154	0.386363636	0.40625	0.5555555560000001	0.5555555560000001	0.324324324	0.25	0.204545455	0.297297297	0.19607843100000005	0.131147541	0.178082192	0.228070175	0.232142857	0.05	0.158536585	0.216666667	0.236363636	0.246376812	0.264705882	0.404761905	0.217391304	0.214285714	0.209302326	0.35714285700000004	0.088235294	0.042857143	0.039473684	0.085714286
chr12	56548838	56549376	+	IRF1	0.0	0.0	0.07934732900000001	0.471383506	0.921455287	0.28301886800000003	0.545454545	0.322580645	0.127659574	0.294117647	0.255813953	0.2	0.395348837	0.287878788	0.162790698	0.33	0.461538462	0.159090909	0.21875	0.259259259	0.088888889	0.513513514	0.1875	0.4318181820000001	0.243243243	0.392156863	0.180327869	0.205479452	0.298245614	0.267857143	0.066666667	0.231707317	0.116666667	0.109090909	0.246376812	0.264705882	0.30952381	0.347826087	0.238095238	0.372093023	0.14285714300000002	0.176470588	0.085714286	0.052631579000000005	0.171428571
chr15	43067332	43109295	-	USF1	0.208333333	0.126436782	0.0	0.054529067	0.979258756	0.433962264	0.309090909	0.274193548	0.468085106	0.352941176	0.186046512	0.2	0.441860465	0.303030303	0.046511628	0.15	0.365384615	0.477272727	0.40625	0.444444444	0.5111111110000001	0.324324324	0.270833333	0.204545455	0.324324324	0.235294118	0.147540984	0.178082192	0.245614035	0.25	0.033333333	0.134146341	0.233333333	0.236363636	0.231884058	0.294117647	0.452380952	0.260869565	0.238095238	0.197674419	0.333333333	0.05882352900000001	0.042857143	0.026315789	0.085714286
chr5	179136873	179143295	+	hsa_circ_0001565	0.081632653	0.011111111000000002	0.031032632	0.026271186	0.875212513	0.227272727	0.288461538	0.14285714300000002	0.32	0.29787234	0.278481013	0.218181818	0.3	0.172727273	0.130434783	0.116788321	0.290322581	0.24137931	0.230769231	0.4375	0.326530612	0.2	0.296296296	0.173076923	0.238095238	0.203389831	0.15492957699999998	0.279411765	0.17857142899999998	0.246376812	0.06779661	0.228915663	0.181818182	0.270833333	0.260273973	0.176470588	0.228070175	0.12605042	0.25842696600000004	0.201834862	0.325	0.093023256	0.107692308	0.08	0.08510638300000001
chr10	5932213	5957534	+	CHD2	0.083333333	0.057471264	0.039908888	-0.007210455	0.922475349	0.28301886800000003	0.236363636	0.258064516	0.319148936	0.274509804	0.209302326	0.215384615	0.418604651	0.257575758	0.069767442	0.17	0.384615385	0.272727273	0.3125	0.4074074070000001	0.377777778	0.297297297	0.291666667	0.227272727	0.243243243	0.235294118	0.180327869	0.219178082	0.315789474	0.28571428600000004	0.066666667	0.195121951	0.283333333	0.2	0.260869565	0.352941176	0.476190476	0.246376812	0.261904762	0.23255814	0.28571428600000004	0.088235294	0.071428571	0.065789474	0.085714286
chr3	10029498	10046928	+	hsa_circ_0064198	0.051020408	0.022222222000000003	0.046279788	-0.011016949	0.557633458	0.193181818	0.288461538	0.133333333	0.36	0.319148936	0.291139241	0.290909091	0.316666667	0.145454545	0.065217391	0.102189781	0.290322581	0.25862069	0.307692308	0.40625	0.408163265	0.24	0.314814815	0.192307692	0.238095238	0.254237288	0.169014085	0.235294118	0.202380952	0.231884058	0.06779661	0.16867469899999998	0.181818182	0.291666667	0.246575342	0.19607843100000005	0.333333333	0.117647059	0.25842696600000004	0.146788991	0.35	0.093023256	0.061538462	0.04	0.063829787
chr7	77378740	77387395	+	hsa_circ_0001720	0.040816327	0.003703704	0.032636604	0.080508475	0.960217613	0.261363636	0.25	0.180952381	0.42	0.29787234	0.202531646	0.2	0.35	0.163636364	0.043478261	0.102189781	0.35483871	0.310344828	0.333333333	0.53125	0.489795918	0.28	0.203703704	0.153846154	0.238095238	0.186440678	0.112676056	0.132352941	0.166666667	0.188405797	0.016949153	0.108433735	0.15584415599999998	0.3125	0.16438356199999998	0.19607843100000005	0.368421053	0.14285714300000002	0.213483146	0.13761467900000002	0.425	0.046511628	0.030769231	0.026666667	0.042553191
chr21	44514580	44520629	-	HDAC2	0.06944444400000001	0.0	0.0	0.022532672000000004	0.871132268	0.433962264	0.254545455	0.322580645	0.425531915	0.274509804	0.220930233	0.215384615	0.395348837	0.318181818	0.11627907	0.18	0.423076923	0.295454545	0.28125	0.4074074070000001	0.422222222	0.378378378	0.3125	0.204545455	0.27027027	0.235294118	0.180327869	0.246575342	0.210526316	0.28571428600000004	0.083333333	0.195121951	0.266666667	0.218181818	0.188405797	0.294117647	0.380952381	0.231884058	0.261904762	0.255813953	0.30952381	0.147058824	0.114285714	0.092105263	0.114285714
chr22	36680582	36681169	+	ARID3A	0.0	0.0	0.056570988	-0.135196034	0.807888473	0.264150943	0.345454545	0.241935484	0.14893617	0.392156863	0.395348837	0.215384615	0.441860465	0.303030303	0.069767442	0.32	0.134615385	0.06818181799999999	0.375	0.444444444	0.111111111	0.540540541	0.458333333	0.386363636	0.27027027	0.509803922	0.475409836	0.273972603	0.350877193	0.303571429	0.0	0.37804878	0.15	0.163636364	0.289855072	0.264705882	0.28571428600000004	0.217391304	0.428571429	0.279069767	0.28571428600000004	0.205882353	0.071428571	0.039473684	0.0
chr6	155181871	155182132	+	CSTF2T	0.0	0.0	0.025487447000000003	0.051509769	0.606936416	0.298701299	0.288461538	0.31147541	0.54	0.405405405	0.359375	0.333333333	0.5111111110000001	0.473684211	0.0	0.459459459	0.192982456	0.333333333	0.454545455	0.3666666670000001	0.358490566	0.1	0.340909091	0.255813953	0.441176471	0.871794872	0.323943662	0.161764706	0.102564103	0.4791666670000001	0.13559322	0.177419355	0.08510638300000001	0.428571429	0.126984127	0.1	0.319148936	0.209090909	0.455882353	0.270588235	0.275	0.0	0.148148148	0.068965517	0.0
chr5	167915606	167921655	+	hsa_circ_0001550	0.030612245	0.003703704	0.037614883	0.038135593	0.956817409	0.25	0.307692308	0.171428571	0.4	0.382978723	0.215189873	0.254545455	0.3	0.145454545	0.043478261	0.094890511	0.370967742	0.327586207	0.230769231	0.46875	0.510204082	0.24	0.203703704	0.173076923	0.261904762	0.152542373	0.112676056	0.161764706	0.17857142899999998	0.17391304300000002	0.016949153	0.144578313	0.194805195	0.291666667	0.205479452	0.19607843100000005	0.298245614	0.151260504	0.224719101	0.155963303	0.3	0.023255814	0.015384615	0.013333333	0.063829787
chr6	56380247	56394572	-	MAFF	0.0	0.057471264	0.0	0.08292023400000001	0.978578715	0.471698113	0.272727273	0.370967742	0.531914894	0.333333333	0.151162791	0.2	0.418604651	0.303030303	0.023255814	0.14	0.442307692	0.522727273	0.34375	0.518518519	0.666666667	0.324324324	0.208333333	0.204545455	0.35135135100000003	0.156862745	0.098360656	0.08219178099999999	0.192982456	0.214285714	0.016666667	0.097560976	0.183333333	0.218181818	0.17391304300000002	0.235294118	0.5476190479999999	0.333333333	0.202380952	0.151162791	0.333333333	0.05882352900000001	0.014285714	0.013157895	0.05714285700000001
chr6	144858717	144860579	+	hsa_circ_0001647	0.010204082	0.0	0.037067147	0.01779661	0.919075145	0.397727273	0.288461538	0.257142857	0.62	0.382978723	0.101265823	0.290909091	0.283333333	0.245454545	0.065217391	0.109489051	0.322580645	0.465517241	0.282051282	0.46875	0.571428571	0.34	0.148148148	0.134615385	0.28571428600000004	0.152542373	0.056338028	0.073529412	0.05952381	0.188405797	0.016949153	0.108433735	0.15584415599999998	0.25	0.123287671	0.13725490199999998	0.192982456	0.218487395	0.213483146	0.19266055	0.275	0.023255814	0.061538462	0.026666667	0.042553191
chr4	54280781	54310270	+	hsa_circ_0001412	0.091836735	0.048148148	0.030814479	0.043644068	0.984019041	0.306818182	0.269230769	0.19047619	0.54	0.34042553200000003	0.151898734	0.181818182	0.3	0.172727273	0.043478261	0.087591241	0.33870967700000004	0.396551724	0.333333333	0.5	0.6938775509999999	0.28	0.166666667	0.134615385	0.333333333	0.152542373	0.070422535	0.102941176	0.130952381	0.144927536	0.016949153	0.096385542	0.15584415599999998	0.270833333	0.16438356199999998	0.156862745	0.333333333	0.14285714300000002	0.16853932600000002	0.110091743	0.45	0.046511628	0.030769231	0.026666667	0.042553191
chr13	51501542	51523641	+	hsa_circ_0000489	0.030612245	0.044444444000000013	0.031459521000000004	0.024152542000000003	0.972798368	0.272727273	0.269230769	0.2	0.48	0.361702128	0.189873418	0.218181818	0.316666667	0.2	0.02173913	0.124087591	0.33870967700000004	0.344827586	0.282051282	0.40625	0.551020408	0.24	0.203703704	0.192307692	0.261904762	0.13559322	0.098591549	0.132352941	0.154761905	0.17391304300000002	0.016949153	0.120481928	0.15584415599999998	0.25	0.16438356199999998	0.176470588	0.368421053	0.18487395	0.224719101	0.128440367	0.375	0.046511628	0.015384615	0.013333333	0.021276596
chr3	47719687	47742892	-	POLR2A	0.152777778	0.137931034	0.000272448	0.038756196	0.954097246	0.396226415	0.254545455	0.258064516	0.446808511	0.274509804	0.186046512	0.184615385	0.441860465	0.257575758	0.069767442	0.13	0.384615385	0.363636364	0.375	0.518518519	0.577777778	0.324324324	0.270833333	0.181818182	0.35135135100000003	0.235294118	0.147540984	0.178082192	0.228070175	0.232142857	0.05	0.146341463	0.25	0.218181818	0.231884058	0.294117647	0.452380952	0.217391304	0.214285714	0.174418605	0.35714285700000004	0.05882352900000001	0.071428571	0.052631579000000005	0.085714286
chr22	19707842	19708392	+	MAZ	0.0	0.0	0.063244381	0.27444795	0.756545393	0.094339623	0.290909091	0.258064516	0.0	0.254901961	0.290697674	0.307692308	0.348837209	0.227272727	0.162790698	0.27	0.557692308	0.113636364	0.21875	0.185185185	0.0	0.243243243	0.229166667	0.409090909	0.243243243	0.31372549	0.295081967	0.452054795	0.315789474	0.35714285700000004	0.066666667	0.37804878	0.3666666670000001	0.290909091	0.188405797	0.382352941	0.261904762	0.289855072	0.321428571	0.290697674	0.0	0.05882352900000001	0.214285714	0.065789474	0.371428571
chrX	77270158	77275895	+	U2AF2	0.015151515	0.007518797	0.04654781	0.069715808	0.834410065	0.28571428600000004	0.423076923	0.262295082	0.34	0.486486486	0.34375	0.355555556	0.488888889	0.298245614	0.071428571	0.189189189	0.298245614	0.311111111	0.424242424	0.3	0.33962264200000003	0.4	0.340909091	0.23255814	0.294117647	0.307692308	0.183098592	0.205882353	0.256410256	0.270833333	0.050847458	0.241935484	0.34042553200000003	0.428571429	0.333333333	0.25	0.5106382979999999	0.181818182	0.279411765	0.15294117599999998	0.3	0.060606061	0.055555556	0.017241378999999998	0.12
chr9	123972513	124028032	+	hsa_circ_0088336	0.14285714300000002	0.051851852	0.02710902	0.015677966	0.930975859	0.25	0.346153846	0.171428571	0.36	0.34042553200000003	0.253164557	0.272727273	0.333333333	0.190909091	0.065217391	0.116788321	0.306451613	0.25862069	0.307692308	0.375	0.367346939	0.26	0.259259259	0.192307692	0.238095238	0.203389831	0.15492957699999998	0.205882353	0.214285714	0.231884058	0.033898305	0.16867469899999998	0.194805195	0.270833333	0.260273973	0.19607843100000005	0.350877193	0.168067227	0.25842696600000004	0.174311927	0.325	0.069767442	0.046153846	0.026666667	0.063829787
chr22	38889714	38897285	-	FOXA1	0.027777778	0.045977011	0.0	0.09148265	0.960897654	0.358490566	0.272727273	0.225806452	0.404255319	0.254901961	0.244186047	0.2	0.395348837	0.257575758	0.093023256	0.14	0.403846154	0.340909091	0.34375	0.518518519	0.444444444	0.297297297	0.25	0.204545455	0.324324324	0.254901961	0.147540984	0.205479452	0.245614035	0.28571428600000004	0.05	0.146341463	0.283333333	0.181818182	0.260869565	0.264705882	0.428571429	0.231884058	0.25	0.197674419	0.333333333	0.088235294	0.05714285700000001	0.052631579000000005	0.085714286
chr16	71712657	71715808	-	hsa_circ_0000715	0.0	0.0	0.0	0.137288136	0.972798368	0.227272727	0.307692308	0.20952381	0.56	0.255319149	0.189873418	0.181818182	0.35	0.181818182	0.065217391	0.109489051	0.322580645	0.379310345	0.41025641	0.53125	0.489795918	0.26	0.148148148	0.153846154	0.35714285700000004	0.220338983	0.12676056300000002	0.132352941	0.202380952	0.17391304300000002	0.016949153	0.072289157	0.15584415599999998	0.333333333	0.246575342	0.19607843100000005	0.3859649120000001	0.193277311	0.19101123600000006	0.110091743	0.4	0.046511628	0.046153846	0.04	0.042553191
chr1	204527768	204528188	+	hsa_circ_0016168	0.0	0.0	0.026095159	-0.038983051	0.615436926	0.159090909	0.134615385	0.133333333	0.34	0.361702128	0.303797468	0.309090909	0.233333333	0.154545455	0.152173913	0.051094891	0.5	0.413793103	0.128205128	0.4375	0.204081633	0.2	0.314814815	0.134615385	0.28571428600000004	0.203389831	0.14084507	0.308823529	0.119047619	0.347826087	0.033898305	0.289156627	0.181818182	0.291666667	0.095890411	0.19607843100000005	0.175438596	0.159663866	0.269662921	0.220183486	0.425	0.11627907	0.030769231	0.066666667	0.042553191
chr9	84202837	84249216	-	FOSL2	0.027777778	0.103448276	0.0	0.041009464	1.0	0.358490566	0.236363636	0.274193548	0.382978723	0.294117647	0.197674419	0.215384615	0.418604651	0.257575758	0.069767442	0.16	0.365384615	0.295454545	0.3125	0.444444444	0.444444444	0.297297297	0.270833333	0.204545455	0.243243243	0.215686275	0.180327869	0.191780822	0.280701754	0.25	0.05	0.158536585	0.3	0.2	0.231884058	0.323529412	0.5	0.260869565	0.25	0.186046512	0.333333333	0.088235294	0.05714285700000001	0.039473684	0.085714286
chr14	70236227	70236759	+	hsa_circ_0000549	0.0	0.0	0.014722962	0.8	0.888133288	0.14772727300000002	0.076923077	0.180952381	0.48	0.08510638300000001	0.164556962	0.163636364	0.15	0.154545455	0.456521739	0.058394160999999986	0.370967742	0.293103448	0.384615385	0.28125	0.224489796	0.16	0.111111111	0.211538462	0.095238095	0.101694915	0.056338028	0.279411765	0.333333333	0.130434783	0.13559322	0.156626506	0.272727273	0.4791666670000001	0.123287671	0.588235294	0.192982456	0.176470588	0.19101123600000006	0.155963303	0.425	0.209302326	0.2	0.106666667	0.361702128
chr21	36206706	36231875	-	MTA3	0.027777778	0.206896552	0.0	-0.015772871	0.930635838	0.377358491	0.254545455	0.306451613	0.34042553200000003	0.274509804	0.23255814	0.246153846	0.418604651	0.303030303	0.069767442	0.17	0.384615385	0.340909091	0.34375	0.444444444	0.333333333	0.324324324	0.291666667	0.227272727	0.243243243	0.254901961	0.196721311	0.219178082	0.280701754	0.267857143	0.05	0.195121951	0.283333333	0.181818182	0.246376812	0.323529412	0.476190476	0.275362319	0.273809524	0.23255814	0.28571428600000004	0.088235294	0.05714285700000001	0.039473684	0.085714286
chr10	111667448	111674857	-	HDAC2	0.0	0.0	0.0	0.067147364	0.960897654	0.358490566	0.218181818	0.35483871	0.425531915	0.254901961	0.209302326	0.16923076899999998	0.372093023	0.318181818	0.046511628	0.17	0.461538462	0.363636364	0.40625	0.592592593	0.444444444	0.405405405	0.270833333	0.227272727	0.297297297	0.235294118	0.147540984	0.178082192	0.245614035	0.232142857	0.033333333	0.12195122	0.266666667	0.218181818	0.231884058	0.264705882	0.380952381	0.275362319	0.226190476	0.197674419	0.35714285700000004	0.088235294	0.042857143	0.013157895	0.05714285700000001
chr12	122468605	122481959	+	hsa_circ_0000452	0.14285714300000002	0.044444444000000013	0.039132536	-0.024152542000000003	1.0	0.204545455	0.288461538	0.114285714	0.24	0.276595745	0.35443038	0.327272727	0.266666667	0.154545455	0.108695652	0.131386861	0.258064516	0.172413793	0.230769231	0.25	0.224489796	0.22	0.314814815	0.192307692	0.19047619	0.254237288	0.253521127	0.338235294	0.238095238	0.246376812	0.101694915	0.289156627	0.233766234	0.270833333	0.287671233	0.19607843100000005	0.263157895	0.117647059	0.325842697	0.211009174	0.2	0.11627907	0.107692308	0.066666667	0.08510638300000001
chr2	149519350	149522715	+	ACIN1	0.0	0.0	0.059511885999999986	0.225577265	1.0	0.402597403	0.288461538	0.360655738	0.68	0.378378378	0.15625	0.222222222	0.488888889	0.403508772	0.035714286	0.135135135	0.368421053	0.488888889	0.424242424	0.566666667	0.679245283	0.325	0.181818182	0.209302326	0.323529412	0.230769231	0.056338028	0.102941176	0.153846154	0.25	0.0	0.048387097	0.191489362	0.428571429	0.174603175	0.2	0.425531915	0.209090909	0.235294118	0.141176471	0.425	0.03030303	0.018518519	0.017241378999999998	0.04
chr6	149899957	149903739	+	hsa_circ_0001650	0.010204082	0.0	0.031944479	0.075	0.948656919	0.272727273	0.230769231	0.180952381	0.54	0.276595745	0.17721519	0.236363636	0.35	0.154545455	0.065217391	0.109489051	0.258064516	0.344827586	0.358974359	0.625	0.6122448979999999	0.22	0.203703704	0.153846154	0.30952381	0.186440678	0.112676056	0.102941176	0.14285714300000002	0.17391304300000002	0.050847458	0.096385542	0.14285714300000002	0.291666667	0.232876712	0.13725490199999998	0.368421053	0.159663866	0.202247191	0.119266055	0.475	0.046511628	0.046153846	0.013333333	0.063829787
chr16	23999828	24046868	+	FXR1	0.13636363599999998	0.105263158	0.077150107	0.004884547	0.937096226	0.246753247	0.307692308	0.295081967	0.32	0.432432432	0.3125	0.377777778	0.422222222	0.333333333	0.071428571	0.243243243	0.350877193	0.311111111	0.363636364	0.333333333	0.301886792	0.3	0.340909091	0.255813953	0.294117647	0.333333333	0.169014085	0.205882353	0.230769231	0.333333333	0.033898305	0.241935484	0.361702128	0.342857143	0.301587302	0.275	0.404255319	0.172727273	0.352941176	0.211764706	0.3	0.090909091	0.055555556	0.034482759	0.12
chr17	29490203	29533389	+	USF2	0.125	0.068965517	0.038988584	0.074357819	1.0	0.509433962	0.309090909	0.33870967700000004	0.489361702	0.31372549	0.162790698	0.184615385	0.441860465	0.287878788	0.046511628	0.14	0.423076923	0.5	0.40625	0.518518519	0.577777778	0.35135135100000003	0.208333333	0.181818182	0.324324324	0.19607843100000005	0.114754098	0.123287671	0.210526316	0.196428571	0.033333333	0.109756098	0.216666667	0.254545455	0.17391304300000002	0.205882353	0.476190476	0.289855072	0.202380952	0.151162791	0.380952381	0.05882352900000001	0.028571429	0.026315789	0.085714286
chr4	47892629	47916222	-	CBX3	0.055555556	0.057471264	0.00013464	0.054979721	0.980958858	0.41509434	0.254545455	0.306451613	0.5106382979999999	0.274509804	0.151162791	0.16923076899999998	0.395348837	0.272727273	0.046511628	0.11	0.403846154	0.409090909	0.375	0.592592593	0.688888889	0.297297297	0.1875	0.181818182	0.35135135100000003	0.13725490199999998	0.098360656	0.150684932	0.210526316	0.214285714	0.033333333	0.12195122	0.233333333	0.218181818	0.188405797	0.264705882	0.5	0.289855072	0.17857142899999998	0.151162791	0.404761905	0.05882352900000001	0.042857143	0.026315789	0.05714285700000001
chr3	119219541	119222868	+	hsa_circ_0001329	0.0	0.0	0.047158677	0.087711864	0.979938796	0.25	0.269230769	0.14285714300000002	0.52	0.34042553200000003	0.164556962	0.218181818	0.3666666670000001	0.127272727	0.043478261	0.08029197099999999	0.306451613	0.327586207	0.461538462	0.46875	0.632653061	0.24	0.203703704	0.153846154	0.333333333	0.152542373	0.112676056	0.132352941	0.154761905	0.17391304300000002	0.033898305	0.13253012	0.16883116899999998	0.291666667	0.232876712	0.156862745	0.403508772	0.134453782	0.224719101	0.100917431	0.375	0.023255814	0.030769231	0.013333333	0.042553191
chr7	32852368	32878278	+	hsa_circ_0007400	0.010204082	0.018518519	0.053544748	0.048728814	0.473648419	0.272727273	0.346153846	0.171428571	0.42	0.404255319	0.240506329	0.236363636	0.316666667	0.163636364	0.043478261	0.087591241	0.322580645	0.327586207	0.333333333	0.375	0.510204082	0.28	0.259259259	0.192307692	0.30952381	0.203389831	0.169014085	0.176470588	0.202380952	0.188405797	0.033898305	0.108433735	0.194805195	0.270833333	0.219178082	0.156862745	0.403508772	0.159663866	0.213483146	0.110091743	0.35	0.046511628	0.030769231	0.013333333	0.042553191
chr3	47539775	47552716	-	HMGN3	0.13888888900000002	0.022988506	0.00024552	0.021180712	0.979938796	0.301886792	0.254545455	0.225806452	0.276595745	0.274509804	0.255813953	0.276923077	0.395348837	0.257575758	0.046511628	0.16	0.365384615	0.272727273	0.34375	0.37037037	0.288888889	0.297297297	0.3125	0.227272727	0.297297297	0.254901961	0.213114754	0.260273973	0.315789474	0.303571429	0.066666667	0.243902439	0.316666667	0.2	0.304347826	0.323529412	0.35714285700000004	0.217391304	0.30952381	0.220930233	0.261904762	0.117647059	0.05714285700000001	0.039473684	0.114285714
chrX	3778830	3781615	-	hsa_circ_0089837	0.020408163	0.0	0.0	0.006355932	0.111526692	0.170454545	0.307692308	0.104761905	0.2	0.787234043	0.316455696	0.4	0.5166666670000001	0.127272727	0.065217391	0.08029197099999999	0.241935484	0.206896552	0.230769231	0.25	0.224489796	0.2	0.814814815	0.173076923	0.404761905	0.288135593	0.23943662	0.220588235	0.19047619	0.202898551	0.101694915	0.180722892	0.298701299	0.208333333	0.342465753	0.176470588	0.333333333	0.117647059	0.269662921	0.128440367	0.2	0.069767442	0.046153846	0.066666667	0.08510638300000001
chr6	56915571	56955692	+	hsa_circ_0001611	0.102040816	0.02962963	0.026559714	0.03940678	0.842230534	0.261363636	0.346153846	0.171428571	0.42	0.361702128	0.202531646	0.236363636	0.333333333	0.145454545	0.065217391	0.094890511	0.322580645	0.327586207	0.358974359	0.375	0.489795918	0.26	0.222222222	0.153846154	0.28571428600000004	0.186440678	0.12676056300000002	0.176470588	0.17857142899999998	0.188405797	0.033898305	0.144578313	0.194805195	0.270833333	0.219178082	0.19607843100000005	0.350877193	0.134453782	0.213483146	0.119266055	0.35	0.046511628	0.046153846	0.04	0.063829787
chr3	150083108	150110454	-	hsa_circ_0003186	0.040816327	0.025925926	0.0	0.052118644000000006	0.955457327	0.284090909	0.346153846	0.180952381	0.46	0.361702128	0.215189873	0.236363636	0.333333333	0.190909091	0.043478261	0.109489051	0.35483871	0.344827586	0.333333333	0.40625	0.448979592	0.28	0.240740741	0.192307692	0.261904762	0.203389831	0.12676056300000002	0.161764706	0.166666667	0.17391304300000002	0.033898305	0.120481928	0.181818182	0.270833333	0.205479452	0.156862745	0.350877193	0.168067227	0.213483146	0.146788991	0.35	0.046511628	0.030769231	0.013333333	0.042553191
chr1	6676816	6680397	+	hsa_circ_0000011	0.0	0.003703704	0.04556726	0.072457627	0.926215573	0.125	0.269230769	0.133333333	0.18	0.276595745	0.265822785	0.272727273	0.316666667	0.127272727	0.130434783	0.138686131	0.290322581	0.08620689699999999	0.230769231	0.3125	0.224489796	0.2	0.333333333	0.25	0.19047619	0.254237288	0.197183099	0.279411765	0.17857142899999998	0.246376812	0.101694915	0.21686747	0.324675325	0.145833333	0.342465753	0.254901961	0.280701754	0.117647059	0.314606742	0.165137615	0.275	0.093023256	0.092307692	0.08	0.106382979
chr17	44143902	44172067	-	hsa_circ_0004422	0.091836735	0.040740741	0.0	0.021186441	0.921795308	0.25	0.288461538	0.171428571	0.46	0.361702128	0.17721519	0.218181818	0.3	0.163636364	0.043478261	0.102189781	0.306451613	0.362068966	0.333333333	0.46875	0.530612245	0.3	0.203703704	0.153846154	0.30952381	0.186440678	0.098591549	0.132352941	0.14285714300000002	0.188405797	0.016949153	0.120481928	0.16883116899999998	0.229166667	0.191780822	0.176470588	0.368421053	0.151260504	0.19101123600000006	0.13761467900000002	0.425	0.046511628	0.030769231	0.026666667	0.042553191
chr6	43013973	43014845	-	TCF12	0.0	0.0	0.0	0.372239748	0.964637878	0.094339623	0.290909091	0.274193548	0.021276596	0.254901961	0.372093023	0.323076923	0.372093023	0.212121212	0.046511628	0.24	0.307692308	0.045454545	0.3125	0.074074074	0.022222222000000003	0.35135135100000003	0.4375	0.363636364	0.162162162	0.607843137	0.459016393	0.246575342	0.526315789	0.28571428600000004	0.116666667	0.231707317	0.483333333	0.290909091	0.333333333	0.235294118	0.452380952	0.275362319	0.28571428600000004	0.197674419	0.071428571	0.147058824	0.2	0.065789474	0.05714285700000001
chr19	12825634	12826553	-	hsa_circ_0000894	0.0	0.0	0.0	0.377966102	0.924855491	0.0	0.269230769	0.095238095	0.02	0.29787234	0.46835443	0.454545455	0.333333333	0.109090909	0.152173913	0.16058394199999998	0.35483871	0.017241378999999998	0.076923077	0.09375	0.040816327	0.18	0.37037037	0.307692308	0.119047619	0.35593220299999995	0.464788732	0.5	0.214285714	0.304347826	0.152542373	0.361445783	0.363636364	0.333333333	0.232876712	0.19607843100000005	0.245614035	0.117647059	0.438202247	0.211009174	0.025	0.162790698	0.153846154	0.106666667	0.08510638300000001
chr15	81271271	81274523	-	hsa_circ_0000645	0.010204082	0.0	0.0	-0.004237288	0.959537572	0.204545455	0.307692308	0.171428571	0.28	0.29787234	0.22784810100000005	0.290909091	0.316666667	0.2	0.108695652	0.131386861	0.322580645	0.172413793	0.333333333	0.25	0.326530612	0.2	0.259259259	0.269230769	0.19047619	0.186440678	0.14084507	0.264705882	0.17857142899999998	0.304347826	0.084745763	0.180722892	0.233766234	0.270833333	0.273972603	0.215686275	0.298245614	0.193277311	0.269662921	0.183486239	0.35	0.11627907	0.092307692	0.066666667	0.08510638300000001
chr17	40939295	40940815	+	TAF7	0.0	0.0	0.099975765	0.319513294	0.883373002	0.075471698	0.127272727	0.258064516	0.127659574	0.235294118	0.441860465	0.16923076899999998	0.302325581	0.303030303	0.093023256	0.19	0.423076923	0.06818181799999999	0.40625	0.296296296	0.15555555599999998	0.216216216	0.3125	0.363636364	0.243243243	0.411764706	0.557377049	0.356164384	0.6315789470000001	0.392857143	0.05	0.219512195	0.3	0.290909091	0.405797101	0.411764706	0.380952381	0.202898551	0.452380952	0.23255814	0.166666667	0.117647059	0.1	0.092105263	0.028571429
chr17	74737038	74772623	+	MBD4	0.305555556	0.137931034	0.031781383	0.000450653	0.930635838	0.396226415	0.272727273	0.258064516	0.382978723	0.294117647	0.220930233	0.230769231	0.418604651	0.272727273	0.069767442	0.16	0.384615385	0.340909091	0.34375	0.444444444	0.422222222	0.297297297	0.291666667	0.204545455	0.27027027	0.215686275	0.163934426	0.205479452	0.263157895	0.267857143	0.05	0.195121951	0.25	0.218181818	0.260869565	0.294117647	0.428571429	0.246376812	0.261904762	0.220930233	0.30952381	0.088235294	0.05714285700000001	0.052631579000000005	0.085714286
chr1	151237641	151239954	+	NFYA	0.0	0.0	0.047917594	0.22487607	1.0	0.245283019	0.2	0.35483871	0.234042553	0.235294118	0.220930233	0.292307692	0.302325581	0.348484848	0.093023256	0.26	0.442307692	0.113636364	0.3125	0.37037037	0.222222222	0.297297297	0.208333333	0.318181818	0.162162162	0.235294118	0.278688525	0.246575342	0.403508772	0.339285714	0.033333333	0.243902439	0.3666666670000001	0.181818182	0.246376812	0.323529412	0.452380952	0.289855072	0.369047619	0.313953488	0.238095238	0.117647059	0.071428571	0.039473684	0.028571429
chr1	158153725	158226854	+	hsa_circ_0000143	0.081632653	0.048148148	0.046033385	0.006779661	0.244474668	0.306818182	0.384615385	0.20952381	0.42	0.382978723	0.215189873	0.254545455	0.316666667	0.190909091	0.043478261	0.116788321	0.322580645	0.344827586	0.307692308	0.34375	0.428571429	0.3	0.203703704	0.173076923	0.261904762	0.186440678	0.12676056300000002	0.147058824	0.17857142899999998	0.188405797	0.033898305	0.120481928	0.181818182	0.270833333	0.205479452	0.176470588	0.368421053	0.176470588	0.213483146	0.13761467900000002	0.325	0.046511628	0.030769231	0.026666667	0.042553191
chr2	61339656	61345251	+	hsa_circ_0001013	0.020408163	0.003703704	0.034215466	0.078813559	0.980958858	0.261363636	0.307692308	0.16190476199999998	0.46	0.34042553200000003	0.215189873	0.218181818	0.316666667	0.172727273	0.065217391	0.08029197099999999	0.322580645	0.362068966	0.307692308	0.5	0.530612245	0.22	0.240740741	0.153846154	0.261904762	0.203389831	0.098591549	0.161764706	0.154761905	0.188405797	0.016949153	0.108433735	0.194805195	0.25	0.178082192	0.19607843100000005	0.3859649120000001	0.168067227	0.19101123600000006	0.128440367	0.35	0.046511628	0.046153846	0.013333333	0.063829787
chr6	109586003	109589104	+	HNRNPU	0.015151515	0.007518797	0.08610443400000001	0.042628774	0.918395104	0.324675325	0.442307692	0.31147541	0.4	0.459459459	0.34375	0.311111111	0.444444444	0.3859649120000001	0.0	0.202702703	0.315789474	0.5111111110000001	0.333333333	0.3666666670000001	0.433962264	0.325	0.25	0.186046512	0.323529412	0.282051282	0.112676056	0.147058824	0.217948718	0.229166667	0.033898305	0.112903226	0.34042553200000003	0.428571429	0.222222222	0.325	0.404255319	0.227272727	0.279411765	0.176470588	0.35	0.060606061	0.037037037	0.0	0.04
chr15	45021218	45025046	+	hsa_circ_0035111	0.010204082	0.0	0.036480175	0.040254237000000005	1.0	0.21590909100000005	0.326923077	0.16190476199999998	0.38	0.361702128	0.22784810100000005	0.272727273	0.3	0.172727273	0.065217391	0.109489051	0.306451613	0.327586207	0.41025641	0.375	0.346938776	0.32	0.240740741	0.211538462	0.261904762	0.220338983	0.14084507	0.191176471	0.202380952	0.188405797	0.06779661	0.16867469899999998	0.207792208	0.25	0.273972603	0.19607843100000005	0.350877193	0.151260504	0.224719101	0.13761467900000002	0.3	0.046511628	0.076923077	0.026666667	0.106382979
chr1	22041881	22048257	-	ELAVL1	0.03030303	0.022556391	0.0	0.026642984	0.968038082	0.28571428600000004	0.288461538	0.262295082	0.42	0.432432432	0.265625	0.311111111	0.444444444	0.298245614	0.107142857	0.175675676	0.3859649120000001	0.333333333	0.272727273	0.433333333	0.490566038	0.3	0.318181818	0.162790698	0.323529412	0.282051282	0.15492957699999998	0.205882353	0.179487179	0.3125	0.050847458	0.177419355	0.361702128	0.342857143	0.26984127	0.2	0.34042553200000003	0.172727273	0.308823529	0.188235294	0.325	0.090909091	0.074074074	0.051724138	0.12
chr10	63699941	63760080	+	USF1	0.111111111	0.137931034	0.029736438	0.133844074	1.0	0.433962264	0.309090909	0.322580645	0.468085106	0.333333333	0.197674419	0.2	0.418604651	0.287878788	0.046511628	0.14	0.384615385	0.4318181820000001	0.40625	0.481481481	0.533333333	0.405405405	0.25	0.181818182	0.297297297	0.19607843100000005	0.131147541	0.150684932	0.245614035	0.232142857	0.033333333	0.12195122	0.25	0.236363636	0.202898551	0.264705882	0.5	0.275362319	0.214285714	0.162790698	0.333333333	0.05882352900000001	0.028571429	0.026315789	0.05714285700000001
chr16	27373960	27374248	+	hsa_circ_0000684	0.0	0.0	0.15205722800000002	-0.058898305	0.853111187	0.0	0.461538462	0.066666667	0.0	0.29787234	0.569620253	0.563636364	0.283333333	0.190909091	0.152173913	0.175182482	0.161290323	0.0	0.0	0.09375	0.06122449	0.2	0.518518519	0.403846154	0.166666667	0.5932203389999999	0.535211268	0.514705882	0.4166666670000001	0.405797101	0.169491525	0.204819277	0.363636364	0.0625	0.287671233	0.411764706	0.298245614	0.14285714300000002	0.505617978	0.321100917	0.0	0.162790698	0.153846154	0.0	0.212765957
chrX	10031484	10066619	+	hsa_circ_0001910	0.051020408	0.033333333	0.022378713	-0.027118644	0.8490309420000001	0.193181818	0.25	0.180952381	0.3	0.319148936	0.240506329	0.272727273	0.3	0.181818182	0.065217391	0.131386861	0.322580645	0.206896552	0.256410256	0.34375	0.346938776	0.22	0.259259259	0.192307692	0.214285714	0.203389831	0.15492957699999998	0.220588235	0.19047619	0.231884058	0.050847458	0.16867469899999998	0.233766234	0.229166667	0.232876712	0.215686275	0.333333333	0.159663866	0.247191011	0.165137615	0.35	0.069767442	0.061538462	0.04	0.063829787
chr7	1997263	2054277	-	FBL	0.045454545	0.270676692	6.01e-05	-0.029751332	0.7511050659999999	0.12987013	0.153846154	0.213114754	0.14	0.324324324	0.34375	0.422222222	0.355555556	0.245614035	0.14285714300000002	0.27027027	0.280701754	0.111111111	0.181818182	0.233333333	0.16981132100000002	0.175	0.386363636	0.255813953	0.147058824	0.333333333	0.281690141	0.352941176	0.269230769	0.4166666670000001	0.13559322	0.419354839	0.468085106	0.257142857	0.349206349	0.375	0.361702128	0.109090909	0.455882353	0.247058824	0.175	0.181818182	0.185185185	0.172413793	0.2
chr1	231090078	231097049	-	EIF4A3	0.015151515	0.007518797	0.0	0.01731794	0.960217613	0.25974026	0.307692308	0.295081967	0.36	0.35135135100000003	0.234375	0.333333333	0.4	0.298245614	0.071428571	0.175675676	0.403508772	0.377777778	0.424242424	0.466666667	0.490566038	0.25	0.227272727	0.162790698	0.352941176	0.205128205	0.098591549	0.191176471	0.179487179	0.3125	0.033898305	0.193548387	0.34042553200000003	0.371428571	0.238095238	0.25	0.425531915	0.172727273	0.279411765	0.164705882	0.425	0.060606061	0.037037037	0.034482759	0.16
chr20	62189438	62192819	-	JUN	0.013888889	0.057471264	0.0	0.042361424	0.77116627	0.113207547	0.2	0.161290323	0.063829787	0.156862745	0.360465116	0.307692308	0.255813953	0.13636363599999998	0.11627907	0.22	0.557692308	0.045454545	0.125	0.111111111	0.066666667	0.189189189	0.4791666670000001	0.636363636	0.081081081	0.607843137	0.524590164	0.383561644	0.526315789	0.321428571	0.166666667	0.37804878	0.3	0.181818182	0.47826087	0.352941176	0.238095238	0.17391304300000002	0.321428571	0.290697674	0.047619048	0.176470588	0.14285714300000002	0.131578947	0.2
chr15	30054537	30065560	-	MAFK	0.013888889	0.022988506	0.0	0.009914376	0.961917715	0.33962264200000003	0.254545455	0.322580645	0.425531915	0.31372549	0.174418605	0.2	0.488372093	0.257575758	0.046511628	0.15	0.365384615	0.409090909	0.3125	0.62962963	0.533333333	0.324324324	0.270833333	0.181818182	0.378378378	0.215686275	0.147540984	0.150684932	0.263157895	0.196428571	0.033333333	0.134146341	0.25	0.218181818	0.260869565	0.323529412	0.476190476	0.275362319	0.25	0.151162791	0.428571429	0.05882352900000001	0.042857143	0.026315789	0.05714285700000001
chrX	100296305	100297301	-	SRSF9	0.0	0.0	0.0	0.181172291	0.8004080240000001	0.324675325	0.288461538	0.409836066	0.36	0.432432432	0.359375	0.333333333	0.355555556	0.421052632	0.035714286	0.256756757	0.368421053	0.355555556	0.242424242	0.566666667	0.433962264	0.275	0.295454545	0.209302326	0.294117647	0.384615385	0.12676056300000002	0.176470588	0.179487179	0.291666667	0.0	0.209677419	0.276595745	0.342857143	0.301587302	0.3	0.361702128	0.236363636	0.382352941	0.15294117599999998	0.4	0.060606061	0.037037037	0.0	0.0
chr14	51379746	51383823	-	SP1	0.027777778	0.034482759	0.0	0.112212708	0.984019041	0.433962264	0.290909091	0.33870967700000004	0.404255319	0.333333333	0.23255814	0.261538462	0.395348837	0.333333333	0.069767442	0.16	0.480769231	0.363636364	0.40625	0.296296296	0.4	0.35135135100000003	0.270833333	0.295454545	0.27027027	0.235294118	0.180327869	0.178082192	0.333333333	0.321428571	0.033333333	0.182926829	0.266666667	0.236363636	0.260869565	0.264705882	0.380952381	0.333333333	0.30952381	0.209302326	0.30952381	0.05882352900000001	0.071428571	0.026315789	0.05714285700000001
chr15	93496586	93498742	+	STAT3	0.0	0.0	0.035248759	0.123028391	0.91567494	0.5471698110000001	0.290909091	0.290322581	0.595744681	0.235294118	0.127906977	0.2	0.441860465	0.318181818	0.046511628	0.07	0.365384615	0.568181818	0.40625	0.518518519	0.7777777779999999	0.35135135100000003	0.1875	0.13636363599999998	0.35135135100000003	0.176470588	0.06557377	0.054794521	0.192982456	0.214285714	0.016666667	0.073170732	0.216666667	0.272727273	0.130434783	0.176470588	0.69047619	0.260869565	0.166666667	0.139534884	0.428571429	0.117647059	0.0	0.039473684	0.05714285700000001
chr5	142779220	142780417	-	hsa_circ_0001543	0.0	0.0	0.0	0.548728814	0.972798368	0.261363636	0.461538462	0.257142857	0.3	0.34042553200000003	0.291139241	0.345454545	0.3666666670000001	0.254545455	0.152173913	0.189781022	0.290322581	0.155172414	0.179487179	0.3125	0.12244898	0.36	0.259259259	0.346153846	0.14285714300000002	0.254237288	0.169014085	0.132352941	0.202380952	0.275362319	0.033898305	0.096385542	0.16883116899999998	0.208333333	0.246575342	0.19607843100000005	0.438596491	0.22689075600000005	0.33707865200000003	0.174311927	0.075	0.069767442	0.046153846	0.04	0.106382979
chr4	104115385	104117409	-	ELF1	0.0	0.011494253	0.0	0.204596665	0.958857531	0.490566038	0.309090909	0.435483871	0.5106382979999999	0.333333333	0.127906977	0.230769231	0.395348837	0.333333333	0.046511628	0.12	0.326923077	0.4318181820000001	0.4375	0.703703704	0.8	0.405405405	0.166666667	0.113636364	0.432432432	0.176470588	0.032786885	0.04109589	0.105263158	0.232142857	0.0	0.048780488	0.166666667	0.236363636	0.130434783	0.117647059	0.595238095	0.362318841	0.17857142899999998	0.104651163	0.452380952	0.05882352900000001	0.0	0.013157895	0.05714285700000001
chr6	31616453	31617404	-	hsa_circ_0002648	0.0	0.0	0.0	0.499576271	0.964637878	0.056818182	0.115384615	0.180952381	0.22	0.255319149	0.164556962	0.145454545	0.4	0.163636364	0.065217391	0.240875912	0.258064516	0.120689655	0.179487179	0.4375	0.265306122	0.28	0.148148148	0.153846154	0.28571428600000004	0.254237288	0.197183099	0.191176471	0.19047619	0.15942029	0.0	0.289156627	0.116883117	0.270833333	0.273972603	0.156862745	0.368421053	0.117647059	0.269662921	0.211009174	0.275	0.139534884	0.076923077	0.0	0.021276596
chr20	50224065	50235582	-	HDAC2	0.06944444400000001	0.034482759	0.0	-0.047769265	0.84767086	0.320754717	0.236363636	0.258064516	0.319148936	0.294117647	0.209302326	0.230769231	0.441860465	0.242424242	0.069767442	0.17	0.384615385	0.25	0.28125	0.4074074070000001	0.333333333	0.243243243	0.333333333	0.204545455	0.297297297	0.235294118	0.213114754	0.232876712	0.298245614	0.303571429	0.066666667	0.195121951	0.316666667	0.2	0.289855072	0.294117647	0.476190476	0.231884058	0.273809524	0.220930233	0.214285714	0.117647059	0.085714286	0.065789474	0.085714286
chr17	44597577	44618247	+	hsa_circ_0044208	0.12244898	0.048148148	0.031357507	0.020762712	0.568514111	0.261363636	0.346153846	0.171428571	0.38	0.361702128	0.22784810100000005	0.254545455	0.3666666670000001	0.181818182	0.043478261	0.109489051	0.306451613	0.275862069	0.333333333	0.34375	0.428571429	0.24	0.240740741	0.192307692	0.261904762	0.169491525	0.12676056300000002	0.176470588	0.17857142899999998	0.202898551	0.033898305	0.156626506	0.194805195	0.291666667	0.232876712	0.19607843100000005	0.368421053	0.159663866	0.247191011	0.155963303	0.325	0.046511628	0.030769231	0.026666667	0.042553191
chrX	149962163	149984551	-	hsa_circ_0001948	0.040816327	0.059259259	0.0	-0.039830508	0.75416525	0.170454545	0.269230769	0.133333333	0.34	0.276595745	0.22784810100000005	0.2	0.35	0.127272727	0.043478261	0.087591241	0.322580645	0.275862069	0.307692308	0.375	0.448979592	0.22	0.222222222	0.134615385	0.238095238	0.203389831	0.15492957699999998	0.147058824	0.226190476	0.130434783	0.016949153	0.120481928	0.194805195	0.3125	0.232876712	0.235294118	0.456140351	0.117647059	0.179775281	0.110091743	0.3	0.046511628	0.030769231	0.013333333	0.042553191
chr19	19896650	19903293	-	ADAR	0.075757576	0.022556391	0.00050414	-0.009769094	0.182930976	0.311688312	0.326923077	0.245901639	0.38	0.513513514	0.328125	0.4	0.377777778	0.280701754	0.107142857	0.189189189	0.333333333	0.377777778	0.333333333	0.433333333	0.377358491	0.325	0.386363636	0.186046512	0.382352941	0.358974359	0.15492957699999998	0.235294118	0.205128205	0.333333333	0.06779661	0.258064516	0.361702128	0.371428571	0.26984127	0.225	0.34042553200000003	0.145454545	0.338235294	0.2	0.325	0.090909091	0.074074074	0.034482759	0.16
chr16	88718347	88729495	-	TEAD4	0.055555556	0.057471264	0.0	-0.059486255	0.875212513	0.132075472	0.145454545	0.177419355	0.106382979	0.19607843100000005	0.290697674	0.261538462	0.348837209	0.181818182	0.11627907	0.2	0.288461538	0.113636364	0.15625	0.222222222	0.133333333	0.189189189	0.35416666700000005	0.25	0.135135135	0.31372549	0.393442623	0.410958904	0.368421053	0.35714285700000004	0.216666667	0.365853659	0.35	0.145454545	0.333333333	0.411764706	0.35714285700000004	0.15942029	0.35714285700000004	0.244186047	0.119047619	0.205882353	0.214285714	0.15789473699999998	0.171428571
chr17	45730059	45734426	+	IRF3	0.055555556	0.0	0.037352312	0.084272195	1.0	0.33962264200000003	0.254545455	0.241935484	0.382978723	0.333333333	0.186046512	0.230769231	0.418604651	0.272727273	0.093023256	0.16	0.384615385	0.318181818	0.46875	0.518518519	0.355555556	0.35135135100000003	0.25	0.204545455	0.35135135100000003	0.215686275	0.163934426	0.191780822	0.228070175	0.267857143	0.033333333	0.195121951	0.25	0.272727273	0.202898551	0.323529412	0.404761905	0.217391304	0.273809524	0.220930233	0.35714285700000004	0.088235294	0.05714285700000001	0.039473684	0.114285714
chr14	74973400	75002703	-	YY1	0.055555556	0.068965517	0.0	0.047769265	0.980618837	0.188679245	0.254545455	0.258064516	0.17021276600000002	0.294117647	0.325581395	0.292307692	0.395348837	0.287878788	0.069767442	0.23	0.326923077	0.181818182	0.25	0.222222222	0.2	0.243243243	0.375	0.272727273	0.189189189	0.31372549	0.360655738	0.301369863	0.421052632	0.339285714	0.066666667	0.292682927	0.316666667	0.181818182	0.333333333	0.382352941	0.380952381	0.260869565	0.380952381	0.279069767	0.19047619	0.117647059	0.071428571	0.052631579000000005	0.085714286
chr21	30463821	30505735	+	STAT5A	0.13888888900000002	0.149425287	0.033935623	0.03920685	1.0	0.396226415	0.272727273	0.290322581	0.404255319	0.294117647	0.209302326	0.2	0.441860465	0.257575758	0.046511628	0.16	0.403846154	0.340909091	0.40625	0.444444444	0.466666667	0.324324324	0.270833333	0.204545455	0.297297297	0.215686275	0.147540984	0.178082192	0.280701754	0.25	0.033333333	0.158536585	0.25	0.236363636	0.246376812	0.323529412	0.5	0.260869565	0.238095238	0.186046512	0.30952381	0.05882352900000001	0.042857143	0.026315789	0.05714285700000001
chr16	733529	733781	-	HDAC2	0.0	0.0	0.0	0.167643082	0.7225433529999999	0.075471698	0.290909091	0.0	0.0	0.392156863	0.372093023	0.307692308	0.093023256	0.121212121	0.093023256	0.24	0.153846154	0.0	0.25	0.296296296	0.0	0.216216216	0.583333333	0.636363636	0.324324324	0.784313725	0.655737705	0.383561644	0.561403509	0.214285714	0.266666667	0.390243902	0.466666667	0.0	0.289855072	0.352941176	0.380952381	0.057971014	0.333333333	0.186046512	0.0	0.235294118	0.4	0.15789473699999998	0.114285714
chr10	104183001	104184317	-	E2F4	0.0	0.0	0.0	0.35241099600000003	0.8748724920000001	0.16981132100000002	0.290909091	0.225806452	0.127659574	0.215686275	0.33720930200000004	0.246153846	0.255813953	0.333333333	0.139534884	0.25	0.326923077	0.113636364	0.34375	0.37037037	0.111111111	0.297297297	0.229166667	0.25	0.324324324	0.392156863	0.459016393	0.410958904	0.333333333	0.375	0.083333333	0.304878049	0.45	0.145454545	0.333333333	0.176470588	0.30952381	0.333333333	0.35714285700000004	0.348837209	0.214285714	0.05882352900000001	0.114285714	0.065789474	0.14285714300000002
chrX	14814281	14815420	-	CNBP	0.0	0.067669173	0.0	0.029307282	0.432845971	0.16883116899999998	0.269230769	0.295081967	0.5	0.486486486	0.28125	0.15555555599999998	0.311111111	0.350877193	0.071428571	0.162162162	0.403508772	1.0	0.515151515	0.4	0.301886792	0.5	0.159090909	0.302325581	0.264705882	0.256410256	0.056338028	0.235294118	0.153846154	0.375	0.0	0.096774194	0.234042553	0.371428571	0.238095238	0.15	0.276595745	0.118181818	0.323529412	0.129411765	0.225	0.060606061	0.018518519	0.0	0.04
chr17	60758490	60759171	+	ETS1	0.0	0.0	0.030194214	0.023884633	0.823189391	0.113207547	0.054545455	0.306451613	0.212765957	0.19607843100000005	0.220930233	0.4	0.302325581	0.242424242	0.023255814	0.21	0.346153846	0.204545455	0.28125	0.259259259	0.266666667	0.243243243	0.25	0.204545455	0.324324324	0.254901961	0.31147541	0.397260274	0.368421053	0.446428571	0.016666667	0.414634146	0.3666666670000001	0.181818182	0.188405797	0.352941176	0.35714285700000004	0.188405797	0.4166666670000001	0.209302326	0.166666667	0.117647059	0.05714285700000001	0.039473684	0.028571429
chr1	145439832	145440140	+	hsa_circ_0000122	0.0	0.0	0.066028112	0.468644068	0.936076165	0.363636364	0.307692308	0.247619048	0.26	0.212765957	0.12658227800000002	0.236363636	0.316666667	0.263636364	0.130434783	0.094890511	0.516129032	0.172413793	0.256410256	0.09375	0.265306122	0.2	0.111111111	0.25	0.071428571	0.220338983	0.14084507	0.147058824	0.19047619	0.144927536	0.050847458	0.120481928	0.12987013	0.333333333	0.219178082	0.37254902	0.456140351	0.268907563	0.112359551	0.119266055	0.25	0.069767442	0.092307692	0.04	0.063829787
chr7	90355880	90356126	+	hsa_circ_0001721	0.0	0.0	0.044478065	0.6364406779999999	0.956817409	0.375	0.461538462	0.152380952	0.48	0.425531915	0.303797468	0.363636364	0.466666667	0.336363636	0.0	0.175182482	0.322580645	0.137931034	0.307692308	0.125	0.244897959	0.4	0.611111111	0.384615385	0.095238095	0.33898305100000004	0.169014085	0.117647059	0.19047619	0.231884058	0.0	0.144578313	0.207792208	0.166666667	0.273972603	0.31372549	0.210526316	0.235294118	0.370786517	0.302752294	0.1	0.093023256	0.0	0.053333333	0.08510638300000001
chr3	197592293	197593090	+	MAFK	0.0	0.0	0.041684553	0.126182965	0.857531452	0.452830189	0.345454545	0.209677419	0.638297872	0.411764706	0.186046512	0.123076923	0.604651163	0.348484848	0.069767442	0.05	0.288461538	0.590909091	0.3125	0.333333333	0.688888889	0.432432432	0.1875	0.227272727	0.297297297	0.254901961	0.098360656	0.150684932	0.315789474	0.25	0.016666667	0.073170732	0.3	0.236363636	0.202898551	0.235294118	0.6190476189999999	0.217391304	0.273809524	0.104651163	0.238095238	0.029411765	0.05714285700000001	0.052631579000000005	0.0
chr14	97299803	97327072	+	hsa_circ_0000566	0.020408163	0.007407406999999999	0.03044566	0.027542373	1.0	0.261363636	0.25	0.19047619	0.48	0.29787234	0.164556962	0.2	0.283333333	0.154545455	0.02173913	0.102189781	0.35483871	0.362068966	0.307692308	0.46875	0.653061224	0.24	0.166666667	0.153846154	0.30952381	0.152542373	0.08450704199999999	0.132352941	0.14285714300000002	0.15942029	0.016949153	0.096385542	0.16883116899999998	0.25	0.178082192	0.176470588	0.3859649120000001	0.159663866	0.179775281	0.110091743	0.425	0.046511628	0.015384615	0.013333333	0.021276596
chr5	179688683	179707608	-	hsa_circ_0001566	0.051020408	0.025925926	8.32e-05	0.025847458	0.933696022	0.284090909	0.307692308	0.19047619	0.44	0.361702128	0.189873418	0.272727273	0.316666667	0.209090909	0.043478261	0.131386861	0.33870967700000004	0.310344828	0.256410256	0.40625	0.448979592	0.28	0.222222222	0.173076923	0.238095238	0.169491525	0.112676056	0.176470588	0.130952381	0.217391304	0.06779661	0.156626506	0.16883116899999998	0.229166667	0.191780822	0.176470588	0.298245614	0.176470588	0.247191011	0.174311927	0.375	0.069767442	0.061538462	0.053333333	0.063829787
chr2	220036618	220037850	-	YY1	0.0	0.0	0.0	0.310049572	0.964977899	0.056603774	0.127272727	0.177419355	0.127659574	0.117647059	0.255813953	0.230769231	0.348837209	0.242424242	0.0	0.23	0.288461538	0.159090909	0.1875	0.259259259	0.133333333	0.162162162	0.229166667	0.272727273	0.162162162	0.274509804	0.393442623	0.397260274	0.543859649	0.28571428600000004	0.116666667	0.280487805	0.383333333	0.109090909	0.376811594	0.5	0.571428571	0.15942029	0.30952381	0.220930233	0.261904762	0.029411765	0.1	0.026315789	0.14285714300000002
chr6	133135707	133138703	+	ELF1	0.0	0.0	0.109405319	0.069851284	1.0	0.33962264200000003	0.345454545	0.306451613	0.468085106	0.274509804	0.151162791	0.215384615	0.372093023	0.212121212	0.093023256	0.16	0.442307692	0.272727273	0.34375	0.62962963	0.533333333	0.378378378	0.145833333	0.181818182	0.297297297	0.19607843100000005	0.131147541	0.191780822	0.140350877	0.25	0.083333333	0.158536585	0.283333333	0.163636364	0.130434783	0.323529412	0.404761905	0.333333333	0.166666667	0.162790698	0.35714285700000004	0.117647059	0.071428571	0.078947368	0.171428571
chr6	18215237	18218116	+	hsa_circ_0001581	0.0	0.0	0.050134344	0.001271186	0.978918735	0.14772727300000002	0.153846154	0.16190476199999998	0.2	0.361702128	0.215189873	0.218181818	0.333333333	0.181818182	0.108695652	0.145985401	0.290322581	0.224137931	0.256410256	0.34375	0.326530612	0.14	0.296296296	0.192307692	0.261904762	0.186440678	0.15492957699999998	0.235294118	0.238095238	0.202898551	0.084745763	0.192771084	0.181818182	0.291666667	0.273972603	0.274509804	0.350877193	0.134453782	0.269662921	0.211009174	0.275	0.069767442	0.107692308	0.053333333	0.106382979
chr3	183368083	183389010	+	NRF1	0.180555556	0.057471264	0.03761684	0.091031996	0.942876573	0.471698113	0.309090909	0.290322581	0.489361702	0.31372549	0.197674419	0.215384615	0.395348837	0.303030303	0.046511628	0.14	0.403846154	0.477272727	0.40625	0.444444444	0.577777778	0.378378378	0.229166667	0.204545455	0.378378378	0.215686275	0.131147541	0.150684932	0.245614035	0.267857143	0.033333333	0.134146341	0.233333333	0.254545455	0.231884058	0.235294118	0.404761905	0.246376812	0.226190476	0.209302326	0.35714285700000004	0.05882352900000001	0.042857143	0.026315789	0.05714285700000001
chr12	57561226	57594598	+	GATA3	0.06944444400000001	0.091954023	0.04665673	0.123479045	0.984019041	0.150943396	0.254545455	0.193548387	0.08510638300000001	0.333333333	0.348837209	0.33846153799999995	0.348837209	0.272727273	0.139534884	0.23	0.365384615	0.090909091	0.21875	0.185185185	0.088888889	0.243243243	0.4375	0.386363636	0.189189189	0.37254902	0.393442623	0.369863014	0.368421053	0.392857143	0.1	0.329268293	0.35	0.181818182	0.31884058	0.352941176	0.28571428600000004	0.217391304	0.404761905	0.302325581	0.166666667	0.176470588	0.114285714	0.092105263	0.114285714
chr2	150426146	150433056	-	THAP1	0.013888889	0.011494253	0.0	0.080666967	0.955797348	0.490566038	0.236363636	0.290322581	0.70212766	0.31372549	0.139534884	0.138461538	0.418604651	0.272727273	0.046511628	0.1	0.365384615	0.522727273	0.46875	0.703703704	0.8	0.378378378	0.1875	0.159090909	0.378378378	0.19607843100000005	0.114754098	0.095890411	0.192982456	0.16071428599999998	0.033333333	0.085365854	0.2	0.236363636	0.188405797	0.235294118	0.5	0.260869565	0.19047619	0.11627907	0.428571429	0.05882352900000001	0.028571429	0.026315789	0.05714285700000001
chr11	68190956	68197168	+	RUNX3	0.055555556	0.011494253	0.053539211	-0.004957188	0.8973138390000001	0.20754717	0.254545455	0.161290323	0.127659574	0.274509804	0.33720930200000004	0.276923077	0.325581395	0.227272727	0.162790698	0.2	0.307692308	0.090909091	0.1875	0.259259259	0.2	0.243243243	0.375	0.340909091	0.162162162	0.333333333	0.327868852	0.369863014	0.350877193	0.375	0.116666667	0.329268293	0.316666667	0.163636364	0.304347826	0.411764706	0.333333333	0.188405797	0.35714285700000004	0.26744186	0.19047619	0.176470588	0.128571429	0.105263158	0.14285714300000002
chr12	102542007	102559661	+	hsa_circ_0000432	0.051020408	0.014814815	0.031558396	0.055084746	0.984019041	0.261363636	0.307692308	0.180952381	0.5	0.319148936	0.202531646	0.218181818	0.283333333	0.163636364	0.043478261	0.102189781	0.33870967700000004	0.344827586	0.333333333	0.4375	0.530612245	0.28	0.203703704	0.153846154	0.28571428600000004	0.186440678	0.112676056	0.132352941	0.166666667	0.188405797	0.033898305	0.108433735	0.181818182	0.291666667	0.191780822	0.176470588	0.350877193	0.159663866	0.19101123600000006	0.128440367	0.35	0.046511628	0.030769231	0.026666667	0.042553191
chr2	54876751	54885183	+	ATF2	0.0	0.011494253	0.046019962000000005	0.028841821	0.998639918	0.320754717	0.236363636	0.306451613	0.361702128	0.352941176	0.209302326	0.230769231	0.465116279	0.287878788	0.069767442	0.14	0.365384615	0.363636364	0.375	0.444444444	0.444444444	0.297297297	0.3125	0.227272727	0.297297297	0.215686275	0.180327869	0.178082192	0.280701754	0.232142857	0.05	0.158536585	0.3	0.254545455	0.231884058	0.294117647	0.5	0.260869565	0.25	0.174418605	0.333333333	0.117647059	0.05714285700000001	0.052631579000000005	0.05714285700000001
chr1	234529107	234595072	-	SP1	0.152777778	0.275862069	7.13e-05	-0.027940514	0.941516491	0.377358491	0.236363636	0.274193548	0.446808511	0.274509804	0.186046512	0.184615385	0.441860465	0.272727273	0.069767442	0.13	0.384615385	0.386363636	0.34375	0.518518519	0.5555555560000001	0.297297297	0.229166667	0.181818182	0.297297297	0.19607843100000005	0.163934426	0.150684932	0.298245614	0.214285714	0.033333333	0.12195122	0.25	0.218181818	0.246376812	0.323529412	0.5476190479999999	0.246376812	0.214285714	0.174418605	0.35714285700000004	0.088235294	0.042857143	0.026315789	0.085714286
chr15	72637786	72648958	-	SMARCB1	0.06944444400000001	0.011494253	0.0	0.054529067	0.945936756	0.28301886800000003	0.254545455	0.306451613	0.234042553	0.294117647	0.23255814	0.2	0.395348837	0.333333333	0.023255814	0.22	0.423076923	0.25	0.34375	0.37037037	0.288888889	0.324324324	0.270833333	0.272727273	0.27027027	0.254901961	0.229508197	0.219178082	0.333333333	0.267857143	0.033333333	0.219512195	0.25	0.218181818	0.275362319	0.382352941	0.404761905	0.260869565	0.297619048	0.279069767	0.28571428600000004	0.05882352900000001	0.042857143	0.026315789	0.05714285700000001
chr1	150618700	150667326	-	BRCA1	0.375	0.195402299	0.000357984	0.050473186	0.964297858	0.452830189	0.309090909	0.258064516	0.468085106	0.31372549	0.23255814	0.184615385	0.441860465	0.257575758	0.069767442	0.15	0.365384615	0.4318181820000001	0.40625	0.444444444	0.5111111110000001	0.35135135100000003	0.291666667	0.181818182	0.324324324	0.235294118	0.147540984	0.191780822	0.263157895	0.25	0.05	0.158536585	0.233333333	0.218181818	0.260869565	0.264705882	0.452380952	0.246376812	0.238095238	0.186046512	0.333333333	0.088235294	0.042857143	0.039473684	0.05714285700000001
chr1	1288070	1290725	-	ETS1	0.0	0.0	0.0	0.090581343	0.704182251	0.075471698	0.127272727	0.14516129	0.021276596	0.19607843100000005	0.348837209	0.230769231	0.255813953	0.121212121	0.209302326	0.24	0.230769231	0.045454545	0.1875	0.111111111	0.044444444000000013	0.189189189	0.520833333	0.409090909	0.216216216	0.529411765	0.62295082	0.534246575	0.456140351	0.28571428600000004	0.35	0.451219512	0.4	0.163636364	0.362318841	0.382352941	0.214285714	0.101449275	0.28571428600000004	0.23255814	0.071428571	0.264705882	0.328571429	0.25	0.171428571
chr6	136693638	136704919	-	YY1	0.041666667	0.034482759	0.0	0.100946372	0.984019041	0.452830189	0.290909091	0.306451613	0.531914894	0.294117647	0.186046512	0.2	0.441860465	0.272727273	0.046511628	0.12	0.326923077	0.4318181820000001	0.4375	0.444444444	0.666666667	0.405405405	0.208333333	0.181818182	0.324324324	0.19607843100000005	0.147540984	0.16438356199999998	0.280701754	0.232142857	0.033333333	0.109756098	0.266666667	0.272727273	0.202898551	0.264705882	0.571428571	0.260869565	0.19047619	0.127906977	0.380952381	0.05882352900000001	0.028571429	0.026315789	0.05714285700000001
chr1	89004735	89035878	-	hsa_circ_0013090	0.010204082	0.014814815	0.0	0.115677966	0.984019041	0.284090909	0.346153846	0.2	0.46	0.382978723	0.189873418	0.218181818	0.333333333	0.181818182	0.043478261	0.109489051	0.35483871	0.344827586	0.333333333	0.40625	0.530612245	0.28	0.203703704	0.173076923	0.30952381	0.169491525	0.098591549	0.117647059	0.154761905	0.17391304300000002	0.016949153	0.108433735	0.15584415599999998	0.25	0.178082192	0.176470588	0.3859649120000001	0.176470588	0.179775281	0.13761467900000002	0.375	0.046511628	0.015384615	0.013333333	0.042553191
chr7	141765514	141794454	+	hsa_circ_0001762	0.030612245	0.025925926	0.052548151	-0.046186441	0.97415845	0.193181818	0.288461538	0.19047619	0.32	0.34042553200000003	0.22784810100000005	0.254545455	0.316666667	0.181818182	0.043478261	0.124087591	0.370967742	0.275862069	0.384615385	0.40625	0.367346939	0.22	0.222222222	0.211538462	0.261904762	0.186440678	0.12676056300000002	0.161764706	0.19047619	0.202898551	0.033898305	0.13253012	0.16883116899999998	0.333333333	0.205479452	0.215686275	0.3859649120000001	0.159663866	0.235955056	0.146788991	0.35	0.069767442	0.030769231	0.026666667	0.042553191
chr7	43679047	43680248	-	hsa_circ_0001700	0.0	0.0	0.0	0.08559322	0.888133288	0.181818182	0.25	0.2	0.26	0.191489362	0.316455696	0.218181818	0.3666666670000001	0.145454545	0.043478261	0.116788321	0.387096774	0.224137931	0.205128205	0.1875	0.387755102	0.14	0.27777777800000003	0.230769231	0.238095238	0.152542373	0.183098592	0.279411765	0.273809524	0.31884058	0.033898305	0.180722892	0.16883116899999998	0.208333333	0.301369863	0.235294118	0.403508772	0.176470588	0.25842696600000004	0.119266055	0.3	0.139534884	0.030769231	0.026666667	0.063829787
chr2	15534350	15613471	-	HNF4A	0.111111111	0.137931034	9.98e-05	0.017575484	0.980958858	0.41509434	0.236363636	0.322580645	0.489361702	0.274509804	0.139534884	0.184615385	0.418604651	0.272727273	0.046511628	0.14	0.423076923	0.454545455	0.375	0.5555555560000001	0.6	0.324324324	0.208333333	0.181818182	0.324324324	0.156862745	0.114754098	0.123287671	0.228070175	0.196428571	0.016666667	0.109756098	0.233333333	0.218181818	0.188405797	0.264705882	0.5476190479999999	0.260869565	0.202380952	0.162790698	0.404761905	0.05882352900000001	0.028571429	0.026315789	0.05714285700000001
chr1	8925343	8934976	-	ESR1	0.055555556	0.045977011	0.000164736	-0.037404236	0.998639918	0.301886792	0.254545455	0.290322581	0.255319149	0.274509804	0.23255814	0.292307692	0.418604651	0.272727273	0.046511628	0.18	0.423076923	0.181818182	0.3125	0.333333333	0.288888889	0.35135135100000003	0.291666667	0.227272727	0.216216216	0.274509804	0.245901639	0.232876712	0.315789474	0.321428571	0.066666667	0.195121951	0.35	0.236363636	0.289855072	0.382352941	0.404761905	0.246376812	0.30952381	0.23255814	0.261904762	0.088235294	0.05714285700000001	0.052631579000000005	0.085714286
chr1	236343178	236372209	+	E2F6	0.013888889	0.057471264	0.035082439	0.022082019	0.971438286	0.264150943	0.218181818	0.241935484	0.34042553200000003	0.235294118	0.197674419	0.16923076899999998	0.418604651	0.242424242	0.046511628	0.12	0.423076923	0.386363636	0.34375	0.518518519	0.5111111110000001	0.27027027	0.208333333	0.181818182	0.27027027	0.19607843100000005	0.147540984	0.136986301	0.315789474	0.196428571	0.033333333	0.109756098	0.266666667	0.254545455	0.217391304	0.352941176	0.6190476189999999	0.202898551	0.202380952	0.151162791	0.35714285700000004	0.05882352900000001	0.028571429	0.026315789	0.05714285700000001
chr2	44729827	44732869	+	hsa_circ_0000996	0.0	0.0	0.034556035	0.050847458	0.716422985	0.25	0.307692308	0.2	0.4	0.255319149	0.215189873	0.181818182	0.316666667	0.254545455	0.0	0.087591241	0.33870967700000004	0.310344828	0.333333333	0.25	0.591836735	0.24	0.166666667	0.115384615	0.214285714	0.152542373	0.098591549	0.117647059	0.166666667	0.15942029	0.016949153	0.13253012	0.181818182	0.270833333	0.136986301	0.235294118	0.403508772	0.193277311	0.146067416	0.174311927	0.4	0.046511628	0.0	0.013333333	0.021276596
chr9	125930467	125936121	-	LIN28B	0.015151515	0.0	0.0	0.135435169	1.0	0.311688312	0.269230769	0.295081967	0.54	0.378378378	0.1875	0.222222222	0.444444444	0.333333333	0.071428571	0.175675676	0.333333333	0.466666667	0.393939394	0.5	0.58490566	0.3	0.204545455	0.209302326	0.382352941	0.256410256	0.098591549	0.102941176	0.128205128	0.208333333	0.016949153	0.129032258	0.276595745	0.371428571	0.19047619	0.2	0.468085106	0.163636364	0.220588235	0.15294117599999998	0.35	0.03030303	0.037037037	0.017241378999999998	0.08
chr6	43023282	43024183	-	hsa_circ_0001608	0.0	0.0	0.0	0.374152542	0.979258756	0.193181818	0.326923077	0.219047619	0.18	0.276595745	0.202531646	0.490909091	0.15	0.172727273	0.086956522	0.189781022	0.306451613	0.172413793	0.307692308	0.25	0.183673469	0.26	0.148148148	0.153846154	0.166666667	0.186440678	0.197183099	0.235294118	0.238095238	0.260869565	0.06779661	0.26506024100000003	0.298701299	0.35416666700000005	0.178082192	0.254901961	0.15789473699999998	0.18487395	0.247191011	0.174311927	0.275	0.139534884	0.138461538	0.08	0.063829787
chr2	120446809	120461584	+	hsa_circ_0056231	0.030612245	0.066666667	0.034308063	-0.026694915	0.8371302279999999	0.170454545	0.307692308	0.171428571	0.2	0.468085106	0.303797468	0.381818182	0.3	0.172727273	0.065217391	0.16058394199999998	0.306451613	0.137931034	0.230769231	0.21875	0.204081633	0.24	0.425925926	0.192307692	0.19047619	0.237288136	0.23943662	0.294117647	0.226190476	0.304347826	0.06779661	0.240963855	0.22077922100000005	0.208333333	0.246575342	0.235294118	0.280701754	0.168067227	0.33707865200000003	0.211009174	0.2	0.093023256	0.076923077	0.04	0.042553191
chr5	96058342	96065429	+	RBBP5	0.013888889	0.057471264	0.037097288	0.027039207000000003	0.947976879	0.528301887	0.309090909	0.322580645	0.574468085	0.333333333	0.174418605	0.2	0.418604651	0.257575758	0.023255814	0.13	0.403846154	0.477272727	0.5	0.444444444	0.577777778	0.35135135100000003	0.25	0.159090909	0.378378378	0.215686275	0.131147541	0.136986301	0.245614035	0.25	0.033333333	0.12195122	0.2	0.254545455	0.202898551	0.264705882	0.476190476	0.304347826	0.202380952	0.151162791	0.333333333	0.029411765	0.042857143	0.013157895	0.05714285700000001
chr12	124071293	124074996	+	hsa_circ_0000458	0.020408163	0.003703704	0.026270936	0.055084746	0.930975859	0.227272727	0.230769231	0.16190476199999998	0.36	0.34042553200000003	0.17721519	0.218181818	0.266666667	0.181818182	0.043478261	0.116788321	0.33870967700000004	0.310344828	0.358974359	0.34375	0.448979592	0.22	0.166666667	0.173076923	0.261904762	0.152542373	0.098591549	0.132352941	0.166666667	0.202898551	0.033898305	0.120481928	0.207792208	0.166666667	0.178082192	0.176470588	0.403508772	0.134453782	0.224719101	0.183486239	0.45	0.046511628	0.030769231	0.04	0.042553191
chr4	144530863	144566308	+	hsa_circ_0001446	0.030612245	0.022222222000000003	0.029886937	0.025847458	0.74600476	0.318181818	0.403846154	0.219047619	0.46	0.425531915	0.202531646	0.254545455	0.3	0.209090909	0.043478261	0.116788321	0.33870967700000004	0.379310345	0.333333333	0.40625	0.469387755	0.32	0.222222222	0.173076923	0.30952381	0.169491525	0.098591549	0.117647059	0.154761905	0.188405797	0.016949153	0.120481928	0.16883116899999998	0.270833333	0.178082192	0.176470588	0.333333333	0.193277311	0.202247191	0.146788991	0.375	0.046511628	0.015384615	0.013333333	0.042553191
chr5	137093555	137094709	-	FBL	0.0	0.0	0.0	0.035079929	0.068684121	0.28571428600000004	0.480769231	0.37704918	0.2	0.594594595	0.328125	0.422222222	0.577777778	0.421052632	0.107142857	0.216216216	0.526315789	0.266666667	0.303030303	0.166666667	0.264150943	0.575	0.477272727	0.279069767	0.294117647	0.282051282	0.08450704199999999	0.176470588	0.128205128	0.395833333	0.033898305	0.129032258	0.382978723	0.314285714	0.14285714300000002	0.275	0.446808511	0.154545455	0.367647059	0.235294118	0.2	0.121212121	0.055555556	0.051724138	0.08
chr20	469321	489304	-	SMC3	0.166666667	0.057471264	0.0	0.080666967	0.984019041	0.509433962	0.309090909	0.322580645	0.489361702	0.333333333	0.186046512	0.246153846	0.372093023	0.318181818	0.069767442	0.15	0.423076923	0.409090909	0.375	0.5555555560000001	0.488888889	0.35135135100000003	0.229166667	0.204545455	0.297297297	0.19607843100000005	0.131147541	0.16438356199999998	0.192982456	0.25	0.05	0.17073170699999998	0.233333333	0.2	0.15942029	0.294117647	0.380952381	0.31884058	0.25	0.220930233	0.333333333	0.088235294	0.042857143	0.039473684	0.085714286
chr20	49506882	49547527	-	ATF3	0.166666667	0.103448276	0.0	0.11762055	1.0	0.41509434	0.272727273	0.306451613	0.404255319	0.31372549	0.197674419	0.215384615	0.418604651	0.272727273	0.069767442	0.14	0.423076923	0.363636364	0.34375	0.481481481	0.488888889	0.378378378	0.270833333	0.204545455	0.324324324	0.235294118	0.163934426	0.178082192	0.228070175	0.267857143	0.066666667	0.146341463	0.25	0.218181818	0.202898551	0.264705882	0.452380952	0.289855072	0.238095238	0.186046512	0.333333333	0.088235294	0.042857143	0.039473684	0.085714286
chr16	1797029	1798721	+	FBL	0.0	0.007518797	0.09465812	0.046625222	0.893573614	0.051948052	0.230769231	0.163934426	0.16	0.486486486	0.640625	0.577777778	0.311111111	0.263157895	0.28571428600000004	0.22972973	0.192982456	0.066666667	0.303030303	0.3	0.075471698	0.35	0.681818182	0.418604651	0.176470588	0.641025641	0.38028169	0.455882353	0.320512821	0.4375	0.169491525	0.5	0.382978723	0.314285714	0.380952381	0.45	0.106382979	0.109090909	0.602941176	0.2	0.175	0.363636364	0.240740741	0.103448276	0.28
chr1	32694099	32694417	+	JUN	0.0	0.0	0.104276326	0.451104101	0.835430126	0.056603774	0.4	0.258064516	0.063829787	0.5490196079999999	0.360465116	0.246153846	0.372093023	0.287878788	0.139534884	0.19	0.423076923	0.0	0.09375	0.0	0.2	0.594594595	0.333333333	0.704545455	0.081081081	0.254901961	0.508196721	0.219178082	0.771929825	0.446428571	0.05	0.195121951	0.266666667	0.236363636	0.5507246379999999	0.382352941	0.30952381	0.231884058	0.488095238	0.104651163	0.0	0.176470588	0.228571429	0.078947368	0.0
chr19	15225784	15228826	-	TAF1	0.0	0.0	0.0	0.14285714300000002	0.916695002	0.094339623	0.181818182	0.193548387	0.08510638300000001	0.215686275	0.220930233	0.230769231	0.441860465	0.196969697	0.11627907	0.26	0.288461538	0.045454545	0.1875	0.259259259	0.15555555599999998	0.216216216	0.3125	0.318181818	0.108108108	0.235294118	0.344262295	0.397260274	0.3859649120000001	0.303571429	0.083333333	0.35365853700000005	0.4166666670000001	0.218181818	0.347826087	0.323529412	0.380952381	0.144927536	0.333333333	0.255813953	0.19047619	0.176470588	0.1	0.065789474	0.171428571
[truncated: 1,364 more rows]
[truncated: 138 more columns]
