# Supplementary material for: Identifying Circular RNA and Predicting Its Regulatory Interactions by Machine Learning
Source: Front Genet. 2020 Jul 21;11:655. doi: 10.3389/fgene.2020.00655 (PMC7396586; doi:10.3389/fgene.2020.00655)
Supplement: Supplementary file 1 [file Data_Sheet_1.ZIP › Features/circTR_features.csv]

chr	start	end	strand	gene	ALU	repeat	SNP	cons_1	cons_2	tri_1	tri_2	tri_3	tri_4	tri_5	tri_6	tri_7	tri_8	tri_9	tri_10	tri_11	tri_12	tri_13	tri_14	tri_15	tri_16	tri_17	tri_18	tri_19	tri_20	tri_21	tri_22	tri_23	tri_24	tri_25	tri_26	tri_27	tri_28	tri_29	tri_30	tri_31	tri_32	tri_33	tri_34	tri_35	tri_36	tri_37	tri_38	tri_39	tri_40
chr17	61906853	61909387	+	POU2F2	0	0	0.064985198	0.305543037	1	0.188679245	0.236363636	0.322580645	0.212765957	0.274509804	0.220930233	0.292307692	0.395348837	0.257575758	0.093023256	0.24	0.461538462	0.136363636	0.3125	0.518518519	0.155555556	0.216216216	0.291666667	0.272727273	0.162162162	0.196078431	0.229508197	0.219178082	0.315789474	0.339285714	0.05	0.280487805	0.283333333	0.236363636	0.31884058	0.264705882	0.357142857	0.333333333	0.261904762	0.255813953	0.357142857	0.117647059	0.042857143	0.039473684	0.2
chr1	116939219	116940660	+	REST	0	0	0.031855831	0.073907165	0.908874532	0.358490566	0.327272727	0.290322581	0.468085106	0.352941176	0.220930233	0.292307692	0.581395349	0.257575758	0.023255814	0.16	0.480769231	0.318181818	0.4375	0.444444444	0.333333333	0.297297297	0.354166667	0.272727273	0.243243243	0.31372549	0.147540984	0.205479452	0.210526316	0.392857143	0.016666667	0.146341463	0.316666667	0.272727273	0.275362319	0.294117647	0.333333333	0.391304348	0.30952381	0.174418605	0.333333333	0.029411765	0.042857143	0.026315789	0.028571429
chr19	7607446	7619609	+	SIX5	0.069444444	0.08045977	0.04948417	0.019378098	0.8816729	0.245283019	0.236363636	0.209677419	0.170212766	0.235294118	0.279069767	0.261538462	0.372093023	0.227272727	0.11627907	0.21	0.307692308	0.159090909	0.3125	0.333333333	0.222222222	0.243243243	0.354166667	0.295454545	0.189189189	0.294117647	0.295081967	0.356164384	0.298245614	0.339285714	0.166666667	0.304878049	0.266666667	0.2	0.304347826	0.323529412	0.357142857	0.202898551	0.321428571	0.26744186	0.285714286	0.176470588	0.114285714	0.105263158	0.2
chr3	150320730	150320961	-	hsa_circ_0067732	0	0	0	-0.091101695	0.808908535	0.193181818	0.326923077	0.20952381	0	0.191489362	0.215189873	0.545454545	0.283333333	0.272727273	0	0.255474453	0.419354839	0.068965517	0.230769231	0.28125	0.265306122	0.08	0.314814815	0.423076923	0.214285714	0.372881356	0.056338028	0.132352941	0.202380952	0.130434783	0	0.265060241	0.220779221	0.270833333	0.232876712	0.176470588	0.157894737	0.218487395	0.247191011	0.321100917	0.225	0.093023256	0	0.053333333	0
chr9	102722198	102722437	+	hsa_circ_0001876	0	0	0.065394056	0.479237288	0.979938796	0.329545455	0.25	0.314285714	0.42	0	0.050632911	0.236363636	0.416666667	0.190909091	0	0.058394161	0.532258065	0.224137931	0.333333333	0.40625	0.510204082	0.34	0.074074074	0.25	0.30952381	0.13559322	0.056338028	0.117647059	0.202380952	0.304347826	0	0.048192771	0.168831169	0.166666667	0.342465753	0.078431373	0.50877193	0.210084034	0.146067416	0.119266055	0.525	0	0	0.053333333	0.085106383
chr19	1275519	1279243	+	FOXM1	0	0.011494253	0.051453083	-0.073456512	0.72900374	0.056603774	0.127272727	0.112903226	0.063829787	0.176470588	0.279069767	0.276923077	0.279069767	0.121212121	0.139534884	0.21	0.288461538	0.045454545	0.09375	0.185185185	0.155555556	0.162162162	0.354166667	0.295454545	0.108108108	0.31372549	0.426229508	0.520547945	0.438596491	0.321428571	0.3	0.451219512	0.416666667	0.109090909	0.391304348	0.352941176	0.30952381	0.115942029	0.345238095	0.244186047	0.142857143	0.176470588	0.271428571	0.210526316	0.2
chr6	76412360	76412788	+	hsa_circ_0001614	0	0	0.065850765	0.575423729	0.981298878	0.534090909	0.307692308	0.4	0.52	0.595744681	0.202531646	0.163636364	0.316666667	0.254545455	0.043478261	0.102189781	0.419354839	0.396551724	0.307692308	0.4375	0.183673469	0.32	0.12962963	0.134615385	0.380952381	0.152542373	0.098591549	0.132352941	0.166666667	0.101449275	0	0.084337349	0.246753247	0.291666667	0.095890411	0.039215686	0.403508772	0.25210084	0.258426966	0.128440367	0.175	0	0.030769231	0.026666667	0.042553191
chr7	91924202	91948826	+	hsa_circ_0001723	0.030612245	0	0.0240282	0.066949153	0.945596736	0.284090909	0.307692308	0.180952381	0.56	0.340425532	0.17721519	0.2	0.3	0.190909091	0.02173913	0.087591241	0.322580645	0.431034483	0.384615385	0.46875	0.653061224	0.28	0.185185185	0.153846154	0.333333333	0.169491525	0.084507042	0.117647059	0.142857143	0.173913043	0.016949153	0.096385542	0.155844156	0.270833333	0.164383562	0.176470588	0.350877193	0.159663866	0.179775281	0.119266055	0.425	0.046511628	0.015384615	0.013333333	0.021276596
chr1	180171387	180171482	+	hsa_circ_0000163	0	0	0	-0.019491525	0.596735804	0.238636364	0.403846154	0.104761905	0	0	0.139240506	0.581818182	0.183333333	0.190909091	0	0.080291971	0.177419355	0.362068966	0.282051282	0	0	0	0	0.211538462	0.261904762	0	0	0	0.25	0.304347826	0	0.385542169	0.415584416	0	0.287671233	0.411764706	0.736842105	0.268907563	0.123595506	0.19266055	0.275	0	0	0	0.234042553
chr2	74719430	74719874	+	TBP	0	0	0.078309808	0.243803515	0.730703842	0.264150943	0.163636364	0.14516129	0.191489362	0.215686275	0.209302326	0.169230769	0.255813953	0.242424242	0.046511628	0.23	0.384615385	0.113636364	0.5	0.333333333	0.2	0.135135135	0.229166667	0.25	0.378378378	0.274509804	0.295081967	0.438356164	0.245614035	0.446428571	0.15	0.329268293	0.15	0.127272727	0.231884058	0.323529412	0.547619048	0.202898551	0.321428571	0.23255814	0.261904762	0.147058824	0.128571429	0.092105263	0.057142857
chr11	122929339	122929969	-	MXI1	0	0	0	0.426318161	0.812648759	0.188679245	0.436363636	0.225806452	0.212765957	0.37254902	0.290697674	0.169230769	0.488372093	0.287878788	0.11627907	0.17	0.519230769	0.227272727	0.40625	0.518518519	0.244444444	0.351351351	0.354166667	0.5	0.432432432	0.470588235	0.081967213	0.109589041	0.385964912	0.232142857	0.033333333	0.12195122	0.233333333	0.090909091	0.246376812	0.558823529	0.642857143	0.362318841	0.25	0.162790698	0.142857143	0.058823529	0.028571429	0.078947368	0.085714286
chr2	153530111	153573975	-	RBBP5	0.083333333	0.08045977	0	0.10590356	0.938796328	0.41509434	0.254545455	0.290322581	0.553191489	0.274509804	0.151162791	0.169230769	0.418604651	0.257575758	0.046511628	0.14	0.403846154	0.477272727	0.40625	0.555555556	0.688888889	0.324324324	0.1875	0.181818182	0.351351351	0.176470588	0.114754098	0.123287671	0.210526316	0.214285714	0.033333333	0.109756098	0.2	0.236363636	0.173913043	0.264705882	0.476190476	0.275362319	0.19047619	0.151162791	0.404761905	0.058823529	0.028571429	0.026315789	0.057142857
chr14	20811305	20811436	-	hsa_circ_0000514	0	0	0	0.455932203	0.998639918	0	0	0.219047619	0	0.170212766	0.189873418	0.145454545	0.25	0.281818182	0.326086957	0.335766423	0.129032258	0	0	0	0	0.3	0.148148148	0.442307692	0	0.13559322	0.436619718	0.676470588	0.273809524	0.217391304	0.254237288	0.457831325	0.298701299	0	0.315068493	0.156862745	0.263157895	0	0.426966292	0.422018349	0	0.348837209	0.584615385	0.306666667	0.170212766
chr2	8957747	8958923	-	SIN3AK20	0	0	0	0.090130689	0.925875553	0.339622642	0.2	0.35483871	0.617021277	0.352941176	0.104651163	0.153846154	0.488372093	0.242424242	0.069767442	0.14	0.519230769	0.613636364	0.3125	0.666666667	0.8	0.324324324	0.208333333	0.136363636	0.378378378	0.078431373	0.049180328	0.068493151	0.140350877	0.232142857	0.016666667	0.073170732	0.15	0.363636364	0.130434783	0.176470588	0.404761905	0.260869565	0.166666667	0.162790698	0.476190476	0.088235294	0.028571429	0.026315789	0.085714286
chr4	1894508	1906105	+	POLR2A	0.097222222	0.103448276	0.036601496	-0.009013069	0.964297858	0.283018868	0.218181818	0.209677419	0.234042553	0.254901961	0.220930233	0.230769231	0.418604651	0.242424242	0.069767442	0.15	0.384615385	0.181818182	0.3125	0.37037037	0.311111111	0.27027027	0.270833333	0.227272727	0.216216216	0.235294118	0.213114754	0.232876712	0.385964912	0.303571429	0.05	0.207317073	0.316666667	0.181818182	0.347826087	0.382352941	0.5	0.188405797	0.297619048	0.220930233	0.285714286	0.088235294	0.057142857	0.039473684	0.085714286
chr1	158153725	158226854	+	hsa_circ_0000143	0.081632653	0.048148148	0.046033385	0.006779661	0.244474668	0.306818182	0.384615385	0.20952381	0.42	0.382978723	0.215189873	0.254545455	0.316666667	0.190909091	0.043478261	0.116788321	0.322580645	0.344827586	0.307692308	0.34375	0.428571429	0.3	0.203703704	0.173076923	0.261904762	0.186440678	0.126760563	0.147058824	0.178571429	0.188405797	0.033898305	0.120481928	0.181818182	0.270833333	0.205479452	0.176470588	0.368421053	0.176470588	0.213483146	0.137614679	0.325	0.046511628	0.030769231	0.026666667	0.042553191
chr19	57967020	57967550	-	U2AF1	0	0	0	-0.146092362	0.803128188	0.142857143	0.615384615	0.180327869	0.08	0.756756757	0.40625	0.555555556	0.466666667	0.333333333	0	0.202702703	0.333333333	0.244444444	0.121212121	0.2	0.433962264	0.225	0.431818182	0.255813953	0.264705882	0.230769231	0.211267606	0.191176471	0.269230769	0.479166667	0	0.209677419	0.319148936	0.428571429	0.301587302	0.375	0.489361702	0.190909091	0.441176471	0.105882353	0.225	0	0	0	0
chr1	167659285	167666701	+	hsa_circ_0000149	0.010204082	0.003703704	0.047610677	-0.025	0.920775247	0.181818182	0.365384615	0.171428571	0.26	0.29787234	0.316455696	0.345454545	0.333333333	0.181818182	0.043478261	0.160583942	0.322580645	0.155172414	0.282051282	0.25	0.224489796	0.24	0.296296296	0.192307692	0.19047619	0.254237288	0.23943662	0.264705882	0.214285714	0.289855072	0.033898305	0.21686747	0.246753247	0.25	0.273972603	0.254901961	0.298245614	0.176470588	0.314606742	0.201834862	0.275	0.069767442	0.046153846	0.04	0.085106383
chr12	104519891	104522295	-	TCF3	0.013888889	0	0	0.109508788	0.997279837	0.641509434	0.327272727	0.322580645	0.574468085	0.294117647	0.127906977	0.2	0.418604651	0.303030303	0.023255814	0.14	0.403846154	0.545454545	0.4375	0.481481481	0.688888889	0.324324324	0.1875	0.159090909	0.351351351	0.156862745	0.081967213	0.136986301	0.122807018	0.25	0.033333333	0.12195122	0.2	0.218181818	0.15942029	0.235294118	0.357142857	0.31884058	0.202380952	0.197674419	0.428571429	0.088235294	0.014285714	0.013157895	0.085714286
chr1	21548239	21554534	-	hsa_circ_0000027	0.081632653	0	0	0.004237288	0.885413125	0.170454545	0.269230769	0.152380952	0.24	0.276595745	0.341772152	0.363636364	0.283333333	0.181818182	0.108695652	0.145985401	0.322580645	0.137931034	0.256410256	0.21875	0.163265306	0.18	0.314814815	0.211538462	0.19047619	0.237288136	0.211267606	0.323529412	0.238095238	0.31884058	0.101694915	0.301204819	0.207792208	0.270833333	0.287671233	0.254901961	0.192982456	0.151260504	0.337078652	0.247706422	0.225	0.162790698	0.092307692	0.093333333	0.085106383
chr2	99786012	99787892	-	hsa_circ_0001050	0	0.003703704	0	0.141949153	0.998639918	0.284090909	0.288461538	0.171428571	0.68	0.404255319	0.126582278	0.254545455	0.3	0.163636364	0.043478261	0.102189781	0.35483871	0.534482759	0.384615385	0.375	0.775510204	0.38	0.314814815	0.115384615	0.261904762	0.118644068	0.028169014	0.044117647	0.083333333	0.130434783	0	0.072289157	0.181818182	0.145833333	0.136986301	0.176470588	0.350877193	0.142857143	0.179775281	0.091743119	0.525	0.046511628	0.015384615	0.013333333	0.021276596
chr1	23836176	23836434	-	hsa_circ_0000030	0	0	0	0.197881356	0.921115267	0	0	0.076190476	0.16	0.489361702	0.101265823	0.345454545	0.2	0.109090909	0.347826087	0.167883212	0.370967742	0.137931034	0.307692308	0.125	0.081632653	0	0.222222222	0.596153846	0.285714286	0.203389831	0.323943662	0.632352941	0.19047619	0.333333333	0.06779661	0.228915663	0.402597403	0.166666667	0.479452055	0.078431373	0.140350877	0.067226891	0.438202247	0.174311927	0.1	0.186046512	0.123076923	0.106666667	0.170212766
chr12	58221334	58239317	-	CEBPB	0.041666667	0.057471264	0	0.031095088	0.947296838	0.283018868	0.254545455	0.241935484	0.234042553	0.235294118	0.244186047	0.261538462	0.372093023	0.242424242	0.069767442	0.2	0.346153846	0.159090909	0.3125	0.37037037	0.288888889	0.27027027	0.270833333	0.227272727	0.216216216	0.235294118	0.262295082	0.260273973	0.385964912	0.303571429	0.083333333	0.243902439	0.316666667	0.181818182	0.31884058	0.323529412	0.452380952	0.260869565	0.285714286	0.23255814	0.285714286	0.088235294	0.071428571	0.052631579	0.085714286
chr8	70667658	70674110	-	hsa_circ_0001809	0.020408163	0.003703704	0	0.030084746	0.947296838	0.215909091	0.269230769	0.2	0.46	0.361702128	0.17721519	0.254545455	0.333333333	0.154545455	0.065217391	0.131386861	0.387096774	0.310344828	0.307692308	0.34375	0.530612245	0.26	0.259259259	0.173076923	0.261904762	0.152542373	0.112676056	0.147058824	0.142857143	0.217391304	0.016949153	0.120481928	0.220779221	0.208333333	0.205479452	0.176470588	0.350877193	0.159663866	0.224719101	0.165137615	0.35	0.046511628	0.030769231	0.026666667	0.042553191
chr8	145619593	145625887	-	CHD1	0	0.068965517	0	0.215412348	0.95783747	0.037735849	0.127272727	0.161290323	0.021276596	0.215686275	0.372093023	0.261538462	0.348837209	0.181818182	0.162790698	0.21	0.269230769	0.022727273	0.1875	0.148148148	0.022222222	0.108108108	0.458333333	0.340909091	0.162162162	0.37254902	0.590163934	0.561643836	0.421052632	0.357142857	0.233333333	0.414634146	0.4	0.2	0.275362319	0.352941176	0.261904762	0.173913043	0.345238095	0.26744186	0.095238095	0.235294118	0.242857143	0.157894737	0.171428571
chr16	14738130	14758928	+	TBP	0.152777778	0.137931034	0.030233814	0.027039207	0.98265896	0.301886792	0.290909091	0.209677419	0.319148936	0.333333333	0.26744186	0.215384615	0.488372093	0.242424242	0.093023256	0.15	0.365384615	0.25	0.34375	0.407407407	0.377777778	0.297297297	0.395833333	0.227272727	0.297297297	0.31372549	0.213114754	0.260273973	0.315789474	0.303571429	0.066666667	0.182926829	0.3	0.218181818	0.347826087	0.264705882	0.380952381	0.217391304	0.297619048	0.209302326	0.261904762	0.117647059	0.071428571	0.052631579	0.085714286
chr9	35657751	35658017	+	hsa_circ_0001853	0	0	0.464367325	0.409322034	0.998639918	0.045454545	0	0.219047619	0.08	0.234042553	0.101265823	0.272727273	0.183333333	0.1	0.173913043	0.357664234	0.241935484	0.137931034	0.384615385	0.34375	0	0.22	0.481481481	0.365384615	0.261904762	0.06779661	0.211267606	0.441176471	0.130952381	0.333333333	0.508474576	0.180722892	0.298701299	0	0.150684932	0.215686275	0.192982456	0.067226891	0.213483146	0.275229358	0.375	0.697674419	0.353846154	0.453333333	0
chr7	1510481	1529318	-	FOXA1	0.041666667	0.172413793	0	-0.073005858	0.895953757	0.075471698	0.109090909	0.129032258	0.042553191	0.196078431	0.290697674	0.353846154	0.279069767	0.166666667	0.139534884	0.23	0.288461538	0.022727273	0.125	0.148148148	0.044444444	0.135135135	0.416666667	0.295454545	0.135135135	0.333333333	0.459016393	0.520547945	0.385964912	0.428571429	0.216666667	0.43902439	0.433333333	0.127272727	0.31884058	0.441176471	0.238095238	0.130434783	0.416666667	0.302325581	0.095238095	0.235294118	0.257142857	0.171052632	0.171428571
chr2	9048750	9098771	-	hsa_circ_0000972	0.091836735	0.048148148	0.000125556	-0.003389831	0.972798368	0.295454545	0.346153846	0.2	0.42	0.382978723	0.215189873	0.272727273	0.316666667	0.2	0.043478261	0.109489051	0.35483871	0.310344828	0.307692308	0.4375	0.448979592	0.3	0.222222222	0.192307692	0.285714286	0.186440678	0.112676056	0.147058824	0.154761905	0.202898551	0.016949153	0.120481928	0.194805195	0.270833333	0.191780822	0.176470588	0.350877193	0.168067227	0.224719101	0.137614679	0.375	0.046511628	0.030769231	0.013333333	0.042553191
chr5	70085034	70091743	+	hsa_circ_0072850	0.040816327	0.003703704	0.022921741	0.007627119	0.024821489	0.113636364	0.269230769	0.095238095	0.16	0.255319149	0.316455696	0.254545455	0.3	0.109090909	0.065217391	0.109489051	0.306451613	0.103448276	0.256410256	0.25	0.265306122	0.16	0.333333333	0.173076923	0.214285714	0.254237288	0.253521127	0.323529412	0.273809524	0.275362319	0.06779661	0.204819277	0.324675325	0.229166667	0.383561644	0.274509804	0.245614035	0.100840336	0.292134831	0.165137615	0.275	0.069767442	0.076923077	0.053333333	0.063829787
chr1	22074630	22078108	-	TAF1	0.027777778	0	0	0.034700315	0.939136348	0.377358491	0.290909091	0.35483871	0.382978723	0.274509804	0.162790698	0.2	0.372093023	0.333333333	0.046511628	0.2	0.480769231	0.386363636	0.3125	0.555555556	0.488888889	0.324324324	0.166666667	0.159090909	0.27027027	0.196078431	0.114754098	0.178082192	0.157894737	0.303571429	0.033333333	0.170731707	0.233333333	0.163636364	0.15942029	0.352941176	0.333333333	0.304347826	0.25	0.279069767	0.380952381	0.058823529	0.042857143	0.039473684	0.114285714
chr12	116668237	116675510	-	hsa_circ_0000442	0.020408163	0.003703704	0	0.076694915	0.939476369	0.295454545	0.288461538	0.19047619	0.6	0.319148936	0.164556962	0.218181818	0.25	0.163636364	0.043478261	0.094890511	0.370967742	0.396551724	0.282051282	0.46875	0.673469388	0.28	0.166666667	0.115384615	0.261904762	0.152542373	0.070422535	0.117647059	0.130952381	0.15942029	0.016949153	0.096385542	0.168831169	0.270833333	0.150684932	0.176470588	0.280701754	0.12605042	0.179775281	0.119266055	0.425	0.046511628	0.015384615	0.026666667	0.042553191
chr16	21868579	21897805	-	hsa_circ_0038448	0.12244898	0.022222222	0.021801158	0.066949153	0.252635158	0.238636364	0.307692308	0.180952381	0.36	0.361702128	0.227848101	0.272727273	0.316666667	0.181818182	0.086956522	0.124087591	0.322580645	0.24137931	0.282051282	0.40625	0.408163265	0.26	0.259259259	0.192307692	0.261904762	0.203389831	0.126760563	0.205882353	0.166666667	0.202898551	0.050847458	0.168674699	0.207792208	0.25	0.219178082	0.215686275	0.280701754	0.159663866	0.258426966	0.165137615	0.325	0.069767442	0.061538462	0.04	0.063829787
chr1	167921037	167944253	+	hsa_circ_0000154	0.030612245	0.022222222	0.034069508	0.023728814	0.867052023	0.215909091	0.25	0.133333333	0.46	0.276595745	0.189873418	0.163636364	0.316666667	0.127272727	0.043478261	0.080291971	0.338709677	0.344827586	0.282051282	0.4375	0.653061224	0.2	0.203703704	0.134615385	0.285714286	0.169491525	0.098591549	0.147058824	0.178571429	0.144927536	0.033898305	0.108433735	0.168831169	0.270833333	0.219178082	0.215686275	0.421052632	0.117647059	0.157303371	0.119266055	0.375	0.046511628	0.046153846	0.026666667	0.042553191
chr19	1417498	1421257	+	PAX5	0	0.011494253	0.052660091	-0.046417305	0.801768106	0.264150943	0.145454545	0.258064516	0.14893617	0.254901961	0.279069767	0.353846154	0.511627907	0.181818182	0.209302326	0.18	0.269230769	0.136363636	0.1875	0.185185185	0.177777778	0.297297297	0.6875	0.227272727	0.135135135	0.392156863	0.327868852	0.273972603	0.315789474	0.392857143	0.15	0.317073171	0.316666667	0.163636364	0.347826087	0.441176471	0.357142857	0.173913043	0.30952381	0.220930233	0.142857143	0.382352941	0.2	0.184210526	0.171428571
chr14	106331913	106362175	-	hsa_circ_0033894	0.010204082	0.033333333	0.000674861	-0.06779661	0.4233254	0.227272727	0.365384615	0.171428571	0.22	0.489361702	0.430379747	0.345454545	0.283333333	0.209090909	0.065217391	0.160583942	0.241935484	0.189655172	0.230769231	0.1875	0.142857143	0.28	0.425925926	0.307692308	0.166666667	0.355932203	0.366197183	0.382352941	0.25	0.304347826	0.084745763	0.265060241	0.207792208	0.229166667	0.273972603	0.196078431	0.192982456	0.159663866	0.415730337	0.183486239	0.175	0.093023256	0.107692308	0.053333333	0.063829787
chr7	100778995	100780365	+	FOXP2	0.027777778	0.011494253	0.065854814	0.009013069	0.907514451	0.622641509	0.2	0.548387097	0.255319149	0.215686275	0.302325581	0.338461538	0.372093023	0.606060606	0.11627907	0.21	0.307692308	0.136363636	0.25	0.148148148	0.177777778	0.324324324	0.354166667	0.25	0.108108108	0.294117647	0.344262295	0.260273973	0.350877193	0.357142857	0.116666667	0.304878049	0.183333333	0.254545455	0.289855072	0.323529412	0.214285714	0.492753623	0.369047619	0.348837209	0.166666667	0.147058824	0.071428571	0.052631579	0.171428571
chr12	32760890	32764217	+	hsa_circ_0000390	0	0	0.040085189	0.085169492	0.878612717	0.306818182	0.365384615	0.247619048	0.46	0.361702128	0.202531646	0.2	0.366666667	0.209090909	0.043478261	0.102189781	0.306451613	0.25862069	0.384615385	0.40625	0.571428571	0.28	0.240740741	0.153846154	0.30952381	0.186440678	0.126760563	0.132352941	0.19047619	0.202898551	0.016949153	0.096385542	0.181818182	0.291666667	0.191780822	0.137254902	0.403508772	0.201680672	0.191011236	0.100917431	0.4	0.046511628	0.030769231	0.013333333	0.042553191
chr17	40764092	40812334	+	hsa_circ_0000766	0.479591837	0.051851852	0.031588215	0.175	0.873512411	0.238636364	0.365384615	0.142857143	0.28	0.361702128	0.303797468	0.309090909	0.3	0.163636364	0.086956522	0.131386861	0.290322581	0.189655172	0.307692308	0.28125	0.265306122	0.26	0.314814815	0.211538462	0.238095238	0.254237288	0.211267606	0.294117647	0.214285714	0.260869565	0.084745763	0.240963855	0.207792208	0.270833333	0.287671233	0.196078431	0.245614035	0.142857143	0.292134831	0.201834862	0.275	0.069767442	0.076923077	0.066666667	0.085106383
chr8	145194091	145195620	+	hsa_circ_0085975	0	0	0.006155362	-0.038983051	0.809248555	0.034090909	0.173076923	0.076190476	0.06	0.14893617	0.367088608	0.454545455	0.233333333	0.136363636	0.043478261	0.160583942	0.241935484	0.034482759	0.230769231	0.15625	0.102040816	0.06	0.333333333	0.25	0.119047619	0.288135593	0.408450704	0.544117647	0.30952381	0.52173913	0.050847458	0.325301205	0.428571429	0.104166667	0.397260274	0.274509804	0.228070175	0.109243697	0.449438202	0.229357798	0.2	0.11627907	0.092307692	0.08	0.042553191
chr5	50055476	50059076	+	ZNF143	0	0	0.031670503	0.073907165	0.944916695	0.58490566	0.309090909	0.370967742	0.723404255	0.352941176	0.139534884	0.169230769	0.465116279	0.272727273	0.023255814	0.1	0.423076923	0.659090909	0.34375	0.555555556	0.8	0.405405405	0.1875	0.136363636	0.324324324	0.137254902	0.06557377	0.068493151	0.192982456	0.178571429	0	0.048780488	0.2	0.236363636	0.086956522	0.176470588	0.571428571	0.275362319	0.178571429	0.104651163	0.380952381	0.029411765	0	0.013157895	0
chr6	133135707	133138703	+	ELF1	0	0	0.109405319	0.069851284	1	0.339622642	0.345454545	0.306451613	0.468085106	0.274509804	0.151162791	0.215384615	0.372093023	0.212121212	0.093023256	0.16	0.442307692	0.272727273	0.34375	0.62962963	0.533333333	0.378378378	0.145833333	0.181818182	0.297297297	0.196078431	0.131147541	0.191780822	0.140350877	0.25	0.083333333	0.158536585	0.283333333	0.163636364	0.130434783	0.323529412	0.404761905	0.333333333	0.166666667	0.162790698	0.357142857	0.117647059	0.071428571	0.078947368	0.171428571
chr16	53288349	53308214	+	hsa_circ_0000702	0.06122449	0.018518519	0.025280617	0.065254237	0.925875553	0.375	0.346153846	0.228571429	0.62	0.382978723	0.164556962	0.218181818	0.3	0.209090909	0.043478261	0.102189781	0.322580645	0.431034483	0.358974359	0.46875	0.612244898	0.32	0.166666667	0.134615385	0.333333333	0.152542373	0.084507042	0.117647059	0.130952381	0.173913043	0.016949153	0.096385542	0.142857143	0.270833333	0.150684932	0.137254902	0.315789474	0.201680672	0.179775281	0.128440367	0.4	0.046511628	0.015384615	0.013333333	0.042553191
chr12	48458847	48490210	-	ELF1	0.208333333	0.126436782	0	0.073456512	0.972798368	0.433962264	0.290909091	0.274193548	0.468085106	0.333333333	0.174418605	0.2	0.441860465	0.272727273	0.046511628	0.15	0.365384615	0.431818182	0.4375	0.481481481	0.577777778	0.378378378	0.25	0.204545455	0.378378378	0.215686275	0.131147541	0.164383562	0.245614035	0.232142857	0.033333333	0.134146341	0.25	0.236363636	0.231884058	0.264705882	0.476190476	0.246376812	0.226190476	0.174418605	0.333333333	0.058823529	0.028571429	0.026315789	0.057142857
chr10	43169007	43169805	-	hsa_circ_0018229	0	0.003703704	0	-0.055084746	0.044882693	0.181818182	0.192307692	0.104761905	0.28	0.489361702	0.303797468	0.254545455	0.383333333	0.118181818	0.065217391	0.080291971	0.177419355	0.224137931	0.461538462	0.34375	0.285714286	0.32	0.481481481	0.076923077	0.214285714	0.254237288	0.183098592	0.279411765	0.226190476	0.188405797	0.050847458	0.21686747	0.272727273	0.3125	0.342465753	0.176470588	0.421052632	0.084033613	0.269662921	0.091743119	0.35	0.023255814	0.061538462	0.053333333	0.085106383
chr14	106209113	106237056	-	hsa_circ_0000579	0.010204082	0.074074074	0.000167931	-0.076271186	0.572594356	0.125	0.269230769	0.133333333	0.14	0.404255319	0.392405063	0.454545455	0.25	0.172727273	0.086956522	0.182481752	0.274193548	0.103448276	0.153846154	0.125	0.102040816	0.2	0.425925926	0.288461538	0.119047619	0.271186441	0.338028169	0.352941176	0.297619048	0.333333333	0.084745763	0.325301205	0.233766234	0.1875	0.273972603	0.274509804	0.228070175	0.134453782	0.426966292	0.229357798	0.125	0.139534884	0.107692308	0.066666667	0.063829787
chr13	114154272	114175048	+	RUNX3	0.041666667	0.183908046	0.052222907	-0.0261379	0.781026862	0.320754717	0.218181818	0.290322581	0.29787234	0.274509804	0.197674419	0.246153846	0.395348837	0.318181818	0.069767442	0.22	0.326923077	0.272727273	0.25	0.444444444	0.311111111	0.27027027	0.291666667	0.272727273	0.189189189	0.196078431	0.196721311	0.232876712	0.263157895	0.285714286	0.066666667	0.219512195	0.283333333	0.163636364	0.217391304	0.352941176	0.404761905	0.260869565	0.273809524	0.255813953	0.285714286	0.147058824	0.1	0.065789474	0.142857143
chr12	53290970	53292303	-	RFX5	0	0	0.007124833	0.030644434	0.884393064	0.113207547	0.181818182	0.193548387	0.234042553	0.254901961	0.302325581	0.246153846	0.465116279	0.166666667	0.069767442	0.18	0.346153846	0.181818182	0.4375	0.37037037	0.311111111	0.27027027	0.354166667	0.25	0.297297297	0.392156863	0.327868852	0.315068493	0.350877193	0.5	0.083333333	0.317073171	0.283333333	0.109090909	0.420289855	0.352941176	0.238095238	0.173913043	0.44047619	0.255813953	0.19047619	0.147058824	0.042857143	0.065789474	0.114285714
chr2	224746658	224760347	-	hsa_circ_0001101	0.091836735	0.011111111	0	-0.015254237	0.947976879	0.272727273	0.307692308	0.152380952	0.42	0.340425532	0.215189873	0.327272727	0.283333333	0.181818182	0.065217391	0.109489051	0.35483871	0.293103448	0.333333333	0.34375	0.408163265	0.22	0.240740741	0.230769231	0.238095238	0.203389831	0.14084507	0.191176471	0.166666667	0.202898551	0.050847458	0.192771084	0.220779221	0.25	0.191780822	0.196078431	0.280701754	0.142857143	0.247191011	0.183486239	0.35	0.069767442	0.046153846	0.04	0.063829787
chr8	145467818	145484788	+	hsa_circ_0086012	0.040816327	0.051851852	0.005733182	-0.046610169	0.700102006	0.068181818	0.134615385	0.085714286	0.08	0.234042553	0.367088608	0.381818182	0.233333333	0.1	0.086956522	0.145985401	0.225806452	0.051724138	0.153846154	0.1875	0.081632653	0.12	0.388888889	0.211538462	0.119047619	0.288135593	0.366197183	0.485294118	0.297619048	0.304347826	0.13559322	0.409638554	0.350649351	0.166666667	0.328767123	0.274509804	0.228070175	0.084033613	0.382022472	0.201834862	0.15	0.139534884	0.153846154	0.133333333	0.085106383
chr19	45897910	45899694	-	TAF7	0.027777778	0.022988506	0	0.140603876	0.817749065	0.245283019	0.290909091	0.177419355	0.14893617	0.235294118	0.313953488	0.307692308	0.372093023	0.196969697	0.23255814	0.24	0.269230769	0.090909091	0.21875	0.111111111	0.111111111	0.216216216	0.416666667	0.363636364	0.135135135	0.37254902	0.557377049	0.493150685	0.368421053	0.5	0.25	0.317073171	0.216666667	0.2	0.333333333	0.323529412	0.30952381	0.188405797	0.369047619	0.290697674	0.095238095	0.264705882	0.214285714	0.171052632	0.2
chr2	74057971	74087278	+	BCL3	0.125	0.195402299	0.031887511	0.06399279	0.979938796	0.396226415	0.272727273	0.322580645	0.382978723	0.333333333	0.197674419	0.215384615	0.441860465	0.333333333	0.046511628	0.18	0.365384615	0.363636364	0.375	0.481481481	0.444444444	0.324324324	0.270833333	0.204545455	0.297297297	0.215686275	0.163934426	0.178082192	0.263157895	0.25	0.033333333	0.158536585	0.216666667	0.236363636	0.217391304	0.294117647	0.452380952	0.304347826	0.261904762	0.220930233	0.333333333	0.058823529	0.042857143	0.026315789	0.057142857
chr19	47856010	47858607	+	MAZ	0	0	0.070115775	0.164488508	0.956477389	0.150943396	0.236363636	0.225806452	0.127659574	0.215686275	0.313953488	0.323076923	0.441860465	0.242424242	0.11627907	0.19	0.346153846	0.136363636	0.25	0.296296296	0.222222222	0.216216216	0.416666667	0.25	0.216216216	0.352941176	0.278688525	0.315068493	0.385964912	0.303571429	0.166666667	0.317073171	0.316666667	0.236363636	0.333333333	0.382352941	0.333333333	0.188405797	0.357142857	0.23255814	0.238095238	0.176470588	0.142857143	0.131578947	0.114285714
chr22	38917612	38964294	-	EIF4A3	0.53030303	0.187969925	0.000570913	0.131882771	1	0.285714286	0.326923077	0.295081967	0.38	0.432432432	0.296875	0.333333333	0.422222222	0.333333333	0.107142857	0.189189189	0.350877193	0.377777778	0.393939394	0.4	0.396226415	0.325	0.318181818	0.209302326	0.323529412	0.307692308	0.14084507	0.220588235	0.192307692	0.3125	0.050847458	0.241935484	0.29787234	0.4	0.301587302	0.225	0.340425532	0.163636364	0.323529412	0.223529412	0.325	0.090909091	0.074074074	0.051724138	0.12
chr2	42909540	42924974	+	MEF2A	0.069444444	0.034482759	0.033146791	0.041910771	0.909894594	0.377358491	0.254545455	0.274193548	0.425531915	0.294117647	0.174418605	0.215384615	0.418604651	0.242424242	0.046511628	0.11	0.423076923	0.386363636	0.40625	0.481481481	0.577777778	0.324324324	0.270833333	0.181818182	0.351351351	0.215686275	0.147540984	0.150684932	0.263157895	0.232142857	0.033333333	0.146341463	0.25	0.218181818	0.217391304	0.323529412	0.5	0.217391304	0.226190476	0.162790698	0.380952381	0.058823529	0.028571429	0.013157895	0.057142857
chr1	228284778	228286913	+	ELF1	0	0	0.070449999	0.455159982	0.984019041	0.150943396	0.290909091	0.209677419	0.14893617	0.294117647	0.348837209	0.292307692	0.348837209	0.227272727	0.162790698	0.17	0.211538462	0.136363636	0.21875	0.296296296	0.2	0.378378378	0.4375	0.25	0.189189189	0.31372549	0.344262295	0.397260274	0.368421053	0.339285714	0.2	0.341463415	0.283333333	0.181818182	0.289855072	0.352941176	0.357142857	0.173913043	0.321428571	0.174418605	0.214285714	0.205882353	0.157142857	0.092105263	0.285714286
chr9	86294689	86297981	-	hsa_circ_0001867	0	0	0	0.101694915	0.933015981	0.204545455	0.288461538	0.152380952	0.42	0.276595745	0.189873418	0.218181818	0.35	0.154545455	0.043478261	0.072992701	0.306451613	0.413793103	0.358974359	0.4375	0.530612245	0.2	0.166666667	0.153846154	0.380952381	0.152542373	0.098591549	0.161764706	0.214285714	0.188405797	0.033898305	0.108433735	0.194805195	0.25	0.232876712	0.254901961	0.385964912	0.151260504	0.224719101	0.082568807	0.45	0.046511628	0.015384615	0.026666667	0.021276596
chr1	40506435	40525830	+	hsa_circ_0000058	0.081632653	0.022222222	0.036574341	0.075847458	0.998639918	0.193181818	0.269230769	0.161904762	0.34	0.340425532	0.215189873	0.272727273	0.3	0.172727273	0.043478261	0.124087591	0.35483871	0.24137931	0.307692308	0.40625	0.428571429	0.24	0.222222222	0.192307692	0.261904762	0.186440678	0.126760563	0.220588235	0.178571429	0.217391304	0.06779661	0.180722892	0.207792208	0.25	0.246575342	0.176470588	0.315789474	0.134453782	0.247191011	0.165137615	0.4	0.046511628	0.061538462	0.04	0.085106383
chr21	38792600	38794168	+	hsa_circ_0001190	0	0	0.023006491	0.033898305	0.842910575	0.261363636	0.153846154	0.238095238	0.5	0.276595745	0.101265823	0.272727273	0.283333333	0.172727273	0.065217391	0.080291971	0.419354839	0.5	0.333333333	0.40625	0.632653061	0.22	0.185185185	0.115384615	0.30952381	0.101694915	0.112676056	0.058823529	0.119047619	0.115942029	0.050847458	0.120481928	0.194805195	0.270833333	0.164383562	0.117647059	0.245614035	0.151260504	0.168539326	0.073394495	0.375	0.093023256	0.015384615	0.013333333	0.063829787
chr7	75612837	75616173	+	SPI1	0	0	0.121991785	0.126182965	0.857531452	0.056603774	0.218181818	0.14516129	0.042553191	0.196078431	0.38372093	0.338461538	0.302325581	0.121212121	0.139534884	0.2	0.230769231	0.045454545	0.1875	0.185185185	0.044444444	0.189189189	0.5	0.227272727	0.216216216	0.411764706	0.540983607	0.616438356	0.403508772	0.410714286	0.216666667	0.487804878	0.383333333	0.163636364	0.362318841	0.382352941	0.166666667	0.173913043	0.357142857	0.255813953	0.119047619	0.294117647	0.271428571	0.144736842	0.171428571
chr14	75489516	75509180	-	BHLHE40	0.111111111	0.114942529	0.000161568	0.082018927	0.984019041	0.433962264	0.309090909	0.322580645	0.425531915	0.294117647	0.209302326	0.230769231	0.418604651	0.333333333	0.046511628	0.17	0.384615385	0.363636364	0.375	0.444444444	0.466666667	0.324324324	0.25	0.204545455	0.27027027	0.196078431	0.147540984	0.178082192	0.245614035	0.25	0.05	0.158536585	0.233333333	0.236363636	0.231884058	0.264705882	0.452380952	0.304347826	0.261904762	0.220930233	0.30952381	0.088235294	0.042857143	0.026315789	0.057142857
chr11	65201949	65205128	+	hsa_circ_0007185	0	0.003703704	0.03010509	-0.080084746	0.83032982	0.159090909	0.211538462	0.114285714	0.42	0.361702128	0.189873418	0.272727273	0.266666667	0.1	0.043478261	0.072992701	0.241935484	0.344827586	0.41025641	0.53125	0.408163265	0.22	0.259259259	0.134615385	0.333333333	0.220338983	0.169014085	0.191176471	0.19047619	0.15942029	0.033898305	0.168674699	0.25974026	0.25	0.191780822	0.254901961	0.385964912	0.12605042	0.191011236	0.100917431	0.3	0.046511628	0.061538462	0.04	0.021276596
chr12	122468605	122473333	+	hsa_circ_0000451	0.010204082	0.018518519	0.037834606	-0.023305085	1	0.147727273	0.230769231	0.123809524	0.16	0.276595745	0.35443038	0.309090909	0.266666667	0.145454545	0.108695652	0.116788321	0.258064516	0.172413793	0.153846154	0.21875	0.244897959	0.14	0.37037037	0.211538462	0.166666667	0.271186441	0.281690141	0.323529412	0.285714286	0.217391304	0.101694915	0.277108434	0.246753247	0.25	0.342465753	0.196078431	0.333333333	0.109243697	0.292134831	0.183486239	0.2	0.11627907	0.123076923	0.066666667	0.085106383
chrX	2161063	2184988	-	hsa_circ_0089796	0.153061224	0.096296296	6.59E-05	-0.037711864	0.292077525	0.170454545	0.25	0.133333333	0.22	0.361702128	0.253164557	0.327272727	0.283333333	0.154545455	0.108695652	0.138686131	0.274193548	0.172413793	0.230769231	0.28125	0.244897959	0.2	0.333333333	0.211538462	0.214285714	0.220338983	0.211267606	0.264705882	0.214285714	0.217391304	0.084745763	0.21686747	0.324675325	0.270833333	0.328767123	0.235294118	0.263157895	0.117647059	0.280898876	0.19266055	0.225	0.11627907	0.107692308	0.08	0.085106383
chr18	67759911	67795782	-	CTCF	0	0.045977011	0.000397584	0.022082019	1	0.509433962	0.345454545	0.338709677	0.510638298	0.37254902	0.174418605	0.2	0.465116279	0.318181818	0.046511628	0.13	0.365384615	0.5	0.40625	0.444444444	0.577777778	0.432432432	0.25	0.204545455	0.324324324	0.196078431	0.114754098	0.109589041	0.228070175	0.232142857	0.033333333	0.109756098	0.216666667	0.254545455	0.173913043	0.264705882	0.5	0.289855072	0.226190476	0.139534884	0.357142857	0.058823529	0.028571429	0.026315789	0.057142857
chr22	40825609	40859290	-	hsa_circ_0001233	0.071428571	0.044444444	0	0.001694915	1	0.181818182	0.25	0.152380952	0.3	0.29787234	0.265822785	0.236363636	0.316666667	0.163636364	0.065217391	0.109489051	0.306451613	0.224137931	0.307692308	0.3125	0.367346939	0.22	0.277777778	0.173076923	0.261904762	0.220338983	0.169014085	0.25	0.202380952	0.217391304	0.050847458	0.168674699	0.220779221	0.25	0.273972603	0.215686275	0.350877193	0.142857143	0.258426966	0.155963303	0.35	0.069767442	0.046153846	0.026666667	0.063829787
chr2	220036618	220037850	-	YY1	0	0	0	0.310049572	0.964977899	0.056603774	0.127272727	0.177419355	0.127659574	0.117647059	0.255813953	0.230769231	0.348837209	0.242424242	0	0.23	0.288461538	0.159090909	0.1875	0.259259259	0.133333333	0.162162162	0.229166667	0.272727273	0.162162162	0.274509804	0.393442623	0.397260274	0.543859649	0.285714286	0.116666667	0.280487805	0.383333333	0.109090909	0.376811594	0.5	0.571428571	0.15942029	0.30952381	0.220930233	0.261904762	0.029411765	0.1	0.026315789	0.142857143
chr17	18607931	18608477	+	PTBP1	0	0	0.042725027	0.06616341	0.362461748	0.194805195	0.25	0.393442623	0.3	0.351351351	0.25	0.2	0.4	0.50877193	0.071428571	0.351351351	0.263157895	0.155555556	0.393939394	0.6	0.339622642	0.45	0.25	0.162790698	0.382352941	0.384615385	0.154929577	0.073529412	0.282051282	0.104166667	0.033898305	0.112903226	0.340425532	0.314285714	0.238095238	0.225	0.617021277	0.136363636	0.323529412	0.211764706	0.4	0.151515152	0	0	0
chr4	2498733	2502465	+	GATA3	0.041666667	0	0.037764152	-0.007661109	0.916695002	0.396226415	0.309090909	0.241935484	0.319148936	0.274509804	0.26744186	0.261538462	0.395348837	0.333333333	0.093023256	0.16	0.288461538	0.318181818	0.34375	0.407407407	0.333333333	0.351351351	0.375	0.204545455	0.27027027	0.294117647	0.229508197	0.260273973	0.263157895	0.303571429	0.083333333	0.219512195	0.3	0.218181818	0.289855072	0.264705882	0.333333333	0.260869565	0.261904762	0.244186047	0.333333333	0.088235294	0.071428571	0.078947368	0.142857143
chr7	35180644	35204571	-	hsa_circ_0004185	0.051020408	0.014814815	6.59E-05	0.026694915	0.738864332	0.25	0.288461538	0.171428571	0.46	0.340425532	0.17721519	0.2	0.316666667	0.163636364	0.043478261	0.094890511	0.338709677	0.396551724	0.307692308	0.46875	0.530612245	0.24	0.166666667	0.134615385	0.285714286	0.118644068	0.098591549	0.117647059	0.166666667	0.15942029	0.016949153	0.096385542	0.194805195	0.270833333	0.178082192	0.176470588	0.421052632	0.142857143	0.179775281	0.128440367	0.375	0.046511628	0.030769231	0.026666667	0.042553191
chr4	22403014	22404422	-	hsa_circ_0001396	0	0	0	0.091101695	0.927575655	0.318181818	0.192307692	0.219047619	0.52	0.340425532	0.139240506	0.236363636	0.25	0.209090909	0.065217391	0.102189781	0.290322581	0.396551724	0.333333333	0.40625	0.714285714	0.22	0.074074074	0.211538462	0.30952381	0.13559322	0.042253521	0.132352941	0.095238095	0.15942029	0.06779661	0.108433735	0.168831169	0.333333333	0.123287671	0.196078431	0.228070175	0.193277311	0.191011236	0.091743119	0.425	0.069767442	0.030769231	0.08	0.085106383
chrX	3819968	3820041	-	hsa_circ_0089840	0	0	0	0	0	0.465909091	0.519230769	0.257142857	0.82	0.29787234	0.17721519	0	0.45	0.372727273	0	0.197080292	0	0.24137931	0	0.4375	0.551020408	0.28	0	0.269230769	0.333333333	0.457627119	0.197183099	0.205882353	0	0	0	0	0.181818182	0	0.369863014	0.274509804	0.473684211	0.226890756	0.303370787	0.128440367	0	0	0	0	0
chr4	103610730	103612114	-	hsa_circ_0001429	0	0	0	0.099152542	0.920095206	0.306818182	0.269230769	0.257142857	0.48	0.276595745	0.088607595	0.2	0.25	0.209090909	0.02173913	0.109489051	0.532258065	0.431034483	0.333333333	0.4375	0.632653061	0.26	0.074074074	0.134615385	0.285714286	0.06779661	0.056338028	0.058823529	0.095238095	0.217391304	0	0.048192771	0.116883117	0.1875	0.109589041	0.137254902	0.403508772	0.193277311	0.101123596	0.146788991	0.425	0.023255814	0	0	0.021276596
chr16	70575571	70603044	+	TCF12	0.166666667	0.057471264	0.033496855	0.063542136	1	0.320754717	0.236363636	0.274193548	0.361702128	0.274509804	0.197674419	0.2	0.441860465	0.272727273	0.069767442	0.15	0.423076923	0.295454545	0.40625	0.444444444	0.444444444	0.324324324	0.270833333	0.204545455	0.297297297	0.235294118	0.163934426	0.178082192	0.263157895	0.285714286	0.05	0.158536585	0.25	0.218181818	0.246376812	0.352941176	0.476190476	0.231884058	0.25	0.209302326	0.357142857	0.058823529	0.042857143	0.039473684	0.085714286
chr21	40578033	40601362	-	hsa_circ_0001192	0.051020408	0.022222222	0	0.04279661	1	0.227272727	0.25	0.171428571	0.48	0.29787234	0.164556962	0.2	0.316666667	0.163636364	0.043478261	0.080291971	0.322580645	0.362068966	0.307692308	0.5	0.632653061	0.24	0.185185185	0.134615385	0.30952381	0.152542373	0.084507042	0.132352941	0.142857143	0.144927536	0.016949153	0.120481928	0.168831169	0.25	0.164383562	0.156862745	0.368421053	0.134453782	0.191011236	0.100917431	0.4	0.046511628	0.015384615	0.026666667	0.042553191
chr17	7150109	7150662	-	ELF1	0	0	0	0.44840018	0.963277797	0.132075472	0.163636364	0.225806452	0.14893617	0.215686275	0.313953488	0.076923077	0.372093023	0.212121212	0.046511628	0.22	0.346153846	0.204545455	0.15625	0.592592593	0.155555556	0.135135135	0.229166667	0.204545455	0.135135135	0.137254902	0.393442623	0.246575342	0.789473684	0.232142857	0.066666667	0.170731707	0.066666667	0.4	0.347826087	0.588235294	0.571428571	0.231884058	0.238095238	0.186046512	0.30952381	0.058823529	0.1	0.026315789	0.142857143
chr19	15469777	15484151	-	FOSL2	0.125	0.172413793	0.003746161	0.022082019	0.946956817	0.264150943	0.236363636	0.209677419	0.14893617	0.254901961	0.255813953	0.323076923	0.395348837	0.287878788	0.11627907	0.2	0.307692308	0.113636364	0.25	0.259259259	0.2	0.243243243	0.354166667	0.295454545	0.189189189	0.274509804	0.262295082	0.287671233	0.350877193	0.339285714	0.116666667	0.329268293	0.3	0.2	0.31884058	0.352941176	0.380952381	0.188405797	0.369047619	0.279069767	0.214285714	0.176470588	0.128571429	0.118421053	0.142857143
chr16	89815066	89869749	-	IRF1	0.430555556	0.505747126	0.000434016	-0.048670572	0.961577695	0.226415094	0.2	0.177419355	0.191489362	0.254901961	0.244186047	0.246153846	0.418604651	0.242424242	0.093023256	0.16	0.365384615	0.181818182	0.25	0.37037037	0.288888889	0.243243243	0.375	0.227272727	0.216216216	0.254901961	0.229508197	0.287671233	0.333333333	0.303571429	0.1	0.243902439	0.333333333	0.181818182	0.333333333	0.382352941	0.404761905	0.173913043	0.321428571	0.244186047	0.261904762	0.117647059	0.1	0.078947368	0.142857143
chr17	34151081	34165557	+	hsa_circ_0000758	0.12244898	0.007407407	0.038051189	0.113135593	1	0.306818182	0.269230769	0.180952381	0.46	0.29787234	0.189873418	0.236363636	0.283333333	0.181818182	0.043478261	0.124087591	0.322580645	0.293103448	0.307692308	0.4375	0.510204082	0.24	0.203703704	0.153846154	0.261904762	0.169491525	0.098591549	0.176470588	0.154761905	0.188405797	0.050847458	0.168674699	0.168831169	0.291666667	0.164383562	0.196078431	0.280701754	0.151260504	0.213483146	0.174311927	0.4	0.046511628	0.061538462	0.053333333	0.063829787
chr14	24650916	24652719	-	NR3C1	0	0	0	0.284362325	0.984019041	0.113207547	0.163636364	0.225806452	0.085106383	0.274509804	0.313953488	0.323076923	0.255813953	0.242424242	0.069767442	0.28	0.346153846	0.113636364	0.1875	0.148148148	0.044444444	0.189189189	0.270833333	0.340909091	0.162162162	0.235294118	0.393442623	0.424657534	0.333333333	0.392857143	0.116666667	0.414634146	0.416666667	0.145454545	0.202898551	0.323529412	0.261904762	0.246376812	0.464285714	0.325581395	0.071428571	0.117647059	0.1	0.105263158	0.171428571
chr15	64686144	64698658	+	HMGN3	0.083333333	0.103448276	0.038350232	0.05092384	0.980958858	0.320754717	0.290909091	0.225806452	0.340425532	0.274509804	0.23255814	0.215384615	0.441860465	0.257575758	0.069767442	0.13	0.384615385	0.318181818	0.375	0.444444444	0.488888889	0.297297297	0.3125	0.227272727	0.27027027	0.235294118	0.163934426	0.232876712	0.228070175	0.285714286	0.083333333	0.170731707	0.283333333	0.2	0.31884058	0.294117647	0.380952381	0.231884058	0.25	0.186046512	0.333333333	0.117647059	0.042857143	0.052631579	0.114285714
chr7	158580694	158591763	-	hsa_circ_0001777	0.030612245	0.022222222	0	-0.023728814	0.972798368	0.261363636	0.307692308	0.171428571	0.36	0.404255319	0.240506329	0.272727273	0.333333333	0.163636364	0.065217391	0.116788321	0.274193548	0.24137931	0.256410256	0.34375	0.428571429	0.28	0.296296296	0.173076923	0.261904762	0.220338983	0.14084507	0.235294118	0.166666667	0.217391304	0.06779661	0.156626506	0.233766234	0.229166667	0.232876712	0.215686275	0.280701754	0.151260504	0.258426966	0.146788991	0.325	0.11627907	0.076923077	0.053333333	0.085106383
chr2	209136234	209138457	+	PAX5	0.013888889	0	0.035611495	0.109058134	0.960217613	0.566037736	0.163636364	0.338709677	0.659574468	0.31372549	0.151162791	0.123076923	0.372093023	0.287878788	0.069767442	0.15	0.403846154	0.477272727	0.3125	0.555555556	0.755555556	0.351351351	0.166666667	0.181818182	0.378378378	0.156862745	0.114754098	0.136986301	0.210526316	0.25	0.033333333	0.146341463	0.166666667	0.181818182	0.202898551	0.323529412	0.333333333	0.275362319	0.226190476	0.174418605	0.428571429	0.058823529	0.028571429	0.065789474	0.057142857
chr12	94562928	94575356	+	YY1	0.027777778	0.149425287	0.036194408	0.050473186	1	0.433962264	0.290909091	0.322580645	0.382978723	0.294117647	0.23255814	0.2	0.418604651	0.303030303	0.046511628	0.14	0.423076923	0.386363636	0.40625	0.481481481	0.422222222	0.378378378	0.291666667	0.204545455	0.324324324	0.274509804	0.196721311	0.150684932	0.298245614	0.25	0.033333333	0.146341463	0.25	0.236363636	0.217391304	0.294117647	0.476190476	0.304347826	0.226190476	0.197674419	0.261904762	0.058823529	0.042857143	0.026315789	0.085714286
chr17	42426525	42430470	+	RUNX3	0	0	0.145313022	0.191978369	0.911594696	0.075471698	0.181818182	0.112903226	0.085106383	0.254901961	0.372093023	0.261538462	0.279069767	0.181818182	0.093023256	0.21	0.269230769	0.113636364	0.21875	0.222222222	0.088888889	0.162162162	0.395833333	0.295454545	0.216216216	0.37254902	0.508196721	0.479452055	0.368421053	0.339285714	0.1	0.341463415	0.616666667	0.181818182	0.231884058	0.352941176	0.285714286	0.173913043	0.404761905	0.23255814	0.142857143	0.176470588	0.114285714	0.092105263	0.114285714
chr19	44564901	44605080	+	hsa_circ_0000938	0.183673469	0.040740741	0.035974814	-0.01779661	0.573954437	0.227272727	0.307692308	0.171428571	0.34	0.361702128	0.253164557	0.254545455	0.35	0.172727273	0.065217391	0.116788321	0.306451613	0.293103448	0.282051282	0.34375	0.408163265	0.26	0.259259259	0.192307692	0.285714286	0.203389831	0.14084507	0.161764706	0.202380952	0.173913043	0.050847458	0.156626506	0.194805195	0.270833333	0.219178082	0.215686275	0.368421053	0.134453782	0.224719101	0.155963303	0.3	0.069767442	0.046153846	0.04	0.063829787
chr16	1250255	1257860	+	EP300	0	0.034482759	0.110792903	0	0.810948657	0.075471698	0.163636364	0.177419355	0.042553191	0.215686275	0.325581395	0.369230769	0.325581395	0.257575758	0.162790698	0.24	0.211538462	0.068181818	0.21875	0.185185185	0.044444444	0.216216216	0.395833333	0.318181818	0.162162162	0.333333333	0.442622951	0.465753425	0.333333333	0.392857143	0.233333333	0.402439024	0.383333333	0.163636364	0.260869565	0.382352941	0.285714286	0.173913043	0.428571429	0.302325581	0.142857143	0.323529412	0.228571429	0.157894737	0.2
chr14	90397884	90398971	-	FOS	0	0	0	0.085173502	0.926555593	0.528301887	0.309090909	0.322580645	0.404255319	0.254901961	0.093023256	0.215384615	0.441860465	0.287878788	0.093023256	0.18	0.442307692	0.568181818	0.40625	0.62962963	0.6	0.216216216	0.208333333	0.340909091	0.459459459	0.254901961	0.098360656	0.082191781	0.105263158	0.125	0.033333333	0.12195122	0.183333333	0.236363636	0.188405797	0.264705882	0.404761905	0.347826087	0.154761905	0.104651163	0.428571429	0.088235294	0.085714286	0	0.171428571
chr9	86292641	86293514	-	hsa_circ_0001865	0.010204082	0	0	0.291949153	0.976878613	0.204545455	0.346153846	0.123809524	0.2	0.276595745	0.329113924	0.381818182	0.25	0.154545455	0.130434783	0.153284672	0.290322581	0.172413793	0.230769231	0.46875	0.265306122	0.18	0.333333333	0.096153846	0.357142857	0.13559322	0.126760563	0.220588235	0.273809524	0.31884058	0.101694915	0.253012048	0.207792208	0.354166667	0.136986301	0.156862745	0.263157895	0.092436975	0.359550562	0.293577982	0.25	0.069767442	0.138461538	0.133333333	0.042553191
chr3	129599151	129599402	-	hsa_circ_0001340	0	0	0	0.255932203	0.741584495	0.227272727	0.230769231	0.228571429	0.24	0.510638298	0.151898734	0.145454545	0.333333333	0.290909091	0	0.233576642	0.193548387	0.137931034	0.307692308	0.125	0.408163265	0.32	0.444444444	0.230769231	0.095238095	0.13559322	0.056338028	0.058823529	0.238095238	0.115942029	0.06779661	0	0.207792208	0.5	0.273972603	0.235294118	0.421052632	0.201680672	0.224719101	0.110091743	0.2	0.093023256	0	0	0.085106383
chr8	27967886	27970690	+	MAX	0.013888889	0	0.031622983	0.088778729	0.953757225	0.41509434	0.327272727	0.274193548	0.446808511	0.352941176	0.186046512	0.169230769	0.441860465	0.287878788	0.046511628	0.1	0.384615385	0.454545455	0.375	0.592592593	0.688888889	0.324324324	0.229166667	0.204545455	0.405405405	0.215686275	0.06557377	0.136986301	0.245614035	0.178571429	0.016666667	0.109756098	0.2	0.218181818	0.15942029	0.323529412	0.5	0.289855072	0.178571429	0.139534884	0.380952381	0.058823529	0.028571429	0.013157895	0.085714286
chr14	24568257	24568929	+	JUN	0	0	0.082377521	0.470932853	0.958177491	0.113207547	0.218181818	0.209677419	0.085106383	0.137254902	0.290697674	0.430769231	0.209302326	0.227272727	0.023255814	0.15	0.461538462	0.090909091	0.40625	0	0.133333333	0.243243243	0.25	0.295454545	0.081081081	0.31372549	0.459016393	0.575342466	0.315789474	0.339285714	0.1	0.548780488	0.55	0.163636364	0.275362319	0.088235294	0.214285714	0.217391304	0.428571429	0.186046512	0.142857143	0.088235294	0.1	0.092105263	0.114285714
chr16	89713610	89715905	-	SIN3A	0	0.057471264	0.000690624	-0.008111762	0.895273716	0.056603774	0.145454545	0.129032258	0.042553191	0.117647059	0.395348837	0.230769231	0.302325581	0.151515152	0.23255814	0.13	0.211538462	0.068181818	0.03125	0.111111111	0.066666667	0.108108108	0.645833333	0.431818182	0.027027027	0.529411765	0.393442623	0.315068493	0.561403509	0.25	0.233333333	0.426829268	0.216666667	0.127272727	0.449275362	0.852941176	0.357142857	0.144927536	0.273809524	0.151162791	0.095238095	0.382352941	0.3	0.302631579	0.371428571
chr12	123712009	123712163	-	hsa_circ_0029202	0	0	0	0.611864407	0.964977899	0.295454545	0.5	0.304761905	0.38	0.553191489	0.240506329	0.109090909	0.216666667	0.236363636	0	0.189781022	0.306451613	0	0.333333333	1	0.265306122	0.52	0.111111111	0.365384615	0.452380952	0.322033898	0.084507042	0	0.226190476	0.086956522	0	0	0.077922078	0.270833333	0.178082192	0.254901961	0.456140351	0.327731092	0.292134831	0.119266055	0.325	0	0	0	0.127659574
chr2	128913062	128931513	+	hsa_circ_0001067	0.071428571	0.011111111	0.033597105	0.034745763	1	0.227272727	0.269230769	0.171428571	0.38	0.319148936	0.202531646	0.218181818	0.333333333	0.163636364	0.065217391	0.109489051	0.322580645	0.275862069	0.256410256	0.4375	0.489795918	0.2	0.203703704	0.173076923	0.261904762	0.169491525	0.098591549	0.161764706	0.166666667	0.173913043	0.033898305	0.13253012	0.207792208	0.25	0.191780822	0.196078431	0.385964912	0.142857143	0.235955056	0.146788991	0.35	0.069767442	0.030769231	0.026666667	0.063829787
chr17	28705941	28766095	+	MAX	0.180555556	0.379310345	0.027358854	0.07706174	1	0.433962264	0.290909091	0.290322581	0.468085106	0.294117647	0.174418605	0.184615385	0.418604651	0.272727273	0.046511628	0.14	0.384615385	0.454545455	0.375	0.481481481	0.555555556	0.324324324	0.208333333	0.181818182	0.324324324	0.196078431	0.147540984	0.150684932	0.263157895	0.214285714	0.033333333	0.134146341	0.233333333	0.236363636	0.217391304	0.264705882	0.523809524	0.260869565	0.202380952	0.174418605	0.357142857	0.058823529	0.042857143	0.026315789	0.057142857
chr6	25482484	25495443	+	GATA1	0.041666667	0.057471264	0.034344295	0.009463722	0.937096226	0.433962264	0.254545455	0.306451613	0.510638298	0.333333333	0.186046512	0.2	0.488372093	0.272727273	0.046511628	0.13	0.403846154	0.454545455	0.34375	0.444444444	0.644444444	0.378378378	0.270833333	0.181818182	0.297297297	0.215686275	0.114754098	0.164383562	0.263157895	0.25	0.016666667	0.12195122	0.233333333	0.236363636	0.231884058	0.294117647	0.523809524	0.260869565	0.226190476	0.162790698	0.333333333	0.058823529	0.014285714	0.026315789	0.057142857
chr6	56535438	56564543	-	hsa_circ_0076869	0.06122449	0.018518519	0	0.026694915	0.953417205	0.25	0.25	0.20952381	0.44	0.340425532	0.164556962	0.236363636	0.316666667	0.209090909	0.043478261	0.124087591	0.370967742	0.310344828	0.282051282	0.4375	0.510204082	0.24	0.185185185	0.192307692	0.261904762	0.152542373	0.084507042	0.132352941	0.130952381	0.188405797	0.033898305	0.120481928	0.168831169	0.270833333	0.164383562	0.176470588	0.333333333	0.176470588	0.213483146	0.165137615	0.4	0.046511628	0.030769231	0.013333333	0.021276596
chr22	30387492	30394846	+	MOV10	0.015151515	0.007518797	0.056740785	0.078152753	0.937096226	0.298701299	0.288461538	0.295081967	0.42	0.378378378	0.21875	0.266666667	0.4	0.298245614	0.071428571	0.202702703	0.368421053	0.355555556	0.363636364	0.433333333	0.490566038	0.325	0.227272727	0.209302326	0.294117647	0.307692308	0.112676056	0.176470588	0.166666667	0.291666667	0.033898305	0.177419355	0.340425532	0.371428571	0.222222222	0.225	0.425531915	0.172727273	0.264705882	0.176470588	0.375	0.060606061	0.037037037	0.017241379	0.08
chr19	30476129	30477324	+	hsa_circ_0000921	0	0	0.044616177	0.169915254	0.892213533	0.306818182	0.25	0.19047619	0.66	0.340425532	0.101265823	0.218181818	0.233333333	0.154545455	0.065217391	0.065693431	0.290322581	0.482758621	0.358974359	0.65625	0.632653061	0.24	0.166666667	0.211538462	0.285714286	0.06779661	0.056338028	0.117647059	0.095238095	0.188405797	0	0.060240964	0.168831169	0.083333333	0.02739726	0.156862745	0.421052632	0.176470588	0.146067416	0.055045872	0.475	0.023255814	0.030769231	0.013333333	0.063829787
chr18	45367820	45368076	-	hsa_circ_0000846	0	0	0	0.682627119	1	0.306818182	0.153846154	0.219047619	0.62	0.340425532	0.151898734	0.218181818	0.266666667	0.245454545	0	0.087591241	0.322580645	0.465517241	0.205128205	0.84375	0.959183673	0.16	0.148148148	0.076923077	0.285714286	0.06779661	0.112676056	0	0.19047619	0.057971014	0	0.048192771	0.103896104	0.416666667	0.109589041	0.31372549	0.070175439	0.193277311	0.179775281	0.146788991	0.675	0	0	0	0
chr16	30080626	30081741	+	CCNT2	0	0	0.136258876	0.465525011	0.956477389	0.075471698	0.218181818	0.209677419	0.191489362	0.274509804	0.38372093	0.169230769	0.302325581	0.151515152	0.11627907	0.22	0.365384615	0.068181818	0.40625	0.185185185	0.088888889	0.27027027	0.479166667	0.25	0.162162162	0.470588235	0.491803279	0.506849315	0.403508772	0.285714286	0.166666667	0.365853659	0.516666667	0.145454545	0.434782609	0.411764706	0.261904762	0.304347826	0.261904762	0.26744186	0.071428571	0.088235294	0.142857143	0.157894737	0.2
chr11	870120	899401	-	POLR2A	0.111111111	0.229885057	0	-0.055881027	0.84767086	0.113207547	0.163636364	0.14516129	0.085106383	0.274509804	0.313953488	0.323076923	0.348837209	0.212121212	0.11627907	0.21	0.288461538	0.068181818	0.1875	0.148148148	0.111111111	0.162162162	0.4375	0.295454545	0.135135135	0.31372549	0.409836066	0.424657534	0.385964912	0.392857143	0.116666667	0.390243902	0.383333333	0.127272727	0.362318841	0.470588235	0.261904762	0.15942029	0.428571429	0.290697674	0.142857143	0.147058824	0.142857143	0.078947368	0.171428571
chr9	131770312	131783498	-	MBD4	0.013888889	0.034482759	0	0.060838215	1	0.113207547	0.2	0.129032258	0.14893617	0.196078431	0.302325581	0.261538462	0.395348837	0.166666667	0.069767442	0.19	0.288461538	0.090909091	0.28125	0.259259259	0.222222222	0.189189189	0.395833333	0.25	0.162162162	0.294117647	0.360655738	0.410958904	0.403508772	0.339285714	0.133333333	0.304878049	0.366666667	0.163636364	0.420289855	0.382352941	0.333333333	0.173913043	0.333333333	0.23255814	0.214285714	0.117647059	0.128571429	0.078947368	0.114285714
chr2	241420353	241421678	-	SUZ12	0	0	0	-0.064894096	0.643318599	0.056603774	0.2	0.225806452	0.063829787	0.274509804	0.337209302	0.4	0.255813953	0.257575758	0.093023256	0.25	0.307692308	0.068181818	0.28125	0.074074074	0.044444444	0.189189189	0.375	0.340909091	0.135135135	0.333333333	0.393442623	0.397260274	0.456140351	0.285714286	0.083333333	0.353658537	0.566666667	0.163636364	0.333333333	0.264705882	0.404761905	0.231884058	0.416666667	0.26744186	0.119047619	0.147058824	0.085714286	0.052631579	0.142857143
chr1	59787207	59812070	+	hsa_circ_0000075	0.020408163	0.025925926	0.034527785	0.024152542	1	0.227272727	0.288461538	0.161904762	0.46	0.340425532	0.202531646	0.272727273	0.3	0.172727273	0.02173913	0.102189781	0.322580645	0.327586207	0.333333333	0.4375	0.489795918	0.26	0.222222222	0.153846154	0.261904762	0.169491525	0.112676056	0.147058824	0.178571429	0.188405797	0.033898305	0.120481928	0.207792208	0.270833333	0.191780822	0.196078431	0.385964912	0.159663866	0.202247191	0.137614679	0.375	0.046511628	0.030769231	0.026666667	0.042553191
chr2	86335472	86346167	+	hsa_circ_0001039	0.06122449	0.003703704	0.039910981	0.00720339	0.917035022	0.261363636	0.288461538	0.180952381	0.4	0.319148936	0.202531646	0.254545455	0.283333333	0.172727273	0.043478261	0.131386861	0.322580645	0.275862069	0.282051282	0.4375	0.489795918	0.24	0.240740741	0.173076923	0.285714286	0.169491525	0.126760563	0.191176471	0.154761905	0.217391304	0.06779661	0.156626506	0.168831169	0.270833333	0.219178082	0.176470588	0.280701754	0.159663866	0.235955056	0.174311927	0.4	0.093023256	0.046153846	0.04	0.063829787
chr20	35405844	35433305	-	CTCF	0.194444444	0.183908046	0	0.07706174	0.953757225	0.283018868	0.272727273	0.209677419	0.234042553	0.254901961	0.325581395	0.276923077	0.418604651	0.257575758	0.069767442	0.18	0.326923077	0.159090909	0.3125	0.259259259	0.266666667	0.297297297	0.375	0.227272727	0.216216216	0.31372549	0.31147541	0.315068493	0.385964912	0.357142857	0.083333333	0.243902439	0.316666667	0.236363636	0.347826087	0.352941176	0.380952381	0.231884058	0.333333333	0.255813953	0.214285714	0.088235294	0.071428571	0.052631579	0.085714286
chr6	35586872	35610620	-	hsa_circ_0001599	0.102040816	0.037037037	0	0.043644068	0.960217613	0.272727273	0.326923077	0.161904762	0.42	0.340425532	0.215189873	0.254545455	0.283333333	0.163636364	0.043478261	0.102189781	0.322580645	0.310344828	0.333333333	0.46875	0.510204082	0.24	0.240740741	0.153846154	0.30952381	0.186440678	0.112676056	0.205882353	0.154761905	0.217391304	0.050847458	0.144578313	0.181818182	0.25	0.219178082	0.176470588	0.298245614	0.168067227	0.213483146	0.146788991	0.425	0.069767442	0.046153846	0.04	0.042553191
chr17	11958205	12016677	+	GATA1	0.083333333	0.206896552	0.030908598	0.028841821	0.963957837	0.433962264	0.236363636	0.322580645	0.510638298	0.294117647	0.139534884	0.169230769	0.418604651	0.287878788	0.046511628	0.14	0.423076923	0.477272727	0.40625	0.592592593	0.644444444	0.351351351	0.1875	0.181818182	0.324324324	0.176470588	0.098360656	0.109589041	0.210526316	0.178571429	0.016666667	0.097560976	0.216666667	0.236363636	0.173913043	0.235294118	0.523809524	0.260869565	0.19047619	0.151162791	0.428571429	0.058823529	0.028571429	0.013157895	0.057142857
chr6	82921206	82941559	-	CEBPB	0.069444444	0.022988506	0	0.07976566	0.984019041	0.509433962	0.272727273	0.338709677	0.553191489	0.294117647	0.139534884	0.184615385	0.418604651	0.287878788	0.046511628	0.14	0.423076923	0.522727273	0.375	0.592592593	0.666666667	0.324324324	0.1875	0.159090909	0.351351351	0.156862745	0.098360656	0.109589041	0.192982456	0.196428571	0.016666667	0.109756098	0.2	0.218181818	0.173913043	0.235294118	0.452380952	0.275362319	0.202380952	0.162790698	0.380952381	0.029411765	0.028571429	0.026315789	0.057142857
chr14	106331860	106367073	-	hsa_circ_0033796	0.010204082	0.033333333	0.000579125	-0.071186441	0.4233254	0.215909091	0.346153846	0.171428571	0.2	0.489361702	0.430379747	0.381818182	0.266666667	0.209090909	0.065217391	0.160583942	0.241935484	0.172413793	0.205128205	0.1875	0.142857143	0.28	0.444444444	0.307692308	0.166666667	0.372881356	0.38028169	0.382352941	0.261904762	0.31884058	0.084745763	0.265060241	0.207792208	0.208333333	0.273972603	0.215686275	0.210526316	0.159663866	0.438202247	0.19266055	0.175	0.093023256	0.107692308	0.053333333	0.063829787
chr16	53472927	53481018	+	hsa_circ_0000703	0.071428571	0.014814815	0.038013522	0.060169492	0.998639918	0.318181818	0.25	0.2	0.5	0.29787234	0.202531646	0.236363636	0.283333333	0.172727273	0.065217391	0.131386861	0.338709677	0.344827586	0.333333333	0.4375	0.510204082	0.24	0.240740741	0.173076923	0.30952381	0.169491525	0.098591549	0.161764706	0.119047619	0.202898551	0.050847458	0.13253012	0.155844156	0.270833333	0.164383562	0.156862745	0.280701754	0.159663866	0.224719101	0.174311927	0.375	0.046511628	0.030769231	0.053333333	0.063829787
chr2	220431551	220433046	-	NFIC	0	0	0	0.455159982	0.939816389	0.056603774	0.163636364	0.241935484	0.063829787	0.235294118	0.26744186	0.338461538	0.488372093	0.257575758	0.255813953	0.27	0.192307692	0.045454545	0.15625	0.333333333	0.044444444	0.135135135	0.395833333	0.295454545	0.189189189	0.274509804	0.37704918	0.493150685	0.421052632	0.410714286	0.15	0.341463415	0.483333333	0.236363636	0.31884058	0.5	0.30952381	0.275362319	0.416666667	0.302325581	0.119047619	0.323529412	0.342857143	0.131578947	0.142857143
chr19	4929233	4930888	+	REST	0	0	0.049739194	0.009013069	0.772866372	0.094339623	0.181818182	0.177419355	0.063829787	0.254901961	0.348837209	0.246153846	0.372093023	0.166666667	0.23255814	0.16	0.326923077	0.090909091	0.15625	0.259259259	0.2	0.135135135	0.375	0.340909091	0.216216216	0.254901961	0.31147541	0.424657534	0.526315789	0.428571429	0.183333333	0.292682927	0.3	0.109090909	0.449275362	0.470588235	0.380952381	0.144927536	0.392857143	0.23255814	0.166666667	0.382352941	0.214285714	0.092105263	0.228571429
chr11	57093458	57100329	-	ETS1	0	0.011494253	0	0.168995043	1	0.264150943	0.236363636	0.338709677	0.212765957	0.196078431	0.209302326	0.246153846	0.372093023	0.333333333	0.11627907	0.23	0.403846154	0.181818182	0.28125	0.37037037	0.244444444	0.243243243	0.229166667	0.272727273	0.243243243	0.235294118	0.213114754	0.219178082	0.315789474	0.267857143	0.066666667	0.219512195	0.3	0.163636364	0.275362319	0.382352941	0.428571429	0.333333333	0.261904762	0.255813953	0.261904762	0.117647059	0.057142857	0.052631579	0.114285714
chr1	6679862	6680397	+	SIN3A	0	0	0.091612243	0.570977918	0.926215573	0.283018868	0.163636364	0.451612903	0.14893617	0.333333333	0.244186047	0.323076923	0.302325581	0.333333333	0.302325581	0.32	0.403846154	0.136363636	0.21875	0.222222222	0.088888889	0.297297297	0.270833333	0.681818182	0.243243243	0.294117647	0.360655738	0.287671233	0.333333333	0.571428571	0.183333333	0.158536585	0.4	0.2	0.304347826	0.323529412	0.142857143	0.434782609	0.488095238	0.220930233	0.047619048	0.323529412	0.128571429	0.171052632	0.2
chr1	21749600	21752899	-	hsa_circ_0010514	0	0.003703704	0.029011187	-0.06440678	0.249914995	0.136363636	0.25	0.180952381	0.24	0.361702128	0.189873418	0.218181818	0.45	0.154545455	0.043478261	0.138686131	0.403225806	0.206896552	0.358974359	0.3125	0.367346939	0.28	0.259259259	0.288461538	0.285714286	0.220338983	0.112676056	0.176470588	0.202380952	0.173913043	0.016949153	0.13253012	0.181818182	0.291666667	0.273972603	0.274509804	0.385964912	0.12605042	0.258426966	0.146788991	0.35	0.11627907	0.030769231	0.013333333	0.042553191
chr7	7273933	7283381	+	hsa_circ_0001675	0	0	0.036707744	0.116525424	0.963617817	0.261363636	0.288461538	0.171428571	0.54	0.361702128	0.164556962	0.2	0.35	0.172727273	0.02173913	0.087591241	0.306451613	0.344827586	0.461538462	0.46875	0.632653061	0.28	0.166666667	0.173076923	0.380952381	0.186440678	0.084507042	0.117647059	0.154761905	0.188405797	0.016949153	0.084337349	0.155844156	0.25	0.191780822	0.196078431	0.438596491	0.151260504	0.213483146	0.110091743	0.425	0.023255814	0.015384615	0.013333333	0.042553191
chr7	5566778	5569031	-	NFYB	0	0.011494253	0.000703296	0.427219468	0.953757225	0.132075472	0.218181818	0.177419355	0.170212766	0.274509804	0.26744186	0.261538462	0.279069767	0.212121212	0.186046512	0.16	0.461538462	0.045454545	0.28125	0.333333333	0.177777778	0.189189189	0.375	0.386363636	0.27027027	0.352941176	0.360655738	0.273972603	0.49122807	0.285714286	0.116666667	0.292682927	0.316666667	0.236363636	0.289855072	0.441176471	0.380952381	0.217391304	0.214285714	0.255813953	0.095238095	0.235294118	0.157142857	0.105263158	0.2
chr6	43023282	43024183	-	hsa_circ_0001608	0	0	0	0.374152542	0.979258756	0.193181818	0.326923077	0.219047619	0.18	0.276595745	0.202531646	0.490909091	0.15	0.172727273	0.086956522	0.189781022	0.306451613	0.172413793	0.307692308	0.25	0.183673469	0.26	0.148148148	0.153846154	0.166666667	0.186440678	0.197183099	0.235294118	0.238095238	0.260869565	0.06779661	0.265060241	0.298701299	0.354166667	0.178082192	0.254901961	0.157894737	0.18487395	0.247191011	0.174311927	0.275	0.139534884	0.138461538	0.08	0.063829787
chr7	40027197	40041630	+	hsa_circ_0001699	0.071428571	0.02962963	0.037186425	0.086864407	0.972798368	0.306818182	0.288461538	0.171428571	0.54	0.319148936	0.164556962	0.2	0.266666667	0.163636364	0.043478261	0.094890511	0.306451613	0.379310345	0.307692308	0.5	0.653061224	0.24	0.203703704	0.134615385	0.333333333	0.152542373	0.084507042	0.147058824	0.119047619	0.173913043	0.033898305	0.108433735	0.155844156	0.229166667	0.164383562	0.137254902	0.333333333	0.159663866	0.179775281	0.128440367	0.375	0.046511628	0.046153846	0.026666667	0.063829787
chr6	86281854	86284096	-	ESR1	0	0	0	0.094637224	0.885073104	0.471698113	0.254545455	0.225806452	0.531914894	0.235294118	0.186046512	0.107692308	0.441860465	0.227272727	0.023255814	0.11	0.384615385	0.386363636	0.34375	0.62962963	0.733333333	0.216216216	0.25	0.136363636	0.297297297	0.196078431	0.06557377	0.164383562	0.210526316	0.196428571	0.033333333	0.134146341	0.2	0.2	0.231884058	0.205882353	0.595238095	0.260869565	0.202380952	0.139534884	0.428571429	0.058823529	0.014285714	0.026315789	0.028571429
chr16	72146311	72146811	+	NFYB	0	0	0.041101641	0.272194682	0.961577695	0.377358491	0.109090909	0.129032258	0.340425532	0.156862745	0.209302326	0.461538462	0.23255814	0.212121212	0.093023256	0.34	0.269230769	0.136363636	0.25	0.444444444	0.177777778	0.108108108	0.208333333	0.409090909	0.108108108	0.156862745	0.327868852	0.301369863	0.245614035	0.464285714	0.166666667	0.390243902	0.266666667	0.290909091	0.115942029	0.294117647	0.333333333	0.202898551	0.380952381	0.372093023	0	0.235294118	0.142857143	0.157894737	0.114285714
chr20	25604680	25615463	+	hsa_circ_0059682	0.010204082	0	0.027796437	0.005932203	0.671880313	0.170454545	0.307692308	0.152380952	0.28	0.319148936	0.253164557	0.290909091	0.3	0.154545455	0.065217391	0.116788321	0.306451613	0.24137931	0.282051282	0.28125	0.367346939	0.22	0.277777778	0.192307692	0.214285714	0.237288136	0.183098592	0.235294118	0.226190476	0.202898551	0.06779661	0.192771084	0.233766234	0.270833333	0.246575342	0.215686275	0.368421053	0.12605042	0.224719101	0.137614679	0.375	0.069767442	0.076923077	0.053333333	0.085106383
chr8	22105666	22108680	+	RCOR1	0.013888889	0	0.070925199	0.177106805	0.945936756	0.226415094	0.236363636	0.306451613	0.191489362	0.294117647	0.23255814	0.292307692	0.348837209	0.363636364	0.093023256	0.29	0.384615385	0.181818182	0.25	0.407407407	0.133333333	0.297297297	0.270833333	0.454545455	0.162162162	0.254901961	0.229508197	0.246575342	0.385964912	0.357142857	0.066666667	0.268292683	0.316666667	0.181818182	0.304347826	0.294117647	0.30952381	0.289855072	0.357142857	0.325581395	0.166666667	0.176470588	0.085714286	0.052631579	0.085714286
chr19	34868639	34893318	+	NR3C1	0.069444444	0.195402299	0.046274986	0.004957188	0.984019041	0.150943396	0.2	0.177419355	0.14893617	0.254901961	0.244186047	0.276923077	0.418604651	0.227272727	0.069767442	0.2	0.442307692	0.113636364	0.25	0.518518519	0.177777778	0.189189189	0.3125	0.25	0.189189189	0.254901961	0.245901639	0.287671233	0.298245614	0.321428571	0.05	0.280487805	0.3	0.218181818	0.289855072	0.558823529	0.30952381	0.217391304	0.380952381	0.313953488	0.30952381	0.088235294	0.071428571	0.039473684	0.085714286
chr16	46695629	46711310	-	RUNX3	0.180555556	0.114942529	0	0.072104552	0.937776267	0.547169811	0.327272727	0.338709677	0.468085106	0.31372549	0.174418605	0.215384615	0.441860465	0.272727273	0.046511628	0.14	0.442307692	0.431818182	0.375	0.518518519	0.466666667	0.405405405	0.229166667	0.181818182	0.297297297	0.196078431	0.098360656	0.150684932	0.192982456	0.25	0.033333333	0.134146341	0.233333333	0.236363636	0.173913043	0.264705882	0.404761905	0.246376812	0.226190476	0.186046512	0.333333333	0.058823529	0.028571429	0.039473684	0.057142857
chr22	38889714	38897285	-	FOXA1	0.027777778	0.045977011	0	0.09148265	0.960897654	0.358490566	0.272727273	0.225806452	0.404255319	0.254901961	0.244186047	0.2	0.395348837	0.257575758	0.093023256	0.14	0.403846154	0.340909091	0.34375	0.518518519	0.444444444	0.297297297	0.25	0.204545455	0.324324324	0.254901961	0.147540984	0.205479452	0.245614035	0.285714286	0.05	0.146341463	0.283333333	0.181818182	0.260869565	0.264705882	0.428571429	0.231884058	0.25	0.197674419	0.333333333	0.088235294	0.057142857	0.052631579	0.085714286
chr21	47746290	47754682	+	TBP	0.111111111	0.022988506	0.046615546	-0.007661109	0.820129208	0.377358491	0.236363636	0.258064516	0.319148936	0.31372549	0.209302326	0.276923077	0.465116279	0.272727273	0.093023256	0.18	0.384615385	0.227272727	0.25	0.333333333	0.377777778	0.324324324	0.3125	0.227272727	0.216216216	0.254901961	0.163934426	0.219178082	0.228070175	0.285714286	0.066666667	0.243902439	0.283333333	0.2	0.246376812	0.323529412	0.333333333	0.246376812	0.333333333	0.255813953	0.238095238	0.088235294	0.071428571	0.092105263	0.114285714
chr2	128855002	128913161	+	ELK4	0.388888889	0.16091954	0.037938392	0.036502929	0.930295818	0.358490566	0.254545455	0.258064516	0.404255319	0.274509804	0.197674419	0.2	0.441860465	0.242424242	0.069767442	0.13	0.384615385	0.363636364	0.34375	0.481481481	0.533333333	0.297297297	0.270833333	0.181818182	0.297297297	0.215686275	0.147540984	0.191780822	0.245614035	0.232142857	0.05	0.170731707	0.25	0.218181818	0.246376812	0.294117647	0.476190476	0.231884058	0.238095238	0.186046512	0.333333333	0.058823529	0.042857143	0.039473684	0.085714286
chr2	62100136	62103369	-	hsa_circ_0001018	0.020408163	0.003703704	0	0.080508475	0.998639918	0.272727273	0.307692308	0.152380952	0.52	0.276595745	0.240506329	0.254545455	0.316666667	0.154545455	0.086956522	0.102189781	0.290322581	0.25862069	0.282051282	0.375	0.489795918	0.22	0.240740741	0.173076923	0.214285714	0.220338983	0.14084507	0.264705882	0.154761905	0.217391304	0.06779661	0.13253012	0.207792208	0.25	0.246575342	0.196078431	0.280701754	0.151260504	0.224719101	0.146788991	0.375	0.069767442	0.076923077	0.04	0.063829787
chr11	65266845	65267149	+	hsa_circ_0000325	0	0	0.133788891	-0.149576271	0.755185311	0.556818182	0.192307692	0.504761905	0.92	0.212765957	0.088607595	0.236363636	0.05	0.354545455	0.282608696	0.167883212	0.483870968	0.224137931	0.179487179	0.21875	1	0.4	0	0.307692308	0.166666667	0.169491525	0.042253521	0.044117647	0.035714286	0.101449275	0.169491525	0.084337349	0.090909091	0.145833333	0	0.058823529	0	0.386554622	0.146067416	0.119266055	0.575	0.302325581	0.107692308	0.093333333	0
chr9	131857072	131870356	-	BCLAF1	0.097222222	0.091954023	0	0.04055881	0.913974838	0.188679245	0.254545455	0.193548387	0.106382979	0.294117647	0.38372093	0.292307692	0.395348837	0.242424242	0.093023256	0.21	0.307692308	0.113636364	0.28125	0.222222222	0.111111111	0.216216216	0.4375	0.295454545	0.216216216	0.392156863	0.426229508	0.410958904	0.385964912	0.392857143	0.1	0.329268293	0.333333333	0.2	0.333333333	0.352941176	0.285714286	0.231884058	0.416666667	0.290697674	0.19047619	0.088235294	0.128571429	0.078947368	0.114285714
chr12	53861004	53865591	+	EP300	0.041666667	0.022988506	0.037287368	0.248760703	0.979258756	0.377358491	0.272727273	0.258064516	0.29787234	0.254901961	0.26744186	0.261538462	0.348837209	0.257575758	0.069767442	0.16	0.403846154	0.227272727	0.3125	0.444444444	0.311111111	0.324324324	0.25	0.227272727	0.243243243	0.254901961	0.196721311	0.219178082	0.298245614	0.285714286	0.05	0.231707317	0.266666667	0.254545455	0.217391304	0.323529412	0.333333333	0.231884058	0.297619048	0.23255814	0.285714286	0.058823529	0.057142857	0.039473684	0.114285714
chr2	64069518	64083567	+	CTCF	0	0.045977011	0.026269061	0.093285264	0.984019041	0.490566038	0.236363636	0.338709677	0.489361702	0.294117647	0.151162791	0.169230769	0.418604651	0.287878788	0.046511628	0.15	0.423076923	0.431818182	0.40625	0.518518519	0.6	0.297297297	0.1875	0.181818182	0.297297297	0.137254902	0.098360656	0.150684932	0.210526316	0.232142857	0.016666667	0.134146341	0.233333333	0.2	0.188405797	0.264705882	0.523809524	0.304347826	0.214285714	0.162790698	0.404761905	0.058823529	0.028571429	0.026315789	0.028571429
chr6	41754499	41757634	+	PHF8	0	0.022988506	0.046469818	0.061288869	1	0.226415094	0.254545455	0.209677419	0.212765957	0.274509804	0.279069767	0.215384615	0.279069767	0.196969697	0.186046512	0.2	0.326923077	0.090909091	0.3125	0.407407407	0.222222222	0.324324324	0.395833333	0.363636364	0.243243243	0.352941176	0.344262295	0.356164384	0.438596491	0.357142857	0.25	0.256097561	0.283333333	0.145454545	0.362318841	0.294117647	0.476190476	0.217391304	0.273809524	0.209302326	0.238095238	0.235294118	0.242857143	0.171052632	0.228571429
chr17	44770268	44806300	+	hsa_circ_0003466	0.06122449	0.018518519	0.019294754	0.086864407	0.943556613	0.25	0.269230769	0.180952381	0.46	0.319148936	0.215189873	0.218181818	0.333333333	0.172727273	0.043478261	0.094890511	0.338709677	0.327586207	0.307692308	0.46875	0.510204082	0.24	0.222222222	0.153846154	0.285714286	0.186440678	0.112676056	0.161764706	0.166666667	0.173913043	0.033898305	0.120481928	0.181818182	0.270833333	0.205479452	0.176470588	0.385964912	0.159663866	0.213483146	0.137614679	0.35	0.046511628	0.046153846	0.026666667	0.063829787
chr11	71155900	71158780	-	GATA3	0	0	0	-0.080666967	0.746344781	0.264150943	0.327272727	0.290322581	0.361702128	0.37254902	0.174418605	0.261538462	0.418604651	0.287878788	0.046511628	0.2	0.326923077	0.25	0.4375	0.444444444	0.311111111	0.297297297	0.25	0.227272727	0.324324324	0.156862745	0.163934426	0.178082192	0.280701754	0.321428571	0.016666667	0.158536585	0.266666667	0.2	0.15942029	0.352941176	0.619047619	0.347826087	0.261904762	0.220930233	0.261904762	0.058823529	0.042857143	0.026315789	0.057142857
chr19	5653125	5654467	+	hsa_circ_0000881	0	0	0.063104236	0.063135593	0.902414145	0.215909091	0.307692308	0.152380952	0.2	0.276595745	0.329113924	0.2	0.266666667	0.190909091	0.152173913	0.153284672	0.306451613	0.103448276	0.102564103	0.28125	0.204081633	0.26	0.296296296	0.211538462	0.119047619	0.271186441	0.197183099	0.352941176	0.226190476	0.188405797	0.101694915	0.204819277	0.194805195	0.208333333	0.369863014	0.235294118	0.263157895	0.168067227	0.247191011	0.19266055	0.25	0.186046512	0.153846154	0.04	0.14893617
chr11	35163017	35163328	+	hsa_circ_0000291	0	0	0.055332346	-0.005932203	0.789527372	0.113636364	0.25	0.095238095	0.26	0.063829787	0.329113924	0.345454545	0.1	0.090909091	0	0.04379562	0.209677419	0.172413793	0.41025641	0.40625	0.204081633	0.2	0.185185185	0.192307692	0.238095238	0.271186441	0.549295775	0.382352941	0.464285714	0.086956522	0.169491525	0.228915663	0.298701299	0.125	0.356164384	0.31372549	0.561403509	0.134453782	0.179775281	0.119266055	0.325	0.069767442	0.2	0.04	0.063829787
chr5	78908585	78908697	+	hsa_circ_0001502	0	0	0.027777603	0.087288136	0.911254675	0.204545455	0	0.257142857	0	0.191489362	0.113924051	0.490909091	0	0.081818182	0.195652174	0.262773723	0.14516129	0	0	0.5625	0.183673469	0.54	0.333333333	0.173076923	0	0.152542373	0.126760563	0.132352941	0.107142857	0.260869565	0.152542373	0.43373494	0.116883117	0	0	0.176470588	0.315789474	0	0.303370787	0.247706422	0.675	0.627906977	0.138461538	0.48	0.382978723
chr15	62299506	62306191	-	hsa_circ_0000607	0	0.007407407	0	0.054237288	0.98265896	0.238636364	0.288461538	0.161904762	0.54	0.404255319	0.139240506	0.181818182	0.333333333	0.172727273	0.02173913	0.072992701	0.338709677	0.448275862	0.307692308	0.4375	0.734693878	0.26	0.166666667	0.153846154	0.357142857	0.13559322	0.084507042	0.117647059	0.119047619	0.173913043	0.033898305	0.060240964	0.155844156	0.25	0.164383562	0.137254902	0.421052632	0.142857143	0.191011236	0.100917431	0.4	0.046511628	0.015384615	0.013333333	0.042553191
chr10	32197099	32199491	-	hsa_circ_0000231	0	0.003703704	0	0.174576271	0.940156409	0.261363636	0.326923077	0.219047619	0.4	0.319148936	0.240506329	0.181818182	0.333333333	0.163636364	0.02173913	0.109489051	0.387096774	0.275862069	0.256410256	0.46875	0.408163265	0.26	0.222222222	0.192307692	0.19047619	0.169491525	0.126760563	0.191176471	0.214285714	0.188405797	0.016949153	0.108433735	0.194805195	0.270833333	0.246575342	0.215686275	0.333333333	0.18487395	0.258426966	0.110091743	0.375	0.046511628	0.046153846	0.013333333	0.042553191
chr2	24357988	24369956	+	hsa_circ_0000982	0.040816327	0.011111111	0.029240326	0.051271186	0.962937776	0.227272727	0.307692308	0.152380952	0.4	0.319148936	0.265822785	0.254545455	0.3	0.163636364	0.065217391	0.102189781	0.306451613	0.293103448	0.307692308	0.375	0.428571429	0.24	0.314814815	0.173076923	0.285714286	0.237288136	0.169014085	0.235294118	0.202380952	0.202898551	0.050847458	0.168674699	0.194805195	0.229166667	0.246575342	0.176470588	0.333333333	0.142857143	0.202247191	0.137614679	0.35	0.069767442	0.061538462	0.04	0.063829787
chr20	34430494	34451322	+	hsa_circ_0001150	0.071428571	0.037037037	0.033983188	0.062288136	0.978578715	0.193181818	0.269230769	0.161904762	0.34	0.29787234	0.215189873	0.218181818	0.283333333	0.163636364	0.065217391	0.109489051	0.338709677	0.224137931	0.282051282	0.40625	0.408163265	0.24	0.222222222	0.192307692	0.238095238	0.186440678	0.14084507	0.205882353	0.178571429	0.188405797	0.033898305	0.168674699	0.207792208	0.25	0.232876712	0.215686275	0.298245614	0.142857143	0.224719101	0.165137615	0.375	0.069767442	0.046153846	0.026666667	0.063829787
chr9	99301359	99327765	-	E2F6	0.180555556	0.068965517	0	0.006309148	0.921795308	0.471698113	0.254545455	0.306451613	0.425531915	0.294117647	0.186046512	0.2	0.418604651	0.287878788	0.046511628	0.15	0.384615385	0.340909091	0.375	0.518518519	0.511111111	0.351351351	0.25	0.181818182	0.27027027	0.196078431	0.131147541	0.178082192	0.228070175	0.232142857	0.05	0.146341463	0.233333333	0.236363636	0.202898551	0.294117647	0.428571429	0.260869565	0.25	0.186046512	0.357142857	0.088235294	0.042857143	0.039473684	0.085714286
chr2	96956421	96963274	-	SP1	0	0	0	0.112663362	1	0.283018868	0.272727273	0.322580645	0.234042553	0.294117647	0.244186047	0.215384615	0.372093023	0.287878788	0.069767442	0.17	0.403846154	0.295454545	0.34375	0.37037037	0.377777778	0.297297297	0.25	0.25	0.27027027	0.196078431	0.213114754	0.232876712	0.333333333	0.285714286	0.05	0.158536585	0.316666667	0.218181818	0.246376812	0.294117647	0.5	0.275362319	0.261904762	0.186046512	0.333333333	0.058823529	0.057142857	0.039473684	0.085714286
chr16	23999828	24046868	+	FXR1	0.136363636	0.105263158	0.077150107	0.004884547	0.937096226	0.246753247	0.307692308	0.295081967	0.32	0.432432432	0.3125	0.377777778	0.422222222	0.333333333	0.071428571	0.243243243	0.350877193	0.311111111	0.363636364	0.333333333	0.301886792	0.3	0.340909091	0.255813953	0.294117647	0.333333333	0.169014085	0.205882353	0.230769231	0.333333333	0.033898305	0.241935484	0.361702128	0.342857143	0.301587302	0.275	0.404255319	0.172727273	0.352941176	0.211764706	0.3	0.090909091	0.055555556	0.034482759	0.12
chr2	30748452	30756180	+	hsa_circ_0000987	0.010204082	0.003703704	0.028631381	0.054237288	0.936756205	0.238636364	0.269230769	0.152380952	0.52	0.340425532	0.139240506	0.181818182	0.333333333	0.172727273	0.02173913	0.102189781	0.290322581	0.413793103	0.435897436	0.53125	0.612244898	0.22	0.166666667	0.153846154	0.380952381	0.169491525	0.056338028	0.088235294	0.119047619	0.173913043	0.016949153	0.084337349	0.168831169	0.333333333	0.136986301	0.196078431	0.385964912	0.142857143	0.157303371	0.119266055	0.45	0.023255814	0.015384615	0.026666667	0.021276596
chr17	16979023	17064670	+	RAD21	0.138888889	0.218390805	0.030645654	-0.048219919	0.964637878	0.226415094	0.2	0.241935484	0.191489362	0.274509804	0.279069767	0.307692308	0.372093023	0.272727273	0.069767442	0.2	0.326923077	0.159090909	0.25	0.296296296	0.2	0.243243243	0.354166667	0.25	0.162162162	0.254901961	0.295081967	0.301369863	0.403508772	0.357142857	0.066666667	0.268292683	0.35	0.181818182	0.304347826	0.411764706	0.428571429	0.231884058	0.369047619	0.244186047	0.238095238	0.088235294	0.071428571	0.052631579	0.085714286
chr5	122751703	122754209	-	RCOR1	0	0.011494253	0	0.081117621	0.918055083	0.509433962	0.290909091	0.306451613	0.595744681	0.333333333	0.162790698	0.153846154	0.348837209	0.242424242	0.046511628	0.14	0.346153846	0.590909091	0.375	0.592592593	0.933333333	0.351351351	0.166666667	0.113636364	0.378378378	0.196078431	0.06557377	0.109589041	0.192982456	0.25	0.05	0.097560976	0.15	0.181818182	0.130434783	0.176470588	0.428571429	0.289855072	0.202380952	0.139534884	0.452380952	0.029411765	0.028571429	0.026315789	0.085714286
chr5	70081264	70081452	+	hsa_circ_0072847	0	0	0.066431459	0.016949153	0.029921795	0.125	0.519230769	0.304761905	0.1	0.340425532	0.405063291	0.290909091	0.183333333	0.1	0.108695652	0.153284672	0.338709677	0	0	0.5	0.102040816	0.54	0.203703704	0.211538462	0.380952381	0.627118644	0.225352113	0.308823529	0.130952381	0.072463768	0.084745763	0.253012048	0.350649351	0.104166667	0.287671233	0.31372549	0.087719298	0.226890756	0.415730337	0.04587156	0	0.11627907	0.246153846	0	0.234042553
chr8	52773420	52773806	-	hsa_circ_0001802	0	0	0	0.763135593	0.927915675	0.204545455	0.346153846	0.342857143	0.46	0.276595745	0.101265823	0.290909091	0.3	0.163636364	0.065217391	0.284671533	0.451612903	0.275862069	0.333333333	0.25	0.734693878	0.26	0.148148148	0.153846154	0.428571429	0.169491525	0	0.117647059	0.035714286	0.376811594	0	0.036144578	0.12987013	0.208333333	0.04109589	0.098039216	0.315789474	0.302521008	0.146067416	0.19266055	0.075	0	0.046153846	0.04	0.106382979
chr3	185207388	185209545	-	PML	0.013888889	0.011494253	0	0.075259126	0.98265896	0.320754717	0.236363636	0.274193548	0.340425532	0.37254902	0.186046512	0.246153846	0.465116279	0.303030303	0.046511628	0.19	0.423076923	0.204545455	0.25	0.481481481	0.333333333	0.297297297	0.291666667	0.363636364	0.243243243	0.254901961	0.163934426	0.232876712	0.263157895	0.196428571	0.05	0.158536585	0.366666667	0.309090909	0.202898551	0.294117647	0.428571429	0.231884058	0.285714286	0.174418605	0.19047619	0.117647059	0.042857143	0.013157895	0.057142857
chr10	47161250	47164993	-	hsa_circ_0018291	0	0.003703704	0.007964932	-0.016949153	0.658959538	0.147727273	0.25	0.142857143	0.12	0.319148936	0.430379747	0.363636364	0.266666667	0.181818182	0.065217391	0.167883212	0.387096774	0.068965517	0.205128205	0.125	0.081632653	0.14	0.444444444	0.269230769	0.119047619	0.271186441	0.323943662	0.411764706	0.238095238	0.31884058	0.050847458	0.265060241	0.311688312	0.208333333	0.287671233	0.274509804	0.228070175	0.159663866	0.359550562	0.256880734	0.15	0.139534884	0.061538462	0.04	0.042553191
chr16	15023107	15023486	+	hsa_circ_0038000	0	0	0.061952264	0.222457627	0.405644339	0	0.346153846	0	0	0.170212766	0.46835443	0.236363636	0.483333333	0.1	0.108695652	0.131386861	0.177419355	0.051724138	0.333333333	0	0	0.22	0.444444444	0.346153846	0.119047619	0.440677966	0.450704225	0.5	0.30952381	0.376811594	0.406779661	0.481927711	0.233766234	0.4375	0.506849315	0.156862745	0.192982456	0.025210084	0.359550562	0.220183486	0.075	0.372093023	0.2	0.386666667	0.170212766
chr5	131951694	131953986	+	hsa_circ_0001528	0	0	0.039697537	0.13559322	0.912614757	0.340909091	0.269230769	0.314285714	0.64	0.382978723	0.139240506	0.163636364	0.3	0.281818182	0.043478261	0.087591241	0.370967742	0.431034483	0.358974359	0.4375	0.693877551	0.28	0.148148148	0.153846154	0.380952381	0.152542373	0.042253521	0.147058824	0.083333333	0.15942029	0	0.072289157	0.181818182	0.270833333	0.095890411	0.137254902	0.315789474	0.260504202	0.202247191	0.119266055	0.35	0.023255814	0	0.013333333	0.042553191
chr5	79505531	79506139	-	hsa_circ_0001506	0	0	0	-0.019915254	0.701802108	0.147727273	0.442307692	0.095238095	0.16	0.170212766	0.316455696	0.381818182	0.3	0.145454545	0.065217391	0.131386861	0.161290323	0.137931034	0.256410256	0.375	0.326530612	0.1	0.277777778	0.134615385	0.238095238	0.305084746	0.183098592	0.367647059	0.214285714	0.304347826	0.050847458	0.180722892	0.428571429	0.270833333	0.273972603	0.098039216	0.350877193	0.193277311	0.224719101	0.146788991	0.3	0.046511628	0.153846154	0.066666667	0.106382979
chr3	5215701	5216099	+	hsa_circ_0001263	0	0	0.039334995	0.252118644	0.908874532	0.340909091	0.192307692	0.238095238	0.8	0.319148936	0.101265823	0.090909091	0.25	0.181818182	0.065217391	0.109489051	0.403225806	0.517241379	0.846153846	0.46875	0.408163265	0.26	0.092592593	0.096153846	0.119047619	0.050847458	0.042253521	0.147058824	0.119047619	0.144927536	0	0.036144578	0.363636364	0.3125	0.04109589	0.098039216	0.49122807	0.168067227	0.168539326	0.119266055	0.575	0.069767442	0	0	0
chr5	61846193	61857084	+	hsa_circ_0001491	0.051020408	0.018518519	0.033860771	0.024576271	0.897653859	0.238636364	0.25	0.142857143	0.46	0.319148936	0.189873418	0.218181818	0.316666667	0.154545455	0.043478261	0.072992701	0.322580645	0.344827586	0.333333333	0.5	0.530612245	0.22	0.222222222	0.134615385	0.285714286	0.152542373	0.112676056	0.132352941	0.166666667	0.15942029	0.033898305	0.13253012	0.181818182	0.291666667	0.205479452	0.176470588	0.333333333	0.109243697	0.213483146	0.119266055	0.425	0.046511628	0.030769231	0.026666667	0.042553191
chr8	12955907	12960362	-	GATA1	0.027777778	0	0	0.200991438	1	0.41509434	0.381818182	0.35483871	0.29787234	0.352941176	0.244186047	0.323076923	0.441860465	0.333333333	0.162790698	0.23	0.365384615	0.272727273	0.3125	0.259259259	0.266666667	0.432432432	0.3125	0.272727273	0.243243243	0.196078431	0.213114754	0.260273973	0.350877193	0.446428571	0.083333333	0.182926829	0.25	0.236363636	0.246376812	0.323529412	0.357142857	0.333333333	0.333333333	0.279069767	0.19047619	0.205882353	0.1	0.078947368	0.085714286
chr2	28820871	28825788	+	BCL11A	0	0.022988506	0.058940652	0.007661109	0.980618837	0.245283019	0.309090909	0.258064516	0.255319149	0.294117647	0.325581395	0.276923077	0.418604651	0.303030303	0.069767442	0.2	0.307692308	0.181818182	0.46875	0.333333333	0.244444444	0.324324324	0.416666667	0.204545455	0.216216216	0.333333333	0.344262295	0.287671233	0.421052632	0.339285714	0.033333333	0.231707317	0.266666667	0.218181818	0.31884058	0.352941176	0.452380952	0.275362319	0.321428571	0.255813953	0.285714286	0.088235294	0.042857143	0.026315789	0.057142857
chr17	36517593	36533668	+	POLR2A	0.083333333	0.034482759	0.031036902	0.107706174	0.980958858	0.358490566	0.272727273	0.290322581	0.340425532	0.274509804	0.23255814	0.2	0.418604651	0.272727273	0.069767442	0.16	0.384615385	0.295454545	0.3125	0.481481481	0.422222222	0.324324324	0.291666667	0.227272727	0.297297297	0.274509804	0.180327869	0.232876712	0.280701754	0.285714286	0.066666667	0.158536585	0.283333333	0.2	0.275362319	0.294117647	0.428571429	0.275362319	0.261904762	0.197674419	0.357142857	0.088235294	0.057142857	0.039473684	0.114285714
chr1	23345940	23377013	+	FOS	0.125	0.057471264	0.02783247	0.046867959	0.940156409	0.41509434	0.254545455	0.306451613	0.446808511	0.254901961	0.174418605	0.184615385	0.418604651	0.287878788	0.046511628	0.14	0.403846154	0.363636364	0.375	0.518518519	0.6	0.297297297	0.229166667	0.181818182	0.324324324	0.215686275	0.131147541	0.150684932	0.228070175	0.232142857	0.05	0.134146341	0.2	0.218181818	0.188405797	0.264705882	0.5	0.289855072	0.214285714	0.174418605	0.404761905	0.058823529	0.042857143	0.039473684	0.085714286
chr10	105767934	105778666	+	hsa_circ_0000259	0.010204082	0	0.028221756	0.133898305	0.964297858	0.284090909	0.288461538	0.19047619	0.6	0.340425532	0.164556962	0.2	0.316666667	0.181818182	0.065217391	0.080291971	0.35483871	0.362068966	0.333333333	0.4375	0.693877551	0.3	0.185185185	0.153846154	0.30952381	0.169491525	0.070422535	0.117647059	0.119047619	0.173913043	0.033898305	0.072289157	0.168831169	0.229166667	0.150684932	0.137254902	0.385964912	0.168067227	0.168539326	0.119266055	0.425	0.069767442	0.030769231	0.013333333	0.042553191
chr11	396813	404908	+	HDAC2	0	0.16091954	0.072586815	0.06399279	0.806188371	0.018867925	0.090909091	0.080645161	0	0.31372549	0.244186047	0.230769231	0.651162791	0.106060606	0.209302326	0.15	0.173076923	0.045454545	0.15625	0.185185185	0	0.108108108	0.895833333	0.409090909	0.216216216	1	1	0.493150685	0.385964912	0.25	0.566666667	0.329268293	0.3	0.109090909	0.550724638	0.352941176	0.119047619	0.086956522	0.238095238	0.151162791	0.047619048	0.147058824	0.771428571	0.157894737	0.114285714
chr11	85722072	85742653	-	hsa_circ_0000347	0.040816327	0.007407407	0	0.051694915	0.944576675	0.272727273	0.288461538	0.180952381	0.52	0.319148936	0.164556962	0.2	0.3	0.172727273	0.02173913	0.087591241	0.370967742	0.379310345	0.307692308	0.5	0.653061224	0.24	0.166666667	0.134615385	0.30952381	0.152542373	0.070422535	0.117647059	0.107142857	0.188405797	0.016949153	0.108433735	0.155844156	0.229166667	0.150684932	0.137254902	0.333333333	0.159663866	0.168539326	0.128440367	0.475	0.046511628	0.015384615	0.026666667	0.021276596
chr18	56363597	56367823	+	hsa_circ_0000853	0	0.003703704	0.03044566	0.036440678	0.903434206	0.25	0.25	0.2	0.44	0.276595745	0.17721519	0.272727273	0.333333333	0.236363636	0.043478261	0.138686131	0.306451613	0.25862069	0.179487179	0.53125	0.469387755	0.22	0.166666667	0.134615385	0.238095238	0.118644068	0.112676056	0.132352941	0.154761905	0.231884058	0.033898305	0.096385542	0.168831169	0.270833333	0.164383562	0.215686275	0.350877193	0.193277311	0.269662921	0.19266055	0.375	0.069767442	0.030769231	0.026666667	0.042553191
chr17	65890149	65928135	+	MAFK	0.305555556	0.126436782	0.035860183	0.072104552	0.980958858	0.490566038	0.309090909	0.290322581	0.446808511	0.352941176	0.23255814	0.215384615	0.418604651	0.287878788	0.069767442	0.15	0.384615385	0.409090909	0.34375	0.481481481	0.488888889	0.351351351	0.333333333	0.181818182	0.324324324	0.254901961	0.147540984	0.191780822	0.245614035	0.267857143	0.05	0.158536585	0.233333333	0.218181818	0.231884058	0.264705882	0.380952381	0.275362319	0.261904762	0.197674419	0.333333333	0.058823529	0.042857143	0.039473684	0.085714286
chr9	94058302	94118437	-	SRF	0.138888889	0.137931034	5.23E-05	-0.001802614	0.941516491	0.41509434	0.254545455	0.306451613	0.468085106	0.294117647	0.174418605	0.184615385	0.441860465	0.272727273	0.046511628	0.15	0.423076923	0.431818182	0.3125	0.518518519	0.6	0.324324324	0.229166667	0.181818182	0.324324324	0.196078431	0.131147541	0.150684932	0.228070175	0.214285714	0.033333333	0.12195122	0.216666667	0.2	0.202898551	0.294117647	0.5	0.275362319	0.226190476	0.174418605	0.357142857	0.058823529	0.028571429	0.026315789	0.057142857
chr12	54678041	54679030	+	BRCA1	0	0	0.054399323	0.739972961	0.920095206	0.471698113	0.363636364	0.35483871	0.70212766	0.411764706	0.174418605	0.292307692	0.23255814	0.242424242	0.046511628	0.15	0.442307692	0.454545455	0.375	0.666666667	0.622222222	0.567567568	0.104166667	0.181818182	0.243243243	0.196078431	0.081967213	0.095890411	0.122807018	0.375	0.016666667	0.097560976	0.183333333	0.163636364	0.072463768	0.147058824	0.333333333	0.31884058	0.297619048	0.081395349	0.380952381	0.058823529	0	0.013157895	0.085714286
chr7	65419060	65469124	+	hsa_circ_0001711	0.581632653	0.051851852	0.036301258	0.029237288	1	0.261363636	0.384615385	0.152380952	0.28	0.361702128	0.316455696	0.345454545	0.333333333	0.172727273	0.086956522	0.131386861	0.290322581	0.189655172	0.282051282	0.28125	0.265306122	0.28	0.333333333	0.211538462	0.238095238	0.254237288	0.197183099	0.279411765	0.19047619	0.260869565	0.084745763	0.240963855	0.207792208	0.270833333	0.260273973	0.176470588	0.263157895	0.142857143	0.314606742	0.19266055	0.25	0.093023256	0.076923077	0.053333333	0.085106383
chr12	25214525	25222365	+	LSM11	0.015151515	0.007518797	0.060463408	0.012877442	0.901734104	0.285714286	0.403846154	0.31147541	0.38	0.540540541	0.28125	0.266666667	0.511111111	0.333333333	0.071428571	0.202702703	0.333333333	0.311111111	0.424242424	0.4	0.396226415	0.375	0.363636364	0.186046512	0.382352941	0.358974359	0.14084507	0.191176471	0.179487179	0.25	0.033898305	0.177419355	0.319148936	0.371428571	0.317460317	0.225	0.425531915	0.190909091	0.308823529	0.176470588	0.325	0.060606061	0.055555556	0.017241379	0.08
chr2	240960613	240961757	-	RUNX3	0	0.011494253	0	-0.028841821	0.841550493	0.339622642	0.254545455	0.306451613	0.276595745	0.274509804	0.127906977	0.461538462	0.348837209	0.287878788	0.11627907	0.15	0.423076923	0.409090909	0.21875	0.481481481	0.333333333	0.297297297	0.3125	0.227272727	0.324324324	0.156862745	0.131147541	0.136986301	0.298245614	0.410714286	0.1	0.182926829	0.316666667	0.109090909	0.188405797	0.235294118	0.428571429	0.231884058	0.333333333	0.197674419	0.261904762	0.088235294	0.071428571	0.052631579	0.114285714
chr11	47189459	47189802	-	PBX3	0	0	0	0.625056332	1	0.320754717	0.272727273	0.241935484	0.127659574	0.235294118	0.197674419	0.230769231	0.279069767	0.257575758	0.069767442	0.26	0.384615385	0.068181818	0.375	0.62962963	0.066666667	0.162162162	0.125	0.386363636	0.324324324	0.176470588	0.278688525	0.205479452	0.456140351	0.357142857	0.2	0.182926829	0.283333333	0.272727273	0.507246377	0.264705882	0.404761905	0.333333333	0.30952381	0.23255814	0.285714286	0.088235294	0.128571429	0	0.257142857
chr12	122237752	122239714	-	MAX	0	0	0	0.168093736	0.812648759	0.169811321	0.163636364	0.209677419	0.14893617	0.137254902	0.23255814	0.246153846	0.139534884	0.151515152	0.23255814	0.21	0.173076923	0.068181818	0.125	0.148148148	0.044444444	0.243243243	0.229166667	0.25	0.054054054	0.274509804	0.557377049	0.616438356	0.421052632	0.375	0.483333333	0.585365854	0.183333333	0.090909091	0.347826087	0.411764706	0.404761905	0.217391304	0.273809524	0.23255814	0.047619048	0.205882353	0.514285714	0.368421053	0.428571429
chr17	7225183	7226882	-	FOXP2	0.013888889	0	0	0.218566922	0.945596736	0.113207547	0.290909091	0.177419355	0.085106383	0.352941176	0.348837209	0.323076923	0.325581395	0.242424242	0.186046512	0.22	0.365384615	0.090909091	0.25	0.37037037	0.088888889	0.162162162	0.4375	0.431818182	0.216216216	0.352941176	0.278688525	0.356164384	0.298245614	0.303571429	0.083333333	0.414634146	0.433333333	0.2	0.202898551	0.264705882	0.357142857	0.260869565	0.392857143	0.279069767	0.19047619	0.176470588	0.071428571	0.118421053	0.114285714
chr2	85846342	85876406	+	CREB1	0.208333333	0.091954023	0.038513384	0.035150969	0.998639918	0.283018868	0.236363636	0.241935484	0.276595745	0.254901961	0.220930233	0.184615385	0.441860465	0.272727273	0.069767442	0.18	0.384615385	0.25	0.34375	0.481481481	0.422222222	0.27027027	0.270833333	0.227272727	0.27027027	0.254901961	0.180327869	0.232876712	0.280701754	0.267857143	0.05	0.207317073	0.266666667	0.2	0.289855072	0.323529412	0.404761905	0.231884058	0.261904762	0.244186047	0.380952381	0.088235294	0.057142857	0.039473684	0.114285714
chr1	151237641	151239954	+	NFYA	0	0	0.047917594	0.22487607	1	0.245283019	0.2	0.35483871	0.234042553	0.235294118	0.220930233	0.292307692	0.302325581	0.348484848	0.093023256	0.26	0.442307692	0.113636364	0.3125	0.37037037	0.222222222	0.297297297	0.208333333	0.318181818	0.162162162	0.235294118	0.278688525	0.246575342	0.403508772	0.339285714	0.033333333	0.243902439	0.366666667	0.181818182	0.246376812	0.323529412	0.452380952	0.289855072	0.369047619	0.313953488	0.238095238	0.117647059	0.071428571	0.039473684	0.028571429
chr7	148716083	148718239	-	hsa_circ_0001766	0.010204082	0.003703704	0	0.052966102	0.873512411	0.181818182	0.346153846	0.123809524	0.28	0.319148936	0.316455696	0.272727273	0.333333333	0.163636364	0.065217391	0.138686131	0.306451613	0.172413793	0.307692308	0.1875	0.306122449	0.26	0.314814815	0.25	0.214285714	0.271186441	0.211267606	0.279411765	0.226190476	0.202898551	0.06779661	0.21686747	0.272727273	0.229166667	0.301369863	0.215686275	0.315789474	0.159663866	0.269662921	0.165137615	0.225	0.093023256	0.061538462	0.08	0.063829787
chr17	62130139	62135353	-	MAX	0.027777778	0.022988506	0	0.077963046	0.913634818	0.245283019	0.236363636	0.290322581	0.234042553	0.294117647	0.290697674	0.323076923	0.441860465	0.318181818	0.11627907	0.2	0.326923077	0.136363636	0.28125	0.296296296	0.222222222	0.297297297	0.395833333	0.272727273	0.162162162	0.294117647	0.262295082	0.287671233	0.385964912	0.392857143	0.066666667	0.268292683	0.283333333	0.254545455	0.31884058	0.352941176	0.357142857	0.260869565	0.380952381	0.255813953	0.19047619	0.117647059	0.1	0.065789474	0.114285714
chr12	97020590	97038186	+	hsa_circ_0027813	0.010204082	0.018518519	0.034962522	0.029237288	0.911934716	0.306818182	0.384615385	0.180952381	0.5	0.446808511	0.189873418	0.218181818	0.316666667	0.163636364	0.043478261	0.094890511	0.306451613	0.431034483	0.41025641	0.4375	0.530612245	0.34	0.222222222	0.134615385	0.333333333	0.186440678	0.098591549	0.088235294	0.154761905	0.144927536	0.016949153	0.096385542	0.168831169	0.3125	0.164383562	0.156862745	0.403508772	0.142857143	0.157303371	0.110091743	0.35	0.046511628	0.030769231	0.026666667	0.042553191
chr22	32874967	32881196	+	hsa_circ_0001222	0	0	0.037787522	0.058474576	0.950357021	0.193181818	0.269230769	0.171428571	0.42	0.29787234	0.164556962	0.254545455	0.35	0.163636364	0.043478261	0.116788321	0.338709677	0.379310345	0.230769231	0.46875	0.489795918	0.22	0.203703704	0.173076923	0.261904762	0.203389831	0.112676056	0.147058824	0.154761905	0.144927536	0.033898305	0.096385542	0.233766234	0.208333333	0.205479452	0.176470588	0.385964912	0.151260504	0.202247191	0.128440367	0.425	0.046511628	0.046153846	0.026666667	0.042553191
chr8	38865404	38869235	+	PAX5	0.013888889	0.011494253	0.033482599	0.021180712	0.976878613	0.339622642	0.254545455	0.322580645	0.468085106	0.31372549	0.151162791	0.184615385	0.395348837	0.363636364	0.046511628	0.18	0.442307692	0.431818182	0.34375	0.555555556	0.644444444	0.351351351	0.208333333	0.25	0.27027027	0.156862745	0.114754098	0.150684932	0.175438596	0.196428571	0.033333333	0.109756098	0.233333333	0.2	0.173913043	0.205882353	0.428571429	0.289855072	0.238095238	0.23255814	0.452380952	0.088235294	0.028571429	0.013157895	0.085714286
chr21	16340617	16415895	-	hsa_circ_0001177	0.112244898	0.066666667	2.04E-05	0.04279661	1	0.284090909	0.307692308	0.19047619	0.52	0.361702128	0.164556962	0.2	0.333333333	0.163636364	0.043478261	0.094890511	0.338709677	0.379310345	0.307692308	0.46875	0.632653061	0.26	0.203703704	0.153846154	0.30952381	0.169491525	0.098591549	0.117647059	0.154761905	0.15942029	0.016949153	0.084337349	0.155844156	0.270833333	0.178082192	0.176470588	0.385964912	0.159663866	0.179775281	0.110091743	0.375	0.046511628	0.030769231	0.026666667	0.042553191
chr3	39108038	39130809	+	hsa_circ_0001283	0.040816327	0.018518519	0.03115191	0.045762712	0.998639918	0.261363636	0.288461538	0.2	0.42	0.361702128	0.189873418	0.254545455	0.3	0.209090909	0.043478261	0.116788321	0.35483871	0.327586207	0.307692308	0.4375	0.469387755	0.24	0.203703704	0.192307692	0.285714286	0.169491525	0.098591549	0.147058824	0.154761905	0.188405797	0.016949153	0.13253012	0.194805195	0.270833333	0.164383562	0.196078431	0.315789474	0.18487395	0.224719101	0.155963303	0.4	0.046511628	0.030769231	0.026666667	0.042553191
chr12	52641960	52642709	+	ELF1	0	0	0.088704018	0.048670572	0.786467188	0.056603774	0.163636364	0.258064516	0.063829787	0.215686275	0.372093023	0.415384615	0.186046512	0.287878788	0.023255814	0.27	0.403846154	0.113636364	0.15625	0.148148148	0.066666667	0.027027027	0.395833333	0.25	0.135135135	0.235294118	0.442622951	0.397260274	0.578947368	0.482142857	0.133333333	0.390243902	0.25	0.145454545	0.304347826	0.382352941	0.30952381	0.231884058	0.428571429	0.337209302	0.166666667	0.088235294	0.114285714	0.065789474	0.085714286
chr20	49506882	49547527	-	ATF3	0.166666667	0.103448276	0	0.11762055	1	0.41509434	0.272727273	0.306451613	0.404255319	0.31372549	0.197674419	0.215384615	0.418604651	0.272727273	0.069767442	0.14	0.423076923	0.363636364	0.34375	0.481481481	0.488888889	0.378378378	0.270833333	0.204545455	0.324324324	0.235294118	0.163934426	0.178082192	0.228070175	0.267857143	0.066666667	0.146341463	0.25	0.218181818	0.202898551	0.264705882	0.452380952	0.289855072	0.238095238	0.186046512	0.333333333	0.088235294	0.042857143	0.039473684	0.085714286
chr1	64474976	64516388	+	FMR1	0.03030303	0.067669173	0.068766693	0.047513321	0.980958858	0.298701299	0.346153846	0.31147541	0.42	0.459459459	0.296875	0.288888889	0.466666667	0.333333333	0.035714286	0.202702703	0.350877193	0.4	0.393939394	0.366666667	0.41509434	0.35	0.295454545	0.209302326	0.352941176	0.307692308	0.14084507	0.161764706	0.217948718	0.291666667	0.016949153	0.161290323	0.319148936	0.4	0.26984127	0.25	0.468085106	0.172727273	0.279411765	0.164705882	0.325	0.060606061	0.018518519	0.017241379	0.08
chr22	39710111	39711560	-	TAF1	0	0	0	0.088778729	0.878612717	0.113207547	0.218181818	0.258064516	0.170212766	0.254901961	0.244186047	0.261538462	0.418604651	0.287878788	0.069767442	0.19	0.538461538	0.090909091	0.25	0.37037037	0.222222222	0.243243243	0.291666667	0.340909091	0.216216216	0.333333333	0.229508197	0.328767123	0.175438596	0.375	0.133333333	0.304878049	0.333333333	0.254545455	0.144927536	0.294117647	0.333333333	0.275362319	0.357142857	0.255813953	0.19047619	0.147058824	0.085714286	0.105263158	0.114285714
chr10	75335555	75336119	-	hsa_circ_0018832	0	0	0	0.242372881	0.998639918	0.125	0.403846154	0.304761905	0.1	0.489361702	0.139240506	0.254545455	0.333333333	0.318181818	0	0.270072993	0.435483871	0.206896552	0.179487179	0	0.285714286	0.28	0.203703704	0.211538462	0.261904762	0.152542373	0.070422535	0.073529412	0.166666667	0.15942029	0	0.144578313	0.207792208	0.375	0.164383562	0.215686275	0.368421053	0.268907563	0.235955056	0.256880734	0.275	0	0	0	0
chr17	79224670	79226483	-	RCOR1	0	0.011494253	0	-0.025236593	0.745324719	0.226415094	0.145454545	0.225806452	0.212765957	0.274509804	0.313953488	0.276923077	0.23255814	0.287878788	0.139534884	0.21	0.173076923	0.068181818	0.125	0.111111111	0.266666667	0.27027027	0.291666667	0.272727273	0.108108108	0.254901961	0.426229508	0.534246575	0.403508772	0.446428571	0.2	0.365853659	0.383333333	0.163636364	0.333333333	0.382352941	0.238095238	0.217391304	0.464285714	0.244186047	0.095238095	0.176470588	0.185714286	0.171052632	0.228571429
chr8	37971709	37976881	+	FMR1	0.060606061	0	0.061959135	0.119005329	1	0.311688312	0.326923077	0.327868852	0.44	0.459459459	0.296875	0.377777778	0.333333333	0.333333333	0.107142857	0.216216216	0.350877193	0.377777778	0.333333333	0.433333333	0.471698113	0.4	0.272727273	0.209302326	0.323529412	0.282051282	0.112676056	0.191176471	0.128205128	0.3125	0.033898305	0.177419355	0.319148936	0.371428571	0.158730159	0.175	0.382978723	0.136363636	0.308823529	0.188235294	0.35	0.060606061	0.037037037	0.034482759	0.12
chr11	121447989	121498476	+	JUN	0.041666667	0.057471264	0.034887607	-0.006759802	0.97415845	0.301886792	0.254545455	0.258064516	0.340425532	0.274509804	0.220930233	0.215384615	0.441860465	0.257575758	0.069767442	0.17	0.365384615	0.318181818	0.375	0.407407407	0.422222222	0.324324324	0.25	0.227272727	0.297297297	0.235294118	0.180327869	0.191780822	0.333333333	0.25	0.05	0.146341463	0.283333333	0.218181818	0.260869565	0.323529412	0.547619048	0.246376812	0.261904762	0.174418605	0.30952381	0.088235294	0.042857143	0.039473684	0.057142857
chr1	46124699	46126897	-	hsa_circ_0000068	0.010204082	0	0.000714097	0.227542373	1	0.215909091	0.288461538	0.2	0.44	0.382978723	0.227848101	0.2	0.283333333	0.227272727	0.065217391	0.102189781	0.370967742	0.310344828	0.256410256	0.34375	0.448979592	0.28	0.222222222	0.211538462	0.238095238	0.220338983	0.14084507	0.147058824	0.202380952	0.188405797	0.016949153	0.13253012	0.181818182	0.3125	0.232876712	0.137254902	0.403508772	0.18487395	0.247191011	0.137614679	0.3	0.023255814	0.030769231	0.026666667	0.106382979
chr2	32688261	32690232	+	hsa_circ_0000991	0	0	0.047751927	0.328813559	0.959537572	0.261363636	0.423076923	0.152380952	0.4	0.425531915	0.240506329	0.4	0.35	0.109090909	0.086956522	0.058394161	0.35483871	0.327586207	0.282051282	0.34375	0.591836735	0.3	0.222222222	0.134615385	0.238095238	0.152542373	0.112676056	0.132352941	0.238095238	0.289855072	0.033898305	0.084337349	0.207792208	0.333333333	0.191780822	0.215686275	0.403508772	0.12605042	0.292134831	0.100917431	0.375	0.023255814	0.061538462	0.026666667	0.042553191
chr19	1390869	1395583	+	ESR1	0	0.057471264	0.054760475	-0.028841821	0.757565454	0.113207547	0.145454545	0.112903226	0.106382979	0.235294118	0.279069767	0.261538462	0.348837209	0.166666667	0.139534884	0.2	0.25	0.113636364	0.1875	0.185185185	0.222222222	0.135135135	0.375	0.318181818	0.189189189	0.294117647	0.508196721	0.438356164	0.561403509	0.339285714	0.233333333	0.329268293	0.366666667	0.181818182	0.449275362	0.470588235	0.30952381	0.130434783	0.333333333	0.244186047	0.19047619	0.205882353	0.257142857	0.197368421	0.171428571
chr17	17782940	17797124	-	FOXA1	0.013888889	0.034482759	0	-0.016223524	0.964637878	0.226415094	0.218181818	0.274193548	0.170212766	0.294117647	0.279069767	0.323076923	0.418604651	0.318181818	0.046511628	0.21	0.384615385	0.159090909	0.28125	0.296296296	0.222222222	0.243243243	0.354166667	0.25	0.189189189	0.274509804	0.262295082	0.260273973	0.350877193	0.375	0.05	0.231707317	0.316666667	0.181818182	0.289855072	0.352941176	0.428571429	0.246376812	0.369047619	0.26744186	0.261904762	0.058823529	0.057142857	0.026315789	0.085714286
chr10	103550652	103550795	-	hsa_circ_0000256	0	0	0	0.811016949	1	0.318181818	0.403846154	0.2	0.28	0.14893617	0.17721519	0.381818182	0.116666667	0.254545455	0	0.153284672	0.564516129	0.24137931	0	0.65625	0.428571429	0.14	0.12962963	0.269230769	0.166666667	0.237288136	0.197183099	0.205882353	0.166666667	0.101449275	0	0.253012048	0.181818182	0.145833333	0.095890411	0	0.245614035	0.294117647	0.078651685	0.19266055	0.175	0	0	0	0
chr15	65799580	65804902	-	POLR2A	0.013888889	0	0	0.069851284	0.8816729	0.339622642	0.254545455	0.274193548	0.425531915	0.274509804	0.244186047	0.2	0.418604651	0.272727273	0.046511628	0.12	0.403846154	0.363636364	0.375	0.444444444	0.555555556	0.297297297	0.270833333	0.159090909	0.297297297	0.215686275	0.147540984	0.191780822	0.263157895	0.267857143	0.033333333	0.158536585	0.266666667	0.236363636	0.260869565	0.235294118	0.428571429	0.231884058	0.25	0.186046512	0.285714286	0.058823529	0.028571429	0.026315789	0.085714286
chr12	111962995	111990781	-	JUND	0.180555556	0.045977011	5.70E-05	0.012618297	0.931655899	0.377358491	0.236363636	0.258064516	0.382978723	0.294117647	0.209302326	0.184615385	0.441860465	0.272727273	0.069767442	0.13	0.365384615	0.340909091	0.40625	0.518518519	0.533333333	0.297297297	0.291666667	0.159090909	0.351351351	0.215686275	0.147540984	0.191780822	0.263157895	0.232142857	0.066666667	0.158536585	0.25	0.218181818	0.275362319	0.235294118	0.476190476	0.202898551	0.226190476	0.186046512	0.357142857	0.088235294	0.057142857	0.039473684	0.085714286
chr9	137677840	137717750	+	TCF3	0.069444444	0.367816092	0.054451595	-0.114465976	0.905814349	0.226415094	0.2	0.258064516	0.14893617	0.274509804	0.302325581	0.307692308	0.325581395	0.272727273	0.11627907	0.23	0.326923077	0.136363636	0.1875	0.259259259	0.155555556	0.216216216	0.354166667	0.295454545	0.135135135	0.274509804	0.344262295	0.328767123	0.385964912	0.321428571	0.083333333	0.317073171	0.35	0.163636364	0.289855072	0.411764706	0.357142857	0.217391304	0.357142857	0.255813953	0.214285714	0.176470588	0.128571429	0.092105263	0.142857143
chr4	4650703	4651269	+	IRF4	0	0	0.027937014	-0.009463722	0.493029582	0.226415094	0.290909091	0.403225806	0.255319149	0.235294118	0.26744186	0.246153846	0.325581395	0.318181818	0.046511628	0.25	0.365384615	0.25	0.65625	0.407407407	0.111111111	0.297297297	0.291666667	0.159090909	0.378378378	0.274509804	0.229508197	0.150684932	0.280701754	0.5	0.033333333	0.085365854	0.266666667	0.254545455	0.275362319	0.470588235	0.714285714	0.391304348	0.25	0.220930233	0.261904762	0.117647059	0.028571429	0.052631579	0.057142857
chr1	205585605	205593019	-	hsa_circ_0000175	0.040816327	0.007407407	0	0.103813559	0.960897654	0.227272727	0.269230769	0.152380952	0.36	0.340425532	0.278481013	0.218181818	0.333333333	0.172727273	0.043478261	0.109489051	0.322580645	0.25862069	0.256410256	0.34375	0.448979592	0.26	0.314814815	0.192307692	0.261904762	0.271186441	0.14084507	0.220588235	0.178571429	0.188405797	0.050847458	0.156626506	0.181818182	0.229166667	0.287671233	0.176470588	0.315789474	0.134453782	0.258426966	0.174311927	0.3	0.069767442	0.061538462	0.026666667	0.042553191
chr19	33369903	33422477	-	RAD21	0.416666667	0.310344828	0	0.01171699	0.592655559	0.41509434	0.254545455	0.274193548	0.361702128	0.31372549	0.220930233	0.230769231	0.418604651	0.272727273	0.069767442	0.17	0.384615385	0.340909091	0.34375	0.407407407	0.377777778	0.324324324	0.291666667	0.227272727	0.243243243	0.235294118	0.180327869	0.219178082	0.280701754	0.285714286	0.05	0.195121951	0.266666667	0.2	0.260869565	0.323529412	0.428571429	0.246376812	0.273809524	0.220930233	0.30952381	0.058823529	0.042857143	0.039473684	0.085714286
chr1	31465236	31479949	-	hsa_circ_0000044	0.020408163	0.018518519	0	0.103389831	0.972798368	0.215909091	0.269230769	0.180952381	0.4	0.29787234	0.189873418	0.236363636	0.35	0.190909091	0.043478261	0.109489051	0.35483871	0.275862069	0.282051282	0.46875	0.489795918	0.24	0.203703704	0.153846154	0.238095238	0.186440678	0.112676056	0.176470588	0.142857143	0.202898551	0.016949153	0.108433735	0.194805195	0.291666667	0.191780822	0.196078431	0.350877193	0.151260504	0.235955056	0.146788991	0.4	0.046511628	0.030769231	0.026666667	0.021276596
chr21	38610760	38612940	-	EP300	0.027777778	0	0	0.016223524	0.913634818	0.396226415	0.236363636	0.274193548	0.382978723	0.235294118	0.209302326	0.276923077	0.441860465	0.318181818	0.069767442	0.18	0.384615385	0.227272727	0.34375	0.407407407	0.444444444	0.324324324	0.229166667	0.136363636	0.189189189	0.156862745	0.131147541	0.219178082	0.263157895	0.375	0.066666667	0.219512195	0.283333333	0.218181818	0.217391304	0.323529412	0.404761905	0.31884058	0.369047619	0.290697674	0.238095238	0.088235294	0.042857143	0.078947368	0.114285714
chr1	147607950	147615965	-	hsa_circ_0007740	0	0.011111111	0.018795671	0.006355932	0.13566814	0.170454545	0.25	0.161904762	0.3	0.29787234	0.265822785	0.2	0.333333333	0.154545455	0.043478261	0.109489051	0.306451613	0.206896552	0.282051282	0.375	0.367346939	0.22	0.240740741	0.192307692	0.214285714	0.220338983	0.197183099	0.161764706	0.30952381	0.144927536	0.033898305	0.13253012	0.181818182	0.270833333	0.301369863	0.215686275	0.50877193	0.134453782	0.213483146	0.119266055	0.325	0.046511628	0.046153846	0.013333333	0.042553191
chr12	116668337	116675510	-	hsa_circ_0000443	0.020408163	0.003703704	0	0.077118644	0.939476369	0.295454545	0.288461538	0.19047619	0.6	0.319148936	0.164556962	0.218181818	0.25	0.163636364	0.043478261	0.102189781	0.35483871	0.396551724	0.282051282	0.46875	0.673469388	0.28	0.166666667	0.134615385	0.261904762	0.152542373	0.070422535	0.117647059	0.130952381	0.15942029	0.016949153	0.096385542	0.155844156	0.270833333	0.150684932	0.176470588	0.280701754	0.12605042	0.179775281	0.128440367	0.425	0.046511628	0.015384615	0.026666667	0.042553191
chr6	86235843	86251761	-	DDX3X	0.060606061	0.045112782	0	0.072824156	0.98265896	0.337662338	0.269230769	0.295081967	0.56	0.351351351	0.203125	0.244444444	0.4	0.315789474	0.071428571	0.162162162	0.333333333	0.488888889	0.424242424	0.5	0.603773585	0.325	0.204545455	0.186046512	0.382352941	0.230769231	0.084507042	0.132352941	0.166666667	0.229166667	0.033898305	0.14516129	0.276595745	0.314285714	0.174603175	0.175	0.489361702	0.163636364	0.220588235	0.129411765	0.4	0.090909091	0.037037037	0.017241379	0.08
chr1	29526148	29528557	-	PAX5	0.041666667	0	0	0.023433979	0.920095206	0.490566038	0.272727273	0.338709677	0.382978723	0.392156863	0.325581395	0.307692308	0.372093023	0.409090909	0.069767442	0.2	0.384615385	0.204545455	0.34375	0.296296296	0.355555556	0.486486486	0.354166667	0.318181818	0.189189189	0.274509804	0.229508197	0.260273973	0.298245614	0.375	0.05	0.207317073	0.283333333	0.218181818	0.217391304	0.294117647	0.285714286	0.391304348	0.357142857	0.313953488	0.261904762	0.088235294	0.028571429	0.039473684	0.057142857
chr12	54849735	54856509	-	BCL3	0.041666667	0	0.010286498	0.181613339	1	0.452830189	0.327272727	0.322580645	0.468085106	0.333333333	0.209302326	0.2	0.465116279	0.333333333	0.069767442	0.13	0.403846154	0.386363636	0.40625	0.444444444	0.533333333	0.351351351	0.270833333	0.181818182	0.351351351	0.215686275	0.163934426	0.178082192	0.228070175	0.232142857	0.033333333	0.146341463	0.233333333	0.236363636	0.231884058	0.264705882	0.452380952	0.260869565	0.25	0.186046512	0.357142857	0.088235294	0.042857143	0.039473684	0.057142857
chr1	110170704	110170875	+	hsa_circ_0000103	0	0	0.082122768	0.720338983	0.895613737	0	0.230769231	0.276190476	0	0.382978723	0.227848101	0.745454545	0.3	0.209090909	0.130434783	0.211678832	0.564516129	0	0.153846154	0	0	0.24	0.537037037	0.346153846	0.142857143	0.389830508	0.084507042	0.264705882	0.142857143	0.420289855	0.203389831	0.277108434	0.454545455	0.604166667	0.164383562	0.235294118	0.105263158	0.151260504	0.202247191	0.321100917	0	0.534883721	0.092307692	0.306666667	0.255319149
chr8	145648999	145650202	-	TAL1	0	0	0	0.005407841	0.963277797	0.018867925	0.163636364	0.080645161	0.042553191	0.254901961	0.302325581	0.384615385	0.395348837	0.257575758	0.23255814	0.24	0.269230769	0.022727273	0.09375	0.074074074	0.044444444	0.189189189	0.4375	0.409090909	0.054054054	0.333333333	0.508196721	0.561643836	0.298245614	0.5	0.233333333	0.390243902	0.416666667	0.127272727	0.246376812	0.588235294	0.166666667	0.101449275	0.452380952	0.360465116	0.095238095	0.235294118	0.285714286	0.184210526	0.2
chr14	35030617	35074923	-	SIN3AK20	0.694444444	0.195402299	0.000392832	0.03920685	0.979258756	0.396226415	0.290909091	0.241935484	0.361702128	0.274509804	0.244186047	0.230769231	0.418604651	0.272727273	0.093023256	0.15	0.403846154	0.318181818	0.34375	0.444444444	0.4	0.324324324	0.3125	0.181818182	0.297297297	0.254901961	0.180327869	0.246575342	0.245614035	0.285714286	0.083333333	0.219512195	0.283333333	0.218181818	0.260869565	0.264705882	0.357142857	0.217391304	0.273809524	0.244186047	0.30952381	0.088235294	0.071428571	0.065789474	0.114285714
chr16	2138073	2138185	+	hsa_circ_0000667	0	0	1	0.266525424	0.726283577	0.102272727	0.519230769	0	0	0.191489362	0.455696203	0.490909091	0	0.163636364	0	0.065693431	0.435483871	0	0	0	0	0.18	0.166666667	0.346153846	0	0.305084746	0.507042254	0.794117647	0.107142857	0.130434783	0.457627119	0.542168675	0.233766234	0.1875	0	0.352941176	0.157894737	0.075630252	0.404494382	0.165137615	0	0.209302326	0.276923077	0.12	0.382978723
chr3	47859511	47870624	+	CCNT2	0.069444444	0.045977011	0.02679495	0.056782334	0.923155389	0.283018868	0.272727273	0.209677419	0.212765957	0.254901961	0.255813953	0.246153846	0.372093023	0.303030303	0.093023256	0.17	0.326923077	0.159090909	0.28125	0.333333333	0.266666667	0.324324324	0.270833333	0.227272727	0.216216216	0.254901961	0.262295082	0.315068493	0.333333333	0.303571429	0.116666667	0.280487805	0.316666667	0.181818182	0.31884058	0.323529412	0.380952381	0.231884058	0.30952381	0.255813953	0.30952381	0.088235294	0.1	0.092105263	0.114285714
chr1	236143795	236145082	-	STAT3	0	0	0	0.100946372	0.979938796	0.226415094	0.290909091	0.274193548	0.191489362	0.31372549	0.23255814	0.246153846	0.488372093	0.287878788	0.11627907	0.19	0.326923077	0.25	0.15625	0.37037037	0.355555556	0.432432432	0.25	0.363636364	0.27027027	0.254901961	0.180327869	0.150684932	0.456140351	0.142857143	0.05	0.170731707	0.333333333	0.345454545	0.333333333	0.264705882	0.69047619	0.15942029	0.30952381	0.139534884	0.142857143	0.176470588	0.042857143	0.039473684	0.142857143
chr14	106331860	106359106	-	hsa_circ_0033791	0.010204082	0.022222222	0.000748625	-0.064830508	0.4233254	0.25	0.384615385	0.180952381	0.24	0.489361702	0.417721519	0.363636364	0.283333333	0.218181818	0.065217391	0.160583942	0.241935484	0.189655172	0.230769231	0.1875	0.142857143	0.3	0.425925926	0.307692308	0.166666667	0.355932203	0.352112676	0.367647059	0.25	0.304347826	0.06779661	0.265060241	0.207792208	0.229166667	0.273972603	0.196078431	0.210526316	0.168067227	0.415730337	0.183486239	0.175	0.093023256	0.107692308	0.053333333	0.063829787
chr17	27902096	27908854	-	FOXA2	0.013888889	0.011494253	0	0.150968905	0.979938796	0.132075472	0.181818182	0.177419355	0.085106383	0.254901961	0.279069767	0.338461538	0.279069767	0.242424242	0.11627907	0.21	0.384615385	0.068181818	0.28125	0.185185185	0.111111111	0.189189189	0.354166667	0.318181818	0.135135135	0.254901961	0.37704918	0.397260274	0.403508772	0.464285714	0.1	0.390243902	0.383333333	0.145454545	0.362318841	0.294117647	0.261904762	0.188405797	0.369047619	0.313953488	0.19047619	0.147058824	0.128571429	0.105263158	0.085714286
chr15	44046021	44060795	+	CTCF	0.263888889	0.057471264	0.031841575	0.110860748	1	0.547169811	0.327272727	0.290322581	0.468085106	0.31372549	0.209302326	0.261538462	0.348837209	0.303030303	0.069767442	0.17	0.442307692	0.386363636	0.4375	0.518518519	0.377777778	0.378378378	0.270833333	0.227272727	0.297297297	0.235294118	0.147540984	0.191780822	0.210526316	0.285714286	0.05	0.195121951	0.2	0.218181818	0.217391304	0.264705882	0.30952381	0.289855072	0.25	0.255813953	0.333333333	0.088235294	0.057142857	0.052631579	0.114285714
chr6	32085363	32088679	-	hsa_circ_0075942	0.020408163	0	0	0.114830508	0.945256715	0.193181818	0.25	0.180952381	0.18	0.212765957	0.329113924	0.309090909	0.25	0.181818182	0.108695652	0.160583942	0.290322581	0.103448276	0.256410256	0.28125	0.163265306	0.22	0.259259259	0.192307692	0.19047619	0.254237288	0.253521127	0.352941176	0.285714286	0.304347826	0.084745763	0.265060241	0.246753247	0.1875	0.301369863	0.294117647	0.298245614	0.159663866	0.348314607	0.256880734	0.275	0.069767442	0.123076923	0.093333333	0.106382979
chr20	25469879	25481646	-	SRF	0.013888889	0.034482759	0	-0.059035602	0.964637878	0.169811321	0.163636364	0.209677419	0.127659574	0.274509804	0.279069767	0.307692308	0.302325581	0.242424242	0.069767442	0.23	0.326923077	0.113636364	0.21875	0.259259259	0.155555556	0.189189189	0.333333333	0.272727273	0.162162162	0.254901961	0.327868852	0.369863014	0.368421053	0.375	0.1	0.317073171	0.4	0.127272727	0.289855072	0.382352941	0.333333333	0.217391304	0.380952381	0.290697674	0.166666667	0.117647059	0.085714286	0.092105263	0.114285714
chr3	195605123	195635880	-	MAZ	0.125	0.229885057	0	0.044164038	0.935396124	0.169811321	0.163636364	0.193548387	0.170212766	0.254901961	0.23255814	0.276923077	0.348837209	0.242424242	0.093023256	0.23	0.307692308	0.159090909	0.1875	0.296296296	0.244444444	0.216216216	0.333333333	0.25	0.189189189	0.235294118	0.295081967	0.301369863	0.368421053	0.303571429	0.116666667	0.317073171	0.316666667	0.163636364	0.289855072	0.411764706	0.357142857	0.173913043	0.333333333	0.279069767	0.238095238	0.176470588	0.128571429	0.105263158	0.142857143
chr12	46622935	46637097	-	hsa_circ_0000396	0.051020408	0.018518519	0	0.047033898	0.943216593	0.284090909	0.346153846	0.180952381	0.46	0.361702128	0.202531646	0.236363636	0.3	0.163636364	0.043478261	0.102189781	0.322580645	0.327586207	0.358974359	0.40625	0.530612245	0.28	0.203703704	0.153846154	0.30952381	0.186440678	0.112676056	0.132352941	0.166666667	0.173913043	0.033898305	0.120481928	0.194805195	0.270833333	0.178082192	0.196078431	0.368421053	0.168067227	0.179775281	0.137614679	0.4	0.046511628	0.030769231	0.026666667	0.021276596
chr19	7115937	7116204	-	hsa_circ_0000884	0	0.003703704	0	0.009322034	0.766405984	0.636363636	0.288461538	0.323809524	0.3	0.319148936	0.139240506	0	0.183333333	0.272727273	0	0.248175182	0.419354839	0.189655172	0.179487179	0.21875	0.448979592	0.22	0	0.365384615	0.095238095	0.186440678	0.056338028	0.161764706	0.047619048	0.101449275	0	0.084337349	0.051948052	0.083333333	0.095890411	0.137254902	0.192982456	0.31092437	0.04494382	0.23853211	0.175	0	0.107692308	0.053333333	0
chrX	129370187	129394439	-	hsa_circ_0001943	0.06122449	0.02962963	0.000712528	0.022881356	0.70316219	0.215909091	0.269230769	0.152380952	0.4	0.276595745	0.215189873	0.236363636	0.333333333	0.145454545	0.043478261	0.094890511	0.306451613	0.310344828	0.307692308	0.4375	0.530612245	0.22	0.222222222	0.134615385	0.285714286	0.186440678	0.112676056	0.176470588	0.166666667	0.173913043	0.050847458	0.144578313	0.181818182	0.25	0.246575342	0.215686275	0.368421053	0.134453782	0.224719101	0.128440367	0.375	0.046511628	0.046153846	0.026666667	0.063829787
chr1	222997225	223008557	+	hsa_circ_0000187	0.020408163	0.003703704	0.027835673	0.024576271	0.880652839	0.25	0.25	0.161904762	0.52	0.29787234	0.17721519	0.218181818	0.266666667	0.172727273	0.043478261	0.087591241	0.338709677	0.362068966	0.307692308	0.5	0.632653061	0.24	0.185185185	0.153846154	0.30952381	0.169491525	0.098591549	0.147058824	0.142857143	0.173913043	0.016949153	0.108433735	0.181818182	0.1875	0.178082192	0.176470588	0.350877193	0.151260504	0.191011236	0.128440367	0.425	0.046511628	0.030769231	0.026666667	0.042553191
chr12	6948163	6949018	+	SIN3A	0	0	0.072168639	0.175754845	0.866712003	0.132075472	0.2	0.403225806	0.106382979	0.37254902	0.255813953	0.338461538	0.209302326	0.318181818	0.046511628	0.44	0.365384615	0.090909091	0.125	0.148148148	0.022222222	0.189189189	0.395833333	0.409090909	0.027027027	0.274509804	0.344262295	0.369863014	0.263157895	0.464285714	0.1	0.317073171	0.316666667	0.109090909	0.304347826	0.323529412	0.119047619	0.376811594	0.428571429	0.406976744	0.119047619	0.117647059	0.1	0.078947368	0.257142857
chr13	41207283	41219635	-	hsa_circ_0000476	0.040816327	0.022222222	0	0.00720339	0.888813329	0.215909091	0.25	0.161904762	0.38	0.319148936	0.189873418	0.236363636	0.283333333	0.154545455	0.043478261	0.116788321	0.35483871	0.24137931	0.333333333	0.46875	0.448979592	0.24	0.222222222	0.192307692	0.285714286	0.186440678	0.126760563	0.191176471	0.178571429	0.173913043	0.050847458	0.144578313	0.220779221	0.229166667	0.219178082	0.196078431	0.298245614	0.134453782	0.224719101	0.155963303	0.4	0.069767442	0.046153846	0.026666667	0.063829787
chr6	90959407	90981660	-	hsa_circ_0001627	0.020408163	0.033333333	0	0.055084746	0.998639918	0.318181818	0.365384615	0.20952381	0.42	0.404255319	0.202531646	0.236363636	0.35	0.190909091	0.02173913	0.109489051	0.322580645	0.344827586	0.307692308	0.4375	0.489795918	0.3	0.203703704	0.134615385	0.30952381	0.186440678	0.098591549	0.117647059	0.142857143	0.173913043	0.016949153	0.108433735	0.155844156	0.291666667	0.164383562	0.176470588	0.385964912	0.176470588	0.202247191	0.119266055	0.4	0.046511628	0.015384615	0.013333333	0.042553191
chr10	112356155	112358048	+	hsa_circ_0000260	0.010204082	0	0.048061108	0.131779661	0.942876573	0.352272727	0.288461538	0.304761905	0.54	0.319148936	0.151898734	0.309090909	0.233333333	0.236363636	0.043478261	0.116788321	0.403225806	0.431034483	0.153846154	0.4375	0.489795918	0.32	0.185185185	0.115384615	0.238095238	0.186440678	0.056338028	0.088235294	0.071428571	0.217391304	0.016949153	0.072289157	0.181818182	0.166666667	0.054794521	0.137254902	0.228070175	0.277310924	0.191011236	0.146788991	0.35	0.023255814	0	0.026666667	0.063829787
chr7	129821462	129843686	-	TEAD4	0.055555556	0.045977011	0	0.061288869	0.984019041	0.471698113	0.272727273	0.274193548	0.574468085	0.333333333	0.186046512	0.138461538	0.418604651	0.272727273	0.046511628	0.11	0.365384615	0.5	0.4375	0.481481481	0.666666667	0.351351351	0.25	0.181818182	0.378378378	0.196078431	0.131147541	0.150684932	0.228070175	0.214285714	0.05	0.109756098	0.2	0.218181818	0.217391304	0.264705882	0.476190476	0.260869565	0.202380952	0.151162791	0.357142857	0.058823529	0.042857143	0.026315789	0.085714286
chr10	126370175	126370948	-	hsa_circ_0000267	0	0	0	0.491949153	0.933696022	0.102272727	0.326923077	0.114285714	0.06	0.382978723	0.35443038	0.490909091	0.316666667	0.172727273	0.217391304	0.182481752	0.225806452	0.017241379	0.153846154	0	0.06122449	0.2	0.388888889	0.519230769	0.071428571	0.508474576	0.309859155	0.455882353	0.30952381	0.492753623	0.220338983	0.313253012	0.298701299	0.104166667	0.369863014	0.235294118	0.228070175	0.142857143	0.528089888	0.201834862	0.075	0.186046512	0.292307692	0.226666667	0.021276596
chr7	46925682	46930378	-	IGF2BP2	0	0.007518797	0	-0.024422735	0.609656579	0.415584416	0.5	0.31147541	0.4	0.540540541	0.25	0.333333333	0.488888889	0.350877193	0.035714286	0.148648649	0.403508772	0.466666667	0.363636364	0.4	0.41509434	0.45	0.272727273	0.23255814	0.294117647	0.256410256	0.126760563	0.161764706	0.179487179	0.291666667	0.016949153	0.161290323	0.276595745	0.4	0.26984127	0.225	0.425531915	0.209090909	0.279411765	0.152941176	0.3	0.03030303	0.018518519	0.017241379	0.08
chr1	1254060	1254904	-	RCOR1	0	0	0	0.099143758	0.860251615	0.150943396	0.145454545	0.290322581	0.042553191	0.254901961	0.441860465	0.2	0.395348837	0.303030303	0.209302326	0.2	0.326923077	0.045454545	0.25	0.259259259	0.177777778	0.189189189	0.583333333	0.409090909	0.189189189	0.490196078	0.344262295	0.287671233	0.263157895	0.25	0.133333333	0.329268293	0.283333333	0.163636364	0.275362319	0.411764706	0.333333333	0.202898551	0.392857143	0.244186047	0.047619048	0.147058824	0.185714286	0.184210526	0.114285714
chr3	160952514	160969795	+	TBP	0.027777778	0.022988506	0.032812567	0.069400631	0.941176471	0.471698113	0.254545455	0.274193548	0.617021277	0.294117647	0.139534884	0.153846154	0.418604651	0.272727273	0.023255814	0.1	0.423076923	0.545454545	0.40625	0.555555556	0.733333333	0.324324324	0.1875	0.159090909	0.324324324	0.156862745	0.081967213	0.095890411	0.210526316	0.178571429	0.016666667	0.085365854	0.183333333	0.218181818	0.173913043	0.264705882	0.523809524	0.260869565	0.154761905	0.139534884	0.404761905	0.029411765	0.014285714	0.013157895	0.057142857
chr9	131711467	131718713	+	KDM5A	0.069444444	0.057471264	0.037376072	0.03785489	0.900374022	0.301886792	0.290909091	0.177419355	0.319148936	0.254901961	0.220930233	0.2	0.418604651	0.212121212	0.093023256	0.13	0.346153846	0.25	0.34375	0.518518519	0.466666667	0.297297297	0.291666667	0.181818182	0.324324324	0.274509804	0.180327869	0.246575342	0.280701754	0.25	0.1	0.207317073	0.283333333	0.181818182	0.31884058	0.323529412	0.404761905	0.202898551	0.25	0.209302326	0.333333333	0.088235294	0.085714286	0.052631579	0.142857143
chr14	73745988	73754022	-	IRF4	0.041666667	0.022988506	0	0.150067598	0.976878613	0.471698113	0.327272727	0.274193548	0.446808511	0.392156863	0.23255814	0.230769231	0.441860465	0.303030303	0.046511628	0.13	0.403846154	0.386363636	0.46875	0.481481481	0.466666667	0.378378378	0.270833333	0.227272727	0.378378378	0.274509804	0.163934426	0.191780822	0.245614035	0.285714286	0.033333333	0.134146341	0.283333333	0.254545455	0.217391304	0.264705882	0.452380952	0.289855072	0.25	0.197674419	0.357142857	0.058823529	0.042857143	0.026315789	0.085714286
chr14	58785259	58796887	+	hsa_circ_0000542	0.030612245	0.014814815	0.029690757	0.05	0.980958858	0.238636364	0.269230769	0.161904762	0.52	0.29787234	0.215189873	0.181818182	0.283333333	0.163636364	0.065217391	0.094890511	0.338709677	0.379310345	0.333333333	0.4375	0.571428571	0.22	0.222222222	0.173076923	0.285714286	0.169491525	0.098591549	0.191176471	0.166666667	0.173913043	0.050847458	0.13253012	0.155844156	0.229166667	0.232876712	0.137254902	0.315789474	0.151260504	0.202247191	0.137614679	0.375	0.069767442	0.046153846	0.026666667	0.063829787
chr16	15019860	15023486	+	hsa_circ_0037995	0	0.051851852	0.049329219	0.059745763	0.403604216	0.011363636	0.153846154	0.028571429	0.02	0.170212766	0.35443038	0.290909091	0.216666667	0.072727273	0.108695652	0.102189781	0.129032258	0.017241379	0.128205128	0.125	0.06122449	0.08	0.351851852	0.211538462	0.095238095	0.237288136	0.788732394	0.470588235	0.654761905	0.246376812	0.271186441	0.277108434	0.363636364	0.291666667	0.643835616	0.176470588	0.333333333	0.042016807	0.258426966	0.165137615	0.1	0.23255814	0.230769231	0.16	0.127659574
chr20	3274784	3275275	-	NR3C1	0	0	0	0.294727355	0.92349541	0.339622642	0.254545455	0.258064516	0.425531915	0.31372549	0.209302326	0.338461538	0.465116279	0.272727273	0	0.16	0.230769231	0.227272727	0.25	0.592592593	0.444444444	0.378378378	0.333333333	0.181818182	0.162162162	0.117647059	0.131147541	0.191780822	0.280701754	0.589285714	0.066666667	0.073170732	0.233333333	0.181818182	0.31884058	0.235294118	0.619047619	0.260869565	0.416666667	0.186046512	0.476190476	0.058823529	0	0.026315789	0.171428571
chr9	118916070	118997916	+	FOSL2	0.027777778	0.275862069	0.032183719	0.073005858	1	0.377358491	0.327272727	0.322580645	0.382978723	0.352941176	0.220930233	0.230769231	0.465116279	0.318181818	0.046511628	0.18	0.403846154	0.363636364	0.375	0.407407407	0.422222222	0.351351351	0.291666667	0.25	0.297297297	0.235294118	0.180327869	0.164383562	0.315789474	0.267857143	0.033333333	0.134146341	0.25	0.254545455	0.260869565	0.294117647	0.5	0.304347826	0.25	0.209302326	0.30952381	0.058823529	0.028571429	0.026315789	0.057142857
chr17	46971733	46973232	+	SP1	0.013888889	0	0.04752001	0.19738621	0.836110167	0.20754717	0.236363636	0.14516129	0.361702128	0.254901961	0.395348837	0.2	0.418604651	0.227272727	0.023255814	0.14	0.288461538	0.136363636	0.40625	0.333333333	0.288888889	0.324324324	0.270833333	0.25	0.216216216	0.274509804	0.37704918	0.287671233	0.50877193	0.339285714	0.05	0.219512195	0.283333333	0.272727273	0.391304348	0.411764706	0.5	0.188405797	0.416666667	0.197674419	0.214285714	0.029411765	0.057142857	0.013157895	0.085714286
chr9	33986757	33998862	-	hsa_circ_0001852	0.030612245	0.040740741	0	0.031355932	1	0.25	0.269230769	0.180952381	0.44	0.255319149	0.17721519	0.218181818	0.316666667	0.181818182	0.065217391	0.094890511	0.338709677	0.362068966	0.282051282	0.5	0.489795918	0.22	0.222222222	0.153846154	0.238095238	0.186440678	0.084507042	0.176470588	0.142857143	0.173913043	0.050847458	0.144578313	0.194805195	0.208333333	0.246575342	0.156862745	0.298245614	0.159663866	0.202247191	0.137614679	0.4	0.046511628	0.046153846	0.04	0.063829787
chr17	37866065	37866734	+	SIN3AK20	0	0	0.049647322	0.325371789	0.963957837	0.056603774	0.236363636	0.096774194	0.063829787	0.352941176	0.360465116	0.292307692	0.279069767	0.090909091	0.069767442	0.16	0.403846154	0.090909091	0.1875	0.259259259	0	0.189189189	0.520833333	0.204545455	0.189189189	0.196078431	0.590163934	0.671232877	0.263157895	0.267857143	0.116666667	0.329268293	0.716666667	0.072727273	0.231884058	0.529411765	0.142857143	0.144927536	0.369047619	0.244186047	0.071428571	0.117647059	0.185714286	0.052631579	0.028571429
chr12	122720332	122724492	-	hsa_circ_0000455	0.030612245	0.014814815	0	0.005084746	0.938456307	0.272727273	0.326923077	0.095238095	0.44	0.404255319	0.240506329	0.254545455	0.216666667	0.145454545	0.043478261	0.102189781	0.290322581	0.293103448	0.230769231	0.5	0.530612245	0.28	0.203703704	0.25	0.30952381	0.203389831	0.154929577	0.235294118	0.166666667	0.217391304	0.084745763	0.204819277	0.181818182	0.208333333	0.219178082	0.156862745	0.192982456	0.109243697	0.269662921	0.155963303	0.325	0.093023256	0.076923077	0.053333333	0.042553191
chr4	106614455	106616825	-	TBL1XR1	0.027777778	0	0	0.082469581	0.956817409	0.566037736	0.345454545	0.258064516	0.553191489	0.31372549	0.186046512	0.2	0.418604651	0.363636364	0.023255814	0.13	0.403846154	0.613636364	0.53125	0.62962963	0.533333333	0.324324324	0.229166667	0.136363636	0.378378378	0.156862745	0.114754098	0.136986301	0.210526316	0.196428571	0.016666667	0.109756098	0.233333333	0.327272727	0.130434783	0.264705882	0.404761905	0.31884058	0.19047619	0.209302326	0.404761905	0	0.014285714	0.039473684	0.057142857
chr2	183841620	183888644	-	CHD1	0.069444444	0.172413793	0.000101376	0.060838215	0.976878613	0.433962264	0.254545455	0.322580645	0.553191489	0.294117647	0.151162791	0.169230769	0.418604651	0.287878788	0.046511628	0.12	0.403846154	0.545454545	0.375	0.592592593	0.688888889	0.351351351	0.229166667	0.159090909	0.351351351	0.196078431	0.114754098	0.109589041	0.210526316	0.196428571	0.016666667	0.097560976	0.216666667	0.218181818	0.188405797	0.235294118	0.5	0.260869565	0.19047619	0.139534884	0.428571429	0.058823529	0.028571429	0.013157895	0.057142857
chr14	38408614	38437793	+	ELAVL1	0	0.030075188	0.071738114	0.020426288	0.89799388	0.233766234	0.288461538	0.278688525	0.36	0.432432432	0.265625	0.288888889	0.444444444	0.298245614	0.035714286	0.175675676	0.368421053	0.422222222	0.393939394	0.433333333	0.433962264	0.3	0.25	0.162790698	0.323529412	0.282051282	0.126760563	0.132352941	0.205128205	0.25	0.016949153	0.161290323	0.319148936	0.4	0.222222222	0.275	0.489361702	0.145454545	0.264705882	0.152941176	0.375	0.03030303	0.037037037	0.017241379	0.08
chr5	180748652	180748843	+	hsa_circ_0075409	0	0	0.040871481	-0.03220339	0.099625978	0.056818182	0.403846154	0.152380952	0.1	0.340425532	0.46835443	0.181818182	0.166666667	0.090909091	0.217391304	0.116788321	0.338709677	0.086206897	0.538461538	0.5	0	0.52	0.296296296	0.307692308	0.238095238	0.271186441	0.295774648	0.235294118	0.44047619	0.304347826	0.084745763	0.192771084	0.337662338	0.208333333	0.424657534	0.196078431	0.280701754	0.084033613	0.348314607	0.146788991	0.25	0.23255814	0	0.133333333	0.212765957
chr20	10536878	10602062	+	TEAD4	0.069444444	0.298850575	0.029524182	0.058584948	1	0.41509434	0.309090909	0.290322581	0.425531915	0.333333333	0.209302326	0.184615385	0.488372093	0.287878788	0.046511628	0.14	0.403846154	0.409090909	0.375	0.444444444	0.511111111	0.351351351	0.270833333	0.204545455	0.297297297	0.235294118	0.163934426	0.164383562	0.298245614	0.25	0.033333333	0.12195122	0.233333333	0.236363636	0.246376812	0.294117647	0.547619048	0.275362319	0.238095238	0.162790698	0.333333333	0.058823529	0.028571429	0.013157895	0.057142857
chr3	155615715	155640091	+	hsa_circ_0001352	0.12244898	0.02962963	0.028971951	0.042372881	0.971438286	0.238636364	0.288461538	0.171428571	0.46	0.340425532	0.189873418	0.218181818	0.283333333	0.181818182	0.043478261	0.109489051	0.338709677	0.362068966	0.333333333	0.46875	0.551020408	0.26	0.203703704	0.153846154	0.30952381	0.169491525	0.098591549	0.176470588	0.142857143	0.173913043	0.016949153	0.13253012	0.168831169	0.25	0.178082192	0.156862745	0.315789474	0.151260504	0.202247191	0.155963303	0.4	0.046511628	0.030769231	0.026666667	0.042553191
chr6	30551384	30551667	+	hsa_circ_0075920	0	0	0.055261721	0.421186441	0.873512411	0.125	0.615384615	0.133333333	0.08	0.29787234	0.265822785	0.581818182	0.3	0.227272727	0.086956522	0.204379562	0.225806452	0.068965517	0.179487179	0.34375	0.081632653	0.14	0.12962963	0.211538462	0.166666667	0.237288136	0.253521127	0.367647059	0.25	0.507246377	0.186440678	0.301204819	0.142857143	0.145833333	0.287671233	0.137254902	0.245614035	0.268907563	0.235955056	0.385321101	0.275	0.093023256	0.276923077	0	0.085106383
chr12	54680445	54680872	+	hsa_circ_0026719	0	0	0.047670316	0.055508475	0.937096226	0.318181818	0.5	0.180952381	0.42	0.340425532	0.291139241	0.254545455	0.316666667	0.127272727	0	0.065693431	0.258064516	0.155172414	0.128205128	0.65625	0.714285714	0.46	0.166666667	0.134615385	0.380952381	0.237288136	0.098591549	0.176470588	0.166666667	0.231884058	0	0.024096386	0.337662338	0.291666667	0.219178082	0.235294118	0.333333333	0.176470588	0.258426966	0.110091743	0.35	0.046511628	0	0.026666667	0.14893617
chr19	39090564	39104725	-	MXI1	0.111111111	0.172413793	0	0.032897702	0.852091125	0.226415094	0.254545455	0.161290323	0.170212766	0.274509804	0.313953488	0.2	0.418604651	0.227272727	0.069767442	0.18	0.307692308	0.295454545	0.3125	0.555555556	0.2	0.243243243	0.375	0.25	0.243243243	0.333333333	0.344262295	0.301369863	0.385964912	0.303571429	0.083333333	0.243902439	0.283333333	0.2	0.362318841	0.352941176	0.285714286	0.173913043	0.321428571	0.244186047	0.214285714	0.117647059	0.085714286	0.065789474	0.085714286
chr3	141228409	141248644	+	FBL	0.060606061	0.07518797	0.064015759	0.063943162	0.938456307	0.324675325	0.269230769	0.344262295	0.48	0.459459459	0.203125	0.266666667	0.422222222	0.385964912	0.071428571	0.216216216	0.350877193	0.488888889	0.363636364	0.5	0.509433962	0.35	0.25	0.186046512	0.352941176	0.230769231	0.070422535	0.132352941	0.141025641	0.208333333	0.033898305	0.161290323	0.255319149	0.342857143	0.206349206	0.2	0.446808511	0.172727273	0.25	0.188235294	0.375	0.060606061	0.037037037	0.034482759	0.12
chr11	34073903	34101312	+	TCF3	0.097222222	0.022988506	0.036696536	0.034249662	0.960897654	0.377358491	0.236363636	0.258064516	0.468085106	0.274509804	0.162790698	0.169230769	0.395348837	0.242424242	0.069767442	0.14	0.384615385	0.363636364	0.375	0.592592593	0.6	0.324324324	0.229166667	0.204545455	0.351351351	0.235294118	0.131147541	0.191780822	0.228070175	0.232142857	0.066666667	0.146341463	0.233333333	0.2	0.231884058	0.264705882	0.452380952	0.246376812	0.214285714	0.162790698	0.404761905	0.088235294	0.057142857	0.039473684	0.085714286
chr1	41571413	41627104	-	hsa_circ_0000062	0.163265306	0.048148148	0.000365681	0.069491525	0.980958858	0.363636364	0.365384615	0.219047619	0.52	0.425531915	0.202531646	0.236363636	0.316666667	0.218181818	0.043478261	0.116788321	0.338709677	0.413793103	0.384615385	0.4375	0.469387755	0.34	0.222222222	0.192307692	0.30952381	0.186440678	0.098591549	0.132352941	0.130952381	0.188405797	0.016949153	0.108433735	0.142857143	0.291666667	0.164383562	0.176470588	0.280701754	0.18487395	0.213483146	0.146788991	0.425	0.046511628	0.015384615	0.013333333	0.042553191
chr13	113869721	113869956	+	hsa_circ_0000507	0	0.014814815	0.093102604	-0.098305085	0.344440666	0	0	0	0	0	0.215189873	0	0.216666667	0.036363636	0	0.343065693	0.419354839	0	0.666666667	0	0.081632653	0	0.240740741	0.5	0.095238095	0.06779661	0.183098592	0.132352941	0.202380952	0	0.152542373	0.204819277	0.116883117	0.083333333	0.232876712	1	0	0	0	0.431192661	0	0.302325581	0.138461538	0.053333333	0.276595745
chr13	113960799	113964177	+	hsa_circ_0000509	0.010204082	0.003703704	0.045518607	-0.016525424	0.875212513	0.193181818	0.288461538	0.095238095	0.28	0.361702128	0.278481013	0.218181818	0.333333333	0.090909091	0.043478261	0.065693431	0.322580645	0.206896552	0.230769231	0.375	0.428571429	0.22	0.333333333	0.173076923	0.238095238	0.237288136	0.154929577	0.279411765	0.178571429	0.217391304	0.084745763	0.144578313	0.25974026	0.208333333	0.328767123	0.215686275	0.280701754	0.092436975	0.247191011	0.128440367	0.3	0.093023256	0.030769231	0.053333333	0.085106383
chr7	43679047	43688251	-	CEBPB	0.027777778	0.045977011	0	0.027039207	0.89799388	0.283018868	0.236363636	0.274193548	0.255319149	0.274509804	0.244186047	0.230769231	0.418604651	0.242424242	0.069767442	0.19	0.384615385	0.227272727	0.28125	0.37037037	0.355555556	0.243243243	0.291666667	0.227272727	0.243243243	0.215686275	0.196721311	0.232876712	0.333333333	0.321428571	0.033333333	0.207317073	0.3	0.236363636	0.260869565	0.323529412	0.5	0.246376812	0.285714286	0.220930233	0.238095238	0.058823529	0.042857143	0.039473684	0.085714286
chr16	29544365	29565809	-	hsa_circ_0038909	0.06122449	0.014814815	0.002049695	0.120338983	0.323699422	0.261363636	0.269230769	0.161904762	0.44	0.319148936	0.215189873	0.218181818	0.3	0.145454545	0.043478261	0.087591241	0.338709677	0.310344828	0.256410256	0.46875	0.530612245	0.24	0.222222222	0.153846154	0.285714286	0.169491525	0.126760563	0.176470588	0.154761905	0.202898551	0.050847458	0.13253012	0.181818182	0.25	0.205479452	0.176470588	0.333333333	0.134453782	0.202247191	0.128440367	0.375	0.069767442	0.046153846	0.026666667	0.063829787
chr16	47497809	47549512	+	hsa_circ_0000697	0.091836735	0.025925926	0.026286631	0.027118644	1	0.272727273	0.307692308	0.180952381	0.5	0.340425532	0.189873418	0.218181818	0.333333333	0.172727273	0.043478261	0.087591241	0.322580645	0.362068966	0.358974359	0.4375	0.571428571	0.28	0.203703704	0.153846154	0.285714286	0.169491525	0.112676056	0.147058824	0.154761905	0.188405797	0.016949153	0.120481928	0.181818182	0.270833333	0.178082192	0.176470588	0.385964912	0.159663866	0.191011236	0.119266055	0.4	0.023255814	0.030769231	0.026666667	0.042553191
chr2	219445283	219457430	+	STAT5A	0.055555556	0.08045977	0.034553383	0.070752591	0.984019041	0.377358491	0.272727273	0.274193548	0.468085106	0.31372549	0.209302326	0.2	0.441860465	0.272727273	0.046511628	0.14	0.384615385	0.340909091	0.40625	0.518518519	0.488888889	0.324324324	0.3125	0.181818182	0.324324324	0.235294118	0.163934426	0.178082192	0.245614035	0.25	0.033333333	0.146341463	0.233333333	0.254545455	0.275362319	0.264705882	0.428571429	0.260869565	0.226190476	0.186046512	0.285714286	0.058823529	0.042857143	0.026315789	0.057142857
chr9	33960823	33973235	-	hsa_circ_0001850	0.030612245	0.011111111	0	0.027966102	0.980958858	0.306818182	0.346153846	0.2	0.46	0.382978723	0.189873418	0.236363636	0.3	0.181818182	0.043478261	0.109489051	0.35483871	0.362068966	0.282051282	0.46875	0.510204082	0.28	0.222222222	0.153846154	0.285714286	0.169491525	0.084507042	0.147058824	0.154761905	0.173913043	0.016949153	0.120481928	0.168831169	0.25	0.205479452	0.137254902	0.315789474	0.168067227	0.179775281	0.137614679	0.375	0.046511628	0.030769231	0.013333333	0.042553191
chr4	3088665	3109150	+	hsa_circ_0001392	0.06122449	0.037037037	0.033325591	-0.013135593	1	0.238636364	0.269230769	0.171428571	0.34	0.29787234	0.202531646	0.272727273	0.3	0.181818182	0.065217391	0.116788321	0.322580645	0.25862069	0.282051282	0.375	0.408163265	0.22	0.240740741	0.192307692	0.214285714	0.186440678	0.154929577	0.205882353	0.154761905	0.202898551	0.050847458	0.192771084	0.220779221	0.25	0.232876712	0.176470588	0.298245614	0.134453782	0.247191011	0.165137615	0.35	0.069767442	0.061538462	0.053333333	0.063829787
chr15	63845913	63852169	+	PRPF8	0.015151515	0.007518797	0.0618957	0.060390764	0.998639918	0.311688312	0.269230769	0.37704918	0.5	0.459459459	0.234375	0.288888889	0.444444444	0.368421053	0.035714286	0.189189189	0.368421053	0.422222222	0.363636364	0.4	0.509433962	0.375	0.272727273	0.186046512	0.382352941	0.256410256	0.112676056	0.161764706	0.153846154	0.291666667	0.050847458	0.209677419	0.212765957	0.314285714	0.206349206	0.275	0.382978723	0.181818182	0.308823529	0.188235294	0.4	0.060606061	0.037037037	0.051724138	0.12
chrX	117676687	117695480	+	IGF2BP2	0.181818182	0.022556391	0.060223024	0.021758437	0.89017341	0.311688312	0.326923077	0.31147541	0.4	0.432432432	0.265625	0.355555556	0.422222222	0.385964912	0.107142857	0.216216216	0.385964912	0.4	0.333333333	0.4	0.358490566	0.325	0.272727273	0.209302326	0.294117647	0.256410256	0.112676056	0.176470588	0.166666667	0.3125	0.033898305	0.225806452	0.319148936	0.342857143	0.238095238	0.2	0.404255319	0.181818182	0.323529412	0.235294118	0.35	0.060606061	0.037037037	0.034482759	0.12
chr19	5727278	5729955	+	RFX5	0.041666667	0.022988506	0.030756534	-0.004957188	0.77932676	0.452830189	0.309090909	0.241935484	0.319148936	0.333333333	0.279069767	0.246153846	0.372093023	0.227272727	0.069767442	0.23	0.346153846	0.25	0.34375	0.481481481	0.422222222	0.405405405	0.3125	0.227272727	0.297297297	0.31372549	0.131147541	0.219178082	0.228070175	0.267857143	0.066666667	0.207317073	0.25	0.218181818	0.260869565	0.294117647	0.30952381	0.217391304	0.285714286	0.255813953	0.30952381	0.058823529	0.042857143	0.039473684	0.114285714
chr1	153658598	153660265	+	CHD1	0	0	0.065525342	0.237043713	0.837130228	0.132075472	0.236363636	0.274193548	0.170212766	0.196078431	0.26744186	0.292307692	0.395348837	0.287878788	0.093023256	0.31	0.442307692	0.090909091	0.34375	0.333333333	0.088888889	0.27027027	0.395833333	0.454545455	0.135135135	0.450980392	0.360655738	0.232876712	0.315789474	0.303571429	0.033333333	0.256097561	0.283333333	0.218181818	0.31884058	0.294117647	0.30952381	0.289855072	0.273809524	0.302325581	0.214285714	0.147058824	0.057142857	0.052631579	0.114285714
chr19	15471658	15473062	-	hsa_circ_0000901	0.010204082	0	0	0.05	0.946956817	0.295454545	0.346153846	0.20952381	0.16	0.340425532	0.291139241	0.472727273	0.3	0.236363636	0.130434783	0.167883212	0.306451613	0.155172414	0.179487179	0.28125	0.081632653	0.22	0.351851852	0.230769231	0.142857143	0.288135593	0.267605634	0.308823529	0.25	0.347826087	0.101694915	0.277108434	0.311688312	0.291666667	0.178082192	0.196078431	0.245614035	0.218487395	0.348314607	0.23853211	0.275	0.139534884	0.2	0.12	0.042553191
chr19	54377094	54377343	-	YTHDC1	0	0	0	0.321492007	0.726963618	0	0.076923077	0.459016393	0.08	0.324324324	0.375	0.711111111	0.088888889	0.421052632	0.857142857	0.27027027	0.210526316	0.266666667	0	0.4	0	0.3	0.363636364	0.186046512	0.117647059	0.102564103	0.169014085	0.647058824	0.153846154	0.5	0.271186441	0.903225806	0.170212766	0.114285714	0.126984127	0.3	0.170212766	0.218181818	0.588235294	0.188235294	0.4	0.484848485	0.592592593	0.482758621	0.32
chr1	70710432	70715730	+	hsa_circ_0000083	0	0.003703704	0.02665545	0.006779661	0.94933696	0.329545455	0.288461538	0.257142857	0.54	0.382978723	0.126582278	0.218181818	0.316666667	0.227272727	0.02173913	0.124087591	0.370967742	0.362068966	0.384615385	0.53125	0.571428571	0.32	0.166666667	0.153846154	0.285714286	0.152542373	0.056338028	0.073529412	0.071428571	0.144927536	0.016949153	0.096385542	0.155844156	0.25	0.109589041	0.137254902	0.333333333	0.218487395	0.191011236	0.165137615	0.5	0.046511628	0.030769231	0.013333333	0.021276596
chr17	41318996	41319279	-	SF3A3	0	0	0	-0.010213144	0.044882693	0.090909091	0.269230769	0.344262295	0.14	0.378378378	0.28125	0.711111111	0.155555556	0.070175439	0.392857143	0.567567568	0.245614035	0	0.121212121	0.133333333	0.20754717	0.7	0.409090909	0.325581395	0	0.282051282	0.295774648	0.308823529	0.269230769	0.4375	0.237288136	0.564516129	0.29787234	0.4	0.285714286	0.275	0.14893617	0.1	0.367647059	0.247058824	0.175	0.424242424	0.12962963	0.24137931	0.28
chr6	56535438	56708463	-	hsa_circ_0076872	0.265306122	0.137037037	0.000753334	0.018220339	0.972798368	0.272727273	0.288461538	0.19047619	0.44	0.340425532	0.17721519	0.236363636	0.316666667	0.181818182	0.043478261	0.109489051	0.338709677	0.327586207	0.307692308	0.4375	0.530612245	0.26	0.203703704	0.173076923	0.285714286	0.169491525	0.098591549	0.147058824	0.154761905	0.173913043	0.033898305	0.120481928	0.181818182	0.25	0.191780822	0.176470588	0.350877193	0.159663866	0.202247191	0.128440367	0.4	0.046511628	0.030769231	0.026666667	0.042553191
chr19	39943995	39944161	+	hsa_circ_0000932	0	0.003703704	0.10337619	0.575847458	0.791907514	0.136363636	0.115384615	0.628571429	0	0	0.151898734	0.218181818	0.1	0.654545455	0.652173913	0.569343066	0.483870968	0.103448276	0	0.1875	0	0.12	0	0.576923077	0.142857143	0.305084746	0.253521127	0.176470588	0	0.260869565	0.101694915	0.289156627	0.077922078	0	0	0	0.210526316	0.504201681	0.134831461	0.880733945	0.15	0.558139535	0.184615385	0.24	0
chr5	154173659	154179319	+	MYC	0.013888889	0.068965517	0.032738119	0.102298333	0.980618837	0.245283019	0.254545455	0.209677419	0.29787234	0.31372549	0.209302326	0.169230769	0.465116279	0.242424242	0.046511628	0.13	0.288461538	0.590909091	0.375	0.481481481	0.644444444	0.243243243	0.25	0.159090909	0.405405405	0.274509804	0.163934426	0.150684932	0.263157895	0.214285714	0.033333333	0.134146341	0.216666667	0.218181818	0.260869565	0.294117647	0.476190476	0.246376812	0.25	0.151162791	0.380952381	0.029411765	0.028571429	0.026315789	0.085714286
chr17	7127286	7128585	+	NANOG	0	0	0.143778126	0.323118522	0.964977899	0.150943396	0.254545455	0.14516129	0.170212766	0.156862745	0.302325581	0.384615385	0.23255814	0.227272727	0.162790698	0.21	0.326923077	0.090909091	0.25	0.296296296	0.111111111	0.189189189	0.25	0.272727273	0.135135135	0.274509804	0.409836066	0.438356164	0.403508772	0.410714286	0.083333333	0.451219512	0.316666667	0.181818182	0.362318841	0.294117647	0.357142857	0.231884058	0.392857143	0.348837209	0.142857143	0.058823529	0.171428571	0.078947368	0.2
chr17	79650042	79650624	-	JUN	0	0	0	-0.021180712	0.765045903	0.094339623	0.090909091	0.14516129	0.14893617	0.196078431	0.197674419	0.230769231	0.23255814	0.106060606	0.23255814	0.22	0.192307692	0.068181818	0.21875	0.185185185	0.155555556	0.135135135	0.4375	0.227272727	0.135135135	0.137254902	0.278688525	0.369863014	0.456140351	0.339285714	0.316666667	0.37804878	0.316666667	0.181818182	0.246376812	0.5	0.452380952	0.144927536	0.226190476	0.279069767	0.119047619	0.411764706	0.314285714	0.315789474	0.4
chr3	12531282	12545283	+	MAFF	0.055555556	0.022988506	0.042422697	-0.012618297	0.912274736	0.358490566	0.309090909	0.274193548	0.382978723	0.333333333	0.23255814	0.261538462	0.441860465	0.287878788	0.069767442	0.14	0.365384615	0.363636364	0.3125	0.444444444	0.4	0.351351351	0.291666667	0.204545455	0.27027027	0.235294118	0.163934426	0.191780822	0.315789474	0.267857143	0.033333333	0.158536585	0.316666667	0.254545455	0.231884058	0.323529412	0.452380952	0.260869565	0.273809524	0.186046512	0.30952381	0.088235294	0.042857143	0.039473684	0.085714286
chr10	7839009	7844817	+	CREB1	0	0.045977011	0.044174601	0.071653898	0.972798368	0.358490566	0.290909091	0.322580645	0.382978723	0.333333333	0.186046512	0.184615385	0.511627907	0.272727273	0.046511628	0.14	0.442307692	0.340909091	0.40625	0.518518519	0.511111111	0.297297297	0.270833333	0.227272727	0.351351351	0.235294118	0.131147541	0.178082192	0.228070175	0.267857143	0.05	0.12195122	0.266666667	0.272727273	0.217391304	0.205882353	0.476190476	0.289855072	0.226190476	0.151162791	0.30952381	0.117647059	0.071428571	0.026315789	0.057142857
chr15	93540186	93541851	+	hsa_circ_0000655	0	0	0.032970896	0.363559322	0.960217613	0.261363636	0.230769231	0.219047619	0.4	0.29787234	0.215189873	0.2	0.216666667	0.227272727	0.086956522	0.182481752	0.290322581	0.224137931	0.282051282	0.4375	0.448979592	0.26	0.148148148	0.192307692	0.214285714	0.203389831	0.154929577	0.117647059	0.19047619	0.246376812	0.016949153	0.13253012	0.155844156	0.270833333	0.191780822	0.156862745	0.333333333	0.210084034	0.213483146	0.174311927	0.4	0.093023256	0.046153846	0.026666667	0.085106383
chr16	18439720	18443075	-	hsa_circ_0038205	0	0.003703704	0.022915463	0.059322034	0.255695342	0.034090909	0.134615385	0.057142857	0.04	0.234042553	0.329113924	0.345454545	0.233333333	0.072727273	0.130434783	0.145985401	0.225806452	0	0.102564103	0.15625	0.040816327	0.14	0.351851852	0.307692308	0.142857143	0.271186441	0.408450704	0.588235294	0.321428571	0.304347826	0.220338983	0.457831325	0.376623377	0.083333333	0.397260274	0.37254902	0.157894737	0.033613445	0.393258427	0.201834862	0.05	0.302325581	0.292307692	0.173333333	0.127659574
chr16	89579355	89604129	+	NR2C2	0.180555556	0.229885057	0.055240427	-0.046867959	0.951037062	0.226415094	0.181818182	0.258064516	0.191489362	0.215686275	0.209302326	0.230769231	0.441860465	0.242424242	0.139534884	0.19	0.384615385	0.136363636	0.21875	0.333333333	0.222222222	0.243243243	0.333333333	0.25	0.189189189	0.254901961	0.213114754	0.301369863	0.280701754	0.321428571	0.116666667	0.268292683	0.35	0.163636364	0.333333333	0.411764706	0.380952381	0.217391304	0.30952381	0.244186047	0.238095238	0.176470588	0.128571429	0.118421053	0.171428571
chr17	56167964	56168043	+	hsa_circ_0003800	0	0	0.01961806	0.088135593	0.802108126	0	0	0.123809524	0.26	0.276595745	0.164556962	0.454545455	0.216666667	0.227272727	0	0.649635036	0.209677419	0.224137931	0.333333333	0	0	0	0	0.25	0	0	0	0.367647059	0	0.739130435	0	0.156626506	0.168831169	0	0	0.490196078	0.228070175	0.210084034	0.573033708	0.816513761	0.325	0	0	0	0
chr4	121529841	121540558	-	hsa_circ_0007114	0.010204082	0.007407407	0	0.005508475	0.969058143	0.295454545	0.346153846	0.228571429	0.46	0.382978723	0.151898734	0.272727273	0.35	0.2	0.043478261	0.124087591	0.35483871	0.396551724	0.307692308	0.40625	0.530612245	0.26	0.185185185	0.153846154	0.285714286	0.13559322	0.070422535	0.088235294	0.142857143	0.188405797	0.016949153	0.096385542	0.155844156	0.270833333	0.178082192	0.156862745	0.350877193	0.18487395	0.202247191	0.137614679	0.4	0.046511628	0.015384615	0.013333333	0.021276596
chr1	21295966	21329301	-	GATA2	0.111111111	0.114942529	0	0.106354214	1	0.41509434	0.272727273	0.274193548	0.510638298	0.31372549	0.174418605	0.184615385	0.418604651	0.272727273	0.046511628	0.12	0.384615385	0.477272727	0.375	0.592592593	0.622222222	0.351351351	0.229166667	0.181818182	0.378378378	0.196078431	0.131147541	0.136986301	0.228070175	0.214285714	0.033333333	0.12195122	0.233333333	0.236363636	0.202898551	0.205882353	0.5	0.246376812	0.214285714	0.151162791	0.380952381	0.058823529	0.028571429	0.026315789	0.057142857
chr13	50680743	50681192	-	hsa_circ_0000488	0	0	0	0.155508475	0.784767086	0.352272727	0.423076923	0.123809524	0.44	0.425531915	0.088607595	0.236363636	0.45	0.081818182	0	0.051094891	0.322580645	0.310344828	0.461538462	0.5625	0.673469388	0.48	0.240740741	0.134615385	0.428571429	0.06779661	0.028169014	0.058823529	0.154761905	0.15942029	0	0.084337349	0.142857143	0.145833333	0.219178082	0.137254902	0.50877193	0.109243697	0.247191011	0.018348624	0.45	0	0	0.026666667	0
chr16	21890658	21901611	-	hsa_circ_0038450	0.010204082	0	0.012894558	0.072457627	0.252635158	0.284090909	0.288461538	0.219047619	0.48	0.361702128	0.151898734	0.254545455	0.3	0.2	0.043478261	0.116788321	0.387096774	0.310344828	0.230769231	0.46875	0.489795918	0.28	0.166666667	0.192307692	0.214285714	0.13559322	0.070422535	0.132352941	0.119047619	0.188405797	0.033898305	0.120481928	0.181818182	0.229166667	0.150684932	0.176470588	0.333333333	0.18487395	0.224719101	0.155963303	0.35	0.046511628	0.030769231	0.026666667	0.063829787
chr19	47278139	47287401	-	POLR2A	0.055555556	0.034482759	0	0.032447048	0.908874532	0.188679245	0.236363636	0.177419355	0.191489362	0.215686275	0.255813953	0.230769231	0.395348837	0.212121212	0.069767442	0.22	0.307692308	0.136363636	0.28125	0.37037037	0.266666667	0.243243243	0.333333333	0.25	0.243243243	0.274509804	0.31147541	0.301369863	0.385964912	0.25	0.083333333	0.268292683	0.333333333	0.236363636	0.376811594	0.323529412	0.357142857	0.188405797	0.285714286	0.23255814	0.238095238	0.117647059	0.1	0.065789474	0.114285714
chr8	145317005	145319045	-	hsa_circ_0085996	0	0.007407407	0	0.172033898	0.674940496	0	0.153846154	0.066666667	0.02	0.191489362	0.316455696	0.418181818	0.183333333	0.081818182	0.108695652	0.131386861	0.306451613	0.017241379	0.102564103	0.15625	0.020408163	0.1	0.351851852	0.288461538	0.142857143	0.338983051	0.38028169	0.602941176	0.202380952	0.376811594	0.237288136	0.421686747	0.402597403	0.104166667	0.232876712	0.254901961	0.175438596	0.092436975	0.393258427	0.211009174	0.1	0.23255814	0.246153846	0.186666667	0.106382979
chr3	51967445	51972220	-	CEBPD	0.013888889	0	0	0.1306895	0.873852431	0.113207547	0.109090909	0.161290323	0.14893617	0.215686275	0.244186047	0.307692308	0.325581395	0.166666667	0.093023256	0.26	0.326923077	0.068181818	0.25	0.296296296	0.111111111	0.108108108	0.3125	0.204545455	0.135135135	0.176470588	0.327868852	0.383561644	0.385964912	0.375	0.083333333	0.365853659	0.4	0.2	0.333333333	0.411764706	0.261904762	0.188405797	0.369047619	0.302325581	0.166666667	0.147058824	0.114285714	0.052631579	0.114285714
chr14	106091232	106134902	-	hsa_circ_0000577	0	0.174074074	0.000287208	-0.068644068	0.522271336	0.113636364	0.25	0.123809524	0.12	0.425531915	0.405063291	0.4	0.233333333	0.163636364	0.086956522	0.182481752	0.290322581	0.086206897	0.153846154	0.125	0.102040816	0.2	0.444444444	0.326923077	0.119047619	0.271186441	0.352112676	0.367647059	0.30952381	0.304347826	0.101694915	0.313253012	0.246753247	0.166666667	0.273972603	0.274509804	0.245614035	0.12605042	0.393258427	0.220183486	0.125	0.162790698	0.123076923	0.066666667	0.085106383
chr3	16327848	16345099	+	hsa_circ_0001273	0	0.007407407	0.032476521	0.050423729	0.998639918	0.261363636	0.326923077	0.19047619	0.4	0.340425532	0.189873418	0.254545455	0.333333333	0.190909091	0.043478261	0.109489051	0.322580645	0.293103448	0.333333333	0.4375	0.448979592	0.28	0.203703704	0.153846154	0.261904762	0.169491525	0.098591549	0.147058824	0.166666667	0.173913043	0.016949153	0.120481928	0.207792208	0.25	0.191780822	0.196078431	0.403508772	0.168067227	0.213483146	0.128440367	0.4	0.046511628	0.015384615	0.013333333	0.042553191
chr20	25612793	25612924	+	hsa_circ_0059683	0	0	0.059448999	0.040254237	0.292417545	0	0.596153846	0.142857143	0	0.170212766	0.291139241	0.272727273	0.133333333	0	0	0.109489051	0.370967742	0.137931034	0.384615385	0	0.469387755	0.46	0.148148148	0	0.357142857	0.254237288	0.436619718	0.455882353	0.369047619	0.217391304	0	0.277108434	0.402597403	0	0.424657534	0.294117647	0.263157895	0.193277311	0.08988764	0.073394495	0.2	0.186046512	0	0.2	0.170212766
chr2	96557579	96568829	-	hsa_circ_0055600	0	0	0.000279361	-0.093220339	0.311458688	0.25	0.25	0.285714286	0.44	0.425531915	0.126582278	0.236363636	0.35	0.218181818	0.043478261	0.124087591	0.532258065	0.413793103	0.307692308	0.46875	0.408163265	0.32	0.203703704	0.153846154	0.261904762	0.084745763	0.056338028	0.073529412	0.142857143	0.15942029	0.016949153	0.096385542	0.142857143	0.25	0.150684932	0.156862745	0.385964912	0.193277311	0.202247191	0.155963303	0.3	0.093023256	0.015384615	0.013333333	0.063829787
chr4	120381885	120420747	+	PHF8	0.069444444	0.045977011	0.039943736	0.037404236	0.922475349	0.547169811	0.381818182	0.338709677	0.553191489	0.392156863	0.186046512	0.2	0.488372093	0.318181818	0.023255814	0.14	0.365384615	0.522727273	0.46875	0.481481481	0.555555556	0.459459459	0.25	0.204545455	0.351351351	0.215686275	0.131147541	0.109589041	0.228070175	0.196428571	0.016666667	0.109756098	0.216666667	0.254545455	0.188405797	0.264705882	0.5	0.304347826	0.214285714	0.139534884	0.357142857	0.029411765	0.014285714	0.013157895	0.028571429
chr19	37813086	37815167	+	hsa_circ_0050780	0	0.003703704	0.032413743	0.033474576	0.333560014	0.159090909	0.211538462	0.171428571	0.22	0.276595745	0.265822785	0.218181818	0.316666667	0.127272727	0.043478261	0.138686131	0.322580645	0.155172414	0.256410256	0.28125	0.306122449	0.24	0.296296296	0.115384615	0.238095238	0.254237288	0.211267606	0.235294118	0.178571429	0.173913043	0.084745763	0.156626506	0.233766234	0.208333333	0.260273973	0.235294118	0.421052632	0.12605042	0.247191011	0.146788991	0.25	0.093023256	0.092307692	0.026666667	0.021276596
chr3	119219541	119222467	+	SIN3A	0	0	0.046541098	0.085173502	0.979938796	0.41509434	0.254545455	0.193548387	0.553191489	0.31372549	0.151162791	0.184615385	0.558139535	0.212121212	0.023255814	0.11	0.307692308	0.409090909	0.59375	0.518518519	0.688888889	0.324324324	0.208333333	0.181818182	0.378378378	0.176470588	0.147540984	0.123287671	0.245614035	0.214285714	0.033333333	0.134146341	0.233333333	0.272727273	0.260869565	0.205882353	0.547619048	0.202898551	0.25	0.127906977	0.333333333	0.029411765	0.028571429	0.013157895	0.085714286
chr20	32659871	32666359	+	hsa_circ_0001140	0	0.014814815	0.050790372	0.13559322	0.984019041	0.102272727	0.230769231	0.152380952	0.18	0.361702128	0.316455696	0.309090909	0.25	0.190909091	0.065217391	0.131386861	0.35483871	0.155172414	0.307692308	0.3125	0.183673469	0.2	0.277777778	0.230769231	0.214285714	0.220338983	0.23943662	0.308823529	0.226190476	0.31884058	0.050847458	0.240963855	0.233766234	0.1875	0.273972603	0.235294118	0.280701754	0.151260504	0.348314607	0.220183486	0.25	0.069767442	0.076923077	0.066666667	0.042553191
chr7	72483620	72519759	+	hsa_circ_0080465	0.346938776	0.092592593	0.030138048	-0.011016949	0.093845631	0.25	0.346153846	0.152380952	0.32	0.361702128	0.278481013	0.290909091	0.333333333	0.172727273	0.086956522	0.131386861	0.322580645	0.25862069	0.230769231	0.3125	0.285714286	0.28	0.296296296	0.192307692	0.214285714	0.237288136	0.169014085	0.235294118	0.202380952	0.246376812	0.06779661	0.192771084	0.194805195	0.270833333	0.273972603	0.215686275	0.280701754	0.142857143	0.292134831	0.19266055	0.25	0.069767442	0.076923077	0.066666667	0.063829787
chr10	47894571	47896829	+	hsa_circ_0004514	0	0	0.012505336	0.070762712	0.439646379	0.238636364	0.269230769	0.19047619	0.32	0.340425532	0.189873418	0.254545455	0.3	0.227272727	0.065217391	0.131386861	0.35483871	0.275862069	0.282051282	0.5625	0.387755102	0.3	0.222222222	0.230769231	0.261904762	0.186440678	0.070422535	0.161764706	0.130952381	0.217391304	0.016949153	0.156626506	0.155844156	0.145833333	0.219178082	0.156862745	0.333333333	0.151260504	0.303370787	0.174311927	0.425	0.046511628	0.030769231	0.026666667	0.063829787
chr5	9379934	9437964	-	TCF12	0.069444444	0.24137931	0.000218592	-0.064443443	0.937776267	0.396226415	0.272727273	0.306451613	0.446808511	0.333333333	0.174418605	0.215384615	0.441860465	0.303030303	0.046511628	0.15	0.403846154	0.409090909	0.40625	0.481481481	0.511111111	0.324324324	0.270833333	0.227272727	0.297297297	0.196078431	0.131147541	0.123287671	0.245614035	0.232142857	0.033333333	0.12195122	0.233333333	0.254545455	0.202898551	0.264705882	0.523809524	0.260869565	0.226190476	0.174418605	0.333333333	0.088235294	0.028571429	0.026315789	0.057142857
chr22	37868480	37870715	-	hsa_circ_0001228	0	0	0	-0.013983051	0.899353961	0.125	0.25	0.133333333	0.12	0.255319149	0.392405063	0.272727273	0.3	0.090909091	0.02173913	0.160583942	0.35483871	0.051724138	0.282051282	0.1875	0.183673469	0.3	0.37037037	0.173076923	0.166666667	0.372881356	0.408450704	0.308823529	0.357142857	0.289855072	0.033898305	0.289156627	0.220779221	0.208333333	0.410958904	0.215686275	0.298245614	0.092436975	0.337078652	0.174311927	0.2	0.069767442	0.092307692	0.053333333	0.042553191
chr4	38055819	38119813	+	RAD21	0.083333333	0.08045977	0.032944039	-0.030644434	0.949676981	0.339622642	0.254545455	0.290322581	0.361702128	0.31372549	0.220930233	0.230769231	0.418604651	0.287878788	0.069767442	0.16	0.384615385	0.295454545	0.3125	0.407407407	0.422222222	0.324324324	0.291666667	0.204545455	0.243243243	0.235294118	0.196721311	0.205479452	0.298245614	0.285714286	0.05	0.158536585	0.3	0.218181818	0.260869565	0.323529412	0.476190476	0.260869565	0.273809524	0.197674419	0.30952381	0.088235294	0.057142857	0.039473684	0.085714286
chr19	36564243	36594883	+	UBTF	0.319444444	0.045977011	0.045284985	0.03920685	0.984019041	0.226415094	0.236363636	0.225806452	0.191489362	0.274509804	0.290697674	0.276923077	0.418604651	0.257575758	0.093023256	0.19	0.365384615	0.204545455	0.28125	0.333333333	0.244444444	0.243243243	0.354166667	0.272727273	0.216216216	0.294117647	0.295081967	0.301369863	0.333333333	0.357142857	0.066666667	0.268292683	0.3	0.181818182	0.304347826	0.352941176	0.380952381	0.217391304	0.357142857	0.26744186	0.238095238	0.117647059	0.071428571	0.052631579	0.114285714
chr5	180747646	180747879	+	hsa_circ_0075408	0	0	0.053656179	0	0	0	0.326923077	0.085714286	0	0.638297872	0.544303797	0.309090909	0.433333333	0.154545455	0	0	0.209677419	0.068965517	0.538461538	0	0.265306122	0.26	0.388888889	0.25	0.619047619	0.288135593	0.366197183	0.764705882	0.511904762	0.565217391	0.06779661	0.409638554	0.116883117	0.083333333	1	0.176470588	0.228070175	0.033613445	0.674157303	0.036697248	0.225	0.209302326	0.138461538	0	0.085106383
chr12	57538754	57574262	+	CREB1	0.111111111	0.045977011	0.033545959	0.12032447	1	0.20754717	0.236363636	0.241935484	0.14893617	0.274509804	0.302325581	0.307692308	0.348837209	0.287878788	0.093023256	0.25	0.384615385	0.136363636	0.28125	0.259259259	0.155555556	0.243243243	0.333333333	0.318181818	0.189189189	0.274509804	0.344262295	0.328767123	0.368421053	0.357142857	0.066666667	0.292682927	0.316666667	0.2	0.289855072	0.352941176	0.333333333	0.231884058	0.380952381	0.302325581	0.214285714	0.117647059	0.085714286	0.065789474	0.085714286
chr17	80521229	80529746	+	hsa_circ_0000817	0.040816327	0.007407407	0.042192954	-0.020762712	0.94083645	0.215909091	0.288461538	0.161904762	0.24	0.340425532	0.278481013	0.272727273	0.316666667	0.145454545	0.065217391	0.124087591	0.338709677	0.172413793	0.153846154	0.34375	0.244897959	0.22	0.314814815	0.211538462	0.166666667	0.220338983	0.225352113	0.294117647	0.214285714	0.260869565	0.084745763	0.228915663	0.233766234	0.229166667	0.246575342	0.215686275	0.263157895	0.134453782	0.280898876	0.183486239	0.25	0.11627907	0.076923077	0.093333333	0.063829787
chr15	65555486	65559106	-	hsa_circ_0000616	0.010204082	0	0	0.083898305	0.896293778	0.170454545	0.269230769	0.123809524	0.3	0.255319149	0.291139241	0.327272727	0.316666667	0.190909091	0.043478261	0.138686131	0.290322581	0.172413793	0.307692308	0.3125	0.367346939	0.22	0.259259259	0.192307692	0.285714286	0.271186441	0.169014085	0.264705882	0.214285714	0.231884058	0.050847458	0.204819277	0.25974026	0.3125	0.219178082	0.196078431	0.263157895	0.12605042	0.269662921	0.211009174	0.25	0.046511628	0.046153846	0.026666667	0.085106383
chr6	30313074	30313175	+	hsa_circ_0075918	0	0	0.092321021	0.515254237	0.9149949	0	0	0.19047619	0	0.212765957	0.506329114	0	0	0.181818182	0.652173913	0.145985401	0.161290323	0	0.256410256	0	0.204081633	0.2	0.185185185	0.384615385	0.476190476	0.508474576	0.422535211	0.441176471	0.119047619	0.144927536	0.338983051	0.481927711	0.519480519	0	0.136986301	0.392156863	0	0.084033613	0.224719101	0.275229358	0	0	0.307692308	0.786666667	0.212765957
chr3	51575513	51624575	+	hsa_circ_0001307	0.214285714	0.062962963	0.024919644	0.038983051	0.901734104	0.170454545	0.25	0.123809524	0.28	0.276595745	0.253164557	0.218181818	0.3	0.127272727	0.065217391	0.102189781	0.322580645	0.206896552	0.307692308	0.40625	0.408163265	0.2	0.277777778	0.153846154	0.238095238	0.203389831	0.154929577	0.25	0.202380952	0.202898551	0.050847458	0.180722892	0.246753247	0.229166667	0.287671233	0.215686275	0.333333333	0.117647059	0.235955056	0.155963303	0.375	0.046511628	0.046153846	0.04	0.063829787
chr18	12328942	12377275	-	CHD2	0.277777778	0.149425287	0	0.004957188	0.975178511	0.339622642	0.218181818	0.290322581	0.340425532	0.274509804	0.209302326	0.246153846	0.395348837	0.272727273	0.069767442	0.16	0.403846154	0.318181818	0.3125	0.444444444	0.422222222	0.297297297	0.270833333	0.204545455	0.27027027	0.215686275	0.163934426	0.219178082	0.245614035	0.267857143	0.066666667	0.195121951	0.3	0.2	0.231884058	0.294117647	0.380952381	0.231884058	0.285714286	0.220930233	0.30952381	0.088235294	0.057142857	0.065789474	0.114285714
chr9	125895123	125923347	-	hsa_circ_0001886	0.030612245	0.011111111	0	0.086016949	1	0.261363636	0.269230769	0.180952381	0.48	0.29787234	0.17721519	0.218181818	0.316666667	0.172727273	0.043478261	0.094890511	0.35483871	0.362068966	0.307692308	0.4375	0.591836735	0.24	0.185185185	0.173076923	0.285714286	0.152542373	0.098591549	0.132352941	0.166666667	0.15942029	0.016949153	0.108433735	0.181818182	0.270833333	0.191780822	0.156862745	0.403508772	0.151260504	0.179775281	0.119266055	0.4	0.046511628	0.015384615	0.026666667	0.042553191
chr7	100731990	100738448	+	hsa_circ_0001731	0.040816327	0.022222222	0.048839553	-0.008474576	0.024821489	0.238636364	0.269230769	0.19047619	0.24	0.234042553	0.278481013	0.290909091	0.233333333	0.172727273	0.086956522	0.189781022	0.274193548	0.189655172	0.256410256	0.21875	0.163265306	0.24	0.222222222	0.192307692	0.19047619	0.237288136	0.23943662	0.382352941	0.19047619	0.231884058	0.152542373	0.277108434	0.220779221	0.229166667	0.246575342	0.274509804	0.192982456	0.142857143	0.280898876	0.23853211	0.225	0.11627907	0.230769231	0.12	0.106382979
chr11	14880588	14882912	+	hsa_circ_0000278	0	0.003703704	0.033076049	0.166525424	0.941176471	0.340909091	0.346153846	0.219047619	0.54	0.382978723	0.113924051	0.2	0.416666667	0.172727273	0.02173913	0.065693431	0.35483871	0.482758621	0.358974359	0.375	0.693877551	0.26	0.185185185	0.173076923	0.285714286	0.13559322	0.056338028	0.102941176	0.071428571	0.144927536	0.033898305	0.084337349	0.168831169	0.208333333	0.095890411	0.117647059	0.49122807	0.193277311	0.168539326	0.064220183	0.4	0.023255814	0	0.013333333	0.063829787
chr10	135209216	135216277	+	hsa_circ_0000271	0.020408163	0.014814815	0.057782249	-0.050423729	0.906154369	0.125	0.153846154	0.142857143	0.18	0.234042553	0.253164557	0.290909091	0.283333333	0.145454545	0.086956522	0.138686131	0.306451613	0.137931034	0.153846154	0.25	0.285714286	0.14	0.277777778	0.25	0.19047619	0.220338983	0.225352113	0.323529412	0.238095238	0.231884058	0.118644068	0.277108434	0.233766234	0.1875	0.260273973	0.333333333	0.280701754	0.117647059	0.314606742	0.183486239	0.25	0.139534884	0.138461538	0.093333333	0.085106383
chr1	11851263	11852436	-	NR2C2	0	0.034482759	0	0.01171699	0.824889493	0.113207547	0.254545455	0.274193548	0.063829787	0.294117647	0.302325581	0.369230769	0.511627907	0.439393939	0.069767442	0.42	0.269230769	0.090909091	0.1875	0.222222222	0.155555556	0.189189189	0.333333333	0.25	0.162162162	0.254901961	0.278688525	0.301369863	0.245614035	0.357142857	0.066666667	0.37804878	0.2	0.254545455	0.15942029	0.264705882	0.333333333	0.275362319	0.535714286	0.558139535	0.214285714	0.117647059	0.1	0.078947368	0.057142857
chr2	36704031	36726490	+	TCF12	0	0	0.03886028	0.069851284	1	0.433962264	0.272727273	0.338709677	0.553191489	0.352941176	0.186046512	0.2	0.465116279	0.348484848	0.046511628	0.13	0.403846154	0.477272727	0.40625	0.444444444	0.533333333	0.405405405	0.25	0.25	0.351351351	0.235294118	0.147540984	0.136986301	0.245614035	0.232142857	0.016666667	0.097560976	0.25	0.236363636	0.188405797	0.323529412	0.5	0.304347826	0.25	0.162790698	0.333333333	0.088235294	0.028571429	0.026315789	0.057142857
chr3	97614802	97634580	+	hsa_circ_0006630	0.020408163	0.014814815	0.044674246	0.044067797	0.965657939	0.215909091	0.269230769	0.171428571	0.42	0.319148936	0.17721519	0.218181818	0.316666667	0.163636364	0.02173913	0.087591241	0.338709677	0.327586207	0.333333333	0.40625	0.530612245	0.22	0.185185185	0.134615385	0.261904762	0.152542373	0.112676056	0.117647059	0.178571429	0.15942029	0.016949153	0.096385542	0.181818182	0.270833333	0.178082192	0.196078431	0.456140351	0.142857143	0.191011236	0.119266055	0.375	0.046511628	0.030769231	0.026666667	0.042553191
chr3	160955900	160956614	+	STAT1	0	0	0.042091641	0.201442091	0.850391023	0.41509434	0.436363636	0.387096774	0.319148936	0.490196078	0.151162791	0.2	0.418604651	0.333333333	0.023255814	0.2	0.423076923	0.545454545	0.3125	0.62962963	0.622222222	0.351351351	0.229166667	0.295454545	0.405405405	0.137254902	0.049180328	0.04109589	0.175438596	0.178571429	0	0.085365854	0.183333333	0.254545455	0.144927536	0.205882353	0.5	0.31884058	0.214285714	0.11627907	0.595238095	0	0	0.039473684	0.114285714
chr17	73492810	73494404	+	EBF1	0	0.011494253	0.059586924	0.141505183	0.976878613	0.075471698	0.2	0.193548387	0.085106383	0.156862745	0.279069767	0.307692308	0.465116279	0.227272727	0.046511628	0.2	0.365384615	0.022727273	0.34375	0.259259259	0.111111111	0.189189189	0.291666667	0.227272727	0.162162162	0.31372549	0.442622951	0.328767123	0.49122807	0.392857143	0.083333333	0.256097561	0.433333333	0.236363636	0.492753623	0.352941176	0.380952381	0.202898551	0.333333333	0.302325581	0.142857143	0.058823529	0.142857143	0.026315789	0.085714286
chr14	106331860	106351609	-	hsa_circ_0033783	0.010204082	0.018518519	0.001032695	-0.052966102	0.4233254	0.295454545	0.423076923	0.2	0.28	0.489361702	0.405063291	0.327272727	0.283333333	0.227272727	0.065217391	0.153284672	0.241935484	0.24137931	0.256410256	0.21875	0.183673469	0.32	0.351851852	0.269230769	0.19047619	0.305084746	0.309859155	0.338235294	0.238095238	0.304347826	0.06779661	0.228915663	0.194805195	0.25	0.246575342	0.176470588	0.210526316	0.18487395	0.382022472	0.174311927	0.2	0.093023256	0.092307692	0.066666667	0.042553191
chr6	31748481	31748560	-	hsa_circ_0075937	0	0	0	0.598728814	0.902074124	0.147727273	0	0.123809524	0	0.276595745	0.316455696	0.236363636	0	0	0.282608696	0.182481752	0.403225806	0	0.333333333	0	0.265306122	0	0.240740741	0.25	0.30952381	0.220338983	0.352112676	0.191176471	0.607142857	0.362318841	0	0.156626506	0.324675325	0	0.178082192	0.254901961	0.438596491	0.109243697	0.280898876	0	0	0	0.384615385	0.173333333	0
chr1	12061457	12073572	+	RXRA	0.041666667	0.08045977	0.053078267	0.033799009	0.984019041	0.188679245	0.2	0.225806452	0.170212766	0.294117647	0.26744186	0.292307692	0.418604651	0.287878788	0.069767442	0.21	0.365384615	0.113636364	0.25	0.296296296	0.177777778	0.243243243	0.354166667	0.318181818	0.189189189	0.274509804	0.295081967	0.273972603	0.333333333	0.303571429	0.066666667	0.317073171	0.333333333	0.181818182	0.31884058	0.352941176	0.404761905	0.202898551	0.357142857	0.255813953	0.214285714	0.147058824	0.071428571	0.092105263	0.114285714
chr8	135521861	135545215	-	hsa_circ_0001825	0.010204082	0.011111111	6.75E-05	-0.034745763	0.979258756	0.25	0.288461538	0.219047619	0.4	0.404255319	0.227848101	0.290909091	0.3	0.2	0.043478261	0.160583942	0.338709677	0.293103448	0.282051282	0.34375	0.387755102	0.28	0.240740741	0.192307692	0.238095238	0.186440678	0.126760563	0.176470588	0.166666667	0.202898551	0.033898305	0.156626506	0.207792208	0.270833333	0.191780822	0.176470588	0.315789474	0.168067227	0.258426966	0.174311927	0.3	0.046511628	0.030769231	0.04	0.042553191
chr18	48422178	48452268	+	hsa_circ_0000850	0.081632653	0.033333333	0.031241368	0.054237288	0.984019041	0.261363636	0.288461538	0.161904762	0.46	0.29787234	0.215189873	0.218181818	0.316666667	0.163636364	0.043478261	0.094890511	0.338709677	0.327586207	0.307692308	0.4375	0.510204082	0.24	0.222222222	0.153846154	0.285714286	0.203389831	0.112676056	0.161764706	0.166666667	0.173913043	0.033898305	0.13253012	0.181818182	0.270833333	0.219178082	0.156862745	0.385964912	0.151260504	0.202247191	0.146788991	0.375	0.046511628	0.030769231	0.026666667	0.042553191
chr15	65790201	65793117	-	hsa_circ_0000617	0.030612245	0.003703704	0	0.082627119	0.94899694	0.238636364	0.403846154	0.152380952	0.34	0.404255319	0.240506329	0.290909091	0.283333333	0.172727273	0.086956522	0.138686131	0.258064516	0.189655172	0.307692308	0.34375	0.489795918	0.3	0.333333333	0.153846154	0.261904762	0.220338983	0.169014085	0.205882353	0.178571429	0.231884058	0.050847458	0.180722892	0.194805195	0.270833333	0.219178082	0.215686275	0.175438596	0.159663866	0.224719101	0.183486239	0.35	0.093023256	0.030769231	0.053333333	0.042553191
chr19	1090906	1095391	-	SMARCC1	0	0.011494253	0	-0.086976115	0.877252635	0.075471698	0.145454545	0.112903226	0.063829787	0.137254902	0.279069767	0.292307692	0.372093023	0.151515152	0.209302326	0.2	0.269230769	0.045454545	0.125	0.185185185	0.111111111	0.135135135	0.354166667	0.25	0.108108108	0.294117647	0.426229508	0.452054795	0.403508772	0.446428571	0.2	0.341463415	0.366666667	0.163636364	0.391304348	0.5	0.333333333	0.130434783	0.357142857	0.290697674	0.142857143	0.235294118	0.242857143	0.197368421	0.228571429
chr5	131013395	131044965	-	hsa_circ_0001524	0.081632653	0.025925926	5.02E-05	0.04279661	0.949676981	0.25	0.288461538	0.161904762	0.48	0.319148936	0.189873418	0.218181818	0.3	0.154545455	0.043478261	0.087591241	0.322580645	0.362068966	0.333333333	0.46875	0.612244898	0.26	0.185185185	0.153846154	0.285714286	0.152542373	0.084507042	0.132352941	0.142857143	0.15942029	0.016949153	0.108433735	0.181818182	0.25	0.178082192	0.176470588	0.385964912	0.142857143	0.179775281	0.110091743	0.4	0.046511628	0.030769231	0.026666667	0.042553191
chr12	54893138	54911722	+	GATA2	0.013888889	0.126436782	0.034432999	0.091933303	0.980958858	0.377358491	0.272727273	0.306451613	0.425531915	0.274509804	0.174418605	0.184615385	0.418604651	0.272727273	0.046511628	0.16	0.423076923	0.409090909	0.40625	0.555555556	0.488888889	0.297297297	0.25	0.159090909	0.297297297	0.215686275	0.147540984	0.150684932	0.228070175	0.196428571	0.033333333	0.146341463	0.233333333	0.218181818	0.231884058	0.235294118	0.476190476	0.289855072	0.19047619	0.197674419	0.357142857	0.058823529	0.028571429	0.026315789	0.057142857
chr15	93467550	93510743	+	MYC	0.069444444	0.114942529	0.034984231	0.009463722	0.986739204	0.41509434	0.236363636	0.306451613	0.468085106	0.254901961	0.162790698	0.184615385	0.418604651	0.287878788	0.046511628	0.13	0.403846154	0.431818182	0.375	0.518518519	0.6	0.297297297	0.208333333	0.181818182	0.324324324	0.176470588	0.114754098	0.136986301	0.228070175	0.232142857	0.033333333	0.12195122	0.233333333	0.2	0.202898551	0.264705882	0.547619048	0.275362319	0.202380952	0.162790698	0.404761905	0.058823529	0.028571429	0.026315789	0.057142857
chr10	43620330	43622952	+	RUNX3	0	0	0.046499914	0.067147364	0.807208433	0.339622642	0.254545455	0.274193548	0.191489362	0.352941176	0.279069767	0.307692308	0.372093023	0.348484848	0.069767442	0.26	0.307692308	0.181818182	0.25	0.222222222	0.222222222	0.324324324	0.291666667	0.318181818	0.189189189	0.215686275	0.295081967	0.315068493	0.315789474	0.392857143	0.083333333	0.256097561	0.316666667	0.109090909	0.202898551	0.411764706	0.404761905	0.231884058	0.44047619	0.290697674	0.214285714	0.117647059	0.085714286	0.078947368	0.057142857
chr19	49218062	49220214	-	HDAC2	0	0	0	0.085624155	0.886773206	0.113207547	0.2	0.193548387	0.085106383	0.235294118	0.395348837	0.169230769	0.348837209	0.242424242	0.11627907	0.25	0.230769231	0.113636364	0.21875	0.222222222	0.088888889	0.243243243	0.395833333	0.272727273	0.162162162	0.411764706	0.68852459	0.438356164	0.736842105	0.357142857	0.2	0.219512195	0.283333333	0.254545455	0.565217391	0.441176471	0.357142857	0.15942029	0.369047619	0.23255814	0.166666667	0.147058824	0.2	0.078947368	0.142857143
chr1	144160410	144163799	+	hsa_circ_0013816	0	0.033333333	0.094907466	-0.058474576	0.232233934	0.147727273	0.211538462	0.219047619	0.2	0.276595745	0.202531646	0.254545455	0.366666667	0.154545455	0.065217391	0.145985401	0.435483871	0.172413793	0.358974359	0.25	0.306122449	0.28	0.185185185	0.25	0.261904762	0.203389831	0.126760563	0.161764706	0.226190476	0.188405797	0.016949153	0.168674699	0.155844156	0.208333333	0.287671233	0.274509804	0.438596491	0.142857143	0.258426966	0.146788991	0.275	0.069767442	0.015384615	0.013333333	0.021276596
chr14	39746137	39748741	+	DDX54	0.03030303	0.022556391	0.099966613	0.043072824	0.878272696	0.246753247	0.230769231	0.229508197	0.38	0.27027027	0.171875	0.266666667	0.444444444	0.298245614	0.035714286	0.202702703	0.350877193	0.4	0.424242424	0.433333333	0.396226415	0.2	0.227272727	0.209302326	0.294117647	0.205128205	0.112676056	0.191176471	0.153846154	0.25	0.033898305	0.241935484	0.319148936	0.342857143	0.26984127	0.25	0.382978723	0.136363636	0.294117647	0.235294118	0.25	0.060606061	0.037037037	0.034482759	0.08
chr7	99090662	99092254	-	hsa_circ_0001726	0.010204082	0	0	0.128813559	0.867732064	0.306818182	0.423076923	0.314285714	0.22	0.574468085	0.303797468	0.290909091	0.35	0.3	0.065217391	0.153284672	0.387096774	0.155172414	0.230769231	0.25	0.163265306	0.34	0.333333333	0.288461538	0.166666667	0.271186441	0.14084507	0.235294118	0.19047619	0.289855072	0.06779661	0.156626506	0.168831169	0.291666667	0.150684932	0.176470588	0.315789474	0.235294118	0.348314607	0.256880734	0.15	0.093023256	0.061538462	0.093333333	0.042553191
chr19	49513744	49519182	+	KDM5A	0.013888889	0.034482759	0.052129451	0.009914376	0.901394084	0.169811321	0.181818182	0.225806452	0.14893617	0.333333333	0.279069767	0.292307692	0.395348837	0.257575758	0.162790698	0.2	0.326923077	0.113636364	0.21875	0.296296296	0.133333333	0.27027027	0.458333333	0.318181818	0.162162162	0.31372549	0.360655738	0.369863014	0.368421053	0.321428571	0.15	0.317073171	0.383333333	0.2	0.347826087	0.323529412	0.285714286	0.202898551	0.369047619	0.26744186	0.19047619	0.235294118	0.142857143	0.105263158	0.142857143
chr16	29454225	29566313	-	hsa_circ_0038894	0.489795918	0.207407407	0.009521822	0.005508475	0.260115607	0.204545455	0.288461538	0.152380952	0.3	0.319148936	0.265822785	0.272727273	0.316666667	0.163636364	0.065217391	0.116788321	0.322580645	0.224137931	0.256410256	0.34375	0.367346939	0.24	0.277777778	0.211538462	0.214285714	0.237288136	0.197183099	0.264705882	0.202380952	0.231884058	0.06779661	0.192771084	0.207792208	0.25	0.273972603	0.196078431	0.280701754	0.142857143	0.269662921	0.165137615	0.3	0.069767442	0.076923077	0.053333333	0.085106383
chr17	41316199	41322420	-	hsa_circ_0043961	0.020408163	0.011111111	0.000756472	0.015254237	0.926895614	0.329545455	0.269230769	0.219047619	0.44	0.340425532	0.215189873	0.254545455	0.2	0.227272727	0.108695652	0.153284672	0.225806452	0.206896552	0.307692308	0.34375	0.408163265	0.3	0.259259259	0.230769231	0.166666667	0.237288136	0.169014085	0.220588235	0.154761905	0.188405797	0.084745763	0.180722892	0.181818182	0.208333333	0.191780822	0.215686275	0.228070175	0.235294118	0.202247191	0.183486239	0.25	0.093023256	0.107692308	0.066666667	0.106382979
chr19	5047486	5119230	+	PAX5	0.138888889	0.459770115	0.036693368	-0.106804867	0.871132268	0.169811321	0.163636364	0.193548387	0.127659574	0.215686275	0.290697674	0.307692308	0.325581395	0.227272727	0.11627907	0.21	0.307692308	0.113636364	0.15625	0.185185185	0.155555556	0.189189189	0.354166667	0.272727273	0.108108108	0.274509804	0.393442623	0.397260274	0.403508772	0.375	0.133333333	0.353658537	0.366666667	0.145454545	0.333333333	0.441176471	0.333333333	0.173913043	0.380952381	0.26744186	0.166666667	0.147058824	0.157142857	0.118421053	0.171428571
chr9	95076548	95084028	-	TCF12	0.027777778	0.022988506	0	0.06669671	0.961577695	0.509433962	0.363636364	0.387096774	0.446808511	0.37254902	0.197674419	0.230769231	0.441860465	0.378787879	0.069767442	0.17	0.480769231	0.431818182	0.34375	0.555555556	0.4	0.405405405	0.270833333	0.227272727	0.297297297	0.215686275	0.131147541	0.164383562	0.192982456	0.285714286	0.016666667	0.146341463	0.216666667	0.2	0.188405797	0.264705882	0.404761905	0.391304348	0.25	0.220930233	0.333333333	0.088235294	0.028571429	0.039473684	0.057142857
chr5	70085034	70092120	+	hsa_circ_0072851	0.040816327	0.003703704	0.021923574	0.008474576	0.024821489	0.125	0.269230769	0.104761905	0.18	0.255319149	0.303797468	0.254545455	0.3	0.109090909	0.065217391	0.116788321	0.306451613	0.120689655	0.256410256	0.28125	0.265306122	0.16	0.314814815	0.173076923	0.214285714	0.254237288	0.23943662	0.323529412	0.261904762	0.260869565	0.06779661	0.204819277	0.311688312	0.229166667	0.369863014	0.274509804	0.263157895	0.109243697	0.280898876	0.165137615	0.275	0.069767442	0.076923077	0.053333333	0.063829787
chr4	39900008	39904080	-	hsa_circ_0001405	0.010204082	0.003703704	0	0.070338983	0.94083645	0.329545455	0.307692308	0.171428571	0.54	0.276595745	0.164556962	0.236363636	0.316666667	0.172727273	0.043478261	0.080291971	0.290322581	0.413793103	0.358974359	0.53125	0.551020408	0.3	0.148148148	0.115384615	0.30952381	0.13559322	0.084507042	0.117647059	0.130952381	0.144927536	0.016949153	0.120481928	0.155844156	0.25	0.123287671	0.156862745	0.403508772	0.134453782	0.191011236	0.100917431	0.475	0.093023256	0.015384615	0.013333333	0.042553191
chr15	93470473	93521613	+	ZBTB33	0.097222222	0.137931034	0.033976807	0.001802614	0.986739204	0.41509434	0.236363636	0.290322581	0.468085106	0.254901961	0.162790698	0.184615385	0.418604651	0.287878788	0.046511628	0.14	0.403846154	0.431818182	0.375	0.518518519	0.6	0.297297297	0.208333333	0.181818182	0.324324324	0.176470588	0.114754098	0.136986301	0.228070175	0.214285714	0.033333333	0.12195122	0.233333333	0.218181818	0.202898551	0.264705882	0.547619048	0.260869565	0.202380952	0.162790698	0.404761905	0.058823529	0.042857143	0.026315789	0.057142857
chr10	47232155	47234518	-	BUD13	0	0	0.033894231	0.036412078	0.223393404	0.246753247	0.307692308	0.295081967	0.26	0.324324324	0.296875	0.244444444	0.422222222	0.315789474	0.035714286	0.243243243	0.333333333	0.266666667	0.303030303	0.333333333	0.377358491	0.225	0.272727273	0.209302326	0.235294118	0.256410256	0.14084507	0.220588235	0.217948718	0.25	0.016949153	0.209677419	0.404255319	0.314285714	0.238095238	0.275	0.595744681	0.190909091	0.294117647	0.164705882	0.35	0.121212121	0.055555556	0.017241379	0.16
chr4	187627716	187630999	-	hsa_circ_0001461	0	0	0	0.444491525	0.988099286	0.227272727	0.346153846	0.247619048	0.28	0.553191489	0.253164557	0.272727273	0.283333333	0.209090909	0.130434783	0.153284672	0.451612903	0.206896552	0.256410256	0.3125	0.285714286	0.32	0.296296296	0.346153846	0.357142857	0.271186441	0.098591549	0.161764706	0.154761905	0.246376812	0.06779661	0.108433735	0.194805195	0.25	0.178082192	0.235294118	0.280701754	0.201680672	0.337078652	0.165137615	0.175	0.139534884	0.107692308	0.066666667	0.170212766
chr18	2718155	2722661	+	CSTF2T	0.015151515	0.052631579	0.075557559	0.062166963	0.903434206	0.207792208	0.25	0.213114754	0.32	0.324324324	0.265625	0.177777778	0.444444444	0.228070175	0.071428571	0.162162162	0.350877193	0.333333333	0.393939394	0.366666667	0.41509434	0.225	0.25	0.162790698	0.352941176	0.307692308	0.14084507	0.205882353	0.205128205	0.25	0.050847458	0.193548387	0.319148936	0.285714286	0.285714286	0.2	0.723404255	0.127272727	0.235294118	0.141176471	0.35	0.060606061	0.055555556	0.034482759	0.16
chr5	69209984	69210069	+	hsa_circ_0072806	0	0	0.054748512	0.025847458	0.021761306	0.136363636	0.673076923	0	0	0.510638298	0.594936709	0.436363636	0.2	0.109090909	0	0.087591241	0.564516129	0	0.307692308	0	0	0.24	0.444444444	0.903846154	0.285714286	1	0.338028169	0.352941176	0.285714286	0.507246377	0.203389831	0	0.155844156	0	0.479452055	0	0	0.201680672	0.393258427	0	0	0.279069767	0	0	0
chr4	106638749	106650656	+	SMARCB1	0.027777778	0.034482759	0.031393303	0.064894096	0.956817409	0.528301887	0.327272727	0.35483871	0.595744681	0.31372549	0.139534884	0.169230769	0.418604651	0.287878788	0.023255814	0.14	0.423076923	0.590909091	0.46875	0.592592593	0.644444444	0.378378378	0.1875	0.159090909	0.378378378	0.176470588	0.081967213	0.082191781	0.192982456	0.178571429	0.016666667	0.073170732	0.183333333	0.218181818	0.173913043	0.205882353	0.5	0.304347826	0.166666667	0.139534884	0.380952381	0.058823529	0.014285714	0.013157895	0.057142857
chr2	70143408	70144176	-	JUN	0	0	0	0.134294727	0.879292758	0.679245283	0.454545455	0.483870968	0.70212766	0.431372549	0.23255814	0.2	0.511627907	0.333333333	0.023255814	0.1	0.423076923	0.590909091	0.53125	0.666666667	0.644444444	0.702702703	0.25	0.181818182	0.351351351	0.176470588	0.06557377	0.095890411	0.245614035	0.178571429	0	0.085365854	0.166666667	0.309090909	0.115942029	0.205882353	0.428571429	0.391304348	0.19047619	0.081395349	0.30952381	0.117647059	0	0	0.028571429
chr5	151051133	151055762	-	EGR1	0.013888889	0.011494253	0	0.028841821	0.901734104	0.301886792	0.327272727	0.322580645	0.276595745	0.37254902	0.244186047	0.261538462	0.395348837	0.303030303	0.069767442	0.22	0.403846154	0.204545455	0.375	0.333333333	0.222222222	0.351351351	0.291666667	0.25	0.189189189	0.215686275	0.262295082	0.219178082	0.368421053	0.357142857	0.033333333	0.219512195	0.25	0.254545455	0.246376812	0.294117647	0.452380952	0.31884058	0.321428571	0.26744186	0.285714286	0.088235294	0.042857143	0.039473684	0.057142857
chr11	68552282	68552478	-	hsa_circ_0000335	0	0	0	0.395762712	0.803808228	0	0.288461538	0.047619048	0	0.659574468	0.329113924	0.745454545	0.25	0.236363636	0.108695652	0.299270073	0.241935484	0.086206897	0.256410256	0.15625	0	0	0.37037037	0.384615385	0.476190476	0.440677966	0.211267606	0.382352941	0.119047619	0.666666667	0.169491525	0.373493976	0.12987013	0.416666667	0.273972603	0.196078431	0.087719298	0.12605042	0.573033708	0.376146789	0	0.11627907	0.230769231	0.066666667	0.425531915
chr1	65895544	65901690	+	GATA2	0	0.011494253	0.034014823	0.061739522	0.998639918	0.41509434	0.309090909	0.322580645	0.489361702	0.294117647	0.174418605	0.2	0.488372093	0.303030303	0.046511628	0.12	0.384615385	0.5	0.34375	0.518518519	0.555555556	0.351351351	0.25	0.159090909	0.351351351	0.196078431	0.131147541	0.164383562	0.263157895	0.196428571	0.033333333	0.097560976	0.3	0.2	0.231884058	0.235294118	0.595238095	0.289855072	0.202380952	0.151162791	0.333333333	0.088235294	0.028571429	0.026315789	0.057142857
chr9	37086664	37121125	+	hsa_circ_0001859	0.142857143	0.033333333	0.027324034	0.050423729	0.917375043	0.25	0.346153846	0.171428571	0.38	0.382978723	0.240506329	0.254545455	0.35	0.181818182	0.043478261	0.116788321	0.322580645	0.293103448	0.307692308	0.34375	0.387755102	0.26	0.240740741	0.173076923	0.285714286	0.186440678	0.14084507	0.205882353	0.19047619	0.202898551	0.050847458	0.156626506	0.194805195	0.270833333	0.246575342	0.196078431	0.333333333	0.142857143	0.247191011	0.165137615	0.325	0.046511628	0.046153846	0.04	0.063829787
chr17	4803230	4803902	+	FBL	0	0	0.069451122	0.210923623	0.835770146	0	0.173076923	0.245901639	0.02	0.189189189	0.375	0.6	0.133333333	0.315789474	0.321428571	0.337837838	0.210526316	0.066666667	0.303030303	0.133333333	0.075471698	0.225	0.227272727	0.302325581	0.117647059	0.333333333	0.394366197	0.573529412	0.230769231	0.833333333	0.271186441	0.580645161	0.446808511	0.2	0.285714286	0.25	0.191489362	0.109090909	0.588235294	0.317647059	0.325	0.212121212	0.388888889	0.327586207	0.4
chr8	145532591	145538385	+	PHF8	0	0.022988506	0.062320909	0.054979721	0.929955797	0.056603774	0.181818182	0.129032258	0.021276596	0.31372549	0.406976744	0.353846154	0.255813953	0.166666667	0.093023256	0.22	0.25	0.045454545	0.125	0.111111111	0.044444444	0.189189189	0.5	0.386363636	0.108108108	0.431372549	0.62295082	0.616438356	0.49122807	0.5	0.233333333	0.414634146	0.35	0.090909091	0.391304348	0.411764706	0.19047619	0.144927536	0.488095238	0.23255814	0.071428571	0.205882353	0.3	0.118421053	0.171428571
chr17	40375399	40379703	-	FOS	0.041666667	0.022988506	0.000367488	0.090130689	0.963957837	0.283018868	0.254545455	0.225806452	0.276595745	0.254901961	0.279069767	0.307692308	0.441860465	0.272727273	0.093023256	0.18	0.365384615	0.25	0.1875	0.37037037	0.355555556	0.27027027	0.333333333	0.204545455	0.27027027	0.294117647	0.262295082	0.219178082	0.385964912	0.25	0.066666667	0.182926829	0.3	0.218181818	0.31884058	0.382352941	0.404761905	0.217391304	0.30952381	0.244186047	0.214285714	0.088235294	0.085714286	0.026315789	0.114285714
chr7	90355880	90377090	+	E2F4	0	0.068965517	0.041595849	0.040108157	0.954437266	0.301886792	0.218181818	0.241935484	0.425531915	0.235294118	0.151162791	0.153846154	0.418604651	0.227272727	0.023255814	0.13	0.384615385	0.409090909	0.375	0.444444444	0.688888889	0.27027027	0.1875	0.136363636	0.297297297	0.176470588	0.147540984	0.109589041	0.263157895	0.178571429	0.016666667	0.109756098	0.233333333	0.218181818	0.202898551	0.294117647	0.666666667	0.202898551	0.178571429	0.139534884	0.357142857	0.029411765	0.042857143	0.026315789	0.057142857
chr1	160281657	160302347	-	CCNT2	0.041666667	0.022988506	0	0.086525462	0.949676981	0.358490566	0.254545455	0.258064516	0.382978723	0.254901961	0.197674419	0.169230769	0.395348837	0.257575758	0.046511628	0.13	0.384615385	0.363636364	0.375	0.481481481	0.533333333	0.27027027	0.229166667	0.181818182	0.297297297	0.215686275	0.131147541	0.164383562	0.280701754	0.232142857	0.033333333	0.134146341	0.233333333	0.236363636	0.246376812	0.294117647	0.571428571	0.231884058	0.226190476	0.174418605	0.357142857	0.058823529	0.042857143	0.026315789	0.085714286
chr2	15534350	15613471	-	HNF4A	0.111111111	0.137931034	9.98E-05	0.017575484	0.980958858	0.41509434	0.236363636	0.322580645	0.489361702	0.274509804	0.139534884	0.184615385	0.418604651	0.272727273	0.046511628	0.14	0.423076923	0.454545455	0.375	0.555555556	0.6	0.324324324	0.208333333	0.181818182	0.324324324	0.156862745	0.114754098	0.123287671	0.228070175	0.196428571	0.016666667	0.109756098	0.233333333	0.218181818	0.188405797	0.264705882	0.547619048	0.260869565	0.202380952	0.162790698	0.404761905	0.058823529	0.028571429	0.026315789	0.057142857
chr12	57135218	57137907	-	hsa_circ_0000409	0	0	0	0.133474576	0.944916695	0.261363636	0.326923077	0.123809524	0.46	0.340425532	0.202531646	0.236363636	0.366666667	0.136363636	0.02173913	0.080291971	0.306451613	0.396551724	0.307692308	0.375	0.551020408	0.18	0.296296296	0.115384615	0.357142857	0.203389831	0.154929577	0.191176471	0.166666667	0.188405797	0.016949153	0.084337349	0.220779221	0.3125	0.205479452	0.176470588	0.385964912	0.142857143	0.191011236	0.091743119	0.3	0.069767442	0.030769231	0.013333333	0.021276596
chr1	1735857	1737977	-	hsa_circ_0000007	0.010204082	0.003703704	0	-0.007627119	0.907514451	0.170454545	0.211538462	0.133333333	0.32	0.29787234	0.265822785	0.327272727	0.366666667	0.127272727	0.043478261	0.138686131	0.35483871	0.155172414	0.256410256	0.34375	0.326530612	0.2	0.314814815	0.211538462	0.214285714	0.271186441	0.14084507	0.235294118	0.202380952	0.260869565	0.13559322	0.180722892	0.207792208	0.270833333	0.287671233	0.196078431	0.280701754	0.134453782	0.314606742	0.174311927	0.3	0.11627907	0.076923077	0.093333333	0.106382979
chr7	102994367	103002535	+	ETS1	0.055555556	0.011494253	0.03063615	0.058134295	0.954437266	0.471698113	0.272727273	0.241935484	0.489361702	0.235294118	0.162790698	0.184615385	0.441860465	0.227272727	0.023255814	0.11	0.365384615	0.431818182	0.4375	0.481481481	0.555555556	0.324324324	0.229166667	0.136363636	0.324324324	0.196078431	0.131147541	0.136986301	0.245614035	0.214285714	0.033333333	0.146341463	0.2	0.218181818	0.217391304	0.235294118	0.595238095	0.217391304	0.202380952	0.139534884	0.333333333	0.058823529	0.028571429	0.026315789	0.057142857
chr6	33387846	33406696	+	hsa_circ_0075967	0.010204082	0.018518519	0.025393617	0.190677966	0.887453247	0.125	0.211538462	0.161904762	0.12	0.234042553	0.253164557	0.272727273	0.216666667	0.172727273	0.043478261	0.197080292	0.258064516	0.120689655	0.205128205	0.28125	0.183673469	0.16	0.203703704	0.192307692	0.166666667	0.203389831	0.281690141	0.264705882	0.297619048	0.202898551	0.084745763	0.240963855	0.207792208	0.1875	0.315068493	0.254901961	0.368421053	0.142857143	0.258426966	0.23853211	0.25	0.069767442	0.107692308	0.08	0.063829787
chr12	123465675	123467085	+	hsa_circ_0000457	0	0.011111111	0.075636253	0.169915254	0.900034002	0.079545455	0.25	0.285714286	0.04	0.191489362	0.316455696	0.381818182	0.166666667	0.254545455	0.130434783	0.277372263	0.209677419	0.017241379	0.076923077	0.125	0.081632653	0.08	0.277777778	0.211538462	0.119047619	0.237288136	0.281690141	0.426470588	0.321428571	0.304347826	0.186440678	0.421686747	0.181818182	0.1875	0.397260274	0.254901961	0.228070175	0.319327731	0.314606742	0.311926606	0.1	0.162790698	0.2	0.133333333	0.234042553
chr6	32137742	32138037	-	hsa_circ_0075945	0	0	0	0.420762712	0.965657939	0.079545455	0.326923077	0.133333333	0.06	0.063829787	0.46835443	0.254545455	0.283333333	0.127272727	0.065217391	0.102189781	0.274193548	0.051724138	0.358974359	0.09375	0.142857143	0.34	0.185185185	0.269230769	0.333333333	0.406779661	0.38028169	0.205882353	0.369047619	0.144927536	0.118644068	0.204819277	0.402597403	0.145833333	0.369863014	0.392156863	0.596491228	0.117647059	0.224719101	0.183486239	0.175	0.162790698	0	0.093333333	0.212765957
chr17	18135808	18141528	+	SRF	0	0	0.062574349	0.133844074	0.978578715	0.056603774	0.109090909	0.14516129	0.106382979	0.196078431	0.290697674	0.307692308	0.302325581	0.166666667	0.11627907	0.2	0.307692308	0.113636364	0.25	0.259259259	0.088888889	0.135135135	0.375	0.272727273	0.162162162	0.31372549	0.426229508	0.452054795	0.368421053	0.357142857	0.133333333	0.402439024	0.5	0.109090909	0.31884058	0.382352941	0.30952381	0.144927536	0.392857143	0.255813953	0.19047619	0.117647059	0.142857143	0.105263158	0.085714286
chr4	7783102	7873807	-	BRCA1	0.180555556	0.471264368	0	-0.093735917	0.933015981	0.283018868	0.218181818	0.258064516	0.319148936	0.274509804	0.23255814	0.246153846	0.418604651	0.257575758	0.069767442	0.17	0.346153846	0.25	0.28125	0.37037037	0.377777778	0.27027027	0.3125	0.227272727	0.243243243	0.215686275	0.229508197	0.232876712	0.350877193	0.285714286	0.066666667	0.182926829	0.3	0.2	0.275362319	0.352941176	0.523809524	0.246376812	0.297619048	0.197674419	0.261904762	0.117647059	0.071428571	0.052631579	0.085714286
chr1	27992571	27994886	-	BCLAF1	0	0.022988506	0	-0.013970257	0.79700782	0.20754717	0.345454545	0.225806452	0.191489362	0.37254902	0.302325581	0.2	0.558139535	0.257575758	0.11627907	0.11	0.365384615	0.181818182	0.3125	0.333333333	0.266666667	0.405405405	0.416666667	0.227272727	0.162162162	0.254901961	0.31147541	0.342465753	0.333333333	0.285714286	0.133333333	0.292682927	0.266666667	0.272727273	0.463768116	0.264705882	0.30952381	0.217391304	0.30952381	0.151162791	0.333333333	0.117647059	0.085714286	0.118421053	0.171428571
chr1	12004578	12033054	+	SMC3	0.236111111	0.298850575	0.046501498	0.016223524	0.960897654	0.20754717	0.236363636	0.177419355	0.191489362	0.274509804	0.290697674	0.261538462	0.418604651	0.227272727	0.093023256	0.21	0.326923077	0.159090909	0.28125	0.259259259	0.2	0.243243243	0.375	0.272727273	0.189189189	0.31372549	0.31147541	0.328767123	0.385964912	0.321428571	0.083333333	0.292682927	0.316666667	0.181818182	0.362318841	0.352941176	0.380952381	0.188405797	0.345238095	0.279069767	0.214285714	0.088235294	0.1	0.065789474	0.114285714
chr4	8224566	8242830	+	MAX	0	0.287356322	0.068945198	-0.042812078	0.777286637	0.113207547	0.181818182	0.161290323	0.063829787	0.37254902	0.360465116	0.353846154	0.348837209	0.196969697	0.093023256	0.2	0.288461538	0.090909091	0.1875	0.185185185	0.111111111	0.162162162	0.479166667	0.25	0.189189189	0.294117647	0.37704918	0.383561644	0.456140351	0.357142857	0.116666667	0.365853659	0.383333333	0.290909091	0.275362319	0.352941176	0.357142857	0.173913043	0.369047619	0.255813953	0.142857143	0.147058824	0.128571429	0.092105263	0.114285714
chr13	45603373	45604664	+	hsa_circ_0030157	0	0.003703704	0.032798257	0.046610169	0.913294798	0.25	0.307692308	0.171428571	0.64	0.191489362	0.151898734	0.127272727	0.283333333	0.145454545	0.043478261	0.087591241	0.241935484	0.327586207	0.358974359	0.375	0.755102041	0.26	0.111111111	0.115384615	0.30952381	0.169491525	0.126760563	0.132352941	0.166666667	0.144927536	0.016949153	0.072289157	0.194805195	0.270833333	0.191780822	0.254901961	0.280701754	0.159663866	0.134831461	0.091743119	0.325	0.046511628	0.015384615	0.026666667	0
chr19	4405908	4409756	+	hsa_circ_0000876	0.020408163	0.003703704	0.058716069	-0.005932203	0.943556613	0.227272727	0.269230769	0.161904762	0.24	0.29787234	0.291139241	0.290909091	0.266666667	0.181818182	0.152173913	0.145985401	0.274193548	0.137931034	0.205128205	0.34375	0.204081633	0.26	0.277777778	0.211538462	0.142857143	0.288135593	0.267605634	0.308823529	0.226190476	0.275362319	0.084745763	0.192771084	0.207792208	0.166666667	0.315068493	0.254901961	0.245614035	0.142857143	0.314606742	0.211009174	0.3	0.093023256	0.138461538	0.066666667	0.085106383
chr8	90736856	90737869	-	hsa_circ_0002576	0	0	0	0.002966102	0.777626658	0.284090909	0.5	0.228571429	0.26	0.191489362	0.227848101	0.236363636	0.433333333	0.236363636	0	0.131386861	0.435483871	0.24137931	0.205128205	0.375	0.448979592	0.18	0.222222222	0.134615385	0.19047619	0.220338983	0.070422535	0.132352941	0.119047619	0.130434783	0	0.120481928	0.181818182	0.333333333	0.150684932	0.176470588	0.385964912	0.243697479	0.191011236	0.201834862	0.3	0.023255814	0	0	0
chr1	145441364	145441533	+	hsa_circ_0000123	0	0	0.018464518	0.146610169	0.891193472	0.272727273	0.115384615	0.114285714	0.36	0.127659574	0.303797468	0.109090909	0.5	0.109090909	0.130434783	0.131386861	0.290322581	0.310344828	0.153846154	0	0.244897959	0.24	0	0.115384615	0.142857143	0	0.169014085	0.441176471	0.285714286	0.173913043	0.101694915	0.289156627	0.077922078	0.5	0.493150685	0.117647059	0.315789474	0.050420168	0.460674157	0.055045872	0.3	0	0	0.16	0.255319149
chr1	58971731	58992993	-	hsa_circ_0000071	0	0.025925926	0	0.033898305	0.902074124	0.227272727	0.230769231	0.161904762	0.48	0.29787234	0.151898734	0.2	0.316666667	0.163636364	0.02173913	0.080291971	0.322580645	0.379310345	0.307692308	0.46875	0.632653061	0.22	0.148148148	0.134615385	0.30952381	0.13559322	0.098591549	0.102941176	0.166666667	0.130434783	0	0.084337349	0.168831169	0.270833333	0.191780822	0.176470588	0.456140351	0.142857143	0.168539326	0.091743119	0.425	0.023255814	0.015384615	0.013333333	0.042553191
chr22	22026618	22029404	+	EBF1	0.013888889	0	0.037510712	-0.045515998	0.925535532	0.169811321	0.145454545	0.209677419	0.106382979	0.254901961	0.279069767	0.246153846	0.325581395	0.227272727	0.046511628	0.21	0.269230769	0.136363636	0.1875	0.296296296	0.222222222	0.243243243	0.3125	0.25	0.135135135	0.235294118	0.344262295	0.301369863	0.421052632	0.339285714	0.05	0.256097561	0.383333333	0.145454545	0.289855072	0.470588235	0.452380952	0.15942029	0.357142857	0.244186047	0.261904762	0.117647059	0.071428571	0.039473684	0.057142857
chr9	125932180	125946577	-	hsa_circ_0001888	0	0.014814815	0	0.087288136	0.959537572	0.25	0.288461538	0.180952381	0.48	0.276595745	0.164556962	0.181818182	0.3	0.172727273	0.043478261	0.102189781	0.35483871	0.327586207	0.307692308	0.40625	0.612244898	0.24	0.185185185	0.153846154	0.285714286	0.169491525	0.084507042	0.132352941	0.142857143	0.15942029	0.016949153	0.108433735	0.194805195	0.229166667	0.205479452	0.156862745	0.350877193	0.159663866	0.179775281	0.128440367	0.4	0.046511628	0.030769231	0.013333333	0.042553191
chr19	6677845	6690738	-	SP1	0.055555556	0.057471264	0	-0.009463722	0.998639918	0.283018868	0.290909091	0.225806452	0.255319149	0.31372549	0.290697674	0.230769231	0.465116279	0.272727273	0.069767442	0.18	0.423076923	0.227272727	0.40625	0.37037037	0.244444444	0.297297297	0.333333333	0.25	0.27027027	0.294117647	0.262295082	0.232876712	0.333333333	0.285714286	0.066666667	0.207317073	0.266666667	0.272727273	0.31884058	0.382352941	0.452380952	0.260869565	0.297619048	0.244186047	0.238095238	0.117647059	0.057142857	0.039473684	0.057142857
chr21	34921781	34941393	+	TBL1XR1	0.055555556	0.275862069	0.046599706	0.311852186	1	0.41509434	0.272727273	0.322580645	0.489361702	0.294117647	0.209302326	0.215384615	0.395348837	0.363636364	0.069767442	0.15	0.403846154	0.386363636	0.4375	0.555555556	0.6	0.378378378	0.1875	0.227272727	0.324324324	0.215686275	0.114754098	0.178082192	0.210526316	0.303571429	0.066666667	0.109756098	0.233333333	0.272727273	0.15942029	0.264705882	0.404761905	0.289855072	0.273809524	0.197674419	0.380952381	0.088235294	0.042857143	0.039473684	0.114285714
chr11	61205096	61205585	+	hsa_circ_0000311	0	0	0.086479547	0.375423729	1	0.204545455	0.192307692	0.19047619	0.16	0.468085106	0.202531646	0.290909091	0.233333333	0.281818182	0.043478261	0.131386861	0.435483871	0.068965517	0.41025641	0.25	0.285714286	0.32	0.185185185	0.384615385	0.142857143	0.13559322	0.14084507	0.294117647	0.166666667	0.31884058	0.101694915	0.096385542	0.207792208	0.208333333	0.273972603	0.235294118	0.438596491	0.100840336	0.393258427	0.229357798	0.4	0.093023256	0.061538462	0	0.042553191
chr22	48082323	48082955	+	hsa_circ_0063866	0	0	0.032231688	0.012711864	0.760965658	0.238636364	0.307692308	0.152380952	0.48	0.340425532	0.303797468	0.290909091	0.283333333	0.245454545	0.065217391	0.138686131	0.403225806	0.137931034	0.128205128	0.4375	0.183673469	0.22	0.203703704	0.25	0.119047619	0.220338983	0.23943662	0.308823529	0.25	0.246376812	0	0.13253012	0.220779221	0.291666667	0.301369863	0.156862745	0.561403509	0.294117647	0.370786517	0.174311927	0	0.046511628	0.076923077	0.04	0.106382979
chr5	175816331	175816751	+	BRCA1	0	0	0.045150345	0.259125732	0.949676981	0.320754717	0.181818182	0.225806452	0.29787234	0.137254902	0.360465116	0.184615385	0.325581395	0.106060606	0.11627907	0.12	0.326923077	0.113636364	0.59375	0.185185185	0.155555556	0.378378378	0.4375	0.159090909	0.378378378	0.411764706	0.475409836	0.452054795	0.50877193	0.303571429	0.316666667	0.256097561	0.283333333	0.218181818	0.47826087	0.411764706	0.285714286	0.173913043	0.226190476	0.081395349	0.047619048	0.205882353	0.242857143	0.092105263	0.285714286
chr7	32584305	32594208	+	hsa_circ_0001694	0.020408163	0.007407407	0.042152148	0.06440678	0.961237674	0.295454545	0.307692308	0.161904762	0.52	0.340425532	0.202531646	0.218181818	0.316666667	0.190909091	0.043478261	0.102189781	0.306451613	0.396551724	0.384615385	0.4375	0.530612245	0.26	0.222222222	0.153846154	0.30952381	0.186440678	0.112676056	0.161764706	0.130952381	0.202898551	0.033898305	0.108433735	0.194805195	0.25	0.205479452	0.156862745	0.315789474	0.168067227	0.213483146	0.146788991	0.35	0.046511628	0.015384615	0.026666667	0.042553191
chr3	150289744	150290316	+	hsa_circ_0001347	0	0	0.065736195	0.674152542	1	0.318181818	0.596153846	0.180952381	0.32	0.404255319	0.291139241	0.309090909	0.116666667	0.045454545	0.043478261	0.167883212	0.338709677	0.362068966	0.435897436	0.375	0.469387755	0.38	0.055555556	0.173076923	0.404761905	0.203389831	0.14084507	0.205882353	0.119047619	0.275362319	0	0.120481928	0.246753247	0.1875	0.095890411	0.039215686	0.298245614	0.117647059	0.191011236	0.064220183	0.25	0.046511628	0.046153846	0.026666667	0.042553191
chr7	99695763	99695845	-	hsa_circ_0001728	0	0	0	0.540677966	0.78850731	0	0.230769231	0	0	0.510638298	0.46835443	0.218181818	0.4	0.109090909	0.260869565	0.087591241	0	0	0	0.75	0	0	0.685185185	0.461538462	0.285714286	0.203389831	0.169014085	0.544117647	0.285714286	0.347826087	0.203389831	0	0.480519481	0.25	0	0.470588235	0.421052632	0	0.550561798	0.110091743	0	0.279069767	0.184615385	0.32	0
chr3	52548130	52552885	+	NR3C1	0	0.011494253	0.075935392	0.157278053	0.94083645	0.056603774	0.145454545	0.129032258	0.063829787	0.156862745	0.360465116	0.261538462	0.302325581	0.181818182	0.11627907	0.25	0.346153846	0.045454545	0.21875	0.111111111	0.066666667	0.135135135	0.354166667	0.386363636	0.135135135	0.333333333	0.524590164	0.465753425	0.456140351	0.321428571	0.133333333	0.402439024	0.4	0.163636364	0.333333333	0.411764706	0.30952381	0.144927536	0.380952381	0.290697674	0.142857143	0.176470588	0.128571429	0.105263158	0.085714286
chr19	12790270	12791139	-	hsa_circ_0000893	0	0	0	0.29279661	0.918735124	0.034090909	0.346153846	0.19047619	0.12	0.276595745	0.278481013	0.381818182	0.35	0.254545455	0.043478261	0.226277372	0.338709677	0.137931034	0.128205128	0.15625	0.183673469	0.24	0.259259259	0.288461538	0.19047619	0.355932203	0.183098592	0.367647059	0.154761905	0.217391304	0.13559322	0.34939759	0.194805195	0.291666667	0.164383562	0.176470588	0.228070175	0.18487395	0.337078652	0.275229358	0.2	0.11627907	0.123076923	0.08	0.127659574
chr3	47712147	47718272	-	hsa_circ_0001294	0.030612245	0.003703704	0	0.015254237	1	0.295454545	0.326923077	0.228571429	0.42	0.382978723	0.202531646	0.218181818	0.266666667	0.236363636	0.043478261	0.102189781	0.35483871	0.327586207	0.282051282	0.40625	0.530612245	0.26	0.222222222	0.211538462	0.285714286	0.186440678	0.098591549	0.161764706	0.154761905	0.173913043	0.033898305	0.144578313	0.155844156	0.270833333	0.205479452	0.176470588	0.228070175	0.18487395	0.213483146	0.174311927	0.375	0.069767442	0.030769231	0.04	0.063829787
chr19	38226804	38231095	-	hsa_circ_0000931	0.020408163	0.014814815	0	0.015254237	0.41516491	0.272727273	0.307692308	0.266666667	0.3	0.340425532	0.151898734	0.254545455	0.483333333	0.218181818	0.043478261	0.109489051	0.338709677	0.275862069	0.358974359	0.34375	0.326530612	0.36	0.203703704	0.134615385	0.380952381	0.220338983	0.14084507	0.176470588	0.119047619	0.217391304	0.033898305	0.192771084	0.181818182	0.333333333	0.191780822	0.156862745	0.385964912	0.159663866	0.235955056	0.183486239	0.3	0.046511628	0.046153846	0.04	0.063829787
chr1	220253068	220263134	-	GTF2F1	0.106060606	0.067669173	0	0.014209591	0.889153349	0.25974026	0.326923077	0.245901639	0.34	0.405405405	0.3125	0.244444444	0.444444444	0.280701754	0.214285714	0.189189189	0.298245614	0.377777778	0.333333333	0.366666667	0.41509434	0.3	0.295454545	0.209302326	0.323529412	0.282051282	0.169014085	0.264705882	0.192307692	0.291666667	0.084745763	0.225806452	0.319148936	0.371428571	0.349206349	0.225	0.382978723	0.145454545	0.294117647	0.2	0.325	0.121212121	0.111111111	0.086206897	0.2
chr3	4741496	4819058	+	TRIM28	0.055555556	0.149425287	0.041171337	-0.017575484	0.980958858	0.339622642	0.254545455	0.322580645	0.340425532	0.294117647	0.209302326	0.230769231	0.441860465	0.303030303	0.046511628	0.18	0.403846154	0.272727273	0.34375	0.37037037	0.4	0.324324324	0.270833333	0.25	0.27027027	0.235294118	0.196721311	0.191780822	0.315789474	0.267857143	0.033333333	0.146341463	0.283333333	0.218181818	0.246376812	0.352941176	0.5	0.275362319	0.273809524	0.209302326	0.285714286	0.088235294	0.042857143	0.039473684	0.085714286
chr22	21288066	21288532	+	hsa_circ_0001206	0	0	0.053770748	0.651271186	0.89017341	0.147727273	0.403846154	0.323809524	0.12	0.361702128	0.303797468	0.345454545	0.216666667	0.272727273	0.130434783	0.204379562	0.274193548	0.224137931	0.153846154	0.28125	0.224489796	0.34	0.277777778	0.25	0.261904762	0.474576271	0.23943662	0.279411765	0.333333333	0.246376812	0.033898305	0.072289157	0.311688312	0.354166667	0.260273973	0.176470588	0.192982456	0.218487395	0.269662921	0.119266055	0.225	0.139534884	0.138461538	0.026666667	0.042553191
chr2	70475536	70475779	-	GATA2	0	0	0	0.464173051	0.929275757	0.150943396	0.072727273	0.129032258	0.340425532	0.078431373	0.244186047	0.184615385	0.186046512	0.181818182	0.372093023	0.41	0.076923077	0.090909091	0.25	0.777777778	0.177777778	0.432432432	0.083333333	0.363636364	0	0.31372549	0.262295082	0.616438356	0.280701754	0.446428571	0.55	0.353658537	0.133333333	0.145454545	0.304347826	0.117647059	0.19047619	0.115942029	0.25	0.476744186	0.380952381	0.235294118	0.585714286	0.210526316	0.114285714
chr17	54926056	54934026	+	RUNX3	0.041666667	0.045977011	0.038153816	0.051374493	0.956817409	0.58490566	0.345454545	0.403225806	0.446808511	0.333333333	0.186046512	0.246153846	0.465116279	0.46969697	0.069767442	0.18	0.346153846	0.454545455	0.34375	0.555555556	0.466666667	0.378378378	0.229166667	0.181818182	0.297297297	0.176470588	0.114754098	0.150684932	0.175438596	0.285714286	0.033333333	0.12195122	0.233333333	0.218181818	0.188405797	0.205882353	0.357142857	0.391304348	0.261904762	0.255813953	0.404761905	0.088235294	0.028571429	0.026315789	0.057142857
chr10	111667448	111674857	-	HDAC2	0	0	0	0.067147364	0.960897654	0.358490566	0.218181818	0.35483871	0.425531915	0.254901961	0.209302326	0.169230769	0.372093023	0.318181818	0.046511628	0.17	0.461538462	0.363636364	0.40625	0.592592593	0.444444444	0.405405405	0.270833333	0.227272727	0.297297297	0.235294118	0.147540984	0.178082192	0.245614035	0.232142857	0.033333333	0.12195122	0.266666667	0.218181818	0.231884058	0.264705882	0.380952381	0.275362319	0.226190476	0.197674419	0.357142857	0.088235294	0.042857143	0.013157895	0.057142857
chr4	153332454	153333681	-	hsa_circ_0001451	0	0	0	0.387288136	0.963277797	0.329545455	0.403846154	0.342857143	0.46	0.425531915	0.139240506	0.236363636	0.216666667	0.263636364	0.065217391	0.182481752	0.435483871	0.362068966	0.282051282	0.40625	0.510204082	0.52	0.092592593	0.153846154	0.285714286	0.169491525	0.098591549	0.088235294	0.107142857	0.144927536	0	0.060240964	0.142857143	0.166666667	0.109589041	0.196078431	0.210526316	0.210084034	0.202247191	0.165137615	0.45	0.069767442	0.015384615	0	0.042553191
chr3	51706356	51738339	+	MYC	0.041666667	0.045977011	0.024068885	0.086074808	0.955797348	0.150943396	0.181818182	0.225806452	0.14893617	0.235294118	0.255813953	0.276923077	0.348837209	0.272727273	0.046511628	0.26	0.346153846	0.136363636	0.28125	0.296296296	0.177777778	0.189189189	0.291666667	0.25	0.189189189	0.254901961	0.31147541	0.315068493	0.385964912	0.339285714	0.033333333	0.329268293	0.333333333	0.145454545	0.304347826	0.382352941	0.404761905	0.246376812	0.369047619	0.302325581	0.285714286	0.058823529	0.042857143	0.039473684	0.057142857
chr17	48266102	48273560	-	ETS1	0.013888889	0.022988506	0	0.196484903	0.959537572	0.188679245	0.181818182	0.193548387	0.14893617	0.156862745	0.255813953	0.2	0.302325581	0.212121212	0.069767442	0.21	0.326923077	0.068181818	0.21875	0.222222222	0.044444444	0.216216216	0.25	0.272727273	0.081081081	0.294117647	0.606557377	0.397260274	0.596491228	0.267857143	0.083333333	0.341463415	0.383333333	0.163636364	0.434782609	0.5	0.380952381	0.246376812	0.285714286	0.255813953	0.119047619	0.088235294	0.128571429	0.078947368	0.085714286
chr9	129622943	129648156	+	MAX	0.083333333	0.08045977	0.030656742	0.208201893	1	0.358490566	0.236363636	0.258064516	0.382978723	0.254901961	0.186046512	0.215384615	0.395348837	0.242424242	0.069767442	0.14	0.384615385	0.295454545	0.34375	0.481481481	0.444444444	0.27027027	0.25	0.181818182	0.297297297	0.196078431	0.180327869	0.191780822	0.298245614	0.267857143	0.083333333	0.170731707	0.266666667	0.2	0.231884058	0.323529412	0.523809524	0.231884058	0.25	0.197674419	0.285714286	0.088235294	0.085714286	0.065789474	0.085714286
chr20	47682728	47683817	+	E2F1	0.013888889	0.011494253	0.059582172	0.237043713	0.895613737	0.641509434	0.218181818	0.306451613	0.489361702	0.215686275	0.162790698	0.246153846	0.418604651	0.333333333	0.139534884	0.14	0.519230769	0.227272727	0.4375	0.333333333	0.511111111	0.351351351	0.1875	0.204545455	0.216216216	0.196078431	0.098360656	0.178082192	0.280701754	0.321428571	0.033333333	0.158536585	0.233333333	0.309090909	0.202898551	0.294117647	0.404761905	0.246376812	0.226190476	0.244186047	0.285714286	0.029411765	0.085714286	0.052631579	0.142857143
chr21	40596333	40597123	-	hsa_circ_0001193	0	0	0	0.125	0.871472288	0.215909091	0.153846154	0.133333333	0.56	0.319148936	0.189873418	0.145454545	0.45	0.090909091	0.02173913	0.080291971	0.258064516	0.431034483	0.333333333	0.40625	0.591836735	0.3	0.185185185	0.153846154	0.30952381	0.254237288	0.070422535	0.117647059	0.178571429	0.072463768	0.050847458	0.108433735	0.142857143	0.208333333	0.109589041	0.215686275	0.561403509	0.075630252	0.280898876	0.036697248	0.225	0.023255814	0.046153846	0	0.021276596
chr1	151735592	151735871	-	FMR1	0	0	0	0.078152753	0.85617137	0.051948052	0.134615385	0.180327869	0	0.108108108	0.0625	0.244444444	0.244444444	0.192982456	0.392857143	0.432432432	0.315789474	0.088888889	0.212121212	0.366666667	0.075471698	0.175	0.159090909	0.325581395	0.323529412	0.282051282	0.056338028	0.426470588	0.141025641	0.229166667	0.423728814	0.693548387	0.14893617	0.2	0.111111111	0.275	0.468085106	0.063636364	0.102941176	0.423529412	0.275	0.333333333	0.333333333	0.379310345	0.56
chr10	51372578	51381532	+	hsa_circ_0018355	0.030612245	0.003703704	0.026639756	0.017372881	0.606256375	0.329545455	0.423076923	0.171428571	0.5	0.425531915	0.227848101	0.236363636	0.283333333	0.172727273	0.02173913	0.109489051	0.338709677	0.344827586	0.307692308	0.375	0.510204082	0.32	0.222222222	0.192307692	0.30952381	0.203389831	0.098591549	0.161764706	0.130952381	0.188405797	0.033898305	0.120481928	0.181818182	0.25	0.191780822	0.156862745	0.245614035	0.168067227	0.213483146	0.137614679	0.375	0.046511628	0.015384615	0.026666667	0.042553191
chr16	66965957	66967969	-	ELF1	0.013888889	0	0	0.113114015	0.976878613	0.20754717	0.218181818	0.306451613	0.14893617	0.254901961	0.220930233	0.292307692	0.395348837	0.348484848	0.093023256	0.29	0.403846154	0.181818182	0.28125	0.296296296	0.177777778	0.27027027	0.25	0.295454545	0.135135135	0.235294118	0.229508197	0.232876712	0.298245614	0.375	0.066666667	0.268292683	0.25	0.218181818	0.231884058	0.294117647	0.261904762	0.260869565	0.369047619	0.38372093	0.285714286	0.088235294	0.085714286	0.092105263	0.028571429
chr21	11011437	11015544	-	hsa_circ_0007616	0	0.003703704	0.006494363	0.061864407	0.545392724	0.238636364	0.269230769	0.171428571	0.46	0.340425532	0.202531646	0.236363636	0.266666667	0.163636364	0.02173913	0.087591241	0.322580645	0.344827586	0.333333333	0.40625	0.653061224	0.22	0.203703704	0.173076923	0.333333333	0.152542373	0.112676056	0.176470588	0.178571429	0.188405797	0.050847458	0.072289157	0.220779221	0.25	0.205479452	0.137254902	0.403508772	0.134453782	0.213483146	0.082568807	0.45	0.023255814	0.030769231	0.013333333	0.063829787
chr6	56535438	56569167	-	hsa_circ_0076870	0.071428571	0.018518519	0	0.040677966	0.964977899	0.261363636	0.25	0.20952381	0.46	0.340425532	0.164556962	0.236363636	0.3	0.2	0.043478261	0.124087591	0.370967742	0.327586207	0.282051282	0.4375	0.530612245	0.26	0.166666667	0.192307692	0.261904762	0.152542373	0.084507042	0.117647059	0.130952381	0.173913043	0.016949153	0.120481928	0.168831169	0.25	0.150684932	0.156862745	0.350877193	0.176470588	0.202247191	0.155963303	0.4	0.046511628	0.030769231	0.026666667	0.021276596
chr16	16215831	16219768	+	hsa_circ_0000678	0.030612245	0.007407407	0.058585805	-0.027542373	0.853111187	0.204545455	0.25	0.142857143	0.28	0.255319149	0.253164557	0.290909091	0.3	0.181818182	0.086956522	0.145985401	0.322580645	0.189655172	0.256410256	0.28125	0.346938776	0.2	0.240740741	0.192307692	0.261904762	0.220338983	0.183098592	0.279411765	0.154761905	0.246376812	0.084745763	0.240963855	0.194805195	0.270833333	0.219178082	0.235294118	0.245614035	0.142857143	0.269662921	0.211009174	0.275	0.11627907	0.076923077	0.066666667	0.127659574
chr17	59821792	59857762	-	U2AF1	0.136363636	0.097744361	0	0.055062167	0.912274736	0.272727273	0.269230769	0.262295082	0.5	0.405405405	0.21875	0.244444444	0.422222222	0.280701754	0.035714286	0.148648649	0.333333333	0.466666667	0.424242424	0.533333333	0.547169811	0.275	0.227272727	0.162790698	0.382352941	0.205128205	0.098591549	0.132352941	0.166666667	0.208333333	0.016949153	0.129032258	0.276595745	0.4	0.19047619	0.225	0.510638298	0.145454545	0.235294118	0.141176471	0.4	0.03030303	0.018518519	0.017241379	0.08
chr5	125912770	125929096	-	TCF12	0.083333333	0.08045977	0	-0.004055881	0.996939816	0.339622642	0.272727273	0.241935484	0.361702128	0.274509804	0.244186047	0.246153846	0.395348837	0.272727273	0.069767442	0.15	0.346153846	0.295454545	0.3125	0.444444444	0.422222222	0.297297297	0.291666667	0.181818182	0.27027027	0.235294118	0.196721311	0.219178082	0.315789474	0.267857143	0.05	0.231707317	0.283333333	0.218181818	0.289855072	0.235294118	0.428571429	0.246376812	0.273809524	0.220930233	0.30952381	0.058823529	0.042857143	0.052631579	0.085714286
chr1	153634513	153638204	-	EBF1	0.027777778	0.011494253	0	0.19738621	0.97415845	0.396226415	0.181818182	0.387096774	0.361702128	0.254901961	0.186046512	0.169230769	0.418604651	0.333333333	0.046511628	0.21	0.461538462	0.272727273	0.40625	0.555555556	0.444444444	0.324324324	0.208333333	0.25	0.324324324	0.235294118	0.131147541	0.136986301	0.263157895	0.25	0.033333333	0.134146341	0.266666667	0.218181818	0.202898551	0.264705882	0.5	0.275362319	0.285714286	0.23255814	0.428571429	0.058823529	0.028571429	0.026315789	0.085714286
chr20	34430494	34435356	+	EGR1	0.013888889	0.045977011	0.037132136	0.067598017	0.937436246	0.283018868	0.272727273	0.209677419	0.340425532	0.31372549	0.23255814	0.184615385	0.441860465	0.242424242	0.069767442	0.12	0.365384615	0.272727273	0.28125	0.481481481	0.488888889	0.243243243	0.333333333	0.25	0.243243243	0.235294118	0.196721311	0.205479452	0.280701754	0.25	0.033333333	0.170731707	0.3	0.254545455	0.275362319	0.323529412	0.428571429	0.260869565	0.226190476	0.174418605	0.30952381	0.088235294	0.042857143	0.039473684	0.142857143
chrX	1505044	1508620	-	hsa_circ_0089788	0	0.011111111	0.001316764	-0.077966102	0.391023461	0.068181818	0.230769231	0.104761905	0.12	0.340425532	0.202531646	0.309090909	0.25	0.163636364	0.130434783	0.124087591	0.225806452	0.086206897	0.179487179	0.28125	0.12244898	0.22	0.240740741	0.288461538	0.166666667	0.220338983	0.225352113	0.264705882	0.392857143	0.144927536	0.13559322	0.385542169	0.168831169	0.291666667	0.328767123	0.470588235	0.333333333	0.117647059	0.269662921	0.174311927	0.2	0.209302326	0.2	0.146666667	0.170212766
chr6	32546546	32548047	-	hsa_circ_0075947	0	0.014814815	0.0020905	0.028389831	0.683100986	0.238636364	0.384615385	0.152380952	0.26	0.361702128	0.278481013	0.290909091	0.283333333	0.154545455	0.02173913	0.167883212	0.241935484	0.103448276	0.179487179	0.28125	0.265306122	0.26	0.388888889	0.326923077	0.166666667	0.271186441	0.211267606	0.294117647	0.226190476	0.217391304	0.152542373	0.192771084	0.246753247	0.25	0.383561644	0.117647059	0.368421053	0.12605042	0.303370787	0.119266055	0.225	0.069767442	0.138461538	0.066666667	0.106382979
chr14	23518235	23523537	-	MYBL2	0	0.057471264	0	0.140153222	0.953417205	0.113207547	0.2	0.177419355	0.14893617	0.294117647	0.290697674	0.276923077	0.395348837	0.227272727	0.046511628	0.15	0.288461538	0.272727273	0.375	0.407407407	0.2	0.216216216	0.375	0.25	0.297297297	0.333333333	0.37704918	0.342465753	0.421052632	0.321428571	0.066666667	0.268292683	0.383333333	0.218181818	0.347826087	0.352941176	0.333333333	0.188405797	0.30952381	0.174418605	0.238095238	0.058823529	0.085714286	0.052631579	0.057142857
chr3	66455621	66512933	-	hsa_circ_0001318	0.040816327	0.044444444	0	-0.021610169	1	0.170454545	0.230769231	0.161904762	0.28	0.29787234	0.240506329	0.309090909	0.3	0.163636364	0.043478261	0.131386861	0.322580645	0.189655172	0.230769231	0.3125	0.306122449	0.22	0.259259259	0.192307692	0.19047619	0.203389831	0.197183099	0.235294118	0.202380952	0.231884058	0.050847458	0.204819277	0.246753247	0.208333333	0.246575342	0.235294118	0.350877193	0.142857143	0.280898876	0.165137615	0.275	0.069767442	0.046153846	0.04	0.063829787
chr6	111208707	111210186	+	MEF2A	0	0	0.032107687	0.096439838	0.925195512	0.301886792	0.309090909	0.193548387	0.446808511	0.254901961	0.186046512	0.153846154	0.488372093	0.121212121	0.023255814	0.15	0.365384615	0.363636364	0.3125	0.62962963	0.466666667	0.216216216	0.229166667	0.25	0.351351351	0.215686275	0.163934426	0.273972603	0.298245614	0.267857143	0.083333333	0.158536585	0.266666667	0.163636364	0.304347826	0.235294118	0.404761905	0.304347826	0.214285714	0.127906977	0.333333333	0.147058824	0.085714286	0.052631579	0.028571429
chr4	25334804	25335610	+	hsa_circ_0001398	0	0	0.044730746	0.203389831	0.976198572	0.25	0.288461538	0.20952381	0.42	0.319148936	0.17721519	0.254545455	0.35	0.218181818	0	0.051094891	0.5	0.25862069	0.153846154	0.5	0.632653061	0.28	0.12962963	0.192307692	0.285714286	0.186440678	0.098591549	0.102941176	0.071428571	0.15942029	0	0.024096386	0.220779221	0.25	0.150684932	0.215686275	0.385964912	0.226890756	0.224719101	0.110091743	0.225	0	0	0	0.085106383
chr15	91479514	91486147	+	ATF2	0.041666667	0.022988506	0.045365769	0.045515998	0.979598776	0.320754717	0.290909091	0.258064516	0.191489362	0.294117647	0.290697674	0.230769231	0.372093023	0.303030303	0.093023256	0.21	0.346153846	0.204545455	0.28125	0.37037037	0.288888889	0.297297297	0.333333333	0.25	0.243243243	0.254901961	0.245901639	0.301369863	0.315789474	0.339285714	0.05	0.268292683	0.316666667	0.181818182	0.289855072	0.323529412	0.285714286	0.260869565	0.30952381	0.255813953	0.285714286	0.147058824	0.071428571	0.065789474	0.085714286
chr2	101887683	101888206	-	hsa_circ_0055901	0	0	0	-0.004237288	0.617477049	0.375	0.480769231	0.142857143	0.54	0.170212766	0.392405063	0.2	0.35	0.1	0.043478261	0.04379562	0.338709677	0.25862069	0.333333333	0.25	0.510204082	0.3	0.277777778	0.115384615	0.19047619	0.254237288	0.154929577	0.161764706	0.226190476	0.217391304	0	0.096385542	0.246753247	0.229166667	0.260273973	0.196078431	0.263157895	0.210084034	0.235955056	0.073394495	0.2	0.093023256	0	0.026666667	0
chr6	74228076	74228571	-	BATF	0	0	0.070258335	0.48490311	0.789867392	0.339622642	0.618181818	0.290322581	0.212765957	0.235294118	0.23255814	0.184615385	0.511627907	0.090909091	0.093023256	0.22	0.384615385	0.136363636	0.125	0.814814815	0.133333333	0.432432432	0.291666667	0.272727273	0.27027027	0.352941176	0.131147541	0.191780822	0.210526316	0.214285714	0.066666667	0.170731707	0.4	0.072727273	0.202898551	0.647058824	0.380952381	0.347826087	0.142857143	0.139534884	0.19047619	0.235294118	0.085714286	0.026315789	0.228571429
chr15	76566752	76588078	-	hsa_circ_0000638	0.12244898	0.014814815	0	0.05720339	0.959197552	0.284090909	0.288461538	0.20952381	0.48	0.340425532	0.189873418	0.236363636	0.283333333	0.2	0.043478261	0.124087591	0.35483871	0.362068966	0.307692308	0.46875	0.469387755	0.26	0.185185185	0.153846154	0.261904762	0.152542373	0.098591549	0.161764706	0.130952381	0.202898551	0.033898305	0.144578313	0.168831169	0.25	0.164383562	0.156862745	0.298245614	0.176470588	0.235955056	0.183486239	0.425	0.046511628	0.030769231	0.026666667	0.042553191
chr17	49243861	49249105	+	BCL3	0.083333333	0	0.042883641	0.015772871	0.901734104	0.358490566	0.236363636	0.274193548	0.319148936	0.235294118	0.197674419	0.261538462	0.372093023	0.227272727	0.093023256	0.21	0.365384615	0.204545455	0.3125	0.37037037	0.311111111	0.297297297	0.270833333	0.227272727	0.216216216	0.215686275	0.229508197	0.287671233	0.315789474	0.321428571	0.166666667	0.243902439	0.266666667	0.236363636	0.217391304	0.294117647	0.428571429	0.231884058	0.261904762	0.255813953	0.261904762	0.117647059	0.157142857	0.131578947	0.142857143
chr19	40331075	40331155	-	hsa_circ_0000933	0	0	0	0.536016949	0.804148249	0.284090909	0.25	0.476190476	0	0	0.316455696	0.236363636	0	0.227272727	0	0.452554745	0.209677419	0	0	0	0	0.5	0	0	0	0.423728814	0	0	0.154761905	0	0	0.301204819	0	0	0	0.725490196	0.438596491	0.210084034	0.146067416	0.339449541	0	0	0.2	0	0.787234043
chr6	141940243	142231148	-	hsa_circ_0078031	0.193877551	0.27037037	0.001062514	0.004237288	0.889153349	0.306818182	0.365384615	0.19047619	0.52	0.382978723	0.189873418	0.218181818	0.333333333	0.172727273	0.02173913	0.087591241	0.338709677	0.431034483	0.358974359	0.40625	0.571428571	0.28	0.203703704	0.153846154	0.285714286	0.152542373	0.098591549	0.102941176	0.154761905	0.144927536	0.016949153	0.084337349	0.168831169	0.291666667	0.164383562	0.176470588	0.403508772	0.159663866	0.168539326	0.110091743	0.35	0.046511628	0.015384615	0.013333333	0.042553191
chr4	54249939	54256040	+	hsa_circ_0001411	0.010204082	0.003703704	0.032150077	0.028389831	0.861611697	0.318181818	0.288461538	0.219047619	0.52	0.404255319	0.139240506	0.181818182	0.3	0.2	0.043478261	0.109489051	0.370967742	0.396551724	0.307692308	0.5625	0.632653061	0.26	0.148148148	0.173076923	0.357142857	0.152542373	0.070422535	0.132352941	0.107142857	0.144927536	0.016949153	0.096385542	0.142857143	0.229166667	0.136986301	0.137254902	0.263157895	0.193277311	0.179775281	0.146788991	0.45	0.023255814	0.030769231	0.026666667	0.021276596
chr17	34862294	34871025	-	GATA2	0.013888889	0.022988506	0	0.059486255	0.964637878	0.150943396	0.236363636	0.209677419	0.14893617	0.294117647	0.302325581	0.292307692	0.395348837	0.318181818	0.069767442	0.21	0.346153846	0.159090909	0.3125	0.296296296	0.155555556	0.216216216	0.333333333	0.340909091	0.216216216	0.333333333	0.344262295	0.328767123	0.350877193	0.357142857	0.05	0.256097561	0.35	0.2	0.304347826	0.382352941	0.357142857	0.217391304	0.392857143	0.279069767	0.261904762	0.088235294	0.057142857	0.026315789	0.085714286
chr14	102659799	102661457	+	hsa_circ_0000569	0	0	0.033110577	0.160169492	0.980618837	0.25	0.25	0.20952381	0.42	0.340425532	0.240506329	0.2	0.3	0.209090909	0.065217391	0.109489051	0.35483871	0.275862069	0.230769231	0.40625	0.448979592	0.3	0.240740741	0.192307692	0.238095238	0.152542373	0.154929577	0.161764706	0.214285714	0.15942029	0.033898305	0.13253012	0.181818182	0.229166667	0.219178082	0.235294118	0.315789474	0.18487395	0.213483146	0.174311927	0.35	0.046511628	0.061538462	0.026666667	0.021276596
chr15	76182775	76183355	+	BUD13	0	0	0.080448718	0.179840142	0.825229514	0.337662338	0.365384615	0.278688525	0.44	0.324324324	0.21875	0.311111111	0.377777778	0.298245614	0.071428571	0.189189189	0.298245614	0.422222222	0.424242424	0.566666667	0.622641509	0.225	0.227272727	0.162790698	0.617647059	0.230769231	0.070422535	0.102941176	0.115384615	0.208333333	0	0.14516129	0.340425532	0.257142857	0.158730159	0.175	0.446808511	0.145454545	0.147058824	0.188235294	0.6	0.060606061	0	0.034482759	0.08
chr10	125798030	125806240	-	hsa_circ_0000264	0	0.018518519	0	0.022457627	0.960897654	0.170454545	0.230769231	0.152380952	0.28	0.276595745	0.265822785	0.290909091	0.283333333	0.145454545	0.086956522	0.131386861	0.290322581	0.155172414	0.256410256	0.21875	0.326530612	0.2	0.277777778	0.25	0.19047619	0.203389831	0.183098592	0.25	0.25	0.231884058	0.101694915	0.192771084	0.298701299	0.270833333	0.315068493	0.215686275	0.385964912	0.142857143	0.269662921	0.128440367	0.25	0.11627907	0.092307692	0.066666667	0.085106383
chr11	118629482	118634015	-	hsa_circ_0000360	0.020408163	0.003703704	0	0.06779661	1	0.159090909	0.230769231	0.123809524	0.42	0.319148936	0.202531646	0.254545455	0.316666667	0.163636364	0.086956522	0.094890511	0.322580645	0.24137931	0.282051282	0.53125	0.551020408	0.26	0.222222222	0.134615385	0.357142857	0.186440678	0.154929577	0.205882353	0.154761905	0.202898551	0.06779661	0.13253012	0.233766234	0.229166667	0.246575342	0.176470588	0.298245614	0.117647059	0.280898876	0.165137615	0.35	0.069767442	0.092307692	0.053333333	0.063829787
chr1	109336203	109339348	+	hsa_circ_0000100	0	0.003703704	0.038911245	0.101694915	0.94049643	0.25	0.307692308	0.161904762	0.54	0.361702128	0.189873418	0.236363636	0.4	0.181818182	0.043478261	0.087591241	0.306451613	0.379310345	0.307692308	0.46875	0.653061224	0.3	0.203703704	0.134615385	0.357142857	0.186440678	0.126760563	0.147058824	0.142857143	0.188405797	0.016949153	0.096385542	0.155844156	0.270833333	0.178082192	0.156862745	0.368421053	0.168067227	0.235955056	0.091743119	0.4	0.046511628	0.030769231	0.013333333	0.042553191
chr18	46145908	46146116	+	GATA1	0	0	0.090946963	0.588553402	0.834070044	0.094339623	0.090909091	0.080645161	0	0.274509804	0.337209302	0.369230769	0.23255814	0.287878788	0.441860465	0.53	0.269230769	0	0.15625	0.185185185	0	0.135135135	0.104166667	0.431818182	0.27027027	0.196078431	0.557377049	0.260273973	0.50877193	0.767857143	0.166666667	0.353658537	0.316666667	0.345454545	0.420289855	0.147058824	0.119047619	0.072463768	0.630952381	0.674418605	0	0.294117647	0.142857143	0.184210526	0.4
chr2	240929490	240946787	-	hsa_circ_0001118	0.020408163	0.011111111	0	-0.059745763	0.812988779	0.204545455	0.230769231	0.152380952	0.36	0.340425532	0.202531646	0.272727273	0.283333333	0.145454545	0.065217391	0.116788321	0.322580645	0.25862069	0.256410256	0.4375	0.428571429	0.24	0.222222222	0.192307692	0.285714286	0.186440678	0.126760563	0.191176471	0.178571429	0.202898551	0.050847458	0.144578313	0.233766234	0.229166667	0.205479452	0.196078431	0.368421053	0.134453782	0.247191011	0.146788991	0.325	0.093023256	0.061538462	0.04	0.063829787
chr7	142494532	142500213	+	hsa_circ_0082797	0	0.011111111	0.052204442	-0.041525424	0.938456307	0.215909091	0.288461538	0.20952381	0.22	0.425531915	0.265822785	0.309090909	0.3	0.245454545	0.065217391	0.175182482	0.290322581	0.155172414	0.282051282	0.34375	0.204081633	0.22	0.351851852	0.230769231	0.261904762	0.288135593	0.197183099	0.235294118	0.178571429	0.275362319	0.101694915	0.228915663	0.168831169	0.208333333	0.232876712	0.215686275	0.263157895	0.18487395	0.337078652	0.23853211	0.325	0.093023256	0.123076923	0.066666667	0.127659574
chr2	131100658	131104197	+	POLR2A	0.027777778	0	0.069355454	0.088778729	0.980618837	0.264150943	0.2	0.225806452	0.170212766	0.254901961	0.26744186	0.307692308	0.372093023	0.242424242	0.209302326	0.18	0.346153846	0.136363636	0.21875	0.333333333	0.2	0.216216216	0.416666667	0.272727273	0.27027027	0.294117647	0.327868852	0.342465753	0.350877193	0.375	0.2	0.292682927	0.35	0.2	0.260869565	0.5	0.285714286	0.231884058	0.285714286	0.302325581	0.142857143	0.205882353	0.228571429	0.157894737	0.2
chr17	42396992	42399135	-	ELF1	0	0	0	0.136547995	0.949676981	0.094339623	0.218181818	0.14516129	0.085106383	0.117647059	0.337209302	0.292307692	0.325581395	0.181818182	0.093023256	0.2	0.461538462	0.022727273	0.25	0.259259259	0.088888889	0.162162162	0.3125	0.409090909	0.135135135	0.411764706	0.491803279	0.356164384	0.403508772	0.375	0.083333333	0.341463415	0.333333333	0.163636364	0.31884058	0.411764706	0.404761905	0.217391304	0.345238095	0.255813953	0.166666667	0.117647059	0.114285714	0.092105263	0.2
chrX	118371128	118371538	+	EIF4A3	0	0.007518797	0.040614984	0.05062167	0.641958518	0.194805195	0.192307692	0.442622951	0.24	0.189189189	0.078125	0.444444444	0.155555556	0.263157895	0.071428571	0.391891892	0.385964912	0.266666667	0.060606061	0.566666667	0.226415094	0.175	0.113636364	0.279069767	0	0.128205128	0.028169014	0.102941176	0.025641026	0.208333333	0.169491525	0.274193548	0.510638298	0.057142857	0.031746032	0.25	0	0.218181818	0.220588235	0.235294118	0.3	0.303030303	0.12962963	0.206896552	0.08
chr2	234346022	234347025	+	FOSL2	0	0.011494253	0.052064507	-0.016223524	0.933696022	0.132075472	0.236363636	0.193548387	0.042553191	0.411764706	0.244186047	0.323076923	0.511627907	0.272727273	0.093023256	0.17	0.365384615	0.022727273	0.125	0.148148148	0.111111111	0.189189189	0.479166667	0.363636364	0.135135135	0.274509804	0.278688525	0.273972603	0.315789474	0.303571429	0.083333333	0.304878049	0.416666667	0.163636364	0.289855072	0.5	0.5	0.246376812	0.321428571	0.23255814	0.071428571	0.235294118	0.1	0.065789474	0.171428571
chr10	97440228	97453900	-	BCLAF1	0.055555556	0.034482759	0	0.0784137	0.984019041	0.358490566	0.290909091	0.274193548	0.425531915	0.274509804	0.197674419	0.230769231	0.465116279	0.257575758	0.069767442	0.16	0.365384615	0.363636364	0.40625	0.481481481	0.466666667	0.351351351	0.25	0.204545455	0.324324324	0.235294118	0.163934426	0.178082192	0.280701754	0.232142857	0.033333333	0.158536585	0.266666667	0.290909091	0.260869565	0.264705882	0.523809524	0.231884058	0.25	0.186046512	0.30952381	0.058823529	0.042857143	0.039473684	0.085714286
chr16	30081437	30081741	+	ZBTB7A	0	0	0.124643402	0.536277603	0.924855491	0.188679245	0.236363636	0.161290323	0.340425532	0.392156863	0.38372093	0.046153846	0.23255814	0.045454545	0.162790698	0.13	0.192307692	0.068181818	0.40625	0.111111111	0.155555556	0.351351351	0.416666667	0.068181818	0.081081081	0.137254902	0.491803279	0.534246575	0.578947368	0.285714286	0.166666667	0.402439024	0.433333333	0.054545455	0.52173913	0.764705882	0.380952381	0.289855072	0.30952381	0.23255814	0	0.088235294	0.185714286	0.171052632	0.457142857
chr17	20841850	20852754	+	BACH1	0.013888889	0	0.036748808	0.000901307	0.377762666	0.264150943	0.272727273	0.225806452	0.29787234	0.294117647	0.209302326	0.230769231	0.441860465	0.196969697	0.046511628	0.14	0.346153846	0.295454545	0.34375	0.444444444	0.422222222	0.297297297	0.291666667	0.181818182	0.297297297	0.215686275	0.213114754	0.205479452	0.333333333	0.232142857	0.05	0.146341463	0.333333333	0.218181818	0.260869565	0.411764706	0.547619048	0.188405797	0.226190476	0.139534884	0.285714286	0.088235294	0.042857143	0.052631579	0.057142857
chr11	128628009	128651918	+	hsa_circ_0000370	0.040816327	0.02962963	0.040697273	-0.008050847	1	0.215909091	0.307692308	0.19047619	0.26	0.340425532	0.278481013	0.345454545	0.283333333	0.172727273	0.065217391	0.153284672	0.290322581	0.172413793	0.282051282	0.25	0.244897959	0.24	0.296296296	0.192307692	0.214285714	0.237288136	0.197183099	0.264705882	0.214285714	0.275362319	0.06779661	0.228915663	0.246753247	0.229166667	0.260273973	0.196078431	0.315789474	0.168067227	0.303370787	0.19266055	0.25	0.069767442	0.061538462	0.066666667	0.085106383
chr9	133274897	133276334	+	hsa_circ_0089091	0	0	0.028377131	0.066101695	0.94083645	0.113636364	0.211538462	0.095238095	0.12	0.29787234	0.35443038	0.345454545	0.366666667	0.118181818	0.065217391	0.124087591	0.274193548	0.103448276	0.282051282	0.09375	0.102040816	0.16	0.462962963	0.230769231	0.142857143	0.322033898	0.38028169	0.426470588	0.297619048	0.31884058	0.13559322	0.253012048	0.311688312	0.208333333	0.410958904	0.274509804	0.228070175	0.084033613	0.393258427	0.155963303	0.175	0.139534884	0.153846154	0.04	0.127659574
chr10	91474711	91534700	+	NFYA	0.111111111	0.264367816	0.040160744	0.063091483	0.980958858	0.509433962	0.272727273	0.338709677	0.574468085	0.31372549	0.151162791	0.153846154	0.418604651	0.287878788	0.046511628	0.12	0.403846154	0.522727273	0.40625	0.592592593	0.688888889	0.378378378	0.208333333	0.159090909	0.351351351	0.176470588	0.114754098	0.109589041	0.210526316	0.196428571	0.016666667	0.097560976	0.2	0.218181818	0.173913043	0.235294118	0.5	0.275362319	0.178571429	0.151162791	0.404761905	0.058823529	0.014285714	0.013157895	0.057142857
chr15	30054537	30065560	-	MAFK	0.013888889	0.022988506	0	0.009914376	0.961917715	0.339622642	0.254545455	0.322580645	0.425531915	0.31372549	0.174418605	0.2	0.488372093	0.257575758	0.046511628	0.15	0.365384615	0.409090909	0.3125	0.62962963	0.533333333	0.324324324	0.270833333	0.181818182	0.378378378	0.215686275	0.147540984	0.150684932	0.263157895	0.196428571	0.033333333	0.134146341	0.25	0.218181818	0.260869565	0.323529412	0.476190476	0.275362319	0.25	0.151162791	0.428571429	0.058823529	0.042857143	0.026315789	0.057142857
chr19	17626981	17632097	+	E2F4	0.069444444	0.011494253	0.051386555	0.011266336	0.958517511	0.41509434	0.290909091	0.241935484	0.255319149	0.274509804	0.290697674	0.230769231	0.441860465	0.242424242	0.093023256	0.19	0.365384615	0.181818182	0.34375	0.296296296	0.288888889	0.324324324	0.354166667	0.25	0.243243243	0.31372549	0.245901639	0.369863014	0.280701754	0.339285714	0.133333333	0.280487805	0.283333333	0.218181818	0.304347826	0.323529412	0.261904762	0.231884058	0.321428571	0.255813953	0.238095238	0.117647059	0.128571429	0.092105263	0.114285714
chr15	64410315	64411053	+	hsa_circ_0000614	0	0	0.033980049	0.225	1	0.181818182	0.307692308	0.247619048	0.36	0.489361702	0.17721519	0.145454545	0.3	0.236363636	0.086956522	0.175182482	0.435483871	0.327586207	0.307692308	0.46875	0.387755102	0.22	0.203703704	0.153846154	0.285714286	0.050847458	0.056338028	0.176470588	0.166666667	0.289855072	0.016949153	0.084337349	0.103896104	0.375	0.205479452	0.176470588	0.333333333	0.25210084	0.258426966	0.220183486	0.35	0.069767442	0	0.013333333	0.085106383
chr2	241976206	241979830	+	NFYB	0	0	0.044570601	-0.01306895	0.756885413	0.132075472	0.218181818	0.14516129	0.085106383	0.254901961	0.38372093	0.230769231	0.465116279	0.212121212	0.069767442	0.22	0.230769231	0.113636364	0.1875	0.222222222	0.088888889	0.162162162	0.395833333	0.340909091	0.135135135	0.352941176	0.508196721	0.479452055	0.403508772	0.339285714	0.1	0.353658537	0.45	0.145454545	0.362318841	0.411764706	0.333333333	0.173913043	0.452380952	0.244186047	0.166666667	0.147058824	0.128571429	0.078947368	0.142857143
chr16	30078770	30080299	+	ATF2	0	0	0.071435247	0.184767913	0.945936756	0.20754717	0.218181818	0.306451613	0.361702128	0.274509804	0.313953488	0.153846154	0.325581395	0.257575758	0.162790698	0.24	0.423076923	0.068181818	0.34375	0.444444444	0.311111111	0.324324324	0.333333333	0.272727273	0.243243243	0.31372549	0.327868852	0.273972603	0.298245614	0.232142857	0.133333333	0.256097561	0.3	0.2	0.289855072	0.264705882	0.30952381	0.31884058	0.297619048	0.302325581	0.166666667	0.117647059	0.128571429	0.131578947	0.142857143
chr4	83799882	83803093	-	MAZ	0	0	0	0.096439838	0.939816389	0.301886792	0.254545455	0.258064516	0.382978723	0.333333333	0.209302326	0.2	0.441860465	0.227272727	0.046511628	0.14	0.365384615	0.454545455	0.40625	0.555555556	0.644444444	0.189189189	0.270833333	0.159090909	0.378378378	0.254901961	0.147540984	0.164383562	0.210526316	0.285714286	0.016666667	0.109756098	0.233333333	0.236363636	0.289855072	0.147058824	0.547619048	0.246376812	0.214285714	0.151162791	0.452380952	0.058823529	0.014285714	0.013157895	0.057142857
chr16	29466718	29469336	+	hsa_circ_0038902	0	0	0.009587738	0.05	0.521251275	0.068181818	0.192307692	0.076190476	0.14	0.170212766	0.291139241	0.309090909	0.266666667	0.145454545	0.108695652	0.109489051	0.274193548	0.051724138	0.205128205	0.25	0.204081633	0.12	0.333333333	0.230769231	0.119047619	0.271186441	0.338028169	0.573529412	0.261904762	0.231884058	0.338983051	0.277108434	0.38961039	0.208333333	0.410958904	0.196078431	0.245614035	0.092436975	0.292134831	0.19266055	0.275	0.139534884	0.246153846	0.12	0.127659574
chr2	64083439	64085070	+	hsa_circ_0001020	0.010204082	0	0.04712258	0.166101695	0.984019041	0.238636364	0.384615385	0.161904762	0.34	0.319148936	0.215189873	0.254545455	0.416666667	0.190909091	0.086956522	0.102189781	0.274193548	0.189655172	0.256410256	0.4375	0.408163265	0.24	0.240740741	0.134615385	0.261904762	0.203389831	0.14084507	0.205882353	0.142857143	0.260869565	0.050847458	0.144578313	0.194805195	0.270833333	0.205479452	0.196078431	0.315789474	0.176470588	0.202247191	0.174311927	0.375	0.046511628	0.061538462	0.04	0.042553191
chr10	126336614	126337010	-	LARP7	0	0	0	-0.013321492	0.718463108	0	0.192307692	0.213114754	0	0.216216216	0.703125	0.666666667	0.111111111	0.526315789	0.107142857	0.310810811	0.052631579	0	0.151515152	0	0	0.125	0.295454545	0.23255814	0.088235294	0.333333333	0.464788732	0.514705882	0.448717949	0.479166667	0.084745763	0.532258065	0.595744681	0.371428571	0.317460317	0.25	0.425531915	0.136363636	0.75	0.294117647	0.075	0.090909091	0.092592593	0.051724138	0.2
chr6	33384318	33385472	-	hsa_circ_0075966	0	0	0	0.251271186	0.960217613	0.113636364	0.211538462	0.171428571	0.12	0.212765957	0.253164557	0.127272727	0.216666667	0.136363636	0.173913043	0.131386861	0.419354839	0.051724138	0.179487179	0.28125	0.183673469	0.3	0.148148148	0.230769231	0.238095238	0.254237288	0.338028169	0.352941176	0.297619048	0.173913043	0.13559322	0.144578313	0.285714286	0.270833333	0.356164384	0.274509804	0.333333333	0.109243697	0.224719101	0.174311927	0.175	0.069767442	0.153846154	0.08	0.14893617
chr19	50747498	50752396	+	CEBPB	0.055555556	0.091954023	0.053672267	0.01442091	0.833049983	0.358490566	0.254545455	0.290322581	0.212765957	0.333333333	0.244186047	0.276923077	0.395348837	0.303030303	0.139534884	0.21	0.326923077	0.136363636	0.1875	0.333333333	0.222222222	0.351351351	0.375	0.227272727	0.216216216	0.294117647	0.344262295	0.287671233	0.403508772	0.321428571	0.116666667	0.243902439	0.3	0.181818182	0.347826087	0.294117647	0.428571429	0.231884058	0.333333333	0.290697674	0.19047619	0.117647059	0.142857143	0.078947368	0.114285714
chr14	51712030	51713938	+	EBF1	0	0	0.044806617	0.086525462	0.937436246	0.490566038	0.163636364	0.306451613	0.70212766	0.254901961	0.093023256	0.092307692	0.441860465	0.212121212	0.023255814	0.16	0.423076923	0.454545455	0.4375	0.740740741	0.711111111	0.243243243	0.125	0.159090909	0.351351351	0.137254902	0.131147541	0.109589041	0.228070175	0.214285714	0.016666667	0.06097561	0.233333333	0.181818182	0.15942029	0.352941176	0.523809524	0.347826087	0.178571429	0.186046512	0.428571429	0.029411765	0.014285714	0.026315789	0.057142857
chr22	22522781	22550244	+	hsa_circ_0062464	0.040816327	0.037037037	0.041315634	-0.01440678	0.640258416	0.306818182	0.423076923	0.219047619	0.36	0.468085106	0.253164557	0.290909091	0.35	0.218181818	0.043478261	0.131386861	0.35483871	0.310344828	0.333333333	0.3125	0.326530612	0.36	0.277777778	0.211538462	0.238095238	0.220338983	0.154929577	0.161764706	0.19047619	0.231884058	0.016949153	0.13253012	0.194805195	0.3125	0.205479452	0.196078431	0.298245614	0.18487395	0.269662921	0.165137615	0.3	0.046511628	0.030769231	0.026666667	0.042553191
chr5	153674375	153709298	+	ARID3A	0.069444444	0.103448276	0.032611399	0.034249662	0.984019041	0.452830189	0.363636364	0.338709677	0.404255319	0.352941176	0.23255814	0.230769231	0.465116279	0.363636364	0.046511628	0.18	0.384615385	0.386363636	0.375	0.37037037	0.4	0.405405405	0.270833333	0.227272727	0.27027027	0.254901961	0.180327869	0.178082192	0.280701754	0.285714286	0.033333333	0.158536585	0.25	0.254545455	0.246376812	0.294117647	0.404761905	0.31884058	0.273809524	0.209302326	0.30952381	0.058823529	0.028571429	0.013157895	0.057142857
chr1	147841462	147851698	-	hsa_circ_0013969	0.051020408	0.011111111	0.000459847	-0.007627119	0.093845631	0.215909091	0.326923077	0.142857143	0.32	0.340425532	0.291139241	0.272727273	0.333333333	0.154545455	0.043478261	0.109489051	0.338709677	0.206896552	0.282051282	0.28125	0.346938776	0.24	0.314814815	0.173076923	0.19047619	0.220338983	0.197183099	0.264705882	0.226190476	0.246376812	0.050847458	0.192771084	0.220779221	0.291666667	0.287671233	0.196078431	0.315789474	0.142857143	0.258426966	0.165137615	0.275	0.046511628	0.061538462	0.04	0.063829787
chr3	194169185	194175121	-	hsa_circ_0001376	0	0.014814815	0	0.03559322	0.948316899	0.238636364	0.230769231	0.19047619	0.44	0.340425532	0.202531646	0.2	0.283333333	0.181818182	0.065217391	0.109489051	0.338709677	0.310344828	0.307692308	0.4375	0.489795918	0.22	0.222222222	0.173076923	0.30952381	0.152542373	0.112676056	0.176470588	0.142857143	0.173913043	0.016949153	0.13253012	0.181818182	0.208333333	0.205479452	0.176470588	0.333333333	0.168067227	0.202247191	0.155963303	0.4	0.046511628	0.046153846	0.013333333	0.063829787
chr11	134073036	134080348	-	FOXA1	0.013888889	0.034482759	0	0.035601622	0.998639918	0.41509434	0.236363636	0.290322581	0.404255319	0.274509804	0.174418605	0.215384615	0.441860465	0.242424242	0.069767442	0.13	0.384615385	0.363636364	0.40625	0.518518519	0.533333333	0.351351351	0.25	0.181818182	0.378378378	0.235294118	0.131147541	0.150684932	0.228070175	0.214285714	0.05	0.12195122	0.266666667	0.236363636	0.173913043	0.323529412	0.547619048	0.231884058	0.226190476	0.139534884	0.333333333	0.058823529	0.042857143	0.052631579	0.114285714
chr12	111951160	111957880	-	hsa_circ_0000438	0.010204082	0	0	0.19279661	0.952737164	0.306818182	0.25	0.219047619	0.6	0.319148936	0.151898734	0.2	0.316666667	0.209090909	0.02173913	0.102189781	0.387096774	0.413793103	0.307692308	0.4375	0.591836735	0.3	0.166666667	0.173076923	0.238095238	0.152542373	0.084507042	0.117647059	0.130952381	0.15942029	0.033898305	0.108433735	0.116883117	0.25	0.136986301	0.196078431	0.333333333	0.176470588	0.202247191	0.165137615	0.45	0.046511628	0.015384615	0.013333333	0.063829787
chr1	155774739	155774932	-	hsa_circ_0000138	0	0	0	0.598305085	0.87283237	0.056818182	0.307692308	0.295238095	0.1	0.212765957	0.392405063	0.290909091	0.166666667	0.372727273	0.108695652	0.189781022	0.758064516	0.172413793	0.128205128	0.15625	0.204081633	0.1	0.092592593	0.5	0.119047619	0.084745763	0.295774648	0.147058824	0.25	0.144927536	0.084745763	0.253012048	0.12987013	0.104166667	0.287671233	0.098039216	0.280701754	0.218487395	0.292134831	0.146788991	0.125	0.23255814	0	0.066666667	0.106382979
chr7	91431459	91456794	-	hsa_circ_0080989	0	0.011111111	0.012637169	0.053813559	0.810608637	0.329545455	0.423076923	0.247619048	0.46	0.468085106	0.227848101	0.236363636	0.316666667	0.236363636	0.02173913	0.131386861	0.338709677	0.396551724	0.358974359	0.40625	0.408163265	0.38	0.240740741	0.192307692	0.285714286	0.220338983	0.112676056	0.132352941	0.142857143	0.202898551	0.016949153	0.108433735	0.155844156	0.270833333	0.178082192	0.137254902	0.298245614	0.201680672	0.224719101	0.137614679	0.4	0.023255814	0.015384615	0.013333333	0.021276596
chr1	204527768	204539874	+	hsa_circ_0016169	0.030612245	0.014814815	0.033444869	-0.011864407	0.929955797	0.215909091	0.307692308	0.2	0.28	0.361702128	0.253164557	0.290909091	0.266666667	0.2	0.065217391	0.145985401	0.35483871	0.224137931	0.282051282	0.40625	0.265306122	0.26	0.259259259	0.211538462	0.214285714	0.220338983	0.14084507	0.220588235	0.178571429	0.231884058	0.033898305	0.204819277	0.207792208	0.229166667	0.219178082	0.215686275	0.245614035	0.176470588	0.280898876	0.211009174	0.35	0.069767442	0.046153846	0.053333333	0.085106383
chr3	188665002	188722549	+	hsa_circ_0068511	0.020408163	0.051851852	0.030626146	0.04279661	0.979938796	0.261363636	0.326923077	0.180952381	0.42	0.361702128	0.202531646	0.218181818	0.333333333	0.172727273	0.043478261	0.109489051	0.338709677	0.327586207	0.333333333	0.375	0.469387755	0.26	0.222222222	0.192307692	0.285714286	0.186440678	0.126760563	0.147058824	0.19047619	0.188405797	0.033898305	0.120481928	0.181818182	0.270833333	0.219178082	0.176470588	0.421052632	0.159663866	0.202247191	0.137614679	0.35	0.046511628	0.030769231	0.026666667	0.042553191
chr8	145317755	145319045	-	hsa_circ_0086004	0	0	0	0.204661017	0.674940496	0	0.134615385	0.066666667	0.04	0.14893617	0.367088608	0.4	0.166666667	0.072727273	0.108695652	0.145985401	0.274193548	0	0.102564103	0.125	0.020408163	0.08	0.333333333	0.269230769	0.119047619	0.288135593	0.323943662	0.720588235	0.214285714	0.420289855	0.338983051	0.481927711	0.38961039	0.083333333	0.246575342	0.215686275	0.157894737	0.092436975	0.438202247	0.220183486	0.05	0.23255814	0.307692308	0.226666667	0.085106383
chr17	37339965	37353956	-	TBP	0.027777778	0.057471264	0	0.19603425	0.904454267	0.150943396	0.2	0.177419355	0.14893617	0.235294118	0.325581395	0.246153846	0.325581395	0.212121212	0.069767442	0.2	0.307692308	0.136363636	0.21875	0.296296296	0.2	0.216216216	0.375	0.227272727	0.189189189	0.31372549	0.409836066	0.342465753	0.456140351	0.321428571	0.1	0.292682927	0.35	0.181818182	0.391304348	0.382352941	0.333333333	0.188405797	0.297619048	0.26744186	0.214285714	0.117647059	0.1	0.092105263	0.114285714
chr19	12801979	12802268	-	MAX	0	0	0	0.518702118	0.859231554	0.132075472	0.127272727	0.112903226	0.063829787	0.411764706	0.244186047	0.430769231	0.162790698	0.151515152	0.162790698	0.21	0.326923077	0.159090909	0.4375	0	0	0	0.354166667	0.704545455	0.189189189	0.470588235	0.229508197	0.424657534	0.298245614	0.553571429	0.116666667	0.512195122	0.283333333	0.127272727	0.246376812	0.411764706	0.071428571	0.246376812	0.5	0.081395349	0.166666667	0.088235294	0.142857143	0.223684211	0.085714286
chr16	602300	604636	+	EGR1	0	0.022988506	0.079979345	0.182514646	0.924855491	0.056603774	0.145454545	0.096774194	0.063829787	0.274509804	0.441860465	0.292307692	0.348837209	0.151515152	0.186046512	0.14	0.134615385	0.068181818	0.15625	0.185185185	0.044444444	0.162162162	0.625	0.340909091	0.216216216	0.529411765	0.836065574	0.616438356	0.421052632	0.392857143	0.266666667	0.414634146	0.4	0.109090909	0.362318841	0.352941176	0.214285714	0.086956522	0.44047619	0.174418605	0.047619048	0.352941176	0.3	0.157894737	0.171428571
chr17	62594499	62658386	-	ZBTB7A	0.277777778	0.402298851	0.000198	0.064894096	0.945256715	0.377358491	0.236363636	0.274193548	0.446808511	0.274509804	0.197674419	0.184615385	0.395348837	0.257575758	0.046511628	0.15	0.403846154	0.386363636	0.375	0.518518519	0.577777778	0.324324324	0.229166667	0.181818182	0.297297297	0.215686275	0.147540984	0.178082192	0.228070175	0.232142857	0.05	0.158536585	0.233333333	0.2	0.246376812	0.264705882	0.404761905	0.246376812	0.226190476	0.186046512	0.380952381	0.058823529	0.042857143	0.039473684	0.085714286
chr17	45730059	45734426	+	IRF3	0.055555556	0	0.037352312	0.084272195	1	0.339622642	0.254545455	0.241935484	0.382978723	0.333333333	0.186046512	0.230769231	0.418604651	0.272727273	0.093023256	0.16	0.384615385	0.318181818	0.46875	0.518518519	0.355555556	0.351351351	0.25	0.204545455	0.351351351	0.215686275	0.163934426	0.191780822	0.228070175	0.267857143	0.033333333	0.195121951	0.25	0.272727273	0.202898551	0.323529412	0.404761905	0.217391304	0.273809524	0.220930233	0.357142857	0.088235294	0.057142857	0.039473684	0.114285714
chr20	30532757	30539883	-	NFKB	0	0	0	0.022532672	0.95749745	0.226415094	0.236363636	0.290322581	0.276595745	0.274509804	0.220930233	0.261538462	0.465116279	0.287878788	0.069767442	0.21	0.346153846	0.227272727	0.28125	0.333333333	0.266666667	0.243243243	0.270833333	0.25	0.216216216	0.235294118	0.196721311	0.260273973	0.298245614	0.285714286	0.066666667	0.256097561	0.316666667	0.218181818	0.275362319	0.382352941	0.380952381	0.275362319	0.345238095	0.244186047	0.261904762	0.058823529	0.071428571	0.078947368	0.085714286
chr15	90760670	90763123	+	SPI1	0.013888889	0	0.045828298	-0.008562416	0.964637878	0.20754717	0.2	0.290322581	0.14893617	0.31372549	0.23255814	0.323076923	0.441860465	0.333333333	0.11627907	0.29	0.423076923	0.113636364	0.28125	0.333333333	0.133333333	0.216216216	0.3125	0.295454545	0.27027027	0.254901961	0.213114754	0.246575342	0.298245614	0.428571429	0.066666667	0.292682927	0.25	0.181818182	0.289855072	0.264705882	0.380952381	0.304347826	0.416666667	0.348837209	0.214285714	0.088235294	0.057142857	0.065789474	0.142857143
chr1	70740402	70766591	-	hsa_circ_0000084	0.112244898	0.011111111	5.96E-05	0.046186441	0.962937776	0.272727273	0.269230769	0.161904762	0.46	0.29787234	0.189873418	0.218181818	0.316666667	0.163636364	0.043478261	0.094890511	0.322580645	0.362068966	0.333333333	0.40625	0.571428571	0.24	0.203703704	0.134615385	0.285714286	0.169491525	0.112676056	0.161764706	0.166666667	0.173913043	0.033898305	0.13253012	0.168831169	0.25	0.232876712	0.176470588	0.385964912	0.142857143	0.191011236	0.137614679	0.4	0.046511628	0.046153846	0.026666667	0.042553191
chr2	27426100	27426735	-	EGR1	0	0	0	0.140153222	0.916354981	0.113207547	0.254545455	0.177419355	0.127659574	0.254901961	0.279069767	0.138461538	0.511627907	0.166666667	0.139534884	0.13	0.423076923	0.25	0.25	0.333333333	0.2	0.243243243	0.270833333	0.25	0.351351351	0.31372549	0.31147541	0.342465753	0.49122807	0.196428571	0.083333333	0.207317073	0.316666667	0.309090909	0.47826087	0.235294118	0.642857143	0.202898551	0.202380952	0.186046512	0.214285714	0.088235294	0.071428571	0.039473684	0.171428571
chr1	26581661	26586293	+	STAT2	0.013888889	0.011494253	0.052652171	0.235691753	1	0.301886792	0.218181818	0.338709677	0.319148936	0.254901961	0.220930233	0.261538462	0.372093023	0.363636364	0.093023256	0.16	0.365384615	0.25	0.40625	0.407407407	0.311111111	0.27027027	0.229166667	0.204545455	0.27027027	0.274509804	0.180327869	0.260273973	0.298245614	0.339285714	0.066666667	0.219512195	0.316666667	0.2	0.275362319	0.294117647	0.428571429	0.31884058	0.321428571	0.255813953	0.357142857	0.088235294	0.071428571	0.052631579	0.085714286
chr17	25637086	25638642	+	IRF4	0	0	0.036623672	0.153222172	0.951377083	0.41509434	0.272727273	0.274193548	0.468085106	0.274509804	0.197674419	0.276923077	0.279069767	0.242424242	0.023255814	0.1	0.423076923	0.363636364	0.3125	0.555555556	0.577777778	0.27027027	0.25	0.159090909	0.27027027	0.274509804	0.131147541	0.164383562	0.228070175	0.303571429	0	0.097560976	0.316666667	0.145454545	0.202898551	0.294117647	0.404761905	0.347826087	0.202380952	0.139534884	0.404761905	0.029411765	0.028571429	0	0.057142857
chrX	2644300	2656297	+	hsa_circ_0089814	0.071428571	0.077777778	0.680859679	-0.049152542	0.341380483	0.204545455	0.269230769	0.152380952	0.22	0.29787234	0.240506329	0.272727273	0.283333333	0.145454545	0.108695652	0.131386861	0.274193548	0.137931034	0.205128205	0.21875	0.306122449	0.22	0.296296296	0.192307692	0.19047619	0.220338983	0.211267606	0.235294118	0.285714286	0.217391304	0.06779661	0.180722892	0.233766234	0.208333333	0.328767123	0.196078431	0.49122807	0.117647059	0.224719101	0.165137615	0.225	0.11627907	0.092307692	0.066666667	0.085106383
chr7	100953764	100954265	+	hsa_circ_0081597	0	0	0.034389674	0.002118644	0.238354301	0.545454545	0.884615385	0.457142857	0.2	0.425531915	0.253164557	0.327272727	0.433333333	0.327272727	0.043478261	0.204379562	0.290322581	0.24137931	0.102564103	0.3125	0.285714286	0.48	0.185185185	0.153846154	0.380952381	0.13559322	0.084507042	0.058823529	0.166666667	0.231884058	0.033898305	0.072289157	0.051948052	0.291666667	0.219178082	0.117647059	0.350877193	0.369747899	0.247191011	0.110091743	0.2	0.139534884	0	0	0.042553191
chr11	62334277	62339373	-	FOS	0.055555556	0.022988506	0	0.134745381	0.809248555	0.301886792	0.236363636	0.290322581	0.234042553	0.196078431	0.255813953	0.246153846	0.325581395	0.287878788	0.139534884	0.22	0.480769231	0.181818182	0.3125	0.407407407	0.288888889	0.243243243	0.291666667	0.272727273	0.243243243	0.274509804	0.196721311	0.246575342	0.245614035	0.321428571	0.083333333	0.207317073	0.283333333	0.2	0.246376812	0.294117647	0.333333333	0.260869565	0.285714286	0.313953488	0.30952381	0.117647059	0.071428571	0.078947368	0.114285714
chr10	43169007	43187207	-	hsa_circ_0018232	0.051020408	0.014814815	0.000172639	-0.022457627	0.3049983	0.215909091	0.288461538	0.142857143	0.38	0.340425532	0.227848101	0.272727273	0.283333333	0.154545455	0.065217391	0.102189781	0.290322581	0.275862069	0.282051282	0.40625	0.510204082	0.26	0.259259259	0.173076923	0.285714286	0.220338983	0.126760563	0.191176471	0.154761905	0.217391304	0.033898305	0.168674699	0.194805195	0.229166667	0.219178082	0.176470588	0.315789474	0.142857143	0.235955056	0.146788991	0.375	0.046511628	0.030769231	0.04	0.063829787
chr2	234358627	234360706	+	hsa_circ_0001115	0	0	0.064135361	-0.105084746	0.886093166	0.147727273	0.192307692	0.142857143	0.2	0.319148936	0.341772152	0.272727273	0.2	0.136363636	0.086956522	0.153284672	0.274193548	0.120689655	0.128205128	0.15625	0.244897959	0.24	0.37037037	0.211538462	0.142857143	0.305084746	0.366197183	0.397058824	0.261904762	0.304347826	0.152542373	0.240963855	0.25974026	0.125	0.315068493	0.274509804	0.228070175	0.117647059	0.303370787	0.220183486	0.175	0.069767442	0.123076923	0.12	0.14893617
chr7	4683387	4684432	+	CNBP	0.03030303	0	0.111715411	-0.002220249	0.343760626	0.25974026	0.307692308	0.196721311	0.34	0.351351351	0.359375	0.422222222	0.288888889	0.192982456	0.107142857	0.27027027	0.333333333	0.4	0.333333333	0.466666667	0.264150943	0.375	0.340909091	0.11627907	0.411764706	0.307692308	0.154929577	0.25	0.153846154	0.3125	0.101694915	0.338709677	0.404255319	0.4	0.285714286	0.2	0.170212766	0.090909091	0.338235294	0.270588235	0.2	0.272727273	0.092592593	0.137931034	0.24
chr1	62910408	62914337	+	hsa_circ_0000080	0.010204082	0.007407407	0.049120483	0.159745763	0.998639918	0.329545455	0.346153846	0.257142857	0.5	0.404255319	0.164556962	0.218181818	0.233333333	0.2	0.043478261	0.116788321	0.370967742	0.327586207	0.41025641	0.5625	0.489795918	0.3	0.203703704	0.173076923	0.333333333	0.169491525	0.084507042	0.161764706	0.119047619	0.188405797	0.050847458	0.120481928	0.168831169	0.208333333	0.150684932	0.176470588	0.210526316	0.210084034	0.179775281	0.146788991	0.45	0.069767442	0.061538462	0.04	0.042553191
chr1	78324622	78327007	+	hsa_circ_0000088	0	0	0.030257326	0.155084746	0.962597756	0.329545455	0.288461538	0.238095238	0.58	0.319148936	0.17721519	0.181818182	0.316666667	0.181818182	0.043478261	0.072992701	0.387096774	0.379310345	0.256410256	0.5	0.714285714	0.3	0.148148148	0.153846154	0.30952381	0.152542373	0.084507042	0.102941176	0.154761905	0.130434783	0	0.072289157	0.168831169	0.166666667	0.150684932	0.156862745	0.403508772	0.18487395	0.191011236	0.100917431	0.425	0.046511628	0	0.013333333	0.021276596
chr6	32818720	32818926	-	UPF1	0	0	0	0.431172291	0.798027882	0.064935065	0.096153846	0.245901639	0.2	0.405405405	0.296875	0	0.644444444	0.263157895	0.178571429	0.256756757	0.50877193	0	0.151515152	0.633333333	0.094339623	0.25	0.545454545	0.11627907	0.294117647	0.743589744	0.338028169	0.220588235	0.192307692	0.104166667	0	0.080645161	0.510638298	0.685714286	0.46031746	0.6	0.404255319	0.090909091	0.220588235	0.341176471	0	0.151515152	0	0.086206897	0.2
chr18	47016823	47017815	-	ZNF143	0	0	0.003190177	0.11897251	0.907514451	0.58490566	0.309090909	0.467741935	0.574468085	0.294117647	0.186046512	0.184615385	0.441860465	0.287878788	0.139534884	0.14	0.596153846	0.340909091	0.1875	0.481481481	0.622222222	0.459459459	0.25	0.204545455	0.27027027	0.254901961	0.032786885	0.109589041	0.122807018	0.160714286	0.033333333	0.12195122	0.283333333	0.272727273	0.115942029	0.088235294	0.428571429	0.362318841	0.19047619	0.104651163	0.357142857	0.205882353	0.042857143	0.039473684	0.114285714
chr3	193332511	193336725	+	hsa_circ_0001375	0.010204082	0	0.048404816	0.168220339	0.978578715	0.306818182	0.211538462	0.171428571	0.56	0.319148936	0.17721519	0.181818182	0.25	0.145454545	0.065217391	0.102189781	0.338709677	0.362068966	0.333333333	0.4375	0.673469388	0.22	0.203703704	0.192307692	0.261904762	0.186440678	0.098591549	0.161764706	0.119047619	0.188405797	0.016949153	0.108433735	0.168831169	0.291666667	0.150684932	0.137254902	0.333333333	0.134453782	0.157303371	0.110091743	0.45	0.046511628	0.030769231	0.04	0.063829787
chr1	16770126	16782388	+	MAFF	0.069444444	0.057471264	0.036295784	0.010815683	1	0.226415094	0.236363636	0.225806452	0.234042553	0.235294118	0.220930233	0.276923077	0.465116279	0.257575758	0.069767442	0.19	0.403846154	0.159090909	0.28125	0.37037037	0.288888889	0.297297297	0.291666667	0.227272727	0.216216216	0.274509804	0.229508197	0.260273973	0.280701754	0.339285714	0.066666667	0.243902439	0.316666667	0.2	0.304347826	0.294117647	0.404761905	0.217391304	0.321428571	0.255813953	0.285714286	0.088235294	0.071428571	0.052631579	0.114285714
chr11	77327195	77336115	-	FOXP2	0	0.045977011	0.000177408	0.066246057	0.92383543	0.283018868	0.272727273	0.225806452	0.404255319	0.294117647	0.220930233	0.2	0.418604651	0.272727273	0.046511628	0.12	0.326923077	0.340909091	0.375	0.518518519	0.533333333	0.324324324	0.3125	0.181818182	0.324324324	0.254901961	0.147540984	0.219178082	0.298245614	0.232142857	0.066666667	0.158536585	0.266666667	0.2	0.289855072	0.264705882	0.523809524	0.246376812	0.25	0.162790698	0.333333333	0.088235294	0.042857143	0.026315789	0.085714286
chr4	52729602	52744020	+	hsa_circ_0001410	0.010204082	0.007407407	0.025687103	0.015677966	0.927575655	0.25	0.269230769	0.2	0.44	0.340425532	0.189873418	0.290909091	0.316666667	0.172727273	0.043478261	0.102189781	0.35483871	0.293103448	0.256410256	0.4375	0.469387755	0.28	0.259259259	0.173076923	0.261904762	0.186440678	0.098591549	0.161764706	0.154761905	0.202898551	0.033898305	0.144578313	0.207792208	0.229166667	0.191780822	0.196078431	0.368421053	0.168067227	0.247191011	0.128440367	0.35	0.069767442	0.046153846	0.013333333	0.042553191
chr1	6270429	6270960	+	SMARCB1	0	0	0.041684553	0.047318612	0.785107106	0.113207547	0.345454545	0.096774194	0.042553191	0.294117647	0.465116279	0.2	0.395348837	0.196969697	0	0.28	0.326923077	0	0.1875	0	0.088888889	0.216216216	0.479166667	0.386363636	0.108108108	0.509803922	0.37704918	0.438356164	0.701754386	0.303571429	0.1	0.317073171	0.4	0.2	0.52173913	0.617647059	0.142857143	0.275362319	0.333333333	0.26744186	0.047619048	0.058823529	0.128571429	0.052631579	0.114285714
chr20	2967410	2969120	+	hsa_circ_0001127	0	0	0.048615122	0.201694915	0.934036042	0.181818182	0.346153846	0.19047619	0.32	0.319148936	0.329113924	0.2	0.2	0.190909091	0.043478261	0.138686131	0.306451613	0.189655172	0.384615385	0.28125	0.367346939	0.2	0.222222222	0.192307692	0.30952381	0.271186441	0.338028169	0.25	0.261904762	0.246376812	0.033898305	0.13253012	0.194805195	0.1875	0.287671233	0.235294118	0.385964912	0.218487395	0.247191011	0.174311927	0.325	0.046511628	0.076923077	0.013333333	0.021276596
chr19	18232659	18242857	+	CREB1	0.180555556	0.022988506	0.043176681	0.021631365	0.865691942	0.264150943	0.254545455	0.209677419	0.191489362	0.274509804	0.313953488	0.323076923	0.395348837	0.303030303	0.11627907	0.23	0.346153846	0.159090909	0.3125	0.259259259	0.133333333	0.27027027	0.354166667	0.295454545	0.216216216	0.294117647	0.327868852	0.356164384	0.315789474	0.410714286	0.133333333	0.353658537	0.266666667	0.2	0.275362319	0.352941176	0.261904762	0.217391304	0.392857143	0.348837209	0.214285714	0.147058824	0.114285714	0.105263158	0.142857143
chr17	16285215	16286053	+	MYBL2	0	0.011494253	0.088734114	0.555205047	0.696021761	0.245283019	0.363636364	0.403225806	0.212765957	0.235294118	0.337209302	0.569230769	0.302325581	0.484848485	0.255813953	0.16	0.461538462	0.159090909	0.15625	0.185185185	0.177777778	0.189189189	0.291666667	0.522727273	0.216216216	0.568627451	0.37704918	0.219178082	0.280701754	0.303571429	0.083333333	0.304878049	0.316666667	0.436363636	0.15942029	0.352941176	0.380952381	0.536231884	0.380952381	0.197674419	0.095238095	0	0.157142857	0.052631579	0.371428571
chr1	146378601	146406601	+	hsa_circ_0013934	0.071428571	0.051851852	0.044503177	-0.075	0.021761306	0.25	0.307692308	0.20952381	0.32	0.382978723	0.240506329	0.272727273	0.333333333	0.190909091	0.065217391	0.124087591	0.338709677	0.275862069	0.282051282	0.34375	0.306122449	0.26	0.259259259	0.192307692	0.238095238	0.203389831	0.154929577	0.161764706	0.214285714	0.188405797	0.033898305	0.180722892	0.181818182	0.270833333	0.260273973	0.235294118	0.368421053	0.159663866	0.258426966	0.165137615	0.275	0.069767442	0.046153846	0.04	0.042553191
chr14	58752308	58758425	-	MAX	0.055555556	0	0	0.025687247	0.859571574	0.528301887	0.381818182	0.338709677	0.446808511	0.333333333	0.174418605	0.261538462	0.395348837	0.318181818	0.069767442	0.16	0.423076923	0.318181818	0.34375	0.444444444	0.577777778	0.405405405	0.229166667	0.204545455	0.351351351	0.235294118	0.131147541	0.123287671	0.175438596	0.267857143	0.033333333	0.146341463	0.216666667	0.2	0.144927536	0.235294118	0.404761905	0.31884058	0.226190476	0.209302326	0.30952381	0.058823529	0.042857143	0.026315789	0.057142857
chr9	130928343	130948055	-	EGR1	0.166666667	0.114942529	0.001205424	0.037404236	0.976878613	0.245283019	0.272727273	0.225806452	0.212765957	0.333333333	0.290697674	0.276923077	0.395348837	0.257575758	0.069767442	0.2	0.346153846	0.159090909	0.3125	0.333333333	0.222222222	0.297297297	0.333333333	0.272727273	0.216216216	0.274509804	0.295081967	0.342465753	0.298245614	0.357142857	0.1	0.280487805	0.316666667	0.2	0.289855072	0.323529412	0.30952381	0.231884058	0.392857143	0.255813953	0.238095238	0.117647059	0.071428571	0.078947368	0.114285714
chr19	18685679	18688270	+	SRF	0	0.011494253	0.041556249	0.024335286	0.742944577	0.150943396	0.272727273	0.193548387	0.191489362	0.235294118	0.244186047	0.230769231	0.465116279	0.181818182	0.093023256	0.14	0.346153846	0.090909091	0.25	0.333333333	0.266666667	0.216216216	0.333333333	0.204545455	0.216216216	0.254901961	0.295081967	0.342465753	0.333333333	0.285714286	0.116666667	0.207317073	0.416666667	0.181818182	0.376811594	0.470588235	0.30952381	0.231884058	0.297619048	0.174418605	0.238095238	0.058823529	0.085714286	0.065789474	0.171428571
chr12	2929251	2930958	+	hsa_circ_0000374	0	0	0.056970846	0.120762712	0.894933696	0.125	0.230769231	0.180952381	0.12	0.319148936	0.278481013	0.309090909	0.25	0.190909091	0.043478261	0.218978102	0.225806452	0.034482759	0.205128205	0.375	0.081632653	0.16	0.333333333	0.230769231	0.119047619	0.254237288	0.352112676	0.338235294	0.261904762	0.275362319	0.06779661	0.21686747	0.324675325	0.208333333	0.287671233	0.31372549	0.210526316	0.176470588	0.314606742	0.201834862	0.3	0.046511628	0.138461538	0.013333333	0.042553191
chr1	236973802	236990196	+	MYC	0	0.011494253	0.034394983	0.018026138	0.980618837	0.358490566	0.236363636	0.306451613	0.425531915	0.294117647	0.174418605	0.184615385	0.441860465	0.287878788	0.046511628	0.14	0.403846154	0.431818182	0.375	0.481481481	0.555555556	0.324324324	0.229166667	0.204545455	0.324324324	0.176470588	0.114754098	0.123287671	0.263157895	0.214285714	0.016666667	0.109756098	0.25	0.236363636	0.188405797	0.294117647	0.547619048	0.246376812	0.214285714	0.162790698	0.357142857	0.058823529	0.014285714	0.026315789	0.057142857
chr6	56765218	56765419	-	PTBP1	0	0	0	0.402309059	0.750425026	0.12987013	0.480769231	0.901639344	0	0	0.234375	0.666666667	1	0.877192982	0.535714286	0.337837838	0.263157895	0	0	0	0.188679245	0.25	0.227272727	0.11627907	0	0.128205128	0.211267606	0.514705882	0.064102564	0.9375	0.084745763	0.241935484	0.319148936	0.714285714	0.158730159	0.25	0.531914894	0.5	0.661764706	0.470588235	0.125	0.303030303	0.37037037	0.086206897	0.2
chr2	219553419	219555278	+	CEBPB	0	0	0.045136089	0.138350608	0.949676981	0.301886792	0.236363636	0.322580645	0.319148936	0.254901961	0.23255814	0.230769231	0.372093023	0.409090909	0.023255814	0.19	0.346153846	0.25	0.5625	0.37037037	0.288888889	0.297297297	0.208333333	0.272727273	0.297297297	0.235294118	0.163934426	0.273972603	0.333333333	0.267857143	0.016666667	0.219512195	0.3	0.181818182	0.246376812	0.294117647	0.619047619	0.289855072	0.345238095	0.220930233	0.357142857	0.029411765	0.014285714	0.026315789	0
chr16	18439234	18443075	-	hsa_circ_0038203	0	0.018518519	0.02083281	0.059745763	0.255695342	0.022727273	0.134615385	0.047619048	0.04	0.234042553	0.341772152	0.363636364	0.233333333	0.072727273	0.130434783	0.145985401	0.225806452	0	0.102564103	0.15625	0.040816327	0.14	0.388888889	0.288461538	0.142857143	0.305084746	0.422535211	0.602941176	0.321428571	0.304347826	0.220338983	0.445783133	0.363636364	0.083333333	0.397260274	0.352941176	0.157894737	0.033613445	0.393258427	0.211009174	0.05	0.279069767	0.323076923	0.16	0.127659574
chr1	38273472	38275126	+	NRF1	0	0	0.030626646	0.505182515	0.976878613	0.150943396	0.145454545	0.161290323	0.085106383	0.137254902	0.313953488	0.292307692	0.186046512	0.166666667	0.162790698	0.25	0.173076923	0.045454545	0.15625	0.148148148	0.133333333	0.189189189	0.291666667	0.295454545	0.189189189	0.294117647	0.409836066	0.630136986	0.333333333	0.553571429	0.45	0.597560976	0.216666667	0.127272727	0.31884058	0.264705882	0.19047619	0.15942029	0.392857143	0.255813953	0.095238095	0.294117647	0.428571429	0.368421053	0.285714286
chr3	183905451	183911795	+	STAT3	0	0.022988506	0.072148047	0.178458765	0.953757225	0.150943396	0.218181818	0.241935484	0.234042553	0.274509804	0.255813953	0.261538462	0.325581395	0.242424242	0.069767442	0.19	0.346153846	0.181818182	0.375	0.37037037	0.266666667	0.297297297	0.291666667	0.25	0.243243243	0.294117647	0.278688525	0.301369863	0.368421053	0.321428571	0.1	0.243902439	0.366666667	0.181818182	0.289855072	0.294117647	0.523809524	0.202898551	0.273809524	0.244186047	0.261904762	0.088235294	0.1	0.078947368	0.142857143
chr19	17523905	17524114	+	EIF4A3	0.015151515	0	0.031797543	0.01598579	0.165929956	0.12987013	0.634615385	0.31147541	0.48	0.891891892	0.375	0.533333333	0.533333333	0.421052632	0.178571429	0.324324324	0.087719298	0	0.424242424	0.633333333	0.264150943	0.825	0.431818182	0.325581395	0.411764706	0.256410256	0.197183099	0.205882353	0.179487179	0.5	0.084745763	0.161290323	0.29787234	0.685714286	0.222222222	0.125	0.29787234	0.218181818	0.558823529	0.164705882	0.25	0.151515152	0	0.086206897	0.4
chr3	52288437	52312659	-	TCF12	0.097222222	0.068965517	6.49E-05	0.104100946	0.98265896	0.301886792	0.272727273	0.225806452	0.29787234	0.254901961	0.220930233	0.2	0.418604651	0.242424242	0.069767442	0.14	0.346153846	0.227272727	0.3125	0.481481481	0.466666667	0.297297297	0.270833333	0.181818182	0.297297297	0.254901961	0.180327869	0.219178082	0.298245614	0.25	0.083333333	0.182926829	0.3	0.2	0.289855072	0.294117647	0.5	0.217391304	0.238095238	0.186046512	0.333333333	0.058823529	0.071428571	0.052631579	0.114285714
chr3	56697568	56703819	-	SIN3AK20	0.013888889	0	0	0.06399279	0.958857531	0.377358491	0.254545455	0.209677419	0.425531915	0.254901961	0.174418605	0.169230769	0.395348837	0.212121212	0.046511628	0.12	0.403846154	0.363636364	0.40625	0.592592593	0.6	0.27027027	0.229166667	0.204545455	0.351351351	0.215686275	0.131147541	0.164383562	0.245614035	0.214285714	0.066666667	0.12195122	0.216666667	0.2	0.260869565	0.264705882	0.476190476	0.246376812	0.178571429	0.162790698	0.380952381	0.088235294	0.042857143	0.026315789	0.085714286
chr14	106321266	106321744	-	hsa_circ_0000582	0	0	0	-0.105932203	0.831349881	0.045454545	0.288461538	0.038095238	0	0.361702128	0.683544304	0.490909091	0.216666667	0.154545455	0.130434783	0.058394161	0.306451613	0	0.153846154	0	0	0.04	0.574074074	0.442307692	0.142857143	0.525423729	0.38028169	0.485294118	0.392857143	0.333333333	0.13559322	0.43373494	0.220779221	0.395833333	0.369863014	0.294117647	0.263157895	0.109243697	0.449438202	0.155963303	0	0.046511628	0.2	0.133333333	0.212765957
chr12	6778196	6797392	-	TAF1	0.041666667	0.068965517	0	0.11762055	1	0.283018868	0.272727273	0.274193548	0.276595745	0.274509804	0.23255814	0.215384615	0.465116279	0.287878788	0.046511628	0.17	0.384615385	0.25	0.34375	0.407407407	0.377777778	0.297297297	0.291666667	0.227272727	0.297297297	0.274509804	0.213114754	0.219178082	0.315789474	0.25	0.05	0.170731707	0.283333333	0.218181818	0.289855072	0.323529412	0.5	0.260869565	0.261904762	0.197674419	0.30952381	0.088235294	0.057142857	0.039473684	0.085714286
chr17	3937308	3937586	-	RUNX3	0	0	0	0.674628211	0.970418225	0.339622642	0.254545455	0.177419355	0.085106383	0.215686275	0.465116279	0.276923077	0.581395349	0.212121212	0	0.18	0.269230769	0.090909091	0.125	0.148148148	0.244444444	0.486486486	0.604166667	0.318181818	0.108108108	0.62745098	0.229508197	0.397260274	0.385964912	0.321428571	0.183333333	0.170731707	0.3	0.254545455	0.31884058	0.647058824	0.428571429	0.057971014	0.476190476	0.127906977	0.261904762	0.411764706	0.1	0	0.114285714
chr1	154557692	154560734	-	SPI1	0	0	0	0.030193781	0.937436246	0.339622642	0.327272727	0.306451613	0.170212766	0.333333333	0.290697674	0.230769231	0.372093023	0.272727273	0.046511628	0.2	0.384615385	0.295454545	0.3125	0.333333333	0.222222222	0.324324324	0.3125	0.227272727	0.243243243	0.235294118	0.245901639	0.205479452	0.473684211	0.232142857	0.066666667	0.158536585	0.35	0.254545455	0.260869565	0.529411765	0.380952381	0.275362319	0.238095238	0.209302326	0.238095238	0.088235294	0.071428571	0.052631579	0.057142857
chr10	51381438	51384357	+	hsa_circ_0018359	0	0.007407407	0.013974336	0.067372881	0.577014621	0.238636364	0.25	0.171428571	0.54	0.319148936	0.189873418	0.163636364	0.25	0.181818182	0.02173913	0.080291971	0.338709677	0.362068966	0.282051282	0.40625	0.714285714	0.28	0.12962963	0.134615385	0.333333333	0.152542373	0.098591549	0.147058824	0.178571429	0.188405797	0.033898305	0.108433735	0.168831169	0.229166667	0.191780822	0.156862745	0.403508772	0.151260504	0.191011236	0.110091743	0.4	0.023255814	0.015384615	0.026666667	0.042553191
chr2	242374376	242375953	+	FBL	0	0	0.086745459	0.010213144	0.726623597	0.194805195	0.25	0.180327869	0.26	0.432432432	0.3125	0.222222222	0.377777778	0.263157895	0.142857143	0.175675676	0.263157895	0.333333333	0.212121212	0.466666667	0.339622642	0.125	0.409090909	0.255813953	0.294117647	0.384615385	0.183098592	0.279411765	0.230769231	0.375	0.13559322	0.209677419	0.382978723	0.228571429	0.476190476	0.225	0.382978723	0.145454545	0.279411765	0.188235294	0.4	0.121212121	0.12962963	0.068965517	0.28
chr14	106331852	106376869	-	hsa_circ_0033759	0.010204082	0.048148148	0.00045357	-0.069067797	0.4233254	0.193181818	0.326923077	0.161904762	0.18	0.489361702	0.443037975	0.381818182	0.266666667	0.209090909	0.065217391	0.167883212	0.241935484	0.155172414	0.205128205	0.1875	0.12244898	0.26	0.462962963	0.326923077	0.166666667	0.389830508	0.408450704	0.397058824	0.273809524	0.333333333	0.084745763	0.277108434	0.220779221	0.208333333	0.287671233	0.215686275	0.192982456	0.142857143	0.449438202	0.19266055	0.175	0.093023256	0.107692308	0.053333333	0.063829787
chr17	80721840	80739597	+	hsa_circ_0000818	0.112244898	0.018518519	0.04330569	-0.022457627	0.875892554	0.136363636	0.25	0.104761905	0.24	0.29787234	0.202531646	0.327272727	0.266666667	0.136363636	0.108695652	0.124087591	0.290322581	0.155172414	0.205128205	0.28125	0.306122449	0.2	0.259259259	0.192307692	0.214285714	0.186440678	0.183098592	0.264705882	0.202380952	0.246376812	0.084745763	0.253012048	0.272727273	0.166666667	0.287671233	0.294117647	0.298245614	0.109243697	0.269662921	0.19266055	0.275	0.11627907	0.123076923	0.106666667	0.106382979
chr1	146384513	146401880	+	hsa_circ_0013936	0.06122449	0.033333333	0.049699608	-0.075	0.021761306	0.295454545	0.326923077	0.219047619	0.36	0.425531915	0.227848101	0.272727273	0.333333333	0.2	0.065217391	0.116788321	0.35483871	0.327586207	0.282051282	0.34375	0.306122449	0.28	0.259259259	0.192307692	0.261904762	0.186440678	0.14084507	0.161764706	0.178571429	0.188405797	0.033898305	0.180722892	0.168831169	0.270833333	0.219178082	0.235294118	0.315789474	0.168067227	0.258426966	0.165137615	0.275	0.069767442	0.046153846	0.04	0.042553191
chr2	231249938	231261513	+	JUND	0.013888889	0.022988506	0.036945224	-0.045515998	0.761985719	0.433962264	0.345454545	0.35483871	0.382978723	0.352941176	0.197674419	0.184615385	0.534883721	0.333333333	0.023255814	0.18	0.423076923	0.363636364	0.40625	0.407407407	0.444444444	0.405405405	0.291666667	0.25	0.27027027	0.254901961	0.147540984	0.150684932	0.263157895	0.25	0.016666667	0.12195122	0.216666667	0.236363636	0.231884058	0.294117647	0.5	0.289855072	0.25	0.209302326	0.30952381	0.029411765	0.014285714	0.013157895	0.028571429
chr13	78293666	78327493	+	hsa_circ_0000497	0.010204082	0.055555556	0.029599729	0.016525424	1	0.261363636	0.269230769	0.19047619	0.5	0.340425532	0.151898734	0.218181818	0.3	0.181818182	0.02173913	0.102189781	0.338709677	0.362068966	0.333333333	0.4375	0.571428571	0.28	0.185185185	0.153846154	0.285714286	0.152542373	0.098591549	0.117647059	0.154761905	0.173913043	0.016949153	0.096385542	0.181818182	0.25	0.178082192	0.196078431	0.385964912	0.159663866	0.179775281	0.119266055	0.4	0.046511628	0.015384615	0.013333333	0.042553191
chr6	33380474	33382321	+	hsa_circ_0075963	0	0	0.060298069	0.248305085	0.980618837	0.102272727	0.173076923	0.171428571	0.2	0.212765957	0.35443038	0.254545455	0.216666667	0.154545455	0.02173913	0.197080292	0.290322581	0.103448276	0.153846154	0.3125	0.183673469	0.16	0.314814815	0.230769231	0.095238095	0.288135593	0.338028169	0.323529412	0.345238095	0.231884058	0.06779661	0.144578313	0.272727273	0.1875	0.383561644	0.294117647	0.315789474	0.168067227	0.325842697	0.174311927	0.125	0.023255814	0.076923077	0.026666667	0.085106383
chr1	154061896	154114000	-	RCOR1	0.263888889	0.206896552	0.000394416	0.052726453	0.909894594	0.320754717	0.309090909	0.225806452	0.340425532	0.294117647	0.244186047	0.215384615	0.441860465	0.242424242	0.069767442	0.13	0.365384615	0.340909091	0.375	0.444444444	0.466666667	0.324324324	0.3125	0.181818182	0.324324324	0.254901961	0.180327869	0.232876712	0.298245614	0.267857143	0.066666667	0.195121951	0.266666667	0.218181818	0.31884058	0.264705882	0.452380952	0.231884058	0.25	0.186046512	0.333333333	0.088235294	0.057142857	0.039473684	0.085714286
chr1	146747016	146757164	+	TBP	0	0.011494253	0.045105993	0.062190176	0.980618837	0.41509434	0.254545455	0.35483871	0.404255319	0.274509804	0.186046512	0.2	0.418604651	0.348484848	0.046511628	0.18	0.384615385	0.363636364	0.375	0.481481481	0.511111111	0.297297297	0.208333333	0.204545455	0.297297297	0.176470588	0.131147541	0.123287671	0.245614035	0.214285714	0.016666667	0.12195122	0.25	0.236363636	0.202898551	0.294117647	0.5	0.333333333	0.226190476	0.197674419	0.380952381	0.058823529	0.014285714	0.013157895	0.057142857
chr22	49832593	49834861	-	HNRNPC	0.015151515	0	0	-0.040852575	0.290717443	0.324675325	0.365384615	0.426229508	0.26	0.648648649	0.265625	0.4	0.311111111	0.403508772	0.178571429	0.337837838	0.298245614	0.288888889	0.272727273	0.4	0.264150943	0.425	0.363636364	0.325581395	0.352941176	0.282051282	0.154929577	0.220588235	0.153846154	0.25	0.084745763	0.225806452	0.468085106	0.4	0.301587302	0.175	0.191489362	0.181818182	0.323529412	0.247058824	0.275	0.333333333	0.148148148	0.103448276	0.24
chr10	5741487	5756170	+	hsa_circ_0000209	0.020408163	0.02962963	0.027468423	0.045338983	0.925875553	0.284090909	0.269230769	0.161904762	0.5	0.29787234	0.164556962	0.163636364	0.316666667	0.154545455	0.02173913	0.072992701	0.322580645	0.379310345	0.333333333	0.5	0.571428571	0.22	0.166666667	0.115384615	0.285714286	0.13559322	0.098591549	0.102941176	0.178571429	0.144927536	0.016949153	0.096385542	0.142857143	0.270833333	0.178082192	0.156862745	0.473684211	0.142857143	0.179775281	0.100917431	0.425	0.046511628	0.030769231	0.013333333	0.021276596
chr7	135283285	135283560	+	hsa_circ_0001751	0	0	0.03411816	0.152542373	0.868412105	0.079545455	0.211538462	0.066666667	0.44	0.319148936	0.278481013	0.527272727	0.066666667	0.1	0	0.182481752	0.35483871	0.379310345	0.282051282	0.46875	0.897959184	0.14	0.462962963	0.134615385	0.357142857	0.118644068	0.056338028	0.058823529	0.130952381	0.260869565	0	0.21686747	0.194805195	0.229166667	0.054794521	0.078431373	0.192982456	0.12605042	0.168539326	0.229357798	0.45	0.093023256	0	0.053333333	0
chr20	2903852	2945848	+	hsa_circ_0001126	0.193877551	0.048148148	0.031727896	0.038135593	0.971438286	0.204545455	0.288461538	0.142857143	0.36	0.29787234	0.240506329	0.218181818	0.333333333	0.145454545	0.043478261	0.102189781	0.306451613	0.293103448	0.307692308	0.40625	0.448979592	0.24	0.240740741	0.173076923	0.261904762	0.220338983	0.14084507	0.176470588	0.19047619	0.188405797	0.050847458	0.144578313	0.181818182	0.291666667	0.232876712	0.196078431	0.403508772	0.12605042	0.213483146	0.146788991	0.35	0.046511628	0.046153846	0.04	0.063829787
chr20	32878137	32879337	-	MEF2C	0	0	0	0.304191077	0.913294798	0.056603774	0.381818182	0.209677419	0.085106383	0.333333333	0.255813953	0.307692308	0.465116279	0.333333333	0.162790698	0.21	0.538461538	0.068181818	0.21875	0.259259259	0.155555556	0.189189189	0.333333333	0.340909091	0.081081081	0.235294118	0.229508197	0.410958904	0.228070175	0.321428571	0.066666667	0.426829268	0.3	0.236363636	0.231884058	0.411764706	0.142857143	0.347826087	0.297619048	0.360465116	0.261904762	0.176470588	0.185714286	0.065789474	0.085714286
chr5	96058342	96065429	+	RBBP5	0.013888889	0.057471264	0.037097288	0.027039207	0.947976879	0.528301887	0.309090909	0.322580645	0.574468085	0.333333333	0.174418605	0.2	0.418604651	0.257575758	0.023255814	0.13	0.403846154	0.477272727	0.5	0.444444444	0.577777778	0.351351351	0.25	0.159090909	0.378378378	0.215686275	0.131147541	0.136986301	0.245614035	0.25	0.033333333	0.12195122	0.2	0.254545455	0.202898551	0.264705882	0.476190476	0.304347826	0.202380952	0.151162791	0.333333333	0.029411765	0.042857143	0.013157895	0.057142857
chr16	15222078	15224648	-	hsa_circ_0038036	0.010204082	0	0.009156141	0.001271186	0.142808569	0.079545455	0.153846154	0.047619048	0.08	0.319148936	0.265822785	0.381818182	0.266666667	0.090909091	0.152173913	0.160583942	0.258064516	0.034482759	0.179487179	0.21875	0.102040816	0.12	0.388888889	0.346153846	0.214285714	0.322033898	0.253521127	0.455882353	0.25	0.304347826	0.186440678	0.385542169	0.285714286	0.208333333	0.287671233	0.274509804	0.245614035	0.058823529	0.337078652	0.23853211	0.1	0.162790698	0.276923077	0.186666667	0.191489362
chr19	45766370	45766625	+	FBL	0	0	0.156500401	0.289076377	0.823869432	0.155844156	0.307692308	0.327868852	0.08	0.324324324	0.734375	0.444444444	0.266666667	0.350877193	0.285714286	0.27027027	0.350877193	0	0.121212121	0	0.075471698	0.3	0.613636364	0.372093023	0	0.794871795	0.549295775	0.514705882	0.397435897	0.645833333	0.13559322	0.435483871	0.255319149	0.685714286	0.19047619	0.2	0.425531915	0.218181818	0.455882353	0.235294118	0	0.242424242	0.37037037	0.068965517	0.32
chr1	41536266	41541123	-	MOV10	0.03030303	0.015037594	0	0.134991119	0.984019041	0.324675325	0.288461538	0.327868852	0.42	0.378378378	0.328125	0.288888889	0.422222222	0.421052632	0.071428571	0.243243243	0.350877193	0.377777778	0.424242424	0.5	0.339622642	0.35	0.272727273	0.209302326	0.352941176	0.384615385	0.183098592	0.176470588	0.217948718	0.3125	0.016949153	0.193548387	0.255319149	0.428571429	0.285714286	0.2	0.425531915	0.2	0.308823529	0.211764706	0.375	0.060606061	0.037037037	0.034482759	0.08
chr1	161480623	161561188	+	hsa_circ_0000146	0.163265306	0.085185185	0.052927956	0.007627119	0.90717443	0.25	0.346153846	0.19047619	0.34	0.340425532	0.240506329	0.254545455	0.3	0.190909091	0.065217391	0.131386861	0.322580645	0.24137931	0.307692308	0.3125	0.367346939	0.28	0.240740741	0.211538462	0.238095238	0.203389831	0.169014085	0.205882353	0.202380952	0.217391304	0.050847458	0.168674699	0.194805195	0.25	0.232876712	0.196078431	0.368421053	0.176470588	0.235955056	0.174311927	0.3	0.069767442	0.046153846	0.04	0.063829787
chr9	2643266	2643521	+	hsa_circ_0001835	0	0	0.122612874	0.577542373	0.972798368	0.045454545	0.307692308	0.076190476	0.08	0.085106383	0.544303797	0.563636364	0.2	0.072727273	0.52173913	0.116788321	0.5	0.137931034	0	0.125	0	0.08	0.148148148	0.461538462	0.095238095	0.338983051	0.281690141	0.352941176	0.416666667	0.347826087	0.13559322	0.289156627	0.454545455	0.416666667	0.219178082	0.31372549	0.070175439	0.134453782	0.483146067	0.183486239	0	0.093023256	0.184615385	0.32	0
chr13	113209200	113223573	-	POU2F2	0	0.034482759	0.00011088	-0.056782334	0.794627678	0.301886792	0.181818182	0.290322581	0.404255319	0.254901961	0.174418605	0.2	0.395348837	0.257575758	0.069767442	0.12	0.403846154	0.363636364	0.3125	0.481481481	0.466666667	0.297297297	0.229166667	0.204545455	0.27027027	0.176470588	0.163934426	0.178082192	0.298245614	0.25	0.066666667	0.158536585	0.283333333	0.181818182	0.246376812	0.411764706	0.5	0.246376812	0.238095238	0.162790698	0.380952381	0.117647059	0.057142857	0.039473684	0.114285714
chr21	17135209	17163983	+	NFE2	0.041666667	0.068965517	0.030606054	0.025687247	0.897653859	0.58490566	0.327272727	0.387096774	0.595744681	0.352941176	0.162790698	0.184615385	0.418604651	0.348484848	0.046511628	0.15	0.384615385	0.590909091	0.40625	0.555555556	0.644444444	0.432432432	0.208333333	0.181818182	0.351351351	0.176470588	0.098360656	0.095890411	0.157894737	0.214285714	0.016666667	0.085365854	0.216666667	0.218181818	0.130434783	0.205882353	0.452380952	0.31884058	0.19047619	0.151162791	0.404761905	0.058823529	0.014285714	0.013157895	0.057142857
chr4	20702035	20729980	+	RCOR1	0.027777778	0.034482759	0.037011752	0.003605228	1	0.41509434	0.236363636	0.306451613	0.446808511	0.294117647	0.151162791	0.169230769	0.418604651	0.257575758	0.046511628	0.14	0.423076923	0.409090909	0.40625	0.555555556	0.577777778	0.324324324	0.1875	0.181818182	0.324324324	0.176470588	0.114754098	0.109589041	0.263157895	0.196428571	0.033333333	0.085365854	0.233333333	0.236363636	0.173913043	0.294117647	0.571428571	0.246376812	0.19047619	0.162790698	0.380952381	0.058823529	0.028571429	0.026315789	0.085714286
chr19	47421744	47440665	+	hsa_circ_0000943	0.071428571	0.007407407	0.032514188	0.162711864	0.976878613	0.238636364	0.307692308	0.19047619	0.3	0.319148936	0.253164557	0.290909091	0.3	0.181818182	0.086956522	0.138686131	0.338709677	0.224137931	0.307692308	0.34375	0.346938776	0.26	0.240740741	0.211538462	0.261904762	0.220338983	0.154929577	0.220588235	0.178571429	0.260869565	0.050847458	0.180722892	0.207792208	0.25	0.219178082	0.196078431	0.298245614	0.168067227	0.258426966	0.183486239	0.325	0.093023256	0.076923077	0.053333333	0.063829787
chrX	147743428	147744289	+	hsa_circ_0001947	0	0	0.049159719	0.490677966	0.84733084	0.318181818	0.788461538	0.352380952	0.24	0.468085106	0.493670886	0.345454545	0.433333333	0.245454545	0.02173913	0.138686131	0.322580645	0.155172414	0.384615385	0.0625	0.06122449	0.7	0.388888889	0.192307692	0.19047619	0.474576271	0.197183099	0.25	0.19047619	0.289855072	0.050847458	0.108433735	0.194805195	0.291666667	0.164383562	0.235294118	0.421052632	0.218487395	0.393258427	0.064220183	0.2	0.069767442	0.076923077	0.013333333	0.021276596
chr22	42912016	42973104	-	hsa_circ_0001242	0.408163265	0.085185185	7.69E-05	-0.062711864	0.781366882	0.170454545	0.307692308	0.133333333	0.2	0.340425532	0.316455696	0.309090909	0.3	0.163636364	0.108695652	0.138686131	0.290322581	0.137931034	0.256410256	0.25	0.204081633	0.22	0.351851852	0.25	0.19047619	0.254237288	0.253521127	0.338235294	0.238095238	0.275362319	0.101694915	0.277108434	0.220779221	0.229166667	0.315068493	0.235294118	0.263157895	0.134453782	0.314606742	0.211009174	0.25	0.11627907	0.123076923	0.093333333	0.106382979
chr17	36638763	36654068	+	STAT1	0.055555556	0.022988506	0.030943446	0.009463722	0.876572594	0.20754717	0.236363636	0.209677419	0.212765957	0.274509804	0.244186047	0.276923077	0.395348837	0.242424242	0.093023256	0.22	0.346153846	0.159090909	0.25	0.259259259	0.244444444	0.243243243	0.3125	0.227272727	0.189189189	0.215686275	0.262295082	0.301369863	0.333333333	0.321428571	0.083333333	0.268292683	0.333333333	0.181818182	0.304347826	0.352941176	0.357142857	0.217391304	0.333333333	0.290697674	0.214285714	0.147058824	0.085714286	0.065789474	0.114285714
chr12	23123769	23210231	+	hsa_circ_0025621	0.06122449	0.125925926	0.032744896	0.055932203	0.980958858	0.272727273	0.346153846	0.19047619	0.46	0.361702128	0.202531646	0.236363636	0.333333333	0.181818182	0.043478261	0.109489051	0.338709677	0.379310345	0.333333333	0.375	0.489795918	0.28	0.222222222	0.173076923	0.261904762	0.169491525	0.112676056	0.132352941	0.19047619	0.188405797	0.016949153	0.120481928	0.181818182	0.270833333	0.205479452	0.176470588	0.403508772	0.176470588	0.191011236	0.128440367	0.375	0.046511628	0.030769231	0.013333333	0.042553191
chr1	234452347	234455933	+	GATA2	0.013888889	0.034482759	0.041510313	-0.022532672	0.928595716	0.377358491	0.327272727	0.322580645	0.255319149	0.352941176	0.290697674	0.323076923	0.558139535	0.303030303	0.023255814	0.18	0.423076923	0.295454545	0.34375	0.296296296	0.244444444	0.432432432	0.375	0.204545455	0.297297297	0.274509804	0.213114754	0.191780822	0.403508772	0.375	0.066666667	0.12195122	0.3	0.272727273	0.333333333	0.323529412	0.5	0.231884058	0.392857143	0.220930233	0.19047619	0.058823529	0.028571429	0.013157895	0.114285714
chr9	134404514	134404971	-	MXI1	0	0	0	0.166291122	0.810268616	0.037735849	0.127272727	0.14516129	0.085106383	0.352941176	0.174418605	0.276923077	0.255813953	0.272727273	0.255813953	0.26	0.346153846	0.045454545	0.34375	0.074074074	0.044444444	0.108108108	0.375	0.636363636	0.189189189	0.392156863	0.393442623	0.328767123	0.350877193	0.232142857	0.066666667	0.268292683	0.333333333	0.127272727	0.289855072	0.529411765	0.428571429	0.15942029	0.369047619	0.279069767	0.095238095	0.323529412	0.214285714	0.118421053	0.257142857
chr10	102737388	102740986	+	SP1	0	0	0.066017966	0.273997296	0.943216593	0.132075472	0.2	0.177419355	0.127659574	0.274509804	0.302325581	0.261538462	0.395348837	0.227272727	0.069767442	0.26	0.423076923	0.181818182	0.40625	0.222222222	0.155555556	0.189189189	0.416666667	0.363636364	0.189189189	0.333333333	0.327868852	0.328767123	0.385964912	0.303571429	0.1	0.256097561	0.366666667	0.254545455	0.275362319	0.382352941	0.380952381	0.188405797	0.333333333	0.279069767	0.238095238	0.117647059	0.1	0.052631579	0.142857143
chr22	20024282	20030966	+	RCOR1	0.041666667	0.011494253	0.03862268	-0.052726453	0.826249575	0.245283019	0.254545455	0.225806452	0.191489362	0.31372549	0.313953488	0.307692308	0.441860465	0.242424242	0.093023256	0.2	0.346153846	0.113636364	0.28125	0.259259259	0.2	0.297297297	0.4375	0.340909091	0.189189189	0.31372549	0.31147541	0.315068493	0.333333333	0.375	0.083333333	0.280487805	0.35	0.2	0.333333333	0.323529412	0.285714286	0.188405797	0.392857143	0.23255814	0.214285714	0.147058824	0.1	0.065789474	0.114285714
chr6	168348972	168372700	+	SIN3AK20	0.013888889	0.057471264	0.039918392	-0.080666967	0.929955797	0.377358491	0.236363636	0.322580645	0.425531915	0.31372549	0.174418605	0.215384615	0.418604651	0.318181818	0.093023256	0.16	0.384615385	0.340909091	0.3125	0.518518519	0.488888889	0.297297297	0.270833333	0.227272727	0.297297297	0.176470588	0.131147541	0.164383562	0.245614035	0.267857143	0.05	0.134146341	0.233333333	0.181818182	0.217391304	0.323529412	0.523809524	0.289855072	0.261904762	0.209302326	0.30952381	0.088235294	0.057142857	0.052631579	0.085714286
chr2	152417721	152454644	-	JUN	0.208333333	0.229885057	0	0.083370888	1	0.509433962	0.381818182	0.306451613	0.468085106	0.352941176	0.23255814	0.215384615	0.465116279	0.333333333	0.069767442	0.13	0.365384615	0.431818182	0.375	0.444444444	0.511111111	0.378378378	0.270833333	0.227272727	0.351351351	0.235294118	0.147540984	0.164383562	0.245614035	0.214285714	0.033333333	0.146341463	0.266666667	0.272727273	0.202898551	0.235294118	0.452380952	0.289855072	0.226190476	0.162790698	0.285714286	0.088235294	0.028571429	0.039473684	0.057142857
chr6	27100875	27114932	+	hsa_circ_0001591	0.020408163	0.007407407	0.043875399	0.077118644	0.75382523	0.295454545	0.384615385	0.180952381	0.48	0.361702128	0.215189873	0.254545455	0.25	0.172727273	0.086956522	0.102189781	0.290322581	0.310344828	0.333333333	0.40625	0.489795918	0.28	0.222222222	0.192307692	0.30952381	0.186440678	0.14084507	0.205882353	0.166666667	0.188405797	0.101694915	0.168674699	0.181818182	0.229166667	0.205479452	0.176470588	0.333333333	0.193277311	0.191011236	0.137614679	0.35	0.11627907	0.076923077	0.08	0.106382979
chr4	89396991	89415482	+	hsa_circ_0001426	0.081632653	0.025925926	0.026225422	0.028813559	0.917375043	0.25	0.288461538	0.19047619	0.44	0.276595745	0.202531646	0.236363636	0.316666667	0.181818182	0.043478261	0.138686131	0.306451613	0.310344828	0.307692308	0.4375	0.448979592	0.24	0.203703704	0.173076923	0.261904762	0.203389831	0.112676056	0.161764706	0.166666667	0.173913043	0.033898305	0.144578313	0.168831169	0.229166667	0.219178082	0.196078431	0.333333333	0.176470588	0.213483146	0.165137615	0.35	0.046511628	0.046153846	0.026666667	0.042553191
chr15	35166877	35212635	-	GATA3	0.069444444	0.137931034	0	0.067598017	0.913974838	0.452830189	0.272727273	0.322580645	0.531914894	0.294117647	0.162790698	0.153846154	0.441860465	0.303030303	0.046511628	0.13	0.403846154	0.5	0.40625	0.555555556	0.644444444	0.351351351	0.208333333	0.181818182	0.351351351	0.196078431	0.114754098	0.136986301	0.210526316	0.196428571	0.033333333	0.097560976	0.216666667	0.2	0.188405797	0.264705882	0.547619048	0.289855072	0.19047619	0.151162791	0.380952381	0.058823529	0.028571429	0.026315789	0.057142857
chr19	3052907	3062964	-	FOXP2	0.013888889	0.057471264	0	0.0261379	0.713022781	0.20754717	0.2	0.209677419	0.127659574	0.235294118	0.302325581	0.261538462	0.279069767	0.242424242	0.162790698	0.21	0.211538462	0.090909091	0.25	0.222222222	0.155555556	0.216216216	0.375	0.25	0.162162162	0.31372549	0.540983607	0.438356164	0.438596491	0.392857143	0.2	0.37804878	0.266666667	0.145454545	0.347826087	0.323529412	0.30952381	0.217391304	0.345238095	0.244186047	0.166666667	0.176470588	0.257142857	0.171052632	0.142857143
chr10	94291504	94297307	-	hsa_circ_0000251	0.010204082	0.007407407	0	0.10720339	0.953757225	0.204545455	0.307692308	0.123809524	0.44	0.29787234	0.215189873	0.236363636	0.35	0.136363636	0.065217391	0.080291971	0.306451613	0.293103448	0.307692308	0.40625	0.551020408	0.22	0.222222222	0.153846154	0.333333333	0.203389831	0.126760563	0.235294118	0.166666667	0.202898551	0.06779661	0.144578313	0.207792208	0.25	0.232876712	0.176470588	0.385964912	0.12605042	0.224719101	0.119266055	0.375	0.069767442	0.061538462	0.04	0.085106383
chr5	122137563	122144050	+	hsa_circ_0001521	0.030612245	0.014814815	0.038462384	0.057627119	0.958177491	0.284090909	0.307692308	0.19047619	0.48	0.340425532	0.202531646	0.236363636	0.316666667	0.2	0.02173913	0.109489051	0.338709677	0.293103448	0.230769231	0.53125	0.612244898	0.22	0.222222222	0.153846154	0.261904762	0.152542373	0.084507042	0.161764706	0.119047619	0.202898551	0.033898305	0.108433735	0.168831169	0.208333333	0.150684932	0.156862745	0.298245614	0.193277311	0.202247191	0.165137615	0.425	0.046511628	0.030769231	0.026666667	0.042553191
chr12	9905081	9907857	-	BCLAF1	0	0	0	0.049571879	0.971438286	0.566037736	0.363636364	0.483870968	0.553191489	0.352941176	0.174418605	0.138461538	0.441860465	0.348484848	0.046511628	0.14	0.403846154	0.613636364	0.53125	0.37037037	0.577777778	0.405405405	0.166666667	0.204545455	0.405405405	0.137254902	0.081967213	0.082191781	0.228070175	0.160714286	0	0.073170732	0.25	0.236363636	0.15942029	0.294117647	0.571428571	0.260869565	0.202380952	0.127906977	0.285714286	0.029411765	0.014285714	0.013157895	0.028571429
chr19	40556230	40589144	-	hsa_circ_0000934	0.051020408	0.040740741	4.71E-05	0.019915254	0.510710643	0.25	0.307692308	0.2	0.42	0.340425532	0.17721519	0.2	0.333333333	0.181818182	0.043478261	0.094890511	0.35483871	0.362068966	0.307692308	0.46875	0.489795918	0.26	0.148148148	0.153846154	0.261904762	0.169491525	0.098591549	0.117647059	0.154761905	0.144927536	0.033898305	0.096385542	0.155844156	0.270833333	0.164383562	0.176470588	0.438596491	0.151260504	0.179775281	0.119266055	0.4	0.046511628	0.030769231	0.026666667	0.063829787
chr15	60656627	60678285	-	ETS1	0.027777778	0.264367816	0.001170576	-0.000450653	0.957157429	0.339622642	0.254545455	0.241935484	0.340425532	0.274509804	0.197674419	0.261538462	0.418604651	0.287878788	0.069767442	0.16	0.326923077	0.318181818	0.3125	0.444444444	0.444444444	0.297297297	0.3125	0.25	0.27027027	0.254901961	0.213114754	0.205479452	0.315789474	0.25	0.05	0.219512195	0.266666667	0.2	0.275362319	0.264705882	0.476190476	0.231884058	0.25	0.197674419	0.333333333	0.147058824	0.085714286	0.065789474	0.085714286
chr2	97025880	97031796	+	hsa_circ_0001047	0.010204082	0.011111111	0.038195578	0.017372881	0.960897654	0.227272727	0.307692308	0.19047619	0.3	0.404255319	0.202531646	0.218181818	0.316666667	0.190909091	0.065217391	0.116788321	0.403225806	0.275862069	0.282051282	0.40625	0.387755102	0.26	0.277777778	0.211538462	0.261904762	0.186440678	0.126760563	0.191176471	0.178571429	0.202898551	0.033898305	0.13253012	0.194805195	0.1875	0.260273973	0.176470588	0.315789474	0.168067227	0.247191011	0.146788991	0.375	0.046511628	0.030769231	0.013333333	0.063829787
chr17	44597577	44601250	+	FBL	0	0.007518797	0.053615785	0.080817052	0.64433866	0.38961039	0.346153846	0.393442623	0.52	0.459459459	0.234375	0.288888889	0.422222222	0.456140351	0.071428571	0.216216216	0.333333333	0.466666667	0.484848485	0.433333333	0.547169811	0.325	0.25	0.255813953	0.352941176	0.256410256	0.084507042	0.147058824	0.128205128	0.208333333	0.033898305	0.129032258	0.276595745	0.4	0.174603175	0.175	0.382978723	0.209090909	0.279411765	0.188235294	0.425	0.060606061	0.055555556	0.017241379	0.08
chr19	18233482	18239268	+	HNF4A	0.125	0.022988506	0.044068473	-0.009013069	0.865691942	0.245283019	0.254545455	0.209677419	0.170212766	0.254901961	0.348837209	0.307692308	0.395348837	0.287878788	0.093023256	0.22	0.403846154	0.159090909	0.3125	0.222222222	0.111111111	0.27027027	0.375	0.295454545	0.216216216	0.31372549	0.344262295	0.397260274	0.350877193	0.410714286	0.133333333	0.353658537	0.25	0.218181818	0.289855072	0.382352941	0.261904762	0.202898551	0.404761905	0.337209302	0.214285714	0.147058824	0.128571429	0.092105263	0.142857143
chr12	113600736	113616831	-	TCF7L2	0.027777778	0.091954023	0	0.006309148	0.903774226	0.169811321	0.254545455	0.161290323	0.170212766	0.274509804	0.26744186	0.292307692	0.441860465	0.227272727	0.093023256	0.18	0.346153846	0.136363636	0.28125	0.296296296	0.244444444	0.243243243	0.333333333	0.272727273	0.189189189	0.274509804	0.295081967	0.328767123	0.333333333	0.357142857	0.1	0.292682927	0.35	0.2	0.362318841	0.352941176	0.30952381	0.217391304	0.357142857	0.23255814	0.238095238	0.117647059	0.1	0.065789474	0.114285714
chr21	30463821	30505735	+	STAT5A	0.138888889	0.149425287	0.033935623	0.03920685	1	0.396226415	0.272727273	0.290322581	0.404255319	0.294117647	0.209302326	0.2	0.441860465	0.257575758	0.046511628	0.16	0.403846154	0.340909091	0.40625	0.444444444	0.466666667	0.324324324	0.270833333	0.204545455	0.297297297	0.215686275	0.147540984	0.178082192	0.280701754	0.25	0.033333333	0.158536585	0.25	0.236363636	0.246376812	0.323529412	0.5	0.260869565	0.238095238	0.186046512	0.30952381	0.058823529	0.042857143	0.026315789	0.057142857
chr17	18602466	18608477	+	hsa_circ_0042348	0.010204082	0.018518519	0.036547661	0.03940678	0.387283237	0.238636364	0.25	0.171428571	0.36	0.29787234	0.215189873	0.254545455	0.266666667	0.190909091	0.043478261	0.138686131	0.306451613	0.275862069	0.282051282	0.40625	0.428571429	0.24	0.222222222	0.153846154	0.261904762	0.186440678	0.14084507	0.220588235	0.178571429	0.188405797	0.06779661	0.192771084	0.181818182	0.208333333	0.260273973	0.176470588	0.350877193	0.159663866	0.235955056	0.174311927	0.4	0.069767442	0.061538462	0.04	0.085106383
chr17	27778504	27829741	+	hsa_circ_0000752	0.295918367	0.066666667	0.02857802	0.048728814	0.970418225	0.272727273	0.307692308	0.161904762	0.46	0.319148936	0.215189873	0.218181818	0.3	0.163636364	0.065217391	0.094890511	0.322580645	0.344827586	0.307692308	0.4375	0.510204082	0.24	0.240740741	0.153846154	0.285714286	0.203389831	0.112676056	0.191176471	0.142857143	0.173913043	0.050847458	0.156626506	0.181818182	0.270833333	0.219178082	0.156862745	0.315789474	0.134453782	0.202247191	0.146788991	0.4	0.046511628	0.046153846	0.04	0.063829787
chr20	35826799	35857711	+	ETS1	0.111111111	0.022988506	0.037661192	0.068048671	0.959877593	0.320754717	0.254545455	0.258064516	0.382978723	0.274509804	0.220930233	0.215384615	0.418604651	0.257575758	0.069767442	0.14	0.384615385	0.295454545	0.375	0.444444444	0.466666667	0.297297297	0.25	0.204545455	0.297297297	0.235294118	0.163934426	0.205479452	0.280701754	0.267857143	0.05	0.170731707	0.3	0.218181818	0.260869565	0.294117647	0.476190476	0.260869565	0.25	0.186046512	0.333333333	0.088235294	0.042857143	0.039473684	0.085714286
chr2	9650107	9676051	-	SMC3	0.083333333	0.08045977	0	0.041460117	1	0.377358491	0.272727273	0.274193548	0.425531915	0.294117647	0.186046512	0.2	0.441860465	0.272727273	0.046511628	0.14	0.403846154	0.431818182	0.34375	0.481481481	0.555555556	0.324324324	0.25	0.181818182	0.297297297	0.215686275	0.163934426	0.164383562	0.245614035	0.232142857	0.033333333	0.146341463	0.233333333	0.2	0.260869565	0.294117647	0.452380952	0.246376812	0.226190476	0.186046512	0.357142857	0.058823529	0.042857143	0.026315789	0.085714286
chr12	56549202	56553514	+	hsa_circ_0000404	0.040816327	0.003703704	0.045485649	0.14279661	0.921455287	0.181818182	0.25	0.142857143	0.18	0.191489362	0.253164557	0.363636364	0.216666667	0.209090909	0.173913043	0.211678832	0.290322581	0.086206897	0.256410256	0.28125	0.163265306	0.18	0.240740741	0.288461538	0.19047619	0.237288136	0.225352113	0.294117647	0.202380952	0.31884058	0.101694915	0.289156627	0.155844156	0.25	0.260273973	0.196078431	0.245614035	0.151260504	0.325842697	0.321100917	0.225	0.139534884	0.138461538	0.133333333	0.127659574
chr19	22025946	22028308	-	hsa_circ_0050300	0	0.011111111	0	0.012288136	0.065283917	0.102272727	0.25	0.066666667	0.2	0.404255319	0.278481013	0.272727273	0.333333333	0.145454545	0.043478261	0.072992701	0.403225806	0.310344828	0.230769231	0.40625	0.285714286	0.16	0.37037037	0.288461538	0.333333333	0.322033898	0.225352113	0.323529412	0.166666667	0.188405797	0.084745763	0.168674699	0.272727273	0.25	0.342465753	0.215686275	0.157894737	0.100840336	0.258426966	0.137614679	0.25	0.069767442	0.061538462	0.013333333	0.085106383
chr4	53578620	53580305	+	E2F4	0	0	0.023487557	0.009914376	0.924515471	0.245283019	0.290909091	0.258064516	0.340425532	0.31372549	0.209302326	0.246153846	0.348837209	0.166666667	0.11627907	0.18	0.25	0.204545455	0.28125	0.407407407	0.288888889	0.540540541	0.291666667	0.227272727	0.189189189	0.274509804	0.344262295	0.328767123	0.298245614	0.392857143	0.25	0.268292683	0.283333333	0.109090909	0.246376812	0.441176471	0.404761905	0.246376812	0.321428571	0.209302326	0.261904762	0.205882353	0.257142857	0.223684211	0.2
chr8	95848751	95853819	+	hsa_circ_0001815	0	0	0.03312941	0.058050847	0.927235634	0.238636364	0.25	0.133333333	0.48	0.276595745	0.189873418	0.218181818	0.3	0.136363636	0.043478261	0.072992701	0.290322581	0.293103448	0.307692308	0.46875	0.612244898	0.26	0.185185185	0.134615385	0.261904762	0.186440678	0.112676056	0.176470588	0.166666667	0.202898551	0.050847458	0.13253012	0.194805195	0.208333333	0.219178082	0.156862745	0.385964912	0.134453782	0.202247191	0.110091743	0.475	0.069767442	0.046153846	0.026666667	0.042553191
chr1	93297916	93307481	+	CBX3	0.041666667	0	0.040236776	0.051825146	0.964977899	0.396226415	0.272727273	0.35483871	0.446808511	0.274509804	0.139534884	0.230769231	0.325581395	0.303030303	0.069767442	0.15	0.442307692	0.386363636	0.40625	0.555555556	0.555555556	0.324324324	0.1875	0.204545455	0.297297297	0.176470588	0.114754098	0.123287671	0.210526316	0.232142857	0.033333333	0.146341463	0.283333333	0.181818182	0.144927536	0.294117647	0.428571429	0.304347826	0.178571429	0.174418605	0.428571429	0.058823529	0.042857143	0.039473684	0.085714286
chr20	62705496	62708307	-	TAF1	0.013888889	0.034482759	0	0.017124831	0.919415165	0.094339623	0.2	0.193548387	0.042553191	0.274509804	0.348837209	0.338461538	0.255813953	0.287878788	0.139534884	0.28	0.269230769	0.045454545	0.125	0.259259259	0.022222222	0.162162162	0.291666667	0.318181818	0.135135135	0.254901961	0.442622951	0.452054795	0.333333333	0.392857143	0.083333333	0.43902439	0.416666667	0.127272727	0.202898551	0.352941176	0.238095238	0.217391304	0.44047619	0.360465116	0.119047619	0.176470588	0.128571429	0.157894737	0.114285714
chr3	183368083	183389010	+	NRF1	0.180555556	0.057471264	0.03761684	0.091031996	0.942876573	0.471698113	0.309090909	0.290322581	0.489361702	0.31372549	0.197674419	0.215384615	0.395348837	0.303030303	0.046511628	0.14	0.403846154	0.477272727	0.40625	0.444444444	0.577777778	0.378378378	0.229166667	0.204545455	0.378378378	0.215686275	0.131147541	0.150684932	0.245614035	0.267857143	0.033333333	0.134146341	0.233333333	0.254545455	0.231884058	0.235294118	0.404761905	0.246376812	0.226190476	0.209302326	0.357142857	0.058823529	0.042857143	0.026315789	0.057142857
chr14	21971315	21972024	-	hsa_circ_0000523	0	0	0	0.622881356	0.97415845	0.090909091	0.269230769	0.228571429	0.16	0.446808511	0.405063291	0.381818182	0.233333333	0.254545455	0.065217391	0.116788321	0.338709677	0.051724138	0.41025641	0.3125	0.224489796	0.32	0.333333333	0.192307692	0.30952381	0.288135593	0.154929577	0.397058824	0.238095238	0.434782609	0	0.120481928	0.363636364	0.291666667	0.342465753	0.274509804	0.245614035	0.210084034	0.471910112	0.155963303	0.35	0.093023256	0.015384615	0.053333333	0.127659574
chr19	13867010	13874106	+	HDAC2	0.083333333	0.057471264	0.052672763	0.021631365	0.899353961	0.264150943	0.327272727	0.225806452	0.191489362	0.333333333	0.325581395	0.307692308	0.395348837	0.242424242	0.11627907	0.2	0.365384615	0.136363636	0.28125	0.259259259	0.155555556	0.297297297	0.416666667	0.340909091	0.189189189	0.392156863	0.360655738	0.328767123	0.368421053	0.357142857	0.133333333	0.292682927	0.3	0.236363636	0.362318841	0.352941176	0.238095238	0.202898551	0.345238095	0.26744186	0.19047619	0.088235294	0.142857143	0.105263158	0.171428571
chr2	87769668	87772404	+	RUNX3	0	0.011494253	0.024306485	-0.0261379	0.629377763	0.433962264	0.272727273	0.370967742	0.425531915	0.294117647	0.162790698	0.230769231	0.465116279	0.333333333	0.093023256	0.18	0.288461538	0.363636364	0.28125	0.296296296	0.511111111	0.351351351	0.270833333	0.227272727	0.189189189	0.196078431	0.245901639	0.150684932	0.350877193	0.25	0.05	0.134146341	0.233333333	0.145454545	0.246376812	0.411764706	0.5	0.31884058	0.273809524	0.209302326	0.285714286	0.117647059	0.071428571	0.052631579	0.085714286
chr9	336581	340620	+	ATF3	0.027777778	0	0.061555837	0.036953583	0.984019041	0.396226415	0.309090909	0.306451613	0.382978723	0.352941176	0.23255814	0.230769231	0.418604651	0.348484848	0.069767442	0.17	0.403846154	0.227272727	0.3125	0.37037037	0.488888889	0.405405405	0.270833333	0.227272727	0.27027027	0.196078431	0.147540984	0.178082192	0.280701754	0.267857143	0.033333333	0.182926829	0.266666667	0.254545455	0.246376812	0.264705882	0.452380952	0.289855072	0.273809524	0.26744186	0.285714286	0.088235294	0.057142857	0.026315789	0.114285714
chr3	101373547	101390205	-	PAX5	0.166666667	0.022988506	0	0.0784137	0.978578715	0.490566038	0.345454545	0.290322581	0.425531915	0.352941176	0.220930233	0.215384615	0.465116279	0.287878788	0.069767442	0.13	0.365384615	0.409090909	0.375	0.555555556	0.488888889	0.378378378	0.25	0.204545455	0.351351351	0.235294118	0.147540984	0.150684932	0.263157895	0.267857143	0.033333333	0.158536585	0.183333333	0.236363636	0.231884058	0.294117647	0.380952381	0.260869565	0.25	0.197674419	0.357142857	0.088235294	0.042857143	0.039473684	0.057142857
chr11	102198782	102221674	+	hsa_circ_0000353	0.06122449	0.011111111	0.03530623	0.055932203	1	0.295454545	0.384615385	0.19047619	0.48	0.404255319	0.189873418	0.254545455	0.316666667	0.181818182	0.043478261	0.109489051	0.338709677	0.379310345	0.333333333	0.40625	0.530612245	0.32	0.203703704	0.192307692	0.30952381	0.169491525	0.112676056	0.147058824	0.154761905	0.173913043	0.033898305	0.13253012	0.168831169	0.25	0.178082192	0.196078431	0.350877193	0.168067227	0.202247191	0.137614679	0.35	0.069767442	0.046153846	0.026666667	0.063829787
chr14	64687154	64687355	+	PAX5	0	0	0.109782311	0.416403785	1	0.283018868	0.454545455	0.322580645	0	0.588235294	0.23255814	0.615384615	0.23255814	0.378787879	0.348837209	0.2	0.384615385	0.113636364	0	0.185185185	0.333333333	0.27027027	0.3125	0.454545455	0.405405405	0.098039216	0.081967213	0.342465753	0.263157895	0.892857143	0.25	0.182926829	0.333333333	0.090909091	0.362318841	0.441176471	0.119047619	0.362318841	0.595238095	0.348837209	0.238095238	0.294117647	0.214285714	0.065789474	0.142857143
chr10	13214375	13217681	+	hsa_circ_0000216	0.030612245	0.007407407	0.047458441	0.018220339	0.941176471	0.25	0.365384615	0.180952381	0.3	0.382978723	0.240506329	0.290909091	0.316666667	0.181818182	0.043478261	0.138686131	0.306451613	0.137931034	0.333333333	0.4375	0.387755102	0.26	0.277777778	0.173076923	0.214285714	0.220338983	0.183098592	0.205882353	0.178571429	0.217391304	0.050847458	0.156626506	0.194805195	0.333333333	0.191780822	0.235294118	0.280701754	0.176470588	0.235955056	0.183486239	0.4	0.046511628	0.046153846	0.04	0.085106383
chr7	47331552	47344601	-	hsa_circ_0001705	0.020408163	0.003703704	0	-0.069491525	0.943556613	0.181818182	0.230769231	0.171428571	0.24	0.29787234	0.278481013	0.327272727	0.3	0.181818182	0.065217391	0.145985401	0.290322581	0.172413793	0.256410256	0.28125	0.265306122	0.2	0.277777778	0.211538462	0.214285714	0.203389831	0.225352113	0.264705882	0.238095238	0.260869565	0.050847458	0.228915663	0.233766234	0.229166667	0.246575342	0.196078431	0.385964912	0.151260504	0.303370787	0.174311927	0.225	0.093023256	0.076923077	0.053333333	0.063829787
chr1	153905117	153914589	-	IRF1	0.041666667	0.045977011	0	0.173050924	0.953417205	0.169811321	0.2	0.177419355	0.14893617	0.274509804	0.255813953	0.323076923	0.348837209	0.242424242	0.069767442	0.2	0.346153846	0.136363636	0.3125	0.259259259	0.177777778	0.243243243	0.333333333	0.227272727	0.216216216	0.254901961	0.360655738	0.356164384	0.368421053	0.357142857	0.116666667	0.317073171	0.4	0.181818182	0.333333333	0.352941176	0.357142857	0.188405797	0.369047619	0.302325581	0.214285714	0.088235294	0.1	0.065789474	0.114285714
chr6	44191295	44201888	+	RFX5	0.013888889	0.011494253	0.042313401	0.076611086	0.948316899	0.150943396	0.2	0.225806452	0.14893617	0.176470588	0.302325581	0.230769231	0.325581395	0.227272727	0.069767442	0.26	0.326923077	0.113636364	0.25	0.296296296	0.155555556	0.216216216	0.291666667	0.272727273	0.189189189	0.294117647	0.37704918	0.397260274	0.421052632	0.321428571	0.066666667	0.304878049	0.383333333	0.2	0.333333333	0.352941176	0.404761905	0.217391304	0.333333333	0.279069767	0.166666667	0.088235294	0.1	0.078947368	0.114285714
chr5	134010304	134023989	+	HNF4G	0.125	0.011494253	0.031711687	0.068949977	0.947976879	0.433962264	0.309090909	0.241935484	0.489361702	0.294117647	0.23255814	0.2	0.395348837	0.242424242	0.069767442	0.12	0.365384615	0.409090909	0.375	0.518518519	0.577777778	0.378378378	0.291666667	0.159090909	0.351351351	0.254901961	0.163934426	0.205479452	0.245614035	0.232142857	0.05	0.158536585	0.25	0.218181818	0.260869565	0.235294118	0.380952381	0.217391304	0.25	0.197674419	0.333333333	0.058823529	0.042857143	0.026315789	0.085714286
chr17	44127898	44144098	-	hsa_circ_0044182	0.081632653	0.025925926	9.73E-05	0.025423729	0.980958858	0.238636364	0.269230769	0.171428571	0.4	0.29787234	0.215189873	0.218181818	0.3	0.181818182	0.065217391	0.102189781	0.338709677	0.25862069	0.333333333	0.40625	0.448979592	0.22	0.240740741	0.153846154	0.261904762	0.186440678	0.112676056	0.176470588	0.166666667	0.202898551	0.033898305	0.144578313	0.181818182	0.25	0.232876712	0.176470588	0.315789474	0.151260504	0.224719101	0.174311927	0.375	0.069767442	0.030769231	0.04	0.063829787
chr2	189862425	189866315	+	GATA2	0	0.022988506	0.053328539	0.047318612	0.998639918	0.566037736	0.418181818	0.290322581	0.617021277	0.411764706	0.139534884	0.153846154	0.441860465	0.303030303	0.023255814	0.12	0.423076923	0.636363636	0.46875	0.555555556	0.666666667	0.351351351	0.229166667	0.227272727	0.405405405	0.117647059	0.098360656	0.095890411	0.245614035	0.178571429	0.016666667	0.073170732	0.2	0.236363636	0.144927536	0.323529412	0.428571429	0.31884058	0.154761905	0.151162791	0.333333333	0.088235294	0.028571429	0	0.028571429
chr8	145648999	145652362	-	CTCF	0	0.011494253	0	-0.029292474	0.963277797	0.056603774	0.181818182	0.129032258	0.042553191	0.235294118	0.302325581	0.369230769	0.372093023	0.227272727	0.139534884	0.23	0.25	0.045454545	0.125	0.185185185	0.022222222	0.189189189	0.395833333	0.272727273	0.081081081	0.294117647	0.442622951	0.493150685	0.350877193	0.5	0.183333333	0.414634146	0.35	0.127272727	0.275362319	0.558823529	0.166666667	0.130434783	0.44047619	0.348837209	0.119047619	0.176470588	0.214285714	0.131578947	0.142857143
chr20	5086833	5090091	-	SMARCC1	0.027777778	0.011494253	0.000486288	0.093285264	0.970418225	0.320754717	0.309090909	0.258064516	0.425531915	0.274509804	0.255813953	0.215384615	0.418604651	0.257575758	0.093023256	0.15	0.326923077	0.25	0.3125	0.481481481	0.466666667	0.405405405	0.291666667	0.204545455	0.27027027	0.294117647	0.213114754	0.246575342	0.298245614	0.303571429	0.083333333	0.207317073	0.25	0.2	0.31884058	0.264705882	0.380952381	0.246376812	0.297619048	0.197674419	0.333333333	0.117647059	0.042857143	0.065789474	0.114285714
chr8	68211443	68214701	-	hsa_circ_0001808	0	0.003703704	0	0.1	0.938456307	0.25	0.384615385	0.152380952	0.5	0.319148936	0.189873418	0.272727273	0.316666667	0.145454545	0.043478261	0.080291971	0.322580645	0.534482759	0.256410256	0.40625	0.489795918	0.2	0.203703704	0.211538462	0.333333333	0.186440678	0.084507042	0.132352941	0.119047619	0.188405797	0.033898305	0.156626506	0.168831169	0.166666667	0.232876712	0.176470588	0.333333333	0.176470588	0.213483146	0.082568807	0.35	0.023255814	0.015384615	0.04	0.042553191
chr8	42202470	42206608	+	DDX3X	0	0.015037594	0.057271635	0.065275311	0.980958858	0.285714286	0.269230769	0.31147541	0.44	0.405405405	0.234375	0.244444444	0.488888889	0.315789474	0.035714286	0.175675676	0.403508772	0.4	0.454545455	0.466666667	0.528301887	0.225	0.25	0.209302326	0.382352941	0.230769231	0.112676056	0.161764706	0.205128205	0.291666667	0.016949153	0.096774194	0.29787234	0.4	0.253968254	0.2	0.553191489	0.136363636	0.264705882	0.152941176	0.4	0.060606061	0.018518519	0.017241379	0.04
chr12	69983264	69985939	+	hsa_circ_0000418	0	0	0.044573802	0.051271186	1	0.261363636	0.326923077	0.19047619	0.4	0.29787234	0.189873418	0.236363636	0.283333333	0.154545455	0.043478261	0.109489051	0.338709677	0.362068966	0.256410256	0.5625	0.551020408	0.26	0.12962963	0.153846154	0.357142857	0.203389831	0.056338028	0.132352941	0.142857143	0.217391304	0.033898305	0.13253012	0.155844156	0.1875	0.164383562	0.235294118	0.368421053	0.18487395	0.213483146	0.110091743	0.475	0.046511628	0.030769231	0.04	0.042553191
chr19	41850651	41854360	-	IRF1	0.027777778	0	0	0.02748986	0.964637878	0.226415094	0.254545455	0.241935484	0.14893617	0.254901961	0.26744186	0.261538462	0.418604651	0.287878788	0.11627907	0.19	0.384615385	0.159090909	0.34375	0.296296296	0.311111111	0.243243243	0.375	0.25	0.243243243	0.294117647	0.180327869	0.260273973	0.280701754	0.375	0.066666667	0.256097561	0.283333333	0.2	0.376811594	0.352941176	0.30952381	0.173913043	0.345238095	0.26744186	0.357142857	0.088235294	0.085714286	0.078947368	0.142857143
chr1	161070345	161071961	-	STAT3	0.041666667	0.011494253	0	0.189274448	0.926215573	0.452830189	0.236363636	0.35483871	0.489361702	0.254901961	0.186046512	0.276923077	0.395348837	0.303030303	0.162790698	0.22	0.403846154	0.340909091	0.46875	0.407407407	0.311111111	0.324324324	0.3125	0.272727273	0.243243243	0.254901961	0.114754098	0.150684932	0.228070175	0.375	0.033333333	0.219512195	0.25	0.163636364	0.246376812	0.323529412	0.261904762	0.31884058	0.273809524	0.302325581	0.285714286	0.058823529	0.057142857	0.092105263	0.114285714
chr1	151862458	151862690	-	POLR2A	0.013888889	0	0	-0.091031996	0.363821829	0.169811321	0.236363636	0.274193548	0.361702128	0.176470588	0.255813953	0.2	0.395348837	0.257575758	0	0.34	0.326923077	0.204545455	0.53125	0.148148148	0.2	0.351351351	0.270833333	0.204545455	0.351351351	0.333333333	0.360655738	0.301369863	0.228070175	0.232142857	0.283333333	0.573170732	0.066666667	0.309090909	0.188405797	0.264705882	0.214285714	0.130434783	0.404761905	0.453488372	0.095238095	0.264705882	0.185714286	0.342105263	0.257142857
chr7	72617462	72619498	+	hsa_circ_0080469	0.010204082	0	0.012327989	-0.012711864	0.503910235	0.25	0.288461538	0.180952381	0.38	0.340425532	0.215189873	0.272727273	0.316666667	0.209090909	0.065217391	0.109489051	0.35483871	0.172413793	0.256410256	0.375	0.265306122	0.3	0.240740741	0.211538462	0.19047619	0.220338983	0.098591549	0.235294118	0.166666667	0.260869565	0.06779661	0.180722892	0.246753247	0.208333333	0.301369863	0.196078431	0.298245614	0.193277311	0.292134831	0.183486239	0.25	0.069767442	0.092307692	0.053333333	0.063829787
chr11	65622881	65623563	-	hsa_circ_0000328	0	0	0.002297667	0.249152542	0.832709963	0.079545455	0.423076923	0.095238095	0.12	0.127659574	0.316455696	0.345454545	0.266666667	0.2	0.152173913	0.131386861	0.258064516	0.051724138	0.230769231	0.09375	0.12244898	0.18	0.240740741	0.25	0.095238095	0.220338983	0.267605634	0.411764706	0.214285714	0.217391304	0.169491525	0.228915663	0.480519481	0.1875	0.246575342	0.254901961	0.403508772	0.210084034	0.247191011	0.19266055	0.025	0.209302326	0.046153846	0.053333333	0.063829787
chr1	21377358	21437876	-	hsa_circ_0000026	0.265306122	0.107407407	0.000233847	0.025	0.918055083	0.227272727	0.269230769	0.142857143	0.42	0.29787234	0.202531646	0.236363636	0.3	0.154545455	0.043478261	0.094890511	0.322580645	0.310344828	0.307692308	0.4375	0.530612245	0.24	0.203703704	0.134615385	0.285714286	0.169491525	0.126760563	0.176470588	0.178571429	0.173913043	0.033898305	0.156626506	0.181818182	0.25	0.205479452	0.176470588	0.350877193	0.12605042	0.202247191	0.137614679	0.375	0.046511628	0.046153846	0.04	0.042553191
chr16	68321225	68325564	+	SPI1	0.027777778	0	0.031752871	0.144659757	0.970418225	0.301886792	0.2	0.274193548	0.191489362	0.215686275	0.209302326	0.215384615	0.465116279	0.287878788	0.046511628	0.21	0.365384615	0.136363636	0.34375	0.37037037	0.222222222	0.216216216	0.208333333	0.227272727	0.162162162	0.176470588	0.262295082	0.273972603	0.385964912	0.285714286	0.05	0.231707317	0.3	0.236363636	0.333333333	0.441176471	0.452380952	0.217391304	0.285714286	0.255813953	0.333333333	0.088235294	0.028571429	0.026315789	0.085714286
chr8	67955314	67968839	-	MEF2A	0.083333333	0.091954023	0	0.066246057	0.936076165	0.452830189	0.309090909	0.274193548	0.489361702	0.31372549	0.209302326	0.215384615	0.418604651	0.272727273	0.046511628	0.13	0.346153846	0.409090909	0.4375	0.444444444	0.6	0.351351351	0.291666667	0.204545455	0.324324324	0.254901961	0.147540984	0.205479452	0.228070175	0.285714286	0.05	0.158536585	0.233333333	0.218181818	0.246376812	0.235294118	0.428571429	0.289855072	0.226190476	0.162790698	0.357142857	0.058823529	0.057142857	0.039473684	0.057142857
chr16	56419830	56423287	-	hsa_circ_0000704	0	0	0	0.062288136	0.955457327	0.238636364	0.288461538	0.19047619	0.46	0.340425532	0.202531646	0.236363636	0.283333333	0.181818182	0.043478261	0.102189781	0.338709677	0.310344828	0.358974359	0.53125	0.469387755	0.24	0.166666667	0.153846154	0.333333333	0.169491525	0.112676056	0.205882353	0.166666667	0.260869565	0.033898305	0.144578313	0.181818182	0.1875	0.178082192	0.176470588	0.315789474	0.18487395	0.235955056	0.146788991	0.5	0.069767442	0.030769231	0.026666667	0.085106383
chr3	186509165	186522513	-	SPI1	0.069444444	0.045977011	0.0001188	0.051825146	1	0.452830189	0.290909091	0.290322581	0.553191489	0.333333333	0.197674419	0.2	0.418604651	0.287878788	0.069767442	0.14	0.365384615	0.431818182	0.40625	0.481481481	0.577777778	0.378378378	0.270833333	0.204545455	0.324324324	0.235294118	0.131147541	0.178082192	0.228070175	0.232142857	0.05	0.12195122	0.25	0.236363636	0.217391304	0.235294118	0.404761905	0.275362319	0.238095238	0.174418605	0.357142857	0.058823529	0.042857143	0.026315789	0.085714286
chr14	106331860	106352055	-	hsa_circ_0033784	0.010204082	0.018518519	0.001010722	-0.055084746	0.4233254	0.295454545	0.423076923	0.2	0.28	0.489361702	0.405063291	0.327272727	0.283333333	0.227272727	0.065217391	0.153284672	0.241935484	0.24137931	0.256410256	0.21875	0.183673469	0.32	0.37037037	0.269230769	0.19047619	0.305084746	0.323943662	0.338235294	0.238095238	0.304347826	0.084745763	0.240963855	0.194805195	0.25	0.246575342	0.196078431	0.210526316	0.18487395	0.382022472	0.174311927	0.2	0.093023256	0.092307692	0.066666667	0.042553191
chr2	58453803	58454200	-	hsa_circ_0001010	0	0	0	0.149152542	0.970758245	0.261363636	0.25	0.19047619	0.5	0.489361702	0.037974684	0.236363636	0.3	0.209090909	0.065217391	0.094890511	0.564516129	0.344827586	0.333333333	0.46875	0.612244898	0.16	0.240740741	0.192307692	0.357142857	0.084745763	0	0.044117647	0.035714286	0.144927536	0	0.036144578	0.168831169	0.208333333	0.109589041	0.058823529	0.403508772	0.12605042	0.202247191	0.165137615	0.625	0	0.046153846	0	0
chr6	31860183	31860687	-	hsa_circ_0003418	0	0	0	0.351271186	0.927235634	0.113636364	0.115384615	0.171428571	0.04	0.127659574	0.202531646	0.290909091	0.366666667	0.163636364	0.086956522	0.189781022	0.580645161	0.068965517	0.256410256	0.125	0.040816327	0.04	0.148148148	0.307692308	0.19047619	0.203389831	0.366197183	0.205882353	0.261904762	0.231884058	0.101694915	0.240963855	0.103896104	0.208333333	0.356164384	0.392156863	0.421052632	0.151260504	0.359550562	0.293577982	0.2	0.093023256	0.184615385	0.106666667	0.085106383
chr6	10671650	10694839	-	SRF	0.111111111	0.022988506	0	0.01442091	0.036382183	0.471698113	0.345454545	0.306451613	0.404255319	0.352941176	0.220930233	0.230769231	0.395348837	0.287878788	0.069767442	0.15	0.346153846	0.363636364	0.375	0.444444444	0.488888889	0.405405405	0.25	0.204545455	0.324324324	0.215686275	0.180327869	0.178082192	0.263157895	0.25	0.05	0.146341463	0.266666667	0.218181818	0.231884058	0.294117647	0.428571429	0.275362319	0.238095238	0.174418605	0.357142857	0.088235294	0.042857143	0.039473684	0.057142857
chr13	79209244	79219132	-	ACIN1	0.015151515	0.022556391	0.003375401	0.103463588	0.956817409	0.337662338	0.307692308	0.409836066	0.5	0.405405405	0.21875	0.266666667	0.444444444	0.385964912	0.071428571	0.202702703	0.385964912	0.511111111	0.424242424	0.5	0.433962264	0.3	0.181818182	0.186046512	0.352941176	0.230769231	0.112676056	0.161764706	0.166666667	0.25	0.033898305	0.129032258	0.276595745	0.371428571	0.19047619	0.175	0.404255319	0.218181818	0.264705882	0.164705882	0.45	0.060606061	0.037037037	0.017241379	0.08
chr9	70912667	70914009	+	hsa_circ_0087137	0	0.003703704	0.04440744	0.112288136	0.621897314	0.397727273	0.461538462	0.2	0.62	0.531914894	0.126582278	0.181818182	0.466666667	0.145454545	0.02173913	0.094890511	0.387096774	0.379310345	0.256410256	0.3125	0.571428571	0.46	0.240740741	0.134615385	0.238095238	0.084745763	0.056338028	0.014705882	0.119047619	0.115942029	0	0.036144578	0.168831169	0.333333333	0.164383562	0.156862745	0.49122807	0.168067227	0.179775281	0.110091743	0.2	0	0	0	0.021276596
chr11	22304372	22304688	+	hsa_circ_0000281	0	0	0.044558107	-0.002542373	0.722883373	0.397727273	0.365384615	0.266666667	0.64	0.191489362	0.164556962	0.236363636	0.216666667	0.2	0	0.02189781	0.35483871	0.482758621	0.487179487	0.5	0.714285714	0.18	0.055555556	0.115384615	0.380952381	0.101694915	0	0.132352941	0.19047619	0.188405797	0	0.036144578	0.116883117	0.0625	0.260273973	0.117647059	0.438596491	0.210084034	0.146067416	0.055045872	0.325	0	0	0	0.063829787
chr3	138329445	138341258	+	FOXM1	0.055555556	0.126436782	0.027352518	0.05362776	0.969058143	0.377358491	0.254545455	0.241935484	0.446808511	0.294117647	0.186046512	0.184615385	0.395348837	0.272727273	0.046511628	0.13	0.365384615	0.522727273	0.4375	0.555555556	0.577777778	0.297297297	0.229166667	0.204545455	0.324324324	0.215686275	0.147540984	0.164383562	0.228070175	0.214285714	0.033333333	0.134146341	0.25	0.272727273	0.231884058	0.235294118	0.380952381	0.217391304	0.202380952	0.162790698	0.404761905	0.058823529	0.042857143	0.026315789	0.057142857
chr8	145223197	145255444	+	hsa_circ_0001832	0.163265306	0.096296296	0.036938453	-0.034745763	0.964637878	0.136363636	0.25	0.123809524	0.16	0.29787234	0.303797468	0.327272727	0.266666667	0.145454545	0.086956522	0.153284672	0.290322581	0.103448276	0.205128205	0.21875	0.204081633	0.2	0.333333333	0.230769231	0.19047619	0.271186441	0.253521127	0.367647059	0.214285714	0.260869565	0.101694915	0.301204819	0.272727273	0.1875	0.301369863	0.235294118	0.228070175	0.117647059	0.337078652	0.220183486	0.2	0.093023256	0.107692308	0.093333333	0.085106383
chr1	19481411	19494678	-	BCL11A	0.041666667	0.011494253	0	0.162685895	1	0.320754717	0.254545455	0.35483871	0.382978723	0.254901961	0.197674419	0.2	0.441860465	0.303030303	0.046511628	0.18	0.461538462	0.295454545	0.40625	0.407407407	0.444444444	0.351351351	0.25	0.204545455	0.27027027	0.215686275	0.147540984	0.164383562	0.263157895	0.267857143	0.033333333	0.134146341	0.283333333	0.2	0.231884058	0.264705882	0.547619048	0.275362319	0.238095238	0.186046512	0.333333333	0.058823529	0.028571429	0.026315789	0.085714286
chr1	64095095	64120137	+	RFX5	0.027777778	0.068965517	0.03889988	0.06399279	0.980958858	0.396226415	0.272727273	0.35483871	0.404255319	0.333333333	0.197674419	0.215384615	0.488372093	0.333333333	0.046511628	0.17	0.403846154	0.386363636	0.3125	0.481481481	0.466666667	0.378378378	0.270833333	0.227272727	0.27027027	0.235294118	0.163934426	0.150684932	0.280701754	0.25	0.033333333	0.134146341	0.233333333	0.218181818	0.217391304	0.294117647	0.523809524	0.304347826	0.261904762	0.186046512	0.333333333	0.058823529	0.042857143	0.026315789	0.057142857
chr17	1367479	1383919	-	CEBPB	0.125	0.068965517	0	0.087426769	0.980618837	0.188679245	0.218181818	0.177419355	0.127659574	0.196078431	0.325581395	0.276923077	0.348837209	0.227272727	0.11627907	0.21	0.326923077	0.113636364	0.25	0.259259259	0.133333333	0.216216216	0.375	0.25	0.216216216	0.352941176	0.393442623	0.410958904	0.385964912	0.357142857	0.15	0.317073171	0.35	0.181818182	0.347826087	0.411764706	0.285714286	0.188405797	0.357142857	0.313953488	0.166666667	0.176470588	0.157142857	0.118421053	0.171428571
chr9	33960823	34017187	-	FOXA1	0.444444444	0.333333333	0	0.02748986	1	0.396226415	0.272727273	0.258064516	0.425531915	0.274509804	0.197674419	0.2	0.418604651	0.257575758	0.069767442	0.13	0.384615385	0.409090909	0.34375	0.518518519	0.511111111	0.324324324	0.270833333	0.181818182	0.324324324	0.235294118	0.131147541	0.191780822	0.263157895	0.232142857	0.05	0.158536585	0.25	0.2	0.275362319	0.264705882	0.428571429	0.231884058	0.226190476	0.186046512	0.357142857	0.088235294	0.057142857	0.039473684	0.085714286
chr1	147090621	147092863	+	SIN3AK20	0	0	0.089687683	0.626858945	1	0.20754717	0.309090909	0.306451613	0.085106383	0.235294118	0.523255814	0.307692308	0.372093023	0.318181818	0.139534884	0.24	0.288461538	0.181818182	0.125	0.185185185	0.066666667	0.459459459	0.354166667	0.25	0.135135135	0.470588235	0.524590164	0.342465753	0.578947368	0.392857143	0.083333333	0.280487805	0.25	0.163636364	0.362318841	0.441176471	0.380952381	0.188405797	0.511904762	0.220930233	0.142857143	0.088235294	0.114285714	0.065789474	0.114285714
chr1	204563433	204577351	+	hsa_circ_0016176	0.020408163	0.018518519	0.031346521	-0.024576271	0.844270656	0.181818182	0.288461538	0.152380952	0.26	0.29787234	0.265822785	0.272727273	0.3	0.154545455	0.086956522	0.145985401	0.322580645	0.189655172	0.282051282	0.34375	0.265306122	0.24	0.259259259	0.230769231	0.214285714	0.220338983	0.169014085	0.235294118	0.226190476	0.217391304	0.050847458	0.204819277	0.233766234	0.229166667	0.301369863	0.196078431	0.315789474	0.142857143	0.247191011	0.183486239	0.3	0.093023256	0.061538462	0.04	0.063829787
chr21	46225531	46229033	-	MAX	0	0	0	-0.076611086	0.936416185	0.245283019	0.236363636	0.241935484	0.276595745	0.254901961	0.209302326	0.246153846	0.441860465	0.196969697	0.093023256	0.19	0.423076923	0.204545455	0.21875	0.407407407	0.311111111	0.243243243	0.270833333	0.295454545	0.216216216	0.215686275	0.229508197	0.219178082	0.245614035	0.285714286	0.083333333	0.195121951	0.366666667	0.163636364	0.275362319	0.323529412	0.452380952	0.188405797	0.297619048	0.197674419	0.214285714	0.147058824	0.085714286	0.052631579	0.142857143
chr17	42930884	42961092	-	MYC	0.25	0.057471264	0	0.061739522	1	0.301886792	0.272727273	0.241935484	0.29787234	0.274509804	0.244186047	0.246153846	0.441860465	0.257575758	0.069767442	0.17	0.384615385	0.227272727	0.34375	0.37037037	0.355555556	0.297297297	0.3125	0.227272727	0.27027027	0.254901961	0.213114754	0.232876712	0.315789474	0.321428571	0.05	0.195121951	0.283333333	0.218181818	0.304347826	0.352941176	0.428571429	0.246376812	0.297619048	0.23255814	0.285714286	0.088235294	0.057142857	0.039473684	0.114285714
chr9	131329016	131331176	+	EBF1	0	0.011494253	0.035917207	0.136547995	1	0.452830189	0.381818182	0.403225806	0.29787234	0.215686275	0.220930233	0.230769231	0.441860465	0.303030303	0.069767442	0.25	0.5	0.227272727	0.1875	0.481481481	0.4	0.378378378	0.166666667	0.181818182	0.189189189	0.235294118	0.180327869	0.232876712	0.192982456	0.267857143	0.066666667	0.170731707	0.283333333	0.2	0.231884058	0.205882353	0.404761905	0.362318841	0.285714286	0.279069767	0.261904762	0.117647059	0.028571429	0.052631579	0.085714286
chr11	10823840	10826562	-	RBBP5	0	0	0	0.287967553	0.980958858	0.452830189	0.327272727	0.338709677	0.510638298	0.254901961	0.186046512	0.153846154	0.418604651	0.348484848	0.093023256	0.19	0.423076923	0.340909091	0.375	0.666666667	0.511111111	0.351351351	0.166666667	0.318181818	0.243243243	0.196078431	0.114754098	0.136986301	0.210526316	0.25	0.05	0.073170732	0.216666667	0.145454545	0.173913043	0.294117647	0.452380952	0.391304348	0.19047619	0.174418605	0.476190476	0.088235294	0.042857143	0.039473684	0.085714286
chr2	64083439	64090062	+	NFATC1	0.027777778	0	0.037065608	0.079315007	0.984019041	0.41509434	0.272727273	0.290322581	0.468085106	0.333333333	0.162790698	0.184615385	0.418604651	0.303030303	0.046511628	0.14	0.384615385	0.454545455	0.40625	0.555555556	0.577777778	0.297297297	0.208333333	0.204545455	0.351351351	0.196078431	0.147540984	0.136986301	0.210526316	0.25	0.016666667	0.12195122	0.183333333	0.163636364	0.202898551	0.294117647	0.5	0.275362319	0.214285714	0.197674419	0.428571429	0.088235294	0.028571429	0.013157895	0.057142857
chr15	63541843	63551891	+	CTCF	0.041666667	0	0.029633478	0.188823795	1	0.41509434	0.272727273	0.322580645	0.425531915	0.31372549	0.209302326	0.184615385	0.418604651	0.303030303	0.069767442	0.17	0.403846154	0.363636364	0.34375	0.481481481	0.533333333	0.27027027	0.25	0.204545455	0.324324324	0.215686275	0.147540984	0.164383562	0.228070175	0.25	0.033333333	0.158536585	0.25	0.236363636	0.231884058	0.294117647	0.404761905	0.304347826	0.226190476	0.186046512	0.380952381	0.058823529	0.042857143	0.052631579	0.085714286
chr4	104115530	104115841	-	NFKB	0	0	0	0.365029292	0.885753145	0.735849057	0.345454545	0.564516129	0.404255319	0.37254902	0.034883721	0.246153846	0.674418605	0.439393939	0	0.23	0.25	0.431818182	0.1875	0.592592593	0.777777778	0.351351351	0.208333333	0.136363636	0.432432432	0.117647059	0	0	0	0.232142857	0	0.073170732	0.166666667	0.418181818	0.188405797	0.088235294	0.30952381	0.420289855	0.226190476	0.11627907	0.142857143	0.088235294	0	0	0.085714286
chr15	72637786	72648958	-	SMARCB1	0.069444444	0.011494253	0	0.054529067	0.945936756	0.283018868	0.254545455	0.306451613	0.234042553	0.294117647	0.23255814	0.2	0.395348837	0.333333333	0.023255814	0.22	0.423076923	0.25	0.34375	0.37037037	0.288888889	0.324324324	0.270833333	0.272727273	0.27027027	0.254901961	0.229508197	0.219178082	0.333333333	0.267857143	0.033333333	0.219512195	0.25	0.218181818	0.275362319	0.382352941	0.404761905	0.260869565	0.297619048	0.279069767	0.285714286	0.058823529	0.042857143	0.026315789	0.057142857
chr1	1158623	1159348	-	hsa_circ_0000002	0	0	0	0.011440678	0.714042843	0.068181818	0.153846154	0.171428571	0.06	0.212765957	0.227848101	0.309090909	0.316666667	0.209090909	0.239130435	0.233576642	0.274193548	0.051724138	0.025641026	0.1875	0.020408163	0.12	0.203703704	0.423076923	0.023809524	0.101694915	0.154929577	0.573529412	0.119047619	0.217391304	0.13559322	0.493975904	0.233766234	0.25	0.164383562	0.156862745	0.192982456	0.176470588	0.337078652	0.293577982	0.025	0.395348837	0.261538462	0.186666667	0.021276596
chr1	150900179	150933667	+	BATF	0.430555556	0.172413793	0.035568727	0.101847679	0.998639918	0.377358491	0.272727273	0.258064516	0.319148936	0.294117647	0.23255814	0.215384615	0.418604651	0.287878788	0.069767442	0.17	0.403846154	0.318181818	0.375	0.444444444	0.377777778	0.324324324	0.291666667	0.227272727	0.297297297	0.254901961	0.180327869	0.205479452	0.280701754	0.285714286	0.05	0.182926829	0.233333333	0.236363636	0.260869565	0.264705882	0.428571429	0.231884058	0.273809524	0.244186047	0.333333333	0.088235294	0.057142857	0.039473684	0.085714286
chr7	55223522	55233130	+	STAT3	0	0.022988506	0.048464074	-0.080216314	0.980618837	0.339622642	0.309090909	0.306451613	0.340425532	0.392156863	0.244186047	0.246153846	0.465116279	0.272727273	0.046511628	0.17	0.365384615	0.318181818	0.28125	0.296296296	0.377777778	0.351351351	0.354166667	0.227272727	0.216216216	0.235294118	0.213114754	0.232876712	0.350877193	0.285714286	0.066666667	0.195121951	0.3	0.236363636	0.260869565	0.323529412	0.452380952	0.246376812	0.297619048	0.186046512	0.261904762	0.147058824	0.071428571	0.052631579	0.085714286
chr21	30693541	30693835	+	hsa_circ_0001180	0	0	0.111722497	0.356355932	0.919075145	0.034090909	0.192307692	0.323809524	0.14	0.29787234	0.303797468	0.436363636	0.233333333	0.281818182	0.152173913	0.102189781	0.5	0.120689655	0.076923077	0.09375	0.408163265	0.28	0.314814815	0.192307692	0.238095238	0.237288136	0.042253521	0.147058824	0.238095238	0.347826087	0.050847458	0.168674699	0.350649351	0.208333333	0.273972603	0.196078431	0.350877193	0.142857143	0.303370787	0.155963303	0.25	0	0.215384615	0.226666667	0.14893617
chr11	133583	139612	-	hsa_circ_0020595	0.020408163	0.003703704	0.030712465	-0.011440678	0.061543693	0.170454545	0.326923077	0.152380952	0.28	0.382978723	0.316455696	0.290909091	0.35	0.163636364	0.065217391	0.116788321	0.370967742	0.224137931	0.256410256	0.3125	0.346938776	0.24	0.351851852	0.192307692	0.238095238	0.237288136	0.197183099	0.220588235	0.238095238	0.246376812	0.033898305	0.144578313	0.233766234	0.229166667	0.301369863	0.254901961	0.298245614	0.142857143	0.303370787	0.165137615	0.25	0.069767442	0.030769231	0.026666667	0.063829787
chr16	68155889	68160513	+	hsa_circ_0000711	0.020408163	0.003703704	0.033593966	0.219915254	0.975518531	0.238636364	0.307692308	0.161904762	0.32	0.29787234	0.278481013	0.254545455	0.316666667	0.154545455	0.043478261	0.124087591	0.338709677	0.224137931	0.282051282	0.3125	0.489795918	0.2	0.259259259	0.173076923	0.285714286	0.254237288	0.154929577	0.264705882	0.19047619	0.202898551	0.050847458	0.192771084	0.207792208	0.333333333	0.260273973	0.137254902	0.263157895	0.142857143	0.213483146	0.155963303	0.35	0.046511628	0.061538462	0.026666667	0.063829787
chr4	62066973	62067483	+	hsa_circ_0069857	0	0	0.021499824	0.297457627	0.810608637	0.090909091	0.153846154	0.238095238	0.12	0.170212766	0.050632911	0.4	0.1	0.145454545	0.260869565	0.175182482	0.225806452	0.034482759	0.051282051	0.125	0.163265306	0.24	0.111111111	0.346153846	0.047619048	0.13559322	0.253521127	0.294117647	0.214285714	0.362318841	0.203389831	0.289156627	0.324675325	0.041666667	0.328767123	0.156862745	0.385964912	0.201680672	0.224719101	0.146788991	0.1	0.139534884	0.307692308	0.24	0.170212766
chr20	34241449	34246936	-	hsa_circ_0001146	0.010204082	0.007407407	0	0.31440678	0.975178511	0.238636364	0.307692308	0.19047619	0.4	0.319148936	0.240506329	0.2	0.266666667	0.145454545	0.02173913	0.094890511	0.419354839	0.293103448	0.282051282	0.40625	0.448979592	0.26	0.222222222	0.153846154	0.214285714	0.186440678	0.154929577	0.205882353	0.178571429	0.173913043	0.050847458	0.13253012	0.194805195	0.229166667	0.178082192	0.176470588	0.350877193	0.134453782	0.224719101	0.110091743	0.375	0.046511628	0.061538462	0.04	0.063829787
chr11	61912498	61913166	+	hsa_circ_0000315	0	0	0.065687542	0.202118644	0.962597756	0.034090909	0.25	0.238095238	0.02	0.14893617	0.265822785	0.509090909	0.166666667	0.227272727	0.130434783	0.284671533	0.209677419	0	0.076923077	0.125	0.020408163	0.06	0.166666667	0.288461538	0.071428571	0.101694915	0.295774648	0.397058824	0.214285714	0.31884058	0.118644068	0.518072289	0.207792208	0.125	0.260273973	0.176470588	0.122807018	0.260504202	0.415730337	0.311926606	0.025	0.069767442	0.107692308	0.2	0.021276596
chr3	47139444	47147610	-	hsa_circ_0001290	0.040816327	0.014814815	0	0.047457627	0.958857531	0.238636364	0.269230769	0.152380952	0.46	0.340425532	0.215189873	0.236363636	0.283333333	0.154545455	0.043478261	0.094890511	0.322580645	0.293103448	0.333333333	0.40625	0.551020408	0.28	0.222222222	0.173076923	0.285714286	0.169491525	0.112676056	0.235294118	0.142857143	0.202898551	0.050847458	0.13253012	0.233766234	0.25	0.232876712	0.176470588	0.263157895	0.142857143	0.224719101	0.137614679	0.35	0.069767442	0.046153846	0.04	0.042553191
chr11	77815025	77820627	-	EP300	0.041666667	0.045977011	0	0.095989184	0.941856511	0.396226415	0.327272727	0.225806452	0.425531915	0.274509804	0.244186047	0.246153846	0.441860465	0.242424242	0.093023256	0.11	0.403846154	0.318181818	0.40625	0.481481481	0.422222222	0.324324324	0.270833333	0.159090909	0.243243243	0.235294118	0.180327869	0.219178082	0.280701754	0.285714286	0.05	0.195121951	0.233333333	0.236363636	0.260869565	0.323529412	0.523809524	0.231884058	0.261904762	0.186046512	0.333333333	0.058823529	0.057142857	0.039473684	0.114285714
chr9	131395939	131398046	-	NR3C1	0	0	0	0.142857143	0.867392044	0.113207547	0.163636364	0.161290323	0.042553191	0.196078431	0.290697674	0.384615385	0.23255814	0.151515152	0.069767442	0.21	0.346153846	0	0.15625	0.222222222	0.044444444	0.162162162	0.375	0.318181818	0.135135135	0.294117647	0.524590164	0.452054795	0.368421053	0.464285714	0.15	0.414634146	0.416666667	0.127272727	0.347826087	0.323529412	0.357142857	0.202898551	0.392857143	0.23255814	0.119047619	0.235294118	0.157142857	0.131578947	0.085714286
chr16	21178160	21181926	+	SMC3	0.013888889	0.218390805	0.030696342	-0.000901307	0.715062904	0.226415094	0.290909091	0.161290323	0.574468085	0.215686275	0.209302326	0.2	0.325581395	0.212121212	0.069767442	0.15	0.307692308	0.681818182	0.25	0.296296296	0.666666667	0.27027027	0.229166667	0.272727273	0.189189189	0.235294118	0.147540984	0.246575342	0.280701754	0.267857143	0.066666667	0.231707317	0.35	0.163636364	0.289855072	0.235294118	0.333333333	0.202898551	0.214285714	0.174418605	0.30952381	0.058823529	0.057142857	0.065789474	0.085714286
chr1	205689628	205696933	-	GTF3C2	0.083333333	0.022988506	0	0.0522758	0.960897654	0.433962264	0.290909091	0.241935484	0.510638298	0.294117647	0.209302326	0.215384615	0.418604651	0.272727273	0.046511628	0.15	0.346153846	0.431818182	0.46875	0.481481481	0.555555556	0.324324324	0.270833333	0.159090909	0.297297297	0.196078431	0.131147541	0.164383562	0.245614035	0.25	0.033333333	0.146341463	0.233333333	0.236363636	0.231884058	0.235294118	0.428571429	0.260869565	0.214285714	0.209302326	0.333333333	0.058823529	0.028571429	0.026315789	0.085714286
chr10	19780445	19896829	+	hsa_circ_0017914	0.12244898	0.185185185	0.041210481	0.002542373	0.959197552	0.295454545	0.346153846	0.19047619	0.5	0.382978723	0.189873418	0.236363636	0.333333333	0.181818182	0.043478261	0.094890511	0.338709677	0.413793103	0.358974359	0.40625	0.530612245	0.28	0.203703704	0.153846154	0.285714286	0.169491525	0.098591549	0.132352941	0.154761905	0.173913043	0.016949153	0.096385542	0.168831169	0.291666667	0.178082192	0.176470588	0.385964912	0.168067227	0.191011236	0.119266055	0.375	0.046511628	0.015384615	0.013333333	0.042553191
chr15	67004005	67074337	+	MYC	0.152777778	0.114942529	0.032228071	0.034700315	0.972798368	0.264150943	0.236363636	0.258064516	0.234042553	0.274509804	0.26744186	0.261538462	0.372093023	0.272727273	0.069767442	0.21	0.346153846	0.204545455	0.28125	0.296296296	0.266666667	0.27027027	0.3125	0.25	0.216216216	0.254901961	0.278688525	0.273972603	0.350877193	0.321428571	0.05	0.256097561	0.3	0.163636364	0.289855072	0.352941176	0.404761905	0.246376812	0.333333333	0.255813953	0.261904762	0.088235294	0.071428571	0.052631579	0.085714286
chr3	176750758	176768398	-	ATF2	0.013888889	0.057471264	0	0.034700315	0.956817409	0.490566038	0.309090909	0.322580645	0.574468085	0.352941176	0.162790698	0.2	0.418604651	0.287878788	0.046511628	0.15	0.384615385	0.5	0.40625	0.518518519	0.644444444	0.405405405	0.208333333	0.204545455	0.378378378	0.176470588	0.098360656	0.095890411	0.228070175	0.214285714	0.016666667	0.109756098	0.2	0.218181818	0.173913043	0.264705882	0.5	0.289855072	0.202380952	0.151162791	0.380952381	0.058823529	0.014285714	0.013157895	0.057142857
chr7	39989958	40041630	+	TBP	0.222222222	0.206896552	0.034762471	0.054529067	0.972798368	0.377358491	0.236363636	0.274193548	0.446808511	0.274509804	0.174418605	0.184615385	0.395348837	0.257575758	0.069767442	0.14	0.384615385	0.386363636	0.375	0.518518519	0.577777778	0.297297297	0.229166667	0.159090909	0.324324324	0.176470588	0.131147541	0.164383562	0.245614035	0.232142857	0.05	0.134146341	0.233333333	0.218181818	0.202898551	0.294117647	0.5	0.231884058	0.214285714	0.174418605	0.357142857	0.058823529	0.057142857	0.039473684	0.085714286
chr19	4445536	4447603	+	hsa_circ_0000877	0	0	0.11459615	-0.021186441	0.938796328	0.079545455	0.173076923	0.133333333	0.06	0.191489362	0.392405063	0.418181818	0.183333333	0.118181818	0.195652174	0.145985401	0.161290323	0	0.179487179	0.15625	0.020408163	0.26	0.388888889	0.173076923	0.119047619	0.338983051	0.450704225	0.544117647	0.333333333	0.31884058	0.288135593	0.421686747	0.311688312	0.083333333	0.438356164	0.31372549	0.175438596	0.092436975	0.404494382	0.201834862	0.1	0.186046512	0.292307692	0.173333333	0.234042553
chr7	142494922	142500213	+	hsa_circ_0082798	0	0.011111111	0.05189997	-0.044491525	0.938456307	0.227272727	0.307692308	0.228571429	0.24	0.446808511	0.265822785	0.327272727	0.316666667	0.263636364	0.065217391	0.182481752	0.306451613	0.172413793	0.282051282	0.34375	0.224489796	0.24	0.37037037	0.230769231	0.261904762	0.305084746	0.183098592	0.220588235	0.19047619	0.289855072	0.06779661	0.192771084	0.155844156	0.229166667	0.219178082	0.215686275	0.263157895	0.193277311	0.337078652	0.23853211	0.35	0.069767442	0.107692308	0.04	0.106382979
chr2	215645283	215657169	-	hsa_circ_0001099	0	0	0	0.080508475	0.978578715	0.261363636	0.25	0.2	0.54	0.319148936	0.164556962	0.163636364	0.283333333	0.181818182	0.02173913	0.080291971	0.35483871	0.362068966	0.307692308	0.5	0.612244898	0.26	0.148148148	0.134615385	0.285714286	0.13559322	0.098591549	0.088235294	0.166666667	0.101449275	0.016949153	0.060240964	0.168831169	0.25	0.150684932	0.196078431	0.456140351	0.151260504	0.157303371	0.110091743	0.4	0.046511628	0.015384615	0.013333333	0.042553191
chr11	102660640	102666022	-	GATA1	0.013888889	0	0	0.01442091	1	0.490566038	0.4	0.338709677	0.489361702	0.392156863	0.197674419	0.215384615	0.511627907	0.303030303	0.046511628	0.16	0.365384615	0.386363636	0.5	0.481481481	0.466666667	0.459459459	0.291666667	0.204545455	0.351351351	0.196078431	0.131147541	0.164383562	0.228070175	0.25	0.016666667	0.134146341	0.233333333	0.272727273	0.202898551	0.294117647	0.476190476	0.304347826	0.238095238	0.174418605	0.357142857	0.088235294	0.028571429	0.026315789	0.057142857
chr1	44713610	44717214	-	hsa_circ_0000065	0	0.007407407	0	0.326694915	1	0.090909091	0.173076923	0.142857143	0.22	0.276595745	0.265822785	0.381818182	0.25	0.127272727	0.065217391	0.175182482	0.306451613	0.120689655	0.230769231	0.21875	0.224489796	0.1	0.333333333	0.230769231	0.166666667	0.220338983	0.281690141	0.352941176	0.238095238	0.31884058	0.101694915	0.313253012	0.246753247	0.25	0.273972603	0.215686275	0.245614035	0.159663866	0.303370787	0.19266055	0.175	0.093023256	0.107692308	0.066666667	0.063829787
chr12	117204618	117217153	+	MYC	0.083333333	0.091954023	0.032600311	0.016674178	0.939476369	0.358490566	0.327272727	0.225806452	0.340425532	0.352941176	0.279069767	0.215384615	0.511627907	0.272727273	0.069767442	0.17	0.365384615	0.295454545	0.3125	0.444444444	0.355555556	0.378378378	0.354166667	0.25	0.297297297	0.274509804	0.213114754	0.260273973	0.298245614	0.285714286	0.066666667	0.170731707	0.266666667	0.236363636	0.289855072	0.323529412	0.357142857	0.246376812	0.30952381	0.220930233	0.261904762	0.088235294	0.057142857	0.039473684	0.085714286
chr9	33053120	33053221	-	hsa_circ_0001842	0	0	0	0.763559322	0.953077185	0.227272727	0.576923077	0.095238095	0.2	0.85106383	0	0.727272727	0.666666667	0.090909091	0	0	0.483870968	0.172413793	0.512820513	0	0.204081633	1	0.37037037	0	0.476190476	0.338983051	0.14084507	0	0.119047619	0.144927536	0	0.120481928	0.25974026	0.416666667	0	0.392156863	0.350877193	0	0.449438202	0.091743119	0	0.23255814	0.153846154	0	0
chr2	202625603	202626541	-	hsa_circ_0001093	0	0	0	0.485169492	1	0.159090909	0.403846154	0.238095238	0.06	0.489361702	0.379746835	0.418181818	0.383333333	0.2	0.086956522	0.116788321	0.370967742	0.120689655	0.128205128	0.375	0.204081633	0.32	0.185185185	0.288461538	0.333333333	0.237288136	0.211267606	0.323529412	0.154761905	0.391304348	0.033898305	0.144578313	0.298701299	0.229166667	0.205479452	0.31372549	0.210526316	0.151260504	0.528089888	0.128440367	0.25	0.046511628	0.046153846	0.066666667	0.021276596
chr10	88817447	88836413	-	ARID3A	0.166666667	0.103448276	8.40E-05	0.025687247	0.978578715	0.41509434	0.290909091	0.306451613	0.446808511	0.294117647	0.209302326	0.2	0.418604651	0.303030303	0.069767442	0.15	0.403846154	0.386363636	0.4375	0.444444444	0.511111111	0.351351351	0.291666667	0.227272727	0.351351351	0.235294118	0.163934426	0.191780822	0.228070175	0.267857143	0.05	0.146341463	0.2	0.218181818	0.231884058	0.264705882	0.404761905	0.289855072	0.226190476	0.209302326	0.333333333	0.088235294	0.057142857	0.026315789	0.085714286
chr1	224600610	224612356	-	SIN3AK20	0.069444444	0.057471264	0	0.036052276	0.984019041	0.471698113	0.290909091	0.306451613	0.510638298	0.31372549	0.197674419	0.2	0.418604651	0.287878788	0.046511628	0.12	0.384615385	0.454545455	0.46875	0.481481481	0.577777778	0.378378378	0.291666667	0.159090909	0.378378378	0.235294118	0.147540984	0.164383562	0.245614035	0.25	0.033333333	0.134146341	0.216666667	0.236363636	0.231884058	0.264705882	0.476190476	0.260869565	0.238095238	0.162790698	0.357142857	0.088235294	0.028571429	0.026315789	0.057142857
chr16	27373960	27374248	+	hsa_circ_0000684	0	0	0.152057228	-0.058898305	0.853111187	0	0.461538462	0.066666667	0	0.29787234	0.569620253	0.563636364	0.283333333	0.190909091	0.152173913	0.175182482	0.161290323	0	0	0.09375	0.06122449	0.2	0.518518519	0.403846154	0.166666667	0.593220339	0.535211268	0.514705882	0.416666667	0.405797101	0.169491525	0.204819277	0.363636364	0.0625	0.287671233	0.411764706	0.298245614	0.142857143	0.505617978	0.321100917	0	0.162790698	0.153846154	0	0.212765957
chrX	155127775	155130251	+	IGF2BP2	0	0.007518797	0.072786458	0.080817052	0.620197212	0.324675325	0.25	0.278688525	0.58	0.459459459	0.265625	0.222222222	0.444444444	0.263157895	0.035714286	0.094594595	0.350877193	0.644444444	0.454545455	0.633333333	0.471698113	0.35	0.318181818	0.139534884	0.441176471	0.282051282	0.169014085	0.102941176	0.205128205	0.270833333	0	0.048387097	0.212765957	0.428571429	0.174603175	0.275	0.531914894	0.154545455	0.220588235	0.094117647	0.4	0.060606061	0.018518519	0.017241379	0.04
chr2	9650107	9676957	-	hsa_circ_0000975	0.06122449	0.025925926	0	0.041101695	1	0.238636364	0.288461538	0.161904762	0.4	0.319148936	0.202531646	0.236363636	0.3	0.163636364	0.043478261	0.102189781	0.338709677	0.327586207	0.282051282	0.40625	0.510204082	0.24	0.222222222	0.153846154	0.261904762	0.186440678	0.126760563	0.176470588	0.166666667	0.188405797	0.033898305	0.144578313	0.181818182	0.229166667	0.246575342	0.176470588	0.333333333	0.142857143	0.202247191	0.146788991	0.375	0.046511628	0.030769231	0.026666667	0.063829787
chr7	155465560	155473602	+	hsa_circ_0001772	0.020408163	0.022222222	0.04429444	0	0.965657939	0.227272727	0.153846154	0.19047619	0.48	0.425531915	0.139240506	0.181818182	0.266666667	0.154545455	0.065217391	0.116788321	0.35483871	0.396551724	0.256410256	0.4375	0.571428571	0.26	0.240740741	0.153846154	0.380952381	0.13559322	0.084507042	0.132352941	0.130952381	0.15942029	0.033898305	0.120481928	0.12987013	0.208333333	0.178082192	0.176470588	0.315789474	0.142857143	0.191011236	0.146788991	0.325	0.093023256	0.030769231	0.026666667	0.063829787
chr5	65284462	65310553	+	hsa_circ_0001493	0.071428571	0.02962963	0.031277465	0.044067797	0.963277797	0.295454545	0.288461538	0.19047619	0.52	0.340425532	0.17721519	0.236363636	0.316666667	0.163636364	0.043478261	0.102189781	0.322580645	0.362068966	0.333333333	0.46875	0.591836735	0.26	0.185185185	0.134615385	0.285714286	0.152542373	0.084507042	0.117647059	0.130952381	0.173913043	0.016949153	0.108433735	0.168831169	0.291666667	0.150684932	0.176470588	0.333333333	0.159663866	0.191011236	0.119266055	0.4	0.046511628	0.030769231	0.026666667	0.042553191
chr6	75887378	75902071	-	ZBTB33	0	0.011494253	0.001294128	0.150968905	1	0.396226415	0.290909091	0.322580645	0.510638298	0.274509804	0.162790698	0.184615385	0.465116279	0.272727273	0.023255814	0.13	0.403846154	0.5	0.40625	0.518518519	0.622222222	0.324324324	0.208333333	0.204545455	0.324324324	0.176470588	0.098360656	0.082191781	0.245614035	0.178571429	0.016666667	0.085365854	0.216666667	0.218181818	0.188405797	0.264705882	0.595238095	0.275362319	0.178571429	0.11627907	0.357142857	0.058823529	0.014285714	0.013157895	0.028571429
chr5	132227855	132228810	-	hsa_circ_0001529	0	0	0	0.23220339	0.930635838	0.306818182	0.519230769	0.20952381	0.42	0.404255319	0.240506329	0.363636364	0.366666667	0.236363636	0.065217391	0.138686131	0.193548387	0.25862069	0.179487179	0.5	0.489795918	0.36	0.111111111	0.153846154	0.238095238	0.118644068	0.070422535	0.191176471	0.178571429	0.289855072	0.016949153	0.096385542	0.155844156	0.270833333	0.082191781	0.156862745	0.438596491	0.25210084	0.269662921	0.19266055	0.35	0.093023256	0.046153846	0	0.042553191
chr5	80908380	80948145	-	hsa_circ_0001509	0.051020408	0.044444444	0.001657334	0.045338983	0.765045903	0.272727273	0.269230769	0.19047619	0.5	0.29787234	0.17721519	0.2	0.283333333	0.181818182	0.043478261	0.102189781	0.35483871	0.379310345	0.307692308	0.4375	0.571428571	0.24	0.166666667	0.134615385	0.285714286	0.13559322	0.098591549	0.117647059	0.154761905	0.15942029	0.033898305	0.108433735	0.168831169	0.25	0.178082192	0.176470588	0.403508772	0.159663866	0.168539326	0.137614679	0.425	0.046511628	0.030769231	0.026666667	0.042553191
chr7	23650789	23651172	+	hsa_circ_0001684	0	0	0.053131984	0.481779661	0.918055083	0.261363636	0.711538462	0.219047619	0.2	0.340425532	0.101265823	0.290909091	0.433333333	0.281818182	0.065217391	0.131386861	0.290322581	0.5	0.256410256	0.09375	0.469387755	0.26	0.092592593	0.153846154	0.619047619	0.169491525	0.042253521	0	0.035714286	0.188405797	0	0.060240964	0.168831169	0.104166667	0.136986301	0.31372549	0.315789474	0.285714286	0.202247191	0.146788991	0.2	0.11627907	0	0	0.063829787
chr12	22659644	22666313	-	CEBPB	0.013888889	0	0.0004752	0.054529067	0.93199592	0.452830189	0.218181818	0.338709677	0.595744681	0.274509804	0.139534884	0.153846154	0.372093023	0.287878788	0.046511628	0.12	0.423076923	0.5	0.46875	0.518518519	0.711111111	0.324324324	0.1875	0.136363636	0.405405405	0.176470588	0.098360656	0.109589041	0.228070175	0.214285714	0.033333333	0.085365854	0.2	0.218181818	0.202898551	0.176470588	0.571428571	0.289855072	0.166666667	0.151162791	0.30952381	0.058823529	0.042857143	0.039473684	0.085714286
chr17	72781620	72785009	+	CTCF	0.013888889	0	0.046726426	0.000450653	0.785787147	0.283018868	0.272727273	0.290322581	0.212765957	0.235294118	0.279069767	0.292307692	0.418604651	0.257575758	0.093023256	0.22	0.365384615	0.090909091	0.25	0.333333333	0.266666667	0.27027027	0.375	0.204545455	0.189189189	0.31372549	0.278688525	0.287671233	0.368421053	0.339285714	0.1	0.256097561	0.283333333	0.181818182	0.304347826	0.411764706	0.357142857	0.31884058	0.297619048	0.279069767	0.19047619	0.176470588	0.114285714	0.092105263	0.142857143
chr11	64864469	64879180	+	HNF4G	0.138888889	0.011494253	0.031762375	0.096439838	0.919415165	0.283018868	0.272727273	0.225806452	0.234042553	0.294117647	0.26744186	0.292307692	0.372093023	0.287878788	0.093023256	0.19	0.326923077	0.227272727	0.3125	0.333333333	0.288888889	0.27027027	0.3125	0.25	0.243243243	0.274509804	0.262295082	0.273972603	0.333333333	0.339285714	0.1	0.280487805	0.316666667	0.218181818	0.289855072	0.294117647	0.357142857	0.217391304	0.345238095	0.255813953	0.261904762	0.117647059	0.085714286	0.092105263	0.114285714
chr7	91752433	91761186	-	EP300	0.013888889	0.022988506	0	0.09283461	0.944916695	0.452830189	0.272727273	0.274193548	0.531914894	0.37254902	0.162790698	0.169230769	0.395348837	0.257575758	0.023255814	0.13	0.365384615	0.454545455	0.4375	0.518518519	0.644444444	0.405405405	0.25	0.204545455	0.351351351	0.196078431	0.114754098	0.150684932	0.210526316	0.196428571	0.033333333	0.109756098	0.233333333	0.181818182	0.217391304	0.294117647	0.547619048	0.246376812	0.202380952	0.139534884	0.380952381	0.029411765	0.028571429	0.013157895	0.057142857
chr2	61118817	61128218	+	hsa_circ_0001011	0.010204082	0.007407407	0.028545062	0.069915254	0.960217613	0.25	0.326923077	0.142857143	0.44	0.319148936	0.215189873	0.236363636	0.283333333	0.145454545	0.043478261	0.072992701	0.322580645	0.344827586	0.333333333	0.46875	0.571428571	0.28	0.203703704	0.153846154	0.30952381	0.186440678	0.126760563	0.191176471	0.178571429	0.188405797	0.033898305	0.13253012	0.194805195	0.208333333	0.232876712	0.156862745	0.385964912	0.12605042	0.202247191	0.110091743	0.375	0.069767442	0.046153846	0.026666667	0.042553191
chr17	39675603	39678026	-	hsa_circ_0043594	0	0.007407407	0	0.031779661	0.800408024	0.136363636	0.211538462	0.133333333	0.22	0.29787234	0.329113924	0.363636364	0.333333333	0.154545455	0.065217391	0.175182482	0.258064516	0.068965517	0.153846154	0.21875	0.12244898	0.16	0.407407407	0.115384615	0.071428571	0.220338983	0.338028169	0.397058824	0.261904762	0.260869565	0.033898305	0.361445783	0.298701299	0.1875	0.315068493	0.294117647	0.263157895	0.151260504	0.393258427	0.247706422	0.1	0.023255814	0.076923077	0.066666667	0.042553191
chr21	34804483	34805178	+	hsa_circ_0001185	0	0	0.067647779	-0.044915254	0.939476369	0.147727273	0.269230769	0.228571429	0.32	0.404255319	0.240506329	0.345454545	0.233333333	0.209090909	0.02173913	0.175182482	0.322580645	0.24137931	0.179487179	0.3125	0.469387755	0.38	0.166666667	0.134615385	0.404761905	0.169491525	0.098591549	0.102941176	0.238095238	0.275362319	0	0.120481928	0.246753247	0.208333333	0.178082192	0.254901961	0.333333333	0.159663866	0.258426966	0.211009174	0.35	0.023255814	0.015384615	0.013333333	0.14893617
chr5	16451627	16465894	-	GATA1	0.013888889	0.011494253	0	0.020730059	1	0.358490566	0.272727273	0.290322581	0.382978723	0.274509804	0.209302326	0.2	0.395348837	0.303030303	0.046511628	0.15	0.384615385	0.409090909	0.4375	0.481481481	0.511111111	0.324324324	0.229166667	0.204545455	0.324324324	0.235294118	0.147540984	0.150684932	0.263157895	0.25	0.033333333	0.146341463	0.266666667	0.254545455	0.173913043	0.294117647	0.523809524	0.275362319	0.226190476	0.174418605	0.404761905	0.058823529	0.042857143	0.026315789	0.085714286
chr7	72594578	72596188	+	hsa_circ_0080468	0	0	0.005844612	0.001694915	0.478068684	0.181818182	0.269230769	0.19047619	0.46	0.29787234	0.202531646	0.254545455	0.333333333	0.181818182	0.065217391	0.109489051	0.290322581	0.327586207	0.282051282	0.34375	0.551020408	0.18	0.203703704	0.115384615	0.261904762	0.169491525	0.126760563	0.279411765	0.130952381	0.231884058	0.101694915	0.120481928	0.272727273	0.25	0.260273973	0.117647059	0.350877193	0.134453782	0.224719101	0.146788991	0.375	0.093023256	0.046153846	0.053333333	0.063829787
chr3	42132937	42134918	+	hsa_circ_0001286	0	0.003703704	0.052262512	-0.020762712	0.794627678	0.193181818	0.173076923	0.142857143	0.34	0.340425532	0.215189873	0.2	0.25	0.154545455	0.02173913	0.102189781	0.290322581	0.120689655	0.307692308	0.21875	0.510204082	0.16	0.259259259	0.192307692	0.142857143	0.152542373	0.225352113	0.25	0.25	0.15942029	0.033898305	0.168674699	0.25974026	0.25	0.287671233	0.274509804	0.385964912	0.109243697	0.280898876	0.146788991	0.2	0.046511628	0.046153846	0.013333333	0.085106383
chr13	111276580	111279894	+	MXI1	0	0	0.049216474	-0.097791798	0.854471268	0.283018868	0.163636364	0.258064516	0.29787234	0.274509804	0.162790698	0.276923077	0.302325581	0.257575758	0.11627907	0.24	0.384615385	0.136363636	0.21875	0.407407407	0.222222222	0.216216216	0.25	0.272727273	0.135135135	0.196078431	0.147540984	0.287671233	0.228070175	0.321428571	0.1	0.365853659	0.316666667	0.145454545	0.231884058	0.323529412	0.285714286	0.246376812	0.30952381	0.290697674	0.214285714	0.147058824	0.128571429	0.131578947	0.142857143
chr14	106331860	106338359	-	hsa_circ_0033776	0	0.007407407	0.000725083	-0.054661017	0.4233254	0.375	0.461538462	0.20952381	0.4	0.510638298	0.379746835	0.290909091	0.266666667	0.227272727	0.065217391	0.145985401	0.241935484	0.293103448	0.358974359	0.25	0.204081633	0.38	0.333333333	0.25	0.238095238	0.288135593	0.253521127	0.323529412	0.202380952	0.289855072	0.084745763	0.21686747	0.168831169	0.25	0.232876712	0.137254902	0.228070175	0.201680672	0.337078652	0.146788991	0.225	0.11627907	0.076923077	0.093333333	0.042553191
chr17	76108998	76113725	-	REST	0.027777778	0.011494253	0	-0.028391167	0.731723903	0.169811321	0.163636364	0.177419355	0.085106383	0.215686275	0.302325581	0.215384615	0.302325581	0.181818182	0.139534884	0.21	0.346153846	0.068181818	0.25	0.185185185	0.155555556	0.162162162	0.375	0.272727273	0.216216216	0.254901961	0.540983607	0.452054795	0.403508772	0.303571429	0.133333333	0.353658537	0.383333333	0.145454545	0.376811594	0.382352941	0.285714286	0.173913043	0.333333333	0.255813953	0.166666667	0.117647059	0.157142857	0.092105263	0.228571429
chr19	3381709	3382241	+	ZNF263	0	0	0.077267536	0.611086075	0.668820129	0	0.472727273	0.241935484	0	0.156862745	0.104651163	0.430769231	0.558139535	0.227272727	0.604651163	0.23	0.115384615	0	0.1875	0.074074074	0	0.108108108	0.354166667	0.431818182	0.216216216	0.450980392	0.213114754	0.328767123	0.263157895	0.464285714	0.4	0.5	0.533333333	0.2	0.115942029	0.676470588	0.357142857	0.550724638	0.130952381	0.348837209	0	0.264705882	0.4	0.618421053	0.371428571
chr22	39411599	39417541	+	DDX42	0.045454545	0.022556391	0.124155315	-0.065275311	0.495749745	0.220779221	0.25	0.262295082	0.2	0.324324324	0.421875	0.4	0.333333333	0.298245614	0.178571429	0.283783784	0.280701754	0.155555556	0.242424242	0.2	0.150943396	0.275	0.363636364	0.23255814	0.176470588	0.384615385	0.267605634	0.367647059	0.346153846	0.375	0.152542373	0.403225806	0.382978723	0.314285714	0.444444444	0.3	0.29787234	0.145454545	0.411764706	0.270588235	0.175	0.151515152	0.166666667	0.103448276	0.16
chr3	12961929	12983365	-	hsa_circ_0001269	0.010204082	0.011111111	0	-0.049152542	0.855151309	0.079545455	0.192307692	0.133333333	0.08	0.29787234	0.367088608	0.436363636	0.25	0.136363636	0.108695652	0.167883212	0.258064516	0.068965517	0.179487179	0.1875	0.102040816	0.16	0.37037037	0.25	0.142857143	0.271186441	0.352112676	0.411764706	0.273809524	0.347826087	0.101694915	0.34939759	0.298701299	0.208333333	0.301369863	0.254901961	0.228070175	0.12605042	0.393258427	0.220183486	0.225	0.11627907	0.138461538	0.08	0.085106383
chr12	56824664	56826308	-	hsa_circ_0000408	0	0	0	0.13940678	0.956477389	0.136363636	0.211538462	0.161904762	0.18	0.404255319	0.240506329	0.272727273	0.3	0.154545455	0.195652174	0.094890511	0.322580645	0.362068966	0.230769231	0.4375	0.204081633	0.26	0.185185185	0.211538462	0.238095238	0.186440678	0.183098592	0.264705882	0.214285714	0.217391304	0.084745763	0.192771084	0.233766234	0.208333333	0.301369863	0.196078431	0.368421053	0.075630252	0.325842697	0.165137615	0.375	0.069767442	0.076923077	0.106666667	0.063829787
chr4	37633006	37636745	-	ZNF217	0.013888889	0.022988506	0	0.034700315	1	0.320754717	0.272727273	0.258064516	0.319148936	0.294117647	0.23255814	0.246153846	0.441860465	0.318181818	0.093023256	0.16	0.384615385	0.227272727	0.25	0.37037037	0.377777778	0.378378378	0.3125	0.227272727	0.27027027	0.254901961	0.147540984	0.205479452	0.245614035	0.25	0.05	0.195121951	0.3	0.181818182	0.260869565	0.352941176	0.428571429	0.246376812	0.285714286	0.220930233	0.238095238	0.147058824	0.042857143	0.026315789	0.114285714
chr5	176333011	176378578	-	ZNF263	0.138888889	0.137931034	0.000243936	0.074808472	0.782386943	0.377358491	0.272727273	0.290322581	0.468085106	0.294117647	0.174418605	0.2	0.418604651	0.318181818	0.046511628	0.15	0.384615385	0.454545455	0.40625	0.555555556	0.511111111	0.324324324	0.25	0.204545455	0.351351351	0.215686275	0.131147541	0.164383562	0.228070175	0.232142857	0.033333333	0.134146341	0.25	0.218181818	0.231884058	0.294117647	0.428571429	0.289855072	0.238095238	0.186046512	0.404761905	0.088235294	0.028571429	0.026315789	0.057142857
chr12	122213514	122219974	+	SMC3	0.027777778	0.011494253	0.049767706	-0.012618297	0.852771166	0.169811321	0.218181818	0.161290323	0.106382979	0.254901961	0.302325581	0.261538462	0.348837209	0.242424242	0.093023256	0.22	0.307692308	0.090909091	0.25	0.185185185	0.2	0.216216216	0.354166667	0.272727273	0.162162162	0.294117647	0.409836066	0.410958904	0.385964912	0.321428571	0.133333333	0.341463415	0.3	0.145454545	0.347826087	0.411764706	0.380952381	0.173913043	0.380952381	0.279069767	0.214285714	0.117647059	0.142857143	0.092105263	0.171428571
chr3	49335984	49363278	-	HNF4A	0.333333333	0.16091954	0	0.023884633	0.920435226	0.358490566	0.290909091	0.241935484	0.29787234	0.254901961	0.244186047	0.276923077	0.418604651	0.287878788	0.069767442	0.18	0.423076923	0.25	0.34375	0.407407407	0.311111111	0.324324324	0.291666667	0.227272727	0.243243243	0.254901961	0.196721311	0.232876712	0.263157895	0.321428571	0.066666667	0.256097561	0.283333333	0.2	0.275362319	0.323529412	0.333333333	0.246376812	0.297619048	0.279069767	0.30952381	0.088235294	0.057142857	0.065789474	0.085714286
chr12	111991961	111993723	-	hsa_circ_0000439	0	0	0	0.059322034	0.926215573	0.329545455	0.384615385	0.20952381	0.6	0.404255319	0.17721519	0.2	0.333333333	0.172727273	0.043478261	0.102189781	0.338709677	0.413793103	0.384615385	0.4375	0.530612245	0.38	0.259259259	0.173076923	0.30952381	0.220338983	0.112676056	0.073529412	0.178571429	0.130434783	0.016949153	0.036144578	0.194805195	0.3125	0.164383562	0.196078431	0.350877193	0.176470588	0.146067416	0.100917431	0.3	0.093023256	0.030769231	0.013333333	0.042553191
chr11	18322374	18327040	-	FOSL2	0.013888889	0.022988506	0	0.046417305	0.963277797	0.377358491	0.290909091	0.306451613	0.446808511	0.31372549	0.186046512	0.215384615	0.395348837	0.303030303	0.046511628	0.15	0.384615385	0.431818182	0.4375	0.555555556	0.533333333	0.324324324	0.229166667	0.181818182	0.297297297	0.176470588	0.163934426	0.150684932	0.280701754	0.267857143	0.033333333	0.134146341	0.233333333	0.218181818	0.217391304	0.264705882	0.571428571	0.31884058	0.25	0.197674419	0.428571429	0.029411765	0.028571429	0.026315789	0.085714286
chr8	74585341	74601048	-	hsa_circ_0001811	0.051020408	0.081481481	0.001199056	0.110169492	0.963617817	0.204545455	0.211538462	0.133333333	0.42	0.255319149	0.202531646	0.218181818	0.266666667	0.127272727	0.043478261	0.087591241	0.338709677	0.344827586	0.282051282	0.4375	0.612244898	0.18	0.166666667	0.134615385	0.261904762	0.152542373	0.112676056	0.132352941	0.166666667	0.15942029	0.033898305	0.108433735	0.181818182	0.229166667	0.164383562	0.196078431	0.438596491	0.117647059	0.191011236	0.119266055	0.4	0.046511628	0.030769231	0.026666667	0.042553191
chr3	14986197	14988970	-	hsa_circ_0064441	0.010204082	0	0	-0.027118644	0.767766066	0.284090909	0.346153846	0.219047619	0.34	0.340425532	0.17721519	0.345454545	0.233333333	0.127272727	0.108695652	0.102189781	0.338709677	0.189655172	0.307692308	0.3125	0.346938776	0.32	0.148148148	0.173076923	0.238095238	0.152542373	0.112676056	0.205882353	0.142857143	0.246376812	0.118644068	0.21686747	0.233766234	0.208333333	0.191780822	0.196078431	0.333333333	0.159663866	0.213483146	0.091743119	0.25	0.11627907	0.092307692	0.12	0.191489362
chr3	97631010	97634580	+	hsa_circ_0066604	0	0	0.032963049	0.044067797	0.980958858	0.272727273	0.307692308	0.161904762	0.6	0.404255319	0.215189873	0.2	0.3	0.136363636	0.02173913	0.04379562	0.306451613	0.379310345	0.538461538	0.375	0.612244898	0.32	0.259259259	0.115384615	0.428571429	0.254237288	0.112676056	0.102941176	0.178571429	0.188405797	0.016949153	0.084337349	0.155844156	0.270833333	0.178082192	0.196078431	0.438596491	0.151260504	0.191011236	0.064220183	0.35	0.023255814	0.015384615	0.013333333	0.021276596
chr3	121195386	121206356	-	hsa_circ_0001332	0.010204082	0.014814815	0	0.08220339	0.976878613	0.227272727	0.288461538	0.142857143	0.46	0.276595745	0.164556962	0.2	0.333333333	0.154545455	0.02173913	0.102189781	0.322580645	0.327586207	0.358974359	0.4375	0.591836735	0.22	0.185185185	0.153846154	0.261904762	0.152542373	0.084507042	0.147058824	0.154761905	0.173913043	0.016949153	0.096385542	0.194805195	0.229166667	0.191780822	0.196078431	0.438596491	0.134453782	0.179775281	0.128440367	0.45	0.046511628	0.015384615	0.013333333	0.042553191
chr15	94847149	94848651	+	EIF4A3	0.015151515	0	0.053311966	-0.046625222	0.563413805	0.220779221	0.307692308	0.344262295	0.42	0.513513514	0.328125	0.311111111	0.511111111	0.403508772	0.035714286	0.256756757	0.49122807	0.222222222	0.393939394	0.3	0.358490566	0.275	0.363636364	0.325581395	0.264705882	0.205128205	0.098591549	0.191176471	0.205128205	0.229166667	0.016949153	0.290322581	0.234042553	0.485714286	0.238095238	0.475	0.234042553	0.218181818	0.279411765	0.294117647	0.25	0.060606061	0	0.017241379	0.12
chr15	59179173	59179739	-	hsa_circ_0000604	0	0	0	0.358474576	0.947296838	0.284090909	0.230769231	0.333333333	0.14	0.404255319	0.265822785	0.254545455	0.35	0.354545455	0.391304348	0.197080292	0.338709677	0.068965517	0.179487179	0.4375	0.244897959	0.22	0.333333333	0.346153846	0.214285714	0.186440678	0.098591549	0.102941176	0.226190476	0.260869565	0.084745763	0.144578313	0.064935065	0.520833333	0.150684932	0.137254902	0.192982456	0.268907563	0.359550562	0.311926606	0.225	0.325581395	0.030769231	0.12	0.191489362
chr2	228356262	228388641	+	MAX	0.097222222	0.045977011	0.02969367	0.032897702	0.998639918	0.433962264	0.254545455	0.241935484	0.510638298	0.294117647	0.174418605	0.184615385	0.418604651	0.257575758	0.046511628	0.13	0.384615385	0.454545455	0.40625	0.592592593	0.644444444	0.324324324	0.229166667	0.181818182	0.351351351	0.196078431	0.114754098	0.123287671	0.228070175	0.214285714	0.016666667	0.12195122	0.233333333	0.218181818	0.188405797	0.264705882	0.5	0.246376812	0.214285714	0.162790698	0.380952381	0.058823529	0.028571429	0.013157895	0.057142857
chr14	106331860	106355684	-	hsa_circ_0033786	0.010204082	0.022222222	0.000856917	-0.061440678	0.4233254	0.272727273	0.403846154	0.19047619	0.26	0.489361702	0.392405063	0.363636364	0.283333333	0.227272727	0.065217391	0.153284672	0.241935484	0.224137931	0.256410256	0.21875	0.163265306	0.32	0.388888889	0.288461538	0.19047619	0.338983051	0.323943662	0.352941176	0.238095238	0.304347826	0.084745763	0.240963855	0.207792208	0.229166667	0.246575342	0.176470588	0.210526316	0.176470588	0.393258427	0.183486239	0.2	0.093023256	0.092307692	0.053333333	0.063829787
chr8	17796781	17799020	+	hsa_circ_0001780	0	0	0.054649637	0.177118644	0.919415165	0.329545455	0.211538462	0.20952381	0.7	0.29787234	0.101265823	0.218181818	0.216666667	0.163636364	0.065217391	0.145985401	0.322580645	0.344827586	0.333333333	0.625	0.734693878	0.26	0.092592593	0.134615385	0.261904762	0.101694915	0.042253521	0.058823529	0.095238095	0.144927536	0.033898305	0.084337349	0.155844156	0.1875	0.054794521	0.078431373	0.421052632	0.168067227	0.157303371	0.119266055	0.475	0.046511628	0.015384615	0.04	0.085106383
chr9	140458885	140459606	-	MAX	0	0.011494253	0	0.07706174	0.905474328	0.132075472	0.181818182	0.161290323	0.085106383	0.294117647	0.290697674	0.4	0.23255814	0.151515152	0.139534884	0.18	0.153846154	0.090909091	0.09375	0.296296296	0.066666667	0.189189189	0.5	0.25	0.108108108	0.294117647	0.393442623	0.452054795	0.438596491	0.339285714	0.166666667	0.304878049	0.416666667	0.145454545	0.31884058	0.352941176	0.595238095	0.173913043	0.345238095	0.162790698	0.023809524	0.205882353	0.157142857	0.039473684	0.4
chr20	57572657	57581540	-	NFATC1	0.027777778	0	0	-0.073456512	0.920095206	0.188679245	0.181818182	0.241935484	0.127659574	0.196078431	0.325581395	0.276923077	0.348837209	0.272727273	0.093023256	0.24	0.365384615	0.090909091	0.21875	0.222222222	0.111111111	0.216216216	0.354166667	0.295454545	0.135135135	0.31372549	0.37704918	0.369863014	0.403508772	0.357142857	0.116666667	0.341463415	0.35	0.145454545	0.362318841	0.382352941	0.30952381	0.231884058	0.380952381	0.279069767	0.19047619	0.117647059	0.128571429	0.092105263	0.114285714
chr21	45110168	45116301	+	hsa_circ_0001199	0.010204082	0	0.03991412	-0.111016949	0.930975859	0.159090909	0.269230769	0.161904762	0.2	0.319148936	0.278481013	0.345454545	0.283333333	0.172727273	0.086956522	0.109489051	0.290322581	0.120689655	0.205128205	0.28125	0.224489796	0.2	0.314814815	0.192307692	0.19047619	0.203389831	0.225352113	0.279411765	0.25	0.289855072	0.084745763	0.228915663	0.272727273	0.1875	0.287671233	0.274509804	0.333333333	0.176470588	0.325842697	0.174311927	0.2	0.11627907	0.107692308	0.106666667	0.127659574
chr19	45781180	45781873	+	hsa_circ_0000941	0	0	0.05653611	0.201271186	0.843250595	0.113636364	0.192307692	0.123809524	0.12	0.404255319	0.291139241	0.218181818	0.166666667	0.172727273	0.152173913	0.218978102	0.403225806	0.017241379	0.307692308	0.28125	0.12244898	0.14	0.296296296	0.326923077	0.214285714	0.220338983	0.38028169	0.426470588	0.273809524	0.376811594	0.101694915	0.204819277	0.285714286	0.208333333	0.301369863	0.176470588	0.280701754	0.109243697	0.337078652	0.348623853	0.225	0.093023256	0.153846154	0.12	0.127659574
chr17	19746433	19769141	-	PBX3	0.152777778	0.08045977	0	0.031996395	0.845290717	0.396226415	0.254545455	0.241935484	0.404255319	0.274509804	0.197674419	0.169230769	0.441860465	0.257575758	0.069767442	0.14	0.384615385	0.363636364	0.34375	0.518518519	0.511111111	0.297297297	0.270833333	0.181818182	0.324324324	0.235294118	0.147540984	0.219178082	0.228070175	0.25	0.066666667	0.170731707	0.266666667	0.2	0.289855072	0.264705882	0.380952381	0.217391304	0.226190476	0.197674419	0.380952381	0.058823529	0.057142857	0.052631579	0.114285714
chr14	106331860	106347358	-	hsa_circ_0033777	0.010204082	0.014814815	0.001316764	-0.032627119	0.4233254	0.363636364	0.480769231	0.219047619	0.36	0.510638298	0.35443038	0.309090909	0.3	0.245454545	0.065217391	0.145985401	0.241935484	0.293103448	0.282051282	0.25	0.224489796	0.36	0.333333333	0.25	0.214285714	0.271186441	0.23943662	0.279411765	0.202380952	0.289855072	0.06779661	0.192771084	0.181818182	0.25	0.219178082	0.156862745	0.228070175	0.210084034	0.337078652	0.174311927	0.225	0.093023256	0.076923077	0.066666667	0.042553191
chr6	126314902	126334247	+	JUN	0	0.011494253	0.028329846	0.070301938	0.98265896	0.433962264	0.254545455	0.306451613	0.553191489	0.294117647	0.139534884	0.169230769	0.418604651	0.257575758	0.023255814	0.12	0.403846154	0.522727273	0.4375	0.592592593	0.711111111	0.324324324	0.1875	0.159090909	0.405405405	0.176470588	0.098360656	0.095890411	0.210526316	0.178571429	0.016666667	0.073170732	0.216666667	0.2	0.15942029	0.235294118	0.571428571	0.275362319	0.178571429	0.127906977	0.357142857	0.029411765	0.014285714	0.013157895	0.057142857
chr2	10740978	10747437	-	MAFK	0.013888889	0.011494253	0	0.010815683	0.963957837	0.490566038	0.218181818	0.338709677	0.468085106	0.254901961	0.186046512	0.2	0.372093023	0.303030303	0.069767442	0.16	0.403846154	0.454545455	0.375	0.555555556	0.577777778	0.351351351	0.208333333	0.227272727	0.378378378	0.215686275	0.147540984	0.150684932	0.263157895	0.196428571	0.033333333	0.12195122	0.266666667	0.218181818	0.188405797	0.264705882	0.428571429	0.246376812	0.214285714	0.186046512	0.357142857	0.088235294	0.042857143	0.039473684	0.085714286
chr2	24461801	24471751	-	RCOR1	0.027777778	0	0.000636768	0.167192429	0.984019041	0.547169811	0.309090909	0.35483871	0.617021277	0.31372549	0.139534884	0.2	0.441860465	0.333333333	0.046511628	0.12	0.384615385	0.545454545	0.40625	0.444444444	0.733333333	0.378378378	0.1875	0.181818182	0.378378378	0.176470588	0.098360656	0.082191781	0.192982456	0.196428571	0.016666667	0.097560976	0.2	0.218181818	0.15942029	0.235294118	0.5	0.304347826	0.214285714	0.151162791	0.380952381	0.029411765	0.014285714	0.013157895	0.057142857
chr7	30618846	30624424	-	hsa_circ_0079707	0	0.022222222	0	0.025	0.104726284	0.340909091	0.442307692	0.20952381	0.56	0.425531915	0.240506329	0.236363636	0.366666667	0.190909091	0.043478261	0.102189781	0.258064516	0.344827586	0.282051282	0.40625	0.489795918	0.36	0.277777778	0.211538462	0.214285714	0.237288136	0.084507042	0.117647059	0.142857143	0.202898551	0.050847458	0.108433735	0.155844156	0.25	0.205479452	0.274509804	0.333333333	0.218487395	0.213483146	0.110091743	0.375	0.046511628	0.030769231	0.04	0.021276596
chr7	158531713	158540971	-	hsa_circ_0001775	0.010204082	0.014814815	0.0001695	-0.022881356	0.925875553	0.193181818	0.211538462	0.152380952	0.28	0.319148936	0.253164557	0.254545455	0.333333333	0.154545455	0.086956522	0.124087591	0.274193548	0.172413793	0.205128205	0.3125	0.408163265	0.22	0.259259259	0.211538462	0.214285714	0.220338983	0.154929577	0.279411765	0.166666667	0.231884058	0.084745763	0.180722892	0.233766234	0.208333333	0.260273973	0.254901961	0.298245614	0.117647059	0.303370787	0.165137615	0.275	0.11627907	0.076923077	0.066666667	0.085106383
chr1	205768084	205768958	-	EP300	0	0	0	0.285714286	0.966678001	0.113207547	0.090909091	0.209677419	0.170212766	0.196078431	0.465116279	0.261538462	0.395348837	0.242424242	0	0.22	0.365384615	0.068181818	0.25	0.333333333	0.155555556	0.216216216	0.395833333	0.295454545	0.162162162	0.215686275	0.426229508	0.410958904	0.561403509	0.410714286	0.083333333	0.317073171	0.35	0.254545455	0.362318841	0.411764706	0.428571429	0.15942029	0.511904762	0.26744186	0.214285714	0.147058824	0.042857143	0.039473684	0.057142857
chr5	40764615	40777688	-	hsa_circ_0001478	0.040816327	0.003703704	0	0.112711864	1	0.295454545	0.288461538	0.2	0.48	0.29787234	0.17721519	0.181818182	0.3	0.163636364	0.043478261	0.087591241	0.338709677	0.362068966	0.333333333	0.4375	0.653061224	0.28	0.166666667	0.134615385	0.285714286	0.169491525	0.098591549	0.117647059	0.154761905	0.15942029	0.016949153	0.120481928	0.155844156	0.25	0.178082192	0.176470588	0.385964912	0.151260504	0.168539326	0.110091743	0.425	0.046511628	0.015384615	0.026666667	0.042553191
chr5	154296557	154308219	-	E2F6	0.027777778	0	0	0.071653898	1	0.433962264	0.290909091	0.290322581	0.489361702	0.333333333	0.186046512	0.153846154	0.465116279	0.318181818	0.046511628	0.12	0.384615385	0.409090909	0.40625	0.518518519	0.577777778	0.324324324	0.270833333	0.181818182	0.324324324	0.196078431	0.147540984	0.164383562	0.245614035	0.232142857	0.033333333	0.146341463	0.216666667	0.236363636	0.231884058	0.264705882	0.476190476	0.260869565	0.226190476	0.162790698	0.333333333	0.058823529	0.042857143	0.026315789	0.057142857
chr1	158589011	158648324	-	REST	0.041666667	0.195402299	0.000988416	0.006309148	0.933696022	0.433962264	0.290909091	0.338709677	0.468085106	0.352941176	0.174418605	0.184615385	0.465116279	0.333333333	0.046511628	0.14	0.403846154	0.477272727	0.4375	0.481481481	0.555555556	0.351351351	0.25	0.204545455	0.351351351	0.196078431	0.131147541	0.109589041	0.263157895	0.214285714	0.016666667	0.109756098	0.216666667	0.254545455	0.202898551	0.264705882	0.571428571	0.304347826	0.214285714	0.162790698	0.333333333	0.058823529	0.028571429	0.013157895	0.028571429
chr17	41165492	41165899	+	IRF1	0	0	0.139764269	0.261829653	0.899013941	0.094339623	0.218181818	0.112903226	0.042553191	0.137254902	0.290697674	0.261538462	0.279069767	0.333333333	0.046511628	0.39	0.384615385	0.045454545	0.46875	0.185185185	0.044444444	0.135135135	0.25	0.159090909	0.135135135	0.039215686	0.163934426	0.342465753	0.350877193	0.303571429	0	0.353658537	0.533333333	0.127272727	0.246376812	0.441176471	0.238095238	0.217391304	0.404761905	0.511627907	0.238095238	0.294117647	0.071428571	0.065789474	0.142857143
chr16	30777699	30783294	+	CHD1	0.027777778	0	0.053214491	0.153672826	0.980618837	0.245283019	0.272727273	0.290322581	0.170212766	0.294117647	0.279069767	0.276923077	0.348837209	0.333333333	0.11627907	0.26	0.365384615	0.136363636	0.28125	0.296296296	0.177777778	0.324324324	0.3125	0.25	0.189189189	0.235294118	0.245901639	0.315068493	0.298245614	0.410714286	0.116666667	0.304878049	0.333333333	0.145454545	0.275362319	0.352941176	0.30952381	0.304347826	0.392857143	0.360465116	0.261904762	0.147058824	0.085714286	0.118421053	0.171428571
chr16	70267517	70268195	-	hsa_circ_0040155	0	0	0	0.083898305	0.372322339	0.170454545	0.192307692	0.257142857	0.44	0.446808511	0.113924051	0.218181818	0.3	0.163636364	0.065217391	0.065693431	0.5	0.25862069	0.102564103	0.375	0.571428571	0.18	0.166666667	0.230769231	0.238095238	0.06779661	0.014084507	0.102941176	0.154761905	0.144927536	0.016949153	0.084337349	0.12987013	0.208333333	0.178082192	0.431372549	0.333333333	0.176470588	0.247191011	0.036697248	0.3	0.023255814	0.046153846	0	0.063829787
chr1	62908829	62914337	+	hsa_circ_0000079	0.020408163	0.007407407	0.045581385	0.134745763	0.998639918	0.329545455	0.326923077	0.257142857	0.5	0.382978723	0.164556962	0.2	0.25	0.190909091	0.043478261	0.109489051	0.370967742	0.396551724	0.384615385	0.53125	0.551020408	0.3	0.166666667	0.173076923	0.333333333	0.152542373	0.084507042	0.161764706	0.119047619	0.15942029	0.033898305	0.13253012	0.168831169	0.208333333	0.136986301	0.196078431	0.228070175	0.193277311	0.168539326	0.137614679	0.5	0.046511628	0.046153846	0.04	0.042553191
chr10	63699941	63760080	+	USF1	0.111111111	0.137931034	0.029736438	0.133844074	1	0.433962264	0.309090909	0.322580645	0.468085106	0.333333333	0.197674419	0.2	0.418604651	0.287878788	0.046511628	0.14	0.384615385	0.431818182	0.40625	0.481481481	0.533333333	0.405405405	0.25	0.181818182	0.297297297	0.196078431	0.131147541	0.150684932	0.245614035	0.232142857	0.033333333	0.12195122	0.25	0.236363636	0.202898551	0.264705882	0.5	0.275362319	0.214285714	0.162790698	0.333333333	0.058823529	0.028571429	0.026315789	0.057142857
chrX	305630	323067	-	hsa_circ_0089777	0.040816327	0.059259259	0	-0.046186441	0.041482489	0.068181818	0.134615385	0.085714286	0.12	0.234042553	0.265822785	0.327272727	0.266666667	0.090909091	0.108695652	0.109489051	0.274193548	0.086206897	0.128205128	0.21875	0.183673469	0.12	0.388888889	0.211538462	0.166666667	0.237288136	0.323943662	0.397058824	0.297619048	0.260869565	0.237288136	0.277108434	0.272727273	0.1875	0.301369863	0.37254902	0.315789474	0.075630252	0.269662921	0.174311927	0.15	0.209302326	0.276923077	0.173333333	0.170212766
chr7	5644902	5646287	+	HDAC1	0	0	0.0365714	0.127084272	0.732403944	0.20754717	0.163636364	0.193548387	0.14893617	0.117647059	0.255813953	0.184615385	0.279069767	0.075757576	0.139534884	0.18	0.211538462	0.136363636	0.21875	0.259259259	0.066666667	0.297297297	0.291666667	0.272727273	0.081081081	0.254901961	0.655737705	0.520547945	0.473684211	0.392857143	0.15	0.43902439	0.3	0.072727273	0.434782609	0.5	0.333333333	0.15942029	0.297619048	0.139534884	0.166666667	0.205882353	0.2	0.25	0.142857143
chr2	74717370	74721691	+	RXRA	0	0	0.053509115	0.135646688	0.884053043	0.188679245	0.254545455	0.274193548	0.170212766	0.215686275	0.290697674	0.230769231	0.511627907	0.287878788	0.046511628	0.22	0.307692308	0.159090909	0.3125	0.296296296	0.2	0.216216216	0.3125	0.227272727	0.27027027	0.352941176	0.344262295	0.301369863	0.385964912	0.357142857	0.033333333	0.243902439	0.283333333	0.2	0.362318841	0.441176471	0.452380952	0.304347826	0.345238095	0.244186047	0.214285714	0.029411765	0.057142857	0.039473684	0.028571429
chr9	35657767	35658017	+	hsa_circ_0001854	0	0	0.450199947	0.384745763	0.998639918	0.045454545	0	0.19047619	0.08	0.255319149	0.101265823	0.290909091	0.2	0.072727273	0.173913043	0.379562044	0.129032258	0.137931034	0.41025641	0.375	0	0.24	0.518518519	0.384615385	0.285714286	0.06779661	0.225352113	0.411764706	0.142857143	0.289855072	0.474576271	0.192771084	0.311688312	0	0.164383562	0.235294118	0.210526316	0.067226891	0.224719101	0.220183486	0.4	0.744186047	0.307692308	0.426666667	0
chr6	64231650	64242435	+	hsa_circ_0076920	0.051020408	0.018518519	0.030120784	0.028389831	0.958177491	0.261363636	0.384615385	0.171428571	0.44	0.382978723	0.253164557	0.254545455	0.35	0.181818182	0.043478261	0.087591241	0.306451613	0.413793103	0.384615385	0.375	0.428571429	0.28	0.259259259	0.173076923	0.285714286	0.220338983	0.112676056	0.191176471	0.178571429	0.217391304	0.033898305	0.144578313	0.168831169	0.291666667	0.232876712	0.156862745	0.385964912	0.151260504	0.247191011	0.137614679	0.35	0.046511628	0.030769231	0.026666667	0.042553191
chr2	61315293	61315603	+	hsa_circ_0001012	0	0	0.085788991	0.45720339	0.98265896	0.295454545	0.25	0.304761905	0.52	0.489361702	0.037974684	0.236363636	0.1	0.290909091	0.065217391	0.116788321	0.209677419	0.396551724	0.333333333	0.8125	0.387755102	0.38	0.055555556	0.115384615	0.380952381	0	0	0	0.19047619	0.086956522	0	0	0.207792208	0.333333333	0.04109589	0.058823529	0.561403509	0.218487395	0.146067416	0.055045872	0.15	0.069767442	0	0	0.127659574
chr7	72604105	72605594	+	hsa_circ_0002656	0.010204082	0	0.014746503	0.029661017	0.489289357	0.261363636	0.288461538	0.247619048	0.3	0.212765957	0.240506329	0.254545455	0.35	0.190909091	0.152173913	0.175182482	0.274193548	0.189655172	0.256410256	0.34375	0.183673469	0.22	0.314814815	0.211538462	0.238095238	0.220338983	0.126760563	0.176470588	0.19047619	0.231884058	0.06779661	0.192771084	0.142857143	0.229166667	0.205479452	0.294117647	0.421052632	0.218487395	0.247191011	0.19266055	0.2	0.11627907	0.107692308	0.08	0.191489362
chr7	132990021	133002144	+	hsa_circ_0001749	0.020408163	0.003703704	0.023948158	0.038135593	0.97415845	0.329545455	0.269230769	0.238095238	0.48	0.382978723	0.151898734	0.2	0.316666667	0.218181818	0.043478261	0.116788321	0.403225806	0.379310345	0.282051282	0.46875	0.510204082	0.26	0.166666667	0.173076923	0.285714286	0.13559322	0.084507042	0.102941176	0.130952381	0.173913043	0.016949153	0.084337349	0.142857143	0.229166667	0.136986301	0.196078431	0.350877193	0.193277311	0.202247191	0.146788991	0.4	0.046511628	0.015384615	0.013333333	0.042553191
chr11	117054494	117054855	+	YY1	0	0	0.070011231	0.410995944	0.965657939	0.150943396	0.454545455	0.274193548	0	0.215686275	0.290697674	0.292307692	0.395348837	0.333333333	0.139534884	0.14	0.365384615	0.068181818	0.34375	0.111111111	0.177777778	0.297297297	0.291666667	0.431818182	0.297297297	0.431372549	0.278688525	0.301369863	0.298245614	0.392857143	0.133333333	0.268292683	0.233333333	0.109090909	0.246376812	0.558823529	0.333333333	0.434782609	0.297619048	0.093023256	0.261904762	0.088235294	0.114285714	0.078947368	0.171428571
chr2	71590282	71597135	+	hsa_circ_0001028	0.030612245	0	0.049231914	0.067372881	0.964977899	0.318181818	0.307692308	0.2	0.56	0.361702128	0.189873418	0.218181818	0.266666667	0.172727273	0.065217391	0.087591241	0.322580645	0.344827586	0.307692308	0.5	0.591836735	0.26	0.203703704	0.115384615	0.30952381	0.13559322	0.098591549	0.161764706	0.154761905	0.188405797	0.033898305	0.13253012	0.155844156	0.291666667	0.150684932	0.176470588	0.333333333	0.18487395	0.191011236	0.128440367	0.375	0.046511628	0.030769231	0.04	0.085106383
chr17	34147027	34149837	+	MAFF	0.013888889	0	0.03606452	0.189725101	0.976878613	0.603773585	0.272727273	0.322580645	0.659574468	0.294117647	0.162790698	0.215384615	0.511627907	0.348484848	0.023255814	0.14	0.442307692	0.5	0.5625	0.407407407	0.688888889	0.378378378	0.145833333	0.227272727	0.405405405	0.196078431	0.06557377	0.109589041	0.140350877	0.285714286	0.016666667	0.097560976	0.1	0.254545455	0.144927536	0.294117647	0.452380952	0.31884058	0.285714286	0.186046512	0.333333333	0.058823529	0.014285714	0.013157895	0.085714286
chr3	197677806	197682721	+	SMC3	0	0.022988506	0.039954824	0.005858495	0.905134308	0.264150943	0.254545455	0.193548387	0.319148936	0.254901961	0.244186047	0.184615385	0.395348837	0.196969697	0.093023256	0.12	0.288461538	0.204545455	0.25	0.592592593	0.466666667	0.27027027	0.333333333	0.181818182	0.243243243	0.274509804	0.180327869	0.287671233	0.280701754	0.267857143	0.066666667	0.182926829	0.316666667	0.163636364	0.304347826	0.294117647	0.428571429	0.217391304	0.261904762	0.151162791	0.333333333	0.117647059	0.085714286	0.052631579	0.085714286
chr6	111708967	111793343	-	UBTF	0.25	0.24137931	9.35E-05	0.053177107	0.934716083	0.452830189	0.290909091	0.290322581	0.510638298	0.333333333	0.174418605	0.169230769	0.441860465	0.257575758	0.046511628	0.12	0.384615385	0.477272727	0.40625	0.518518519	0.622222222	0.351351351	0.229166667	0.181818182	0.351351351	0.215686275	0.114754098	0.123287671	0.228070175	0.196428571	0.033333333	0.097560976	0.2	0.236363636	0.188405797	0.264705882	0.547619048	0.246376812	0.19047619	0.151162791	0.357142857	0.058823529	0.028571429	0.013157895	0.057142857
chr8	52773404	52773806	-	hsa_circ_0001801	0	0	0	0.769915254	0.927915675	0.193181818	0.326923077	0.333333333	0.5	0.255319149	0.088607595	0.272727273	0.283333333	0.154545455	0.043478261	0.270072993	0.435483871	0.25862069	0.307692308	0.21875	0.816326531	0.24	0.12962963	0.134615385	0.404761905	0.169491525	0	0.102941176	0.023809524	0.362318841	0	0.060240964	0.12987013	0.208333333	0.02739726	0.098039216	0.298245614	0.294117647	0.134831461	0.183486239	0.125	0	0.030769231	0.026666667	0.106382979
chr2	44174869	44209573	-	TAF1	0.083333333	0.034482759	0	0.074808472	1	0.452830189	0.272727273	0.290322581	0.531914894	0.333333333	0.162790698	0.169230769	0.418604651	0.272727273	0.046511628	0.12	0.403846154	0.454545455	0.375	0.592592593	0.666666667	0.351351351	0.208333333	0.159090909	0.351351351	0.176470588	0.098360656	0.136986301	0.210526316	0.214285714	0.033333333	0.109756098	0.233333333	0.218181818	0.188405797	0.264705882	0.5	0.275362319	0.214285714	0.139534884	0.380952381	0.058823529	0.028571429	0.026315789	0.057142857
chr3	196842797	196846401	-	hsa_circ_0001383	0	0	0	0.083898305	0.905134308	0.25	0.25	0.142857143	0.6	0.29787234	0.126582278	0.2	0.35	0.127272727	0	0.080291971	0.290322581	0.465517241	0.358974359	0.5	0.714285714	0.24	0.185185185	0.115384615	0.333333333	0.152542373	0.070422535	0.117647059	0.142857143	0.144927536	0	0.072289157	0.142857143	0.291666667	0.136986301	0.137254902	0.456140351	0.142857143	0.157303371	0.082568807	0.425	0.023255814	0.015384615	0.013333333	0.042553191
chr7	156994414	157024021	+	hsa_circ_0001773	0.142857143	0.011111111	0.037051453	-0.012711864	0.958857531	0.25	0.269230769	0.171428571	0.42	0.319148936	0.215189873	0.290909091	0.316666667	0.172727273	0.065217391	0.102189781	0.338709677	0.275862069	0.307692308	0.375	0.489795918	0.24	0.240740741	0.153846154	0.261904762	0.186440678	0.126760563	0.191176471	0.154761905	0.217391304	0.050847458	0.156626506	0.207792208	0.270833333	0.205479452	0.196078431	0.298245614	0.151260504	0.247191011	0.146788991	0.325	0.069767442	0.046153846	0.04	0.063829787
chr8	48812932	48872743	-	E2F6	0.375	0.195402299	0.000212256	0.006309148	0.980958858	0.396226415	0.254545455	0.274193548	0.404255319	0.31372549	0.186046512	0.230769231	0.395348837	0.287878788	0.069767442	0.15	0.384615385	0.340909091	0.3125	0.481481481	0.488888889	0.324324324	0.270833333	0.227272727	0.297297297	0.215686275	0.147540984	0.178082192	0.263157895	0.232142857	0.05	0.170731707	0.25	0.2	0.231884058	0.294117647	0.428571429	0.246376812	0.25	0.209302326	0.333333333	0.088235294	0.057142857	0.052631579	0.085714286
chr2	39520370	39535146	-	CTCF	0.055555556	0.045977011	0	0.060838215	0.963957837	0.528301887	0.254545455	0.290322581	0.680851064	0.333333333	0.151162791	0.184615385	0.395348837	0.272727273	0.046511628	0.1	0.346153846	0.545454545	0.4375	0.555555556	0.755555556	0.378378378	0.1875	0.181818182	0.351351351	0.156862745	0.098360656	0.123287671	0.210526316	0.196428571	0.033333333	0.109756098	0.233333333	0.218181818	0.173913043	0.205882353	0.476190476	0.260869565	0.19047619	0.127906977	0.357142857	0.058823529	0.028571429	0.026315789	0.057142857
chr10	4950542	4975522	+	EBF1	0.027777778	0.229885057	0.038869784	-0.016674178	0.534852091	0.547169811	0.363636364	0.338709677	0.553191489	0.431372549	0.197674419	0.215384615	0.441860465	0.318181818	0.023255814	0.14	0.346153846	0.568181818	0.375	0.444444444	0.533333333	0.432432432	0.3125	0.204545455	0.324324324	0.215686275	0.131147541	0.136986301	0.245614035	0.214285714	0.016666667	0.097560976	0.25	0.236363636	0.188405797	0.235294118	0.452380952	0.275362319	0.226190476	0.151162791	0.30952381	0.058823529	0.014285714	0.013157895	0.028571429
chr3	138244331	138313129	-	MAZ	0.138888889	0.218390805	0.000598752	0.038305543	0.953077185	0.301886792	0.236363636	0.258064516	0.361702128	0.254901961	0.186046512	0.169230769	0.441860465	0.242424242	0.046511628	0.13	0.403846154	0.386363636	0.375	0.481481481	0.533333333	0.27027027	0.229166667	0.159090909	0.297297297	0.196078431	0.147540984	0.150684932	0.280701754	0.214285714	0.033333333	0.134146341	0.25	0.236363636	0.231884058	0.323529412	0.595238095	0.217391304	0.226190476	0.162790698	0.357142857	0.058823529	0.028571429	0.026315789	0.057142857
chr16	67660457	67663436	+	hsa_circ_0000709	0.071428571	0	0.03002034	0.102966102	0.926895614	0.261363636	0.25	0.19047619	0.22	0.29787234	0.253164557	0.4	0.266666667	0.236363636	0.152173913	0.124087591	0.306451613	0.137931034	0.282051282	0.25	0.244897959	0.2	0.314814815	0.173076923	0.214285714	0.220338983	0.154929577	0.235294118	0.202380952	0.362318841	0.13559322	0.253012048	0.181818182	0.333333333	0.219178082	0.215686275	0.175438596	0.168067227	0.292134831	0.23853211	0.3	0.093023256	0.123076923	0.146666667	0.085106383
chr8	145739311	145743210	-	RUNX3	0	0.011494253	0	0.016223524	0.88983339	0.056603774	0.2	0.177419355	0.021276596	0.274509804	0.372093023	0.369230769	0.23255814	0.166666667	0.11627907	0.2	0.288461538	0.022727273	0.25	0.185185185	0.044444444	0.162162162	0.416666667	0.295454545	0.216216216	0.294117647	0.475409836	0.534246575	0.421052632	0.482142857	0.233333333	0.524390244	0.366666667	0.127272727	0.304347826	0.411764706	0.261904762	0.202898551	0.488095238	0.255813953	0.119047619	0.264705882	0.2	0.223684211	0.171428571
chr11	125482486	125483072	+	SIN3A	0	0	0.051270923	0.45876521	1	0.056603774	0.254545455	0.35483871	0.361702128	0.235294118	0.139534884	0.292307692	0.441860465	0.363636364	0.046511628	0.15	0.384615385	0.340909091	0.59375	0.444444444	0.377777778	0.243243243	0.25	0.227272727	0.378378378	0.235294118	0.081967213	0.068493151	0.333333333	0.214285714	0	0.170731707	0.15	0.218181818	0.246376812	0.588235294	0.452380952	0.376811594	0.166666667	0.197674419	0.333333333	0	0.071428571	0.039473684	0.085714286
chr1	144873876	144877271	-	ARID3A	0	0	0	0.103650293	0.955457327	0.245283019	0.254545455	0.258064516	0.29787234	0.333333333	0.26744186	0.292307692	0.558139535	0.272727273	0.046511628	0.21	0.307692308	0.272727273	0.5	0.333333333	0.266666667	0.297297297	0.354166667	0.227272727	0.297297297	0.254901961	0.180327869	0.178082192	0.315789474	0.321428571	0.033333333	0.219512195	0.3	0.254545455	0.289855072	0.382352941	0.476190476	0.289855072	0.369047619	0.209302326	0.238095238	0.058823529	0.057142857	0.013157895	0.057142857
chr1	6676816	6680397	+	hsa_circ_0000011	0	0.003703704	0.04556726	0.072457627	0.926215573	0.125	0.269230769	0.133333333	0.18	0.276595745	0.265822785	0.272727273	0.316666667	0.127272727	0.130434783	0.138686131	0.290322581	0.086206897	0.230769231	0.3125	0.224489796	0.2	0.333333333	0.25	0.19047619	0.254237288	0.197183099	0.279411765	0.178571429	0.246376812	0.101694915	0.21686747	0.324675325	0.145833333	0.342465753	0.254901961	0.280701754	0.117647059	0.314606742	0.165137615	0.275	0.093023256	0.092307692	0.08	0.106382979
chr1	153634513	153635609	-	IRF1	0	0	0	0.352861649	0.97415845	0.301886792	0.127272727	0.516129032	0.361702128	0.31372549	0.186046512	0.107692308	0.395348837	0.424242424	0.023255814	0.24	0.403846154	0.363636364	0.5	0.481481481	0.311111111	0.297297297	0.270833333	0.295454545	0.432432432	0.235294118	0.098360656	0.109589041	0.350877193	0.214285714	0.016666667	0.097560976	0.266666667	0.181818182	0.246376812	0.382352941	0.5	0.391304348	0.297619048	0.186046512	0.214285714	0.029411765	0.028571429	0.026315789	0.057142857
chr7	99701031	99702969	+	NFYA	0.041666667	0	0.064536925	0.142857143	0.901734104	0.377358491	0.218181818	0.241935484	0.191489362	0.274509804	0.26744186	0.246153846	0.395348837	0.409090909	0.162790698	0.24	0.384615385	0.090909091	0.28125	0.259259259	0.133333333	0.27027027	0.270833333	0.295454545	0.189189189	0.254901961	0.229508197	0.246575342	0.350877193	0.392857143	0.083333333	0.256097561	0.216666667	0.236363636	0.31884058	0.529411765	0.238095238	0.246376812	0.392857143	0.395348837	0.19047619	0.147058824	0.1	0.052631579	0.114285714
chr8	48612964	48614577	+	hsa_circ_0001799	0.010204082	0	0.035006466	-0.01059322	0.904114247	0.193181818	0.346153846	0.152380952	0.38	0.404255319	0.367088608	0.272727273	0.3	0.163636364	0.086956522	0.102189781	0.306451613	0.24137931	0.282051282	0.4375	0.285714286	0.38	0.259259259	0.173076923	0.285714286	0.271186441	0.197183099	0.279411765	0.238095238	0.289855072	0.033898305	0.156626506	0.233766234	0.1875	0.260273973	0.274509804	0.350877193	0.134453782	0.325842697	0.146788991	0.3	0.11627907	0.061538462	0.026666667	0.085106383
chr18	22007882	22030831	+	hsa_circ_0000840	0.06122449	0.02962963	0.033918841	0.074152542	0.955457327	0.261363636	0.25	0.171428571	0.48	0.29787234	0.202531646	0.163636364	0.283333333	0.154545455	0.043478261	0.094890511	0.35483871	0.344827586	0.307692308	0.46875	0.551020408	0.24	0.185185185	0.134615385	0.30952381	0.169491525	0.126760563	0.176470588	0.166666667	0.15942029	0.033898305	0.13253012	0.168831169	0.25	0.205479452	0.176470588	0.350877193	0.142857143	0.202247191	0.128440367	0.4	0.046511628	0.030769231	0.026666667	0.042553191
chr15	83819966	83832827	-	hsa_circ_0000646	0.06122449	0.014814815	0	0.063135593	1	0.306818182	0.346153846	0.180952381	0.46	0.361702128	0.215189873	0.218181818	0.35	0.172727273	0.043478261	0.102189781	0.322580645	0.293103448	0.41025641	0.4375	0.510204082	0.32	0.222222222	0.173076923	0.30952381	0.203389831	0.126760563	0.161764706	0.154761905	0.202898551	0.016949153	0.144578313	0.155844156	0.291666667	0.191780822	0.196078431	0.368421053	0.159663866	0.224719101	0.146788991	0.4	0.046511628	0.030769231	0.026666667	0.042553191
chr11	836250	836843	+	MAZ	0	0	0.090666595	0.177557458	0.837470248	0.037735849	0.145454545	0.129032258	0	0.196078431	0.220930233	0.292307692	0.627906977	0.151515152	0	0.2	0.153846154	0	0.53125	0.111111111	0	0.135135135	0.458333333	0.227272727	0.324324324	0.37254902	0.213114754	0.506849315	0.298245614	0.303571429	0.283333333	0.390243902	0.533333333	0.272727273	0.275362319	0.588235294	0.238095238	0.173913043	0.321428571	0.197674419	0.166666667	0.235294118	0.071428571	0.105263158	0.228571429
chr10	105197771	105198565	+	hsa_circ_0000258	0	0	0.043431246	0.053813559	0.90683441	0.125	0.211538462	0.142857143	0.18	0.276595745	0.329113924	0.236363636	0.233333333	0.236363636	0.065217391	0.131386861	0.241935484	0.086206897	0.153846154	0.46875	0.408163265	0.12	0.166666667	0.25	0.142857143	0.152542373	0.112676056	0.147058824	0.333333333	0.15942029	0.050847458	0.240963855	0.233766234	0.375	0.191780822	0.274509804	0.280701754	0.201680672	0.292134831	0.19266055	0.35	0.11627907	0.046153846	0.04	0.063829787
chr3	49061761	49064319	-	CTCF	0	0.011494253	0	0.424966201	0.964637878	0.169811321	0.327272727	0.193548387	0.170212766	0.352941176	0.38372093	0.276923077	0.348837209	0.212121212	0.023255814	0.15	0.326923077	0.227272727	0.25	0.333333333	0.111111111	0.216216216	0.4375	0.318181818	0.216216216	0.31372549	0.393442623	0.397260274	0.438596491	0.339285714	0.033333333	0.280487805	0.483333333	0.2	0.333333333	0.382352941	0.333333333	0.304347826	0.30952381	0.127906977	0.238095238	0.117647059	0.071428571	0.039473684	0.057142857
chr11	64844926	64846659	-	EP300	0	0	0	-0.062640829	0.86467188	0.245283019	0.109090909	0.338709677	0.170212766	0.137254902	0.244186047	0.246153846	0.255813953	0.318181818	0.046511628	0.21	0.423076923	0.159090909	0.21875	0.259259259	0.177777778	0.189189189	0.25	0.136363636	0.216216216	0.235294118	0.262295082	0.328767123	0.315789474	0.267857143	0.083333333	0.268292683	0.4	0.145454545	0.289855072	0.5	0.380952381	0.246376812	0.297619048	0.290697674	0.285714286	0.088235294	0.057142857	0.065789474	0.114285714
chr1	153637695	153641033	-	hsa_circ_0000133	0.030612245	0	0	0.104661017	0.931315879	0.272727273	0.365384615	0.142857143	0.28	0.319148936	0.240506329	0.218181818	0.266666667	0.154545455	0.02173913	0.138686131	0.35483871	0.172413793	0.256410256	0.46875	0.326530612	0.22	0.185185185	0.192307692	0.238095238	0.186440678	0.169014085	0.264705882	0.154761905	0.231884058	0.016949153	0.192771084	0.194805195	0.25	0.178082192	0.137254902	0.368421053	0.159663866	0.258426966	0.174311927	0.325	0.069767442	0.046153846	0.026666667	0.042553191
chr17	72860017	72860469	-	TRIM28	0	0	0	0.392969806	0.716763006	0.037735849	0.2	0.241935484	0.042553191	0.215686275	0.38372093	0.276923077	0.302325581	0.227272727	0.255813953	0.18	0.173076923	0.045454545	0.125	0.074074074	0.044444444	0.189189189	0.375	0.340909091	0	0.254901961	0.655737705	0.698630137	0.385964912	0.482142857	0.216666667	0.37804878	0.483333333	0.072727273	0.31884058	0.441176471	0.214285714	0.289855072	0.392857143	0.209302326	0.095238095	0.205882353	0.385714286	0.144736842	0.257142857
chr15	80412669	80415142	+	hsa_circ_0000643	0	0	0.04313776	0.06059322	0.98265896	0.238636364	0.269230769	0.2	0.56	0.29787234	0.126582278	0.181818182	0.416666667	0.145454545	0	0.109489051	0.274193548	0.448275862	0.384615385	0.59375	0.714285714	0.24	0.148148148	0.076923077	0.428571429	0.186440678	0.042253521	0.073529412	0.071428571	0.144927536	0	0.060240964	0.155844156	0.333333333	0.150684932	0.215686275	0.403508772	0.193277311	0.168539326	0.073394495	0.45	0.023255814	0.015384615	0.013333333	0.042553191
[truncated: 3,587 more rows]
[truncated: 138 more columns]
