# Supplementary material for: Identifying Circular RNA and Predicting Its Regulatory Interactions by Machine Learning
Source: Front Genet. 2020 Jul 21;11:655. doi: 10.3389/fgene.2020.00655 (PMC7396586; doi:10.3389/fgene.2020.00655)
Supplement: Supplementary file 1 [file Data_Sheet_1.ZIP › Features/independent_test_features.csv]

chr	start	end	strand	gene	ALU	repeat	SNP	cons_1	cons_2	tri_1	tri_2	tri_3	tri_4	tri_5	tri_6	tri_7	tri_8	tri_9	tri_10	tri_11	tri_12	tri_13	tri_14	tri_15	tri_16	tri_17	tri_18	tri_19	tri_20	tri_21	tri_22	tri_23	tri_24	tri_25	tri_26	tri_27	tri_28	tri_29	tri_30	tri_31	tri_32	tri_33	tri_34	tri_35	tri_36	tri_37	tri_38	tri_39	tri_40
chr1	1747194	1756938	-	hsa_circ_0000008	0.06122449	0.003703704	0	-0.053813559	0.952397144	0.284090909	0.269230769	0.171428571	0.38	0.361702128	0.253164557	0.272727273	0.266666667	0.2	0.065217391	0.124087591	0.338709677	0.24137931	0.256410256	0.375	0.408163265	0.24	0.277777778	0.192307692	0.238095238	0.203389831	0.14084507	0.220588235	0.166666667	0.231884058	0.06779661	0.168674699	0.207792208	0.229166667	0.219178082	0.196078431	0.263157895	0.151260504	0.280898876	0.183486239	0.325	0.093023256	0.061538462	0.066666667	0.063829787
chr1	19511592	19523759	-	JUNB	0.046511628	0.131578947	0	0.181012658	0.958857531	0.5625	0.590909091	0.666666667	0.607142857	0.545454545	0.457142857	0.52	0.863636364	0.782608696	0.333333333	0.516129032	0.827586207	0.68	0.733333333	0.888888889	0.709677419	0.555555556	0.4	0.444444444	0.588235294	0.454545455	0.258064516	0.351351351	0.517241379	0.518518519	0.333333333	0.371428571	0.333333333	0.666666667	0.472222222	0.473684211	0.6	0.703703704	0.465116279	0.566666667	0.789473684	0.25	0.166666667	0.375	0.5
chr1	21295966	21307720	-	hsa_circ_0000025	0.040816327	0	0	0.031779661	0.978578715	0.25	0.288461538	0.161904762	0.5	0.361702128	0.215189873	0.218181818	0.316666667	0.172727273	0.043478261	0.080291971	0.322580645	0.362068966	0.333333333	0.46875	0.591836735	0.28	0.222222222	0.153846154	0.357142857	0.203389831	0.112676056	0.161764706	0.154761905	0.173913043	0.050847458	0.13253012	0.168831169	0.291666667	0.191780822	0.137254902	0.350877193	0.134453782	0.213483146	0.119266055	0.4	0.046511628	0.046153846	0.026666667	0.042553191
chr1	23836176	23836434	-	hsa_circ_0000030	0	0	0	0.197881356	0.921115267	0	0	0.076190476	0.16	0.489361702	0.101265823	0.345454545	0.2	0.109090909	0.347826087	0.167883212	0.370967742	0.137931034	0.307692308	0.125	0.081632653	0	0.222222222	0.596153846	0.285714286	0.203389831	0.323943662	0.632352941	0.19047619	0.333333333	0.06779661	0.228915663	0.402597403	0.166666667	0.479452055	0.078431373	0.140350877	0.067226891	0.438202247	0.174311927	0.1	0.186046512	0.123076923	0.106666667	0.170212766
chr1	35641980	35646083	-	hsa_circ_0011527	0.010204082	0	0	0.230932203	0.964297858	0.204545455	0.326923077	0.180952381	0.4	0.29787234	0.151898734	0.254545455	0.35	0.172727273	0.043478261	0.124087591	0.370967742	0.275862069	0.205128205	0.34375	0.530612245	0.3	0.148148148	0.211538462	0.261904762	0.152542373	0.112676056	0.161764706	0.142857143	0.15942029	0.050847458	0.120481928	0.233766234	0.1875	0.191780822	0.196078431	0.333333333	0.142857143	0.213483146	0.137614679	0.4	0.069767442	0.046153846	0.026666667	0.063829787
chr1	35846859	35854683	+	hsa_circ_0000051	0.010204082	0.018518519	0.038308578	0.159322034	0.953077185	0.261363636	0.269230769	0.171428571	0.48	0.361702128	0.189873418	0.218181818	0.3	0.163636364	0.043478261	0.087591241	0.306451613	0.379310345	0.307692308	0.53125	0.632653061	0.26	0.240740741	0.115384615	0.357142857	0.203389831	0.084507042	0.132352941	0.142857143	0.130434783	0.033898305	0.108433735	0.194805195	0.208333333	0.178082192	0.137254902	0.350877193	0.142857143	0.202247191	0.110091743	0.325	0.069767442	0.030769231	0.026666667	0.042553191
chr1	43826790	43828873	+	JUNB	0.023255814	0	0.429214982	0.484810127	0.94083645	0.59375	0.772727273	0.518518519	0.535714286	0.636363636	0.828571429	0.72	1	0.52173913	0.166666667	0.419354839	0.689655172	0.32	0.933333333	0.555555556	0.387096774	0.777777778	0.76	0.333333333	0.529411765	0.636363636	0.516129032	0.459459459	0.965517241	0.555555556	0.333333333	0.685714286	0.358974359	1	0.666666667	0.736842105	0.5	0.481481481	0.558139535	0.533333333	0.421052632	0.125	0.25	0.625	0.333333333
chr1	46032240	46032692	+	hsa_circ_0000067	0	0	0.093543618	0.424152542	0.996939816	0.045454545	0.173076923	0.142857143	0.22	0.14893617	0.278481013	0.272727273	0.116666667	0.136363636	0.043478261	0.255474453	0.387096774	0.068965517	0.282051282	0.46875	0.183673469	0.08	0.333333333	0.346153846	0.166666667	0.338983051	0.253521127	0.397058824	0.178571429	0.420289855	0.033898305	0.325301205	0.285714286	0.229166667	0.246575342	0	0.157894737	0.201680672	0.168539326	0.302752294	0.325	0.162790698	0.107692308	0.053333333	0.042553191
chr1	47037734	47040692	-	CTCF	0.046511628	0	0	0.439240506	0.969398164	0.625	0.681818182	0.592592593	0.642857143	0.863636364	0.657142857	0.6	0.772727273	0.956521739	0.666666667	0.612903226	0.620689655	0.52	0.866666667	0.611111111	0.516129032	0.777777778	0.6	0.666666667	0.705882353	0.5	0.548387097	0.486486486	0.551724138	0.666666667	0.333333333	0.457142857	0.435897436	0.777777778	0.361111111	0.526315789	0.5	0.666666667	0.581395349	0.766666667	0.684210526	0.375	0.333333333	0.5	0.666666667
chr1	59805629	59812070	+	hsa_circ_0000076	0	0	0.036787786	0.012711864	0.972798368	0.25	0.25	0.171428571	0.5	0.382978723	0.189873418	0.254545455	0.283333333	0.209090909	0.043478261	0.102189781	0.322580645	0.310344828	0.282051282	0.53125	0.510204082	0.3	0.203703704	0.173076923	0.261904762	0.186440678	0.098591549	0.132352941	0.166666667	0.202898551	0.016949153	0.108433735	0.194805195	0.25	0.164383562	0.176470588	0.368421053	0.151260504	0.247191011	0.146788991	0.4	0.069767442	0.015384615	0.013333333	0.021276596
chr1	119724600	119726446	+	hsa_circ_0013764	0	0	0.02804127	0.006355932	0.191091465	0.136363636	0.307692308	0.171428571	0.28	0.255319149	0.291139241	0.272727273	0.283333333	0.181818182	0.086956522	0.160583942	0.290322581	0.25862069	0.333333333	0.28125	0.346938776	0.16	0.185185185	0.211538462	0.19047619	0.169491525	0.211267606	0.264705882	0.19047619	0.260869565	0.101694915	0.144578313	0.207792208	0.208333333	0.178082192	0.254901961	0.368421053	0.18487395	0.269662921	0.146788991	0.4	0.069767442	0.076923077	0.066666667	0.085106383
chr1	150997086	150999803	+	ELAVL1	0.015151515	0	0.098267228	0.09991119	0.927235634	0.311688312	0.307692308	0.31147541	0.22	0.378378378	0.375	0.244444444	0.4	0.438596491	0.142857143	0.256756757	0.368421053	0.244444444	0.424242424	0.333333333	0.245283019	0.25	0.227272727	0.325581395	0.323529412	0.461538462	0.197183099	0.25	0.243589744	0.3125	0.06779661	0.241935484	0.255319149	0.342857143	0.26984127	0.225	0.446808511	0.218181818	0.367647059	0.270588235	0.3	0.060606061	0.092592593	0.051724138	0.08
chr1	151611363	151611595	+	hsa_circ_0000130	0	0	0.074093489	0.786440678	0.820809249	0.102272727	0.326923077	0.285714286	0.08	0.638297872	0.215189873	0.472727273	0.15	0.272727273	0.369565217	0.124087591	0.629032258	0.224137931	0.102564103	0.125	0.265306122	0.26	0.240740741	0.5	0.30952381	0.288135593	0.183098592	0.058823529	0.154761905	0.31884058	0	0.156626506	0.051948052	0.458333333	0.178082192	0.078431373	0.070175439	0.18487395	0.438202247	0.23853211	0.1	0.209302326	0	0.12	0.276595745
chr1	151735592	151735871	-	FMR1	0	0	0	0.078152753	0.85617137	0.051948052	0.134615385	0.180327869	0	0.108108108	0.0625	0.244444444	0.244444444	0.192982456	0.392857143	0.432432432	0.315789474	0.088888889	0.212121212	0.366666667	0.075471698	0.175	0.159090909	0.325581395	0.323529412	0.282051282	0.056338028	0.426470588	0.141025641	0.229166667	0.423728814	0.693548387	0.14893617	0.2	0.111111111	0.275	0.468085106	0.063636364	0.102941176	0.423529412	0.275	0.333333333	0.333333333	0.379310345	0.56
chr1	154231452	154239044	+	CTCF	0	0	0.338418254	0.517721519	0.92349541	0.46875	0.545454545	0.703703704	0.535714286	0.545454545	0.542857143	0.48	0.727272727	0.782608696	0.166666667	0.709677419	0.724137931	0.6	0.866666667	0.777777778	0.612903226	0.555555556	0.48	0.555555556	0.647058824	0.590909091	0.419354839	0.378378378	0.620689655	0.555555556	0.222222222	0.371428571	0.358974359	0.555555556	0.444444444	0.473684211	0.7	0.703703704	0.441860465	0.566666667	0.947368421	0.25	0.25	0.125	0.333333333
chr1	158146815	158147361	-	hsa_circ_0004452	0	0	0	0.150423729	0.390343421	0.352272727	0.807692308	0.257142857	0.1	0.574468085	0.227848101	0.490909091	0.45	0.281818182	0.195652174	0.175182482	0.209677419	0.224137931	0.128205128	0.0625	0.224489796	0.52	0.166666667	0.346153846	0.30952381	0.271186441	0.281690141	0.132352941	0.214285714	0.391304348	0.033898305	0.108433735	0.168831169	0.229166667	0.273972603	0.215686275	0.280701754	0.226890756	0.449438202	0.137614679	0.125	0.11627907	0.107692308	0.053333333	0.106382979
chr1	167659285	167666701	+	hsa_circ_0000149	0.010204082	0.003703704	0.047610677	-0.025	0.920775247	0.181818182	0.365384615	0.171428571	0.26	0.29787234	0.316455696	0.345454545	0.333333333	0.181818182	0.043478261	0.160583942	0.322580645	0.155172414	0.282051282	0.25	0.224489796	0.24	0.296296296	0.192307692	0.19047619	0.254237288	0.23943662	0.264705882	0.214285714	0.289855072	0.033898305	0.21686747	0.246753247	0.25	0.273972603	0.254901961	0.298245614	0.176470588	0.314606742	0.201834862	0.275	0.069767442	0.046153846	0.04	0.085106383
chr1	172520651	172526934	+	hsa_circ_0000160	0.010204082	0	0.030219659	0.087288136	1	0.352272727	0.288461538	0.228571429	0.54	0.340425532	0.126582278	0.181818182	0.333333333	0.190909091	0.02173913	0.087591241	0.403225806	0.431034483	0.282051282	0.5625	0.653061224	0.3	0.12962963	0.115384615	0.30952381	0.118644068	0.056338028	0.088235294	0.119047619	0.130434783	0.016949153	0.072289157	0.155844156	0.25	0.136986301	0.156862745	0.350877193	0.168067227	0.168539326	0.128440367	0.425	0.023255814	0.030769231	0.026666667	0.042553191
chr1	186059889	186086247	+	JUNB	0.023255814	0.131578947	0.372034022	0.172151899	1	1	0.954545455	0.851851852	1	0.909090909	0.4	0.48	0.954545455	1	0.333333333	0.451612903	0.689655172	1	1	0.833333333	0.870967742	0.944444444	0.44	0.5	0.764705882	0.409090909	0.193548387	0.189189189	0.379310345	0.407407407	0.111111111	0.2	0.307692308	0.833333333	0.305555556	0.368421053	0.633333333	0.814814815	0.372093023	0.433333333	0.842105263	0.25	0.083333333	0.125	0.166666667
chr10	17203481	17204236	-	JUND	0	0	0	0.362025316	0.980958858	0.75	0.863636364	0.740740741	0.678571429	0.727272727	0.6	0.2	0.772727273	0.826086957	0.166666667	0.35483871	0.862068966	0.92	0.8	0.722222222	0.967741935	0.611111111	0.44	0.444444444	1	0.590909091	0.35483871	0.405405405	0.448275862	0.407407407	0.111111111	0.2	0.435897436	0.388888889	0.333333333	0.263157895	1	0.62962963	0.279069767	0.4	1	0.5	0.25	0	0.166666667
chr10	47253594	47259683	+	hsa_circ_0005999	0.020408163	0.018518519	0.016235906	0.008474576	0.248894934	0.147727273	0.230769231	0.123809524	0.24	0.191489362	0.316455696	0.327272727	0.233333333	0.136363636	0.152173913	0.124087591	0.225806452	0.189655172	0.282051282	0.1875	0.326530612	0.18	0.259259259	0.192307692	0.214285714	0.237288136	0.295774648	0.470588235	0.202380952	0.304347826	0.203389831	0.325301205	0.285714286	0.229166667	0.219178082	0.196078431	0.263157895	0.142857143	0.314606742	0.183486239	0.175	0.139534884	0.184615385	0.146666667	0.127659574
chr10	51632845	51656468	+	hsa_circ_0004915	0.020408163	0.014814815	0.011891683	0.046186441	0.828629718	0.227272727	0.288461538	0.161904762	0.46	0.340425532	0.202531646	0.218181818	0.3	0.163636364	0.065217391	0.094890511	0.306451613	0.362068966	0.307692308	0.40625	0.571428571	0.26	0.222222222	0.153846154	0.285714286	0.203389831	0.112676056	0.147058824	0.166666667	0.173913043	0.033898305	0.13253012	0.181818182	0.25	0.219178082	0.156862745	0.368421053	0.151260504	0.213483146	0.119266055	0.35	0.046511628	0.030769231	0.026666667	0.063829787
chr10	74468040	74475660	+	hsa_circ_0000246	0.020408163	0.007407407	0.028625104	0.115254237	1	0.238636364	0.288461538	0.161904762	0.38	0.29787234	0.215189873	0.218181818	0.25	0.154545455	0.043478261	0.102189781	0.322580645	0.224137931	0.333333333	0.4375	0.448979592	0.24	0.185185185	0.134615385	0.285714286	0.186440678	0.126760563	0.220588235	0.154761905	0.173913043	0.050847458	0.180722892	0.194805195	0.208333333	0.219178082	0.176470588	0.315789474	0.142857143	0.213483146	0.137614679	0.375	0.023255814	0.046153846	0.026666667	0.063829787
chr10	75998951	76002791	+	hsa_circ_0000248	0.010204082	0.007407407	0.032280341	0.037288136	0.546752805	0.261363636	0.288461538	0.142857143	0.42	0.276595745	0.202531646	0.254545455	0.316666667	0.154545455	0.043478261	0.087591241	0.322580645	0.327586207	0.230769231	0.5	0.530612245	0.28	0.222222222	0.173076923	0.214285714	0.186440678	0.112676056	0.161764706	0.178571429	0.217391304	0.033898305	0.096385542	0.168831169	0.229166667	0.232876712	0.196078431	0.350877193	0.134453782	0.224719101	0.137614679	0.35	0.046511628	0.046153846	0.013333333	0.042553191
chr10	79769294	79779023	-	JUNB	0.11627907	0.026315789	0	0.086075949	0.951377083	0.59375	0.818181818	0.518518519	0.642857143	0.727272727	0.542857143	0.64	1	0.695652174	0.5	0.483870968	0.655172414	0.52	0.8	0.611111111	0.580645161	0.722222222	0.64	0.5	0.588235294	0.636363636	0.35483871	0.405405405	0.482758621	0.62962963	0.333333333	0.428571429	0.41025641	0.611111111	0.5	0.526315789	0.633333333	0.592592593	0.534883721	0.566666667	0.684210526	0.375	0.25	0.25	0.5
chr10	96347985	96354611	+	hsa_circ_0000252	0.010204082	0.003703704	0.039786995	0.080084746	0.969058143	0.25	0.288461538	0.171428571	0.5	0.319148936	0.202531646	0.2	0.283333333	0.154545455	0.065217391	0.080291971	0.35483871	0.327586207	0.307692308	0.40625	0.591836735	0.24	0.222222222	0.153846154	0.30952381	0.186440678	0.14084507	0.161764706	0.166666667	0.15942029	0.033898305	0.120481928	0.168831169	0.291666667	0.164383562	0.176470588	0.333333333	0.142857143	0.179775281	0.119266055	0.35	0.069767442	0.061538462	0.013333333	0.063829787
chr10	105767934	105778666	+	hsa_circ_0000259	0.010204082	0	0.028221756	0.133898305	0.964297858	0.284090909	0.288461538	0.19047619	0.6	0.340425532	0.164556962	0.2	0.316666667	0.181818182	0.065217391	0.080291971	0.35483871	0.362068966	0.333333333	0.4375	0.693877551	0.3	0.185185185	0.153846154	0.30952381	0.169491525	0.070422535	0.117647059	0.119047619	0.173913043	0.033898305	0.072289157	0.168831169	0.229166667	0.150684932	0.137254902	0.385964912	0.168067227	0.168539326	0.119266055	0.425	0.069767442	0.030769231	0.013333333	0.042553191
chr10	126336614	126337010	-	LARP7	0	0	0	-0.013321492	0.718463108	0	0.192307692	0.213114754	0	0.216216216	0.703125	0.666666667	0.111111111	0.526315789	0.107142857	0.310810811	0.052631579	0	0.151515152	0	0	0.125	0.295454545	0.23255814	0.088235294	0.333333333	0.464788732	0.514705882	0.448717949	0.479166667	0.084745763	0.532258065	0.595744681	0.371428571	0.317460317	0.25	0.425531915	0.136363636	0.75	0.294117647	0.075	0.090909091	0.092592593	0.051724138	0.2
chr11	1213089	1213750	+	hsa_circ_0020752	0	0.003703704	0.189661125	-0.088983051	0.925875553	0.102272727	0.5	0.104761905	0	0.382978723	0.569620253	0.327272727	0.233333333	0.109090909	0.239130435	0.153284672	0.193548387	0.034482759	0.282051282	0.15625	0.040816327	0.46	0.425925926	0.5	0.285714286	0.762711864	0.366197183	0.308823529	0.357142857	0.260869565	0.101694915	0.180722892	0.337662338	0.416666667	0.369863014	0.156862745	0.263157895	0.092436975	0.337078652	0.137614679	0	0.186046512	0.276923077	0.08	0.042553191
chr11	14793482	14810788	+	hsa_circ_0000277	0	0.007407407	0.038087286	0.048305085	0.928935736	0.397727273	0.480769231	0.257142857	0.56	0.468085106	0.215189873	0.254545455	0.333333333	0.236363636	0.043478261	0.116788321	0.306451613	0.431034483	0.358974359	0.40625	0.489795918	0.42	0.240740741	0.192307692	0.285714286	0.237288136	0.112676056	0.102941176	0.130952381	0.188405797	0.016949153	0.084337349	0.142857143	0.3125	0.164383562	0.117647059	0.315789474	0.218487395	0.213483146	0.110091743	0.35	0.046511628	0.015384615	0.013333333	0.042553191
chr11	28250417	28255132	+	hsa_circ_0000282	0	0	0.02196438	0.120762712	0.980958858	0.295454545	0.307692308	0.171428571	0.68	0.404255319	0.113924051	0.2	0.35	0.190909091	0	0.080291971	0.274193548	0.586206897	0.41025641	0.40625	0.775510204	0.24	0.166666667	0.173076923	0.428571429	0.169491525	0.084507042	0.058823529	0.142857143	0.115942029	0	0.084337349	0.168831169	0.291666667	0.191780822	0.137254902	0.421052632	0.168067227	0.134831461	0.073394495	0.4	0.023255814	0	0.013333333	0.021276596
chr11	35163017	35163328	+	hsa_circ_0000291	0	0	0.055332346	-0.005932203	0.789527372	0.113636364	0.25	0.095238095	0.26	0.063829787	0.329113924	0.345454545	0.1	0.090909091	0	0.04379562	0.209677419	0.172413793	0.41025641	0.40625	0.204081633	0.2	0.185185185	0.192307692	0.238095238	0.271186441	0.549295775	0.382352941	0.464285714	0.086956522	0.169491525	0.228915663	0.298701299	0.125	0.356164384	0.31372549	0.561403509	0.134453782	0.179775281	0.119266055	0.325	0.069767442	0.2	0.04	0.063829787
chr11	45880295	45904786	-	hsa_circ_0000294	0.040816327	0.018518519	6.43E-05	0.038983051	1	0.159090909	0.326923077	0.152380952	0.24	0.404255319	0.329113924	0.309090909	0.316666667	0.163636364	0.043478261	0.138686131	0.290322581	0.172413793	0.307692308	0.28125	0.244897959	0.24	0.333333333	0.230769231	0.214285714	0.237288136	0.23943662	0.294117647	0.25	0.275362319	0.050847458	0.240963855	0.246753247	0.25	0.315068493	0.235294118	0.280701754	0.159663866	0.337078652	0.165137615	0.3	0.069767442	0.046153846	0.04	0.063829787
chr11	65272490	65272586	+	hsa_circ_0000326	0	0	0.048539789	0.138559322	0.874192452	0.113636364	0.596153846	0.2	0.2	0.893617021	0	0.181818182	0.516666667	0.190909091	0	0.153284672	0.338709677	0.534482759	0	0.96875	0.632653061	0.42	0	0.192307692	0.5	0	0	0	0	0.304347826	0	0.120481928	0.12987013	0.208333333	0	0.196078431	0.368421053	0.176470588	0.348314607	0.091743119	0.525	0	0	0	0
chr11	104903790	104912446	-	hsa_circ_0000354	0.020408163	0.003703704	0.000182056	-0.029237288	0.810608637	0.284090909	0.403846154	0.2	0.4	0.468085106	0.265822785	0.290909091	0.333333333	0.181818182	0.043478261	0.116788321	0.290322581	0.310344828	0.333333333	0.28125	0.428571429	0.28	0.259259259	0.153846154	0.357142857	0.186440678	0.154929577	0.147058824	0.214285714	0.173913043	0.016949153	0.156626506	0.194805195	0.229166667	0.219178082	0.215686275	0.421052632	0.201680672	0.213483146	0.146788991	0.275	0.046511628	0.030769231	0.013333333	0.042553191
chr12	6623629	6631203	+	CTCF	0.11627907	0.105263158	0.55390395	0.244303797	0.975178511	0.5625	0.772727273	0.592592593	0.571428571	0.818181818	0.628571429	0.64	0.818181818	0.826086957	0.5	0.548387097	0.724137931	0.44	0.866666667	0.666666667	0.612903226	0.722222222	0.68	0.611111111	0.647058824	0.636363636	0.387096774	0.432432432	0.517241379	0.666666667	0.333333333	0.457142857	0.41025641	0.777777778	0.527777778	0.526315789	0.5	0.666666667	0.581395349	0.7	0.789473684	0.375	0.25	0.375	0.333333333
chr12	27867712	27877119	+	hsa_circ_0000384	0.071428571	0	0.028359867	0.038135593	0.984019041	0.340909091	0.288461538	0.180952381	0.52	0.319148936	0.189873418	0.254545455	0.283333333	0.181818182	0.043478261	0.102189781	0.35483871	0.327586207	0.333333333	0.4375	0.571428571	0.24	0.185185185	0.173076923	0.285714286	0.169491525	0.126760563	0.161764706	0.142857143	0.173913043	0.033898305	0.156626506	0.181818182	0.270833333	0.150684932	0.156862745	0.298245614	0.168067227	0.213483146	0.165137615	0.35	0.046511628	0.046153846	0.04	0.042553191
chr12	56549202	56553514	+	hsa_circ_0000404	0.040816327	0.003703704	0.045485649	0.14279661	0.921455287	0.181818182	0.25	0.142857143	0.18	0.191489362	0.253164557	0.363636364	0.216666667	0.209090909	0.173913043	0.211678832	0.290322581	0.086206897	0.256410256	0.28125	0.163265306	0.18	0.240740741	0.288461538	0.19047619	0.237288136	0.225352113	0.294117647	0.202380952	0.31884058	0.101694915	0.289156627	0.155844156	0.25	0.260273973	0.196078431	0.245614035	0.151260504	0.325842697	0.321100917	0.225	0.139534884	0.138461538	0.133333333	0.127659574
chr12	94721980	94735290	-	hsa_circ_0000429	0.040816327	0.014814815	0	0.047881356	0.984019041	0.284090909	0.288461538	0.19047619	0.5	0.29787234	0.189873418	0.2	0.283333333	0.172727273	0.02173913	0.109489051	0.35483871	0.362068966	0.384615385	0.4375	0.571428571	0.26	0.148148148	0.173076923	0.285714286	0.169491525	0.098591549	0.117647059	0.154761905	0.15942029	0.016949153	0.096385542	0.168831169	0.291666667	0.164383562	0.156862745	0.403508772	0.176470588	0.179775281	0.128440367	0.375	0.023255814	0.015384615	0.026666667	0.042553191
chr12	111991961	111993723	-	hsa_circ_0000439	0	0	0	0.059322034	0.926215573	0.329545455	0.384615385	0.20952381	0.6	0.404255319	0.17721519	0.2	0.333333333	0.172727273	0.043478261	0.102189781	0.338709677	0.413793103	0.384615385	0.4375	0.530612245	0.38	0.259259259	0.173076923	0.30952381	0.220338983	0.112676056	0.073529412	0.178571429	0.130434783	0.016949153	0.036144578	0.194805195	0.3125	0.164383562	0.196078431	0.350877193	0.176470588	0.146067416	0.100917431	0.3	0.093023256	0.030769231	0.013333333	0.042553191
chr12	120615486	120622690	-	JUNB	0.046511628	0.105263158	0	0.140506329	0.961577695	0.34375	0.545454545	0.518518519	0.285714286	0.545454545	0.571428571	0.72	0.727272727	0.695652174	0.833333333	0.677419355	0.724137931	0.28	0.6	0.5	0.419354839	0.5	0.56	0.611111111	0.411764706	0.590909091	0.35483871	0.594594595	0.551724138	0.666666667	0.555555556	0.542857143	0.58974359	0.5	0.611111111	0.631578947	0.5	0.555555556	0.581395349	0.833333333	0.631578947	0.375	0.416666667	0.625	0.666666667
chr14	50473795	50474137	-	ELAVL1	0	0	0	-0.104795737	0.80482829	0.194805195	0.230769231	0.295081967	0.18	0.540540541	0.3125	0.511111111	0.644444444	0.315789474	0.107142857	0.351351351	0.315789474	0.066666667	0	0.1	0.113207547	0.3	0.795454545	0.348837209	0.088235294	0.58974359	0.253521127	0.426470588	0.192307692	0.479166667	0.101694915	0.290322581	0.617021277	0.171428571	0.412698413	0.375	0.191489362	0.181818182	0.514705882	0.211764706	0	0.181818182	0.166666667	0	0
chr14	53174429	53174754	+	hsa_circ_0000538	0	0	0.014442031	-0.002118644	0.777286637	0.136363636	0.173076923	0.20952381	0.56	0.191489362	0.189873418	0.272727273	0.3	0.163636364	0	0.131386861	0.403225806	0.25862069	0.153846154	0.5625	0.571428571	0.24	0.055555556	0.115384615	0.285714286	0.152542373	0.084507042	0.044117647	0.214285714	0.086956522	0.101694915	0.072289157	0.116883117	0.3125	0.04109589	0.352941176	0.385964912	0.18487395	0.168539326	0.256880734	0.375	0.139534884	0.046153846	0.04	0.255319149
chr14	106091232	106109862	-	hsa_circ_0000576	0	0.059259259	0.000167931	-0.077118644	0.522271336	0.102272727	0.230769231	0.123809524	0.1	0.404255319	0.405063291	0.436363636	0.25	0.163636364	0.108695652	0.189781022	0.274193548	0.086206897	0.153846154	0.125	0.06122449	0.2	0.444444444	0.307692308	0.095238095	0.288135593	0.352112676	0.411764706	0.273809524	0.347826087	0.118644068	0.337349398	0.25974026	0.166666667	0.301369863	0.254901961	0.192982456	0.12605042	0.449438202	0.247706422	0.125	0.162790698	0.138461538	0.08	0.085106383
chr14	106322113	106322230	-	hsa_circ_0000584	0	0	0	0.055084746	0.740224413	0.102272727	0.5	0.161904762	0	0.723404255	0.329113924	0.618181818	0.566666667	0.154545455	0.195652174	0.065693431	0.274193548	0.155172414	0	0.28125	0	0.34	0.62962963	0.5	0.404761905	0.288135593	0.366197183	0.132352941	0.607142857	0.376811594	0.152542373	0.204819277	0	0.541666667	0.465753425	0.176470588	0.596491228	0.142857143	0.483146067	0.082568807	0	0.209302326	0.261538462	0	0
chr14	106331808	106347029	-	hsa_circ_0033725	0.010204082	0.014814815	0.001340306	-0.032627119	0.4233254	0.363636364	0.480769231	0.219047619	0.36	0.510638298	0.35443038	0.309090909	0.3	0.245454545	0.065217391	0.145985401	0.241935484	0.293103448	0.282051282	0.25	0.224489796	0.38	0.333333333	0.25	0.238095238	0.271186441	0.23943662	0.279411765	0.202380952	0.289855072	0.06779661	0.192771084	0.181818182	0.25	0.219178082	0.156862745	0.228070175	0.210084034	0.325842697	0.165137615	0.225	0.093023256	0.076923077	0.066666667	0.042553191
chr14	106331913	106362175	-	hsa_circ_0033894	0.010204082	0.033333333	0.000674861	-0.06779661	0.4233254	0.227272727	0.365384615	0.171428571	0.22	0.489361702	0.430379747	0.345454545	0.283333333	0.209090909	0.065217391	0.160583942	0.241935484	0.189655172	0.230769231	0.1875	0.142857143	0.28	0.425925926	0.307692308	0.166666667	0.355932203	0.366197183	0.382352941	0.25	0.304347826	0.084745763	0.265060241	0.207792208	0.229166667	0.273972603	0.196078431	0.192982456	0.159663866	0.415730337	0.183486239	0.175	0.093023256	0.107692308	0.053333333	0.063829787
chr14	106466062	106525871	-	hsa_circ_0033954	0.040816327	0.1	0.000944806	-0.055508475	0.467868072	0.25	0.346153846	0.180952381	0.38	0.468085106	0.253164557	0.272727273	0.383333333	0.181818182	0.043478261	0.131386861	0.322580645	0.310344828	0.282051282	0.3125	0.387755102	0.3	0.314814815	0.230769231	0.238095238	0.220338983	0.14084507	0.147058824	0.19047619	0.188405797	0.033898305	0.13253012	0.194805195	0.270833333	0.246575342	0.196078431	0.350877193	0.142857143	0.280898876	0.146788991	0.25	0.069767442	0.030769231	0.026666667	0.042553191
chr15	28491026	28518150	-	hsa_circ_0000587	0.06122449	0.022222222	0.000116139	0.015677966	0.998639918	0.193181818	0.230769231	0.142857143	0.32	0.29787234	0.189873418	0.290909091	0.283333333	0.145454545	0.065217391	0.116788321	0.322580645	0.206896552	0.230769231	0.40625	0.408163265	0.2	0.222222222	0.173076923	0.238095238	0.169491525	0.126760563	0.220588235	0.178571429	0.202898551	0.06779661	0.192771084	0.233766234	0.229166667	0.191780822	0.215686275	0.350877193	0.12605042	0.235955056	0.146788991	0.325	0.093023256	0.076923077	0.066666667	0.063829787
chr15	43120125	43164956	-	hsa_circ_0000594	0.132653061	0.055555556	0.000244833	0.047033898	0.951037062	0.215909091	0.269230769	0.142857143	0.42	0.319148936	0.202531646	0.2	0.316666667	0.145454545	0.043478261	0.094890511	0.322580645	0.327586207	0.333333333	0.4375	0.510204082	0.24	0.203703704	0.134615385	0.30952381	0.186440678	0.126760563	0.176470588	0.178571429	0.15942029	0.033898305	0.13253012	0.181818182	0.270833333	0.219178082	0.196078431	0.385964912	0.12605042	0.202247191	0.128440367	0.375	0.046511628	0.046153846	0.026666667	0.063829787
chr15	48892335	48905289	-	CTCF	0.023255814	0.052631579	0	0.2	1	0.625	0.772727273	0.703703704	0.714285714	0.727272727	0.4	0.56	0.909090909	0.869565217	0.333333333	0.516129032	0.689655172	0.72	0.866666667	0.666666667	0.709677419	0.666666667	0.44	0.555555556	0.647058824	0.409090909	0.225806452	0.27027027	0.482758621	0.444444444	0.111111111	0.314285714	0.384615385	0.722222222	0.416666667	0.578947368	0.766666667	0.703703704	0.418604651	0.466666667	0.789473684	0.25	0.166666667	0.125	0.333333333
chr15	60734614	60737990	-	hsa_circ_0000606	0.010204082	0	0.000464556	0.030508475	0.94899694	0.352272727	0.346153846	0.219047619	0.54	0.276595745	0.215189873	0.218181818	0.333333333	0.181818182	0.02173913	0.094890511	0.370967742	0.344827586	0.307692308	0.5625	0.551020408	0.28	0.185185185	0.134615385	0.285714286	0.203389831	0.098591549	0.132352941	0.166666667	0.188405797	0.016949153	0.13253012	0.168831169	0.3125	0.178082192	0.176470588	0.315789474	0.168067227	0.191011236	0.137614679	0.4	0.046511628	0.015384615	0.013333333	0.042553191
chr15	91453319	91463095	+	JUNB	0.023255814	0	0.610466913	0.130379747	0.963957837	0.25	0.545454545	0.481481481	0.214285714	0.636363636	0.657142857	0.8	0.727272727	0.782608696	0.666666667	0.677419355	0.586206897	0.2	0.533333333	0.444444444	0.225806452	0.444444444	0.64	0.722222222	0.411764706	0.590909091	0.709677419	0.756756757	0.75862069	0.814814815	0.888888889	0.771428571	0.538461538	0.555555556	0.638888889	0.736842105	0.533333333	0.62962963	0.744186047	0.8	0.473684211	0.625	0.75	0.875	0.666666667
chr15	96826060	96834012	-	hsa_circ_0004200	0.010204082	0.007407407	0	0.005508475	1	0.215909091	0.326923077	0.171428571	0.34	0.319148936	0.240506329	0.272727273	0.316666667	0.172727273	0.065217391	0.109489051	0.306451613	0.24137931	0.256410256	0.28125	0.408163265	0.24	0.240740741	0.192307692	0.214285714	0.186440678	0.154929577	0.205882353	0.226190476	0.188405797	0.06779661	0.168674699	0.220779221	0.25	0.246575342	0.215686275	0.403508772	0.151260504	0.235955056	0.155963303	0.25	0.093023256	0.061538462	0.04	0.085106383
chr16	2683739	2688713	-	hsa_circ_0007274	0.020408163	0	0.004100959	0.008050847	0.607276437	0.102272727	0.173076923	0.104761905	0.14	0.212765957	0.265822785	0.345454545	0.25	0.136363636	0.173913043	0.153284672	0.258064516	0.068965517	0.076923077	0.25	0.204081633	0.14	0.314814815	0.192307692	0.119047619	0.169491525	0.225352113	0.352941176	0.226190476	0.260869565	0.101694915	0.34939759	0.298701299	0.1875	0.232876712	0.294117647	0.298245614	0.100840336	0.314606742	0.247706422	0.175	0.209302326	0.169230769	0.12	0.14893617
chr16	29455718	29465434	-	hsa_circ_0038898	0.020408163	0.037037037	0.001776612	0.025423729	0.585175111	0.181818182	0.211538462	0.114285714	0.34	0.276595745	0.265822785	0.218181818	0.283333333	0.136363636	0.065217391	0.102189781	0.274193548	0.327586207	0.282051282	0.375	0.408163265	0.18	0.259259259	0.192307692	0.214285714	0.220338983	0.23943662	0.294117647	0.202380952	0.231884058	0.050847458	0.192771084	0.220779221	0.208333333	0.315068493	0.176470588	0.280701754	0.109243697	0.247191011	0.155963303	0.35	0.093023256	0.076923077	0.026666667	0.063829787
chr16	29535923	29540419	-	hsa_circ_0038905	0.040816327	0	0.026523617	0.005932203	0.260115607	0.25	0.269230769	0.180952381	0.42	0.29787234	0.164556962	0.254545455	0.316666667	0.2	0.065217391	0.102189781	0.387096774	0.275862069	0.307692308	0.5	0.408163265	0.28	0.185185185	0.211538462	0.285714286	0.152542373	0.098591549	0.117647059	0.130952381	0.130434783	0.033898305	0.156626506	0.207792208	0.291666667	0.164383562	0.196078431	0.315789474	0.142857143	0.213483146	0.165137615	0.3	0.11627907	0.046153846	0.04	0.063829787
chr16	47531309	47549512	+	hsa_circ_0000698	0.040816327	0.007407407	0.025691811	0.026694915	1	0.272727273	0.326923077	0.180952381	0.48	0.361702128	0.202531646	0.236363636	0.333333333	0.181818182	0.043478261	0.102189781	0.338709677	0.344827586	0.358974359	0.40625	0.551020408	0.28	0.222222222	0.173076923	0.285714286	0.186440678	0.126760563	0.147058824	0.154761905	0.188405797	0.016949153	0.120481928	0.168831169	0.270833333	0.164383562	0.176470588	0.333333333	0.168067227	0.213483146	0.128440367	0.375	0.023255814	0.030769231	0.026666667	0.021276596
chr16	53288349	53308214	+	hsa_circ_0000702	0.06122449	0.018518519	0.025280617	0.065254237	0.925875553	0.375	0.346153846	0.228571429	0.62	0.382978723	0.164556962	0.218181818	0.3	0.209090909	0.043478261	0.102189781	0.322580645	0.431034483	0.358974359	0.46875	0.612244898	0.32	0.166666667	0.134615385	0.333333333	0.152542373	0.084507042	0.117647059	0.130952381	0.173913043	0.016949153	0.096385542	0.142857143	0.270833333	0.150684932	0.137254902	0.315789474	0.201680672	0.179775281	0.128440367	0.4	0.046511628	0.015384615	0.013333333	0.042553191
chr16	57101298	57101740	+	JUNB	0	0	0.624095367	0.365822785	0.90717443	0.21875	0	0.407407407	0.071428571	0.409090909	0.571428571	0.64	0.818181818	0.608695652	0.333333333	0.806451613	1	0.08	0.333333333	0.111111111	0.064516129	0.277777778	0.56	1	0.294117647	0.909090909	0.64516129	0.72972973	0.689655172	1	0.222222222	0.657142857	0.461538462	0.388888889	1	0.578947368	0.666666667	0.074074074	0.88372093	0.9	0.105263158	0.25	0	0.25	0.833333333
chr16	68224670	68225678	+	hsa_circ_0000713	0	0	0.083993546	0.575847458	0.928935736	0.090909091	0.480769231	0.104761905	0.12	0.574468085	0.367088608	0.327272727	0.683333333	0.154545455	0.02173913	0.065693431	0.274193548	0.155172414	0.282051282	0.1875	0.224489796	0.36	0.37037037	0.192307692	0.30952381	0.372881356	0.098591549	0.25	0.273809524	0.275362319	0.016949153	0.096385542	0.272727273	0.458333333	0.342465753	0.333333333	0.578947368	0.092436975	0.438202247	0.073394495	0.2	0.023255814	0.030769231	0.013333333	0.042553191
chr16	78312499	78315057	+	hsa_circ_0000717	0	0	0.039865467	0.029661017	0.960217613	0.363636364	0.288461538	0.238095238	0.54	0.404255319	0.164556962	0.218181818	0.333333333	0.2	0.086956522	0.116788321	0.322580645	0.396551724	0.307692308	0.4375	0.448979592	0.34	0.166666667	0.134615385	0.214285714	0.152542373	0.098591549	0.058823529	0.154761905	0.130434783	0.033898305	0.084337349	0.168831169	0.3125	0.178082192	0.156862745	0.385964912	0.176470588	0.235955056	0.128440367	0.25	0.069767442	0.015384615	0.04	0.085106383
chr16	81929411	81942196	+	hsa_circ_0000721	0.040816327	0.02962963	0.0634605	-0.023305085	0.866371982	0.193181818	0.288461538	0.142857143	0.28	0.382978723	0.253164557	0.309090909	0.316666667	0.163636364	0.086956522	0.131386861	0.290322581	0.25862069	0.230769231	0.28125	0.326530612	0.22	0.314814815	0.192307692	0.261904762	0.220338983	0.211267606	0.235294118	0.19047619	0.231884058	0.050847458	0.21686747	0.246753247	0.208333333	0.219178082	0.235294118	0.315789474	0.142857143	0.258426966	0.19266055	0.25	0.11627907	0.076923077	0.053333333	0.063829787
chr16	89484691	89492069	-	hsa_circ_0000726	0.020408163	0.011111111	0	-0.034322034	0.511390683	0.159090909	0.153846154	0.133333333	0.28	0.276595745	0.278481013	0.218181818	0.3	0.145454545	0.108695652	0.131386861	0.370967742	0.120689655	0.128205128	0.28125	0.326530612	0.2	0.333333333	0.288461538	0.166666667	0.305084746	0.267605634	0.235294118	0.226190476	0.217391304	0.101694915	0.144578313	0.207792208	0.229166667	0.273972603	0.31372549	0.298245614	0.109243697	0.247191011	0.165137615	0.2	0.11627907	0.138461538	0.053333333	0.14893617
chr17	1367479	1371602	-	MYC	0.11627907	0.078947368	0	0.441772152	0.980618837	0.46875	0.636363636	0.407407407	0.25	0.545454545	0.914285714	0.8	0.681818182	0.739130435	0.833333333	0.806451613	0.586206897	0.28	0.4	0.277777778	0.161290323	0.5	0.72	0.666666667	0.470588235	0.863636364	0.806451613	0.891891892	0.551724138	0.777777778	0.777777778	0.828571429	0.538461538	0.611111111	0.583333333	0.473684211	0.3	0.481481481	0.744186047	1	0.315789474	0.875	0.666666667	1	0.666666667
chr17	1746096	1780608	+	CTCF	0.511627907	0.447368421	0.396770154	0.126582278	1	0.625	0.636363636	0.592592593	0.607142857	0.636363636	0.514285714	0.52	0.863636364	0.739130435	0.5	0.483870968	0.689655172	0.52	0.8	0.666666667	0.709677419	0.611111111	0.56	0.5	0.647058824	0.5	0.322580645	0.432432432	0.482758621	0.518518519	0.333333333	0.428571429	0.41025641	0.722222222	0.527777778	0.526315789	0.6	0.555555556	0.511627907	0.566666667	0.684210526	0.5	0.333333333	0.5	0.666666667
chr17	18607931	18608477	+	PTBP1	0	0	0.042725027	0.06616341	0.362461748	0.194805195	0.25	0.393442623	0.3	0.351351351	0.25	0.2	0.4	0.50877193	0.071428571	0.351351351	0.263157895	0.155555556	0.393939394	0.6	0.339622642	0.45	0.25	0.162790698	0.382352941	0.384615385	0.154929577	0.073529412	0.282051282	0.104166667	0.033898305	0.112903226	0.340425532	0.314285714	0.238095238	0.225	0.617021277	0.136363636	0.323529412	0.211764706	0.4	0.151515152	0	0	0
chr17	44399687	44400393	+	hsa_circ_0044199	0	0	0.035518105	0.075	0.591635498	0.420454545	0.403846154	0.323809524	0.7	0.425531915	0.101265823	0.2	0.383333333	0.254545455	0.02173913	0.094890511	0.403225806	0.344827586	0.179487179	0.5	0.632653061	0.36	0.111111111	0.134615385	0.19047619	0.050847458	0.056338028	0.058823529	0.071428571	0.202898551	0.016949153	0.084337349	0.103896104	0.270833333	0.150684932	0.156862745	0.298245614	0.285714286	0.157303371	0.165137615	0.2	0.023255814	0.015384615	0.013333333	0.021276596
chr17	75484863	75486866	+	hsa_circ_0000807	0	0.003703704	0.05560386	-0.071610169	0.795307718	0.034090909	0.173076923	0.076190476	0	0.191489362	0.367088608	0.436363636	0.25	0.1	0.086956522	0.145985401	0.177419355	0	0.076923077	0.0625	0.040816327	0.12	0.351851852	0.269230769	0.047619048	0.271186441	0.478873239	0.602941176	0.261904762	0.420289855	0.152542373	0.409638554	0.337662338	0.145833333	0.315068493	0.31372549	0.210526316	0.100840336	0.404494382	0.19266055	0.075	0.139534884	0.215384615	0.106666667	0.085106383
chr17	76108998	76121965	-	JUNB	0.093023256	0.289473684	0	-0.059493671	0.757565454	0.21875	0.318181818	0.333333333	0.142857143	0.409090909	0.828571429	0.68	0.636363636	0.47826087	0.666666667	0.709677419	0.517241379	0.12	0.466666667	0.277777778	0.161290323	0.333333333	0.76	0.611111111	0.411764706	0.772727273	1	0.891891892	0.827586207	0.666666667	1	0.914285714	0.58974359	0.611111111	0.666666667	0.684210526	0.466666667	0.37037037	0.651162791	0.733333333	0.315789474	0.625	1	0.875	1
chr17	80422162	80430574	+	JUNB	0.139534884	0.052631579	0.419473402	-0.060759494	0.933696022	0.5	0.681818182	0.481481481	0.464285714	0.681818182	0.628571429	0.68	0.863636364	0.782608696	0.833333333	0.516129032	0.655172414	0.4	0.666666667	0.611111111	0.516129032	0.611111111	0.68	0.611111111	0.529411765	0.681818182	0.387096774	0.540540541	0.586206897	0.666666667	0.555555556	0.542857143	0.435897436	0.666666667	0.583333333	0.526315789	0.5	0.592592593	0.581395349	0.666666667	0.631578947	0.75	0.416666667	0.625	0.666666667
chr19	4053968	4055245	-	hsa_circ_0000875	0	0	0	0.550423729	0.81366882	0.011363636	0.211538462	0.095238095	0	0.191489362	0.253164557	0.309090909	0.2	0.145454545	0.586956522	0.167883212	0.14516129	0	0.128205128	0.125	0.020408163	0.16	0.296296296	0.519230769	0.19047619	0.254237288	0.253521127	0.794117647	0.214285714	0.333333333	0.661016949	0.56626506	0.168831169	0.270833333	0.136986301	0.254901961	0.210526316	0.109243697	0.258426966	0.220183486	0.05	0.627906977	0.753846154	0.466666667	0.234042553
chr19	11024552	11027173	+	MYC	0	0	0.34734668	-0.05443038	0.831689901	0.09375	0.409090909	0.259259259	0.071428571	0.590909091	0.885714286	1	0.727272727	0.347826087	0.5	0.64516129	0.482758621	0.08	0.333333333	0.444444444	0.064516129	0.333333333	0.8	0.5	0.352941176	0.545454545	1	0.864864865	0.862068966	1	0.666666667	0.885714286	0.615384615	0.444444444	0.694444444	0.947368421	0.4	0.37037037	1	0.666666667	0.263157895	0.625	0.666666667	0.875	0.666666667
chr19	11757041	11762868	+	hsa_circ_0049495	0.051020408	0.003703704	0.031506604	-0.017372881	0.381842911	0.261363636	0.288461538	0.19047619	0.36	0.340425532	0.227848101	0.254545455	0.366666667	0.181818182	0.065217391	0.131386861	0.370967742	0.310344828	0.282051282	0.375	0.367346939	0.28	0.259259259	0.173076923	0.261904762	0.186440678	0.14084507	0.220588235	0.154761905	0.231884058	0.033898305	0.180722892	0.181818182	0.270833333	0.232876712	0.215686275	0.245614035	0.12605042	0.247191011	0.201834862	0.4	0.069767442	0.061538462	0.04	0.042553191
chr19	33877854	33902655	-	POLR2A	0.023255814	0.105263158	0.000650523	-0.121518987	0.949676981	0.21875	0.409090909	0.37037037	0.142857143	0.590909091	0.971428571	0.92	0.636363636	0.695652174	0.666666667	0.677419355	0.448275862	0.12	0.4	0.222222222	0.161290323	0.333333333	0.8	0.722222222	0.235294118	0.727272727	0.967741935	1	0.793103448	0.962962963	0.888888889	1	0.564102564	0.444444444	0.638888889	0.736842105	0.433333333	0.444444444	0.953488372	0.766666667	0.315789474	0.625	0.916666667	1	0.833333333
chr19	34687538	34712643	+	hsa_circ_0000926	0.163265306	0.022222222	0.032757452	0.047881356	0.980958858	0.306818182	0.307692308	0.171428571	0.46	0.319148936	0.240506329	0.236363636	0.283333333	0.190909091	0.065217391	0.109489051	0.306451613	0.310344828	0.282051282	0.40625	0.489795918	0.26	0.240740741	0.173076923	0.261904762	0.203389831	0.14084507	0.205882353	0.154761905	0.217391304	0.050847458	0.168674699	0.168831169	0.25	0.205479452	0.156862745	0.245614035	0.159663866	0.247191011	0.155963303	0.375	0.069767442	0.046153846	0.053333333	0.063829787
chr19	39109721	39116742	+	CTCF	0.093023256	0.026315789	0.565109207	0.082278481	0.933356001	0.4375	0.681818182	0.555555556	0.428571429	0.772727273	0.685714286	0.68	0.772727273	0.782608696	0.833333333	0.677419355	0.551724138	0.4	0.6	0.5	0.451612903	0.555555556	0.68	0.666666667	0.529411765	0.636363636	0.387096774	0.540540541	0.655172414	0.703703704	0.555555556	0.6	0.461538462	0.666666667	0.611111111	0.578947368	0.5	0.666666667	0.674418605	0.766666667	0.631578947	0.625	0.583333333	0.75	0.666666667
chr19	49474184	49481259	-	JUNB	0.186046512	0.078947368	0	0.1	0.960897654	0.53125	0.636363636	0.518518519	0.464285714	0.727272727	0.628571429	0.68	0.727272727	0.826086957	0.666666667	0.612903226	0.655172414	0.48	0.866666667	0.444444444	0.419354839	0.611111111	0.68	0.611111111	0.529411765	0.590909091	0.451612903	0.513513514	0.620689655	0.666666667	0.555555556	0.6	0.435897436	0.555555556	0.583333333	0.578947368	0.466666667	0.555555556	0.604651163	0.833333333	0.631578947	0.625	0.416666667	0.625	0.833333333
chr2	3425651	3447662	+	CTCF	0.023255814	0.210526316	0.328042414	-0.181012658	0.920095206	0.46875	0.545454545	0.518518519	0.678571429	0.636363636	0.628571429	0.56	0.954545455	0.652173913	0.333333333	0.548387097	0.551724138	0.6	0.666666667	0.611111111	0.709677419	0.555555556	0.72	0.444444444	0.647058824	0.727272727	0.64516129	0.297297297	0.689655172	0.555555556	0.444444444	0.314285714	0.358974359	1	0.416666667	0.578947368	0.766666667	0.518518519	0.488372093	0.433333333	0.578947368	0.5	0.333333333	0.375	0.5
chr2	26587169	26606215	+	JUNB	0.069767442	0.289473684	0.296280636	0.144303797	0.979258756	0.59375	0.545454545	0.592592593	0.75	0.590909091	0.428571429	0.48	0.818181818	0.826086957	0.333333333	0.419354839	0.655172414	0.72	0.866666667	0.833333333	0.774193548	0.611111111	0.44	0.5	0.705882353	0.5	0.35483871	0.297297297	0.517241379	0.407407407	0.222222222	0.428571429	0.358974359	0.666666667	0.472222222	0.473684211	0.733333333	0.592592593	0.418604651	0.466666667	0.789473684	0.375	0.333333333	0.5	0.333333333
chr2	71590282	71597135	+	hsa_circ_0001028	0.030612245	0	0.049231914	0.067372881	0.964977899	0.318181818	0.307692308	0.2	0.56	0.361702128	0.189873418	0.218181818	0.266666667	0.172727273	0.065217391	0.087591241	0.322580645	0.344827586	0.307692308	0.5	0.591836735	0.26	0.203703704	0.115384615	0.30952381	0.13559322	0.098591549	0.161764706	0.154761905	0.188405797	0.033898305	0.13253012	0.155844156	0.291666667	0.150684932	0.176470588	0.333333333	0.18487395	0.191011236	0.128440367	0.375	0.046511628	0.030769231	0.04	0.085106383
chr2	96557579	96568829	-	hsa_circ_0055600	0	0	0.000279361	-0.093220339	0.311458688	0.25	0.25	0.285714286	0.44	0.425531915	0.126582278	0.236363636	0.35	0.218181818	0.043478261	0.124087591	0.532258065	0.413793103	0.307692308	0.46875	0.408163265	0.32	0.203703704	0.153846154	0.261904762	0.084745763	0.056338028	0.073529412	0.142857143	0.15942029	0.016949153	0.096385542	0.142857143	0.25	0.150684932	0.156862745	0.385964912	0.193277311	0.202247191	0.155963303	0.3	0.093023256	0.015384615	0.013333333	0.063829787
chr2	97541618	97544230	-	CTCF	0.023255814	0.026315789	0	0.216455696	0.862631758	0.25	0.5	0.518518519	0.142857143	0.545454545	0.971428571	0.72	0.818181818	0.652173913	0.5	0.677419355	0.551724138	0.08	0.466666667	0.222222222	0.129032258	0.444444444	0.84	0.666666667	0.235294118	0.909090909	1	1	0.862068966	0.925925926	1	0.771428571	0.538461538	0.555555556	0.833333333	0.631578947	0.4	0.592592593	0.906976744	0.7	0.368421053	0.375	0.75	0.875	0.5
chr2	101887683	101888206	-	hsa_circ_0055901	0	0	0	-0.004237288	0.617477049	0.375	0.480769231	0.142857143	0.54	0.170212766	0.392405063	0.2	0.35	0.1	0.043478261	0.04379562	0.338709677	0.25862069	0.333333333	0.25	0.510204082	0.3	0.277777778	0.115384615	0.19047619	0.254237288	0.154929577	0.161764706	0.226190476	0.217391304	0	0.096385542	0.246753247	0.229166667	0.260273973	0.196078431	0.263157895	0.210084034	0.235955056	0.073394495	0.2	0.093023256	0	0.026666667	0
chr2	110673528	110674233	+	hsa_circ_0008401	0	0	0.004446237	0.144491525	0.323699422	0.147727273	0.211538462	0.228571429	0.34	0.29787234	0.227848101	0.254545455	0.4	0.209090909	0.086956522	0.167883212	0.387096774	0.224137931	0.179487179	0.21875	0.285714286	0.28	0.166666667	0.326923077	0.142857143	0.237288136	0.084507042	0.235294118	0.107142857	0.144927536	0.06779661	0.156626506	0.298701299	0.354166667	0.123287671	0.137254902	0.368421053	0.151260504	0.235955056	0.155963303	0.225	0.023255814	0.092307692	0.04	0.127659574
chr2	120446809	120459321	+	hsa_circ_0056230	0.030612245	0.062962963	0.035745675	-0.027966102	0.825569534	0.170454545	0.326923077	0.180952381	0.18	0.510638298	0.316455696	0.381818182	0.3	0.172727273	0.065217391	0.153284672	0.306451613	0.137931034	0.205128205	0.21875	0.204081633	0.26	0.462962963	0.192307692	0.19047619	0.254237288	0.23943662	0.294117647	0.226190476	0.304347826	0.06779661	0.240963855	0.220779221	0.208333333	0.246575342	0.235294118	0.263157895	0.176470588	0.337078652	0.220183486	0.2	0.093023256	0.076923077	0.04	0.063829787
chr2	191382245	191383909	-	IGF2BP3	0	0	0	0.097246892	0.947976879	0.25974026	0.269230769	0.344262295	0.36	0.513513514	0.203125	0.177777778	0.422222222	0.350877193	0.107142857	0.135135135	0.456140351	0.488888889	0.363636364	0.4	0.641509434	0.4	0.113636364	0.23255814	0.470588235	0.230769231	0.056338028	0.102941176	0.141025641	0.208333333	0.016949153	0.080645161	0.255319149	0.457142857	0.158730159	0.2	0.617021277	0.163636364	0.191176471	0.117647059	0.4	0.03030303	0.037037037	0	0.12
chr2	242644067	242651486	+	hsa_circ_0001124	0.020408163	0.022222222	0.043148746	0.001694915	0.980618837	0.125	0.230769231	0.095238095	0.18	0.29787234	0.253164557	0.272727273	0.316666667	0.136363636	0.108695652	0.102189781	0.290322581	0.120689655	0.205128205	0.34375	0.326530612	0.18	0.314814815	0.230769231	0.19047619	0.254237288	0.183098592	0.323529412	0.214285714	0.217391304	0.101694915	0.21686747	0.272727273	0.208333333	0.342465753	0.176470588	0.298245614	0.109243697	0.269662921	0.174311927	0.3	0.11627907	0.107692308	0.066666667	0.085106383
chr20	1558983	1617151	-	hsa_circ_0001125	0.051020408	0.048148148	0.000349986	-0.038135593	0.698061884	0.193181818	0.326923077	0.161904762	0.32	0.382978723	0.265822785	0.272727273	0.366666667	0.163636364	0.043478261	0.116788321	0.322580645	0.24137931	0.307692308	0.3125	0.367346939	0.26	0.296296296	0.192307692	0.238095238	0.203389831	0.197183099	0.191176471	0.238095238	0.217391304	0.033898305	0.144578313	0.207792208	0.291666667	0.260273973	0.235294118	0.385964912	0.151260504	0.258426966	0.155963303	0.275	0.046511628	0.030769231	0.026666667	0.042553191
chr20	30955529	31019287	+	HDAC8	0.441860465	1	0.308120152	0.112658228	0.972798368	0.53125	0.590909091	0.481481481	0.607142857	0.590909091	0.514285714	0.48	0.863636364	0.608695652	0.333333333	0.387096774	0.655172414	0.64	0.733333333	0.722222222	0.774193548	0.611111111	0.52	0.388888889	0.705882353	0.545454545	0.322580645	0.405405405	0.517241379	0.481481481	0.333333333	0.371428571	0.435897436	0.666666667	0.527777778	0.526315789	0.666666667	0.481481481	0.441860465	0.466666667	0.789473684	0.25	0.25	0.375	0.5
chr20	32659871	32665051	+	hsa_circ_0001139	0	0.014814815	0.05543436	0.161016949	0.984019041	0.102272727	0.25	0.161904762	0.18	0.361702128	0.316455696	0.290909091	0.233333333	0.190909091	0.065217391	0.124087591	0.35483871	0.172413793	0.307692308	0.34375	0.183673469	0.2	0.277777778	0.211538462	0.238095238	0.237288136	0.253521127	0.308823529	0.214285714	0.31884058	0.050847458	0.21686747	0.233766234	0.1875	0.260273973	0.254901961	0.263157895	0.151260504	0.337078652	0.211009174	0.275	0.069767442	0.092307692	0.066666667	0.042553191
chr20	33337732	33337822	-	hsa_circ_0001143	0	0	0	0.83559322	1	0.25	0.846153846	0.20952381	0.44	0.468085106	0.848101266	0.4	0.366666667	0.2	0	0.240875912	0.177419355	0.379310345	0	0	0.224489796	0.88	0.203703704	0.423076923	0	0.559322034	0.154929577	0.323529412	0.261904762	0.31884058	0	0	0.285714286	0	0.301369863	0.431372549	0	0.092436975	0.752808989	0.100917431	0	0	0.169230769	0	0
chr20	44985212	44991813	-	JUNB	0.046511628	0	0	-0.135443038	0.910234614	0.40625	0.545454545	0.814814815	0.428571429	0.727272727	0.628571429	0.68	0.727272727	0.956521739	0.5	0.935483871	0.689655172	0.36	0.533333333	0.5	0.290322581	0.666666667	0.6	0.722222222	0.411764706	0.636363636	0.483870968	0.621621622	0.482758621	0.777777778	0.444444444	0.6	0.435897436	0.444444444	0.444444444	0.526315789	0.466666667	0.814814815	0.744186047	0.933333333	0.526315789	0.5	0.666666667	0.625	0.5
chr20	61826924	61827836	-	hsa_circ_0001175	0	0	0	-0.047457627	0.806528392	0.272727273	0.192307692	0.180952381	0.44	0.255319149	0.139240506	0.2	0.316666667	0.172727273	0.02173913	0.087591241	0.483870968	0.155172414	0.282051282	0.3125	0.469387755	0.22	0.185185185	0.192307692	0.214285714	0.186440678	0.126760563	0.117647059	0.154761905	0.130434783	0.050847458	0.060240964	0.233766234	0.395833333	0.109589041	0.294117647	0.368421053	0.109243697	0.146067416	0.110091743	0.25	0.069767442	0.076923077	0.013333333	0.063829787
chr21	38792600	38828610	+	hsa_circ_0001191	0.030612245	0.022222222	0.031117382	0.018644068	0.960897654	0.238636364	0.211538462	0.180952381	0.46	0.319148936	0.151898734	0.218181818	0.266666667	0.172727273	0.043478261	0.109489051	0.35483871	0.310344828	0.307692308	0.46875	0.591836735	0.24	0.185185185	0.153846154	0.285714286	0.152542373	0.098591549	0.117647059	0.154761905	0.15942029	0.016949153	0.096385542	0.181818182	0.229166667	0.164383562	0.196078431	0.368421053	0.159663866	0.191011236	0.137614679	0.4	0.046511628	0.030769231	0.026666667	0.042553191
chr22	21068915	21159453	-	JUNB	1	0.736842105	0.000178894	0.008860759	0.964637878	0.46875	0.590909091	0.518518519	0.428571429	0.681818182	0.657142857	0.72	0.863636364	0.782608696	0.5	0.548387097	0.655172414	0.36	0.6	0.555555556	0.451612903	0.555555556	0.72	0.611111111	0.529411765	0.636363636	0.483870968	0.540540541	0.620689655	0.666666667	0.444444444	0.542857143	0.487179487	0.611111111	0.583333333	0.631578947	0.566666667	0.592592593	0.651162791	0.666666667	0.578947368	0.5	0.416666667	0.5	0.666666667
chr22	32874967	32881196	+	hsa_circ_0001222	0	0	0.037787522	0.058474576	0.950357021	0.193181818	0.269230769	0.171428571	0.42	0.29787234	0.164556962	0.254545455	0.35	0.163636364	0.043478261	0.116788321	0.338709677	0.379310345	0.230769231	0.46875	0.489795918	0.22	0.203703704	0.173076923	0.261904762	0.203389831	0.112676056	0.147058824	0.154761905	0.144927536	0.033898305	0.096385542	0.233766234	0.208333333	0.205479452	0.176470588	0.385964912	0.151260504	0.202247191	0.128440367	0.425	0.046511628	0.046153846	0.026666667	0.042553191
chr22	49832593	49834861	-	HNRNPC	0.015151515	0	0	-0.040852575	0.290717443	0.324675325	0.365384615	0.426229508	0.26	0.648648649	0.265625	0.4	0.311111111	0.403508772	0.178571429	0.337837838	0.298245614	0.288888889	0.272727273	0.4	0.264150943	0.425	0.363636364	0.325581395	0.352941176	0.282051282	0.154929577	0.220588235	0.153846154	0.25	0.084745763	0.225806452	0.468085106	0.4	0.301587302	0.175	0.191489362	0.181818182	0.323529412	0.247058824	0.275	0.333333333	0.148148148	0.103448276	0.24
chr3	50099394	50114685	+	MYC	0.279069767	0.078947368	0.296719738	0.183544304	1	0.625	0.727272727	0.62962963	0.535714286	0.681818182	0.6	0.6	0.863636364	0.913043478	0.5	0.612903226	0.689655172	0.52	0.866666667	0.611111111	0.548387097	0.666666667	0.52	0.555555556	0.705882353	0.636363636	0.35483871	0.432432432	0.551724138	0.62962963	0.444444444	0.457142857	0.358974359	0.777777778	0.555555556	0.578947368	0.566666667	0.703703704	0.581395349	0.766666667	0.684210526	0.25	0.25	0.5	0.5
chr3	197707196	197726213	+	JUNB	0.139534884	0.210526316	0.330937241	0.149367089	0.916014961	0.78125	0.772727273	0.740740741	0.714285714	0.863636364	0.485714286	0.52	0.909090909	0.869565217	0.333333333	0.451612903	0.689655172	0.76	0.733333333	0.722222222	0.709677419	0.722222222	0.56	0.5	0.705882353	0.454545455	0.258064516	0.351351351	0.448275862	0.481481481	0.333333333	0.342857143	0.384615385	0.611111111	0.472222222	0.421052632	0.666666667	0.703703704	0.488372093	0.466666667	0.736842105	0.375	0.25	0.25	0.5
chr4	3188323	3214436	+	JUNB	0.186046512	0.131578947	0.342516548	-0.16835443	0.980618837	0.625	0.636363636	0.592592593	0.535714286	0.636363636	0.542857143	0.64	0.772727273	0.739130435	0.5	0.548387097	0.689655172	0.48	0.666666667	0.611111111	0.548387097	0.611111111	0.52	0.555555556	0.529411765	0.5	0.387096774	0.486486486	0.586206897	0.62962963	0.444444444	0.457142857	0.487179487	0.611111111	0.472222222	0.631578947	0.666666667	0.592592593	0.534883721	0.633333333	0.684210526	0.5	0.416666667	0.375	0.666666667
chr4	37633006	37640126	-	hsa_circ_0001400	0.010204082	0.007407407	0	0.002542373	1	0.159090909	0.25	0.161904762	0.3	0.319148936	0.253164557	0.254545455	0.35	0.181818182	0.065217391	0.116788321	0.306451613	0.206896552	0.230769231	0.3125	0.387755102	0.26	0.277777778	0.173076923	0.214285714	0.203389831	0.126760563	0.205882353	0.19047619	0.202898551	0.050847458	0.180722892	0.233766234	0.25	0.260273973	0.235294118	0.315789474	0.151260504	0.247191011	0.165137615	0.325	0.093023256	0.046153846	0.026666667	0.063829787
chr4	42554521	42583749	-	hsa_circ_0001408	0.020408163	0.033333333	0.000268375	0.022033898	0.998639918	0.261363636	0.326923077	0.161904762	0.48	0.361702128	0.215189873	0.236363636	0.35	0.154545455	0.043478261	0.080291971	0.322580645	0.396551724	0.333333333	0.375	0.571428571	0.26	0.222222222	0.153846154	0.30952381	0.169491525	0.112676056	0.147058824	0.166666667	0.188405797	0.033898305	0.108433735	0.181818182	0.291666667	0.191780822	0.176470588	0.403508772	0.142857143	0.202247191	0.110091743	0.375	0.046511628	0.030769231	0.013333333	0.042553191
chr4	154524454	154533552	+	hsa_circ_0001454	0.010204082	0	0.036739133	-0.003389831	1	0.272727273	0.269230769	0.219047619	0.44	0.340425532	0.227848101	0.236363636	0.3	0.190909091	0.02173913	0.109489051	0.35483871	0.275862069	0.256410256	0.46875	0.489795918	0.26	0.240740741	0.192307692	0.261904762	0.203389831	0.112676056	0.176470588	0.178571429	0.188405797	0.016949153	0.120481928	0.194805195	0.229166667	0.178082192	0.196078431	0.368421053	0.176470588	0.224719101	0.128440367	0.3	0.046511628	0.046153846	0.013333333	0.042553191
chr4	155063267	155128205	+	hsa_circ_0004521	0.040816327	0.081481481	0.030185132	0.018220339	0.979938796	0.25	0.307692308	0.180952381	0.42	0.340425532	0.202531646	0.218181818	0.316666667	0.163636364	0.02173913	0.102189781	0.35483871	0.310344828	0.333333333	0.375	0.489795918	0.26	0.203703704	0.153846154	0.238095238	0.169491525	0.126760563	0.132352941	0.19047619	0.15942029	0.016949153	0.108433735	0.194805195	0.270833333	0.205479452	0.176470588	0.421052632	0.151260504	0.191011236	0.128440367	0.35	0.046511628	0.030769231	0.013333333	0.042553191
chr4	160159960	160162520	+	IGF2BP2	0	0	0.06257679	0.084369449	0.933015981	0.376623377	0.307692308	0.409836066	0.54	0.432432432	0.171875	0.2	0.377777778	0.403508772	0.071428571	0.22972973	0.385964912	0.444444444	0.454545455	0.5	0.547169811	0.425	0.227272727	0.139534884	0.382352941	0.230769231	0.098591549	0.102941176	0.153846154	0.229166667	0.016949153	0.096774194	0.234042553	0.314285714	0.174603175	0.175	0.425531915	0.190909091	0.205882353	0.176470588	0.45	0.060606061	0.018518519	0.051724138	0.08
chr5	80908380	80948145	-	hsa_circ_0001509	0.051020408	0.044444444	0.001657334	0.045338983	0.765045903	0.272727273	0.269230769	0.19047619	0.5	0.29787234	0.17721519	0.2	0.283333333	0.181818182	0.043478261	0.102189781	0.35483871	0.379310345	0.307692308	0.4375	0.571428571	0.24	0.166666667	0.134615385	0.285714286	0.13559322	0.098591549	0.117647059	0.154761905	0.15942029	0.033898305	0.108433735	0.168831169	0.25	0.178082192	0.176470588	0.403508772	0.159663866	0.168539326	0.137614679	0.425	0.046511628	0.030769231	0.026666667	0.042553191
chr5	134388143	134411078	+	hsa_circ_0005025	0.010204082	0.011111111	0.032639743	0.020338983	0.945936756	0.113636364	0.211538462	0.123809524	0.18	0.29787234	0.240506329	0.381818182	0.283333333	0.145454545	0.043478261	0.153284672	0.322580645	0.120689655	0.205128205	0.21875	0.204081633	0.16	0.259259259	0.25	0.166666667	0.220338983	0.225352113	0.279411765	0.226190476	0.275362319	0.033898305	0.289156627	0.272727273	0.208333333	0.301369863	0.254901961	0.280701754	0.117647059	0.325842697	0.201834862	0.225	0.069767442	0.076923077	0.04	0.063829787
chr5	145843113	145886770	+	JUNB	0.139534884	0.157894737	0.321098083	0.297468354	1	0.78125	0.636363636	0.740740741	0.928571429	0.636363636	0.371428571	0.44	0.818181818	0.826086957	0.333333333	0.419354839	0.724137931	0.88	0.866666667	0.833333333	1	0.722222222	0.36	0.388888889	0.764705882	0.363636364	0.193548387	0.243243243	0.413793103	0.407407407	0.111111111	0.2	0.333333333	0.666666667	0.333333333	0.473684211	0.7	0.740740741	0.348837209	0.433333333	0.894736842	0.25	0.083333333	0.125	0.333333333
chr5	177652366	177652583	-	hsa_circ_0001561	0	0	0	0.171186441	0.879632778	0.102272727	0.442307692	0.171428571	0	0.382978723	0.291139241	0.254545455	0.383333333	0.127272727	0	0.131386861	0.516129032	0.24137931	0.358974359	0	0.102040816	0.18	0.333333333	0.538461538	0.333333333	0.305084746	0.197183099	0.338235294	0.166666667	0.260869565	0.084745763	0.168674699	0.233766234	0.104166667	0.438356164	0.450980392	0.245614035	0.193277311	0.202247191	0.082568807	0.35	0.209302326	0	0	0.191489362
chr6	32546546	32548047	-	hsa_circ_0075947	0	0.014814815	0.0020905	0.028389831	0.683100986	0.238636364	0.384615385	0.152380952	0.26	0.361702128	0.278481013	0.290909091	0.283333333	0.154545455	0.02173913	0.167883212	0.241935484	0.103448276	0.179487179	0.28125	0.265306122	0.26	0.388888889	0.326923077	0.166666667	0.271186441	0.211267606	0.294117647	0.226190476	0.217391304	0.152542373	0.192771084	0.246753247	0.25	0.383561644	0.117647059	0.368421053	0.12605042	0.303370787	0.119266055	0.225	0.069767442	0.138461538	0.066666667	0.106382979
chr6	32942797	32942889	+	hsa_circ_0075956	0	0	0.01687624	0.930932203	0.996939816	0.125	0.211538462	0	0	0	0.82278481	0.2	0.183333333	0.2	0	0.240875912	0	0.189655172	0	0	0.224489796	0	0.407407407	0.211538462	0	0.372881356	0.605633803	0.632352941	0.392857143	0.623188406	0	0.13253012	0.142857143	0	0.301369863	0	0.947368421	0	0.370786517	0.201834862	0.55	0.255813953	0	0	0.234042553
chr6	79752559	79770535	-	hsa_circ_0001615	0.010204082	0.003703704	0	0.045762712	0.946616797	0.284090909	0.269230769	0.180952381	0.56	0.29787234	0.151898734	0.181818182	0.3	0.172727273	0.043478261	0.080291971	0.306451613	0.413793103	0.333333333	0.5	0.714285714	0.26	0.148148148	0.134615385	0.333333333	0.152542373	0.084507042	0.088235294	0.142857143	0.144927536	0.016949153	0.072289157	0.168831169	0.25	0.164383562	0.176470588	0.403508772	0.159663866	0.168539326	0.100917431	0.425	0.046511628	0.015384615	0.013333333	0.042553191
chr6	86235843	86251761	-	DDX3X	0.060606061	0.045112782	0	0.072824156	0.98265896	0.337662338	0.269230769	0.295081967	0.56	0.351351351	0.203125	0.244444444	0.4	0.315789474	0.071428571	0.162162162	0.333333333	0.488888889	0.424242424	0.5	0.603773585	0.325	0.204545455	0.186046512	0.382352941	0.230769231	0.084507042	0.132352941	0.166666667	0.229166667	0.033898305	0.14516129	0.276595745	0.314285714	0.174603175	0.175	0.489361702	0.163636364	0.220588235	0.129411765	0.4	0.090909091	0.037037037	0.017241379	0.08
chr6	99351967	99374517	-	hsa_circ_0001629	0.010204082	0.014814815	0.004454084	-0.021186441	0.021761306	0.238636364	0.269230769	0.19047619	0.44	0.319148936	0.17721519	0.236363636	0.3	0.172727273	0.02173913	0.109489051	0.322580645	0.344827586	0.333333333	0.40625	0.551020408	0.26	0.166666667	0.134615385	0.261904762	0.152542373	0.112676056	0.117647059	0.166666667	0.15942029	0.033898305	0.108433735	0.194805195	0.25	0.178082192	0.196078431	0.403508772	0.134453782	0.202247191	0.119266055	0.4	0.023255814	0.030769231	0.026666667	0.042553191
chr6	131979462	132014764	+	JUNB	0.209302326	0.342105263	0.35518548	0.010126582	0.950017001	0.71875	0.772727273	0.666666667	0.75	0.727272727	0.428571429	0.52	0.863636364	0.826086957	0.333333333	0.419354839	0.724137931	0.88	1	0.666666667	0.838709677	0.722222222	0.44	0.5	0.705882353	0.454545455	0.225806452	0.27027027	0.448275862	0.444444444	0.111111111	0.285714286	0.358974359	0.722222222	0.361111111	0.421052632	0.733333333	0.703703704	0.395348837	0.466666667	0.789473684	0.25	0.166666667	0.125	0.333333333
chr7	4683387	4684432	+	CNBP	0.03030303	0	0.111715411	-0.002220249	0.343760626	0.25974026	0.307692308	0.196721311	0.34	0.351351351	0.359375	0.422222222	0.288888889	0.192982456	0.107142857	0.27027027	0.333333333	0.4	0.333333333	0.466666667	0.264150943	0.375	0.340909091	0.11627907	0.411764706	0.307692308	0.154929577	0.25	0.153846154	0.3125	0.101694915	0.338709677	0.404255319	0.4	0.285714286	0.2	0.170212766	0.090909091	0.338235294	0.270588235	0.2	0.272727273	0.092592593	0.137931034	0.24
chr7	23224688	23226765	+	hsa_circ_0001683	0	0.003703704	0.043804774	0.1	0.98265896	0.261363636	0.326923077	0.171428571	0.56	0.340425532	0.265822785	0.145454545	0.333333333	0.163636364	0.02173913	0.087591241	0.274193548	0.413793103	0.384615385	0.5	0.693877551	0.32	0.185185185	0.076923077	0.357142857	0.220338983	0.070422535	0.147058824	0.142857143	0.15942029	0.016949153	0.072289157	0.12987013	0.3125	0.178082192	0.137254902	0.421052632	0.151260504	0.179775281	0.091743119	0.375	0.046511628	0.015384615	0	0.021276596
chr7	30590251	30601744	-	hsa_circ_0001693	0.030612245	0.003703704	0	0.001694915	0.707922475	0.215909091	0.365384615	0.19047619	0.28	0.404255319	0.278481013	0.327272727	0.316666667	0.2	0.043478261	0.153284672	0.338709677	0.224137931	0.282051282	0.28125	0.265306122	0.28	0.259259259	0.192307692	0.214285714	0.203389831	0.154929577	0.220588235	0.202380952	0.246376812	0.033898305	0.192771084	0.207792208	0.333333333	0.232876712	0.196078431	0.280701754	0.159663866	0.292134831	0.211009174	0.25	0.046511628	0.046153846	0.026666667	0.042553191
chr7	30624326	30625588	-	hsa_circ_0079708	0	0	0	0.029237288	0.183270996	0.170454545	0.384615385	0.161904762	0.32	0.468085106	0.215189873	0.272727273	0.25	0.172727273	0.043478261	0.116788321	0.370967742	0.293103448	0.256410256	0.4375	0.306122449	0.3	0.185185185	0.25	0.238095238	0.169491525	0.154929577	0.235294118	0.166666667	0.217391304	0.06779661	0.180722892	0.220779221	0.25	0.246575342	0.274509804	0.298245614	0.210084034	0.258426966	0.165137615	0.3	0.093023256	0.092307692	0.04	0.042553191
chr7	36447342	36483471	+	JUNB	0.093023256	0.289473684	0.382605019	0.162025316	0.984019041	0.6875	0.681818182	0.740740741	0.821428571	0.636363636	0.4	0.44	0.863636364	0.782608696	0.333333333	0.451612903	0.724137931	0.8	0.8	0.722222222	0.903225806	0.722222222	0.44	0.388888889	0.705882353	0.409090909	0.225806452	0.27027027	0.448275862	0.444444444	0.222222222	0.257142857	0.333333333	0.666666667	0.416666667	0.473684211	0.766666667	0.703703704	0.372093023	0.433333333	0.842105263	0.375	0.166666667	0.25	0.333333333
chr7	74466817	74471723	-	CTCF	0.093023256	0.078947368	0.026508806	-0.055696203	0.769806188	0.53125	0.636363636	0.62962963	0.392857143	0.636363636	0.8	0.72	0.681818182	0.913043478	0.833333333	0.612903226	0.586206897	0.2	0.666666667	0.555555556	0.387096774	0.666666667	0.64	0.666666667	0.470588235	0.727272727	0.612903226	0.567567568	0.655172414	0.703703704	0.333333333	0.571428571	0.435897436	0.611111111	0.444444444	0.631578947	0.6	0.592592593	0.674418605	0.7	0.578947368	0.5	0.583333333	0.375	0.5
chr7	99695456	99697716	-	JUNB	0	0	0	0.474683544	0.87317239	0.40625	0.681818182	0.888888889	0.285714286	0.545454545	0.485714286	0.56	0.636363636	0.956521739	0.666666667	0.903225806	0.75862069	0.12	0.533333333	0.777777778	0.290322581	0.611111111	0.4	0.5	0.529411765	0.545454545	0.419354839	0.405405405	0.517241379	0.62962963	0.444444444	0.4	0.41025641	0.611111111	0.472222222	0.578947368	0.633333333	1	0.488372093	0.9	0.473684211	0.5	0.333333333	0.875	1
chr7	131060182	131084192	+	hsa_circ_0001746	0.06122449	0.022222222	0.026799839	0.041949153	0.998639918	0.272727273	0.25	0.171428571	0.54	0.319148936	0.189873418	0.2	0.283333333	0.154545455	0.02173913	0.087591241	0.338709677	0.396551724	0.333333333	0.46875	0.673469388	0.24	0.203703704	0.153846154	0.285714286	0.169491525	0.084507042	0.132352941	0.142857143	0.15942029	0.033898305	0.108433735	0.168831169	0.270833333	0.150684932	0.176470588	0.315789474	0.142857143	0.179775281	0.110091743	0.425	0.046511628	0.030769231	0.026666667	0.042553191
chr7	132738876	132739917	-	hsa_circ_0001748	0	0	0	0.029661017	0.853451207	0.238636364	0.288461538	0.219047619	0.36	0.29787234	0.164556962	0.345454545	0.366666667	0.154545455	0	0.109489051	0.370967742	0.448275862	0.205128205	0.375	0.489795918	0.22	0.240740741	0.173076923	0.357142857	0.203389831	0.098591549	0.117647059	0.119047619	0.188405797	0	0.13253012	0.181818182	0.125	0.164383562	0.235294118	0.280701754	0.18487395	0.191011236	0.110091743	0.3	0.023255814	0.015384615	0	0.021276596
chr7	132990021	133002144	+	hsa_circ_0001749	0.020408163	0.003703704	0.023948158	0.038135593	0.97415845	0.329545455	0.269230769	0.238095238	0.48	0.382978723	0.151898734	0.2	0.316666667	0.218181818	0.043478261	0.116788321	0.403225806	0.379310345	0.282051282	0.46875	0.510204082	0.26	0.166666667	0.173076923	0.285714286	0.13559322	0.084507042	0.102941176	0.130952381	0.173913043	0.016949153	0.084337349	0.142857143	0.229166667	0.136986301	0.196078431	0.350877193	0.193277311	0.202247191	0.146788991	0.4	0.046511628	0.015384615	0.013333333	0.042553191
chr7	157009560	157018233	+	hsa_circ_0001774	0.071428571	0	0.0383588	-0.008474576	0.904114247	0.272727273	0.269230769	0.171428571	0.34	0.340425532	0.253164557	0.309090909	0.3	0.172727273	0.065217391	0.116788321	0.338709677	0.224137931	0.307692308	0.3125	0.408163265	0.24	0.277777778	0.153846154	0.285714286	0.203389831	0.126760563	0.235294118	0.142857143	0.246376812	0.06779661	0.180722892	0.207792208	0.25	0.219178082	0.215686275	0.263157895	0.159663866	0.292134831	0.183486239	0.275	0.093023256	0.046153846	0.053333333	0.063829787
chr7	158662545	158669382	+	FBL	0.045454545	0.022556391	0.099602698	-0.039964476	0.86433186	0.220779221	0.153846154	0.31147541	0.28	0.351351351	0.296875	0.288888889	0.377777778	0.350877193	0.142857143	0.243243243	0.298245614	0.222222222	0.272727273	0.366666667	0.320754717	0.225	0.340909091	0.209302326	0.294117647	0.307692308	0.183098592	0.264705882	0.230769231	0.3125	0.084745763	0.274193548	0.382978723	0.314285714	0.333333333	0.3	0.319148936	0.154545455	0.382352941	0.223529412	0.3	0.121212121	0.111111111	0.068965517	0.12
chr8	48812932	48843347	-	MYC	0.372093023	0.105263158	0.000536681	0.010126582	0.958857531	0.78125	0.681818182	0.666666667	0.785714286	0.727272727	0.457142857	0.56	0.818181818	0.913043478	0.5	0.516129032	0.689655172	0.68	0.733333333	0.722222222	0.741935484	0.722222222	0.52	0.555555556	0.647058824	0.5	0.258064516	0.324324324	0.448275862	0.518518519	0.333333333	0.371428571	0.358974359	0.611111111	0.416666667	0.473684211	0.566666667	0.666666667	0.488372093	0.6	0.736842105	0.375	0.25	0.375	0.5
chr8	142139086	142139206	+	hsa_circ_0001827	0	0	0.038911245	-0.290677966	0.564773886	0	0	0.161904762	0	0.170212766	0	0.145454545	0	0.154545455	0.173913043	0.124087591	0.274193548	0	0	0	0	0.16	0	0.153846154	0	0	0.816901408	0.735294118	0.5	0.362318841	0.423728814	0.204819277	0.324675325	0.166666667	0.575342466	0.333333333	0.140350877	0	0.08988764	0.229357798	0	0	0.646153846	0.226666667	0
chr9	35698040	35711079	-	JUNB	0.046511628	0.052631579	0.001252257	0.560759494	0.964637878	0.34375	0.681818182	0.481481481	0.321428571	0.636363636	0.828571429	0.6	0.863636364	0.695652174	0.5	0.548387097	0.655172414	0.28	0.8	0.5	0.290322581	0.666666667	0.72	0.666666667	0.588235294	0.818181818	0.64516129	0.594594595	0.862068966	0.666666667	0.555555556	0.514285714	0.512820513	0.722222222	0.722222222	0.631578947	0.7	0.555555556	0.651162791	0.6	0.526315789	0.375	0.5	0.5	0.666666667
chr9	37002644	37020798	-	CSTF2T	0.045454545	0.022556391	0	0.099023091	0.98265896	0.272727273	0.346153846	0.295081967	0.32	0.432432432	0.28125	0.355555556	0.4	0.350877193	0.107142857	0.216216216	0.333333333	0.266666667	0.333333333	0.333333333	0.339622642	0.325	0.295454545	0.23255814	0.235294118	0.282051282	0.169014085	0.205882353	0.230769231	0.3125	0.06779661	0.258064516	0.340425532	0.314285714	0.26984127	0.275	0.446808511	0.172727273	0.338235294	0.235294118	0.325	0.090909091	0.074074074	0.051724138	0.12
chr9	114187697	114190441	-	CTCF	0	0	0	0.303797468	0.952737164	0.625	0.818181818	0.555555556	0.821428571	0.545454545	0.457142857	0.44	1	0.739130435	0.166666667	0.290322581	0.689655172	0.68	0.866666667	0.944444444	0.903225806	0.666666667	0.4	0.388888889	0.588235294	0.318181818	0.258064516	0.243243243	0.551724138	0.407407407	0	0.257142857	0.487179487	0.944444444	0.5	0.578947368	0.666666667	0.703703704	0.348837209	0.3	0.789473684	0.125	0.083333333	0	0.166666667
chr9	125895123	125923347	-	hsa_circ_0001886	0.030612245	0.011111111	0	0.086016949	1	0.261363636	0.269230769	0.180952381	0.48	0.29787234	0.17721519	0.218181818	0.316666667	0.172727273	0.043478261	0.094890511	0.35483871	0.362068966	0.307692308	0.4375	0.591836735	0.24	0.185185185	0.173076923	0.285714286	0.152542373	0.098591549	0.132352941	0.166666667	0.15942029	0.016949153	0.108433735	0.181818182	0.270833333	0.191780822	0.156862745	0.403508772	0.151260504	0.179775281	0.119266055	0.4	0.046511628	0.015384615	0.026666667	0.042553191
chr9	131340388	131366696	+	JUNB	0.139534884	0.394736842	0.437655516	0.056962025	1	0.5	0.636363636	0.592592593	0.5	0.636363636	0.571428571	0.6	0.818181818	0.782608696	0.5	0.516129032	0.724137931	0.48	0.733333333	0.611111111	0.516129032	0.611111111	0.6	0.555555556	0.588235294	0.636363636	0.387096774	0.459459459	0.620689655	0.62962963	0.555555556	0.428571429	0.435897436	0.611111111	0.611111111	0.578947368	0.6	0.666666667	0.558139535	0.6	0.684210526	0.375	0.416666667	0.375	0.666666667
chr9	131744827	131767500	+	MYC	0.279069767	0.315789474	0.423181382	0.244303797	1	0.40625	0.545454545	0.518518519	0.392857143	0.545454545	0.571428571	0.68	0.818181818	0.739130435	0.666666667	0.64516129	0.689655172	0.4	0.733333333	0.611111111	0.451612903	0.555555556	0.56	0.555555556	0.588235294	0.590909091	0.419354839	0.513513514	0.620689655	0.592592593	0.555555556	0.514285714	0.487179487	0.666666667	0.555555556	0.631578947	0.566666667	0.555555556	0.604651163	0.733333333	0.631578947	0.5	0.416666667	0.5	0.666666667
chr9	134353130	134361569	+	MYC	0.023255814	0	0.485582787	-0.043037975	0.890853451	0.34375	0.5	0.592592593	0.25	0.545454545	0.657142857	0.76	0.772727273	0.869565217	0.833333333	0.677419355	0.586206897	0.28	0.4	0.444444444	0.225806452	0.5	0.52	0.555555556	0.352941176	0.5	0.451612903	0.594594595	0.724137931	0.740740741	0.444444444	0.685714286	0.512820513	0.611111111	0.583333333	0.789473684	0.533333333	0.62962963	0.744186047	0.833333333	0.526315789	0.625	0.5	0.75	0.833333333
chrX	1401570	1409402	+	hsa_circ_0006648	0.040816327	0.051851852	0.076739573	-0.031355932	0.057803468	0.136363636	0.25	0.104761905	0.14	0.234042553	0.278481013	0.218181818	0.283333333	0.136363636	0.086956522	0.131386861	0.258064516	0.086206897	0.153846154	0.21875	0.183673469	0.18	0.277777778	0.173076923	0.19047619	0.271186441	0.183098592	0.25	0.285714286	0.217391304	0.06779661	0.180722892	0.194805195	0.208333333	0.342465753	0.196078431	0.438596491	0.100840336	0.269662921	0.183486239	0.175	0.093023256	0.092307692	0.066666667	0.106382979
chrX	2326785	2419015	-	hsa_circ_0089802	0.295918367	0.492592593	0.000204028	-0.018644068	0.227813669	0.147727273	0.230769231	0.142857143	0.28	0.340425532	0.240506329	0.254545455	0.316666667	0.118181818	0.065217391	0.124087591	0.306451613	0.206896552	0.230769231	0.3125	0.326530612	0.24	0.296296296	0.153846154	0.214285714	0.203389831	0.197183099	0.235294118	0.238095238	0.202898551	0.084745763	0.192771084	0.233766234	0.25	0.246575342	0.294117647	0.368421053	0.100840336	0.247191011	0.146788991	0.325	0.11627907	0.092307692	0.08	0.085106383
chrX	106769811	106776780	+	hsa_circ_0001938	0.010204082	0.007407407	0.017788087	0.077542373	0.84733084	0.204545455	0.365384615	0.219047619	0.3	0.404255319	0.291139241	0.309090909	0.316666667	0.245454545	0.043478261	0.131386861	0.322580645	0.24137931	0.333333333	0.34375	0.224489796	0.24	0.277777778	0.211538462	0.238095238	0.254237288	0.197183099	0.191176471	0.238095238	0.260869565	0.033898305	0.168674699	0.168831169	0.25	0.287671233	0.196078431	0.368421053	0.210084034	0.292134831	0.19266055	0.275	0.046511628	0.030769231	0.013333333	0.042553191
[truncated: 138 more columns]
