# Supplementary material for: Identifying Circular RNA and Predicting Its Regulatory Interactions by Machine Learning
Source: Front Genet. 2020 Jul 21;11:655. doi: 10.3389/fgene.2020.00655 (PMC7396586; doi:10.3389/fgene.2020.00655)
Supplement: Supplementary file 2 [file Data_Sheet_2.ZIP]

Archive with 4 entries (3 files):
- training_positive_data/
- training_positive_data/circRNA_miRNA_positive_fasta
- training_positive_data/circRNA_RBP_positive_fasta
- training_positive_data/circRNA_TR_positive_fasta
