# Supplementary material for: Identifying Circular RNA and Predicting Its Regulatory Interactions by Machine Learning
Source: Front Genet. 2020 Jul 21;11:655. doi: 10.3389/fgene.2020.00655 (PMC7396586; doi:10.3389/fgene.2020.00655)
Supplement: Supplementary file 2 [file Data_Sheet_2.ZIP › training_positive_data/circRNA_miRNA_positive_fasta]

>hsa_circ_0032459	chr14	71979459	71979562	+
GCCCTCCCTATCCTGAAGACATTAGCTGAGAGTCTGGCACCTTTTAAAGGTCTGATCATCAATTGTCTCTCTGGGCGGCCACCTATGAGACTTCATCTGTGTG
>hsa_circ_0000824	chr18	6263945	6312055	-
ATTGCTATGCTATGCCTTGTATGACTAAGACCTCTTACCAAGAATACGTGTCAGACCATGTGAGTACAGAAGCTGTGCAGGCTGATTGCAGTGAATCCTAATTGGTTAGGTCAGCTAAGCAAAAAAGCAAACATTTTATCCCAGATAAGACCAAAAGCAATAATATCTATTTTCCCCATGATATAAATTCTAGATGAGGTAGTAAACGCATTGCCCTCCCCCTTGTCTTATTATTATATTAAGTACTATAAAACCAATTGCAAAGTTTTTGTCAACTTATCAGGTTATTTATAGTAACCAACTATGAGAAGTATAATTGAAAGCATTTTCTTGTTTGCTTCTGTAATTCTGAAGGGGTCACACCCCCATCCCCAACTTCTTATGTAACCCTGTTTTACAGAAAACCACTGCCAAGGAGTGCGGGGGTGGCAATGAAACAGCCCAACAGGAAAAGGAAGCTTAATATGGATTCCAAAGAGCGTTTGGATCAGGACGGACGCTTGGTAAGATGTCCATCCCTGGACCCTTCCTCACAGTGTGTGATCGCTACCAAAATGCACCATGGAATAGTAGAGTTCACATAACCACACTCAGGGGCTTTTCAGTCACTTGAAACGATGTGGCTTCTGCTTGAGCTTTATGTGTAGGGGTATAGAATATAAGTGTTCTTAAAGTCTGATATATATTTTAAAAGGTGATCTTAACTTTAAAGGTGAAAGGAGACCTTTTCTTTTACAAAGGTGGAGGTAATCAATCATTCTCAAGTAAGAGAACGGAAGCTGTAAACTGCATGGGGTTACATTAGGGTTCTCCAGAGAAACAGGACCCCCTAGGATGACCGTATGTGTATATGTGTGTGATATTTTTGTGTTTGTGTACACACACACACAGAGCGAGAGAGAGCTAGCAAGCGAGAGAGAGGGTGAGAGAGAGAGAGACTTATCTTAAAAAGAGGAATTGATTGAGGCAGGTTGTGGGGGCTGACACGTCTGAAATATGCAGGGCAGCCTGATAGGCAGGAGGCCCAGGGAGGAGTTGGTGCTGCAGTCTTGAGTCCAGGTCAGTCTGCAGGCAGAATTCCTTCTTCCTTGGGGGACCTGTTTTTTCTCTTAAGGCCTTCAACTGATTAAATGAGACCCACCCTCATTACAGAGTGATCTACTTTGATCGAAGCCTGCTGATTTGAATATTAATCATATCTAAAAACATACCTTCACAGCAACATCTAGATACTTAGAAGGTATAATGTTCACTATGCCTGTAGTCACCATGCCTGTTCTGTTTCCTTATGACAGCTTTATGTATTCCTGCAAATTTAAAAGTTAGCAGAATGACCAGAAGACCTCCATGGTGATTATTTTTGGGGATGGTGGGCCATTACAGCATTCTCATCTGTGACCCTTCATTGGTTCTTAGCATGTATTTGGATGTGGATTTTGGGGTCTTCGTGTGGTTTGTGGTTATACATTTACACATTGCCGTTGCTGAAGTGACATCATGTAATACATTTTCTTTTGGTTCAGTTCCAGGTTAGGTGTGGTTTGATGAACTCCAGACATTACATGAGACATCTCAAAGAATGATCTGGTTTGAGGTTGGTTTCAAGATGTTCAGAATAGGTCTGTGCCAAGCTCTAGAGCCATTCCTTCAGGATTAGCCTCACTGGGCAATGGGGTGATTAACATTGGGCCAGGGGCCAGTTCCCTGGGTCCAGATTGGTTGCTTTTCTTAGATCAGTTCCAGGAGAGTTTAGAGCTCTAAATGTATAAGGGAAGAACTTTCTATTTAAGAGGTGTCTTGGACCAGACTTGGGCAGGCCTGCATCTGTCTTGGCTTAGGTGAAGATGTCATTCTTTGTGTTCTGCTGTGTCGTGTCCTCTGAGGAATCAGAGCACGAGGAGACTCAGGATTTGATGTGTTCAGAGTTATTCTGGGTACTTCTCCACATGTGGTCCCTGGACCAGCAGCATCAGCATCACCTGGAGGTTTGTTAGAAATGCAGATTCCTGGGCCCTAGTCCAGATCTTCTGAATCAGCTACTCTAGGGGTGGGGCCCAGCAATCTGTTTTAACAATCCAGGTGATTCTGAAGCCCACTCATGTTTGAGAACCATTGTCCTAGGGAAGTGGCTAGATGCATCTTACCGCTAAGCATGTTACAGTTAATCAATATTTTTCTTAAATTTTTTTGTTTAACATTTGAGACCACCTTCCCCCATCCACATGTATTTTATATTAATTGTCAGTATCATTTCTCTTTAAGCTGCTGAGATTGTTACCCCCCTATCTTAGTACTCGGTTATCTTACTCTACAATCTGAGTATTTAACCGTTTGCCTCTTCTGCATTAGCACAAATCCCAATTTCCTCTTAAAGACCAACTCAGTTTCTAACTTAATCCTGATGTGTTTACCATTATTTCTACCCCACATTGGGACTTTCCCTTTATTGGACTCCAGAAGTGCTTAACACTTAGATATGCTTTTAGTGCAGGGCTTGCATAGCTAGATTTTCAAAAATATCTGTTAAATGATGTTCCTGGTGCTTAATGACATCTCCATGCAAATGAATTTTTTCAATCATTAGTAACAAAATAATATTTTAAAGGGCCATATTCTTAGTCTACCTTTTGAGATGTTTGGGACATATCATTATTTTAAAGCATGTTCACACATAATTGAAAAGATGCACATTTAGTCCACGTTGCACTGTCAGTTTGGGGCTCATTGCCAGTAACAATGTTCATTTTCATTAGTCAGATTTAACAGTTTAATACAGTAGGCTGTATTCACACCTGGGGCTGCATTCACTGTGGAAAGAAGGGTTGAGTCATGCTTGAATTTTGCTAGACTCCTTGAAATATTGGTAACATCCTTTATTTTGTGTATTACCCTTCTGGTTTACAAGCGACGTTTCTAGTCAACTAAATAACATCCCATTGGCAGATCATGCACATGAAACATCAAGCAAATGCACAGTTGGGTGTTTCGGAACATTTTCTTCTGAGAGAGTAATTTCATACCTTGGATATCTAATAATTTTAGATGATAATATTAATATCTGTCAGTGAATGTCTTTCTAGACTAATATTTTCTATGTATTTCTAGATAGAATGTAAAAAATATTTTCTTATGCTTTTCAGAACGTAGGCATATGGTTAAAAAATAAAACAGTACAGACAGGCAGTAAAGTAAGAATTAAATTATCCACCGTATCCCCTCACACATACACTAAACCCCTAAATATTTTCCTAACCGTGTGACCACTGTGTACAGTTTCTCGTATGTCTACATAAGAAAAAAAAAGACAGCTAAAAATTCCAAACCTTTTATGCACATATACACATACATACACACATCCCAAATGGGCGCACATTCTGCTCGTTGTTCTGCTTCTTGCTTTTTTTGCACTTAATTATGAATGTCTTGGAGATACAGGTCTTATTCTTTTCAGTGCTGCATAGTATTTCATTTTATGAATGTACCATAATTTATTTTAACAGTGCCCTACTGTGAACATTTACATTATTTTAATTTTTATGGTTATACACAATGTTATATCCAATGTTCTTATTCATATATCCTTTTTATACGTGAATACTTTTGCAGTTCATTCATAGGTACTATCACTGCAGTGAAATTATTGTACCAAAGGATATGCTCGTAAATTTTGATAAACCACTAGGTATCATCCTCCAAAGAGATCACCCTAGTTTATCCTCTCCCTAACAGCATCTGAGAGAGTGCCTCTTTTCCTTGGGATTTGTTATATGTTTTACATCTTTGCTTCTACCGTATGGGTAAACCTCTGTTTATGATCTGGTCCCTGTAGTGCTGCTGCAGACTTGAAGAGGGTTTTTCTCTGTCCCTTTAGACTCCTTGACGTATTTTGTCTTTTCACAACTTCCAACACAAAGATAAGTGTCATTTTTGGTGCCCTTTACTAGATTTTTCTGCTCACCAGCTTGCTTTAGAACTGACTAGCAAAGTAGGCACGTGGTGATTGGGGAAATGAAGTCTGTTTTTTTTCAGGGTGATTTCATTGATGTCTAGTGTGTATGTAAGCGTTCTGCGCACAAAACCCCAAAATAATATACAGGCTGTGAAATTTCAAATTTCCTACATCAAAATGCAAGTTTCACAAAAGAAAAAGGAAATTTTGTTTGAATATACAAAATGAATATACAAAAATGAAATATATGATCTCTGTGTATATAAAATATTTGATACTGAAAAAATGTTAATTCCCATTCTCCCTCTCCCTGTGAACCTCTTAACATCAATGGATCTTTATCTAAATAGTGAGTTATGAACTTTGAGAGATAGAAATATGAGACATTTTTCATTCTCAAAAGGATCTTAGACTATTGCTGAATAAAGGAAAACTAACTTATGTAGAGTAATGGAAAACAACTAAGTACATATGTAGCCCATTTGTGCTCTAAGGTATGGTCACCCTTCAGAGAAAGGTAGAGTCATCGGGAGCTTGAGTCTGACCTTGAAGGATGAAGAATATCTAAGATATTTACCTTGAATGCATTGTTATTCTGTTGTAACAAACAGCTTATAAATCCAACCTGGTAAATCTAATTGGAGAGAATATAACTTTTTTTTTTTTTTTTTTGAGACGGAGTCTTGCTCTGTCACCAGGCTGGAGTGCAGTGGCGCAATCTCGGCTCACTGCAATCTCCGTCTCCCAGGTTCAAGCGATTCTCTTGCCTCAGCCTCCCGAGTAGCTGGGACTACAGGTGCGCACCACCACGTTCAGCTCATTTTTTTTTTTGTATTTTTAATAGAAATGGGGTTTCACCATGTTGGCCAGCATGGTCTCAATCTCTTGACCTTGTGATCCGCCTGCCTCGGCCTCCCAAAGTGCTGGGAATACAGGTGTGAGCCACTGTGTCTGGCCATATAACTTTTTAATATATTAACATCTAGATGCTCTCTAACCTTGAGAGGTAAGAAAGTTGAGGGGTAAGAGTGGGAATTATCTGGGCCCCTTAAGGAGGCAGCATGAGCAAAGGTATGGGGTTGGAAGAGAAGGTGACGTGTGTGATATATGGCTGGACCTTAATGACTTATCTGATTCGAGCAGATGTTGCTATTAGCAGTATAGTAGGTGAGCATTGGATGGGGTTGGGGCATGGGTCAGGAGATTCAGGTTTTATTCTTTAGCTGTGCTGCTTATTAGCTGTGTGGCAAAAGACAAGTCACTTCACTGGGCTGGGCTCAGCTTCTTTGTCTGTAGAACAACAGTCTTAGATTGCAAGAACTTTATGGGTCTTTCCATTTCAGTAAGTATAAGGTTTGCTGTGCAATTAGATTGCAGGGTGACTGGGGTAGGTCTGGCTGGTCACACTTGGTGAGGCTTGATGGCCAAGCAGAGAAAGTTGTACTTGAGATGGTGGCCACTGGCCTTTAAAGAATGACATCAAAGGCCATGGTTGAACTCAACTTTTGCAGAGGGTAATGCAATCTTTCTGTAATATCCTTAAATAGATACTGAGAAAATGTTTGGGGTGAGTTTATTTTGGTTTCTATTTTTAAGTAATAGTTAATTCTTTACATTTTGTTGCCTCATAGAAGACTGATGCCAGTTTACAACAGTCAGTAAAATTCATGTATTTATAAGGCTTTGTTATATTTTTTGCTTTTTGTTTTTTGTATGTGTCTTAGCAAACACTTTAGAGAGATTTCATTTGGAGACTGTAGCTATATTATCAAGTATTTGAACAAAATGGAAGTATTTCATTCTCCCTGAGTGTGTCTGAATTCCAGTAGAGTGATGGAGAAAAGTCCCACAAATTTCTTTACTTTTATCCAATAGGCAAATTCTATTTATCTTCAGTTTATATCCCACATTGGATCAGAGCAAAAAAGAAGTTGAAAAGTGGACTTGAACTAGCAGGTGAAATTCAAATAGCAGTTTGTCACTGGGGTTATTAAATAGGATTTCACTGTTTTCTACAGTCCATGAAACCAATGTGTATCACCCTCTGGGGCACAGATAGCAGGTTCTTATGGAACAAGAACAGCAGGGTTCTCAGAAATCCTTGAGTGTTCAGGAGTCTTTGGTCTGACAGCAAAGGAGAGCAAAGGGGTATTATCTGGCAGTTCCAAGGTGATGAATCAAAATTGCCAACCACAAATCAGTAGCTGAAAATCCTGTTTTGTTCCCTTGATTGGAATTCATAGACAGAGAAACGTAGACACTAATTAATTAGAAAACGTCACTGTGCCTTGTAGTAAAAGCATGTGATGCGTCCAGTGCCAGCAGGAGGGAACAGAACATTAAGCCTTTTTGGTTATTTTCCCACTTCATAATCCTGTCTTCCAAAATGATGGATTTTAACCTGGTGAGTGGAAATGTACCATAGCAAAGACTTATTTTATGTTCCTTAAACCATTATCTCCCTGTTTTTCAGAACGCTATTTTTTTCTGGAACTTTATTTTCAGTTTTCAGAATTAAAGTTTGAAACCTGAGAAATCGCAGTAATGGTTTTATTTTTCGCATTTTGTATTGATTTCCTTTAGTGGTCTGTCTGCAAGGATAAGATAAAGCGCTAATTTTTTCTTTTGTTTTTTAAAATTCACTCTCTGTTCATTAATAGCAGTGTAGATTTATTACCTTTATGAAATAATTAATTAGCTAGACAGAAGAAAGAATGTTAAAGCTAGCAGGAACTTTGGAGAACATTTAGTCCAATTTCTTTATTTTAACAGATGAGAAAAATCAGGTCTAGAGAATGTAGGTCATTTGTTCAAAGTTAAATAGCTTTTAGTGGTGGGTTGAGATTTGACCTTAGGTCACCTAGCCCTAAATTCAGCATTTTCCCTGCTCTACCATATGATACTAAATACTTTTCCATTTGCAAAATTGTTTAAACATAGGTCAGTATGTTATAGATATATATGTTTATTCTGATATACACAATATAATCTTTCGTGTGTATATGTGTATGTTTACCTGTCTATAACCTTGATCCACCTAAAGAACGTACAGATGTTGGAAGCTTAGGCAATTTAAATCCAAAGTGAGAGGTAATGTTGTTTTTGTGTGGAATATTTTTTCTTTCTAGGCAGAATTTCAGTAGCAAATACAGAAGTGTGAACCAAACACTCACTGAGCGACAGATAGCATATTATATATTTCTTTTTATTTTTGAATGACACAGTGATTATAAAAATGCTTCAGTAGCTGTAGTGTGAACATAATCAACTCTCGAATGCTGTTTCTTTTTACTGTTTTAGGTTTTGCAGTAGAAGGGAGTCTCTTTGTTTTGAATTACATATGTAAATTTCCTGTGTATTGAGTGAATGAACAGGGGTGGAACTGGGGTAAAGTGCTACCATGGAAAATTAGACCCAAGACAGGAGTTCATCGTCTCACTTGCAGTAGAACAGGGTAGATATGATTGCGTGACTGTTTCCACTCCCACTGCATGCCCTGCTAAAAGGTGGTGGCTTTGCCACTCACAGTGAGGGCCGTATACTTTTGGCAGTAGCATCTGCTGGGAGCTTGTTGGAATTTGTAATCTAAGGCTCTACCCTAGAGCCACTGAATCAAGGTCTGCATTTTAGTAAGATTCCCAGATGATTCAAATGCATGTTAAGAAGCATTGGCTTATAGTACATTTTAGCAGAATGCTACTTTGTTAATTGCACGAAGATATCCATGATAACTTTGGATGTGAAATCTACCAGGCAGAAAAGCACTCTTCTTGAACCTTTCATTCTTGCCTTCATGCATCAAATATTTGTCGACCTAGACTAGATACCAGACTATGTTTTGGGGATGAAAGACAATTAAGACACTGATACATTTTGTTACTATACAAATTATCTTTTATACCTTAAAACCATAGACTTGAAAAAGGAACTAAAAAAAGGTAGGAAAATGAAATTAATAGTATTTATTTCATCAGTTAAAAACTAGTTTGCTTTCATTAAAATATTAGTATACATGACTCATTTTTGAAAACCTGGTTTAGAGCTTTGTGATACCACTATGTGCAGTCTTTTTTTTTTGTTTTTTTTTTTTTTTGAGATGGAGTTTAGCTCTTGTTGCCCACGCTGGAGTGCAACGGCGTGATCTCAGCTCGCTGCAACCTCCGCCTTCCGGGTTCAAGCGATTCTCCTGTCTCAGCCTCCTGAGTAGCTGGGATTACAGGTGCCCGCCACTACGCCCGGCTAATTTTTGGTATTTATAGTAGAGACAGGGTTTCAGTATGTTGGCCAGGCTGGTCTCGAACTCCTGACCTCAGGTGATCCTCCCGCGTCAGCCTTCCAAATGTGCAGTCTATTTTTTAGATTTGGTTTTTATGGTTGTCAAAGCTAGGGTGACCAAGCCTCCTCATTTGCCTAGGACTCAGGAGTTTCCCCAGATGTGGGGCTTTTCAAAGTGCTATGAACAGGTCTGCCCCATGCAGACTGGGACTGACAGCCACACTAGCCATAACTTAAAAAGATCTATCCCAAAACTATATAAGAATAAATTGAAGAAATATTTTTTGATCAAACTTACTAATTCATAACACTCATTTTTCAGCAAAAGTTTTTGTATAAATCAGCTGCTAAATTTTCACATTCTCTGATGATAATTAGTTGTTCTTGGAAATAATGAAAACTATTACATATTGGCCAGGCGCAGTGGTGCATGCCTGTAATCCCAGCACTTTGGGAGGCCGAGGTGGGCAGATCACTTGAGGTCAGGAGTTTGAGACCAGCCTGGCCAATATAGTGAAACCCCATCATTACTAAAAATACAAAAATTAGCCGAGTGTGGTGGTGTGCACCTGTAATCCTAGCTGGAGGCTGAGGCAGGAGAATCACTTGAACCTGGGAGGTGGTGGTTGCAGTGAGCCGAGATTGTGCCACTGAACTACAGCCTGGGTGACAGAGCAAGACTTCATCTCAAAAACAGACAAAAAAACCCCAAAAAACTATTGTATATTTATGTTTCCAAAAATAAGTTCAAAGCCTGCTTGAAACCCTTCATTTAAAAGATTTTAAAATTGGGAAATTCCGTTCCCAATTTTTAAGTACATAATTATTACAATTTTTTTTTTGAGACAGAATCTCACTCTGCCACCCAGCCAGGAGTGCAGAGGCACAATCTTGGCTCACTGCAACCTCCGCCTCCCAGATTCAAGCAGTTCTTCAGCCTCAGCCTCCTGAGTAGCTGGGGTTTCAGGCACATGCCACCACGTCCAGCTTATTTTTTCTTTTTTGTATTTTTAGTAGAGACGGATTTTCACCATGTTGGCCAGGTTGATTTCGAACTCCTTTCCTCGTGATCCACCTACCTTGGCCTCCCAAAGTGCTGGGATTACAGGTGTGAGCCACTGTGGCTGGCCACAAATTTTTAATAGGTGGAATACATTTTGATGGCCACAAAATGACATAAAGAAGACACATATCTGGATACCCACTTTCAAAATGCTCTTTGTTATTGTGTCTTTCAAAAGAGAAAGCCACTTTCCTAGTCTTTGTTGAATGGTAAATGTTCCTTCAAGAGTTGCAGGAAGAGCATGCCTTGCTTGCGCCATGGGGTGGGGCTGCACCATCTTGCTTGCTGCGTGTGCTTGTATTGTTCATCATACACAATTCATGGTTTCTTTTCAGGAATTTTTGAAGTCGCTTGTCCATTCTATGAAGGTCAGTTTGGTTAAAATTAAAGCATTTTAACTGAGTACTTACAAACTGTAGTAGACCCAGATAGGCTGAAAGCAAAAGTAGGATGGAGGGCTTGGCTTCGGTGAGGACCAAGCCTCTTCTGTCAGCCACTCCTGTGCGACTGTCAGGCCCAGGGATCCACTCAGGGAAGGTACCTGTGTCAACCTCAATATTAACTGTTATCAAAGCTTCCTGTCTCTTTTATTTTAGCCAGAAGCAATACTTTTAATGGATTCCTTCCACGTCCAAATGGATCATGTGTACCCCTCCTGGGCACCCACCGGAAGACTCTGGGTATTGTGTGCGTTGTCCGCCTCAGTGACGAGGATCTTCATAACTTTCCTTCCTGCAAAAAGGAACATTAGTTTTCAGTGTTTCCAACAATTATCCAGCAATACCATCTAAACACCATTTTCTGTATTCTAGGAGCAAGCTGAAGAGGAAAAGAAGCCCAAGGATAGCACAACCCCTTTGAGTCACGGTAATTATCACCAATATTTACAGTGGTAGTTCACAGTGAACAAATTTTAAGTGAATTTTTATTAGATTGCTTAGTTGTTTTAGGTTTATTAATTAAAATATGTGATAATAATATCTACCATTTATTCAGGGTATTGCATACTCTTCTGCAGACTTTATCAGTGTCATCTAAGGTTTTCAAATATATGCTTCAAAAACATCTGAAGCTCTTGTTATCTCATTTATTTGCCTTTTAAAAAGGCTTTAAATAAAACAACTTATTTGTAAATTTTCTCTGTGAACAAGAAAATAAAGAGATGCTATTTAGTTTTTTAATAATCCTTTGTGTGAGCTTTTCCCAGACTGATTTGATCTTCTAATGATTGCATTGTATTGAAGTCATGTTGTAGAGGAGATTGTGCATTTTCTCTAAAATGAATACTCCTCATTATGGTTATTAATACATCAATAGGTTTTAGATAATAGCCTTTTCATATTCAACTAATTCTCTGATGCTTTAAATTTAAACCAACAGATGAAGATGCGATTTTCTGGAAATATACATTCCACATATTTTATGATTATTGCTACACAAGGAGACAGCTGTTACTAAATTTTCTATCAAATGTAGTAGAATGTCCAACAACATTTGTGTTATTATCTACGGAAAGGAAGCATATAAATATGATAATGGTCCTCTAATTAACTTTTAAAGTACCTTAACATTTTGTTGAGGAAGCTTTTGTGTTTATTTTTAAATAATGGAAACACCTAAAAATACCTTGAAAAAAATGACAAATAAGAATTGAGATTTTTAAAGTCCATTTTCTATGGCTTAGTCTTGGGATGAAATATTGAGAATTTGTGATTTTTCTCCCTAAATGATTTTAAAAATAAAAGCTATGTTTTTTTATTTTAAACAAATGGGTGGTGCTTTAAATTTCTTTTCTTCTCTTGCCGCCTCCCCAGGCCTGTCATGTTCTTTGCTGAAAAATCAAAACAGAATGCAGTAGTTTGATAATTATATAACTTGATGTTCAGCTCTATCAAAATATACCTCAGTTATGTAACACTGGGATTTTAGAAATGAATTGGACTGTACCTGGCCCTAACAGCAGGGGGTTTTTAAAACAATTTTTTTCTTCTCAGAGAGAGGTTGTGATTTATGATGTTGTTGTATCTCCCCTGCAGCTATATTTTCACACTAATGTAAATTGTTTTAGGTTGTCTTATTCTGTGGTCGAAACATTTACTCTAGAAAAAGAAAAGCAGACTGAGGCCAACAATGTAAAAATATTCAGTCCTTCAAACTAACGTTTTTTACTGATTTAGTATTTACGGTTTCATTACATCCAGGTATATATTTATCTCAAATAGCTTTTTGGTTTTATTTATTTGTTCTTGTTTTTAACAAGTCTGGGAGCGTCCAGTTGGAAGCTTTTCAGTTTTAACAGAAAGTAACTTTTTGCTGTGTTTTTTCATTGTTGGACTTGTTTTATAGTTAATGGTCCATTGTCAAAAGTTCGCACCGTGGCTGACTCTTCTTTAAATCTGATAATATATTGTTCCTGTTTTCCCCAGCTGTAGAACATAACAAATGTTTAGGAAAAGGTTGAGATTTGGTTTGTGTATGTAGATACTATGAACTGCTAGTTGTCGTGCAAATTGGATTATTTGAGGGCTTTTTGAGGTAATTTATATTTTTACCATTTTTAGTAGGACAAAGGAACTAATTTCCAAATTGCTTACTGTGCTAGCATTATAATGGGGATTTTTCTCTATGAAAATAGTTTAGTTTTTTATTGAGGATGCTTATAAAACAAAATAGATTTAGTCTCTTACCTCATGTCTTAGAAATAGTAACAAAAAAAATACTAAACAAAAACCCCACACAGAACTGTGTATGTACACATAGTATATTTATATGTGAACAGAAAATTGTATTGAAAAATAGGTCAGGCGTGGTGGCTCATGCCCGTAATGCTAGCACTTTGGGAGACCAAGGCGGGTGGATCTCTTGAGCTTGGGAGTTCAAGACCAGCCCTGGCAACATGGTGAAACCCCATCTCTACCACAAATACAAAAAAAATAGCCGGGTCTGGTGGTGTGCACCTGTAGTCCCAGCTACTTGTGGGGCTGAGGCAAGAGGATAGCTTGAACTCAGAAGGTCGAGGCTGTAGTGAGCCAAGATCTTGTCCCTGCACTCCAGCCTGGGGGACAAAGTGAGACCCTGTATATAAAAAAAATATATCTATATTGCAAAATAAACCTTAATTCTTAGTAGTGATTTTATAACAAGCATGTGTTTCTTTGGAAATCATTGTTAAAACATTTTATTGAGTGCCCAGTCTGTGCGACTGATACTGAAGCCCGTGTTACAGCTGATGAAGCTTTAAGAGGCCATTTGACTTATTTGAGGTAAACTTAACTGGTTAGTGGTGCATCCAGAATTTGAACCCACATCTAGCAAGTTCTAAAGCCTGTGCTCATTTCACTTTACCTTTATGTTCTTTCTACATTAACATTCTTCTTTCTTTGTAGCTATTAACACAAAGGCAGAGAAAACTAGAATCTTGATGAGAAATGGGATGGGAAAAAATAACTGCTAATAATTAAAGTATTAATGGTGTCTGCTACACCCCTCTGTGTTCTTGGAGACTGGCTGAACTAGATTTTCCCTGACATAGTCATGCTGAGATTGAGTTTTTGATTATTTTGGAAACTCTCTGAGATAAACTCTTCATAGTAATTCTAAAAACTTAACTAAGATAGCTCTAAGAGAAGGCTTGTTTCAGTAAGTATTACTTCTTAATGACTGTGTGTGATTAAATTTTAGAATTAGTATTGCCAATCACCGTGTAATCCCAGACCTATATGCCTTTACGTTTGAATATCTAAAATAAAAACAACAGATTTATTCAGTTGAACAAGTGAACTGGCTTCTCTCCTTCTAAATGTGTAAGTGCTCTTTTTAACTAACACAGTATTAGTATTTGTTTGGTTGAGTGTTGGGGCATTGAGGGTTTGTTTTGTTTTGTTTTGTTTTTTTTTGGACAGAATTTCCCTCTTGTTGCTGAGTCTGGAGTGCAATGGCGCAATCTTGGCTCACTGCAACCTCCGCCTCCCGGGTTCAAGTGATTCTCCTGCCTCAGCCTCCCGAGTAACTGGGATTACAGGTGCCTGCCACCACGCCTGGCTAATTTTTTGTATTTGTAGTAGAGATGGGGTTTCACCATATCGGCCAGGCTGGTCTCAAACTCCTGACCTCAGGTGATCCACCCGCCTTGGCCTCCCAAAGTGCTGGGATTACAGGCATGAGCCACTGCGCCTGGCCCTGGCAGTGAGGATTTTATAAACATAAAAGGAGTATAAGAAATTGTAAAAGAAAATTAGGTGTATGCATATCTAAATTAAACTCTCTACATTAAAGTACATCATAATAAACAAGATTAAAAGGGAAACAACAAACTAGCAAAGATTATCCGCAACTATAGCTAATGAAAGGTCAATAATAGATAAAGGAATTAGAAAAAAATAATGAGATACACAAGATCTCAGTCCAAAAACAGGCAAAGGGCATAAACAGGTAATTCAGATAAGAAGAAATCAAAGTGGCTAAAAATGAATATATTAAAAATATTTAGTCTCATTAAAATGCAAATAAATATAAATTTATAAGTAGTGATGATATTTTTTAACTTACCAAATTAACGACAATTTAAAAAAACTGCTCATACTCCTTGCTGGTGGGATGGGGGAGACTGAGTCTTGGCATACTGCTACTAGGAGTAGAATTAGGTTCTGTTGTTTGGAGGACATACCGACAGTATTTATCAAAAGTGCTGAGTAAACATTTCCTTCAAGTCCACTTTTTGACATTTCTCCTAATGATATCAGCATGTGCATTCCATTTATGCATATGATAGTCATTGTGGTACTATTTGTAAATAATGAACAGTTGGAAATATTAATAATCCAAATGTCCAACAACTTAGGAAATAGGTACAACATTGTGTGTAGACAAGTATGTAGTCACTTAAATGCTTTGAAGAAATTTAAATTACACAAGAGGAAAAGCTTATGATAAAATATTAAGGGGAAGAGACCCCCAGGGGACTGGTCTGAATGATGGCTAAAATGAATTCACTTACCTGTAGAGTAAGAAAAGATGTTAACAATTATCATCTCTAAGTTGTTAGATAAAAAGTATATTGTCTATATTTTCCAATTATTATATTGCAAGTAGTATTTAATCATGTTGTAATCAGACAAACATTATTTAAAAATAAATTCAGAAACTCCTGAACTAAAAACTTTAATTTGTAAAATAGGGAGTGTTGTTGGAATATCTGTTCTTAGATATTTCTGAGTAAACTTTTATTTTTGGAAAAATTTTAGGATTACAGAAAAGTGGCAAATATAGTGTAGAAATAGTCCTGCATACCCTTCACCCAGTTTCTCCTAACATTAATATCTTAGGTGACCATGGAACATTTGTCAGAACTAAGTAACATTGACATCACTATTCACTAAACTATAGACTTCATTCAGATATCACCAGTTTTTCTACTAGTGTCCTTTTTCTGTCCCAAGACAGCCCAGAATATCACTTGGTATTTAGCATTGCATGTAGGTTTCTTCTACCGTTTATTCTTGTTTTGTTCTCTCATGTCCAGAAGTCGCCAGTAGCATCTAAGTTTCTTAAGAGCAACAGTATTTCCTCATCTGCCATCAACTCACCATGTCCCCACCATCTGTGTCTATAATCATCATTGCACTGAAACTATTCTTGTGTAGCTCACCAGCGCCTCATGGATAATCACTAATATTGTGTTAATTGATGGAACCAAGGACCTCCCAAATCAATGGAAGCTTTCATGCTCTTATTTTTCTTCCACTTGAAGATTGACTTAGACATTAAAACCGAACTCACTTTTGTTCCCCAGTGTTCAGTCTGCTTCTCTTATAATCCCTCGTCCTGTAGCACCATCATCAACCTGCAGTCAAACTAGAGTCCTGGAGACATCCTTACTCCTCCCTCCCATTTACCTGTGACTCCAACCCAGTGCCTTTTCTCAACTCATCCTTCTTGACATCTCTCAAATAATGTCTCCCCACCTTTGATTAGTTCCTGGTCACTTTTCAGTCTTTCTATACCCTCTTTTCCCCAACTAAGATTTATCTGAAATTCTGTTACTGGAGTGCCTCATAACCCCCCTTCCCTAGAATGTTACTGGAGACCCCTCACCACCTGGCACTTGTTTGTCACCTGCCACCAGGACCCCTGTCTGCTTTGCTGCAGCTGTATAGAACATGCAGTCTAGAACTTACTGTCTGAAGAAGTGCTTTCTCTGCCTGGAGGGGCTTTCTTCTGGCTGACTCCTTCAAAACCTCATTATCTTCTTAACTTTTCTTATTTTGTATTTTTCTCTCTATTTTATTTCTTCTCAGCATATCCTAGGGCAATTTGGTTTTTTAAAAAATAATCAGTTACGTAATATGCCAAATCTCCTACCTAAGTTAGATGTCTTTTAAGAAGGCATAGAATCAGTCCAATCAGACCAATAAAATCTATCCTTTACTATACTGAAGTCATAATTTACTAAAGCTCTAGAGTATTAATTAGCTAAAAGGCCTGAAGAAGCACAGATTCTAAAAGTGGTTAACTTATTATCAGGGAGTAGTTTTGGTGCCGGGGGATATGGCTTATTAAATGATTCTAGAAGCTTCAAAGGTGACTCCTTGAATAGTATCCTGGAGTCTTTTGTTGGAGGAGCTAGTTTACTTCCCGGGTGTAATGAGAGAAGCACTTTCTTGCAAAGTAATTATATGTCAGTGGATCTAATGTTGGTATTTTCTAAACTTTGTGAGGGACCTGTTCATTCCCACTGAGGTAATTCCTTACCTGAGAATGGGTATTAACAATAAAAAGGGGAAAACCAAATCAGTTTTACTTTATTCAAGTCCTATTAATACAGATGCCATTTACTATCATTAAGTAAACAGTTAAATATTTAGGCTGAACCGTTCATGAGAACTCTGCCCCCATGATCTAGTCACCTCCCACCAGGCCCACCTCCAGCACTGGAGATTACAGTTGTACATGAGATTTAGTGGGGACACAGATTCAAACCATATCAGCTACTTTGAACCTAAAGAATTATATTTCCACTGAGCCATGACACTCAGTGGAGGATTAACAGGGGACTTCTTTCTAAGTAAAGAACTTTTTGCAGGGGCACTTCAATAATTGAAGCCTCCACGTGCATTTTAATGAAAACACTACTTTCTAACAAGTAGTTTTCAGTATGTTCAAATAATTTCTTTGCTCTTGATACTGGTTTATAAGAGCTAAGCTTTCTACTTTTCTGATTCAAGGGCCCCCCTCCGTAGGATTCTGTCTCTTTTGGGTGAATTCGTGCTGGGAATAAAGATGCTTATAAAGGGAAGGAACATGTTTGTTTTCTTCCTGGAGTCAATCAGTAATAGCATCAATGAATTAAATTGTATAAAGCACAAAGATAGGCCAAGTGCTTGTATTCATAAAGGCTGTATATATATATATATATATATATATAGAGAGAGAGAGAGAGAGAGAGAGAGAGAGAGAGAGAGTTGTTGTTGTTGTTGTTGTTGCTGTTGTTTTGTTTTTGAGACAGAGTTTCACTCTTGTTGCCCAGGCTGGAGTGCAGTGGCACTATCCCGGCTCATTGCAACTTCCGCCTCCCAGGTTCAAACGATTCTCCTGCCCTAGCCTCCCAAGTAGCTAGGATTACAGGTGCCCGCCACCATGCCCAGATAATTTTTGTATTTTTAGTAGAAATGGGGTTTCACTGTGTTGTCCAGCCTGGTCTCAAACTCTTGACCTCGTGAACTGTCCACAATGGCTTCCCAAAATGCTGGGATTACAAGCGTGAACCACCGTGCCTGGCCTCTTAAAGGCTGTTTTATGAAAACAGTTTTTATGTGCCGGAGGAATTCATTAATATATGAAAGCAAACACCGTATTAAAATCTTTGCCTTATTAAAGAACTTCCTGTGACACCTTCAGATTATTAACGCCTTCATGCCATCCTACAGAGGAACCCCCTCTGAAGACAATACTAAGTCTCTCCTACATCTGTGATTAGAGGTCCCTGGTGGATAGTAAGAGTGCTGAACTCTGGAAAAGGGACTGAGTACCCTGTTTTGTTTTGTTTTGTTTTGTTTTGATTGATTGAGCAAAAGACAATGTCACAGAGCAGCACTTAGTTCTAGTGGAGACATTTGGGAAGCCTTCAAGCCCTGTAGGCAGTGCACTTACGTAGGGAGGGCCTGGTGGTGGCCAGACACCGTCTCCTGCTGAGTAAACATCCCCATCTTCCTTCCTGTGGGTTTTGCTCATTCTCTTCCTAAAGCCAGAGGTTTCTGTTTCATTTTGAGTTTGAATAAAGGATTCTTTTCATTAACATGCTTGATTTTTTAAAGCATATTTGATTTTTGCTCAGCATAATTACCTTCTGCTGCTGAAATTGAAGCTGCCACTTTGGTGCATTTTAATGCTCGCTCAGACCTAAACTTTTCATGTGAATATTTGGACCATGAGCTTATTTGCTGACATGCCTATTTTAAATGACTGCATCATCTCCCTGTGTGCTCTCTCTTAGCGCCACAGAGTGATCTTCTTCTCCTTTTTTAATTGATATTTTGTAAAGATTGGAAACTTTTTATATCAAACTTATAAAAAAGGCTGCAAATACAGGACAAAGATTTTTTTTTCTCCTGAATTAGAGAGTAAGTTGTCAATCCGATACCTCATCACCCCCGATACATTATTATGTATTTCCTACATATAAGAACATGCCCTGCCCAACCACAGTACGACCAATCCTTCCAAGCAGGAAATTAGCATTGATACATTACTCCCATCCAAGCTTCAAGCCTCATTTCAAGTTTCACCAGTTACTCCAGTAACATCCTTTATAGGAAACGGATTAGCTCAGAATCATATGTCACATTAAATTGTTGTGTATCTCCCGTCCCCTCAATCTGGAACAGTTCCTCAGCCTTTCCTGAACTTTTATGACCTGGACACTCTTGAAGATTACAGGCCAATTATTTTGTAAAATGTCTGTCAGTTTGGATTTGTCTGATACTGCCTCATGATTAAATTCAGGTTATGTATCTTGGGGGAAATATCACAGAAGGGATGCTTCCGTCGCCACTGCATCACAGTAGATGTCACATGATTTTGGGATGTCCCATTTATGAGGATAACTTTGATTTCTTGATTAAGGTAGTGTCTTCCAGGTTTTTCCACTATAAAGTCACAATTTTTCCTTTGGAATTAGTAAGTGTTTTATAGGGTGGTAATTCAAAACTAGAAATATCATTTTTTTTTTACAAATTTCTTTTTATTTATTTCTTAATGGACTCATGGCTTCTTATTTTATTCAGTGGATTTTAATCCTTTTTTTTCATTATTTTGGTGCTAAGGTTGTCCCCAGTTTGGCCAGTGAGTCCCCTTCAAGCTGGTTTTGGTGTCCTTTTGATTGTTTCTATTATTCTTCGAGCACTTCGACGTTTTCTGACACAAGATGTTTTAGGCTTATCTTGAACTCTCCTTGCCCCAGACGTTGAATCAGTCATTTCTCTAAAGAGCTGTGGCTCTTTTTATGTGGCCAGGGCTAGGTGTGTTCATTGCTATTAGGATGTCATTGCTCCCAGGCCCTCTCAGTGGACAGAGCTAAGGAAAGTCTGTTTGTATATTTATGAACACAGATGTCTATATGTTGAAGTTGAGTAAACTACAGAGATGAATTTCTATATTTAAAATGTTTTATTTGGGAAGAAAGAATTATAGTTGGGGTATACACTATAGTTGGGGTATGCACACAGACTGGGTGGTCTTTGTTATGTGTGAAGAACAAAGAGAAGGTTGGAGGTTTCATAAGAAGGAGGAAAGTTAGGTATTGCTTTAAAAGAAAGTTTTTTGGCACTAGTAAAGTTTTGGGGAACTGGCAAGCCCTGATTGGTGAGTGATGGCAGAGGGTAGAACTAGTCTTAGAGTTGGAGGAGGTGGTTTCAGTAGCCATTAAATAAAACTGGTTGCAGGTTATGGCACGTGGCTTCAGCAGCCAGGCTTTCAGAGATTAATATGCTTGGAGCAATGTTGTGTTCCCTGAGTACTTTGTCCTCCTGGCTTCTTGACTCTGTCTTAGTTGGTTATGACAAGAATGACCCAGTTTATGTGATTAACTTTCACATTTCCCCCTTTTGATCAAAACCTGTTTCTGAAAGTATTGGTGACAAACTATTTTGAAGTTAGGTTAATTGTCCCTTGATAGTAGGACCTATCCTAGTTGTCTCTGTCCTACAATAGGGGGAAGGTATGGGGGTCTATATCAGGGATCTGGGCCATATCTGAGTAACAAAGAGGCCAGAAGGAAAATTTTTCTCAGATTTGTTTGGAATCCAGCATCAAATTCCTGCTTGTCAGTTTCATAGGCATCGGCAGTCATCTCCAGGTGTTGAGCCAACATTATTCTATTAGGAGAGTCGACTTTACAAATATTAGACAGGAAATGAGAACAATGTGTAGAAATCATAATGCAAAAAATAATTAGCAACAATGTAATAAATCTAGTTTGAATAATAATTCAAAACCTCAAACCTAATTTTGAAGGTAATCAACTAAAGAAACCTGAAGACCATGGGAGAAACTTGGTGAAACCTGTCGTAGCCATTGAGTAGCGTTTTATGACTGTGTTGAATTTATTTTTTTATTTTTAATTGATGCATGCTACATGTACGTAGTTTGTAGCACATGTGATAATTTAATAGATTGATATAATTTGTAAAGATCAAAATTAGTCTACTGGAGATATCCATCGCTTTAAATATGTCTTCATGCTTAGAAATATTTGAATTATTCTCTTCTAGCTATGTTAGTGGTGTTGGTGTTGAATTGCTTGAGCTCCTTACATATTTGTCAGATGGATAGTTTGAAAATGTTTTCCCCCATTCTGTGGGTTGTCTCTTCACTTTGTTGATGGTTCCTTTCGCTGTACAGAAAGTTTTTAGCTTGGTATAATCCCATTTGTCTATTTTTGATTTGGTTGTCTGTGCTTTTGAGGTCTTACAAAGAAAATCTTTGCCCAGACTAATGTTCTGGAGCATTTCTTCAATGTTTTCTTCTAGTAGCTTCATAGTTTCAGGTCTTAGATTTTTGTCTTTAATCCATTTTGATTTGATTTCTGTGTATGGTGAGAGATACGGGTCCAGTTTCATTCCTCTGCATATGGATATCCAGTTTCCCCAGCACCATTTATTGAAGCGAATGTCCTTTCCCCATTGTATGTTCTTGGTGCATTTTGTTGAAGATAAGTTGGCTATAAGTGCATGGATTTATACCTGGGTTCTCTGTTGTGTTCCATCAGTCTGTGTGTCTGTTTCTATGCCAGTACCATGCTGATTTGGTTACTATAGTTTTATAGTAAATTTTGAAGTCAGGTAGTGAGATGCCTCCAGCTTTGCTCTTTTTGCTCAGGATTGCTTTGGCTGTTTGGGGTCTTTTGTGGTTGACTGGGTTGAATTAAAGCGAACAATGACAACTCTACTAAAGGGATCAGCAGTACAATTTGAATACACAGTCATGTCAGGGATATTGTCAAGGTTGCCAACTAGATGAACTGAAAGGATTTCTTAGGCTGGAGTTTGTCAAGTTACCTATAGCATTTACTAATTGGGAAATTTTAATTGCAGCATTATTTTGTCAAGTCAGAAAGGTAGAAAAAGGGGCGAGATTCCATGTGGTAGGGAGCCTTGTTCCCGTATCTTGAGAAAAGCTGTCTACAACGTGAAAAATGTCAGTTTCTCATCCTGGTTTGCAATTTGAATGTCTCTAGTTACAGCTTTGGGCAGTTTGGTGAACTTTCTGTGTGGCCTCTACATCAGGCACAAGACTTGTTCCTTAAAATTTATTTAGTTTAAGTTTATATAGGGCTTCAGAATACAGCAGTACCTGTTTTAGTAATTTTATATTAGAAAGTTGGATGGGATGAACCTAGAACTTAGGATCTAGTCTAGACCATAGGTAGATAATAAGAACTTGCAGCTCGCTGGGCATGGTGGCTCACTCCTGTAATCCTAGTAGTTTGGGAGGCCGAGACGGGTGGATCACCTGAGGTCAGGAGTTCGAGACAAGCCTGGCCAACATGATGAAACCCTGTCTCTACTAAAAATACAAAAATTAGCTGGGCATGGTGGTGTATGCCTGTAGTCCCAGCTAATTGGGAGGCTGAGGCAGGAGAATTGGTTGAACCTGGGAGGTTGAGGTTGCAATGAGCTGAGATGGCACCACTGCTCTCCAACCTGGGTGATAGAGCGAGACTCTGTCTCAAAAAATTAAAAAAAAAAAATAAAAGAATTCCAGTCAGTTCACTTGTAAAATTAAAGTCATTCATGTAGCCATAGTGATAATCAAAAAGCTGTGAAAAGCAATACAGAGAATTAAATGGAAAACATCCTTAATTCTTTTAAAGCTTAGTTTTTGTTTTGTTTAGTTTTTAAGTAATCAAAAACCTAATAAAGGCAACACAGGAAATTATATTGATAAACTATACACTCTGTTTCTTAGGCAAGCTACCAAAAAGGTAAAAAAAAAAAAAAACCCTTCTGCAGTCTGATTGTTCCTTTTTATAGGAAGCTCATTTAGGTAACCTGGAAGTAGGCTGGGCACGGCACCTCATGCCTGTAACCCAGGCACTTTGGGAGATCCAGGTGGTAGGATCGTTTGAGCCCAGGAGATCAGCCTGGGCAACCTAGTGAGACCTTGTCTCTACAAGAAATAAACAAAATTAGCCGGGTGTGGTGACACGTGTCTGTGGTCCCAGCCACTCAGGAGGCTGAGGCCAGAGGATTCCTTGAGCTCAAGAGGTTGAAGCTGTGAGTTATGATCACACCATTGCACTCAAGCCTAGGCAACAGAGCAAGTCCCTGTCTCAAACAAACAAAAACAAAAAACAAAGAAACAAAAAGATAACCTGGAAGTGAAATCTGATGAAAGGTTACTTGATCAGATACAGGAAAAATGTGTCCAAGGTTATGTATGTAGCAATTCATGAGGACAGAATCAAGTTATACTGCATGAAAACATTGCTTTTCCAAGCCTTCAAGATAAACATTTCACTGTCAGGCCATAACAGCTGAGTTAGAATTGTACTGACAAGTTACAGGATCTGAAAAAAAAAAGTTGAAGTAGAGAGTTGTCATCCCAGTCCTTCTCAAGGGGAGAACAAGCTGAAGGCAGTGATGTCTGACCTATAAATCACATGCAGGGAGATACAGCAAAGATTAACCTCTGAGACAGGAATCTGAGAAATTTTAAAAGGAAAACTTTACCTAAAGAAATCAAATTACCATTTTAAATGAAGAGGACAACATTTTAAACTTGAAACTAGGGAAACTAAAAGGATCTCATGAAGAAAAGTGTTAGGAATAGGAATTGCGCAGTTTAGAAGATGGCTGTTAAACAGATTTTATAAATAAAAATCAAAACCTGTTGTAATTTTTTAAAGAGCAGATCAATATTTCAAAAAAACCTTGTTGTTTTAAATATAGAGGACTAGACTCTGGTCCTGTATCAGTGCACCCCTCACACTAACATTTAATTTTTAGAAATTTTAGAAAAACAAGCAAATTTTTCCCAATCTCTTTAAACCCAGTCACACATAAAATGTCCTTCCTAAGACCCATTCTTTATAAATCTTTTTAAACTTGTTTAGACCTTTATCATTTTCCCCAATCCTCAGTCTCAGTCCTACAATTTTTCTCTTTTTAAAAAAACTTTGGGACAACCAATCATTTTATCTTAGGACAACAACTTACTATATAAGATTCTTTCTCATACAAATTTTTTTCTTTAAATTTATATTTTGATTATTAGACCTAAGTATATTTGGTCTTTTTATAAAATTTAAGGACGCAAGAAGGGACTTATATTTATTCAGCAATTTGTTTCAGTTTTTATCTTATTTGGATACGACCCAGAAACTTAATGATTTATTATTTAACAATAATATAAATTTAATATTTTAAATTATATGAAAATTTCATTTGTAAACTTTATTCCATTTACCATTACCTAACATTTATTTTTAAAATTACTATACCTGGATTACTTATGAAAAGTGAGATATTAGAGCTAGTTATTATTTCAAGTTTTTTTTTATTAACCAATTTTACATCCTGTTAATACCAGGTATTTACCTAAGTAAACCTTAAAGTTAAATACATGGGTATCTTAATGATAACTCAGAAGACAACTGTTTTTATTAAATCAATAACATTAAATTGATCTTATTTATCAACGAATTGCATAAACAAGATCATTTTGTTTTAGGCTGGGTTCATAGGTTCATGACCTTAAAACATTTAGCAGATGTTTACTGTCTGACCAGTAAGCTCAGGCAAAAATATATGTTGACAATTTTGAAGATATTTCTAATTTACCAAAAGTTTAAAAACCAATTAATTTATCAAAGATTTACTTAAGTCATGTGAACTAAAAATAAACATTTGGGTTAGTTAGCATATATTTTATATGAGCACTCATTTATTTAAATCAATTGGAATAAAATTTCTTAAGGGATTTCTTGATGACTATGCCAGATTTTATTATGTTGACACAACATACAACATAATACATTTACATATGTATAAACACATTCTAAACACATATACATACACAGAGAGATTGTATAGCTTTTACTTTAGAATTTCAGTTATGAGATTATAAAACATGTACACTCACCAGTTTATAATATAAAGACAGTTGGATCCAGATTATTTTTCTGACAAAATGGGATAGGGTCAAACTTTAAGATTTCTCTTTTATTTTGTTGAGACAGAGTCTCGTTTTGTCACCCAGGCTGGAGTGCAGCGATGTGACTACAGCTCACTGTAGCCTTGACCTTCTGGGCTCAAGTGATCCTCCTCCCTCAGCCTCCTGAGTAGCTGGGACCTCAGGCATGTAGCTACCATACCTGGCTAATTTCTAAATTTTTATAGAGACAGGGTCTCATTATGTTGCTCAGGGTAAGATTTATTTAAATAGGTAATCTTATAAAGGCTGTGAACCAAATTTTGGATAAAGCAGTTTGAATCCGATACCAATATCCTGTATTGGCAAAAGGATAGTCAACTGTGAAATGTGACTAAATGATATCAGGAGGCCCACAAGCTAAGAGTTAGCCTACCAAGGTCTGCATAGTATTTTCTTGGTCTTGACTCTTTGTCCTTGAAGATAAGAATGTTGCTATTCCTTTTAGTGTAGAGAGGGTGTTATTTACATGGGAGTTTCACGTTTTGCTTTTAAGAAACAGCACAGCGATCAAAATGATTTTCTTCTCTATCTGCTGGCTTTTAAGTGTCTTGCTTGTATAGTATGCCAGAATAGCTGAGGAGTTTTGGAAAAAGGGAATTTAGTTTAGAGAAGGAGAAAGAGGAGAAATTTTAGGATTTTAGGAAGGGAAGGGAAAGCATCAGAGAAGAAAGAGCCTTAAGACAGTCTTTTGTAGTGAGGCAGTCTTTGAGTCTTTTTTCTTTTTTTTCTGGAGCCTCGTGTATCAATTGAGGTGTGAGTCTTATTTGGAGTGTATAATTTTATAGCTGTGGTCTTTTAGTTTAAAGAAAAACAGCCTGTTTAAATGATCCCTATAATGTTTAAGCATGCTATCAGCTGGAGTCCTAGAAAATATCTTGGCATGCCTTTCAACTTTGAAAGCCCATTTGTAACTAAATTTATCTAGGTGATTCAGTTTAATGCCAAATACACAAAAGCCAATTAAAATGCAAGCACTGACTACACAAAAGTCAAATTAATATGCAGGCGCCTATGGAAAAGAAAATACAGACTTACCAAGAAGGACCATAAGCTGCCTTATCCAACTGAAGGGGAAAAGTTCCTTCACTGAAGCCTCAATCTGAGGGCTGAAAAATTCCTTCATTCAGCTCTCTGATGAAAAGAACCCTTGTGAACAGAGCTCCCAACCAGAGGTGGAAAGACCCCTCTCAAATAGGAGGGGGAAGACCCCTTCACAGCCGACTCCCAGATGAAACAGAGCGACAATCAGGAGTTCAGCCTAAGAGAGACTCAGTGTGGGTGGGGAGAGAGAGGTGACCTGGAGGGAAACAGTTGTGGGTGGGTCCCTTACTTTGTGATTCCAAAGCTGGTGATTCTTGCTAGTGTGAGTCAGCTTTGGAACCTTGCTTCTGACATCAGGTATGGTGAAATGAAATAAAATATGGAGATTTAAAATGTTTCCTTTTAAAACGTTTTATTTGGGAAGCGAGAATTGCAGTTTGGGGCATACACACAGACCAGCTGGTGTTTGGTATGTCTGAAGAACAAAGAGAACCTTAGAGGTTTTATTTTTTTATTATTTTTTAAATTATTATTATTATTATTACTATTATTATTTTTGAGATGGAGTCTCACTCTGTCGCCCAGGCGAGTGCAGTGGCGTGATCTCGGCTCACTGCAACCTCTGCCTCCTGGGTTCAAGCGATTCTTCCGCCTCAGCCTCCTGAGTAGCTGGGATTACAGGTGCATGCCACCATGCCCAGCTAATTCTTGTATTTTTAGTAGAGATGGGGTTTCACCATATTGGCAGTGCTGATCTCAAACTCCAGACCTCAAGTCATCTGCCCTCCTTGGCCTCCCAAAGTGCTGGGATTACAGGTGTGAGCCACCGTGCCTGGCTGGAGGTTTTATAAGAAGGGGAAATGTTAGGTATTGTTTTGAAAGAAAGTTCAGGCCGGGCATGGTGGCTCACGCCTTTAATCCCAGCACTTTGGGAGGCCGAGGCGGGCGGATCACGAGGTCAAGAAATTGAGACCAGCATGGCCAACATGGTGAAACTCCGTCTCTACTAGAAATACAAAAATTAGCTGGGCGTGGTGGCACGCACCTGTGATCCCAGCTACTGGGGAGGCTGAGGCAGAAGAATCGCTTGAACCCGGGAGGCGGAGGTTGCAGTGAGCCGAGATTGCACCACTGCACTCCAGCCTGGTGACAGAGTGAGACTCGTCTTAGGAAAATAATAATAATAATAATAATAATAATAATAATAATATATCTTTTAAAAAAGTTCATTGGTCCTAGTAAAGTTTTGGGGAGCTGGCAAGCTCTGATTGGTGAAAGACAGGGTGGGTCAAACTAGTCTTAGAGTCACAGCAGCTTGCTTCAGTATCCATCAGGTAAAACTGGCCTCAGGTTGCAGCAGGTGACTTCAGCAGCAGGGCTTGCAGGGAATTACATCTTTGGAGCAATGGTATGTGCCCTGGGTGCTTTTTCCCTGACTTCTTGGCTCTGTTTTAGTTGGAAATGACAAGAATGGCCCAATTTATATGATGACTTTCACATATACTTACAAATTGCTATACACACACACACACACACTTTATAGCACTATTTTAATATAGGTGCATCTCTATATATTGAAATCTCACATGGAAATCGGAATTAACAGTGATACCTCCAATTCCAGTCCCATCCCACAGGATTCATTCTAGTAACAGTTCTCCCTCTTTGTATATTTGAATCCCAGTCTTTGCCAGTGAGAAACGTGGCTCTGTTCCCCTTAGTTGTATAGTTGCTTATTTGTTCAGTGCCCCCACCATCCTTCAGTGCTGCCACCAACCCCTCCCTGGCATCCATGGCCACCTCATCCCACGTGGGCTCCACCATCCGGCTGCCTCCCTGTGGATGTCATCTTCAAGCTCCTTTGCTCCAAGAGCTGGCAGAGGCCACCCCTCTGCGGACGCCTCCTCGCCCTGAGTGGGCGTTAATACCGCACCAGGCTGCCCCGCAGAAGCCGTCCTCTCGACGCCCTCCGGAAACTGGACTCCCCTCGCTGGGTCAGCCTCCAGGTGGGTGCCCTCAACGCCTTGTTTAGGGTTCATTCCCGCCCCCGCCCATGCCAGGCTGCCCTGCCAGGCTCTGAGGCCTGTGCCTACTCCCCAACTTGTGGATGTTTTCCCTCCCCGTTCCGGGCTCCGACTGCCCACGCTGGGCGGCCCCTGTGCAGATGCCCTCCTACCAGTTTGGGCTCCTCCAGCGGGCTCGAGGCCAAGGTCGCTCTAGCTGCCTCCACCCATGTCCTCCCACCTTGCTCTGTTGCACAGAGTGGCTTCAGCATGGGATCATAGAATTGCTCAGGAGGGAAAGAGAAGGGAAAGGAGAAGGCCGAGAGGATGAGGCAGAATAGGATACTGCCCTGAAGAAGGGCACAGATGACATGGAGGAGAGCCTGATGTGGAAGAAAAGCGACCGGGGGCTTGGGAACAGCCTGCGTGCGCAGCCGGCCAGTGCGTCCCCTCCAAGGTGGCGGCGCTGCGGCGGTGTGGGAGCCAGCGAGGGAGCTGAGTGCCTGCCTCCCGCCTCGCCCGGCTGAGCTGAGCTGCGGGCCCTTTCCTCCTCCCGGCCCTTTTGCTTGGCCTCGTCTTTGGCTTCGACTTTCCCAGGAGGGACAGCCATGTGATGGTCGTGTTTTGAGTCTCGACGCCCGGGTGGGTCTGACATGTGGGCTCCGTGAGAGCCCCTGTGGATTTCCCTCTGCAGCAGGAAGGAGATAGGAATTGGTGATGTGGCTTTGCTGTTTTGCTAAATTGCTGTTATTTCAGCGTGTAAGCACGGAGCTGTATTTGTATGGTAGCTCACTTTGTAGAATAGACTAATTCCTTAAAAATTCACTTGGAAATGAATGTTCACTCCTGGAATCTTATTTTTCTCCTGACTTCGTATGCATAATTGAATGATACCAAACAACAACAACAAAGATTTTCCCCTAAGACAGCATCTAACTCACAATTAAAGCATTATAGTGCAATACACAGAAATTTCCCTAATGTTTAGGCCAGTGCGTGGCTGCCGGCCACATACGTAGAGAATGATCGCCCAGACTTTGGTTATTTAGCTGTGGTTTTGTCTTTTAGAAATCTTACCTTTTAGAAATCTGAACTTTTAGTTATTCCTTCTGAAGAGTGACTTCTTTTTATATTTGAAAGGAAGTGTAGAGTGTGTGTGCTTAGAATCAAACAGACCTTGTCTGAATTTTGGTTTTGCCACTTAATTGGCATGTTGTGGCTTTCAACAAGTGATTATACTTAGCTTTTCCAAGCCTCAATTCTCTTGCTTGTGAAATGGGAGTAATAGATAATATATCTTACCCCATAAAATTGTCAAGATTAAATGAGAAAATGTTTGTAATGTGTTTGACTCTAGGGAGATACTAATAAATGGTATTTTTTGGAACAGCTTAAATAGGGAATTTATTCATTTTTAAAATAACTTTGAGGCTCTTTTTGGTGTAGATGCTCATATTTTGCTTAGGAGGTTCCTATAGGACTGTTTTTAAAACTATTTAGAGAATTAAATAGTTTTAATTAAATTAAATAATATTTCCTTTAGTATTTTTATCCTGCTTAGGAAAGAACTTATTTTTCTTTGAGGAGTAGTCAGAGTTGAAGTCTAAACCTTTAAAAACTCATTTGGTTTTTCTTTTCTTACATAACCAGAAATAGTACAATATGTTTCTCACAAGCCTTTCCTGAAGCCTCTTTGGGATGTAGCTATGTGTAGAAAATAACTTTTTCAAAAAGCACTTTAAGTGAAAATAGATTTTTGCCAATAGTTTGTGACTGTCCTGATGAAAGTGAAGAGCATGGGAAAATGACAGAGGCATGTGCTTGGCCTTTAGTAAGTTGAACAGATTTAACAGATATATAGGATTATAAAAATATACAAACTTTCAGAAAGCATGAGAAATGTGTTAATTATTTTGGGATGAAAGGGCTCTTACATGCTGGATTTAACGTCACTCTCATCTTAGGAAAGCCTGTACCTGTGGGTCTTGGAGAGGAGGCGTTGCTCCCAAGATCAGTGAATGCACTGCCCATCAGCAGCACAAGCCAGGACCTCAGGGGCTGCCTGGAGGTTCAAGGGACCTTTTTCTTTTTTTACTTCCCTTGGGCAATCTGACAAGGGAGGCTGTTGCTTCTGTTTCTGGAACATTTCTCATCTGTCCACTTATTTTCGTCTTCCCTGTGCCACTTGAGTCCAAGCTGTCACCCCGTGCTTGGACTTCGCAGTTGATCTCCCCAGGCCTGCTCTTGGTACTCCCTAATCCAGGTGCACAATGCCAGCTGCATTGTTCTTTTCAGTACATGAGCCTGATCCTGTCCACCTGCCTACCTTTCCTTTGCTTAAAACCTTTCCAGTGCTTCCCATTGCCTGTAGGATAGGATGTGGGCGAAATTCTTACTAAGGCCTCCAAGCTCTGAAGCATCTTGCCCTTTCCGGTCTCCCGAGCCTCGTCTCCTGCAATGTGCCCCTTCTTTCCTCCTGCTCCCACAGTGCTGGCCTTATTTGAGGTCCTGCCGTGGAACCCTTGTACCTGCCATCCTTTCTGCCTGAAATGTCCCTCCTCTCCCTCTCCAAGTCCTTCCTTTGCCTAATTATAGGTACATGTGTTGCTAAAAGCTCTGGCTTCCATGCCACTTGTCAGGGAAGCTTTTCCTGATTTCTCAGACAAGTCTTGGGCTCCTATTCTGTGCTCTCATGGCCTTGTATTCTGTAAAAGCACTTACTTAGTATGGTTTGCAATTATATCAGATTATTTGATCCCTCTCCAGTAGATTTTAAAGCTCGTGAGGGAAGTGTGATGGACAATTTTGTTTCCTTTTGTGCCCATAGAGCCTAGTACACAGTAGGTCCTCCATGAGTATTGGTTTAATTAGTAACTAGAGAGAACAGTTGATGAGGCTGAAAGTTGGTTTAGACTCATGGAGAAGCACTTTGTTTGCTGTGCTCAGCTGGTTGGACGCTATCCCATAGTTAATAAAAGGACTTTGAAGCTTTCAGCAGGAATGTGATAGCGTCTCTTGTGGAGAGACAGCTCTGTATTGGTAATAGATAACCCAGAATGAATCTGTCCGGGTGATAATGGATTTTCAAGTAGAAATGTATTTGTTCCCCAAATAAGCATCAAGTTATCTAAAGCCAGTTTTTAAAAGTTTATGATACTAATATTTTAATTTTGCTATATGTTGATAACTACATTACCATGGTTTGCTATTTTCCTAGCACTTCTATTTACCTGTAGTTGTCTTCATTGTGCTTAGGATTTTAGGAGAAAATATTTGTAATTTTTCTCAGCTAGTTGTTGTCGTAATTAATTTTTTATAATAGCAAATCTGAATTAAGTAGGTCAGGATTTAATTTCACAAGAAAATTCTATTTTGTTTATGATTTTTAAAACACAGAAAGGATGCTTGAGAACTGAAACCAGTTATTCAAATCAGTGGCACATTTATGGCTTATTAGGGTAATTGGTCCATGAAATAAGACATTACTGCCACAAGTAAACCTTGGGGGAAATCATCCTTTTTATGTTTAAAATGGTTACCTGATTTGTTAAATATATTTCAGCCCTGACAATTTATGACAGTATTTAAAACTATTTTGGAGAATTAACACCATAAGCTTTATGTACAAAAACAGTAGGATAGTGAAGGCTTCTTTGGTGCCGTCTATGTATGTATCATTAATTATTTCCCTGAACATCAGCTCAAAGAGAGGAAAATGTTAGCTATGGATGCTTTGTTTTGTATTTCATACAGTGAACCTGAGTTCAAATCAGAGAATACAGTACCTACCATGTGACAACTATTATGTTAAACTAATTTATTCTTTATGCATTACTTTTTATTTTTCAGGCAGATTAAATATGACTATTTTGTCAATTTTCCCAGTTACTGAGCATTTGGAAACTTTTTGGTGGTGAGTTTGAACAGTTTACTAAATATCAGCAGTGATTATTCCTGATGTACATTCTGTATTAATTTCCTCTTCCTGCCATCAACACAGACATAGCGGCTCAAGCAGTAGAAATTTATTATCTTACAGTTCTGTAGGTTAGAAGTGTGATGTGGGTCTCTGTGGGCCAGAGTCAAGGTGTGAGGAGGGCTGCTTCCTTCTGAAGGCTCAAGGGGAGGATCTGTTTCCTTTTCTTTTCCAGCTTTTGCATTCCTTGGCTCATGGCCCCTTCCTCCATCTTCAAAACTAGCAAGGTCGGATCTCTCTTGTGCTCCTGTTGTGGTCACTTTTTCCTCTGGCCACAGCTGGGAAAGCTCTTCCACTGAGGACTCCTGTGATTACACTGGGGCCACTGGGATAATCCAAGACACTCTCTCCATCTCAAGGACCTTAGCTTAACCACCTCTGCAAAATTATTTTGCCATGTCAGATAATGAATTCACAGTTTCTAAGGATAAGGATGTGGACATCTTTGGAAGGCCGTTATCCTACCTATCACACATTTGAAGCTACAGAACAATCACTTTAGGTTTCCTTGAAGGAAATGGGAATTACTTGTATCTGTTGCTAAGGGAACAGTACTATTATGCAGCTCTGTTAGCACACAGTTTAGGGCTTTCAGTCATTAGGTCTAACAGCTATTGCACTTTCTGGTTACATTGACACAACATTGTAATTCAAGTCAGGGCAAAGGGACTCTCATTCCAAAAGAGTCATAAAAAGCTCAGTGGGGAAAATGCCCCTGTGAACTAATAGAACTCTTCACTGGCTGCTTCGAATGCACTTTCCAGGGATTTCATTTTATGAAACTGTTTTAGATGATTTTACATTAGATTTTTCTTTTAAACAGTGCTAATTTAACTTTCAACTAATAAAAATACCCTCCTTTTACCTCAAGTGATCTGCTAGTGAACTGAAATTCAGTGTTCCTTTACGGATTTTAAATTTACATTCATTGAGAATGACTAGTGTTTTGAAAGGTTAGCGAGCTGTGGAGTTGAGATATGATTTTGAAAAGAATTTATTTGAAACATTTTTACTGTCAAGGGAAAAAATAATCTTGAATAATATTTTAAGTGTGTCCATTAATTGAAGCCCACCAGGGGATGTCTTGAATAGAGGAAAATCTAAATTCTGACTCACAGAGTCAAATTAATGAAAGTAGCAGTAATAACCGGAGCTATATTATATTTAATCTATTACATTCGGTGGCTCTAGGATATATAGAGGAAAAAGGTCAAGGGAAATATGTAGTTAAGTACTTTATGAAGTGAATACTGCCATCTCATATAGGTGGTTGTTAATCTGATGACTTACAGGGTGGTATTCATGAGGGATTATCTTAATATTAACCTCCTAATTATATGGAGTATATTTTATGGAGTCTCAGTGATGCAAATTACATTCATAGACCTTCCTTCCCCACATCTACTACATGGCAAGGGAGAAATCAGTTAACAGTGGGAAATCTGCACACAGATGTGCTCTTTACTGCAGACTTCACCATCACATGAATATCCCAGTAAGAAATCTGAGATCTCTTTGTTCTTGATTCCTCTCTAGTGACAGGACTGGGCCCATTCAGGAATTCTGTTCAGCATTCAGTCCTGCTGTTAAAGTGATCCTCCATCTGTTTGGCAGTTTCTTCTTGTCTTCATCCCTGTGTCCACATTCACCCATCTGACGTTCAAGTGAGGTGTTGACTATTTCCTCTCCTTCTCCTTCCCCTCTCTTTCCCCCTCCTCTTCTCCTCACTCTTCTCTTGTTCTTTACTTGTAATCTGACATATCAGTCTGTCCTAGCTTTTATGTCTCAATGCTTTTTGTTTTATCAATTCTTCACTCTCTGCCTTCCATTTACATGTTGGGATTCCCTTGTGTTTCAACTATGTTTTCTTCTCATTTTGCACTTTTTCTCTGGGTGACTTTTGTTATCATCTTGTTTCTATTCTGGTTATGCTACTTAGCTGCAGATTTAAGTCTCAACTCTATGCTGAAAGTGAATTCCACTTGGCTGTCCTTCATCCTTATCAAATCACCGCCCCTGCCCCCAATTTTTTCTCTACGTTCCTGGTCACTTTTAACCCTGTCACTGTTTACCCATTCTTGTAGGCCAGAAACCAGTATGTTCCATATGATCTTAAGTTTAATTACTAAACAAGAAGGGGAAAACCAAAGATGTGGAAGAAGTTTTTTTTTTTTTTAAGTAAAAGCGAGAAAGAATAATACATATATCCCTATAGAAATTAATTTGAACACCTGGAAGGACCAGGTGATTTCCTAGCAAACTAAAGATTATCACAGGGCACTCAGGAAAAGGTTGAACATTTGAATAGACCAGTAGAAGACATTGATAAGTGAGGGCCAGAGGGGCTCACAGCAGCACTGATCTTTATCTTTAAAAGAACAGATAATTCCAATGATAGTCAAACTCTTCCAGGTCACAGAAAAAGGTGAAAGTTTCTTTGTAAAGCCAAGAAATGAAACCCGAGGAAGATAGTACAAAAAGCAAAACTAGACTATAGATGCATATCACATATAAATACAAATATGAAATTCTAGATAGATATTGGCAAATATAATCCAGCAATATATTAGAAGAATGATATCCTGGTATATTACTAAGGAGGTATAATGATGAGTAATGTAAAATTCAGTGATAACACAGGGTTCAATTTTATAAAATCTGCCAACATAATATATACAGCCATAAATTAAACTACATGACTCGCCATGTAATGATCTCTAGATACTAAAATGGCTTTCGATAAAATTTAACTTCCATTCTTTGCAAAGCAACTTATGTAAAATAGGATTGAATATAATAAAAATTATTTACCATAATGTAACAGCAAATATATAGCAAAACATTAAAACCCTTCAATTCAATTCAGGAAACAGCCGGGGATACCACTATCATCATTAATATTCATTATTGTCTTGGAATTTTTAGCAAATGAAATAAGCAAGAAAATTAAATGAGCACTACAAACTTTGGAAAGAAGAGATTAAAAAATACATATATATGTGTTTATATATACATAGATATGTATTTGTATATATGTATACATGTATATATAAACACATAGGTATGGTTCCTCCACTTAGCTGCATATTTACAGATGATAAGACACATATTTACACATGATAAGATTTTATACCTAGAAAACCCAGGAGAATCTAATGATAAACTATTGGAATTAATACAAGAATGTTGAAGTGGTGGGATATAAGATAAATACAAAAACTTATTATTACCTTTTCTGTATTTCAACCATCAGCACTTAGAAATTAAAAAAGGAAAAATATTCCATTCATAATAGCAATACAATATAAAATATTTAGAGTAAGTTGAATAAGACATGGGAAGGGCCTTATATGAAGAAAACTGAAAAATCCTACTGAAGGATAGAAATTACTATTTGAATAAATGGAAAGCTATACCACAAACATGACAGCTCTCCCACATTAATATTTATTTCACTTGTAAAACAGAATCTCAACTGGTTTTAATTTCAATTGAATAAAATATTTTTATGCCTAAATCCCCAACGTTCTGGTGGTATAGTAATAGAAACAGGAATCTGTGGAACAGGATAGAGAAACCAGAAGGAGATATGTGAGCATGTAATATACGAGAAAGATGGTAAATCAGCTCAGGAGGACACAGCATAGATTTTTTATTTAATTGGTTATGCTTGCCCAAGTGGCCTTTTTCCGTGTAAAAATAAATTTCAAATAGATTAAAGACTTAGAAAATGTTTTATAAGAATATTTTTTTATTATACTTTAAGTTTTAGGGTACATGTGCACATTGTGCAGGTTAGTTACATATGTATACATGTGCCATGCTGGTGCGCTGCACCCACTAACTCGTCATCTAGCATTAGGTATATCTCCCAATACTATCCCTCCCCCGTCCCCCCACCCCACAACAGTCCCCAGAGTGTGATGTTCCCCTTCCTTATGAGAATATTTTTAAGAGACATAATAAACACTCTAGGGTAAGGAAGAACTCAGTCAAGAGTGGAAACTTGTACTCTAGAAATGAAATTATAGACATGTAAAAATCATTTTTTATTTAATCTGAAAATTTTGTTATTTTACTCTCATTTTTGAAGGATGTTTTCATTGGATGTATAATTCTTACTTGACAGTTTTATGGCTTTCAGTGCTTTAAAGATGCAATTCCGTTCTTTTCTTGTCTTCCTTATTTCTCATAAGTCACCACATCGGAAATTTATAGAGCCGCTAACTGCTAGCATTTCCTATTTCTTTTCTTTGTCTTTATTTTTCTTCTTAACACTTACTGTTGTCTGACATGCCATGTATTTTACTTATTTGTCTTGTTTATTGTCTGTCTTCACCCACTAGAATTTATGATGGATACAGGTAGGGTTTTTTTTTTTTTTTTAATGCTTTGTTTTGTGCTGGACTATAAGCTCTGAGCACATAGTAAGCATTCAATTAATATTTTTGGAATGAAAAATGAGGACTGGATGAATACTGTCCTCATGACAATGCTGATTACTCTGTCCACTGTATTCTTAGCCCTTAGCTCATATGTTTGCAATTGGATTTTCCTTGTATGATAGTTATCTAGTTCCTCCACTAAGCTGCAAGCTCTTTAGGGGCAAGAACCATATCTTATCCTTATTTGAGTCATTGTCACCTAACACAGGGTCTGTCTCATAGAAGGTACTGTAAGCCAAAAGGTACTGGAGACAGGTCTCAATCAATTTAAAAATTATTTTGCCAAGGTTAAGGCTGCGCCCTCAGGAGGTCCTGATGACATGGGCCTGAGGTGGTCCAGGCACAGCTTCATTTTATACATTTTAGGGAGACATAAGACATCAGTCAATATATGTAAGATGTACCTTGGCTTGATCTGGAAAGGCGGGACACCTCGAAGCAGGGAGGGAGCTCCTAGGTCATAGGTAGGTAAGAGACAAATGGTTGCATTTCTCTGAGTTTCTAATTAGCCTTTCCAAAGGAAGCAATCAGATACACATTTATCTCAGTGAGCAGAGGGATGACTTTGAGTTCTGTCTGTCCTTTGTCCACGAGGAATTTCCTTGTGGACAAATTGTGAGGGAGGTATGTGGCTTTTTATCTTTGTAGCTATCTTATTTAGGAACAGAGTGGGAAGCAGGTTTGCCCTAAGCAGTTCCCAGCTTGACCTTTCCCTTTGGCTTAGTGATTGTGGGGTCCTGAGTTTTCTTTTCCTTTCACAGTACTTAATAAGTGTTGGCTGAACCAATGAGCACCTCGCTTGGATTTTTTTCCCTTTGTCTTGTCATACATGAATAAAACATTGATGATTTCCCTATTGATGCAATCTCATGATTGAGTATGGCTAAAAAACCTTGATAATTTCCCATTAATGCAATGTCGTGATTGAGTTTGCCACATGTGAAGGTACCATTTTAGTGCATGTTTCCACATGCACACCTGTGAGCCTCGTCCTCATCACAAACTGTCCTCCAGCCTTCTCCTGCTTACCTGCAGGCCTGCCTGCATCAGCACACATTCCCTGTTTTTTCAGTGGAAACGATCCCGAGGCAAACCCTCCCACTTGCCCCTGATGTCACCTCTTTCTCCAGCCTCACATCCCTACTTTTTCCTGCATCTTCAGTCAAGCACTGTAGTCAGCCTCAGGTAAAGGCCACTGATGTCTTTCTAGCTAACTGAATTCAGTTGTCTTTGTTCAGTCCTCATGCTGTTTTACTTTTTAAATCAAATTTGACAGTGAAGTTCTCTACTTGAAAGCATTTCCACCTGCATTCCTCCCGTTTCTCTGGCTGCCCCTTCTCACTATCCTTTATGGTTGTTTTTCCTCCACCCACATCTTAAATGCTGCAGGTCACTAGGCTCCTCCTCTTGGCCCTACCAACCCCATGCTACACACACTCCCTGGGATTTCCTCTGCTTTAGTACCCTGCACACTGATGGGCACTAGATCCATGGTTCTAGCCTTGAACTTTCTCCTGCAATGTCTCTAGAGGGTTCCTCCTAAGTCTCCTTTAGATGCCTTTGGATTTCAAAGATTCAGCGTCTCTGAAAATGTACTAAGCCCCCTCCTCTAGTTTTGTCTTGCATAGTGGCAGGCATAATCATAAATTCACTCTCCTAAGCTAGAAATGTCAGAGTCCTCTTTCTCATGTCATTGATTGTCCAGTTTTTTCACGTCTCATTCAGATGGCTCTCTGCATTCTTTCTGCTCCTGTCAATCCTCACAGCATGGGGAAAGGGAGAGCTATCTCAAATCGAGACCTCGTCATATCATGCCTGCGTGCGCCATGATCTCCTTCCTGATATTTCTATGATCAGTCTTCCTTTCTTATTCTATACCGTGATCCCTAAAATTGCCATCAGTAGTATCTTTTTTAAAAAAATCAAAACATCCACAAAAACAATAGGCAGGGAAGAGGAGAAACAAGTCCAAAACTTACTGTGACATTTCTTTGCTTAAAGCATCCACTGGCTTCACAGTACATATAGACTGAAGACTGAAATTCTAAGCATGGTGTTTAATCAGATGCTTTCTTTTGCAAGGAACAGAAATCACTCAAGCTTGCTCAAGTAATGGGCTGTAGTGCAAAAATGCATGTTTGGGGAGGATGGAGACTCATGGAAATTCAAGAACAGGGACTGTAGTCGGAATTCTGAGGCTATCCTGTCTGTAGGGCCACCTGCAACTGGAAACTGGCCCTCATAGGGAGCAATAGTTCTTAAAGTTAGCTGCATCAGAATCACCTGGAGGGCTTGTGGAAACAGATTGCTGGGCCCTACTCCCAGAGTTTTTGATTCAGCAGAGGCCCACATTTTCACTGATGCTCCCAAATTTTTACTTCTAGCAATTTTCTGGGTGACACTGATGCTGCTGGTTTGGGTATCACACTTTGAGAACCTTAATCTTTAAGGCATGTAACATGGTTTGGGAAACCTTTGATGAGCTCCTTCAGAATTATTTGTTCCTTTCCTTTTCAGGTTTCTTCACATTATAGTAGAACAATGATTCTCAAACTTTAACATGCATTGTAATCACCTGGAAGGATTGTTTTAGTGGATTGCTGGTCCCAATCACAGTTTCTGATTCATTAAATCTGAGGTGTGGTCCCCACATTTGCGTTTCTAACAAGTTTGCAGGGATGACCACACTTTGCACTGGATGAATAAACTGTTGAGTCACCAGATCTTCACTCCGAAGTTCCCTTCTTGATCATACCCTCACACCTCCCAGCTCTTCCCTCTCCTTCAATTCTGTGGAATCTTATAAAAAATCCTGTTTTGTATTTTAGCTTTTCCATTCTTTCTTGTTCTTTGTTGGTTGTCTTCTGACTTCCTTTGCCTCCCAGGCCAGTTGGGACTCTTCAGGCATTTTATCTCACATTCTCATGGCTTAGAGCCTCTCAGCCACTTGGCCATCTCCTCTTCAGCCCCCAGCTGTCCGCAAATGTAACCGCCTGCTCCCACTTCCGACTGTCATGAGCTGTTGGAGAAAGTCCCCTGGTGCTGGTCGCCTCCTCTGTAGAACCACCAGTTTAATGCAGTGGGGCTGTCAGAACTGTTCTGTATTCCTTATATTCAGTCCTAGTTGAATTTGCACAACTCTCCCTTTCCCCGTGCTCCTGAAGGCACCGCTCTGTAGAACCACCAGTTTAATGCAGTGGGGCTGTCAGAACTGTTCTGTATTCCTTATATTCAGTCCTAGTTGAATTTGCACAACTCTCCCTTTCCCCGTGCTCCTGAAGGCACCGCTCTGTAGAACCACCAGTTTAATGCAGTGGGGCTGTCAGAACTGTTCTGTATTCCTTATATTCAGTCCTAGTTGAATTTGCACAACTCTCCCTTTCCCCGTGCTCCTGAAGGCACCGCTCTGTAGAACCACCAGTTTAATGCAGTGGGGCTGTCAGAACTGTTCTGTATTCCTTATATTCAGTCCTAGTTGAATTTGCACAACTCTCCCTTTCCCCGTGCTCCTGAAGGCACCGCTCTGTAGAACCACCAGTTTAATGCAGTGGGGCTGTCAGAACTGTTCTGTATTCCTTATATTCAGTCCTAGTTGAATTTGCACAACTCTCCCTTTCCCCGTGCTCCTGAAGGCACCGCTCTGTAGAACCACCAGTTTAATGCAGTGGGGCTGTCAGAACTCTTCTGTATTCCTTATATTCAGTCCTAGTTGAATCTGCACAACTCCCCCTTTCCCCATGCTCCTGAAGGCACCACTCTGTAGAACCACCAGTTTAATGCAGTGGGGCTGTCAGAACTGTTCTGTATTCCTTATATTCAGTCCTAGTTGAATTTGCACAACTCTCCCTTTCCCCGTGCTCCTGAAGGCACCGCTCTGTAGAACCACCAGTTTAATGCAGTGGGGCTGTCAGAACTGTTCTGTATTCCTTATATTCAGTCCTAGTTGAATTTGCACAACTCCCCCTTTCCCCGTGCTCCTGAAGGCGCCGCTCTGTAGAACCACCAGTTTAATGCAGTGGGGCTGTCAGAACTCTTCTGTGTTCCTTATATTCAGTCCTAGTTGAATCTGCACAACTCCCCCTTTCCCCGTGCTCCTGAAGGCGCCGCTCTGTAGAACCACCAGTTTAATGCAGTGGGGCTGTCAGAACTGTTCTGTGTTCCTTATATTCAGTCCTAGTTGAATCTGCACAACTCCCCCTTTCCCCGTGCTCCTGAAGGCGTCGCTGTGACCTTTACTCTTAGCAGACGCCATCCTACCTCATGAAGGAGGTGAGGGTATTTGGTAGGGTGCCCTCCCATCTTCTTCCCTAGCAGCCTAAAACTCCTCTGCTTTTAACCTCATTCACCACCCGCCTTTTTATCTCAGGGTCCTCCCCCTACCTGTGTTCCCAATGCTACCTGTCTGTTCTGCTTCTCTCTCCCGTCGATTATCCCTCTTTTCTGAGAGGCTTCTTTTTTCCTCTCTCTCTGGGTGCATTTCCCTCAACGGAAGAACTGAGACGTCCCGTCTCCTGATACGCTTAACAGCAACAGTCAACGAAGACTTCCTTTCTCTTTTTCCCCGTCAAGAGCTTATGTCATCTGCCTCCCAGTTCATTTGCAAACTTCTCCAGGTGTTCCTTTCACGCTTTGACCTCTGCAGTCTGACTTTTGATCTCATCGCTCTGCTGAAATCTCTGCCTCTGCGGTCCCGGTGACACCCTGGCTGTCAGATCCAGCAGTGTCTCCCATCTGCATCTTACTTGGGCGAGCAGAGCCTTTAACGCTGCTGATCTCCCTGCCCCGTGAAAACCCTCTCCCAGGAGCCCCCAGGTCTCTGTCGCCTCCTTCCAACGCTGCCTCCCTCGTGCGCCTCCCCGACCTCACTCAGGTGCGAGGAAGCGCCTCCCCTGACCTCGGCTCTTCTTCCTCGGTGTCATCCCCATGGCTGCCTCTGTTTGAAGAGCTTTGCATTGCCTTTGCTAAGAATGTGTGTTTTTTACAGATTATTACGTACACTTATCGTAGATTATTCCGGATACCAAAAGTTTAACGTCTCGGAAAATGACTCACACTTTCCTCCGCGTTCTGCGCTGGTCCCTCCACCTTTTCGGCCCTGCCTGGTGCCCGGCAGCTTCGGGACTATTTTGCCTTCTCCCTTTGCCGCCCCACCCTGTGCCTGTTGATCGAATTTCTGCATTTTCTCTCAATTTCCTTTCTACCTTTCTTTTTTATTGTAAATTGACAACTTATAAATTGTGTTACTTTAGTGTGTACAAAGTGATACTATAATTTATAAATACAATGTGGAATAATTAAATAAAACTAGTTAACGCGCCATCACCTCAAATACTTAACATGTTTTTGCAGAGAGGACATTTGAAATTTACTTTCTTAGCAGTTTTGAAATGTACAATACTCTATTAACCACATTCACCATGGTGTGCAATAGAACTGAAAACCAAACAAAAACAAAAACAAACGAAAAACAAAACCAACCCCAAACCACTGCTGCGGTCTAACAGAGACTTTGTACCCTTCGACATTCATTTCACCGTTCCCCTCATGCCCCGCGGGCTCTGTAACCACAGAGGGCACTGCATGCCCCCCTTTGTTTAGGTCACACCCACACTGTCACTTGTTTGGACTATTGTGTTGCCATTCTCAGTCTCCACTGCCTGTCTCTCCATCCTTTTCATCCTTACCTAGTGCTGATTCATAGAGGAAGTTCTGCTGATATCACCTACCACTCGAAAGTCTCCAAGTGGTTCTCTAAACCATAAGATTAAAGACCAAACCTGCTAGGCCAACTTTGAGGAAGCTGCATGGTCTCACGTTTGCCCCTCCAGCCCCTGCAGTGCAGCCTACTGCTGAGTGGATCCCTGCAAACTTTGTGCTGAACCCTTCCCAGACTCTGGCATTTGCAGAAGCAGCTCTTTCTTTCCACTCTCCTGGCTTTGCCCATGCTGCTTCTCCCTGGATTGCTTGCCAAATTTCTCTTCGTCTCAAAGAGAATTGTCCTCCGGGGAGCTTTCTGTGTTCAGAGTAAATCCTCCTTCATTTTGATTCCAGACACATTGTTTGGGTTTCTTAACTGTGCATATTAGCACTTGTGTCTGCCTGTTTATTCGTCGAAACACTGAGTCCCACCATATGTCAGGTTATGGGTGATGTTTATCTGTCTACACGCCTGCCTCCCCAACTCGAGTAAATGCGGTGTGAGGGAGAAGTTGGATTCTCTCAGTACCTGCTTTGCCTGGGGAGACGAGCACTACATGAATTTAAATTCGGTAGTACTGAAATGAAAAGCAGCCTGACTGCGCACGTGAAAAATGTAGGGAGAGCATGGAAAGGGTCCCGTCACAGTGACCTGGCAGAGGGACTAAAATGTGAGTCTGCAGCTGTGGCCTAAGCGGGGTATTGTTCAGCAGTGATCAGTTGTTCAGATTGGGAAGATCGTATCATTTCCAGTTGGTACCACAAAAGAAGGCGCTATTTATAACAGTGTGGTTGGTTGCCACTGACAGTTGTTTCTCACATATTCTAAGGCATTTCCTGATGAAGTCACGTGCAGCATAACTTTTGAAATGAAATGGAAATATCACCATGAAGGGTTGTGTTTATGGCTAATGGAATTGGGAAAGGGCCACTCTTAAGATATACCTGGTTGTATCCTTAAGAATGACAGTTGATTCATTCTTTACCCCTGCCATTTGCATTTTGGGTTCATAAAATTACTGATAAGTACTGTGCAGTTTCCTAGAACTGGATGTTCTTGTGGCCAAATCTGTCAGCCTTTGTCTTGCTTCACGAATCTCATTGCCTTAACACATGGTCTTCGTTTTTTTCTTATGATTTGTATTTGTATATAAACATGTGCAGTTCTAAAGACAATGTTCATATAAACTGCGCTTAATTCATATTTAAAAAGTAATGTGTGATCATAACGATAATTTGACTTCTATTGTTGGATATTTAGATATTTTTCCAACTTTGTACTGTTGTAAAGGCTGAATTTATTCCTTTTGCATTGTTAGAATAAAATATTAAAGTTGGGATGAATAGATCAGTGAATTGTAACATCTTAATTTTTGGCTATAAATATATATTGTCGACATGACTTTCAAAAGTTTTTTGTTTGTTTTTTTTGTTTGTTTTTTGAGGCAGAGTCTCGCTCCGTCACCCAAGCTGGAGTGTAGTGGTGCGATCTTGGCTCACTGTACACTCTCCTTCCCGGGTTCACGCCATTCTCCTGCCTCAGCCTCCCGAGTAGCTGGAACTACAGGCACCCACCACCATTCCTGGCTAATTTTTTGTATTTTTAGTAGAGATGGGGTTTCACCATGTTAGGATGGTCTCGATCTCCTGACCTCGTGATCCGCCCGCCTCAGCCTCCCAAGTGCTGGGATTACAGGCGTGAGCCACCGCGCCTGGCAACTTTCAAAAGTTTTAATCAAATTTACAAAGCCACCATCCATGAGCGACCTTATTCATTTTCCTGCAAACTTAATTTTATGGTGCTTTTAAACTTAAAAGTTACTAATTAAATTGGAATTTCTGTTCCATTTTGACTGTGTGTGCTAGAGTGAGTCAGCGGTGTCTAGTGGGGGTGCCCGAGCTAGGGATTTTGTTTACATACAGAGTTTTCCAAATGTGTGAACTGTGTGATCTCCATGAGCTTCAGCTTTTCAGAACAATAAAATAGGGCTATTAATCTAATATTCAATATTGTAAATAACAAGTGAATATGTATACATTCACACATATGTGCTCACACACACACACACGTATACACATACACATATCCCAATCAGTACCTGGTATACATATGTATATATTAAGTGACAGGTAATATTTAATCAAATATATTTTGTTTATTATATAATGTTTGGCAGAAGGTTAATAATTGGAACATTTTGCTATAGCCAATGAATATAGTGAGAAGAAATGGAATTTAGGGTTTATGAAGTTGGTTTATGGAATATCTAATATTCCATAAAATGAGTGCCATATCTGTAGTATGTCTGAGAAAACAGCAGAAAAAATAAATTTAGTGACTGAAGCAGTGTTGTCTCATAGCTGGTTCCTTCTGTCCAGGAAACTGAGAAATGAATTGGTCAAAATAGACACATTTGAATTCATGTTTAAGGCCCAGAGTGCTATTCTGCCTGTCTTCCTTTCCTTTAATTCATTAAACAATTTTTTTTTTGAGACAGAGTTTTGTTCTTATTGCCCAGGCTGGAGTGCAATGGCGCCATCTCGGCTCATTGCAATCTCTGCCTCCCGGGTTCAAGCAATTCTCCTGTCTCAGCCTCCTGAGTAGCTGGGATTACAGTCTCCTGTCACTATGCCCGGCTAATTTTTGGTATTTTTAGTAGAAGCGGGGTTTCACCGTGTTGGCCAGGCTGGTCTCGAACTCCTGACCTCAGGTGATTCAACCGCCTTGGCCTCCCAAAATGCTGGGATTACAGGTGTGAGCCACCACTCCCGGGCCATTAAACAAATATTTATGGCAAGGCATGATTGTAGCTCCAGAGAAACAATGATGAAAATACCACGACAGTTTCCCCTCCTTTTTAGAAGCTTATATTCTACTTCCAAGTAGAATATGGTTAATTTCAGCTAAAGTGCTTTCTGTGAAAAATAAAACAACATGGTGAGAAACAGAGGTGAGAGAATGCCTTTATAATTCAGTGACCAGGGAGGACCCGTCTACAGGCTCTGAGGTGCAAGCAAACTTGGTATTCCCTCATCTCACTTGCAGGCATGATGTTACTGAGTAATCCTCTTGCTTCACCAAAATATGCAATTCAATGAAAGCTTTTATTGCTTGATATTATGTATTCTTATTTTTGATCAATTTTAAAAGGTTCTTTGGTACATATGTGATCATAAAAGGAGGCCTTAGATAGTTTACTTTCGGTGAAGTGATAATGCATGACAATTGGAAATATGACTAAATGGAGAAATTACATGCAATCTTTTAAAGAACACAGCTGTTGTAGAAAATGAGATATCTGTATTTGCTTTAGAGCCAACACTGCTGTAATGTTTTTTGTAAAGCACATAACTGTAATGCAGCAAAATGCTTGTGTGGAAATTGGGATGTTGAATAGTCTTCCTGGAGCATCTTCAGGGTTTGTCAGATTGCTTTCTCTCTCTGGCAAAATAAAACATCTCGTGGCAGAAACAGTGCAAACCTTTAGGCGTTCTAATGGGCCAATGGACTGTGAGCTCCTTGATGGAAATCACACCATGACGTCTCAGTATTTCCAAACAATACAAGAAAATCCATCGATGACAATTCTGGTGTCTTATTTGATGATTAAAATGCTTTAAAAATTTCTCATACATTAGTAAGTGTATCTAGCAATAACGAGTTAGTGTTGTGACAGATAGTGAATATTAATGTCCATGCTTTTTTGAGTCTAATTTTTAGCTATAAATTGATATGATGTTTTTCTTTATTAGCTATGTTTAAATTACTTCCCTTTGTTGTCAATAACATATATGGGTAGCAAAAGAAATAAAGTATATATGATTTATTTTTCATCTACTAGACAGCAGATTTTACTCACTTTAGTGGAAATGGATAAAATTTCCACGTAACATTTTCCTGCACACTTGTCACATTAACAGGGGCTCAGAAATTATTATTATTACTATTATTATTATTATTATTTTATTTTTTTCTGAGACGGAGTTTCACTCTGTCGCCCAGGCTGGAGTGCAATGGCACGATCTTCACTCACTGCAACCTCTGCCTCCCAGGTTCAAGCAATTCTCCTGCCTCAGCCTCCCAAGTAGCTGGGATTATAGGCATGCACCATTATACCTGGCTAATTTTGTATTTTTAGGAGAGATGGGGTTTCACCATGTTGACCAGGCTGGTCTCGAACTCCTGATCTCCGGTGATTCACCTGCCTCAGCTTCCCAAGTGCTGGGATTACAGGTGTAAGCCACTGCACCTGGCCAGAAATTTTTTAACGACAAAAAGTTTACGTGAATTATTCCTGCCCAATTGATGGATTTTGTGTTTGTTATTCAGTCACATTGTTGTATTGTCTCGAGAGGTTTCAAATGTTCTAGTGAGAGGTGCATCTTACCTCCTGTCATCTCTGGTGCTGATGCAGCACTGACCTTTTACCATCTGCATCTTCTTCTGGAACATTCACAGCAAAGATAGATGCTAAAATTAGGACTCAGCGTTTTCTGATGAGTATTCTCCAAGGATGTGTGTGTGTATAGCTAAGTAGTAATACTTGCAGATAATTTTTAAAATATAGATTGTGTTAAATAAAGAAAGAATATTTATGTCAATCTTGCCATCCACATGTAGCCACTGTTAGTATTCTGCTGTTTCTTTCCAATTGCTTTTCTACGTGAATGTGTTTGGTTGTGTGGACATACATATGCCTGTTGCTTAGCACATAGAAGTTGCTGTATAAATATGTGAATAAATGAATGTCTTAATATATGGAATAACTTGTATAATATATATGTATGTATGTTTTTTTATTTTTAAATGAGAAATAATTGTATATATTTATGGGGTAAAATGTAATTTTTGAAATATGCTTGTGGAATGATTATATCAAGTGAATTAACATATCCGTCACCTCACATACTTATGTTTTTTGTCATGAGAATATTTAAAATCTATTCTTTTTAGCAGTTTTGAGGTATATAACATTATTCACTATAGTCAGCATGCTGTGGAACATATCTCTAAAGCTTATGCCTGCTGTCTAACTGGAACGTTGTATCCTTTGGGCAACATCTCCCCATTCCCGATTCCTTTGTCATCCAGCCTCTGGTAACCACCTTTCTAAGCACTGCTTCAATGAGTTTGACTTTTTTTTATTGCATGTCTATAAGATCATGCAGTATTTATTTTTCTGTGCCTAACTTATTTCACTGTGCCTAACTTATTTCACTTAGCATAAGTAAGGACACAAAACAGCAGATATGATCTAAATAGACACCGTTTTGTGTCTTTACTTAGTTTTTTTACTTAACCCAGATAATTCTCAAAATATATTAAATACATAAAGCATAAAAATATAGTTTTCGATAACCTCAGAATCATATATGTATGTATATACAATAGTTTCTTTAACCTCCTTCCCATATTAATACTACTTTGCATTTTGCTGTTATTTTGTGATGTACATTTTTACCATCAACTTTTATCAGTGCTTAACTACTCTCTTAGTATGTAATCCTAGAGAAGAAGTACTGGGGAGTAGAATGTAAACCTGAGATAACTATTAATCCTTTTTGCCAGCTTTTGTTATTCAAAAATGATAATTTTGTTGAATTACAAAGATTAGCTATTCATCTAGAAAATTTGGAAAGCAGAAAAAGAAAGCACAAAGAAAATTGGGAAGGAATTATTTATAATTCTGGCACTTAAGATGATTTCATTTGAATGTTTTTGATTTATGTAAGTTTAGTCTTATTTAATCTATTACACATTTACCAAAAATGATCATTTAATCTATTACACATTTACCAAAAATGATCAATTTGTTTCCTTAACTGCTTCTTTTTCCTACTTAGTAGTATATCATTACATAGTCCTTCTCTGCCTTTAGACAGTTGTCTACAAAGCAATTTACTGGCTGGTTTTGAAAGGGCATGTCCATGTAACGCGTTTAATTACCTCCTCCTTTGTGGACCTTTACTTTGTTTCCAGTGTTTAATTTGATGTGGGATTCTAGGAAAAAAACTCTTGTGTTTTGCCCCTTGGGCGTGTCTACTGCGATTGCATTAAGACAAATTCCTAGGAGAATTGCTGGTTCGACTTTTAGGAACGATTTTTTTTTCCCCAAGATGAGATTTCGCTCTTGTGGCCCAGGCTGGAGTGCAGTAGTGCGATCTCGGCTCACTGCAACCTCCACCTCCTGGGTTCAAGCAATTCTCCTGCTTCAGCTTTCCAAGTAGCTGGGATTACAGGCACCCGCCACGATGCCCAGCTAATTTTTGTATTTTTAGTAGAGACGGGGTTTCACCATATTGGCCAGGCGGGTCTCAAACTCTTGACCTCAGGTGATCCACCTGCCTTGGCCTCCCGAAGTGCTGGGATTACAGGCGTGAGTCACCACGCCAGGCCAGGAACGATTTTTAAGCTTTGACAAATACTGCCACATTAGCTTTCCACAGGTTGTGCCAATTGACATTCACAGCAAAAAGAAGTATGAAAGTGGAAGGAGATTATAAAAAACTTTAGACTATTAACTGTAAAATTAGCTAAATCACTTTCCAGAAAGCCTGTGCCTGTTCACCCTCTTAGAGAGGAGCAAGATGGTACCTAACTTGAGAGTTCACTAGGCATTTTCTAGAGGGTGAGACATATTCATTAGCCTGGTCCGAAACAGGAAGAGCTGAATATGGAGTGGTTAGGTGATTTTACTAAATGTTCATATGAATTGAGAGAGAAGACTCTTCTTAGTTGCTGGGTCTTTCAACTACCAATTTAACTAATTAGCCTGCTTCTTGAGTTTATTGTCAAGTAAGTTTTATTATTTTCCTGTCACTAATCATTTTGAGAAAAGTCATTGTGTTTTCTCTTCCAGTCCCTTCAGCGGCTGCACAGGGAGCATGGTCTTGGGAGTGGTACTTGAAAGAACAGAAGGCTGTCGCAGCACCTGTTGAGCTGTTTTCCAAG
>hsa_circ_0000752	chr17	27778504	27829741	+
ATGAACCAAGGATCGGGATAGCAGTATAAAATTAGAATCAAGACAGCTGACTGCTCAGCAGGATGCCATCAACTAACAGAGCAGGCAGCCTGAAGGACCCTGAAATTGCAGAGCTCTTCTTCAAAGAAGATCCAGAGAAGCTCTTCACAGATCTCAGAGAAATTGGCCATGGAAGCTTTGGAGCAGTGTATTTTGTAAGTGTTAGTGGCTTGATGTCAGTGACTAAAATTTACTTAATGTCCACTCCTGACAGAGCAAAATATAGTAATGAAAAGAGATATAGGCCATAGTCATTTTATAGTCACTTGCATAGGGGGAAGAGAGAGAGCGCGAGAGCGAGAGCGTGGGTGAGTGTGTGTGTCTGTGTGTAAAATTCAAATATGAAAATAGTTTTATTTATTGAACTTCTTGGATTATTGAAAAAATGAGAAAGAATATTATTTTGTGGGCCAGGCTTGGTGGCTCACGCCTGTAATCCTAGCACTTTGGGAGGCAAGGTTGGGTGGATTGCTTGAGTCCAGCAGTTTGAGACCACCCTGGGCAACATGGTGAAACCCTGCCTCTACAAAAAATACAAAACTTAGCCCGGTGTGGTGGTGCACACCTGTAGTTCCAGGTACTCAGGAGGCTGAGGCCAGAGAATCACCTGAGCCCAAGAGGCAGAGGTTGCAGTGAGCCGAGATTGTACCACTGCATTTCAGCCTGGGCAACAGAGCAGATCCTGTCACAAAAAATAAATAAATAAATAAATAAATAAATAAACAAATGAAAGAAAGAAAAAGAAAAAAATTTGCTTTAACTTATGTGTTACTTTTTTAGAATTCTTAGCACACCTTTTTTATAAGTCTCATGGCTTGCATTGCTATAGAGTTAAATACTGCAGAACACAGACTTCCACTGATTTCTACTTCTGTAAAGTCCCATTCAGAGTCAATCTTAGTCTTGTGGAGGTCTAGGATTATTATTTGACAGATATACCAAAGTCTGTTTCTTTTATATGCATTTGTGTGTGCGTGTGAATTAAAAAAACTTATCAAATTTGCTGTTTTAATTATTTTTTAACATTTGCACAAACATTACCACCATCTACTTCTAAAACATTTTCATCACCTGAAATAGAAACTCTATATCCACTGACAGTAACTCCCATTTCACCCTCCACCCAGCCCCTGGTACCTGTAATCTCCCTTGGTCTCGATGAATTTGCTTAGATATTTCTAGATATTCATAGAAATGGAGTCAAACAATATTTATTCTTTTGTTTCTAGCTTATATTATTTAACTGATTGTTTTTGAGCTTCATCCATATTGCAGTATCTGTGAGAACTTCATTCTTCTTTATAGCTGAATAATATTCCATTGTATATTAAACCATAATTTGTTTATCTATACATCTGTTGATGAACACATGGGTTGTTTCCACTTTTGACTATTGTGAATGATGCTGCCATGAACATTGATGTGTATCTGGTTGAGTCCCTGTTTTCAATTTTGAGTATGTACCTAGGAGTGGATTTGCAGGTTCCTATAGTATTCTGTGTTTGTTTGTGGGACTGCCTAACTGCACCACAGCAGCTGCACCAGTCTTTGTTCTATGTCTATGGATTTGCCTATTCTGGATACTTCATAAAAAAGAAATCGTACAATATTTGACCTTTAGTTTCTGGCTTACTTTTTTTTTTTTTTTTTTTGAGATGGAGTCTCGCTCTATTGCCCAGGCTGGAGTGCAATGGCACGATCTCGGCTCACTGCAAGCTCCGCCTCCCGGGTTCATGCCATTCTCCTGCCTCAGCCTCCCGAGTAGCTGGGACTACAGGCGCCCACCACCACGCCCGGCTAATTTTTTGTATTTTTAGTAGAGACAGCGTTTCACCGTGTTAGCCAAGATGGTCTCGATCTCCTATAGGCACGTGCTACTAACCCCTGGCTAATTTTTGTCTTTTAAGTAGAGACGGGGTTTTGCCATGTTGGCCAGGCTGGTCTCAAACTCCTGACCTCAAGTGATCCTCTTGCCTTAGCCTCCTGAAGTGTTGGGATTACAGGTGTGAGCCACCACACCTGGCCTATTTTGAGTTAGATTTTTTGTTTTGTTTTGTTTTTGTTGTTTTGAGACAGAGCGTCGCTCTGTTGCCCAGGCTGGAGTGCAGTGGTGCGTTCTCAGCTCACTGCAACCTCCGCCTCCCGGGTTCAAGCAATTCTCCTGCCTCAACCTCTCGAGTAGCTGGGATTACAGGTGCATGCCACCATGTCTAGCTATATTTTGAGTTAGTTTTTATATATGGTGTGAGGTAGAGGTCTAACTTCATTCACTTAGGTTTTTTTGTTTTTTTTTTTTTTGAGACAGGGTCTCTCACTCTGTTGCCCAGGCTGGAGTGCAGCAGAGTCATCATGGCTCACTACGTCCTCAGCCTCCGTGGGCTCAGGTGTTCCTCCCACCTCAGCCTCCAGAATAGCTGGGACCACAAGCGTGCACCACCAGGCCCAGCTAATTTTTTTGCTTTTTTTTTTTTTTGGAAATGGGGTTTTGCTATGTTGCCCAGGCTGGTGTTGAACTCCTGGGCACAAGCAGTCCACCCACCTTGGCCTCACAAAAGTGCTGAGATTATAGGTGTGAGCCACCACACCTGGCCCCAACTTCATTCTTTTGTGTGGGTAAATCTAGTTTTCCCAGTACATCTGTTAAAGAGACTGTTATTTCCCCCATTGAATTGTCTTGGCATCCTTGTCAAATCAGTTGATCATATTTCATAGATTAATTTCTGATCTCTTAATTCTATTCCATTTATCTGTATGTCTATCTTTATGTCAGTACCACACCGTTTTGATGACTGTAGCTTTGTGGTAAGTTTGAGATCAAGAGGTTTTATTCCTCCAACTTTGTTATTCTTCTTAAGGTTTGTTTCAGAGCTCCTTGAAATTTCATATGAATTTGAGGATTGGCTTTTTTTTTTCTTATTACCACTTTCCAGTTGACGTGGCTTTTTTATTTCTGCAAAAAAAGACTTAGAATTTTGATAGGGATTGTGTTGACTCTATAGATCACTTTTGGTAGATCTATAGATCACTGTCTTAATAATATTAAGTCTTCTGATCCATGAACACAGAATGTCTTTCTAAACATTTATTTATAGCTTTAATTTCCTTGAGCATTATTTTGCATTTAGTTGCAAATGTTTCACCTCCATGCAACATATTCTTAGGTTTTTTTGTTTTTTTGTTTTTTTTTTGTTTTTGAGACGGAGTCTCACCCTGTCACCCAGGTTAGAGTGCAGTGGTGCGATCTCGGCTCACTGCAGCCTCGGCCTCCTGGGTTCAAATGATTCTCCTGCCTCAGCCTCTCAAGTAGCTGGGACTACAGGAGCATGCCACCATGCCCAGCTAATTTTTTGTATTTTTAGTAGAGACGGGGTTTCACTGTGTTAGCCAGGATGGTATTTTTTGTTTTTTGTTGAGACAGTCTTGCTTTGTCACCCAGGCTGGAGTACAGTGGCACGATCTTTGCTCACTGCAACCTTTGCCTCCCAGGTGATTCTCCTGCCTCAGTCTCCTAAGTTGCTGGGATTACAGGTACACACCACCACACTTGGCTAATTTTTGTATTTTTAGTAGAGACAGGGTTTCACCATGTTGGCCAGGCTGGTCTTGAACTCCTGACCTCAAGTGATCTGCCTGCCTCAGCCTCCCAAAGTGCTGGGATTACAGGTGTGAGCCACTGCATCTGGTCATTCCTACGTATTTTATTCTTTTAGATGCTAGTGTAAGTGGAATTACTTTCTTAATTCCGTGTGAAATTGTTCATTGCTGATGTATAGAAACATAGCTGTTTTTTGTATCTTCATCTTGTACCCTACAACTCTGCTGAGTTTGTATGTTCTAGTATCTTTCTGTTGGATTCTTTGAAATTTCTACGTACAGTATTATATCATTTGCAAATGGAGATGGTTTTACTTCTTTCTTTTCAACTTGAATGGCTTTCGTTTTTCCTGTCTTGATACCCTGGGCTAGAACTTCCAGTACAGTGTTGAACAGCCGTGGTGAAAGTGAGCATGTTGTCTTGTTCCTGATAGTAGTGAGAAAGCCTTTTCAGCCTTTTACTATTGAGTATGGTGTTAGCACTGGGTTTTTAATAAATACCCTTTATCATGTTGAAGAAGTTCCCTTTATTCCTGTTTTTTTGAGTGTTTTTATCATGAAAGTATTGGATTCTGTCAAATGCCTTTTCTGCATCAAGCTGGATCATGTGTTTTTTTTTTCCTTCATTTTATTAATGTGGTATATCAAATTGATTGATTTTGTTAGTTTAAATCACCCTTACATGTCTGTGATAAATCAAACTTCATCACGGTTTGTAATTCTTTTAATATGCTCTAGGTTTCTGTTTGCTAGTATGGTGTTGGGAATTTTTCATTCCACATTTGTAAGAGATGCTGGTCTGTAGTTTTCTTGTGATGTCTTTATCTAGTGTTGGCATCAGGGTAATACTGGCTTCATAGGGTGAGTTAGGAAGTGTTCCCTTCTTTTCTATTTTTTGATAGAGTTTGTGAAGGATTGGTATTAGTCTTCTTTAAATGTTTGGTAGGGCCGGGCGCGGTGGCTCATGCCTGTAATCCCAGCACTTTGGGAGGCCAAGGCAGGCAGATCACCTGAGGTCAGGGGTTCGAGACCAGCCTGGACAACATGTCAAAACCCCGTCTCTACTAAAAATACAAAAATAAGTTGAGTGTGGTGGTGCATGCCTGTAGTCCCAGCTACTCGGGGAACTGAGGCATGAGAATCGCTTGAACCCGTCCATGAGGTGGAGGTTGCAGTGAGCCAAGATCATGCCACTGCACTCCAGCCTGGGGGATAGAGCGAGACTCTGTCTCCGGGAAAAAAAAAATGTTTGGTAGAATTTCCTAGGGAAGCCATTTGGTTCTGAAGTTTTCTTTCTTGGGAGGTTTTTGATTACAGATTCAATCTCTTTACTTATGATAGGTCTGTTGAGATTTTCGATTTTCTTGAGTTAGTTTAGTTTGTAAGTTTCTAGGAATTTGTCTATTACAGGTTGAGCATCCCAAATCTGAAAATCCAATGCTTGTTGGAGCATTTCAGATTTTGGATTTTCAGACTGGGGATACCCAGCCAGTAAGTGTAATGCAAATATTCCAAAATGTGAAAAAATTTGAAATCTGAAACACTTCTGGTCCCAAGCATTTTGCACAAGGTATACTCAACCTATAATGTTCTCATATAGTTCTATTTCTTTTTTTGTTTTGTTTTGTTTTTAAAACGGAGTCTCGCTCTGTCGCCTAGGCTGGAGTGCAGTGGTGTGATCTCAGCTCACTGCAAGTTCTGCCTCCCGGGTTCACTCCATTCTCCTGCGTCAGCCCCCCAAGTAGCTGGGACTACAGGCGCCTGTCACCACGCCTGGCTAATTTTCTGTATTTTTAATAGAGACGGGGTTCCACTGTGTTAGCCAGGATGGTCTCGATCTCCTGGTCTTGTGATCCGCCTTCCTCGGCCTCCCAAAGTGCTGGGATTACAGGCGTGAGCCACAGCATCTGGCCATATAGTTCTATTTCTGTAACGTTCTCCCATTCTTTTCTTCTCTTTTTTTCTTTTTCTTTTTTTTTTTTTTTTTTTTTTGAGACAGAGTCTCACTCTGTCTCTGTCTCCCAGGCTGCAGTGCGGTGGCATGATCCTGGCTCACTGCAACCTCTGCCTCCTGGGTTCAAGCACCCCTCCCACCTCAGCCTTCCAAGTAGATGGGAATATACAGGTGCATGCCACCATACCTGGCTAATTTTTGTATTTTTTGGTTGAGATGGGGTTTCACCATGTTGGCCAGGCTGGTCTTGAACTCCTGACCTCAGGTGATCCGCCCGCCTCGGCCTCCCACAGTGCTGGGATTACAGGCGTGAGCCACCACCCCAGGCCTTTTTTTTTTTTTTTTTTTTTGAGATGGAGTGTGGCTCTGTAACCTAGGCTGGAGTGCAATGGCGTGATCTCGGCTCACTGCAACCTCCACATCCTGGATTCAAGTGATTCTCCCACCTCAGCCTCCTGAGTAGCTAAGATTACAGGTGCGCACCACCATGCCCGGCTAATTTTTGTATTTTTAGTAGAGACGGGGTTTCACCATGTTGGCCAGGCTGGTCTTGAACTCCTAACCTCAAGCGATCCACCCATCTCGGCCTCCCAAAGTGCTGGGATTACAGGCGTGAGCCACTGCACCTTGCCTGAGTTTACTGATTTAAGTGCCATCCAAACAATGCCTTCGCAGAAACATATAAATAGTGTTTGACTAAAGATCTGGGTACCATGGCCTAGCCCAGTTGACAGATAAAATTAACCATAACAAAAGGCCAGGCACGGTGGCTCACGCGTGTAATCTCAGCACTTTGGGAGGCCGAGGCAGGCAGATCAGGAGGTCAGGAGATCGAGACCATCCTGGCTAACACGGTGAAACTCCATCTCTACTAAAAATACAAAAAATTAGCCGGGTGTGGTGGCGGACGCCTGTAGTCCCAGCTACTTGGGAGGCTAAGGCAGGAGAACGGCGTGAACCCGGGAGGTGGAGCTTGCAGTGAGCCGAGATTGCGCCACTGGGCTCCAGCCTGGGCGACAGAGTGAGACTCCATCTTGAAAAAAAAAAAATTAACCATAACACTGTTATATGATTACTCCACAGTTTGTTTCTCCATTCTTTTGTTGGCAGAAAGCTTTACTGTTTACGGTTTCTGGCTATTATGAATAAAGTTGCTGTGAACAATTCATGCACAGTTATTTTTTATGGATGTTTTGATTTCAGTAAATATCAAGGATGGGGTTATTGAGTCATCAGGCAAGCTTATGTTAGTTTTATAATCAATTCCCAGATGTTTTTATCAAGAGGGAGAAATTTTACAGTCCCATCAGCAGTGTATGAGAATTTGGTTTGCTCTTTATCGTCTCCAACATTTGGTATTGACAGTCATTTTAATTTGCATTCTGGTGGGTGTGTAGTAGTATTTCAATATGGTTTTTTTTGTTTTGTTTTGTTTTTGTTTTGAGACGAAGTCTCGCTCTCTTACCCAGGCTGGAGTGCAATGGCACAATCTTGTCACACTGCAACCTCTGCCTCTGGGTTCAAGTGATACTCGTGTCTCAGCCTCCCCAGTAGCTGGAATTACAGACATGCGCCACCACACCTGATTAGTTTTTTGTATTTCTATTTTTTGTTTATTTATTTTATTTGTTTTTTTTGTGAGACAGAGTCTCACTCTTTTGCCCAGGCTGGAATGCAGTATTGCAATCTCGCCCCACTGCAACCTCTGCCTCCTGGGTTCAAGCAATTCTCCTGCCTCAGCCTGCCGAGTAGCTGGGATTATAGGCGTGCGCCACCACGCCCAGGTAATTTTATTTTATTTTTATTTTTTATTTTTTTGTATTTTTAGTAGAGACAGGATTTTACCATGTTGGCCAGGCTGGTCTTGAATTCCTGACCTCAAGAGATCCACCCGCCTTGGCCTCCCAACGTGCTGAGATTATAGGCATGAGCCACTTTGCCCAGCCTAATTTTTGTATTTTTACTAGAGATGGGGTTTCACCATGTTGGCCGGTTACTTAAGGAGAATTTGTAGATTTTTGAGCTTCTGCTTTTCAGCTTCCTTTTCTGAGATTGTGCTTTTGTTAGCTTCTGACTCTGGCTTCTGTCTCCTCAGCCTGGCTTTCTTCTTGGACTCTGTTTTCCTTTCACAAGTTCAGAGATGAAGCTGGGGTAAATTTGGAGTTCATTTTGCATACTGTTGTTTTTTTCAAGGATTGTAGTCTCTAAAGTTATGCCTGCATTTGTTGCTCTCTGGTAATTTTATATAATTGTTTTACATATATTGCCTGCTTTGTCAGCTCACTGCAAACACCGCCTGCTGGGTTCAAGTGATTCTCCTATCTCAGCCTCCCGAGTAGCTGAGATTACAGGCGCCCGCCCCCACGCCCGGCTGTTTGTTTTTTTTTATTTTTAGTAGAAACGGGATTTCACCATGTTGGCCAGGCTGGTCTCGAACTCCTGACCTCAAGTGATCCACCTGCCTCAGCCTCCCAGTTACAGGCATGAGTCACCACACCCGGCCTCATTCTTTTTTTATGGCCGAATAGTACTTCATTGTATAAATGTACCACATTTTCTTTATCTATTTGTCTGTTGGTGGACACTTACATTGTTTCCAGCTCTTGGCTGTTGTGAATAGTGCTGCAATAAACATGAGAGTGCAGATATCTCTTTGATAATACTAATTTCCTTTATGTTGGGCATATACCTAATAGTTGGATTGCTGGATGATATGGTAGCTCTATTTCTAGTGTTTTGGAGAACCTCCATCCAAACTCTTCTTCATAGTGGTTGTGCTAATTTACATTCCCAACAGTGTACAGGGGTTCCCTTTTCTCCACATCCTCACTAGTCATATTATTTGTACTTACCTGGGCTTTTCATATATCCTTCTGTAAAGATGTGGTGTTTTGGAGCAGTGGGTCTTTCATTGTTATATTGGAAAGTTTTGAATTTCAGCAGGTTTTCCTCAGACCTCTTTAGGCCTGCCTATATGATCTACAAAGTGGTGAAAGTAATGTTTCTTGCCCTTTTCCTTTTATTAAAGAGACAAAGACCCATCTTGGCAAAATATCAATGATTTAACTTTTTCAAAATAAAACTATAAAATTGCATTATCCCAATTCTAGAACTTTGTCAGTAGTCTTTTTTTTCTGAGACGGAGTCTCGCTCTGTCACCCAGACTAGAGTGCAGTGGCACGATCTCAGTTCACTGTAACCTTCACCTCCCGGGTTCATGCAATTCTTCTGGCTCAGGCTCCTGAGTAGCTAGGATTACAGGCATTTGCCAGCACACCTGGCTAATTTTTGTATTTTTAGTAGAGACCGGGTTTCACCATGTTGGCCAGGCTGGTCTCGAACTCCTGACCTCATGATCCACCCGCCTCGGCCTCCCAAAGTTCTGGGATTACAGGCATGAGCCACCACACCCGGCCTGTCAGTAGTCTTTTTTGACAAGTATGACTGAAGTTGGTATGCCTAGGATCAAGGGTATAGTGGGAACTAAAGATGTAATGGGAGAAAAGAAAGATAATCAAGGGCTCTTGAAATACCTGCTACATTACCCTAAGAAATATGGGCTTTATTCTGAAGTCTTCAGGGAACCACTGAAGTACAACAGAAATATTTTATTTCCATTTGTGAAGTAAAGTTTACTCTTGTATTAATGTAGAGGAAAGGTTGGCATGTATCAGAGATCGAAGCAGAGAGACTGATTAGGATGCTTTTATAATAATTTAGGAAAGAAATGCAGAGAGCTTAGTTAGTAGCAGTGAGAGTGGAGAGGTAAGTAAACAGTTGAGAATGAAAGTTTTAATCAGTAGAATAAAGAGCATTTATATTCTGATAAGATAAAGGGCGCATGTGGTAGTGTCTCACTCCTAGAGTAGAATTATTAAAGAGAGTGAGAGGAAGTGATTCTCTGTTGTTTGCACCTCCTTATGTAATAATTGCTAAGATTCTTCTACCCAAACTGGATTATTTCAGAGAGCTGTAGTTGAAGGTCTCATAGTCTCAGAAATAAGATTCTAACGAGAAAACAAAAACAAATTGTTCTAAGTCAGATATCTGGAGCTGGTTTAGGAGAGACTCGGAAATTAGGCATAATGTGTGATCCTGGATTAGAAAAAAAAAGCCTGTAAAGAGCATTACTCAAACGTTGGTGAAATTTGAGTGCGTACTATGTATGCATCTGGATAATGATATTATATCAGTGCTGAATTTTCTACATACGGTAATTGTACTTTGGTTATTCATGAGAATGTTCTTGTTCTTAGGAGATACATGAAGAAGTGTTTTAGGACTAAGGATCAGAATATTCTCTAATGGCTCTTTAATTATAAAATAATGATAACAAAAGGTATATTTAGATAGAAAATCTCAAAGGAAATGTGGCAAAATGTTAACCAAGAATTTTTCTATAGACAGGGCCAACAAACCTCAGCCCTGACACCAAATCCAACCTGTGATGTGTTTTTGTTCAGCTCCTAAACTAAGGACAGTTTTAACATTAAATAAAGAAGAATATGCAACATAGATTGTATGCGGCCCACAGAGCCTGAAATTTCTACTACTTGCCTTTTGGAGAAAAACTTTGCTCACTTCTGATCTAAAGGAAGGCATAAGAAGGGTTCACTGTGCTGTGCCAACTTTGTCATATGTTTGACAGATTTGTGTAATGAAATGTAGAGAGCGAAATTTTTTTTTTTTTTAATGCTGATTTAGGGGGCCAGGAAACTCTCCAATTCAGGTTAGGACCATCCCAGAAACAATTGAATGAAAGCACAGAGGAGTCAAGGTTAATTAACTCAAAGCAGGTTTTTTCTGTTATGTTTATTGATGTGTGGGAAACATGAACATGTAGATGAGGAAAGTTTGAATGTAGTCCAGAATTGAATCTTTTTGCTGCAATTCTATTTCTGGGTCACTAATCTTCATATTTTGTGGTATCAGAGAAACCCATGCACACACTGTTCTGTTGTTACATTTCCTCTCATCCCCACTCCATGACAGGATGAAATGTGCAGTGTTTGTTTATAGACTATCTAAAGGAAGGACCCTCTGGTCAAATTTTTTTAGGTGGCTAAAAATAGCTCTTTAACACACTTCTGAATTTTAATTAATTGGCAGGGATCACCTTAAATTAAAAAATACTCAAATTGAGTCAGCCAGCATGGCTGTTTCATCAGGCAAGCTAATCAAGGACTGGTACCGTAGTGAGTATTTGAAACTAAACCAGAGTCAGATGTCCAAAAGGATCACTGTCTCTAGATTACCAGGAAGATAAACATAATCTTTTAGTTTCCAACACCTTAAATAGAACCAATGTGATGTCAGTAGATGGGTCACACAATAAGAAATATAATATAAAAGCCAAAGAGAACACTGGCTTGGGAACCAGGCAGCTTGCTAACAAATATGGTAGACCATGTATGGTCCCAGCAAAATCATTTATTTACTTTCTAACAAAGTGGGGTTTTGTTCATTTCTTGAAACGGGATGTAATATTTACCTCTTGTTTCCTAGTATAAGATTTTACTAATCTGTGCTCCCTTAGCAGGTTTGCAAGTTTTATATTTTCAGTGATTACAGTAAATTGTTTGGTGTTGTTCACATTAGTCTCATAAGACCATTTATATATAATTAATTGATGTAGTGATTTCAGATCATTCTTATGAATTTATTAAAATAGATCCCAAATGTATCTTCACAGACAATTTCCTAGTTTGAAACAAAATTATTTATTGTGTGTATTTTCTTTTTCCTACTCTCTCTGACTATTTCTGTTCCCGTTTTTCTCTCAACAGCATCTAGTTTGTCTTTAGGACTACAACTTATTTTGTTTTTGCTCTTTTTCTCTCTGGAGGTGAGAATAGATGATGTGTAGTATTGTGTTCTTTGTTAGTTACTTATAGTTCATTTGGTTCTGTTCTACACAGTGTTTTATTATGTAAACAAACACTTTTGCAAGCTTTTCTTACTGTTACTTTCTACTAGAACATTCCATCTTTTTTTCAAGTTCATTTGTTAATATTCTATCATGTCAAGTAAAATGTAGAAATTATTTATCCCTTTCCATATTCTTTATGCTATTCTTGTCATATGTATTGTATCTACATATATTATAAACATATAATACAATGCCATAATTTTTGTTTTAGGTAATTTTTTGCTTTGTAAATGCAAAATAATGAAATTGGACTGCTGCCTCATACTATATACAAAAATTAACCCAGGCCAGGCACGGTGGGTCATGCCTGTAATCCCAGCACTTTGGGAGGCCAAGGCGGGCAGATCACCCAAGGTCAGGAGTTTGAGACCAGCCTGGCCAACGTGGCGAAACCCCATCTTTACTGAAAATAAAAAAAATTAGCCGGGCATGGTGGCATGTGCTTGTAATCCCAGCTACTCCGGGGGCTGAGGCAAGAGAATCACTTGAACCCGGGAGGTGGAGGTTGCAGTGAGCCGAGATTGCGCCACCGCACTCCAGCCTGGGTGACAGAGCAAGACTCCATCTCAAAAAAAAAAAAAAATTAACTCAAAATAGATGAGAGACGTAAGTTTAACAGTTAAAACTATAATACTCTTAGAAGAAAATGTAGGGATAAATCTGCATAACATTTGTTTTGGCAAAGCCTTCTTAGATGGGACATTAAAAGTGTGAACAACAACAACAGGATAAATTGGACTTCTTCAAGATTAAAAACTTTCCTGCTTCAAAGCAGTGAAAAGACAACAGGAGAAAATATTTGCAAATGATATATCTGACAAGGGACCTGGGTCTTGAATATATGAAGAACTCTTACAACTCAATAATAAAAAGACACTCAATTTTAAAAATAGGCAAAGGACCTTGAATCAAGATTTCTTCAAAGAAAATATGCAAATGGCCAAGAAACACATGAAAAGATCCTCAACCTCATTAGTCATGAATTTTGACATTATGCTAAATGAAAGAAGTCAATTACAAAAGACCACATATATGATTACATTTGTATGAAATGTCCAGAATGGGCAAATCTCTAGGGACAGAAAGTAAATTACTGCTTAGGTCTGGGAGGTAGGTAAGGAGACAGGAGACTGATAGCTAAAGAGTTTATGGGCCAGGCGCGGTGGCTCACGCCTGTAATCCCAGCACTATGGGAGGCCAAGACAGATGGATCATGAGGTCAGGAGATCGAGACCATCCTGGCTAACACGATGAAACCCCGTCTCTACTAAAAAAAAAAAAATACAAAAAAATTAGCTGGGCGTGGTGGCGGGCACCTGTAGTCCCAGCTACTCAGGAGGCTGAGGCAGGAGAATGGCATGAACCTGGGAGGCAGAGTTTGCAGTGAGCCAAGATCGCAGCGCTGCACTCCAGCCTGGACTACTAAGCGAGACTCCATCTCAAAAAAAAAAAAAAAGAAAAAAAAAATGTTCTGTAATTGACCGTTCTAATGGTTGCACATATCTGCTAATGTACTAAAGGCCATTGAATTGTGTACATTAAAATGGGTAAATTATATGGTATATGAATTATTTCTCAATAAAGCTGTTATATGACCTTTTAGTCCTATTAATCAAAATCAGGGGGCTCACAGGTAGGTGAGTAGAGAACATTTTGGAAAAAGAAATTCATATCTAACAAGACTTATGTGGCTAGATCTACTTCACCCTTTACAGTGAATGGTACAGGTTTCCACTAACCAATCCACTGGCAGTTGAAATTAAAATGTCCTTAGTTCTTCACTGTACTCATGTAGCAGAACACAGATAATAAGCTCTGTCTTTTTTTTTTTTTTTTTTTTGATACAGGGTCTCTGTTGCTCAGGCTGGAGTGCAGTAGCGCAATCTCAACTCACTGCAACCTCTGCCTTCTGGGTTCAAGCGATTCTTGTGCCTCAACCTCCCGAGTAGCTGGGACGACAGACATGTGCCACTATGCCTGGCTAATTTTTATATTTTTGGTAGAGACGGGGTTTCACCAAGTTGGCCAGGCTGGTCTTGAACTCCTGACCTCAAGTGATCCACCCGCCTCGGCCTCCCAAAGTGCTGGGATTATAGGCATAAGCCACCATGCCTGGTCTTATTTAATTTTTTTTTTTTTTTTTTTTTTTTTTTTTGAGATGGACTCTCACTCTGTTGCCCAGGCTGGACTGCAATGGCTCAAGTGCAATGGCATGATCTCGGCTCACTGCAACCTCTGCCTGCCATGTTCAAGCGATTCTCCTGCCTCAGCCTCCTGAGTAGCTGGGATTACAGACGTGCGCCACCACACCTGGCTGTTTTGTATTTTTAGTAGAGACGGGGTTTCACCATGTTGGTCAGGCTGGTCTCGGACTCCTGACCTCGCAATCCGCGCGTCTCTGCCTCCCAGAGTGCTGGGATTACAGGTGTGAGTCACCGCGCCTGGCCCTTACTTAATTTTTTAAAGCAACCTTTATTGAGGTATAATTTTACAGGTGCTGTCCTTTTTTTAAAAAAAAAGTTTTTTGAGGTATAATTTACATACCAGAGGTCTACCAGTTTTAAGTGTACAGTTCAATTATTTTTAGTAGATACAAGTTTTGTAGCCATCACTACAATCCAGTTTTAGAACATTTTGTCTTTGGGAATTCATTAGAGCCTGAATTGAAAACGAGTTCTTGCACAGATGGTTTGAGATGGTTTCTAACCCTTTTATTAAACTCATTTTAAATATTTCACAGCTATTGCCTTGTACTTTCTTAATAGTTATTTTTTTTGTGTGTATAGTGGGAGTTTCGCTCTTGTTTTCTAAGAGTTAACTGTCAAGTTTCTGTGCTTTTTTTTTTTTTTTTTTTTTTTTTTTCAGATTTTCCACAACAGTATTAAATAATCATCATGACAGCATTTTAAGGAGTCTGGTCTTGATCCTGATTAGCAGTTGTTTTCAATAGACAGCATATGTTGAGGAATTACCTTGCTAATTTTGTTTTTCTAAGAGTTTGGCCTTCTCTACAATTGAATACATTTAGCGTTAGGCCTGTCTCACATTTTCAGCATTTATTGAGAGTTTATATATATTTTTCCCCTTGACTTTTAAAAGATGTGGTGAATTATGAAATGTTTTTCTAGTTTCAAAATCTTTTGCATTCCTGTGTGTTTTGTTTTTTGAGACAGAGTTGCTGTCCAGGCTGGAGTGCAGTGGCACGGTCATGGCTCACTGCAGTCTCCGACTCCCAGTTTCAAGCGATTCTCCTGTCTCAGCCTCCCAAGTAGCTGGGATTACAGGCGTGCACCACTACACCTGGCTGATTTTTATATTTTTAGTAGAGATAGATTTTCACCATGTTGGCCAGGCTGATCTCGAACTGCTGACCTGAGGTGATCCACCCGCTTCACCCTCCCAAAGTGCTGCGATTACAGGTGTGAGCCACCACGCCCAGCCTGTAATAGTATATTTTATCCAAAGGAAAAATCTTTTAATGCCCTGTAAAATTTGGTTTGCTAATTTTAGAGTTTTCCCATCTATATTCACAAATGCAATTGGTACCTAACTTTCAATTTTGTACTCTTTATGAGGTTTCAGTTATAGGGTTAAACTGCCTTTGTAAAATTAATGGGATAGCTCTTCTATTTTTCTCTTATATATTCTGGAAAGTTCCTTTGGTAAAACTGTTTTTCACTGAAGACTATGTTAAAGATCATTCATTGGTATTCTTTTCAATCTGCCATCATTGTTTTACTCATGTTATTGTCTTTAGGTCAGTTTTAGTAATTTATTCTTTCTTAAAAAGTTGTCTGTTTCATTGAGATTTCAAACTTTATTAGCATAGACTTTTATACACTTGTATTGCATTGTCTCTTTGTTTATAGTACTACTCAAATTTCTGTATTTTTCTTCTCAGATTACTCAAAGGTTTATTTTCTTATTTTTTTACTTTGCTTTATTTTCTTTTTAAAGCACTAGCTCCAGGATAATTTTATAAGTATTGCTGTATAGTGTTATTTTTAAAATTTTCTTTAAAAGTGGTTTTGATGTCCTTTTTGACATGGTAGTTTACAAATGCTTTTATATTCGCAAAGAAATAGTTGCCTAGATTTCACCTGTTAATTTTTACAGTGCTTCTTTCTTTCTTTCTTCTTTAGGCACGAGATGTGCGTACCAATGAAGTGGTGGCCATCAAGAAAATGTCTTATAGTGGAAAGCAGTCTACTGAGGTAGGTTAAATATGTACATTCTTGTTTTTTTCTTATATTTATCTCAGAATAAATATATACATTCTTTTTTTTTTTGAGACTGAGTCTCCCTCTGTAGCCCAGGCTGGAGTGTAGTGGTGCAATCTTGGCTCACTGCAAGCTCCGCCTCCCAAGTTCACGCCATTCTCCTGCCTCAGCCTCCCGAGTAGCTGGGACTACAGGCACCCGCCACCACGCCCAGCTAATTTTTTGTATTTTTAGTAGAGATGGGTTTCACCGTGTTAGCCAGGATGGTCTTGATCTCCTGACCTCGTGATCTGCCCGCCTTGGCCTCCCAAAGTGCTGGGATTACAGGCGTGAGCCACCGCGCCCGGCCAATATATACATTCTTATTGGTATGTTAGAGGAAGACATAATTTTTAACTGGGGAGGAAGGGTGGGAATTTTTTAAGTGTTAACAGGTGAAGTATACACATCTTAAGTGTATATCTCAATGAATTTATTTTCACAAACCGATGTACCCATTTAACTCTAATAGTACTGAGAGCCATAAACAGAGCATTATTGGTATCTCCAAATCCCCCCTACTCTTGCTTCCTGCTTTTATTTTTATTTATTTATTTATTTATTTATTTTTATTTTTTTTTAGATAGAGTCTCGCTCTGTCACCTAAGCTGGAATGCAGTGGCACAATCTTGGCTCACTGCAACCTTCGCCACCTCTCAGGTTCAAGCAGTTCCCCTGCTTCAGCCTCCAGAGTATCTGGGATTACAGTTGTGCGCCACCACACCTGGCTAATTTTTGTATTTTTAGTAGAGACAGGGTGTCTCCATGTTGGCCAGGCTGGTCTCAAACTCCTGACTTCAGGTGATCCACCTGCCTTGGCCTCCCAAAATGCTGGGATTACAGGTGTGAACCACTGTGCTTGGCCTGCTTTCAATTTTTTTTTTTTTTTTTAGGAGCTGGAGTCTCACTCTGCTGCCCAGGCTGGAGTGCAGTGGTGCGATCTCAGCTCACTGCAACCTCTGCCTCCTGGGTTTTAGCAATTCTCCTGCTTCAGCCTCCTGAGTAGCTGGGACTACAGGTGCATGCCACCATGCCAGGCTAATTTTTTGTATTTTAGTAGAGACAGGGTTTCACCATGTTGGCCAGACTGTTCTCGAACTCCTGACCTCAGGCAATCTGCCTGCCTCGGCCTCCCAAAGTGCTTGGATTGTAGGCGTAAGCCACCGCTCCCAGCCTTAATTTTTTAAACTGTCATTTTAAATATTCTCTGTTTATCTTGGAAAGATTATCAGTTTCTAAAAAATTAAAGTAAAATAAGATGTACTTGACAGTAAATTATACTGGATATGATCTTTTTTTTTTTTGAGACAGAGCATCTCTCTGTCCACCAGGCTGGAGTGCAGTGGCGCGATCTTGGCTCACTGTAACCTCCACCTCCCAGGTTCAAGTAATTCTCCTGCCTCAGCCTCCCAAGTAGCTGGGATTACAGGCGCCTGCCACCACACCTGGCAAATATTTTGTATCTTTAGTAGAGGTGGGATTTCACCACGTTGGCCAGGCTGGTCTTGAACTTCTGACCTCAAGCAATCCACCTGCCTTGGCCTCCCAAAGTACTGAGATTACAGGCGTGAGCCACCGCACCTAGCCTGTGATCTTTAAAATGGTTTAAACATTGTTTAATGCCTGTTTTAAACAAACTTTAATCAACATGAATGTATATCTAGTCTGAGAAACGAGCAATGTATAACAATTTGAAAAATTAGAAAATGAAATTATTAATGCTACATTGAATGTACTTTAGTTCACTAATATTCTAATTAGTTCTCTTCAGATTATATTCTACCTAATTTCATAAATTTATTTATGAAATGTAGTCTGCTTTTAAAAATCTGCAATTCTGCCTGGCACTGTGGTTCACACCTGTAATCCCAGCACTTTGGGAGGCCGAGGTGGGTGGATCATTTTGAGCCCAGGAGTTCGAGACCACCCTGGGGAACATAGTGAGATCCCCCCTCCCCCGCCCCATCTCAGTCAAAAAATAAAATATTTATAAATGAAAAAAGAAAAACTCTAGAATTCTCTTTAATCTTTAAATTTTTTAAAATTATTTTTAATTGTGGTAAAATACAACATAAAATTTGCCATTTTAACTATTTTCAATTCCACATTTCAGTGGAATTAAGTGCATTCACGTTGTGCAACCATTATCACCATGCGTCTCTAGAATTCTTTTTATCTTGCAACATTAAAACTCTGTAGTCATTAAGCAATAATTCCCCAGCCTCTTGCAACCACCAGTCTACTTTCTGTCTCCATAAATTTGACTAGGTACTTAATATAAGTGGAATCATTTGGGATTTGTCTGTTTGTGACTAGCTTATATCACGTAACCTAATATCCCCAAAGTTCATCCATGTTGTAGTTATGTCAGAATTTCCTTCCTTTTTAAGTCTGAAAAATATTCCATTGGGTGTATGTATATCTACATATGTATCTATATCTGTCTGTTTCAGAGTCTGATTAGTCACACCTAGAACAAAAATTTTCATTTACCACATCATCTTTTAATATCTAATGTTGGCGTCCTTCATGAAAATTTTTTTATGTTAAGGAATACATTTTTTTGAGTCTGCCTTCCAGATTATTCAAATTTGAAACTTAAAGACCATAGAACAGATTTTCTGGATTTAGCATTTTATAATGTATCTTCCACATTTTACACAAAACACCGGAACATATTTTGCTGTGTTCTGTTAAGGCCTTGTGAAATAACATAGGAGGTATATGATCTTAAATCTAGTATACAACATTTCTTATTCTATTTATACTGCTTCCCTTGCCATTAAGAATATAGCCCAAATCAGTGATAAAACTTAAAATAATTAAAAAGAGCAAAAACAGATTTCTAGTCCTCCTCTCACACCTCCTAAATCTGTGGAATTTCTGGGTATGGACCAAAGGATCTGTATTTTTAGAGTTCTTGGGTTGCTTCTTAAGAGTAACTATGTTTAGGATGTGGCCTAAGTATTTAAGGTTGTCATGAAGTAGCTTAAGACCAAAGGTTTAACTGTATTTCCTGATAGGTATAGGTATTAGTGAATAAGGCTCTTAGTAAACTATGTAGGAAAAGATTTTTGTACTGCTTGGTTTTTTTCTGTGAACTTTTATATATAATAGCTAATTATTCACTAGCATTTTAGAGTCTGCATTTAGGAACTTAAATCTCAGAGGAATTACTTCATTTGAGTTAAACCCTAACATTTGGTAATAGAAATGAGCCAAAAACACAACAGGTGAACTTTATGGTATATAAATTATATATCAATAAAACTGTATTAAAAAAAAGAAAGGTTGGACTTTTGAAGAAAAATCACTGAATATGGTATATAGTTATCAACATGATTGGTGTATGGTTGTAAAATTTTAATGAGTCATTAATGATAAATTTTATCAAACTCAAATTTGTCTTACCTACCTTGAGTGAAATAATTTTGTAAATTATATAATTGAGTTGTAAACTATAGGCATGACTTGGAGATATTGTGGGTTTTGTTCTCAACCACTACAATAAAGCAAATATCATAATAAAGCAAGTCACATGAATTTTTTGGTGCCCAGTGCATATGAAAATTATGTCTAGGCCTGGCACAGTGGCTTACGCCTGTAATCCCAGCACTTTGGAAGGCCGAGGCAGGCGGATCACTTGAGGTCAGGAGTTTGAGACCAGCCTGGCCAATGTGGTGGAAAACCCTGTCTCTACTAAAAATACAAAAATTAGCCAGGCATGGTTGCAGGTGCCTGTAATTCCAAGGTACTTGGGAGGCTGAGGCAGGATAATCACTTGAACCCAGGAGGAAGAGGTACAAGAATCACTTGAACCCAGGAGGCGAAGGCTGCAGTGAGTCAAGATTGTGCCACTGCACTCCAGCCTGGACAACAACACAAGACTTCATCTAAAAAATATATATATATATATGTCCATGCTATACTGTAGTACCGTAGTCCATTAAGTGTGCAATAACATTTTGTCTAAAAAAGACAGTGTACGTACCTTAATTTTAAAATATTTTCTTTCTTTTTTTTTTTTTTTTTTTTTTGAGATGAAGTCTCACTCTGTCGCCAGGCTGGAGTGCAGTGGCGCAATCTTGGTTCACTGCGACCTTCGCCTCCCGGGTTCAAGTGATTCTCCTGCTTGCCTCCCGAGTAGCTGGGACTACAGGTGCCCGCTACCACGCCTGGCTAATTTTTTGTATTTTTAGTAGAGACGGGGTTTCATCATCTTGGCCAGGATGGTCTCGATCTCTTGACCTCGTGATCCCCCCACCTCGGCCTCCCAAAGTGCTGGAATTACAGGCGTGAGCCACCGCGCCCAGCTTAAAATATTTTATTTCTAAAAAAAAGTTAATGATAATTTGAGCCTTCAGCATGTCATACTATTTTTGCTGGTTGAGAATCTTGCTTCCATGTTGATGGCTTCTGACTGATCAGGGTAGTGGTTGCTGAAGGTTAAGGTGGCTGTGGCAATTTCTTAAAATCTGACAACAGTGAAGTTTGCCCATCAGTTTTCTCTTTCACAAAAGATTTCTCTGTAGAATGCAATGATGTTTGACAGCATTTTACCCATGATAAAACTTTCAAAATTGGAGTCCATCCTCTGTAACTCTGTTACTGCTTTATCAACTAAGTTTATGTAATATTCAGAAATTACTTTCTTTGCCCATCTATTACAAATAGTTTCTCATCCACTCAAGTTTTATCATGAAATTGCAGCAGTGTAGTCACATCTTCAGGCTCCATGTGTAATTCCAGTTTTCCTGCTGTTTCCACCACATCTGCAATTATTTCCTCCACTGAAATATTGAACCCCCCAAAGTCATCCATGAGGGTTGGAATCCACTTATTGCAAACTCCTGATAATGTTGCTAATTTGCCCTCCCATGAGTCGGAAACGTTCTTAATGGCATCTAGAATGAATTATTTCCAGAAGATTCTCAATTTACTTTGCCCATATCCATCAGACAAATTGCTGTCTATGGCAGCTATAGCCGTTGTGTGTTTTTTTTTTTTTTGAGATGGAGTTCATTCTTGTCGCCCAGGCTGGAGTGCAATGGCATGATCTCGGCTCACTGCAACCTCTGCCTCCCGGGTTCAAGCGATTCTCCTGCCTCAGCCTCTCGAGTAACTGAGATTATAGGCCTGCATCCCCATGCCTGGCTGATTTTTGTATTATTAGTAGAGACAGGGTTTTGCCATGTTGGCCAGGCTGGTCTCGAACTCCTGACCTCAGGTGATCCACCTGCCTCGGCCTCCCAAAGTGTTGGGATTACAGGCGTGAACCACCATGCCCAGCTGCTATAGCCTTTCTTTCTTTCTTTTTTTTTTTTTTTTTGAGATGGAGTTTCGCTCTTGTTGCCCAGGCTGGGGTGCAATGGCACTATCTCGGCTCACCGCAACCTCCGCCCCGCTGGGTTCAAGTGATTCTCCTGCCTCAGCCTCCCAAGTAGCTGGGATTACAGTCATGCACCACCACGCCCGGCTCATTTTGTATTTTTTTAGTAGAGACAGGGTTTCTCCATGTCGGTCAGGCTAGTCCTGAACTCCCGACCTCAGGTGATCCGCCCGCCTCGGCCTCCCAAAGTGCTGGGATTACAGGCGTGAGCCACTGTGCCCTGCTGGCCTTTCTTAAATAATAAGGCTTGGAACTCAAAATTATTCCTTGATCCATGGGCTGCAGAATGGATGGTGTATTAGCAGGAATAAAAACAACATAAATCTCCTTTTATATCTCTATCAGAGTTCTTGGGTGGCTAGGTACACGGGCAAAGACCAGTAATATTTTGAAAGGAATCTTTCTGAGCAGTAAATCTCAACCGTGGCCTTAAAATATTCACTAAACCATGCTTAAATGGATGTACTGTCATCCAGGCTTTGTTGTTTCATTGAACAAGCACAGGCAGAGTAGGAGTTTTGGAATGGTAAATGTGCATTGACTTCAACTTAAAATCACAAGCTGCATTAGCCCCTAACAAGAGAGTCAGCCTGTCCTTTGAAGCTTTGAAACCAGGCATTTCATAGTTGCTCTGTAGCCATGAAAGTCCTAGATGGTATCTTCTTCCAATATAAGGCTATTTCATCTACACTGAAGATCTGTTGACTGGGCATGGTGGCTCACACCTGTAATCTCAGCACTTTGGGAGGCCAAGGTAGGTGGATCACTTGAGGCCAGGAGTTCGAGACCAGCTTGGCCAACATGGTGAAACCCCGTCTCTGCTGAAAATAGAAAAATTACCCAGATGTGGTGGCAGGAGGAATGCTTGAACCCAGGAGGCAGAAGTTGTAGTGAGCCAAGATCATGCCACTGCACTCCAGTGTGGATGGCAGAGTGAAACTCTCAAAAAAAAAAAAAAAAAATCTGTTGCGTAATGTAGCCACCTTCATCAATGACACATTGGCTAGATCTTCTGGATAACTTGCATGTAGCCTCTACATCAGTACTTGCTGCTTCACCTTGCACTTTTCTTTCTTTCTTTTTCTTTTTTTTTTGAGACAGAGTCTCTCTCTGTTGCCCAGGCTAGAGTGCAGTGGCACTATCTTGGCTCACTGCAGCCTCCGCCTCCTGGGTTCAAACGATTCTCCTTCCTCTGCGTTTCCTCCCTAGTAGCTAGGACTACAGGCACGCATCACCACACCTGGCTAATTTTTGTGTGTTTAGTGGAGATGGGGTTTCACCTTGTTGGCCAGGCTGGTCTTGAACTCCTGACCTCAAGTGATCTGTCCGCCTTGGTCTCCCAAAATGCTGGGATTGATTATAGGAGTGAGCTACCGTGCCGGCCTACCTTGCATTTTTATTTTACGGAGATAATTTCTTTCCTTAAACCTGATGAAGCAACCTCTACTAGCTTCCAACTTTTCTTCTTCAGCTTTCTCACCTCTCTCAGCCTTTGTAGAGTTAAAGAGAGTTAGGGCCATCCTCTAGATTAGACTTTGTTTTACGGGAATGTTGTCGCTGATTTGATTTTCTATCCAGACCATTAAAGCTTTCTTCACATCAACAATAAACTTGTTTTACCTTCTTATCATTCATATATTCACTGGAGTAGCACTTTAAATTTTCTTCAATAACTTTTTCTTTGCATTTACAACTTGGCTATTTGGTGCAAAAGGCCTAGCTTCAAAGCCTGTCTCAGCTTTTGACATGCCTTTCTCACTAAGCTTAATCACTTGTAAGTTTTGAATTGAAGTGACAGATGTGTGAGTATTCCGTTCACTTGAACACTTAGGGGTCACTGTGGGGTTATTGATGGCCTAATTTCAACATTATTGTGTCTCAGAGAATAGGGAGGCCCAAGGAAAGGGAGACAGACTGGGGAATGGCTGGCTGGTGGAACTGTGAGAATACATGTTTATTGATTAAATTCACCATCTTATATGGGCACAGTTCATGGCTCCCCAAAACAATTACAATAGTAATGTAAACAATTACTGATCACAGATCACCATAACAGATATAATAATAATGATGAAAAAGTTTCAAATATTGTGAGAGTTACCAAAAGGTGACACAAAGACATCAAGTGAGCCCATGCTATTGGAAAAATGGTGCTGGTAGACTTGCTTTGACACAGGATTGCTACAAACCTTCAATTTGTTTTAAAAAAAAAAAAGTAACATCTGTGAAGTACAATAAAGCAAAGTGCTGTAAATTGAGATATGCCTGTATATGAATGTTATTTATTTATTTATTTGTTTTATTTTTGAGACCGAGTTTCGCTCTGTCACCAGGCTGGAGTGCAGTGTGGCTCGATCTCGGCTCACTGCAACCTCCACCTCCCGTGTTCAAGCTATTCTCCTGCCTCAGCCTCCCGAGTACCTGGGACTATAGGTGCACACCACCACGCCCAGCTAATTTTTGTATTTTTAGTAGAGACACGGTTTCACCATGTTGGCCAGGATGGTCTCAATCTCCTGACCTTGTGATCCACCTGCTTCAGCCTCCCAAAGTGCTGGGATTACAGGCGTGAGCCACTGTACCTGGCTGAATATAATTTATTTAAACTTTTTAATTTTGACATTTTATCTAAAAATGACCATATTTTGGGAGGCCAAGACAAGTGAATCACTTGAGGTCAGGAGTTTGAGACCAGTCTGAGCAATGCAGTGAAACCCCATCTGTACAAAAAATAGAAAAATTAGATGAGCATGGTGGTGTGCGCCTGTAGACCCAAATACTTGGGAGGCTGAGGTGGGAGGATCACTTGAGCCCACAAGATGGAGGTTGCAGTTAGCTGAGATTGTGCCACTGCACTCCAGCCTGGGTGAAAGAGCAAGACCCTCCCAATAAATAAGTAAAACCAAGCAAAGTTGCATGTTCTTGTTAACTCTTCTAAATTTAGTAATTACTTTTATTCTTATATAACTTTCTGAGGAAAAGTCCTGTTCATAATTCTTTACCTTTTTTCTCCCCACAGAAATGGCAGGATATTATTAAGGAAGTCAAGTTTCTACAAAGAATAAAACATCCCAACAGTATAGAATACAAAGGCTGTTATTTACGTGAACACACAGCATGGGTTGGTATTTGTTCTCCCCTTGTTGCAGTTTTAGCTGATTTTGGTTTATAATGAATTAATTCAGAATATCTCATACTGGTTGTGTAAATGCATGCAAAAACACCTGAAATGTTAGTTCGTACTGAAAGAAAACAAGCAATATTTCCTAGAACTTGTAGGCAGTAAGAGATAATAGAACTTTTGCAAGTCTCACTGCAGAGATTTTTCAGAATTCTGTTGACCTTTGTATGTATGATAAAATGTCCTATGACAGTTTTAGTAGTACCATTCAAACATTGTGAAAACAATCATGTTACTTGAGGTTGAAAGTTAGCATATGTTTTCTTGACATAAATGTACTGTAATGCATTTAACCAGAAAGATCATGATGAAATTTGGGTGAATCCTGGTGAAATTTGAGCTGATCACGATTCCTTGGTCGAATAACACTAAAGATAGAGAATTGTTGCACTTTATTATAAGAAGTAGAAATTTATTTTGCCCTTTTGTTACCAGGAATGGCCCCTTATTTTGAATAATTAATAAGTCACAGCTAAGTATCATTTTAGTATACGTACTGTAGATTTAGATTTGTAGTGTTTGGTGCATTTTTATCCAGTTTGTTTTGGTAGTGGTAGTGGTGACTTGTAAAATTGAGGCTATGATTAAAGAAAAAGTAACATTAGATGGGTAACCTCTCTGCCTCTCAGGGTTCTCCAACCATAAAACAAGGATACTAATAGGACCTACCTCATAAGATTATTCTGAGGATTAAATTGGTTACTATATAAAAAATACCTGGCACATAGGAGGTGCTCTGTGTTTGCTTTCAAAGAAACAGTTGTAACCTAAGCTTTGTATAGTTTTTCCTCAGTATCTGTGGGGGATTTGGTTCCAGGACACCCACCCCCAGGATACCAAATCCCTTCTATAAAATGGAGTATCTGCACATAACCTGGGCACATCCACCTATTATTTTTTCAATCATCTGTAGATTAGTTATAATACCACAATGTGAATGCCATGTAAATAGTTGTTACGTTATATTGGCTTTTTGTTTTATTTTTATTGTTATATTGTCATTTTTTAAAATTTTATTTATTTATTTATTTTGAGACAGAGTCTCACTCTGTCGCCCAGGCTGGAGTTCAGTGGCGCAATCACGGCTCACTGCAAGCTCCGCCTCCCAGGTTCATGCCATTCTCCTGCCTAAGCTTCCCGAGTAGCTGGGACTGCAGGCACCCACCACCACACCCAGCTAATTTTTTATATTTTTAGTATAAATGGGGTTTCACCGTGTGTGCCAGGATGGTCTCAATCTCCTAACCTGGTGATCTGCCTGCCTCGGCCTCCCAAAGTGCTGGGATTATAGGCATGAGCCACCGTGCCCAGCCAATTTTTTTATTTTTTCAATTATTTTTGATATATAGTTGGTTGAATCTACAAATCTAGAACCCACAGATGTGAAGGGCTGACTATACATATAATTCTAGAGAACACAGTTTTCTGTCTTCTAACGATGATCAATATTGTTACTATAGGTTTGTAGTAATGGAATAGTACATTTTTAAGAAATAGTGTATTTCTTTATAATTTTAATTAGTAATTATATATGAAATACACAGCTTATAGAAGTGATTATATGTTGGCATTATTAAAAGATTAATGTATCATTGGCTTGACTTTATGCATTTAACAAATCACTGAATACATAACTATTTTTTATTAAAAAATTTTAAAAATATATTATTCTGAGTAATATCTATATAACTATTTTTTTAAGGTAAATGGTGACTAGAATTTTACTTCAAACTATGTTCTTGATCTACTGTGTGAACTTATTTTATCTTAAATTTATATTAAATCTTTATAATAATATATTTTAATGCTTTTATAACTTTTCCATGTAGCTTGTAATGGAATATTGTTTAGGATCTGCTTCGGATTTACTAGAAGGTAAGTTCCCTTTGATTATTTTTTAAAAAGTATTCACAGAATAAAATGATAATTTAGACATTATTTAAATGATATTAATACCAAATAATGTAAAACTTTCCAGAAAGAGCAGAACTCTTAGTCTTGTTCAAATTCTCAGCATGGTATATGCTGTCCTTATTAAATATTATATGTTATACAGTAGCTTAAAATAGTCATGTTTTCTCATTGTGACTTTACAAGTATTTTTCTGAATTCTCTGTCATTCTGCTCCTCTTGTTCAAACCAAAGATAAGTGAGAATAAAGAGAGAACTCTGTTACTATTGTTTTTACATCACCAAATAATTATTTAATATCGTTAGCTAAGAGAAGAATTGGCTATGAACTGTACTTTAACAACTGACACAACTGCATACAAGTTATAAAGTTTAATAATCTTTATCATCTTGGAAAATAAATCTCTTCTTGCTAAGTATCAGTTTTTAAAAATTGCCCCATGTATTAGATATGTATTTTTTTAACAAAAATGTTCTGTGTATTAATTATTTTGAAATAAATTTTAAGTTCACAAAAAGCCATTACAAGAAGTGGAAATAGCAGCAATTACACATGGTGCTCTTCAGGGATTAGCCTACTTACATTCTCATACTATGATTCATAGGTAAGTGCTTTGGAAATTATATATTGATAAGTAAATGGCTTGTTGCATATACCAACTTTAGAATTTATTAACTCTAAAGTTTTTATTGGTTAAAGCCAAATAAAATAATATAAGCTCATATTTTTTTAGATTTTTCATGTCCTAAAATGAACATAGTTGTATACTTTATCTCACTAGGATAATTTTTATCTTTGCCTATATGTGCTGCTGGACCTTGTAAAAATATGTATACTTTCTAGATTTGTGGTAGAAATTTAGCTATAGAATCATTTAATTTGCAAACTGGAATGGGCATTAGAGAATCATACAGTTTTTCTTTCTCATTTTACCGGTAAAATCACTGATGTCTCAATTTGTGACTAATTTCCTAAAGGTTGCAAAGCTGAGTAGATAGAGCTAGAACTAAATCTAGATCTTTTGTCTTCTTGGTAACTGATAATGACATATTTATTCCATTGATTCTATGACATGGACGAATAAAAGCTGCTTAAGGCCAGGCGAGGTGGCTCACACCTGTAATCCCAGCACTTTGAGAGGCCTAGGCAGGTGGATCACTTGAGGTCAGGAGTTCGAGACCAGCCTGGCCAACCAATATGGTAAAACCTCGTCTCCACTGAAAATATGAAAATTAGCTGGGCTTTGTTGTAGGCATCTATAATCCCAGCTACTCGTGAGGCTGAGAGAAGAGAATCACTTGAGCCCGGGAGGCGGAGTTTGCAGTGAGCTGAGATTGTGCCACTGTACACACTGTACACTGTACCACTGTACAGCCTGGGTGACAGAGTGAAACTCTGTCTCAAAAAAAAAAAAAAACAGAAGCTGCTTAAGACTCCTTATGCTTTTGAGCTGTGGTCCTTGATAATCCTTGATAATGGATAGTAACTTTGAAGTTAAAACATTTTATAATGTATTTTTGGCACTGGTATTGGTTCTAGCTGTTTTAGAAGAAAGTTAGCATTTTCTTATTACATATATGAACCAGGCAGTACATTTTAAACTATATAATAGAGTCATTGTGAGTTAATAGGTTATCATTTTTTAACATGAGGATAAGATCTGAGAGATACCCACAAGCTAGTAAATAAGTGAGTTTTAAACTATATAATAGAGTCATTGTGAGTTAATAGGTTATCATTTTTTAACATGAGGATAAGATCTGAGAGATACCCACAAGCTAGTAAATAAGTGAGTGCCATAGTTGGAATTTCAACCTAAGGTTTTCTCAAATTTAAGATACCTCTCCATTTAAAAAAAATCAAATGGAGGAAAAATAGATTCACTTCGTGTTATGCTCTAAAATATTATAGTGAGAATTAACAAGGGCTTGGAAATTCAGCACTTTAATTTCTATTTTAATTTTTGAATGATTAAGTATATATTATAATGCTAATTAGATGGACAGTCTTATTATATAAATACATGTTTTCTTAGTTTATATAGACAGTATGTTTGCTATTTCAGAAAAGTAAATTTGGGATCATTGATACTACATTATCCATATATTTCAGTTTTTATTTTATATTTAGGAAAACTATGCTGACGTTTGGAAATGATACGAATACATCTTTATGTATTTATTTATTTTGAATAAGTCTTTTAAAAAGTTTGGAGAATAAGGTTCTTTTATATTTTCTTTTTTGTTTTTAAGTTAAGTATGGATACTCAGAAATCTTACGTATGATGAAGAGATTGTTTGCTAATTGCAATATATTTTAAAAACCATTGTTTCTACCAATAAACAGAAACTAAAATATAAACTATGCTCCAATGAACTAATTTTTTTTTACTGCTATTTGTCTTCTCTTTTAGAAAATTATTACTATATGTTTATTTGAATTCTGTAGTTTTTTGTTTTCTAATTTGAATATTAATTCTCCTTATCCCAATTGTGAGATTACCCCAGCACTTAATTATTTTGATTTCTCTTTCTCTATCCTATGAATTCTTGTTTTATTTTTATCGTTTTAAACATAATCTATTGAGGGAAAGTTAAGTAATTTTCTGTATTCCCTAAACCTAGAGATATCAAAGCAGGAAATATCCTTCTGACAGAACCAGGCCAGGTGAAACTTGCTGACTTTGGCTCTGCTTCCATGGCATCACCTGCCAATTCCTTTGTGGGAACGCCGTATTGGTAAGAATAGTTAAAGCAGTCAGCAGCTGTTTTAAGTGTCTGTCTATGTTTAACATGAAATACAAATGAAGTGTAAGGTAAAGTACTGTCAGGAATGTTAAACTCGGCCAGGTGCAATGGCTCACACCTGTAATCCCAGAACTTTGGGAGGCCGAGGCAGACAGATCACTTGAGGTCAGGAGTTTGAGACCAGCCTGGCCAACATGGTGAGACCCCATCTCTACCAAAAAATACAAAAATTAGCCAGGCATGGTGGTGCATGCCTGTAGTCCCAGCTACTTGAGAGGCTGAGGTAGGAGAATCACTTGAACCCAGGAGGCAGAGGTTGGAGTGAGCCGAGATTGTGCCACTGTACTCCAGCCTGGGCGACAGAGTGAGACCCTGTCTCTCAAAAAAAAAAAAAGATTAAAATTTTAAAAAAAGAATGTAGGACACTAATTGAAGACATGAATTAGTGATTAGTGCTTCATTTACAAATAAGATGCCCATAAGATTGATAATTGTGTGATTGAGTTGCAAGCTGCCCTAGCCACTTTTATCATGGAGCACCATTTTTATTTGAAAGAAAGACACAAACAAACTATGATTATTCAGTCTTGGTTATTGTGGCAGATAATTTTCTTTAATAAATGACATGAGCTTATAACTTCAAGGAAAACAACGGACAATACTTGTTGCCAATAGTAAAATTCAATCTTTTAAGCAAAAATTAGACTTTTTTTTTTTTTTTGAGACATAGTCTTGCTCTCTCGCCCAGGTTGGAGTGCAGTGGTGTGATCTTGGCTCACTGCAACCTCCGCCTCTTAGGTTCAAGCGATTCTCCTGCCTCAGCCTCCTGAGTAGCTGGGATTACAGACAGCAGCCACCACACCCGGCTAATTTTTGTATTTTTAGTAGAGATGGGGTTTCACCATGTTGCTCAGGCTTCTGGAACTTCTGACCTCGTGATCTGTCCACCTCAGCCTCCCAAAGTGCTGGGATTACAGGCGTGAACCACTGTGCCTGGCCAAAAAATAGACTTTTGTAATGGGATCCTGAGACCAAAATATTTGAGAACCACTGGCCTAAAGTATATGAAATATTATAATCTGCAAACTTGAGCAGATGCAAAATATAATTCTGCCTTGGGAGCCTCTTTCTTTTGGGGTGGCTGTTACATGATAATGATGGATAGTGAAAATAAATCTCACACTATGGGCCAGGTGCGGTGGATCACGCCTGTAATCCCAGCACTTTGGGAGGCCAAGGCGGGCGGATCACCAGGTCAGGAGATCGAGACCATCCTGGCTAACACGGTGAAACTCCATCTCTACTAAAAAATACAAAAAATTAGCCAGGCATGGTGGCGGGCGCCTGTAGTCCCAGCTACTCGGGAGGCTGAGGCAGGAGAATGGCGTGAACCCGGGAGGCAGAGCTTGCAGTGAGCCGAGATTGCGCCACTGCACTCCAGCCTGGGTGACAGAGCGAGACTCTGTCTCAAAAAAATAAATAAATACAATAAATAAATAAATACATAAATCTCACACTATATATGCATTGCTAAATATTTACCTCACAACCTGTAATGCACTTAGTTCCCGTTATAAAAATTCTTATGTCCAGATATATTGGCTAGAATTCAAACCAGTGATCTCCATGTAGATGACTGTTACATTCTCAAAGGATAGAATACTTTTTAAAAAAAATCTTTAATTTAAATTAACGTTTTGTTCTAGGATGGCCCCAGAAGTAATTTTAGCCATGGATGAAGGACAATATGATGGCAAAGTAGATGTGTGGTCTCTTGGAATAACATGTATTGAACTAGGTAAGCATTGTTCTTCATTACTATGGATTAAGTTTTGATCAATGTTTTACCTCAATTTCTGTACCAATCTATAAAAATTATAGATTTTTATCTTAAATGTCACTTTATAAGGGGGGCAATACATTTATTAAGGTTTTCACTTTGGTTATTTGGTAAGTTTTATTTATATTAGGGTTACCTATATTATATTTGCTCTGTTCCATTATATCTAAAATAATTTTCCACTGTGGTTTTAATTAAGTTTGAGGAATCTATGTCTAACATTAATGAGTATTTGTTAAACACCTAGAATATGTTTATGATTACCAGATTTACCAGCTATAGAAGATCTGTAAGCCATTCATAACTAGCTGGGGTAGTTACTACTTTTTTTTTAATTAGGGATGAAATTAGATGTCAGACTGTCATACCTACATACCATTTTGTAACAGTTTGATATATATATATATACATATTTTTTTTTTTTAAGACGGTAAGGCCGACTTCATTCAACAGGGGCCATGATCCATAGGTATATGCATCACTGTAGCAGGGTCTTGCAATGAGAGAGAGAGAGAGATTGGACTGAATTTCCTGTAGCAGTTTGATTTTAAGCACACATTTTGTTAAGTTGTTCATAAATAGAACTGTGCTAAAAAGAGTGGACCATCATAACTTCTGTGAGCCAATAAACTGTCACTGTAATTGAAGATGCTGGCCGTCTTCTTGCTCTGGATTTCCCAATGGAGGTCTACCAGCCCAATAGTCTTTTCCTTTTTATCTTCTTATAAGAGCATTGCATTAAATTTTACTTATTTATTTATTTTTGAGACATGGTCTTGCTCTGTCACCCAGGCTGGAGTACAGTGGTGCAATCTCAGCTCACTCTAACCTCTGCTTCCTGGGATCAAGCAATCCTCCCACCTCAGCCTCCTGCATAGCTGGGACTGCAGGCACACACCAGCACACCAGGCTAATTTTTGTATTTTTAGCAGAGACAGGGTTTCGCCATGATGCCCAGGCTGGTCTTGAACTCCTGGGCTCAAGCTATCCTCCTGCCTCAGCCTCCCGCAGTGGGGGGATTTCAAGCATGAGCCACTGCGCTCATCTAAACCATTCTAAAAGGAGTGACTAAGGATGGAAAATAATACATTAAAAGTAAAATCTGTTGGTAATTTTGATTAATCATTATCTACTCGAGTTTGTCAGTAGTTTTCTAAAATAAGTATAGGGAAAATGAGGTAAAATGAAGGTAAAATCTTGCTTATTATTACACAGTAGATTAAAGTTACGATTTCTATTACAACCAGACTACCTTGCAGTCCAGTTTTTTTTCCCTAAAATGTAATCTTTAAGTATTTTCACTTTTGTTGGAATTCCTCTGTTAACTACTCCCTTCAAGCTCCACATCCTGCTGCTGTTTGTTTTATAGTTTAACAACATCAACAAACAGAGATTTGGAGATTACCATGTCATACTTGGGATTTCTTTGTCTTAATTTGAAGTTTGCAAAACTGTTTCTTCCATTTGAAAGTACCTTTAGGTGTCCTAAACTCTAATCTCTATTCTTTTACCTATGATTCTTTTTCCTACCCATAGGTCCTAATTTAATTTCTTAAGAAGCCTGGGTATACATGTACAGAAGCTGGTTAATGTACTCTTTGCCCATGGGGTCCTTTTACATTCTTAATGCTGGCCGATGCATACATGTGCCCCTCAGTGATAGTGAAATTGCATTAATGGACCTGCTAGATTTCATTGATATATTTTAAGATTTATTTGATTAGAAGGTATTTGTTGGCTCATTGTTGTGCTTAGAACAAAATCTACCTAAACTTTGTAGTTTCCGTGAAATGGCTTCTCCTTTCTAGCTTCTTTTTATTCTACTTCATAAAAGAGTTCCTTCACAATAGAAGTTTTTATACTTAAAGGAACTTTAGATGTGACTGCCTTTAAATAATTTTGCATGGGAGAAATATTTGAAATAATTTCTTAGAATTTTAGGCATTCATTTGGTATCTTCACTTTTGTAATCTTTCATAATAACTTTAAACATTTTACTTACAAATGTTTTGAATATTTTGAAGTGCTAAGTCAGGAACTATATTTTAAGCCTGATTATGGTTCTAGGTGAAAGGTCTAAAGTAGCACAGGCCAGGAAAACTTTCTGCAGTGAAGGAAGTGTTCTGTAGCTATGGCTTTTCAGCTAAAGGAGTGAATTTTCTAAAATTTTATTTAAATACATTTGCATTTAAATAGTCACATGTGCTAGTTAGCTACCTTTTTAGATAACACAGGTCTAGAGGTATGATTTTCGTTTTTTTTCTTTTCTTTCTTTTTTTGCGGGGTGGGAGGGAGACAGAGTCTCGCTCTGTTGTCCAGGCTGGAGTGTAGTGGCACAATCTTGGCTCACTGCAACCTCCGCCTCCTGGGTTCAAGGGATTCTCCTGCCTTAGCCTCCCAAGTAGCTGGGACTATGGGTGCCTGCCACCACGCCCAGCTAATTTTTTTATTTTTAGTAGAGATAGGTTTTCACCATGTTGGCCAGGCTGGTCTCCAACTCCTCACTTCAGGTGATCCACCCACCTCAGCCTCCCAAAGTGCTGGGTTTATAGATGTGAGGTATGATTCTCAATGCAAATCCGATTCAGTCTTGGGACACATATTTATGATAATATCCTTTTCTACTTTGGAAGAGTTAAGGATAGCAAATTAAAGCAAACCATTTTCTTACAGTATAGGTAATAGAAAAAATTTACATCAATTTTACCATTATTGGTCTTGATAAACATAGTTGTGAATAGATATGACTCTTGCTTTAGTGTCACAAAGGTTGAAATTACTTGGTTATGTCTTAATACCAAGAAATCTTATAATACATAATTTTTCATGAGTGGGTTTGCTTACATGTTTCTTTATAGTTAATCTGATGAAAATTCTTAGTTTGTTATTCAAGCTGCATGATTATATAATCTTTATAAAAATATAATTTACCATTTTTAATTACATAAATATATGTTTAGGGTATAAAATTATAGAAATACAAAAGGAGCGAAAAGAAAATAAATTATTCATAGTTCTACTCTCAGCTGGATACAGTGGCTTACATCTGTAATCCTAGCACTTTGGGAGGCCAAGGCGGAAGAATTGCTTAAAGCCAGAAGTTTGAGACCAGCCTGGGCAGCATAGCAAGACCTTGTCTCTACCAAAAACAAGACAAATAAGCTGGGCATGGTAACCCCACACCTGTAGTCCCAGCTACTCGGGAGGCAGAGGTGGACGACCCCCTTTAGCCCAGGAGTTTGAGGCTGCAGTGAGCTATAATTATGCTACTACACTTCAGCCTGAGTGATAGAGTGAGGCCCTTTCTAAACAAACAAATTAATTAAATTAAAATAAAACAGGAAACAAAAGTACACATAGTCATTTTTCCCATTGAGAGGAATAAATGAAAATAGTAAAATTTGAACCCATTTATCTCACCCTTTGGTGATTACTCTTCTGTATAAGTATATATAATTTGAACTCTTTCTCTGGAAATTTTATCACTGGACATTGTTTCTGAGATTTACTTTTTAGACCGTTCAGTTCTTCTATCTCAGTTTCATCTAATTTCCTCTTGAGTTTTGGAGGTATTAATTTTACAGAAGCAATCCAAATTTATGGGTAGAGACGTTTTAGAAACATGCACAAGATAATAAGAAATAGTATCTCTAACTTAAAATAAATTTGGTTTAAAATTAAGTGGTGGCTCATGCCTCTAATTGCAGCACTTTAGTAGGCCAAGGTGGGAAGATCGCTTGAGCCCAGGAGTTGGAGACCAGCCTGGGCAACATGGAGAAACCCCATCTCTACAAAAAATACAAAAAAAATTAATTTGGCATGGTGACATGCACCTGTAGTCCCAGCTGCTTTGGGGGCTGAGGTGAGAGGATCACTTGAGCCCAGGAGGTCAAGGTTGCAGTGAGCTAAGATCGCGCCACTGCACTCCAGCCTGGGTGACAGACCAAGACTTTATCTCAAAAAAAGAAAAAAAAGTTTAGTAGTAGCTTATAAAAATTTGAGATAAAAAATATTTGGCCGAGTGCAGTTCAGTGGCTTATGCCTGTAATCCCAGCACTTTGGGAGGCCAAGGCGGGCAAATCACTTGAGGTCAGGAGTTTTAGACCAGCCTGGCCAACATAGTGAAACCTCATCTATACTAAAACCGCAAAAATTAGCTGGGCGTGGTGGCGCATCCCGGTAATCCCAGCTACTTGGGAGACTGAGGCAGGAGGATCTCTTGAACCGGGGAGGCGGAGGCTGCAGTGAGCCGAGATCGTGCCACTTCACTTTGATCTGGGTGACAGAGTGAGATCTGACTCAAGAAAAAAAAAAAAGTTATTTGAATTTATGAGAGTCTAACACATTGTAAATTTGGTGAATCTCTTCTGTGATTTTTAGGCAAGTTTAATGTTCTTTGATAAAATTGAGAGATTTTTAATTTAATAGTGAATGACAAAATTAAAAAGATATGTTCTAGTTTGATATATTGACGGTATACCATTTAAAAGGCTTGGTGACCAAGAGGTGAAGTGGAATGGGGATTCAGAATTTGAACAGAGAAAGGAGGGCATCTGTTTAAGCAGAGAGAAGATGGTCACAAAGATGGGATATTGGTTACATAGGAGGAATTTATCAGATAGAAAAATATATTAAGGGCCAGTTGCTGTGGCTCATGCCTGTAATCCCAGCACTTTGGGAGGCCAAGGCGGGCAGATCACCTGAGGTCAGGAGTTCAAGACCAGCCTAGTCAACATGGTGAAACCCCGTCTCTACTAAAAATACAAAAATTAGCTGGGCATGGTGGCCCATGCCTGTAGTCCCAGCTCAGGAGGCTGAGGTAGGATAATTGCTTGAACCTGGGAGGCACAGGTTGCAGTGAGCCAAGATTGTGCCATTGCACTCCAGCCTGGGCAACAGAGCGAGACTGTGTCTCCAAAAAAAAAAAAAAAAAAAAAAAAAAAAAGTATTAAGGATAATGAGAGCAGGGTTTCTCTCATTGTCAGAGAAAGCTAGAAATAAACACTATGGTGTTAGATTGGAATTTGAGATATTGTAGTAAATTTATTGTTTTCAAATATAAGTATTCAATATACATCATGTATTTGTACAGATAGGTGTATAAATGTATTATGTACATGTATATATTCCCAACTCTGTTCATTGAGCGTGTCTGAGAGCAGTGACACCCCAGTAGCAGTAAGCACACCTAGCACAACAGCCCCTTGGAGAAATGATTGATCCAGGGTCTGGGCTAGGGAAAGCACAAGATGAAGCTAGGACATCTTAGTGTACCAGAAAGCAAGAAAGTAACCAAATAATAATGGGGCCATGTCCAAAAGACACAAGCCAGTTTAAAAAGGTTTCTACTGTTCAAATATGGGATAATTTGAACATCAAAATAAATGATATAACTTATTAAATAAAATAAAAATCTGTGACTCCATACAATAAATAAATAAAAGAATAAAGTTGAAAGTTTCATGAGAAGCAGAATATTTATGTAGATTCAGAGTACCATCTTACAAAATGCTTATTAATTACAAAGGAGAAAAGAGAAACTTTATCATGAAGAAGACTGGCAGACATGGGCCTTAACCAAGTGATCAAAATGAATACCATCAGTAACAGAACTTCTCAAAATCATGTGCCGCCTCATAGGATATAAATTATAGCATTACCTCTGTGATACTCCTGCCAAAGGTGTTTAGCCTAACTCTAATAATAGGAAATGTCAGAAAATCTCAAACTGAGGGACATTCAGGAGTCCTGTATATCTCAGAATCTTCAGAGGATTGGTTCCAGAACCCCCTCAGATAACAAAATGTGCAGATGCTTAAGTCTCATATAAAACGGTGTAGTTTTTGCATATAACCTATGCATATCCTACCATATACTTTGAATAATCTCTGGATTACTTATAATACCTAATACAATATCAATGCCATGTAAGTAGCTGTCTTAAAAATTTGTATTTTTGGCTGGGCGTAGTGGCTCACACCTGTAATGCCAGCACTTTGGGAGGCCGAGACGGGTAGATCACCTGAGGTTGGGAGTTTGAGACCAGCCTGATCAACATGGAGAAACCCTGTCTCTACTAAACATATAAAATTAGCCAGGCGTGGCAGCGCACTCCTGTAATCCCAGGTACTCGGGAGGCTGAGACAGGAGAGAATCGCTTGAACCCGGGAGGCGGAGGTAGTGGTGAGCCAAGATCGTGCCATTGCACTCCAGGCTGGGCAACAAGAGTGAAACCACATCTCAAAAAATAATAATAATAATAATAATAATAATAATAATTGTTAATTTTTTAATTGTTAAAACAATTTTTTTTCGCCAAATATTTTCAGTCTATGGTTGAAATATTTCGGTTGGTTCAGTCTGTGGATGCAGAACCTACAGATACAGAAAGGCGACCATACTTCAATTTGTCAAAGTCATGACTTCAACTTTTACCTTAAACTAAAACAGAGCAAATTGAACACAAAATAAGCAGAAGGTAGAGGATAATAAAGATCAAAGCAGAGATCAGTTGAATAGAAAACTGAAAAACAGTAGAGAAAATCAGTGCGGATATTAAAAGAGTAATGGGGAAATATGAACAATTTTCTGTCAATAAGTTTGACACCTTGGATAAAATGAACAAATTCCTTGAAGATTAACAATACTCAAAGCTCATTATTGCTACATGGGATATTATTGGGACATCTGAATGAAACTTGAATGTAGTTTGAATGTAGTGTAGTCTTATATCACTATTAAATGACCTGATTTAATGGATGTATTACGATGCTTTAGGAAAATGTTCTTCTTTACAGGAAATATACACTCAAGTATATATTAAGTATGGTGAGGCTTCAGGTCAGCAATTTATTCTCAATTGATTCACTTGAAGAAGTTCTTGGAGGCTGGGTGCAGTGGCTCACACCTGTAATCCCAGCACTCTGGGAGGCTGAGTTGGGAGGATCACTTGAGCTCAAGAGTTCAAGACCATCTTGGGCAACATGGTGAAACCCCATCTCTACAGAAAATACAAAACTTAATTGGGCATGGTGGTGCACACCTGTGGTCCCAGCTACTCGGGAGGCCGAGGTGGGAGGATTGCTTGAGCACAGGAGGTCAAGGCTGTAGTGAGCCGAGATTGTGCCACTGCACTCCAGCCTGGGTGACAGAGCAAGACCCTATCTCAGAAAAAAAATAAAAAAAAAGCTCTTTGAACTCTACTTGCAATTTTTTGTGTAAGTTTAAGATTGTTTCAAAATAAAATCATTTAAAAAAAAAAAAGGAAAAACGTGCCCAGGACTTGAGTACCCCTGGAACCTATTTTAACAGGAATGTTTCCTTTCTTTTACAGCGGAAAGGAAGCCTCCTTTATTTAATATGAATGCAATGAGTGCCTTATATCACATAGCCCAAAATGAATCCCCTACACTACAGTCTAATGAATGGTGAGTATTGTTAATATATATATTGCTCAGTGTTGAATAAATGAAATGCTTTTTCATAATCTGTTATCAAAGTGATTTAATTTCAGTTAGGTAAAATGTATCACCTTATAAGATATTAAAATAGATGTATTTTACCCTTTTAAATATATTTATTCTTTATCATGTTTCCATTTCATGGCATACGTATAACTGAGTTCAGAAAAGGATGGATGATGTCACATGAATGCAAAAAGTATTCATTTTACAAGAATTTGTATTTTACTTTCTCTTTAAATTTAGGAATACCTAATCCTAATTAAATAATAAATAGCATTTAAGCATTAATATTTTATAACTAAAATATATGTATTATTACAACCTATAGTGATATTTGATTGGAGGGATGGTTTATAATTTATATGATATAAAAATATAAGTAAAATGATTTGACTTTATCAAAATTACCAGGTAATTAAAAATATTGGGATCACTCTAATTATCATATTTGTTATTCAGTTTTATCTGATATTCCTTCTAGGACTTCCTTGATTTGTTAAAATTTAGTTCATTCATGTAAAGAGGTTTATGGACAACAGATTGACAATTTTAGAAAACTAGGATTTTTATCAACAGTATAAAACTGTAGTAGAAAATTAATTCCTCAGGTGTACCTAGCATTCGATAAATTCTAGGGGGATATTTAGCATATTTAATAAATATTTTGAAATTCACAGACATATAAATTAGGGGTACTTAATTATTTAAAGAGTACATAATTATGGCACATTCATATAAGTCTTTGCCACTTAAGAATGTGCCATATAACTCTAGTAAACTAATAATGCTAAAACTCTGTGCCAAAAGATTCTTTCTATATAACTCTACTTTGTGTTTAGAATTATATAGAACGAATCTTTTGACACTGAGTTTAGTGTTATGGTATGGTTTAGTACATTTTGTGCTGCTGTAACAGAGTATCAGAGGCTTGGTAATTTATAAAGAACAGAAATTTATTTCTCACTTTCTGGAGGCTGGGAAGTCCAGGACCAAGGCACTGGCAGGTTAGGACCTGGTCCTCCTACTTACAAGATAGTGCCTTTAACTCTGCATCCTTTGGAGGGGAGAAACATTGTGTCCTCACATGGCAGAGAGCAGGAGAGAGAGAACCCTCTCCCACAAGCCCTTTTTATAGCAGAATTAATCCATTCATGACCTGAACAACTCGCATTAGGCCCCACCTCCCAACACTGTTGCACTGGAGATTAAGTTTCAACATCAGTTTTGGAGAAACAAAAACATTGAAACCATAGTTGATACATATAAGTAAAAAATATATTGAACACAGACTGTCTTTACACTGTGTTTGAGACTTGGAGATTTATAAAAGAATTCTTGCCTACAAGGAACTTAAAATCTTATTTGAATATTGGAGACAAACATTGATGGAGTAATTATTTACTGCCTTACTGAACTCTTGTCAATAACACTATATAATAATGTGTTACAGACTTCTAACGTTTTTAAAAATATCTTAATTGGTTTTCTAGGTTTAATGGAAGTCTTATCCATTTGCTCAGGGGCACCAAATACTCAGGTATAAAAACACTCTCTCCAGAGCAGATAGAGTGATATTCTGAAACATGCTATATAGAAGAAGATCCAAGGGGCAAATAAGAAAGAGCTTATTATAAGAAAGGCTTAGCAAAAAGGAAAATAGAAAGGAATGTTATCTTGGGTTTGAAAGAAAAAAAAAAGTAGATAGGCTTCCCTCATTTTGCCTCGATATAGTAATATGAGTTGTGATATTTAAATATGTAGGAGCAGGATTTTAAAGTAATCTGTGTGAATTTATCTTTGGAAAATGGTGAACATTCATTGGTTGCTTTAGATAGATCTTCATAGACTTATATGAAACTGTATAGTCTCTGCTTTTTTTTAATCATTCCCTTTCCATTTCCCCTCCCACCAATAGGCACGTGTCTTGATTTGTGAATGTATTTTTAAAGGAAATAGCAATGTGTTCACTTGATACTTTCCTTTACAATAGGTCTGATTATTTTCGCAACTTTGTAGATTCTTGCCTCCAGAAAATCCCTCAAGATCGACCTACATCAGAGGAACTTTTAAAGGTCAGTTCTATTATAGTTTATTTATTTATTTTATTTTAAGACAAGGCCTCACTTTGTCACCCAGGCTGGAGTGGCAGTGGCACAATCACGTCTCCTGCAGCCTTGACCTCCCAGGCTCAAGCGATCCTCCCACCTCAGCCTCCCAAGTAGCCGGGACTACAGACACATGCCACTGAACCCGGCTAATTTTTGTATTTTTGTTAGAAGTGGGGCTTTGCCACATTGCCCAGGCTGATATCGAACTCCTGGGCTCAAGTGATCCACACCTGCCTCAGCCTCTCAAGGGCTTGGATTACAGGCATGAGCCACCAGTTCCATTATACTTTAAATTTGTTCTTACCCCTAAGAAATGATTGTAAAGAATGTGTTTTATTATTTGATTCTGAATTAGGATTAAGTATACTCTACTAGTTTTTAATAAAATACTAGTTTTTTATGCCGTTGTTTCTGATAACTTTTCTTAGATACTAAATTTTTGTATTTTGTTTTTCAAATTGATTAGCTGCTCTTACCATGTCTAAATAGAATATGTAGTTAAGTATTCAAATAGCTCAATACTTAATATGTGCAAGAATATAATCATGAGTTATAAATTTTAATTCATGTGGAACAATGTCTTATTTCAAAGTTGATAAAACATAGCTTAGCCAGGCGCGGTGGCTCACGCCTGTAATCCCAGCACTTTGGGAGGCTGAGGCAGGCCGATCGCGAAGTCAGGAGTTCAAGACCATCCTGGCCAACATGCTGAAACCCCCGTCTCTACTGAAAATACAAAAATTAGCTGGGCGTGGTGGCGCATGCCTGTAGTCCCAGCTACTCGGGAGGCTGAGGCAGGAGAATCGCTTGAACCTGGGAGGCGGAGGTAGTGGTGAGCCGAGATTGCACCATTGCACTCCAGCCTGGGCAACAAGGGCGAAACCCCTTCTCAAAAAAATAAAAAATAAATAAATATAAGGTTTTATGTTTTTGGATGAAACAATATGGTAAATAGTAGGCTGGGCACGGTGGCCCACGCCTGTAACCCCAGCTCTTTGGGAGGCCGAGGCGGGCGGATCACTTGAGGTCAGCAGTTTGAGACCAGCCTGGCCAAAATGGTGAAACCCTGTCTTTACTAATAATACAAAAATTAGCTGGGTGTGATGGTGGACTCGTGTAGTCCCAAATACTCAGGAGGCGGAGGCACAAAAAGCTTGAACCCCAGGAGGCAGAGGTTGCAATGAGCCAAGATCGTGCCACTGTACTCTAGCCTGGGCGATAGAGTGAGACTGTGTCTCCAAAAAAAAGAAAGAAAGAAGAAGACAATATTGTAAATAGTGGTACACATCAAACTAAAGAAAAAGTAAGAATGGCCGGGCGCGGTGGCTCACTCCTGTAATCACAGCACTTTGGGAGGCCGAGGCGGGTGGATCACCTGAGGTTGGGAGTTCGAGACCAGCCTGAGCAACGTGGAGAAACCCTGTCTCTACTAAAAATACAAAATTAGCCGGACGTGGTGGCGCATGCCTGTAATCCCAGCTACTCAGGAGGCTGACGCAGGAGAATCGCTTGAACCCAGGAGGCAGAGGTTGTGGTGAGCTGAGATCGCACCATTGCACTCCAGCCTGGGCAATAAGAGGAAGCTCCATCTCGAAAAAAAAAAAAAAGGAAGAATGTGACTGGCTTCTTACATTTGCCAAATAGAAGCAAAAGAAGCCTTTCTAACTCAGGTAGTAGTAACCCAGCCCACTAGTATTTGGTGATTAGATCCTAAGTCTGCATATATTAATAGTATTCATTTGCCTGGCCCCTAGTGTATATTATCACAGCCCTATTTGAAATGATAGGAAATAGTTATCATGAGCTTCTTATCTTTTGGACTAATTACATTTCTGTTGCAGTCTATCATAAAGAAAAAAACTAATAAAAAAATTTAATGTATGAAGCTATTTATCATGGAATTAAAAATTAGAAATAGCTGCCCCAAATTAGAGTAATGGTTAAGTGATTTGGGCACAAACATTTGATGAAATATTCTACAGGCATTATGTTTATGAGTTTGAAATAATAATAATTATTTTTTTTTTGTTTTTGAGACAGAGTCTTGCTCTGTCGCACAGGCTGGAGTGCAGTTACATGATCTCAGCTCACTGCAACCTCTGCCTCTGAGGTTCAAGTGATTCTCGTGCCTCAGCCGCCCGAGTAGCTGGGATTACAGGCCTATGCCTCCACGTCCTGCTAATTTTTTATATTTTTAGGGTTTCACTATTGGCTAGGCTGGTCTTGAACTCCTGGCCTCAAGTGATCTGCCTGCCTTGGCCTCCCAAAGTGCTGTGATAACAGGTATAAGCCACTGCGCCCAGCTAAAATAATAATACTTATGACTGTGAAAATTGAATAAAATAGTGTATAGAGGCTGGGCGCAGTGGTGTAATTCCAATGCTTTGGGAGGCCAAGGTGGGAGGGTCACTTGAGGCCAGGAGTTTAACTCTACCCCCCACCCCCCAAAAAATAAAAATTAGCTGGACATGGTGGTGCACACCTGTAGTCCTAGCTGCTTGAGAGGCTGAGGTGGGAGGATTGCTTGAGCCCAGGAGTTTGAGGTTACAGTGGGCTGTGATTCATAGTTACAACTCTTTGCATAAAAAAGAAATAAATTTGAGCTAACAAAGGAGGTAAAAGTTGTCTTAAGAATTCAAGGATAGCTGGGCGCGGTGGCTCACACCTGTAATCCCAGCACTTTGGGAGGGCGAGGTGGGCGGATCACGAGGTCAGGAGATCGAGACCATCCTGGCTAACACGGTGAAACCCTGACTCTACTAAAAATACCAAAAATTAGCCGGGTGTGGTGGCGGGCTCCTCTAGTCCTAGCTACTTGGGAGGCTGAGGCGGGAGAATGGTGTGAACCCGGGAGGCAGAGGTTGCAGTGAGCCGCAATCGCGCCACTGCACTCCAGCCTGGGCAACAGAGGGAGACTCCGTCTCAAAAAAAAAAAAAAAAAAAAAAAGAATTCAAGGATATTTCGTAGAACTCAAGGGATGGCAGAATATGTCTTTCTGGAATTTACATGCTAACTATGTATCTACAAAACATTTTATACATAGAAAATTTATGAAAAGTATATTACAATGTAACTGTGATCATCATAATGGTGGAATTGTTTTTTTCTACTTTTTGTATTTGATAAGGTGAAATTATATTAAATGCTAGTAATAAAAAAGTAATAATTTAATGGCTTTTAGTCTGTGTTAGTATTTTATAAAGAATATTGTTCACGCAGCATATAAAGGAACCCAATATCTAGTGTCTAAATTCATCTTTCATAATTCACCATCATTAAATACATTCCTGTTGAAACAAATATGACTCAGAGCTGAACATGTCTTTTGTGTGAAATCATCAGTTCTTAGAATATGTAAACCTTGAGAGCTCTGATTGGACTTAATTCTTAGTGTTTAGACCCTTCAGTTATTTTAACTCTGCATTTTTAGTTGGCCAACAAAAATATTATGTTCAAAATAAAGAAAAAGAATAGTTATGTATGCACAGAGTATATGTATGTAAATGATAATTTTATAAATAGAAGAAATTTAACAGAATTATATAGCTATAGATTACATGCATTATCTATCATAGGATATTATCTCTAGGGTCTGAGAAGGAGTACCTTGTCACTAATTGAAAAAAAAATCAACCTTTTACCTTCTACCCTATCTAGCACATATTTGTTCTTCGGGAGCGCCCTGAAACCGTGTTAATAGATCTCATTCAGAGGACAAAGGATGCAGTAAGAGAGCTGGACAATCTGCAGTATCGAAAGATGAAGAAACTCCTTTTCCAGGAGGCACATAATGGACCAGCAGTAGAAGCACAGGAAGAAGAAGAGGTAAGAGATAAAAAAATGACTCCAATATTGAATTTTCACTTTTGGTTTCTTTCCTTATGCAGCTTGCCCTGCCATAATTTACCTTATATACCAAGGGTTTCCAGGTTGTATTTTCTCAACACTGGTCCTATAAAATCCCAGTTAGGAATAAAAAAAGGTCCTTTTTTCTTGGAGAAATAAGAAAAGTTAAAAAAAAAGTTTTTTTTAAGTCTTTAATCATGTTAGATTGCATGCTCTAAATCCAACCCCTTTATGGTACACAATGTCATAATGAAGGTTCTGAGAAGTCCTTCGTTAAAGAAACTTGTTCATCTTTGTTTAGTCTAGGCCTTCTCTAATTTCTTGACCACTGAACCTGTTTTTTTATTTTTTAATTTTTTTGTTTATTTTGAGACGGAGTTTTGCTCTTGTTGCCCAGGTTGGAGTGCAATGACATGATCTCGGCTCACTGCAACCTCCACCTCCCTGGTTCAAGCGATTCTCCTGCCTCAGCCTCCCGAGTAGCTGGGATTATAGGCGCGCACCACCACACCTGACTAATTTTTATTTTATTTTATTTTTTGTATTTTTAGTAGAGACGGGGTTTCACCGCATTGGCCAGGCTGGTCTTGAACTCCTGACCTCAGGTGGCCCACCTGCCTCGGCCTCCCAAAGTGCTGGGATTACAGGCATGGGCCACTGTGCCCAGCCTGAGCCCTTTTTTGACTGATTGTCCAGTTCCATATGATGTGCTTTTGGAAGTTCTTGAATTACAGAATGTGAAGGTTGAATGTACTCTCTCAGAAGTCATGAGAAAGTTAGTAGGCATTCGACTGTGTCACCAAAGAAACTTGATTTCATTCCATCTACACCTTTTTTTTTTTTTTTTTTTTTTTTTAAAGACAGGGTCTTGCTCTGTAGCCCAGTTTGGAGTACAGTGGCACGATCTCGGCTCACTGCAATCTCCACCTCCCGGGTTCAAGCAATTCTCCCCCTTCAGCCTCCCGAATAGCTGGGACTACAGGTGCGCCACCACGCCCAACTAATTTTTTGTATGTTTAGTAGAGACCGGTTTCGCTATGTTGGCCAGGCTGTTCTCCATCTCCTGGCCTCAAGTGATTCATCTGCCTCAGCCTCCCAAAGTGCTAGGATTACAGGTGTGAGCCACCGCACCTGGCCTACACTGTTCTAAAATACTCATTTTACAGATACCAAAAGCAAGGCTCAGAATAAATTAAGTTGCTCACTGTAGGTAGAGGAACATGGGTTCAAATTCATACCTCTTTTACTCTCAAGGCCAAGTTCTGTGTTGCCTCTTAGGGAGAATGGAAATACAGATTTGCTATAGAAGTATTACAGAACTTCCTCATGAAGCAATATACATATTAAGTATATTATGTGTAAAGCTATTTTTTCCCTCTAAATATTTTGTTTCTTCTTTGCCCCGTCAGAATTCATAAAATTTTATTCTTTTCTATTGCTTTCCATCGAGAGAGACCACTTTGTATTCTGAAACCGTGCTCAATACTTTCTTTTCTCTTTTTAATGTCACTAAATAAATAATGAACTGTCAAATATAAGACTTTATAAACTTACAATTTTTGGTTTGGGGATTATTTTTAGTTCTTAATGATAGTCACTAGAAAATTGGGATGATTTCAGATATGTGAAATACTTTAATAAAGTGAAATTAATAAAATTCTATGTAGTTAAATTGTTAACAACATCTGTGTTAGGCTGGGGATGTAAGAAAAGTCCCTATCTATATATGTGTCTGTGTTTATTAAATTCTGCATATCTTAAAGAATTCTGGTATGGTAAGACTACTGTAATGTTAGTGCCCAGATACTACAGCTGCCCGTTTACATCAGAAAAACATTCTTATGATTGTGATTTGAAACAATATAATATGTAATTGTTAGTTTACACAAGAAGAGGTAGGAATTAATGTTAAATTATTTGGTGGTAAAAAGATAATCTAGAGTTCCCCAAAAACCTATTGAAATACAAAAAAAAAAAAAAAAGAAAGACAAGAAAGGTAATCTAGAGACTATGTTTTCCAGAAGAAAGAAGAATCTACTTATGAAAGGCTGATTTAATAAAGAAGAATAACAACTACAATGAAGTTTCTAGTACTTTATTTTTTTTTAAATGCTCCTTATGGAGCAGGGCTACGCCGTAGGCACTGTGCCCAGAATAGCCAGTGCTTTTTTTTTTTAAAAGGAGAGATTTGTATTAACCAAGAATTATTGAGAAATGAGCAGGATCTCTATATATACCCCATGAGATGTACTGTAGAAATGGTTATTTTAAAATATCAAGCAATTTAGATAAAATATTGTACTTTGAAAATCACCCAAATCTGATCAGCTGACTTTGTTTTAGACAGTTGGTTGAATTTTTTTGTGATTTACTTGTTGGTCATTTTTGTTTTTCAATAAACTAACAGTTGATAAACTTCCTGGTCTTGGAAAATAAAAGCAATTTCTCATGATAGACCAACTTTCTGAGACTGTCTGCCAAGTGGTATGCTAGGTGCTTATAGTCAAGAATTCAGAAGAGAGAGATATATATTAATATTTGAACTGAACTGAATGTCCTTTTCTCTTAGGAACAAGATCATGGTGTTGGCCGGACAGGAACAGTTAATAGTGTTGGAAGTAATCAATCCATTCCCAGCATGTCCATCAGTGCCAGCAGCCAAAGCAGTAGTGTTAACAGTCTTCCAGATGTCTCAGATGACAAGAGTGAGCTAGACATGATGGAGGGAGACCACACAGTGATGTCTAACAGTTCTGTTATCCATTTAAAACCAGTGAGTATTTGGATTTCAATGAAAGAAATTCAATGTTGGTAAACTGTTTTCTTCATCTGTTAGTTTAAGAGAAGGAAGAAGGAAGATAAGGAAGTTTCCCGAAGTTTGGAACATGGCTGGGCTCAGTGGCTCATGCCTGTAATCCCAGCACTTTGGGAGGCCGAGGCGGGTGGATCACTTGAGGCCAGGAGTTCAAGACCAGCCTGGCCGACATGGTGAAACCCTGTCTCTACTAAAAATACAAAAATTAGCTAGGCATGGTGGCACGTGCCTGTACTCCCATACTCCCACCTACTTGGGAGGTTGAGGTGGGAGAATCGCTTGAACCTGGGAGGTGGAGGTTGCAGTGAGCCAAGATCCCACCACTGCAGTCCAGCCTGGGCGACAGAGTGAGACCCTATCTCAAAAAAAAAAAAAGTTTGGAACATTTTTTAATGGAAAAAGCCTTGTTAACTCCTAACCTGTTATCTCCATTTGGAAAATTCATGTTTTGAGAATACAAAAAGAATGTGGAACTATTTCAAAATATTAGAAGAAAAAGTACAGAAACTTCAAATATATTATTTGACATTATTTACATGAAAAATAAAATACTAAAAAATAGGAAGGATACACATAAAATGATAATGGTTGCCTTTGGGGAGTGAGAAATGGTTGGGATGAGTGATGATCAAAAGTGAATTTTATGTTATCCATAATGTTTATATCTTTTTTTTTTTTTTTTTTTGAAACGGAGTCTCACTCTGTCACCCAGGCTGGAGTGCAGTGGCCACAATCTTGACCCACTGCAACCTCCACCTCTCAGTTTCAAGCGATCCTCCTGCCTCAGCCTCCTGAGTAGCTGGAATTACAGGTGTGTGCCACCCTGCCTGGCTAATTTTTGTATTCTTAGTAGAGACAGGGTTTCACCATGTTGGCCAGGCTAGTCTCAAACTCCTGACCTCAAGTGATCCACCTGCCTCAGCCTCCCAAAGTGCTGGGATTACAGGTGTGAGCCACTGCGCCAAGACGTTTATATCTTTTTTTCTTTCTTTCTTTCTTTCTTTTTTTTTTTTGAGACAGAGTTTTGCTCTTGTTGCCCAGTCTGGAGTGCAGTGGCGCAATCTCGGCTCACTGCAACCTCTGCCTCCTGTGTTCAAGCAATTCTTGTTCCTCAGCCTCCTGAGTAGCTGGGATTACAGGTGTGCACCACTATGCCCAGCTAATTTTTTGTATTTTTAGTAGCAAAGAAGTTTCATCATGTTGGCCAGGCTGGTCTCGAACTCCCAACCTCAGGTGATCCACCTGCATTGGCCTCCCAAAGTACAGGGATTACAGGCGTGAGCCACTGCACCCAGTGTATATCTTAAAAATAAAGCTGAATGTAATTGTAGAAAACTGTAGATTCTGGGTTTAGGAAATGTGGGTGTTTGCTGCATTACTCTTTACCCTTTTGAATATAAAATGTTAAATCTTCTGAAAAATACTGGAAAGTCAGGTAACTCCTTTTAACAATTAACAGGAATGCTAAGGCTGGGAGTAGAGGCCCACCCCTGTAATTCTAGCATTTTGGGAAGCTGAGGCGGGCAGATTGCTTGAGCCTGGAGTTGGAGAACAGCCTGGGCAACATGGTGAAACCCTGTCTCCGCAAAAAAATTTAAAAATTAGCTCGGCATGGTGGTGCATGCTTCTAATCTCAGCTACTCAGGAGGCTAAGGTGGTAGGTTCACTTGAACCCAGGAGGTAGAGGTTTTCAGTGAGCCAAGATCGTACCACTGCACCTCAGCCTGGGTGATAGAGTGAGACTGTATCTCAAAAAACAAACAAACAAAAAATAGGAATGCTTCCTTTTTCACTTCACAGCTTGTGTTATTATCTAAAAGTAGTAGGTACAATGGCTAAAAGATGGAAACAACCCAAATTATTCATCAACGGATGTATTAACAAATTGTGGTTTATAGGCCAGGTGTAGTGGTTTACGCCTGTAATCCCAGCACTTTGGGAGGCCGAGGCAGGCGGATCATGAGGTCAAGAGATTGAGACCATCCTGGCCAACATGGTGAAACACCGTCTCTACTAAAAATACAAAAATTAGCCAGGTGTGGTGGCACACACCTGTAATCCCAGCTACTCAGGAGTCTGAGACAGAAGAATCGCTTGAACCCAGGAGGCAGAGGTTGCAGTGAGCCGAGATCATGCCACTGCACTCCAGCCTGGTGACAGAATGAGACTCTGTCTCAAAAAAAAAAAAAAACTGTGGTTTTTACATCCAGTAGAATATTACTCAGCTATAAAAAGGAATGAAGTTCCAATACATGCTGCCATATGGTTGAATCTTGAAAACATGTTAAGTGATAAAAGCCTAGACACAAAAGGACAAATATTGTATAATTAAACTTCTATAAAATATCTAAAATAGGCAAATTCATAGTGACAGAAAGTAGGTTAGGAGTTACCAGAGACTGGGTGGAGGTCAAAATAGAGAGTTATTGCTAATGGATGCAGAGTTTCTGTTTGGGTTGATGAAAAAGTTTTGGAAGTAATAGGTGATAGCTGTACAACATTGAGAGTATAATTAATACCACTTAAAATGGTTAAAATGGGCTGGGCACTGTGGCTCATTCCTATAATCCCAGCACTTGGGGAGGCTGATTCAGGAGTATCACTTGAGGCCAGGAGTTCAAGACCAGCCTGGGCAACATAGGGAGACCCCATCTGTTTAAAAAAAAAAAAAAAAAAAAAGAAAAGAAAAGAAAAACAGCCAGGTGTGGCATATGCCTGTGGCCCCATCTACTCAAGAGGCTGAGTAGTGGAGGCACACTGAGTAGTGGAGGATCAGTTGAGCCTGGGAGATCAAGGCTGCAGTTAGCCTTGATCATACCACTGCACTGCATTCTGGGCAACAAAATGGAGACCCTGTCTCAAAAAAAAAAAAAAAAAGATTATTCCCACAATTAATTGGTTGCTACTTAACTGATGTTCTCTTCAGCTAACAAATTGAGTTCAGGGAAGGATATCAGTCCTTCAATTTTTTACAACTGTTTTTGTTTTTGCTTATTTTGGACAGATGGCAGAAGTATTAAAAAGATAGCTCCATTGCTTCCAAAACCCAAGAGCCTTTGAGCAATTAATTTTCTGCTACTCCTATTTAAAACATTGACTATATTGGCTACATGTTTCATCAGCTTTGTTTTCAAGTTATGTTAAAGCTTTTCAATTTTGCATATAATCGGTAGGATATAAATCTAGTCATGTGCCAGGCACAGTGACTCACGCATGTAATCCCAACATATTGGGAGGCCAAGGCAGGCAGATTGCTTGAGCCCAGTAGTTCAAGACCAGCCTGGGCAACATGGCAGAACCCCATCTCTACAAAAAATACAAAAGTTAGCTGGGCATGGTAGTGCATGCCTGTGGTCCCAGCTACCTGGGAGGCTGAGGTGGGAGGATCGCTAGAGCCCAGGAAGTTGACACTGCGGTGAGCCATTGAGTGTTTACCACTGCACTCCAACCTGGGTGACAAAGCGAGATCCTGTCTCAAACAACAAACAAATCAATCAGTCAATCTAGTCATGTGCATTTTCTTGTCCTGAGTCTGTGTACTATTTTATACCCTGTACAAATAATTTCTTCTAATTATATTGAAAATAAAGTTGGACATATTGGCTTCCACCTGTCATCCTAGCACTTTGGAAGGCCAAGGAGGGAGGATTGCTTGAGCCCAGGAATTCTAGACCAGCCTAGTCAACATAGGGAGACCTTGTTTCTAAAAAAATAAAATTAGCCTGGCCTGATGGCCCGTGCCTGTAGTTCCAGCTTCTCAGGAGTCTGAGGTAGGCAGATCGTTTGAGCTTGGGAGGTTGAAGCTACAGTGAGCTATGGTCATACCACTGTACTCCAATCTGGGTGACACAGTGAGACCCTGTTTCTAAAGAAAAAAGAAGACCAGCATTTCTACTTTTTGGCTTTGCTTTTTAAAATTATGTCTTTGAGATTGATTGATCAAGTTGTCTTTAAACTTTAATTTCCATAAAGATTCAAACAAACTGTTCACCTTACATAATATTGTCTTTTTTTTTTTTTCCTAGGAGGAAGAAAATTACAGAGAAGAGGGAGATCCTAGAACAAGAGCATCAGATCCACAATCTCCACCCCAAGTATCTCGTCACAAATCACACTATCGTAATCGAGAACACTTTGCTACTATACGGACAGCATCACTG
>hsa_circ_0001714	chr7	72861593	72884813	-
TGAAACTGGAACGCCAAGCTGAAGAAGAACGAATACGGAAGCACAAAGCAGCTGCTGAGAAAGCTTTCCAGGAAGGGATTGCCAAGGCCAAACTAGTCATGCGCAGGACTCCTATTGGCACAGATCGAAACCATAATAGGTCAGTTCCTAAACCAAATTTTTGTTTTCTTTAGGACTATTTACATTGCTATTAGTTAGGAAAATTTTCTAAAGTACAAGAATAGACAAGCTTCTCTCTTCAGTTTTCCAATTCTTTTTGGAAACAGAATTGTTGATGATTATTGAATATTAACTGCCAAATGCTAGAGTTGCAAAGTTAAGTAAGACATATTCCTGCCCTTGCATATACCACAAGTAGGAAGCTTACATGATGGTGATAGGTGAAATGTAATCCAAGTCTTTAAAAATGGCAGTAGGTTTTAAATACATACATTTTGTGAAACCTAAAGGAGAAATATTAGTAGTTACACAAATTAGGGCTGGGCGTGGTGGTTCACACCTGTAATCCTACACTTTGGGAGGCTGAGTCGAGAGGATTGCTTGAGGCCAGGAGTTCAAGACCAGCCCGGCCAACATAGCGAGACCCCATTTCAATTTAAAAAAGAAAGAAATTATACAAATTACGAACATTAAGCTAGTCTCCAGTTTCAACATTTCTCGTATACTTTGATTTACCTTGCAATTTTTATCTGTCTAGAGTTCTGAAGAGGAAGAATTCTGTAAACTGTGGTTTTGAATGCTCAGTGATACTCTGTATTATCTTCTCCAGCAGTAAAATCATCCTGCAATCCTGATCTATTCACTGTCTTATTAATACTGGTTGTGATTTGTAGATACTGGCTCTTCTCAGATGAAGTTCCAGGATTATTCATTGAAAAAGGCTGGGTACATGACAGCATTGACTACCGATTCAACCATCACTGCAAAGACCACACAGTCTCTGGTGATGAGGATTACTGTCCTCGCAGTGAGTATATCTGTATATCTAAGAGTTATTTCACCCTGCTCAAGTGGGCTCAACATTAAGGACTGCTTTTCCTCTGTCACGTTTTCCATTTGCAGAATTTCTTTATTGTGGTCTTAGATCTATTTGAGTGAAGTAGGTAGATGTGAAATGTGTAGAAAGAAGGAGAGAAACCCACGTTTGATTACCACCTTTGTTCTAAGCATAGTGTGAGAAGATGAAGAGCTTGAATATGAGGATATTTGGGTATTAGCTTTTATAGGAGCAGTTTTCAAACTTTGTCCCTTGGAAGCCTTTGTAGGTGCCTCAAGGGCTGAAATTGAGGTATGGGGTCTAAGAAGGGCAGTGTTAGATGTCCTCTTCTTCTTCTTCTTTTTTTTTTTTTTTTTGAGACGGAATTTCACTCTTGTTGCCCAGGCTGGAGAGCAATGGCGTGATCTCGGCTCACTGCAACCTCCACCTCCTGGGTTCAAACACTTCTCCTACTTCAGTCTCCCGAGTAGCTGGGACTACAGGTGTGTGCCACCACATCTGGCTAATTTTTGTATTTTTTGTAGGGACGGGGTTTCGCCATGTTGGCCAAGCTGGTCTCAAACTCCTGACCTCAGGTGATCTGCCCACCTCGGCCTCCCAAAGTGCTGGGGATTACAAGTGTGAGCCACTGCACCTGACCCTCTTCTTCTACTTTTAAAATTAATTTATTCAGTGTTTATGCTGAATCTCTATTTGTGAAGCAGTTTGTCATACGCTAGGGGTATAGCAGCAAACAAGACAGATAAGGTTCTTAAAATTCTTGTGAGGAGAAACATGGCAAATACCTAACGAAAAATGAGTGACTGAGAGGGGATCATGTAGGGACACTGGTAATATTCTTTCTCTTGATCTGGGTGCCGGGTATATGTGTTCAGTTTGTAAAAGAAACACACACTGAATAGTTTTCTGAATATATATCCATATTCTTTCTTAAAGTGTATGTATTGAGTATATTTCAAGAAAGAAATAAAACAAATTTTAATTAAAAAAATAAGATGGTTAGGTTAGGTCAGGTTTTCTCAACCTCAGTGTTACTGACATTTTGGGCTAGATGAATCTTTTTTTTTTTCCTCCCACCATGACACTGATGAGGAAGATAGTTTTTTGTACTGGGAGCTGTCCTGTGCATTATAGGTTATTCGGGAGCTCCCCTCTACCCACTAGGTGGTAGCAGTGAAAACCAAGTATGTCTCTAAATCCTGCCAGATACATGTGGCAGGCAGCAGTGCTCCCTTTCGAGAACCACTAGGTTAAATGATCCATAAGCTTCTTTCAGCTCTGCTGTCTGTAACCTAATGAAAATTGCTTATGTGTTGGTGTCATGTGGGAGATAAAGAAATAAAAGAAGTTGCTTCCTGAGTACTAGGTTATTGTGCTTCTTCGATAAATCTTTATTTTTTAAAAAGTAATTCATTTTAGAGAAATTCCTAACTCAAGCTTGAAACTCACAAAATTGTTAAATAAGAATAATACTGATTTACAAAAATAAACATTCCTTCAAATAAAACTTCAGATTTAAGGTGTTTGCATGTTGAATTATATCGAGCATAGATTATGTCACTTTATAGAAGAATCTGGTTTCGTTAGACTTCATAAATACTCAGGTGAGGGCAGTTAGGTTTGAGAGCAGTAACTGTGGAGCCTGGATGTTTAGATTTGGAAGAGATTCCAGTGGGATGAAGGAGTGTTACTTTATAATGTGTCCCCGAGACAAGATTGGGGAGCCAGACCCTTCACTTCTAGAGCATCCTGGTGGATGTTGTTTCGTGTTTTCCAGTTCTAGAATGGCAGTTTTTATTTAAAATTACCCAACTGAGGCTGGATGCAGTGGCTGATGCCTATAATCCCAGCACTTTGGGAGGCTGAGGCAGGCGGATCACTTGAGCTCAAGAGTTAAAAGACCAGCCTGGCCAACATGGCGAAACCCCGTCTCTACAAAAAACACAAAAATTAGCCGGGTGTGGTGGCGGGCACCTGTAATCCCAGCTACTTGGCAGGCTGAGGCAAGAGAATTGTTTAAGCCCAGGAGGCAGGGGTTGCAGTGAGCCAAGATTGCGCCACTGCACTGCAGCCTGGGTGACAGAGCAACATTCTGTCTCAAAAAATTAAAAAAAATAAATAAATTACCCAATTGAAAAGACTAAACAAAGTTATGTGTTAGTATTGCAGAGATGTTTCAGGTTAAAGTGGGGAGAATGGGAAAGAGAAGATAAACAATCATAGTATGAGGTAAGGCTTCAAATATTGTGGTGACTGGCCGGGCGTGGTAGCTCACACCTGTAATCCCAGCACTTGGGAGGCCAAGGCGGGCGGATCACCTGAGGTCAGGAGTTGGAGACCAGCCTGGCCAACATGGTGAAACCCCATCTCTACTAAAAATAGAAAAATTAGCCAGGTGTGTTGGTGTGTGCCTGTAATCCCAGCCACTCGGGAGTCTGAGGCAGGGAGAATTGCATGAACCTGGGAGGCAGAGGTTTCAGTGAGCTGAGATTGTACCACTGCACTCCAGCCTGGGCGACAGAGCGAGACTCTATCTCAAAAAACAAAACGAAACAAAACAAAAAACCAAATATTGTGATGATCTAAGATAGGCTTTGATAAATTGGCTCAAGATATATCTATGTTAAAGTCACGTATCAGTATATAGGAACTGATTTACAAAAAAGTTAGTTGTATTATTTGACACTTGAAGCCTCCAAGGATAAGTCTATAGTATTTATATGTTCTCATTACCTCTGCTTCACTACAGATGCCTTTGCTCTTAACATCATGTAAAAGGAGTAAATTCTTTATTTTGCTTTGATATAAAGATATTTAGTCATTCTTCATTCTAAGTTGCAGTACCCCTAAACTTTGGAACTGTGTAACGATTCCACTTCAGAGAGCAAATATCTGAGATAACATGCTGTGTTTAAGATATTTAAGAGAAATTAGCATCTTTTATACATGAAGATATATTTGATATATTTCACAGGAAGTATCTGTGTTGTTACAAATTGTTGAGTTTGGCACTGTGTACTGCTTAGATTTGAAACTAGCAATTGGGTATTTACTAAAGTCAACCTAATGTCTCAATTTTTCTTAGGTAAGAAAGCAAACTTAGGTAAAAATGCAAGCATGAACACACAACATGGAACAGCAACAGAAGTTGCTGTAGAGACAACCACACCCAAACAAGGACAGAACCTATGGTAATGTGAGCATTCATCTGGTTGCTCTTTCTTTTTCCTTTTAATTGTTAAGGAAGAAAGTATTTAGTATAGTGATGCCAGTGAGTTAATAATTATTTGCGCAGGATACTTTGTGTGACTGATATTTTGGATATCAAAACTTCTTGCATTAGCAGACCTGATTTTTTGTTAAGAAGATACTTGTTTTTTTAAGGGTTGGAATTTTGATTTTTTCCCCCCTGTAATATAACTTTGTATATTATGTGATAGATCTTATATAGCAGTAGAAATGTAGCTTAAATTTGGTTGGGAATAGAAGTATTTAAGATTTTCCTTAAATTTTATTAATTAACAAATTGTATGCATAGCTATTCGTTTCCTTTATGCGCATTTCTGCTTTTAGGCAGCGAGCTAGGTTTTAGAGGATCCATTCTACGGCTTTAACTGTGATCACCTGTGATTTAATGACCTTTCATTTTTGAATTTTGGGTATAGGTTTACTCTCTGGAGGGAAAGGGACAAGTATGCCAATTAACTTTATAAAATTTCATATAATATTTTAATAGGAACCATATTGGCTCTGGTGTCCTAGTACAGAATTAACATTAGGCATCATGAAAATAGTAAATTACTTATTCTACTTCTAGATAGTAGATTGTGAACACATTTGGAATTCTGTTCTCCCAAGTCCCACCACCAACTCTAGATCCCTTGCTTAGTGTTTGATTTTGAATTTTTTTTTTTTTTTCAGAGTTATCAGGTCTCTTTTGCCCCTACAGGTTTTTATGTGATAGTCAAAAGGAGCTGGATGAGTTGCTAAACTGTCTTCACCCTCAGGGAATAAGAGAAAGTCAACTTAAAGAGAGACTAGAGAAGAGGTAAGAGGTTTTCATCTTACTCCTCACATCTTACTTCTCTTTAGCATTGGATATAAATATCTGAGGGTTTTTTTTCTTATCCATTTAAGTTACTAAAGTAAAATATTTTAAATGTGTAACCGTTTTGTGTTCATATTGCCTGGTATTTTCTTGGCATATTATGCTTATTGGAAAAATATACCTTTGGCCATCTATATATAGAGTAGCAGGATTATTATGCACTAAAGAACAGTTGCCAGCACCAAGCTGTGAGCCTCATGGTTGTCAGACAGCTTTGCAGATGGAGGCCCAGATGGGTGGGTGTCCAGAAGTATTCTATCAATATTCAGAAGAGCCAAAAGGTGGAAACAACGGCAATGACTATCAACTGATGGAACGGATAAATAAAAGTTAGTATATATCCAGGCCTTGTGCGGTGGCTCACACCTGTAATCCCGGCACTTTGAGAGGTAAAGGCAGGCCAGTGTCTTGCATCCAGGAGTTTTGAGACCAGCCTGGGCAACATAGGGAAACTCCGTTTCTGAAAAAAAAAAACAAAACAAAAATTATCTTGGGTGTGGTGGTTTGTGTATGTAGTCTTAGCTACTTGGGAGGCTGAGCTGAGTTGATCACTTGAGCCCAGGAGGCGGAGGTTGCATTGAGCCAAGATCATGCCCCTGCACTCTGGCCTGGGTGAGAGAGCGAGATGCTGTCTCATACAAAATGAAACAAAAAACCCCCAAAATTTAGTATATTCAAATAGTGGAATATTATTTAGCCACAAAAAGAAATGAAGTACTGTTCTGTGCTACAACATGAATGAACCTAGAAAACATGCTAAGCAAAAGAAGTCAGACATCAAAGGCCATGTGGTGTATGATTCCATTCAAATGAAACATCTTAGAATAGGCAAATCTATTTCAAACAGAAAGTGGATTAGTGGTTGCCAGAGGATAGGGGAAGGGGAGAATAGGAGTGATGATTGCTAACAGGTAAGAGATTCCTGCTTGGGGTGATGAAAATGTTTTGGAATTACATGTGTGGTTCTACAACAAAAAACTGAAGTACATGCTTCAAGTTGGTGAATTTCATGTCATATGAATTAAAAAGAATCAAAAAACCCTGTTCTGTCTACAAAGTAGCATCAAATTTGCGACTGCCATATTTGTTGTAGACATTATTTCTATCAAAGCCAGGACAAGATTTTGGCTTAATGCCTCCTCTCATTGCTGACTCTGTGCTCAATTTCACGGTTGAATTTAGGTTTGATGGAAGAGAGAAGGAAAATATGATTCAGTACATACTCTACACCATTGCCAGACTTTTGCGAAGGACAATAGGTACATTATATTGATGTTAGCCCACTGCTTAATGTGTAAATTAAGTAAAACTGTATTCAGAATTGTGTTGTCTGAATACAGATGTGTCTAGGCAAATTAAGAAAGACAGAGGAGGGCCGGCCGCGGTGGCTCACGCCTGTAATCCCAGCATTTTGGGAGGCAGAGGCAGGCGGATCACAAGGTCAGGAGTTCGAGACCAGCCTGGCCAACATGGCAAAATCCTGTCTCTACTAAAAGTACAAAAATTAGCCAGGCATGGTGGCGGGTGCCTGTAGTCCCAGCTACTAGGTAGGCTGAGGCAGGAGAATTGCTTGAACCCGGGAGGTGGAGGTTGCAGTGAGCCAAGATCGCACCACTGCACTCCAGTCTGGGCAACAGAGCGACATTCCATCTCAAAAACAACAAAAAAAAAAAGACAAAGGAAAATGTCGGTATACAGAGCCACAAAGAAATATAGTTCTATGATGTTCCTTCTCTTTGGGCAGAGCATTTGATAGCTATGTGTGTTGAATTGAAAAGACCTGTTTTGTTCACTAAATATGAAGATCGAATCCTTCCATTAAAAGCTTAGAAGTGGCTGGGTGTGGTGGTGCACACCTGTAATCCTAGCAGTTTGGGAGGCCTAGGGGAGAGGATCGCTTGAATTGAAATCAGGAGTTTGAGACCAGCCTGGGCAACATAGCAAGACCCCATCCCTACAAAAAATTAAAAATATAGCCAGGTGTGGAGGGGTATTCCTGTAGTCCCAGCTGTAGGCTCAGGTTGGAGGATTGCATGAGTCCAGAAGTTTGAAGGTGCAGTGAGCTGTGATGGCACCTTTGCACTCCAGCCTGTGTGACAGAGCAAGACCCTGTCTCGGGGGAAAAAAAAAAAAAAAAAAGAAAAAAGAAAAAACACCAGGGAGAGGTGAAAGAGATCTAAGTAAGTTTTCTAGAAATAAAACATGTTAAGTAATTGAAATTTGAAGAACATCTTCAAAAGTTTGTTTCTTTCCCCATTCTCTTGTCCCAAATCTTCTAGGTACCAGGACATTATTCACTCTATTCATCTAGCACGGAAGCCAAATTTGGGTCTAAAATCTTGTGATGGCAACCAGGAGCTTTTAAACTTCCTTCGTAGTGATCTCATTGAAGTTGCAACAAGGTTACAAAAAGGAGGACTTGGATATGTGGAAGAAACATCAGAATTTGAAGCCCGGGTAGGAATATAAGAAAATCCCCCTTAGATTACTCATGGCAACTCAATCTGAAGTTCTTCCCTGGTGCTGTTCTTGACTTCCCAACATGACCCTCCTGGAAATCAGATGTTTGGATTTGTCTTGGAAGACATGTATGGAACCAAAAATACCTTATGTATATGTATTTTTTCCTTGTTATCTTTTGCTGCTATCCAGAAAAACTTAGTAATTGGCTTACAACCTTGGTATGAAAAGAGCTTCACTACTAAGGTGAATGAAAACTGGTTGTAGAGGCTCCAGTCGTATAGCATCATTTAACATCTTTACCTTGCGATGCCTGTGCTTTCAGGTGTGAAACATGCTTGCATATCCTGCACTTGCCCATTCTTCACACTCAGTCAGCTCAGATTTCTATTTATGTTGGGCATCACTCATGTTGTCCAGTGTGCTGTCATTACAGTCCTGTCCTTTATTGCTCAGAGGGACCCTTAAGTGGTATAGGTGAAACTTTTCAAAAGATCCCATACCCCGTAACAGGTAGGTTTAGGTATCAAAGATTGGTGAATAGTATCCATCAATTACTATTATAAACCGTTTTTTACTGATTTTAAATCAATAAGTCCACATAATTCTAGACATATTAATATTTGTGGGTCTTTTCAAATTCCTCATGCACTATGATGTTTTGTCTTTTTTTTCTTTTTAAAGAAATGAAGTCCCCTCTGTTACCCAGGCTGAAGTACAGTGGCACAGTCATTGCTCACTGCAGCCTCAAATTCCTGGGCTTAAGTGATTCTCCCATCTCAGGTTTCCAGGTAGCTGGGACTGCAGGTACAAGCAACCATGCCTGGCTGATTTTTAGAATTTTTTTGTAGAGACGGGGCATGTTGGCTCACGCCTATAATCCCAGCACTTTGGGAGGCTAAGGCAGGAGGATTGCTTGAGCCCAGCAGGTCGAGACCAGCCTGGGCAACATAGCAAGACCCTGTTTGACACACAAACACATGGAAAATTTTGTAGAGACAAAATCTCACTATGTTGCCCTGGCTGATCTCAAACTCCAGGCTTCATGAGATCCTCCTACCTCAGCCTCTCAAAATGCTAGGATTATAGGCATGAGCCACCTCACCCAGCCAACATATGTGCTCTTATAGTTTTGTGATTTTTATGAACAGTTTCATTTGCATTCCCCCATGCCATTTTTCCTAATTTATAAGTACTTTTCAACTATTTTAGCTTGTTTTTCTTTGCTATTGGAATAAGCAAATAATATGTGTATCTTACATATGCACATTTTTTCTTTTTAATTAATCTTGTGATGAATTCTTGGTACATTTCCTGGGGAAAAGGATTTAAACATCTTTATGGTTCTTAATGATTTTTTTAAAAAGAATTATTGAACCCAAAGGATCTTGCAGGTTTCAGATGTTACATGTTTACTTTTTTGTGTAGCAAATGTTCATTAATTGCCTACTTTGTGCCAAATTCAGGCCTATATCTTGCTGACGTTAGGTTGTCATTTTTCTTAGTTTTCTTTGTGACTATTAAAACGTTATCTTCTAATTGGCATGTCTTGTGTGATTGACAAGATAGTATTTAAGGACATTTTTTATTTCTTTTCTTTTTATTTTTAAATTAATTGATCTTTTAAGAGATAGGTCTTGTTCATGCGGGCGCGGTGGCTTACGCCTGTAATCCCAGCACTTTAGGAGGCCAAGGTGGGCAGATCACTTGAGGTTGGGAGTTCGAGACCAGTCTGACCAGCATAGAGAAACCCCGTCTCTACTAAAAATACAAAAATTAGCTGGGTATGGTGGCACATGCCTGTAATCCCAGCTACTCGGGAGGCTGAGGCAGAAGAATCGCTTAAACCCGGGAGGCGGAGGTTGCAGTGAGCTGAGATCGCGCCATTGCACTCCAGCCTGGACGACAAGAGCAAAACTCCGTCTCAAAAAACAACAACAACAAAAAACCAAAAAAAAAAAGAGAGAGATAGGTCTTGTTATATTGCCCAGTCTGAAGTGCAGTGGCTATTCACAGATCATAGCTGACAGCAGCCTCAAACTCCTTCTGCCTCAGTCTCCCAAGTAGCTGGGACTACTGGCATGTGCCACCACACCTGGCTGGGTGCATGATTTTGATGAAGTGATTTAACTTCTGTTTCCTCATCTATCAGGTAGATGTGAAGCTTAAAAAGAGATCAGTGAAGCAGGAGGATCGCTTCAGGCCAGGAGTTTGAGACCAGCCTGCGCAACATAGTGAGACCCTGTCTCTAAAAAGAATTTAAAAAATTAGCCAGGCGTGATGCCATGTACCTGTGGTCCCAGCTAATGGGGAGGCTGAGGCAGGAGGATCACTTGAGTCTGGGAGTTCAAGGCTGCAGTGAGTTGTGATTGCTGCACTTCTGCCTGGGTGACCCAGTGAGACCTATCTCTTTAAAAATAAAAAAAAGGAGATCAAGTTTGTAAAACATACTACCTTACATATAGTTAGTTACATGCTGGAAGCAAGTTAGAAATAAGAAAAAAATTAAAAAAACATTAAGATGGAAAGTCAGTGAATTTTTATTTTACTTTCTTAGTGTGTCTTTGCGTTAAAATTGTATTTTACACATAGTAGGCACTCAGTCATTATTGAATGAATCAACTATGTAACTCCTTTATGTGGGGGGGCTTCTGCCATTTAGTGGATCCCTTAGCTGGGAAAAGGGAAGTAGTCAAGTACTTTTTTTTTTTTTTTTTTTTTTTTTTCCCTGAGACGGAGTCTCGCTGTGTCACCCAGACTGGAGTACAGTAGCACGATCTTGGCTCACTGCAACCTCCTCCTCCCGGGTTCAAGTGATTCTCCTGCTTCCCGAGTAGCTGGGATTACAGGCACGTGCCACCACGCCTGGCTAATTTTTGTATTTTTAGTAGAGATGGGGTTTTGCCATGTTGGCCAAAGTGGTCTTGAACTCCTGACCTCAGGTGATTCGCCCGCCTTGGCCCCCCAAAATGCTGGGATTACAGGCGTGAGCCACTGCACCCGGCCAGTCAAGTACTTTTAAATGCATGAGCCATGCAGTGAACTGAGGAGCACAGTTAAATTAATGGTATGTGGCTCTCGATTTTGTTTAATGAATGTTATGTGGCATTTGAGTCTAGATTTATTTGAATTTGAGGTTGGATTCCTTTCGTCTTCCTCTGGGCCTTTTCTCAGTCTGGTTTTAAAATCCTTTCCTATAGGTCATTTCATTAGAGAAATTGAAGGATTTTGGTGAGTGTGTGATTGCCCTTCAGGCCAGTGTCATAAAGAAATTTCTCCAAGGCTTCATGGCTCCCAAGCAAAAGAGAAGAAAACTCCAAAGTGAAGATTCAGCAAAAACTGAGGAAGTGGATGAAGAGAAGAAAATGGTAGAGGAAGCAAAGGTATTTTGTTGTTATAAGTTGTAGTTTATGATTCCGTAGATGAGTTGATTTGGTTTTAAAATAATCTAACCCTATGCATTTTAGCTGCTATAGGCACTGTGCCCTGAGTGAGTGTTTTTGTGTGTGTGTGTGTTTTTTTTTTTTTTAATCACTTTCTACCCCTTCTGTGGTTTTCACACTGGCCTGTGGAGTGCAGCCCTGCTTCTTGGTCATTGGGTGATGGTCACAGTGGATGTGGCCTTCCCACCTTTACCAGAGTTTACTTTCTTTTTTTTGTTTTTTTTTTTTTGAGATGGAGTCTCGCTCTGTCACCAGGCTGGAGTGCAGTGGTGCAATCTCAGCTCACTACAACCTCCGCCTCCCAGGTTCAAGCGATTCTCCTGCCTCAGCCTCCCGAGTAGCTGGGACTACAGGTGCGTGCCACCACGCCCAGCTAATTTTTGTATTTTTTAGTAGAGACGGGGTTTCACCATGTTGGCCAGAGTGGTCTCGATCTCTTGACCTTGTGATCTACCCGCTTCGGCCTCCCAATGTGCTGGGATTACAGGCGTGAGCCACCACTCCTGGTCTACCAGTTTACTTTCTTTTTTAAAAAGGTGGTGGTGACTTTTAAACACATTAACAATTTGTTTATTTAATTTTTAGATACAGGGTTTTGCTCTTGTGTAAGCTGGTATGCGGTGATTTGCTTATAACTCACTGTAACCTTGAACTTCTGGCCTCAAGCTATCCTCCCACCTTGGCCTCTCAAAGTTTGATTGTAAGCGTGAGCCACTGCGCCCAGCCATGCTTGCTCTAGATATTTTTTAAATTTTGGTAAAAATATGCATAACATACAAATTTACTTTTTTTTTTTTTTTTGGAGAAAGAGTCCCACTCTTGCCTAGGCTGGAGTGTAGTGGCATAATCTCAGCTCACTGCAACCTCTACCTCCCAGGTTCAAGCAATTCCCCTGCCTCAGCCTCCCAAGTAGCTGGAATTGCAGGTGCATGCCACCATGCCTGGCTGATTTTTGTATTTTTTGTAGAGACGGGGTTTCACCATGTTGGCTAGGTTGGTCTCGAACTCCTGACTTCAGGTCATCTGCCCACCTCAGCCTCCCAAAGTACTAGGATTACAGGTGTGAACCACCACGTCCAGCCCAAATTTACCATTTTTATGTGTTCGATTCTGTGGCATTAAGTATATTCACGTTGTTTTGCAACCATCACCACCATCAGCCTTCAAAACTTTTTCATACACTTCTGACACCAAATACATGGGTTTTTACCACACTAAGCAACTCTCTAGTTCTCTGCTGATACCAACTACTCTTAAAATTCAGTTTAATTCTGACTCTTTCTACTTGGAGTTTGTGTCAGATCCTGCAAGTTAAAGTGCTCTGTCCCACGAGACTATTCTCACTTCAGATGCCAGTCGCAAGCCCCACGTTGCCACCTGTACCATCTATACATTGAGGATTCTCATGACCCTCTCCTTAAGTATGATAATTTGCTAGAATGCCTGACAGAACCCGGGAAAGCATTTTACTTAGGTTAACCGGGTCATTTTGAAGGATACTACTCAGGAACAGCCAGATGGATGAGACGTGTGGAACAAGGAAGGTGGCGGAGCAGGGGTACGTGGGGCTTTCACGTGTTCTCTGAACACTCCTTCCTTCCAGCTTCTGAGTGTGTTACCTGAAGCTGATCAGATCTTGTTCCAGTATCTTCGTAGAGCTTAATCTCCGAAGTCTCCCCTCCTCTTGCCTTTCAGGAGCTTGTGGGTAGGGCTGAACATTCCAGTCTTCTAATCATCTGGTCTTTCTGGTGGCCAGCCCCATAACTAGAGGTCTCACCGAAAGCCTCATTAGCATAAATTTAGGTGTGATCCAAAGGGGCTCCTCTGAATAACAAAAGACACTCCTATTAAGGTTTTAGTCTGCGGAGAAGGACCAAATATATTTATTATATCATGTCTCTATGTACCACATTTTGTTGATCCACTCACTTGGGTTGCTTCCGTCTTTTGGCTATTGGGAATAATGTTGCTGTGAACATGAATGTACAAATGAGTCCCGGCCGGGCGTGGTGGCTCACGCCTGTAATTTCAGCACTTTGGGAGGCTGAGGTGGGCAGATCACCTGAGGTCAGGAGTTTGAGACCAGCCTGGCCAACATGGTGACACCTCATCTCTACTAAAAATACAAAAATTAGCCAGGCGTGGTGGCGCACACCTGTATTCTCAGCTACTAGGGAGGCTGAGGCAGGAGAATTGCTTGAACTCAGGAGGCTGATGCTACAGTGAGCAGAGATGGAGCCACTGCACTCTACCCTGGGCAACAGAGCAAAACTCCATCTCAAAAAAACAAGAAAAACAACCAAAAAAGCCAAATATTTGAGTCCCTGCTTCTAATTTTTTTTCAGTGTATACCCAGTAGTGGGATTGCTGCATCATATGGTAATTCAGTGTTTAACTTTTTGAGGAACCACTCTATGGTTTCCTATAGTGACTGTACAATTTTACATTCTCTCCAGCAACTCATGAGGGTTCTGGTTTTTCCACATTCTCGCCAATACTTTTTTTTTTTTTTTTTTTTTTTTTTTTTTTTTTTTTTTTGAGACAGAGTCTCTGTCGCCGAGGCCGGAGTACAGTGGTGTGATCTTGGCTCACTGCAAACTCCCCTGGGTTCAAGCGATTCTCCTGCCTCAGCTTCCCAAGTAGCTGAGACTATAGGCGTGCACCACCACTCCTGGCTAATTTTTTTTTGTAGTTTTAGTAGAGACGTGGTTTCACCATGTTGGCCAGACTGGTCTCAAACTCCTGACCTCAGGTGGTCCGCCGGCCATGGCCTCCCAGAGTGCTGGCATTATAGGCCTCAGCCACCACGCCCAGCCTTTGCCAATACTAATGTCCTGTTTCTTTAATAGTATCCATCCTAATGGATATGAAGTTGTATCTCATTGTGGTTTTGATTTGTTTTTCTCTAATGATTTATGATGTTGAGCATCTTTTCATGTGCTTATTGTCCATTTGTCTACCTTATTTGGAGAAATATATATTCAAGTCCTTTGCCCATTTTTCAATTGGATTTTTTGTTGTTGAGTTGTAGGAGTTCTTTATATGTCCTTGATAATAACCCTTTTTCAGATGCATGATTTGCAAATATATTCTCCAGTTCCATGGGTAGCCTTTTCATTCTGTTGATAGTGTCCTTTGCATACAAGCATTTCATTTGCATGGAGTCTAACTTAACCTATTTTTTTCCATTGTTGCCTCCACTTTTGGTGTCATGTCCAAGAAATCATTGCCAGATTCAGTGTCATGAACGTTTCTTTCTCTTGTATTTTTCTAGATATTTTATAGTTTAACTTTTACATTTAGGTCTTTGATCATTTGAGTTAATTTTTGTCAGTGGTAGAAGGTAAGGCTTCAGCTTCATTTTTTTCATATTAGATACCCAGTTTCCTCACTTTTTATTTTTAAATGTAGCATGCTTTATTATTGTAAGTAAATAAAATGAGAGGTAAGTAAAATATATAACTCCCACCCTAGTTTCACTGCCCAAGGATGTCACTTTTTTAATAGTTTGGTGTCCTTTTTATGTATATACAAAGATTTGTTGGATTTATTAAAAGTGGAAACTTATACTGTGCACAACAGTCTTCAGTTTCTCACTTACCAGTATATTCTAAACATCTGTCCCCTCCGTCCCGTTAGTCCACACAGATCTACCTGATGTCATATTTGCTCTTTTCTGATTTTATTGCGTTTCTTTAGAAACGGGTCTCTACTGTCCATGCTGGAGTGCAGTGGTGCAGTCATGGCTCGCTGCAGCCTCAAACTCCTGGGCTCAGGCAATCCTCCCACCTTAGCCTGCCCTGAGTACCTGGGATTATAGGCGAGTGTCACCATGCCCAGCTAATTTTTAAATTTTTTATAGAGACGGGGCCTTGCTGTGTTGGCCGGCTGGTCTTGAACTCCTGGGCTGAAGTGATCCACCCACCCTGGCCTCCCAAAGTGCTGAGATTACAGGCATGAGCCACCTCGCCCAGCCACATTTGGTCTTTTAATTTTGTATTACTTATTAATAAATATGAAACTTAATAGAATAACTAGCAGCTCCATTTTTGTCTGTTTTGCGTATTAGATTTCTGCTTAAGATTACTTGTGAAGAAAAGAATTTGAGAACATTACATTATGGGAGAGGTCCTAACCATTATTTAGTGCAGAATATTGTCCCTAATTTTAGATTTGCCTCTCCCTGCCTTCTTTCCTTTTTTTTCACAAAGATCTGGTAAAGCCCTGCTTGTGCCAGTCGCTAGTAAGTTTGGAGGTTTTATAGAGATGAGTAAAAAAGCCTTAAGTTCAGGACCAGGTGCGGTGGCTCACGCCTGTAATCCCAGCACTTTGGGAGGCTGAGGCTAGCGGATCTTGAGGTCAGGAGTTCGAGACCAGCCTGGCCAACATGGTGAAAACCGGTCTCTTCTAAAAAAAAAAAGAAAAAATGCACACACACACACACACACCCCGAGTGTGGTGGTGTGGTGGCGCGAGCCTGTAGTCCCAGCTACTCAGGAGGCTGAGGCATGAGAATCACTTGAGCCCGGGAGGTAGAGGTTGCAGTGAGCCGAGATCGCACCAGTGCACTCCAGCCTGGCAACAGAGCGAGACTCCGTCTCAAAAAAAAAAAGCCTTAAGTTCTTGCCTTCGGGGAACTCAATTTGAGTGTGAGAGACCGGCAGGGGACGCTTACTGTGGTGTGACCAGTAATGATGAGAAACAGCAGTACTCAGGCTCACTGTGAGGGATACCCAGGGCACACTAGAGAAAACTTACCAGAGGGAAGAGAGGATGGGTTTTGAAGAATGTGTAGGAGTGGATCAGGTCATGGGAGGGGCAGCATAGGCCTGTTCAGATTGAACTGAAATTGGGCTCTTTGTCACTGACAGCTGGTTCTTGTTTGTCCTCCCCATTTACATAGAGTGAGTCTGCTGTCCTTTCCAAAGCTTATCAAATGTTTATACATAGTTGTCATGTTCCCCCTACATTTCTTCCTGAGGCCGAGGATGATATGTGATATGGGGGAGATAATTTTGGATAAGAGGTAAGCAGGGTGGAGAAAGAAAATTCAGTTTAGATAAAGATTTAATTCATGACTTAAGCTGAGACACTTACTATGTGGTGTGTCATTATCTTGCTGGGATTTAGTTTTCACCTTCCTGTGTTTCTTTTATTTTTAAAAATGTCTTTACTTTTTGGGATGGGGTCTCACTGTGTTGCCCAGGCTCTCTGCAGCCTCAGACTCCAGGCTTGTGATCTCCCACCTCACTTTCCCGAGTAGCTGGAACTACAGGTGCCTGCTACCATTCCTGGCTAATTTTTAAATTTTTATTTATTTATTTATTTATTTATTTATTTATAGAGAAGGGGTTTCCCTACATTGCCCAGGCTGATCTTGAACTCCTGGGCTCCAGTGCTCCTCCCATCTTGGCCTCCAAAAGTGCTGGGATTATAGGCGTGAGCCACCATGCCCAGCCTATGCTTATTTTATTTTATTTGTGAATGAATGAATGAATAACAGGGTCTCACTCTGTCACTCAGGCTGGTGGGTGCAGTGGTGTGATCTTGGCTCACTACAGCCTCAAACTCTTGGGCTCAGGTGTCCTTCTACTTCAGCCTCCCAAGTAACTGGGACCACAGGCATGTGCCACCATACCCGGCTTTTTCTGTATTTTTCTGTAGAGGCAAGGTTTCACCATGTTGCTGGTCTTGAACTCCTGGGCTCAAGTGATCCACCTGCCTTGGCCTCCCAGAGTGCTAGGATTACAGGCAGGAGCCACCGCATCTGGCCCTGTGTTCCTTTTAAATGACTGTGTATAGCACCTAGGTAACCTTTTAGATGTCTAAGATATTAAACAGTTAACTAGTCTCCTTAGCTAAATCTCTTCTCATTAGGCTTAAGTTTTAGTCTTACTACTACATAGGTTTTGTTTTTAACTCAAGTTCAATACAGAAGAGTCTCTTTCTTGATGTGATCTGTCCAAGAGTCACGTCTGTCCTTTCCATTTCTTTTCCTGCAACAGTGCTTCCTTCTCATTGAGAACTCACCCATCACTGTAGGGTTCTCATTAACTTCTGAAGTACTGTGTTCCACAGTGAAGTAAACTCATTTTAGTTTGTCAGATGAGACTTGTTCTTAGCTTAGTTGGGGAGGAAAATGTGAGAAGTTTGCAGGTCCAGACACAGTACATAAATGGAAAGCATGGAAGAGTTTCTTGGAAAATCAACTAGGTTGCCTACTAAGTAGTTCAGCAGTGTTCTGCATTAAAATGGCATTATGCCTCGTGGTTCCCCACCAGAGGTCAACTCAGCCACAGCTTTGAAATTTTCCACTGCTCTTTGCTTTGAAGGTTTCCACTTAGCAAGGGCCAAAGTTTTTTCAACTGGCACTAGGCTGTTGCATGAGCTTTTATCAGTCTCTAATCTAGGATTCAGCTTCCTTATTTATAAAAATGGATTGTCTCTCAAATCTCTTTTTGTAATAGTGGTTGATTTCGGTTTTTAATGCTTATTTTGTTTTATTGAATTAAATAGAAAAGACTGATATATTGTTTGGCAAAATCCTGGGTTTTGTTTGATTGTTTACTTTGGTGGCGTTTGTCCGGACATCCTGATTACAGATGCTCCTGAATTTAGGATGGGGCTATGTCCCAATAAACCCATTGTTTGACTTACAGTATTTATAATTTATGATGGTTTTATCTGGGTTTAACCCTATCATAAGTCGAGGAGCCTGCTGAATGTGTATCACTTTTTTTTTTTTTTTTTTCTCGAGATGAAGTCTTGCTCTGTCACCCAGGCTGGAGTGCAGTGGTGCAATCTCGGCTCACTGCAGCCTCCGCCTCCCGGGTTCAAGCAATTCTCCTGCCTCAGTCTCCCGAGTAGCTGGGACTACAGGCACACATCACCACACCCGCCTAATTTTTGTATTTTTAGTAGAGACCAGGTTTCACCATATTGGCCAGGCTGGTCTCGAACTCCTGACTTTGTGATCCGCCCGCCTCGGCCTCCCAAAGTGCTGGGATTATAGGTGTGAGCCACCACGCCCGGCCGAACGTGTATCACTTTTGCACCATTGTGAAGTCATAGGTTTGACCCATCGTAAGATGGGGTGATTCTGAATAACCAAAATACGGAAGCAGCCCAGGTAACTGTCAGCTGATGAATGGATAAACAGCATGTGCAATGTCTATTCAATGAGATATTGTTCAGCAGTAAAACTGATGAAAGTACTGTTACATGCTTTGCGAATGAACCTAGAAACATGCTCAGTGAAAGAAGCCAGTTACAAGGGCTACCTATTATTGTATGATACTATTTAAAATCTGTTTTTTAAAAAAACGAGGTTAAATAAGCCTATTCCCAAAACACCTTCAAATTTAAAAAAAGTTTTAATGAGGTCAGATGAGCTATTGGATGCTCAGATTTTATAATTCATAGGAAATAGTAAAAAGCAGGACTGCCCATGACTGTTTTCTTCCATACTGTGTGCACTACATGTGAATGTCCACTAGAGGACAGCAAAGCCCATTGGTAGTCATTCCCTGCCAGTTCTCAAGCACTTTTAAAGAACCGAACCTGAAATTCTTACATTGATATTCCATTGAAAAGATTTGGGTTATCCTCTCAAGAAGAGAATCTGCAGTAGTGTCTGTCAGCTCTCTTTTTATCAGGGGAGAAGACAGCAAGGCAGCTGTGATTGTGGACCTCAGTTTACTGAGGAGCTCTGCAAAAGTAAGGAAGGAGATTGCTGTTTTTCAAAGCAGATGTTGAAATATCTACAACAGAGTCAGTCAGTTTCCAGTTGAACTTTAGCAGCTTCTTAAATGTAGATTTTTGTATGTGTGTTTATATTACTTATCCTTGTTATTCATAAATTTATACACACAAGGCTCCCTGTGATTCTCTGTTTCTATAGGAAAGAGAAAAAGCAGCCCTGTTCCCCTCATCCCTCTCCCCAGTCTGTTTAGTACCCCACTTCGGAACAGAATCAACTATCTTTGTTCCTTGGCACCTGTATTTTAAAGCCCATGACCTTCCAGGATAACTGGCTGTTTTCCTTTAGGAGATTCATTACTTCACAAGGACTTCTTTGCTTCGGGCAGGGCATTGAAATCCAGCTGTGGTATTGGATTGGTGGTGTTGTGGTAGGTTATTGATTATCTTTTAAATCGGAGTTTTATTAGCTGTCTAAAATTGTTGCATTATAGCATTTACAGCATACAGGTGATCCTATTTTTAAATTATACTGAGTTGTTAGGTGGATTTCCCTAGAAGATGCTTGTCCCCAGTCATCCACCCACTCCACTGCATCTCTGTGTGACCTTTGGCAAGTTTTTTTCCCCCTTTGGAGCCTTTTATAAGAATAAATGGTTTAGATTAGTGAAGTTCTAGGAGGCAAGTGTCCTCAGAATTCTCTCATACTGTCCCCTGTTCCTAGTTCTCTCTCAGTGTCTTTGGTCAGTGTAGTAATGCTGGCCTGGTTTGGTCTCTGTTTAGGTTGCATCTGCACTGGAGAAATGGAAGACAGCAATCCGGGAAGCTCAGACTTTCTCCAGGATGCACGTGCTGCTTGGGATGCTTGATGCCTGTATCAAGTGGGATATGTCCGCAGAAAATGCTAGGTGCAAAGTTTGTCGAAAGAAAGGTATATTTAAATCAAATTTGCTTATGTGGGTATATTAGGGAGTAGGATTTCTATTCCCAAGATCTTCATTTCTACCCAAAAGAATTTTGTGTACACAGAATATAAGTGTGGTATAGATTTTACTCTCCTGCAGGTCTGTAACATGCCAGTCTTTGAAATGTCGTGCCAGGGAATCAGAGCAGGCCCTTTGTTCCTCGGTTTAGAGCATAACATAAAAGCAATTGATCTCTTCAATCTTCTGATTTTTTACAGAAAACAAAATTAGTTAATCCTTGTAACTATTTTAGTTAGTTTAGTTTTAAATCCTTTGATTGGCTCAGAACTTTAGTCATCTGTGAAGTAAGATATGTGCTTTCAGCAGGAGGCAGTCCGGGTACAGAGGGTGGCATGCAGTCTCATATGTGCAAAAGGAACTTCATGGTTAGAAGCCCCTTGCTGATTGGCTTTTCAGTGGCTAGAGTTATTTTCTGAGTTAGGTTAGAGATGAAAAGATCTACGTAAAATCATTCAGTTGCTGTAAAGCGTTCAATCGCTCTAGAATGAAGGTTGGAAGGAGAGATTACCATATTAAGTTGACTCAGCACAACACTTTTTCAAATGTAAGAAACCACATGGTTTAAGGGAACCCATCAGGGGCCGGGCGCGGTGGCTCACGCCTGTAATCCCAGCACTTTGGGAGGCTGAAGCAGGAGAATCACTTGAACCCGGGAGGCGGAGGTTGCAGTGAGCCGAGATCGCGCCACTGCACTCCAGCCTGGGTGACAGAGCAAGACTCTGTCTCCAAAAAAAAAAAAGAGAGAGAGAGAACACTCATCAGGCATAAGTTGAGAAACGTTTGGGGAGGTCGAAAAAGCAGCAAAATTTCCTACTCTCACTTGGGTTTTTTGTGCCTCTTAGTAATTGTTAACTGTTCTGTCATAGCCATGGGTAAGTTTTGGGATATAAATTAGGAGACCTGATTCCCAAATTATCTGTAATCTAAGTTATGCTTCATTTCTTTTTAGAAAATGCCTGCATTTACAAAGCAACAACTGGGTAGCATTCTATGGAACATGTCTCCTCGTGTGCCTTGAATTGTAGGGTGATTGCCTCTTCCTTACAGCTCATTGACTGCTGCTGTGCTCCCAACAATGCTATTCACATTTATCTCTCTGCAGGTGAGGATGACAAATTGATCTTGTGTGATGAGTGTAATAAAGCCTTCCACCTGTTTTGTCTGAGGCCGGCCCTCTATGAAGTACCAGATGGTGAGTGGCAGTGCCCAGCTTGCCAGCCCGCTACTGCCAGGCGCAACTCCCGTGGCAGGTGAGAATCTTTTCTTTTAAAAATAATTGAATGAATAAATATGAATAGCTGTTATAATTAAGCTTGAGTTATTCAAACAGAATGAATCTAAGGAGCTTTAAGTTCATCTTTTGGGTACAGAGCCTGATCATTTACAGTACTTCAATAGGAGCTCAAAGGACTCTGAGCTAATTTTAGCTGAATGTTGACATTTCTAGTTTTCACTGCCAGCCACATTCTCTGTCTTCTTGATCATACCTTCTTCTCAAGTAATGAAATCTCTCTCTCTGCCTTTAGCCTCCTGTTGCCCACTTCCTGTGTCTTCATGATTACTTCTGCTATCACCCACTGCTAAAAATCTCACACTCATTACCTTCCTTACCGATACATAATGTTTTCTTCCCTATCATGAGTAGAACTTGGGTGTCAACTTGGAAATGAACATCTCTCCCTCATCCTACAAACCCATTAATTTGCCATGATATCAATCCAATGCCCAGATGTTTGATGATCCAGTTTCTTGCTCTCCATTCTCCGTGGTCTCCGCTATCATTTGTCCCTTCTACATCTGTCACCTGGGCTCCTTTGGTGGCTTCTCAACTCCTCTTTCTTATATCACGTCTTCTCCCCTCTTATCCACCCAACTATTGCAACACCAGAATGCTGTACACAAAGCAAAGATCTGCTCACATTCCTGATCACAAACTTCTAGTCTTCCCATTGCCTCTAGAATAACATCCCAATTCCTGGCCTCACTTCTGAGACTCTTACACAATACCAGCTTGGGTTTTTATTAGCTTTAGATCCCATATTTGTGTACTTGTTACAGACCGTTTGTTGTTCATCCTTGCCTCTTGTGCCTTTCTCCCAGCTGGGAACATTCTCTGCCCAGAATTCCCAGTGGGTAAACTGCCCATGGCTTCGCTAAAATTTCACTGCGCTTTTGAAAAGTGCTTGCATCCTTAGGCTTCATGGTTTCTCCTCTGTGTTCAGCTGAACCTCCATTCTCTGAAGTAGTATTTTGGTGCATGGATCTTGTCTCTGGTTTTATACATGTCTGTCTCCCATGAGATTATGAATGCCCTGAGAGTAGAGGTGGTGCTTTGTTTTTTTACTTGAATCTCAATAAGGCCAAATACCGGGCCTTGTAAAGAGGAGACACCTTGTACTTGCCAAGATAATACTGTTGTTTTCCACACTGAAATTTGGGGTTGTAAAATGTGCAGCTTATAGGTACTCTGGCTTGGGCTTCTTTTTTGAGACGGAGTTTCGCTCTTGTTGCCCAGGCTGGAGTACGATGGCGCGATCTCGGCTCACTGTAACTTCCACCTCCCAGGTTCAAGCGATTCTGCTGCCTCAGCCTCCCGAGTAGCTAGGACTACAAGCATGCGCCACCACACCCAGCTCATTTTGTATTTTTAGTAGAGATGGGGTTTCTCCATGTTGGTCAGGCTAGTCTCGAACTCCCGACCTTAGGTGATCCGCCTGCCTCAGCCTCCCAAAGTGCTGGGATTACAGGCGTGAGCCACGGTGCCCGGCCTGGGCTTCCTTCTAAGGGGCAGAGCTGTTTGATCCTGACCCCACCTTAACAGTATTAGCAGGTTCTTTTGCACTCCATCCCAGCTGCACTTAGAGATGAGACATGTTGCTCTGAAATGGTGGGGCTTTGGACCAGCTGTTCCGAGCTGGGATTACCACTGCTTTGATATTATGGTCATCTGCAAGCTGTTTCAGCTCCTGGAAGGGGGCCATCAAGGTGAAGTCACACCTGTCTGGGCTCTGTTTATTCTTTTCAGTCTACCTCAGAGGTGGGGACAGCTTTTAGTAACTGATGTATTACATTATCTGGCTCTTTTTGTGAGACAAAAGAAACAGTGTTTTGTATTGCTTTGTGTGGGGAAGGGTAGGATTGCATTTTGGTCTTAATTTCTGTTGCCTTTGGTATCTTGTCCAAACTGTCTGTGGCCTGGCAGAAGGAGGCATGAGGCATGCTGTTGAAACTTGGTTTTTCATTTTTATGAAAAACTCTCCTGGCTTACATTCAGGTTCCCTCCCTGAATTATCATACGTTATACATATGTAGTCTGTGAAGAGAAGTTTCCTGATCCCTGTGGGATTTGAGCCCTTCTTAGGACCACTTTGGGCTAAAACTGTGTTCCCTACATTATTTTTTCTACCCACAGGAACTATACTGAAGAGTCTGCTTCTGAGGACAGTGAAGATGATGAGAGTGATGAAGAGGAGGAGGAGGAAGAAGAGGAGGAGGAGGAAGAAGATTATGAGGTGGCTGGTTTGCGAT
>hsa_circ_0044214	chr17	44770268	44772028	+
CTTGGTGCTAACAGTGGTTTGCACATCATCATCTTTGATGAAATTGATGCCATCTGCAAGCAGAGAGGGAGCATGGCTGGTAGCACGGGAGTTCATGACACTGTTGTCAACCAGTTGCTGTCCAAAATTGATGGCGTGGAGCAGCTAAACAACATCCTAGTCATTGGTATGTTTACTTTTTAAAAAAGTACTATTCATTCAAAAACGTTAGCCATAAGTTCTGAATTAAGATGTGTGTAGGTTGTGATTAAACTGTTTTGCCAGTGTTTCCAAATTAGAATCCAGTGATATTGAAGAATCTATTGTAATGCCTAGGCTTAATAGGAAAAATAAAAGATGGATTTCAGTCACTTGTAGGTTTAAGCTTATAGCTCACCCACAGGTGAAAAAGATGTAGGTTGAAGCTTATAGCTCACCCAAAAATGAAAAATACACATGAAACAATGGAATGCAGTGGTTTTCAAACTGGGTCTTGCAGGCCTTCGGGGGTCCTCAGAGGTGCTTTCAGGGTCAGTGAGGGCCAGGGAGTGCGTTTCAGATCCTACATCACTATTATAACTTCCTCTTTTAGCTGTTTTATGTACTGAGGTGCTTCTGAAGATGACTTCTGGGGGAAAAAAAAAAAAAACACCCTGCTGTTTTATGAAGTCTGAAAACCACTGGCCTGTAAAAAAGAGAAGGAACTTTGGAGTCAGAGAGATCGTGTCACATTGCCCCTCTGTCACTTTGACAGATTATTTACCCTTTGAATCTTAAATTTTCTTTTTAAATACTGGAAGTTTTCATAACATTTATATTCCATTGGCTTATACAGTAGTGAAATAGTAAAGCAAAGTCTCCTTAGCTTGTTAGGGAAATTACTATTCTTACATATACTAAAAGGACATTTGATTTTATTTTTGAACTCTGATCATTTGTTGTTTTGTTTTAACATCTGTGTTCAGGAATGACCAATAGACCAGATCTGATAGATGAGGCTCTTCTTAGACCTGGAAGACTGGAAGTTAAAATGGAGATAGGTAAGGAGATCTGTCACTGATTGGGTGTGTGGTGGGGGGAGTGGAGGCATTTAGAGTTCATTAACAGGAACAATGTCATATGGTGTAGTATTTTTTAGAAAAGGTTTATATCATGAGAAGTAGATGTTTACATGCTTGAGTACCTATAAGGAAAACATTAGGATCATAATAATCTCCTCTAGGCTGGGCGCAGTGGCTCACACCTGTAATCCCAGCACTTTGGGAGGCTGAGGCAGGTGGATCACTTGAGGCCAGTTGTTCGAGACCAGCCTGGCCAAGATGGTGAAACCCCTTCTCTACTAAAAATACAAAAAACTTAGCCGAGTGTGGTGGTGTGCACCTGTAATTCCAGCTACTCGGAAGGCTGAGATAGGAGAATCGCCTGAATCCAGGAGGCAGAGGTTGCAGTGAGCTGAGATCGTACCACTGCACTCCAGCCTGGGAAACAGAGCGAGACTCTGTCTCAAAATAATAGTAATAATAATAATGATAATCTCCTCTGATGGTGCTTTCGAGACTAGGAAAATGCCTATTTTATTTTTAATTTCATCAGGCTTGCCAGATGAGAAAGGCCGACTACAGATTCTTCACATCCACACAGCAAGAATGAGAGGGCATCAGTTACTCTCTGCTGATGTAGACATTAAAGAACTGGCCGTGGAGACCAAGAATTTCAGTGGTGCTGAATTGGAGGGTCTGGTGCGAGCAGCCCAGTCCACTGCTATGAATAGACACATAAAG
>hsa_circ_0001073	chr2	148653869	148657467	+
GTGCTATACTTGGTAGATCAGAAACTCAGGAGTGTCTTTTCTTTAATGCTAATTGGGAAAAAGACAGAACCAATCAAACTGGTGTTGAACCGTGTTATGGTGACAAAGATAAACGGCGGCATTGTTTTGCTACCTGGAAGAATATTTCTGGTTCCATTGAAATAGTGAAACAAGGTTGTTGGCTGGATGATATCAACTGCTATGACAGGTAAGAACACATTTAAGATTTTATGGTAGTATTGAGTAATTTTCACACTTCCCCTCTTTTTGAAAGGGGAAAGATCAGTGCATAAATTTTCACTTAAATGTTTCTTGCTTTTTAAAAAATGGGATTATAAAGAACATTATAACATGCTGTAATGACAGTATATTTTAAAGTAATAAACATGGCATATATATGTTTTATCTTTGATATATTTTGAATAATCTACCCAGTAGTGAGAACTCTGAAATAAAAACCATTTTCCCCAATATTGTTACGATTATAAACTTTTAAAATGCCAGTTTTAAGGAAAACATTTAAAAAATTACTTTAAAAGAGTATATCTGTTGAAAATCTGTCCTCAAGAAGAATAAAACTTAATCATGTGTTTAATTTTCTTTCAGTTTCCTTCTTTATGTATCTGGAAGAAATTGATCTTACTACATTCCCCCCTCCCCCCGCCCCTTTTTTTTTTCTTGCAAAGTAGGCCTTTCGCTCTTTACCCGAAGAGACTTTTTATTTTTGAGACAGATTTCGCTCTTGTTGCCCAGGCTGGAGTGCAATGATGCAATCTTGGCTCACCGCGACCTCCGCCTCCCGGGTTCAAGCAATTCTTCTGCCTCAGCCTCCCAAGTAGCTGGGATTACAGGCATGCACCACCATGCCTGGCTAGTTTTGTATTTTTAGTAGATACAGGGTTTCTCCATGTTGGTCAAGCTGGTCTCGATCTCCCGACCTCAGGTTATCCGCCTACCTCAGCCTCCCAAAGTGCTAGGATTACAGATGTGAGCCACCATGCCTGGTCTACCCCAAGAGACATTTTAACTTGACATTCAGAATTTCATCAGAACTAACAGTCCTCAAACTACATACTTGTTTTAATTGCTTTACTCTGTACTGGAAGTAAAATACAGTGGTCATGTTATTGACTGCCTGTGATCTTTCTGTATGGAGTCCCATAGCTGTTAGGGTGATCCCTTAACTGCCTGGGCCACAGGATTTCTACTGTGGGTAGGTGCTGAAGACAGGCAGAAGCTGTGAAGTCCTAGATAAACAGACATTTTGGAGCCAAAAAGTACTGCTGTATACAGTGAACACTAGATACTTCTGGATCACTTTTGAGAGCCTCAGTTGATTACCTGGAATCTGTGTTTGATTAGCTGTATGTGACTAAGAGCAAAATGCATTGAATAGGCCCTTGAAAATTGGATTAACTACACTTTTTGTGAGAAATTACAACACAGTCATTTAGATTTAGATATATATTTCGTATTTAGAATGTACTTCTAAGTATGTGAATTTTCCAGGGATTATTTCTATGTACTTATATATTTTAGCTGCATTTCTGATTATCAGCCTCTGCTAACAGAAGTGGTCAAGTGATATGTGCTGTTACGAAAGGTACACAGGAAGAAATTGGGGAAAAATGAGTTTGGGAATCATCTTTATCCCAAACTATCTTTTATCATTTAGTTGGAATCAGGGATTCCTATTCTTTTTTGTAGTAGAAAACTACTTTGCTCTTTACCTAAAGACAATACTCCAGCTATGTGAGACTCGGATAGTGCCAAAAAGAGTAGTGAGCCATTTTCACTGGAGTCTGCAAGTGTGTTATTCATTGCAAATACTTGCTCTTAGAATGGTAATTACTATACCATCTTTGTGTCTGGAGGTTAAATGCTAATTTTAAACTATAAAATTTTGTTTTTATACTCTAAATTTGATTGAAAACAAATAGGATAGTAAGAGAAGTAAGAGGAAAAGAAGATTCAAGAATTGTCAAAGTGTGGAAGAAAAGAAAATGATAAAAGAAGAATGAAATTGAATGGTGAAAAGTAACTTTATTGAATTAATTAGGCTAAGTAATCATGTTAATCTGTTGTAATTTGAGACATGATTTTAAATATGTTTTTAAATTTATATATTTCTCTTTATAAATTGTTAAAATTTAGCTTTCATTTATCTTTAAAAACCTCCTGCCAAATAGATGTTGATGTTGAGTATATTTTAGTTTGATTTTGTTAAAACTCCTATCTCCCTGAAATTTCTTCAGCTTTTCACTTAAGAATTAAATTCTACCTTATTATTCTGACAACTATCAAAAAAGTTCAGTTTGTTATTAAGATACATCTTTTAAGTTCATCTGATGTTGATTTTTTTTAATAGTTTTAGCTGTTTATTAGTGGCTGATTAGGATTTGTTCTAGAGGCTAAATCCAGGTCTTTTCATGACTTAAGGTCCTATATAAAAGGCTACTTTATTTTTATTTTTTTGGTTTAATTCTAATCCGTTTGAGTTAGTAGGTGCTATGTGATTATTGTTTACGTGTTTGTTTTCTACTTATTGCTGCTCATCTCAACCCTGTTCATTGCATTCAGGGAATTTAAATCTACACTCTAAAAAACAGTGACAGTATTAATTTCTCAGCCTAGTTTGGGTTTCTGATGTTGAAATGTTTCACCCATGAGATACGAGCTTTTATCACTTAGCATGTGTGTATGTATTTATATGTATACATACACACACATACACAGTTTTATATATAGTTTTCAGTTTTTGTATTCACAGAATGGAAATGCCATATTTCCTGTGAGCAAAAGCACTCTTTGACCAAATTGCCTCATTGACTTTATGTCCTCTTCAAGCTTTTCTAATAATTAAAAAAATAAAAAAAGATGCTTGCCTTAGGTTGCTCATTAAAAACCAAATTACAGCAATAGTCTCTAGTAGTCAGTGTGATTGTTATAAAATCAGTTGTTAATTTTTTTTTCTTAAGAGATTTAGTAACAGGAATCCAGGAACATTTTTGGTTTTTAAGAATTATTAGATATAAATACGAATCTTGAAGTTGAATATAAATGACTAATTTATTATTTTATTGCAGAATAAAAACACTTGTTGTAGGGTCAGTATAATAATATTGATTTTAATTATTTTTTCTCTGCTTATTTATAGGACTGATTGTGTAGAAAAAAAAGACAGCCCTGAAGTATATTTTTGTTGCTGTGAGGGCAATATGTGTAATGAAAAGTTTTCTTATTTTCCGGAGATGGAAGTCACACAGCGTAAGTTCACAGGGAAAATACGTAGGTTTGCTCAACTGTAGATTGGAAACAAAATATATTTGTGTTGATGGAATAATTTGCCCCTACCTCTTCCCCAAAATTTGAGACTATGACAGATATTTATTATAGAATTTTGTAGACCAAATCTGAGTTATTTTTCCCCCCCTTTTCCACAGCCACTTCAAATCCAGTTACACCTAAGCCACCCTATTACAACATCCTGCTCTATTCCTTGGTGCCACTTATGTTAATTGCGGGGATTGTCATTTGTGCATTTTGGGTGTACAGGCATCACAAGATGGCCTACCCTCCTGTACTTGTTCCAACTCAA
>hsa_circ_0087135	chr9	70883849	70900956	+
ATCCATAAATGGACTAGGACAAATCTTAGAAACACAAAGATCAAGGTACTTTAAAAAAGCTATTCCTATTAATAACAAATCATTTTAGTTATTAATAATAAACATTAAGTAATTGACAAATATGCTTGATTCTGATATAAGAAAGATCTAAGTGCATTTAAAAAGATTTGGATCCAAAATGTTGTTTGGAATGCTCTTAATAAGTTAGTTTGGCATATTTGACTAGTACATTTGCCTGTCTTCAAAACTAAGATTACAAAGCCATGATAACACTGTGTAAGTGTTTGCTTAATGAGGAAGAAAAGACTTCCAAACACTCGAGAGGGTAACTCAGTACAGAAATCTGAAGTATATTGAGGAATCTTAATTTGAAGTGTTTAAATGGCTTTTTAATATTTAAAAAGCCTTCTTAGTGTTTTATAGTTGCCAAAAAATACATGGAGTCTTTACCTTGAAGTTCCTGACAAATTCTTTTATTAAATTTTGACTTTCATTTTCTCTAGGTTCTGTTCCTAAAACATCTGTGAAGTGTATTTCTGTAGATTAAATTCTGTTTTCCATTGAATGTTATCTTAATTTCAGAAAATTTCTGTGCAGGGTTATTTTATTAAGCTCATTTTTTTTTTTTTTTTTTTTTTTTTTTTTTTTTTTTTTTTGGTGAGAAAGGCTCAGCAGCTGATAGACTCAGCAACAGGCAGCCAGGAGCTCTGAGGCTCACAGCTGGCAGTCTAGTTCCACTCAGTCTCTACTTGAGAAATTCTTTCTTTGGAAGTACAGCAGAGGCCTTAGGTGAGTGGCTTGTCTGCTATGGCAGAGATTAGAGGTGCTGACAGACTGCCATAAGTATTAGGCAGTAACAGCAGCAGCTGCTTATATGCATGTGAACAGCTGGGGAATTAATTTGGTATGCATTCTCAGGAGCCACTCATCTGCTGGCAGAGGTAGCAGAAGAATGCCCTTAGTGTAAGTCCTCTACAACCATACACCAAATGTGCTCCCTGCGTTTCAAATTCCATTGTAGAGAGTCTCTGATAATCTCACTTATACCATGAGCCATTCCTCAGTATCTGTCCTCTTCCTGTTAGTGTTCTACAATTCCTTTCTCCTTAATTTTTCTCCGCTTTACAAAATGTCACACAGACAAGTGCATGATACTTAAACAAGCTTTTAAAAATAATGCTCATAAATAGCTTTGGTTCTGTCATAATATTCGTATTTATAAACATTTTAAGTCAATTCTCTTCTTTTATTTTCATTTCAGAAATATCCATGTCCTGAATAAAAGTTGTGTCTTGATTAGTTTATTATGTAACAATTTAGTGTGTTTGACATTTCTAACTTTTATTTCTAACATTTGCTTTATTATAGAACAATAAACATGCAGTGATTGATTTTTCTTACTTCAAGTGGATGAGTGAGCAAGTGACTAAAATCTTCTGTGAATTCTTCAGTGTATGGTGCTTGCCAATGCATCTGAGAATCTAGGGACTTTCTGAAATAGTACTTCCTTGCTATGAGGACTGAAGTTGGATTAGAATCCTTTTCAATGAAGATCAGATGTCCTGAGTAGAATTCTTACTATTGGGTCCTGAATCTTATATTAAATATTCTCTCAAATTCCTTGAGGCATAGCAACTTGAGCTTACCAGTTTAGAAACTGGAGATTTGGGCTGGGCACGGTGGCTCACGCCTGTAATCCCAGCACTTTGGGAGGCCAAGGTGGGCGGATCACGAGGTCAGGAGATGGAGACCATCCTGGCTAACACTGTGAAACCCCATCTCTACTAAAAATACAAAAAATTAGCTGAGGCTGGTGGTGGGCGCCTGTAGTCCCAGCTACTCAGGAGACTGAGGCAGGAGAATGGCGTGAACCCGGGAGGCGGAGCTTGCAGTGAGCTGAGATCGCACCACTGCACTCCAGCCTGGGTGACAGAGCGAGACTCTGTCTCAAAAAAAAAAAAACAAACAAACAAAAAACCCGGAGATATGGTTAACAAAATAGTCAAAGTCACTCTTATAGAAGTTTTGTTTTATTTTTTGTTTTTTAAAATTTTTTTACCATTTTGTAGCTGACAAGTACTGACAATAAACTGCTATAAGCATGTGTAGAAAAAGGCTCACCTTGAGTAGTTAAGAGTAAGGAAAAGGAATAGTGTGTAGCATCGTCTTAGTGGTAAGACTTAAGTTGATTTAGTAGCAAATGGAAGTACTAGTGAACCACATAGATTTCAGAAGTAGGAGTAACAGGTTAGAAGATGTGTCATTTTAATCTTCTCTAGACTTTTTCTTAATTTTTAGAAATGTAAGTGGACTGAACAGAGGAAAACCAAAACACAGCTGGTCAATAATAAGTTAAATTAATTTGACAAACTGCCTGCTATGCATTTCATAGCATTTTAAGGACTATATAAGCAATGGATAAGGCAAAAACTCTGCCTTTAAGGAGATCAGTCATTGGGGGGAAACAGAAGCAAACAAACAAAAAGGCAACATAATAGATATTAATATTAATACAAGAATTTTAAAAGCACAGAGTTCTATAATAATAGGAAAATAGAGGGAATGATTGCTCAACTTTTCTTGAAAAAGAGTCAGGAAAATATTGACCGAGAAGGCAGTCATTGACCTGAGTCTTAAAGAATGAATAAGGTTTTTACAGATGGAGTAGGGTAGGGATAACTTTCCAGGTATAAGGAAGATTTTGTATTCCAGGGACCTTTGAATATTTTAGAATGGCTAGAAAACTTGGTATTATGTAGCACAGAAAAAGTGGTATGACTGAAGAGATAGAGAACTTACCACAAAGGGTCTTGAATGCCATGATACATAGTTTGGATTTTCTTCTGTAGGGAGCAAGGAGTTAGTGAAGGATTTTAAAAGCAACATGACTCTTGGGAGGTAGATTCAATGTGAGACTAATCTCCGAGGTATAGGAAATACAGGAAGGAGGAGCAACAGGTCGGGTAGTGGTGGAAGCAGGTTTGGAAAATGTGATTGGTTTTGTAAACGTTTTTGAGTTTGAAGTGCCACTGGGGAAGGCTTTTGGAAATTTATTTCCAGAGTTCAAGACTGAGCTATCATTGCAGTTTGCTCAGCTATTTACTGAGCTATCTACTGTCAATTTGGATAGTATCTACAGTTTGCATTGTAGATACTGGATACTTGGATTGGCTGGTGCACCCTGTTTATGAGACTCACTGGAGTTTGAAGAGCTGACCACTGGAAAATATCCCTAAGCAGTAGCTGCAATTCCACCCCCACCGAGGAGAGCCAAAACCCTCTTCGTTTTCACTCTCCTGTCCTTGGTCTTAAGCTACTTAAAGCAGCCTTTAGACATAGGGAAAAATTGAAAGCCTCTCTTTTAAGAAAAACATTAGGTACTTCTGGAATAGAGAGTTCAAGAAATTAGGAGAAAAATGAACTTTTGAAGCTTTTTCTTTCCCTTTTTTGTTTACTTCATTCTCTTACTCAGTTTTAAAATGCTGGTAATGGTCTTTTTTTTCTTTTTTTTTTTTTTCTTGGCGATTTTAATGCTTTGGAAAAGATCTCATGGTTTTATCTCCAAAGGAGGAAATTAATTTGATGCCATGGAAATTAGTTTTCTAGTCGTATGCCTTGAATGAGTGAAGAATTTCTTTTTCATGGTGGTACTAAATTTGGGGAAAGCTATAGAAACTTTCATCTGGAAGCTTACACTTTTCCTCTTTTTTGAAAATTTGGTGAGAGACTTGGATATTTTATTATTTTCTGTAAAAGAGTGTAATTTGTTATACAGGTCTAATATTGATCCTTTTTTGGAAGTATGGAAAGAATCTGAGTATAAAGCAGAATTACCTCTGGATGGCATGTATTCTCAAGGACACTGTCACAGTGAAACAGTTTATTTAGAAGCTTGTGTTTCCAAACTGTTGAATTTGATATTCACAAAATTGGCATGTGTAAACTTTATTAAACTTTAAGCTATTTCCTAAGATGAAGATGACAAACTTGGAGGGAAACTTCATTCATTTGGTTTATTTTTATTTTTATTTTTATTTATTTTTATCTTTTTGAGACAGAATCTCACTCTGGTTTGAGACAGAATCTCACTCTGTCCCCCAAGTTGGAGTGTGGTGGTGCGTTCTCGGCTCACTGAAACCTCTGCCTCCTGGGTTCAAGCGATTCTCCTGCTTCACCCTCCGAGTAGCTGGGATTACAGGTGTGCACCACCACACCCAGCTAATTTTTGTATTTTTAGTAGAGACGGTTTCGCCACATTGGCCAGGTTGGTGTCAAACTCCTGGCCTCAAAGTGATCCGCCCACCTTGGCCTCCCAAAGTGGAGCCCCCATGCCCCTTGTTTGTGACCTGTCAATATAAATATGCTCAGTAGCGGGGGGAGGGGTGGGGGGTGAAAAAGGAAATATGTTTAATATTAAGACTTTGGCCTTTTAGTGTAAACTGATATTCAAAAATTTCTTCATAGAACATTTGCTTCTTTGCTTGATCATTTTTCTAATTCTGTACATCTAAAATGCCCAGAATTTGAGTTGCTGTTATAGTCTACTAACATAGAACTTTGGAGTAATAAGATGGGAATTTGTCTCTCTTTTGCCAAGACAAGCATTCATAATCTAACACAGTATTGTTGCCACGAGTACGAGTATGTGATAGACTGTTGAGAATAAAGAAAGCAGGCACAGTTGGTCAGTCCTAAGATAAAGGAGATGTTTTTTCTTATATGTTTGTGCATTAAAGAAAAAAAAATCTTGAATCTGACCAATGATGTTTTTTTTCCTTGTAAGAAAATTTAACAAATGTTTGGCAAGCTTCTGGAATCTAAATTTGAAATTATACATTTGTCATTTTCTTTAAATATTTCTTCACCTTAGCTTTGATTATGAGAAATCACTGTCCTCTGCTGTTCTTTTTTTTTTTTTTTTCTTTTGAGGCGGAGTCTCACTCTGTGCCAGGCTGGAGTGCAGTGGTGCAATCTCGGCTCACTGCAACCTCCACTTCCTAGGTTCAAATGATTCTCCTGCCGCAGCCTCCCGAGTAGCTGGGACTACAGGTGCGTGCCACCACACCCAGCTAATTTTTGTATTTTTGGTAGAGACAGGGTTTCACCACGTTGTCCATGGCCAGGATGGTCTTGATCTTGACCTTGTGATCCGCCCGCCTCGGCCTCCCAAAGTGCTGGGATTGCAGGCGTGAGCCACCGCGCCCAGCCTGTCCTCTGTGATTTTCTGGGCTTATGTTAAAATTATAACTCAATCACCAGTCTTTATAAATTTGCTTTTTTATATTTAAACCAAACCTAATGCTAATTGTGATATGTTATTTATTCTCACCTGATTTGAATCATTGGATTCAATTAAATGAGTTTAATTATCATTAAATAATTCTAAGAGAAATAATGTCTATTCGGATGGTGGGAATTTTCTTTCTACATGCAGCCCCATTCTGAATGAATGAAATCAAATCACGTGACGATCAGGGTCCTAGAGTAACTTAATATTTTGTACATTGGTTATTTGACTCCTCATTTTTATATTACATGTTATATCAAGGGAGGGGGTATAAAAGAAATACAAAAATTGCAGAGGTATCTGGAATGTACCTATTTGTTAATTCTATTTGTCATTTCTTTTGTTTCATCTTTTGAGTAATAAGCTGCTTGGAAAAGTTTCTGTTCTTTAGCTGATTTTTTAGCTATAAAAATGTATTTGAAAAGCTCATAAATTTCAGGATTGAAAAGATAATTGAAAGTTTAAAAAAAACCTAATTCATTGAAGTAATAACCAAATAATTTTCAATCTTGATTCAACTGTGATTCAAATCTTACACCATTTGCCCACTTCTATGAATTTTATGTATAAAATTTTTTAAGAGTCAGAGTTTTTTTTTCTTGATTAATTGGATGTATTTCACAGAATTTCCAACTGCTCACGTTAGTTTTCTTCCTTTTAGAGTTGATCTCTCTAATGTATTAGATCTTCATGCCTTTGATAGTCTCTCTGGAATAAGGTATGTTTTGTATAATTTGGTTACTTTTATTGTTATGTACCTTTTTTCCCCATAGTTAACAGGAATGATTTGCACAATTGCATCCATGATTTAAGCTTCCTGCCATTCCTTTGGCATACAAGACCATTCTTAATGAGGTATATTCTTGGAAGTTTTACTAATTGGTTGTTTGGAAATCATATTGCATTTTCCTGTAGAAATTATAGTGTAAATGATAGTTAACTTTAGAGGCTAATCGTTAACACTTCTACGCCAAACACTATGTCTAATACTCTTTCTATGAGAAAATGCATGAAATACATAGAAAATTTTAGCTTAGCGTTTTCACACAAATAACTCTCTTCACTTTATTTTTTTATTTTTTATTTTTTCTTGAGTTTTTTTTTAATTTATTTATTTATTATTATTTAAGTTTTAGGGTACATGTGCACAATGTGCAGGTTAGTTACATATGTATACATGTGCCATGCTGGTGTGCTACACCCACTAACTCGTCATCTAGCATTAGTTATATCTCCCAATGCTATCCCTCCCCCCTCCCCCCAACCCACAACAGTCCCCAGAGTGTGATGTTCCCCTTCCTGTGTCCATGTGTTCTCATTGTTCAATTCCCACCTATGAGTGAGAATATGCGGTGTTTGGTTTTTTGTTCTTGCGATAGTTTACTGAGAATGATGATTTCCAATTTCATCCATGTCCCTACAAAGGACATGAACTCATCATTTTTTATGGCTGCATAGTATTCCATGATGTATATGTGCCACATTTTCTTAATCCAGTCTATCATTGTTGGACATTTGGGTTGGTTCCAAGTCTTTGCTATTGTGAATAATGCCGCAATAAACATACGTGTGCATATAGTCCTTTAGGGTATATACCCAGTAATGGGATGGCTGGGTCAAATGGTATTTCTAGTTCTAGATCCCTGAGGAATCGCCACACTGACTTCCACAATGGTTGAACTAGTTTACAGTCCCGCCAACAGTGTAAAAGTGTTCCTATTTCTCCACATCCTCTCCAGCACCTGTTGTTTCCTGACTTTTTAATGATTGCCATTCTAACTGGTGTGAGATAGTATCTCATTGTGGTTTTGATTTGCATTTCTCTGATGGCCAGTGATGGTGAGCATTTTTTCACGTGTTTTTTGGTGGCATAAATGTCTTCTTTTGAGAAGTGTCTGTTCATGTCCTTCGCCCACTTTTTGATGGGGTGGTTTGCTTTTTTCTTGTAAATTTGTTTGAGTTCATTGTAGATTCTGGATATTAGCCCTTTGTCAGATGAGTAGGTTGCGAAAATTTTCTCCCATTTTGTAGGTTGCCTGTTCACTCTGATGGTAGTTTCTTTTGCTGTGCAGAAGCTGTTTAGTTTAATTAGATCCCATCTGTCAATTTTGGCTTTTGTTACCATTGCTTTTGGTGTTTTAGACATGAAGTCCTTGCCCATGCCTATGTCCTGAATGGTAATGCCTAGGTTTTCTTCTAGGGTTTTTATGGTTTTAGGTCGAACGTTTAAGTCTTTAATCCATCTTGAATTGATTTTTGTATAAGGTGTAAGGAAGGGATCCAGTTTCAGCTTTCGACATATGGCTAGCCGGTTTTCCCAGCACCATTTATTAAATAGGGAATCCTTTCCCCACTGCTTGTTTTTCTCAGGTTTGTCAAAGATCAGATAGTTGTAGATATGCGGCGTTATTTCTGAGGGCTCTGTTCTGTTCCATTGATCTATATCTCTGTTTTGGTACCAGTACCATGCTGTTTTGGTTACTGTAGGCTTGTAGTATAGTTTGAAGTCAGGTAGTGTGATGCCTCCAGCTTTGTTCTTTTGGCTTAGGATTGACTTGGCGATGCGGGCTCTTTTTTGGTTCCATATGAACTTTAAAGTAGTTTTTTCCAATTCTGTGAAGAAAGTCATTGGTAGCTTGATGGGGATGGCATTGAATCTGTAAATTACCTTGGGCAGTATGGCCATTTTCAGGATATTGATTCTTCCTACCCATGAGCATGGAATGTTCTTCCATTTGTTTGTATCCTCTTTTATTTCCTTGAGCAGTGGTTTGTAGTTCTCCTTGAAGAGGTCCTTCACATCCCTTGTAAGTTGGATTCCTAGGTATTTTATTCTCTTTGAAGCAATTGTGAATGGGAGTTCACTCATGATTTGGCTCTCTGTTTGTCTGTTGTTGGTGTATAAGAATGCTTGTGATTTTTGTACACTGATTTTGTATCCTGAGACTTTGCTGAAGTTGCTTATCAGCTTAAGGAGATTTTGGGCTGAGACGATGGGGTTTTCTAGATATACAATCATGTCGTCTGCAAACAGGGACAATTTGACTTCCTCTTTTCCTAATTGAATACCCTTTATTTCCTTCTCCTGCCTAATTGCCCTGGCCAGAACTTCCAACACTATGTTGAATAGGAGTGGTGAGAGAGGGCATCCCTGTCTTATGCCAGTTTTCAAAGGGAATGCTTCCAGTTTTTGCCCATTCAGTATGATATTGGCTGTGGGTTTGTCATAGATAGCTCTTATTATTTTGAAATACGTCCCATCAATACCTAATTTATTGAGAGTTTTTAGCATGACGGGTTGTTGAATTTTGTCAAAGGCCTTTTCTGCATCTATTGAGATAATCATGTGATTTTTGTCTTTGGTTCTGTTTATATGCTGGATTACATGTATTGATTTGCATATATTGAACCAGCCTTGCGTCCCAGGGATGAAGCCCACTTGATCATGGTGGATAAGCTTTTTGATGTGCTGCTGGATTCGGTTTGCCAGTATTTTATTGAGGATTTTTGCATCAATGTTCATCAAGGATATTGGTCTAAAATTCTCTTTTTTGGTTGTGTCTCTGCCCGGCTTTGGTATCAGGATGATGCTGGCCTCATCAAATGAGTTAGGGAGGATTCCCTCTTTTTCTATTGATTGGAATAGTTTCAGAAGGAATGGTACCAGTTCCTCCTTGTACCTCTGGTAGAATTCGGCTGTGAATCTATCTGGTCCTGGACTCTTTTTGGTTGGTAAGCTATTGATTATTGCCACAATTTCAGATCCTGTTATTGGTCTATTCAGAGATTCAACTTCTTCCTGGTTTAGTCTTTGGAGGGGGTATGTGTCAAGGAATTTATCCATTTCTTCTAGATTTTCTAGTTTATTTGCGTAGAGGTGTTTTTAGTATTCTCTGATGGTAGTTTGTATTTCTGTGGGATCGGTGGTGATATCCCCTTTATCATTTTTTATTGCGTCTATTTGATTCTTCTCTCTTTTTTTCTTTATTAGTCTTGCTAGTGGTCTATCAATTTTGTTGATCCTTTCAAAAAACCAGCTCCTGGATTCATTAATTTTTTGAAGGGTTTTTTGTGTCTCTATTCCCTTCAGTTCTGCTCTGATTTTAGTTATTTCTTGCCTTCTGCTAGCTTTTGAATGTGTTTGCTCTTGCTTTTCTAGTTCTTTTAATTGTGATGTTAGGGTGTCAATTTTGGATCTTTCCTGCTTTCTCTTGTGGGCATTTAGTGCTATAAATTTCCCTCTACACACTGCTTTGAATGTGTCCCAGAGATTCTGGTATGTTGTGTCTTTGTTCTCGTTGGTTTCAAAGAACATCTTTATTTCTGCCTTCATTTCGTTATGTACCCAGTAGTCATTCAGGAGCAGGTTGTTCAGTTTCCATGTAGTTGAGTGGTTTTGAGTGAGATTCTTAATCCTGAGTTCTAGTTTGATTGTACTGTGGTCTGAGAGATAGTTTGTTATAATTTCTGTTATTTTACATTTGCTGAGGAGAGCTTTACTTCCAAGTATGTGGTCAATTTTGGAATAGGTGTGGTGTGGTGCTGAAAAGAATGTATATTCTGTTGATTTGGGGTGGAGAGTTCTGTAGATGTCTATTAGGTCTGCTTGGTGCAGAGCTGAGTTCAATTCCTGGGTATCCTTGTTGACTTTCTGTCTCATTGATCTGTCTAATGTTGACAGTGGGGTGTTAAAGTCTCCCATTATTATTGTGTGGGAGTCTAAGTCTCTTTGTAGGTCACTCAGGACTTGCTTTATGAATCTGGGTGCTCCTGTATTGGGTGCATATATATTTAGGATAGTTAGCTCTTCTTGTTGAATTGATCCCTTTACCATTATGTAATGGCCTTCTTTGTCTCTTTTGATCTTTGTTGGTTGAAAGTCTGTTTTATCAGAGACTAGGATTGCAACCCCTGCCTTTTTTTGTTTTTCATTTGCTTGGTAGATTTTCCTCCATCCCTTTATTTTGAGCCTATGTGTGTCTCTGCACGTGAGATGGGTTTCCTGAATACAGCACACTGATGGGTCTTGACTCTTTATCCAATTTGCCAGTCTGTGTCTTTTAATTGGAGCATTTAGTCCATTTACATTTAAAGTTAATATCGTTATGTGTGAATTTGATCCTGTCATTATGATGTTAGCTGGTTATTTTGCTCGTTAGTTGATGCAGTTTCTTCCTAGTCTCGATGGTCTTTACATTTTGGCATGATTTTGCAGCGGCTGGTACCGGTTGTTCCTTTCCATGTTTAGCGCTTCCTTCAGGAGCTCTTTTAGGGCAGGCCTGGTGGTGACAAAATCTCTCAGCATTTGCTTGTCTGTAAAGTATTTTATTTCTCCTTCACTTATGAAGCTTAGTCTGGCTGGATATGAAATTCTGGATTGAAAATTCTTTTCTTTAAGAATGTTGAATATTGGCCCCCACTCTCTTCTGGCTTGTAGAGTTTCTGCCAAGAGATCCGCTGTTAGTCTGATGGGCTTCCCTTTGAGGGTAACCCGAACTTTCTCTCTGGCTGCCCTTAACATTTTTTCCTTCATTTCAACTTTGGTGAATCTGACAATTATGTGTCTTGGAGTTGCTCTTCTCGAGGAGTATCTTTGTGGCATTCTCTGTATTTCCTGAATCTGAATGTTGGCCTGCCTTGCTAGATTGGGGAAGTTCTCCTGCATGATATCCTGCAGAGTGTTTTCCAACTTGGTTCCATTCTCCCTGTCACTTTCAGGTACACCAATCAGACGTAGATTTGGTCTTTTCACATAGTCCCATATTTCTTGGAGGCTTTGTTTGTTTCTTTTTATTCTTTTTTCTCTAAACTTCCCTTCTTGCTTCATTTCATTCATTTCATCTTCCATCGCTGATACCCTTTCTTCCAGTTGATCGCATCGGCTCCTGAGGCTTCTGCATTCTTCACGTAGTTCTCAAGCCTTGGTTTTCAGCTCCATCAGCTCCTTTAAGCACTTCTCTGTATTGGTTATTCTAGTTATACATTCTTCTAAATTTTTTTCAAAGTTTTCAACTTCTTTGCCTTTGGTTTGAATGTCCTCCCGTAGCTTGGAGTAATTTGATCGTCTGAAGCCTTCTTCTCTCAGCTCGTCAAAGTCATTCTCCGTCCAGCTTTGTTCCGTTGCTGGTGAGGAGCTGCGTTTCTTTGGAGGAGGAGAGGCGCTGCGTTCCTTTGGAGGAGGAGAGGTGCTCTGCTTTTTAGAGTTTCCCGTTTTTCTGCTCTGTTTTTTCCCCATCTTTGTGGTTTTTATCTACTTTTGGTCTTTGATGATGGTGATGTACAGATGGGTTTTTGGTGTGGATGTCCTTTCTGTTTGTTAGTTTTCCTTCTAACAGACAGGACCTTCAGCTGCAGGTCTGTTGGAGTACCCGGCCGTGTGAGGTGTCAGCCTGCCTCTGCTAGGGGGTGCCTCCCAGTTAGGCTACTCGGGGGTCAGGGGTCAGGGACCCACTTGAGGAGGCAGTCTGCCCGTTCTCAGATCTCCAGCTGCGTGCTGGGAGAACCACTGCTCTCTTCAAAGCTGTCAGACAGGGACAGGTAAGTCTGCAGAGGTTACTGCTGTCTTTTTGTGTGTCTGTGCCCTGCCCCCAGAGGTGGAGCCTACAGAGGCAGGCAGGCTTCCTTGAGCTGTGGTGGGCTCCACCCAGTTGGAGCTTCCTGGCTGCTTTGTTTACCTAAGCAAGCCTGGGCAATGGCGGGCGCCCCTCCCCCAGCCTCGCTGCCGCCTTGCAGTTTGATCTCAGACTGCTGTGCTAGCAATCAGCGAGACTCCGTGGGCGTGGGTCCCTCCGAGCCAGGTGCGGGACACAATCTCCTGGTGCGCGGTTTTTTAAGCCCGTCAGAAAAGCGCAGTATTCGGGTGGGAGTGACCCAATCTTACAGGTGCAGTCTGTCACCCCTTTCTTTGACTAGGAAAGGGAACTCCCTGACCCCCTGTGCTTCCCAAGTGAGACAATGCCTCGCCCTGCTTTGGCTCGCGGATGGAGCACGCACCCACTGACCTGCGCCCACTGTCTGGCACTACCTAGTGAGATGAACCCGGTACCTCAGATGGAAATGGAGAAATCGCCTGTCTTCTGCGTCTCTCACGCTGGGAGCTGTAGACCGGAGCTGTTCCTATTCGGCCATCTTGGCTCCTCTCTCCTCTCTTCACTTTAATAATGGATTAGTTTTCTGCCTTCTCCTGTGGGGAATCTTTTTGGTAAGGGAGGGAAGAAAGATTAGTTATTCTTGTGCATCGGTATCTTTTTCTTTTTTTATTGTAGTAAGAACATCTAACATGAGATCTACCCTCTTAACAATTTTTTAAGTGTACAATACAGTATTGCTAACTATAGGCATGAGAATGTGCAGCAGATCTCTGGAACGTTTCACTCTTTAAAACTGAAGCTTTATACCCCTTGAATAGCAGCTTCCCATTTCCCTGTCTTCATAGCCCCTGGCATCCACCATTCTACACTCTTTCTGTGGGGTTGACTATTTTAATTACCTGACACAAGTGGAATCATGCATTATTTGTCTTTCTGTGACTGGTTGATTTCATGTAGCATAAAGTCATCAAGGTTCATCCATGTTTTTGCATATGGCAAGGTTTCCTTTTTAAGTCTGAATAATATTCCATTTTCTACATATACCACATTTACTTTATCCCTTTTTCTGTTAGTGGACATTTAACTTGTTCTCACAGCTTGGCTATTGCAAATAATGCTGCAATGAATATCTCATAAGTCTCATATATGTCCATACAAGATCATGAAAATGGACATGTCTCTGGGTATTTTGAATTGGTGGGACAATTTTGCTTAAGGGTAGGCATAGTGGGTGGCTCTACATTTGAGAGTTCTAATTCCCATTCCTATATATATTTCTTTTCTTTTTATTTATTTTTTTGAGATGGGGTTCTCTGTCACTCAGGCTGGAGTGCAGTGGCACAAACATGGCTTACTGCAGCCTCAGCCTCCTGGGCTCAAGTGATCCTCCCATCTCAGCCTCCCAAGAAGCTGGGACCACAGGCATGTGTCACCATGCCTGACTAATTTTTTTTTTTAATTTTCTATAAGCATGGGGTCTTGCTATGTTGCCTAGGCTGGTCTCAAACTCCTGGGCTCAAGTGATCCTCATGCCTCAGCCTCCCAAAGTGCTGGGATTACATGTGTAGGCCACCACACCCAGCCTTATAAATATATTTCTAATTTTGGCTTAGCCATGCCCTTAAAAACTAATTCTACTTTCAACTAGTTTTTTTTTCCACCTTCAGTCTGTAGTATTGTTCACATTTTGAAAACAATACCTACAGTAACCTGTGAGGTAGGACATGATAGTGTTTTATTGGACCCCTTTTACTTTATGAATTGGAAAAATTAAATTTGCATGTAGTTTGTAAAAAAAAAAAATAAAGAAAGAAAAAAGAAATTGATTGAGATTATTTCAGCAGCCAGAAGTGTGGGACAGGCAGGGCAGTTATTCCTCCTTCTCAGTTTGGAAACTGAAGCTCAGAGAGTAAACTTGTCAGTGACACAGTTATTCAAGAAGTTGTCTTCAGTTGAGAGATATGTTTTTCACCTGTAGCTTCTGGTATTGGAGGAGTACCTTTTTAGACTAAACAAATTACAGTTAAAATTATAAAGGTATTTTTGGAGTACCTGGAAAAAATCAGCATTTTGCTTTTCTAGTTCCATTTAGTAGGAAGGCAGGAAAGTTTGGTATACCTGAATTACATGTGAGTTATTTCTATTTTTCTAAAAATTCTTATAAATTGTGTAAGGTAAAAATGACTACTTCTTGTTTTATGGTAAATATAGTTATATCCTTTCAAGCCACTGCTGTACAAAGTTGTGAAATCTCCCTGAGGCTTTTTCCCTCATGTCAGCTTCAGGTATCCAGTATCACTTATGCTTGATAATGATTGTATGAAAATCATTCAGAATTATACTATGTTTTTTCATATAAAGCTTTTGTTTTACTAATTTTGAAATGACTGTTCCTCCATTAAGCGAATACAGCCCTAAGCATAAATTTGGTTTGTTCATTTAAAAATGGTCTTTTTTTCCCATCTTAGCTCTGGCTTTACTAGGGAGATAGATTGGCTGAGGTTGTCACCTAATTCTGGGAGGTTAAGAGCCTTTGTCTTTTGCTACCCATTTCTGAAATAACCAGAAGTCTAGCCCATCCTAACTTTTCTCTCGATGATCCTTTTCTTCTTTTTACTTCAAGGTTCCAGCCCTTCATTTGACTATCAGTGCTGTTTCACTAGTTAGCCATGATCGCTTTCATCCGCCGTGTCTGGATTAGAACTGTATTTTTAATTTGATGCTGTGGGCAGTTTTGATAGTTACAGATCCTGTGATACATTTAAATGTGTTTACAAGGGGAACAAATGAAACAATGCTGCATGAAATTTGCCTTTCTTTTTTTTTTTTTTTCCCCTTGGAGACAGGGTCTGGGTCTATTGCCCAGGCTAGAGTGCAGTGGTGCGATGTCAGCTCCCTATAGCCTCTGTGTCCTGGGCTTAAGCCATCTTCCCACCTCAGACTCATGAGTAGCTGGGACTATAGGCACGCACTACCATGCCTGGCTAATTTTTTATTTTGGTAGAAGATGAGGTTTTGCCATGTTGCCGAAGCTGATCTTAAACTCCTGGGCTTAAGTGATCTGCCCACCTCAGCCTCCCAAAGTAATGGGATTATAGGCGTGAGCCACCACACTTGGCCTTTTCTTTTTTTCATATTTATTTAATTATTTTATTTTATTGAGACAGAGTCTCACTCTGACACCTGGGCTGGAATGCAGTGGCTATCATGGCTCTCTGCAGTCGTGAACTCCTGGACTCAAGTGATCCTCCCATCTCAGCCTCCTGAGTAGCTGGGACTACAGGCTTGCACCCATGCCTGGCTAATTTTTTTATTTTTACTTTTTTGTAGTGACAGGCTCTCGCTACGTTGCTCAGGCTCGTCTTGAACTCCTGGCCTCAAGTGATTCTCCTACTTGGCCTCTCAAAGTGCTGGGATTATAAGCCTGAGCCACTGAACCCAGCAAAATTTGCCTTTCTTAAACTAATTTATCTCTGTTGGGTCCAAGAGCTTACAAGTTGGTTGTCATTTAATATGTTAAACACTAGAATATTTTTTAGTTGAAGTTTTATTTTTTCCCTTTACATATTGTATCCTTTAGTGCTTTATTTCACTAATAAGAATTATAGTATGCAATCATTTCCCACCTCTATATTCAGTATATCAATTTTTGTTTTTCCTTTCTACTTCTGTCTTTTGCTATAATTTGCTGTAATACAGGTACTTTCATCAAGGCATCCAGTTCTTTATATCATTCTATATTTTTACTTGGGAGAAATAGAAATGTTGCTAATTCCATCTTACTGACAATACCTAAATTATTGTTTGTTATAGAACATAATGATTTAAATATACAAAACACTAAACTGTTTGAGATTTTTTACATTTTATGCGTGCAGAATTTACATTTTATGTGTGCAGAGACAAAAATTGTTATAAGATTACAAGTTAATGTGCAAGATGATTTCCGATTCATGAGTTTCAGGTTTTGATAGCATATCCTTATCCACTAGATTAGTCTTTTAAAAATGTGTATGATAGGGAAAAAATCGAGGGCATGAAATTCTGAGACTTATGGGAACTAAACTTAAATGTTCGTTGTTAGATTTTTTTTTTTTTTTTTTTTTGCTGCGTATGAAGTTTTAGGCAGTCATTGTCCAACAACATTAAATACTGAACATATGGGAAAAGCATATGATTTTTCGAAATGTTTTTCTAAAGTAATCTCATTCTACATACACTTAAGAGCAGTTATAATGCTTTAGTGACACTTGAAGTAGCTATTTAATGTGATCTCACCACTATAGGGAAGGCCGTTGCATGACTTTTTTGTGTGTGCTTAACTGCTAAACAGGAGAATCTTTTCCTGAGCAACCAGCTGGGAAGGATTTAATTTGACATTCTCCCTACTAGGACCCCCCCAAAGAGACTCATTCCCTCCAATAGTTCCTACAAGTTCTTTCTCTTTCCTAAACTTGCTGTTACTAATTTACCCCTCACTGTTCTTCAAGGCAAAGCATCTGCAAGGTTTTCAGTCCTTTCCCCCTCCCGTCCTGTCCCCATCAGTGTTGAAATGTATGCTACAGTTATTATGGTTGTAATTTGTTATGCCATGTTGATCTTCTTGTGCTTTTCATATCAGAACAATGTATTTTTAACATTCTGACTTTCTTTTTCTCTCAATTGGTAACTGACTATATAGAAAATTTATATTTATGGATACTATTTCTTTTTTAATAAGTTCAAGGGAAAACATTGATAAAGGAAAATTTATCCTTTCAACTTTCTTTAGGTGCCAGCATTATTTTCATATTAGGAAGCAGGAGAAAGTTAAGGAACTCTAAGCAATACTAGAATGGTTATATATATATTTAAGTTTGTATTAAACCTGTTGGAATGGTAAAGAAATTTACTGACATATTTAACCATACAAAATAGTGTTGCTAAAAGACTAGTTTTTCTCTTTATTCTGTGCATATGTATATATATGAATGTGTGTTTTTTTTAAGAAATTTTAAAAAAACTTAATCTGCCAGCTTTTCTCTATTGGAATTTGCGAACAACTTGTAAAATTGGAATTACAGAATATTAGAATAGTCAGTTATGGAAAGTCACTTCATTATCCTTGTGTCACTAAATAACGTATAAAGTTAAATCAGAAGTGTATTCATCTCTGAATTTCTAATCAGTTGTTTTTAGTTTGCAGAAAAAACTTCAGCATGTGCCAGGAACACAACCTCACCTTGATCAG
>hsa_circ_0000785	chr17	49057106	49064598	-
CAATGACTCAGATGCATATAAAGATCAAATATCAGTACTGCCAAATGAACAAGACTTGGTGAGAGAAGAAGCCCAGAAAATGAGTAGTCTTTTACCAACTATGTGGCTTGGAGCTCAAAATGGCTGGTAGGTGTCAATGCTTTTAACATTAGAATATGTTGTTTTACTTTTGCTTTTGAAATCAGAAGATAAGTAAAATATGGTAAACAAATACAAAAAGTGTGGATTAATGCAAAGAATTTTATATATACACACAATTTGATGTTATGTTGCAACTACCACATAAACTGGACTTGCACTGGTTCTGAATAGTAAGCCATATGTTTCTTTGTCACAGAATGTTCCCTTTCTATAATATTCTTGGAAGAAGAGGTATGTAAAATTTTAAAATCGAGGTGCTCCAGAAATAGAAGATCCTGAACAGCACAAAGACAGAGAATATTTAATTTATGTAGGCTAGAATGTGGGCAGGAAAACAGGGATTAAACCAACATTTTGGCTGCAGGAAGGCCCAATCCCAACTTTTAGTGAATTTTTTACTAAGATAGGTAAAACAAATCACAATCTGCAAAGTCAGATGATGATGACTAATATTATATGGTTTGTTCACTTTCCGGTTGTGTGGAGAGTTTTACAAAATTGTGCATTTACAAAGGTTAAGCAAGATTACTGTTGAGCATCTCTAATCCAAAATTTAAAACTCTTTGACCACTGTTATGATGCTGGCAGGTAATGCTCATTGGAGCATTTTGGATTTTTGAATTAGGAATACTCAACTGTTATGTATGATGTAAACATTCTAAAATCTGAAAAAGTCAGAAATCCCAAGCATTTCAAATAAGGGTTACTCAACCTGTAGTATGTCTTTTTCATATGAGTCCAATACTATAAAGTGAAGAGTTGGCAAACTTAGTGTAACTCTCTTCCAGTAGAGCATTATGGGCATTGTAGTTTGAATTTCATATAAATCTCCCCTGTCGTAAAATACCCTTGATTTCCCCCCCACACACACTTTTAAAAATGTAAAAAGTATTCTTAGCTTGCAGGCTGGATTAAAACAGGTGGCAGACTGGATCTGGCCTGTAGGCCATAGTTTGCCACTCCCTATGTGGGCCACTCTGTCATCCAAAAGTTATAGATCAGTGTAGTAGAGAGGTAAGGCAATTCAAAAAAAGAGTTTTGCCCAAGGACTAAGTGTGTGAACCTGACTGTGCATTGCACTAGTTCTTGCTTTTCAGTCTTCATATGTTTTTCTTTGCTCAGCAGCCTATTTCTTTACCTTAGGCCTACCCTCACTCTCATTTTTCTTTTCTGACCATTGCACAAAAGCAGCAGCACCTTTTCCTAAAATTTGTATGTTACTCTTCTTTCCTTCTGAATGAACTTCGCGATCATTGTTAGATATATGCAATGTCTTGATGTTCTCTATGCCTTACCAGTGTTGACTTTGTTCTTACAGTTTGTATGTCCATTCATCTGTAGCCCAGTGGAGGAAATGTCTCCATTCCATTAAACTTAAAGATTCGATTCTCAGTATTGTGTAAGTTTTATTTTGGAAATTCTTCTTGTTAAAACTATGCATTTTGGTATAAACTAGATTTTAAGACTTTGAAAGCTAATACATGTTTCACGACTAAATTAGTATCCAATTTGTTTGTTTTTTTAACCCTTTTTATGGAACTAGAGAAGTTAAGTGAGAATGAAACTGTATAATAGAAAACGAAGTAGAAAGGATAACTTGCTTGATTGAGTCCTCACCATACTGCGATTTATTTAGCACTGCAGGAAATAACCAATACCTATTAAGTTATGTTTATTTTAGAATATTCTTTATGGCTTGTAAATATGTTGATTGGGGCATTGATTACTAGTTCTTTTCTATGTGTTCACTGTAAAAAAATCAGACAGTTTATCTCTGAGCCTACAGGGCTGACTCTGTTGGTTCCACTCAAGGTGCATGTCTCTGGTCTTTAGAGTTTGTGTTGATTGTCTGTGATGAGAGGAGAACCTTGGGCCAGAAAGTGAAATAACTGAGATACCATTCATACTGTTTATTTAGTTCAGCTGACATTTTTTCATAGCAGGACATCCACAGTGAAGAAAGTGGTGTGTTCATTTATATTCAGGTGTCAGCTCCTTAACTCATCACAGATTGGCCCTTTGTGAGGCCTTGAACTAGTTCAGTAGCATGTGGTCCCTTCTGTATTCCTGAATGGAGAGTTCTGAACTCCCCTTTCCTGTTTGCAGACACGTGAAGGGAATCGTGTTAGTAGCCCTGGCTGACGGCACCCTTGCAATCTTTCACAGAGGAGTGGGTGAGTGGTGATGTGTGTATAACATGGACACTAATTTGTTGCTTTGCAAAGCATTTTTAAGTAGATTGGTTTATGTTTTAAAGAAATGATACTCAGTTTAAAGAATAAATACTAACAATACACAACATCAGTAAATATATTAGTGCGTGCATGGAGGTATACATTAACAGATACCTTAGGGAAAATGTGTTTACCACAATGGGCATTTTATGGTGCTTTTATTTTATTTTATTTTTTGAGACAGAGTCTCGCTCTGTCGCCCAGGCTGGAGTGCAGTGGCGCAATCTCAGCTCACTGCAAGCTCCGCCTCCCGGGTTCACACCACTCTCCTGCCTCAGCCTCCCGAGTAGCTGGACTACAGGCGCCTGCCACCACGACCAGCTAATTTTTTTGTATTTTCAGTAGAGACAGGGTTTCACTGTGTTAGCCAGGATGGTCTCGATCTCCTGACTTTGTGATCTGCCCGCTTTGGCTTCCCAAAGTGCTGGGATTACAGGCGTGAGCCACCGTGCCCGGCTGGTACTTTTAAATAATGTGATAGGGAGGCATTTGTTTTTCATTCATATACTTATGCAATTCGGAGAAACTTGGTGTTTTTTTAATGTCCTATGTGTTAAAAATAATTTGTGTCCACTTAACATTTGGACTTTTTCTTAAAGAATTTTAATTGGGTAAGATTTAATCATTTTCATGTCACCTTATTTATATTCTCCCCCTTTAAAACCATTGTTTCATCTATAGAGGGGTGGTGGTATCAGAAACCCTACCTTAAATGAATTAAGTTGAGGGAATTTAGTATGTATTCCTCCGTAACTCCTTGGTACTTGTGTCAACCAAAAATGATACATCATTTTCTACCCACTTGATTGGTATATCTAGGAAGTATTATGAAACATAGATACCCTGAATTTGGATTTTAGAAAAGCTTTTCCCAAAATCTCCTATCTTTCTGGGCTGGGGAAATGTGGAGTAGATGACAGTTAGGTGCTTTTGTAATTGATTGGTACCTGAAAATTGCTGGTTAATGACTCCATATCATCAAAGAGTGAGAGGGCTCCATTTTACCTTTTTCAGCCCTTTATCTATGTTTAATCTTTACAGTAAATTATTAAGAAAGTTCCATGGTCATCCTCATTTTATAGATGAGGAAACTGAAACACAGAGCATTTTGGTAACTTTTTCATGGCCACTCAGCTAATAAGTGGAAAAGCCTAGAAAAAAAATGAAACAATGCATGTTTTGGTAAATTGAATTCAAAATAATATTGACAGAATAAGACAAGTAAAATGCATTTAGTAAGTGTCAATGTAAAGTCCTGCATTTGAGTTCAGAAGAGCACGATGGGGAGACATGTCTGAAGAGTGAGAATTACCTAAAGGTTGACTATAAACTCAATATGAGTTTAATGCCTTAAGCCTCAAAGACAAGGCTGGTGATAATCCTGCTCTACTAGGCTAGATAAAGACAGCATATTCAATGGACATCAACAAAACAGAGTTAGGATGAAGGGTCTGTAAACTGTGGTAGGTACAGAGCACATGCCAAAGATAACTTGGTTTTGAAAAGAGGAGACATAGGGCTGTAACGAAGAAGTTTGTACTGGATTTATTCTTTTGTTTCCACTCTGCAAGACTGCAGACGAGTGGGTGATTACATACAAAAAGACAGACTTTAGCTAGGTGTGGGTAATATTTTTCAATTAAAGGTGTCTGAAAATAGAATGGCTGCTTTGTGAGGCAGTATGCTCACAAAAGCTAACAAAGCAAAGCGAGGTTCTGATGACTGGTTCTCCTTCATATTTCTAGTATCACTGAAAATATAGTATGCATAATTCCTAAAGTGTTAGCAATGAGTTGCCCTCAACTTCTACCCAAGAAAATACATCAAAATGCACGTGACTGAGAGACGTTATTCCCAAAATAACCTTAAGTCCATTCTAATTCGAAAAATATTATGATAAACAGATAACTTGTAACTGATTTATCATCACATCACTGCTTTTGTGAGCATGTTTTAAAGGGGGTCTAGGTACTGGGTGGCACTTTGAAGCAGATGACCTTTGAGGGTCTCTTCCAACTTTGCAGCTTATGGAATAAAAGAACCCAGGCTGCAAATAAAAGATATACTTAGTACATGGTACTTTGAGTGCTTCCTCAATAAATTTAATTATACAACAAATAAAATGTTTCTTGTGTTGAAATTGAGTAACAGGTGGTATGTATTTACTATAACCTTTTATTTTTTTTAAAGATGGGCAGTGGGATTTGTCAAACTATCACCTCTTAGACCTTGGACGGCCTCATCATTCCATCCGTTGCATGACTGTGGTACATGACAAAGTCTGGTGTGGCTATAGGAACAAAATCTATGTGGTGCAGCCAAAGGCCATGAAAATAGAGGCAAGTTATTAGCCTATGTTTTCTGTATTTATTGAATTTGTATTATCCGAAGACTATTAGACTATAATTATTTTCAGCTTCTTTAGAAATTGTTTCTGGATCTGTGTGTTTTAGGGCACTTGAGTAATGTATTTGAATATCTTAGCTTTCTGTGTTACTTAACTCTCTTGCCAGTTTTGACTGTGAGGGTAGAAAGTGGCTTTTTAAAAAAGGAAAGAGGATTCATACGTGAATGTTTAAATGTGTGTCTGTGTATGTATCCAGAAATATGTATGTGTTTTTGTTTGAATACATGGTTCTTTTTATGTTTAGTTATATGAGGATTGTTTGAGAAGAGGATTCCTCCCTGTCCTCCCCACGTGTAATCCAGGCACATCCACATGTGTGTCCCAGACAGAAATAACATTGCACTGGGAATTTGTTGTAAAAATGAAAACCTCCTAACCTCCTAGCATTATTTTCTTTTTTTCTTTTTTCTTTTTTTTTTTTCTGAGACAGAGTCTTGCTCTGTCACCCAGGCTGGAGTGCAGTGGCATGTTCTTGGCTCACTGCAACTTTCGTCTCCCAGGTTCAAGCAATTCTTCTGCCTCAGCCTCCAAAGTAGCTGGGATTACAGGCTCCCGCCACCACAGCCAGCTAATTTTTTTTGTATTTTTAGTAGAGACGGGGTTTCACCATGTTGGCCAGGCTGGTCTCGAACTCCCAACCTCGTGATCCGCCCACCTTGGCCTCCCAAAGTCCTGGGGTTAAGGCATGAGCCACCGCGTCCGGCCTAGCATTGTTTTCTTACGGTTTTTTTTTTTTTTTGTCACAATACATAAATGCATTCTAATTGTTTAGGGGGACAAAAAGCATACAGGAAATTTTAAGGTGAAAGCCCTCCTTCACCCTCCCCCAAATCACATTTCTTTCCCTAGAAGTCTCAAAGTCAACCATTTGGTGTTTGTTTTTTATATCAATTCTATCTATCTATCTATTCTTTCTTTCTTTCTTTCTATCTATCTATCTATCTATCTATCTATCTATCTATCTATCTATCTTTATCTGTGTATCTGTTTATATCTATCTAATTAGCTAGCTATCTGGCTGTCTATCCATCCATCCATCCATCCATCCATCCATCCATCCATCCACACACAGGTTGAATATCCCTTATTGAAAATGCTTGAGACCAGAAGTGTTTCAGATTTTGGATTTTTTGCAGATTTTGGAATATTTGCATATACATAAATAATGAAATATCTTGGGCATGGAACCCAAAGTCTAAACATAAAATTTATTTATGTTTCCTGTATACTTTATAACAGTGAAAAATATGATATACCATTAGTGCAGTAAAAAAAATACTGTGTTCAGCGTGACTTATGGTATCATATCGGCACTTAAACACTTTCAGATTTTAAAGCATTTCAGATTTCAGATTTTTGGATTGGGAATGCTCAGCCTGTGCCTCACACACATATACAGCAGCGTGGGTTCCTTTTAGTTTAATTATATTTTGGTATTTTTGTTTGTTTGTTTTGAGACAAGGTCTCACTCTGTCACCCAGGATAGAGTGCAGGGGCGCAATCATAGCTCACTGCAGCCTCAGACTCCTGGGCTCTAGCAAGCCTCCTGCTTCAGCCTCCCAGGTAGCTGAGATCACAGGCACACACCATTATACCTGACTAATTTTTCTTTAGTTTATTTGTAGAGACGGGATCTTGCTATGTTGTCCAGACTGGCCTCAAACTCCTGGGCTCAAATAGTCCTCCCACCTCAGCCTCCCAAGTAGCTAGGAATACAGGCATGCACCACTATTCCCAGCTAATTTTTGTATTTAGAGTTGGGATGTCACCATGTTTCCCAGGCTGATCTCAAACTCCTGTGTTCAAGAGATCCTCCCACCTCGGCCTTCCAAAGTGCTGGGATTACAGGTGTGAGCCACCAGCGCCCAGCCTGATTAATTATAATTGTGATCTTATTTCAACACAGTGGCTCTGCAACAACACAAAATCCGGAGATAAAATCTTTCTGTTAGGCCAGGTGCGGTGGCTCATGCTTGTAATCCCAGCACTTTGGAAGGCCGAGGTGGGCAGATCACTTGAGGTCAGGAGTTTGAGACCAGCCTGGCCAACATGATGAAAGCCTGTCTCTACTAAAAATACAAAAATTAGTCCGGCATGGTGGTGTGCGCCTATAATCCCGCTACTCAGGAGGCTGAGGAAGGAGAATCGCCTGAACCCAGGAAGGGGAGGTTGCAGTGAGCCGAGATTGCGCCATTGCACTCCAGCCTGGGCGACAAGAGTAAAGACTCTGTCTCAAAAATAAAAAATAAAGAAATAAAAAAAATCTTTCTGTTGAGCACTGTTACATAGTGTGGATGCGCTAGTATTGCTGTTATAAGGTGATATCCTATATAGTGCTGAAGTCCAATATCCCGTTCTTAGTTCTTTATTTTTTGCATTCCAGGATGAAAACAATTGTGTATATAAGAGTAATCATGTTTAATATATAATATTTGGGCTTGTCTTTTAATAGTCTGCTAACTTGTGCAAATTAGCACAGTTTTAAATATGAAATTCTATGTAGCAAAAGTAACTTTGTGATTGGACAATCTCTCCTAGAAATCTTTTGATGCACATCCCAGGAAGGAGAGCCAAGTGCGACAGCTTGCGTGGGTGGGGGATGGCGTGTGGGTCTCCATTCGCTTGGATTCTACGCTCCGTCTCTATCATGCACACACTTATCAACATCTACAGGATGTGGACATTGAGCCTTATGTAAGCAAAATGTTAG
>hsa_circ_0013979	chr1	149830751	149831245	-
GCTTATGATTTTACTGTGTATGTATTTGGGAGAAGAAATTCTGTCAGCTCCCAAAGGATAAACCAGCAGTTGCTTTATTGGTCTTCAGATGTGGCTGCAAACACTTGAGACTGAACTAAGCTTAAAACACGGTACTTAGCAATCGGGTTGCCAGCAAAGCACTGGATGCAAGCCTTGCCTTCCAGAAGCTTACCAGTCGGGTTGCCAGCAAAGCAGTGGATGCAAGACTTGCCCTCCAGGAGCTTACCATCACAACGAAGAAGACAAATAAATGCATAATATATAGACGACATAAATCCATACTGTACACATTTAAGAATAAACAGTCCAGTAGTAAGAGGCAGTACATATTCAATCTGCTGAGAAATGTAGACAATAACTACTATAAGAATCCTAATGCTACAGAAGTCACTGGCTGCTGGGAAACCGGGGAAAACTTGGCTATGGACGTGGGGGCTTGTGTCGGACTCTGAATAAAGAGCAGAATGATTGGC
>hsa_circ_0018359	chr10	51381438	51384357	+
GATACAGATGAGTTTATTTTACCTACCGGAGCTAATAAAACCCGGGGCAGATTTGAGCTGGCCTTCTTTACGATTGGAGGATGTTGCATGACAGGTGAGTGTTACATACTTTTTTCTCAAGAGTGCTCAGTTCAAGTAGTTGAGGGTGCGTAAAATCAAAAGCAATTAGAATGTTGGTTTCAGGGTTTTTTTTTTAATATTTACATTTGTCTTTTTCTATTAAATAAAAATGAAAAAGAATCAGAAGTGTAGTTATGCAGATTTGAGTTTGTTTTTTTAATATAAAGCTGTCTTTATCTGGGTGAATTGTTATGATTTACCAGGGGCTGCGTTTGGTGCAATGAATGGTCTTCGGCTAGGATTGAAGGAAACCCAGAACATGGCCTGGTCCAAACCAAGAAATGTACAGTAAGTCTCTTGTAACCATCTGATGTAGTGATACTTGAATATTAAGCTCTGTTGTATTGGTTTGATGAGTACAACCTTGAGATTACAGATGGTTAGCATAGTTATGTGCTTTTTTGTCTTTGTTTTTTAATCTTAATCAAAATAAAAGCAACTAAGGAATCAGATTACTGACTCTAAGCTTTTAAAAAGGAGTGATTTTTTTAATCAGTGTCCCTCAGTCAGCTAGTGCTATGCCAGCCTGACTTCTCAGCTGCACCTGTTACATTCTCCAACCCTATGTGACTTGCTTTTCAAATTGTTGAGTTGCTAATGGGAATTTTGGATTGTTTGGGGGCATGCAGATCCATAGGAAATGGTAATGAAGAATAAGCAGCTCATGAGAGTGATGGCTCAAGCTGCCATCATTTAACTTGAAGTTCTTACTGTCTTGACTTTATGTTTCCGAAATGATGAGCCAGATACATTTTAAATAAAATTTTTAGAATTAGAGTTAATTCCAAAAGGATAAGACACAGTTTTCTGTTAGAACTTGAAGTTACAGAGAAGGGAAAGTACAGTTAAAAGGATCGGAAAGTATGTTTTCACCCAACTTAAGAAGTAAACATGGCCAGTCCCTCTTGATATTCCTTAAACAATATGTTTAGTTTTGCCCATTTTTATGCTTCATGTAAGTGGAATCATGAGTATGTATTCTTCGATGGCTACTGTTTTGTTTTAGGACACTTTAAACTCCATCTTCCTTTCATATTGTTCAGCCAGCAGATGGCACCAGATGTGCTAGAATTAGACCATGGGAAACTGGAAGGCCTGTTAAATTGTGTGGTTTTTTGAGAGACAGGGCCTTGCTGTGTTGCCTGAGCTGGAGTGCAATGGCGCCATCACAGCTCACTGTAGCCTTGACCTCCTGGGCTCAAGTGATCCTCCCACCTCAGCCTCCCGAGTAGCTGGGACTACAGGCACATGCCACCATGCCCAGTTAATTTTTTAATTTTTTGTAGAGACGGGGTCTCACTGTATTGCTCAGGCTGTTCTCAAACTCCTGAGCTCAGGTGATCCTCTTGCCTCAGCCTTCCAAACTGCTGGGATTACAGATGTGAGCCACTGCGCCTAGCCCTGTTAAGTTTTTTATATTCCTGTTACTGTGTGGATCTCTGTCCATGCTTTACCAGCCTAGATCCTTCAATATTTTTATTACTTGTCCCTCGCTTCAATAATATTTTTAAGTTTTTGTATTATGGGGAATTTTGAATATATAAAAGTAGACAAAATACATAGCATAGTGAACACATGAACCATAACGCATCCTCAACAACCATCAACCATGGCCAGTTCTATCCCATTTCCTTCTCCTCTCCCATCTTATTTTGAGACAAAAACCCCAATATCATATTAAATACAAATTTGGAAGTAGATCTCCTAGAAAAGACAACTTGCTTCCTTTCTTAAAACAAGTTATTAAAATGCTTGTTAAAAATGAAAAAATGATGGCTGAACTTAAAATATGTTAGTAAATATGTAACATAATTAGAAACAATATACTTCTGTTTGTAAACATTACTGATTTTTTAAAACAATCTTTTAGAAAATACAAATTTTTGTTTCTGTAGAACATTAATTGAGTCGTTTAATAATTAAACTGAATGAGTTCCTTCACTCTTTGTTACTGTATTTCCATAATTTCCAGCAGTAGTCAGCTGTCTGGACAGAACCATTCCTGGGATCATGTTACACTGCTGGGAGAAGAATGTCTTCTCTTCATCCAGTTGCGTCCATCACTGTTCTGGTGGTGTCTGGCACTGGTGCAAGGCAGAACTGTGCTTCCTTGAGAGTGTGCTGAGCATTCACCTTGGCTGCTTGGTTCTAGTCTAGGAGCAGACACAGGGTGCTTTCCCCATGTATTCTAGTTAGATGGCTGATTCCTTCTCTTTAATTCTACTTTATATTCTGTACTTTGATATTCTTTACTTTATATTCTGTACTTTGATATTCTTTACTTTGATTATCTTTAACATTCTAAGCATATGTTCCCCTCCCAAAAAGAACCTTTTAGAAGCTAGCTCGCCATAGTTAACAGTGGCATTTTTTACATAGATTAGTTTCTGTAAACCTCTGTAAGATACATTCCAGGCTGTCATTCAAAGCCTTATATATATTTAATGTGTATTCATTATATTATACATTTAATAATAAGAGTTTTCCTTATTATTATTATTAAGGACTTATATAAAAGTCCTTAAGACTTTTGCCTAAAGTTTTGAAAGTTTTAACCTAATTTTCACTTATGTAGAGTAAAAACCATCCTTATTGAAATCGGAGATATTAAGATGTATTTTAGAATTTAAAAAACTTTGCGCCCTGGGTCTAGACATGTTAAATAGCCATTATTGTTTTTAAAGGTTACTAGAGAAATAATGATTCTAAATACAGATTCTTTCTCTTTCTGCCCTGATAGGATTTTGAATATGGTGACTAGGCAAGGGGCACTTTGGGCTAATACTCTAGGTTCTCTGG
>hsa_circ_0000448	chr12	120592773	120593523	-
GGGCTGATGGAACTCCACATGGTATTGCCAGCACCTGATACTGATGAGAAGAATGGCCTGAACCTTCTGCGGAGACTCTGGGTGGTCAAGTTTGACAAGGAGGAGGAGATCCGGAAGCTGGCTGAGAGGTGAGAGAGCCAGCATGTCGCTTTCTCCTGCTGCATCCTCTCTTCCTTTAGGAAATAACTGAACCCAGTGTGCTCAGCCTCCAGTGGGAAGAAGGGCTGGGCTGGCAGGGCAAGTGCTGCAGATCTTTGTCTAAGCAGCCCCTGCCTTGGATCTCCCACAGGCTCTGGTCAATGATGGGCCTAGACCTGCAGCCAGACCTCTGCTCCTTGCTGATTGACGACGTGATCTATCATGAGGCGGCTGTAAGGCAGGCAGGGGCCGAAGCCCTCTCCCAAGCAGTGGCACGTTACCAGCGGCAGGCGGCGGAGGTTATGGGCAGGCTCATGGAGATTTACCAGGAAAAGCTCTACGTGAGTGACCTGTGCAGCCCTGATGCAGTCTGGGTGTGTGCGGTTGGGTGGGTCTCTGCTCACCCCGCTACTGCTCCAGACAGGAATCTCGGGGCTCACGGTGGCTCAGGGTAGCTGCGGCTAGTTTCCTGCCTCACAATCCTGGTGCCCAGGTCATTGATCTGCCCGTTGCAAAGCATTTACCAACTTGTCTGTTGCAGCGGCCGCCCCCAGTGCTGGATGCTTTGGGACGAGTTATTTCAGAATCTCCTCCAGATCAGTGGGAAGCCAG
>hsa_circ_0000533	chr14	45696965	45700483	-
GGAAAAGACCAAACAAAAACAGAAAACTGGAAGATCTGTCCGTGACATAAGGAAATCAATGAAAAATGATGCACGAGAAAACCAAACAGATACTGCTCAAAGAGCCACCACCACTTACGATTTTGATTGTGATAATTTGGGTATGTTTTGTCTTTACTTCTCTGTTGGTACAGTGGTTAAGTTCTTACATGGTCTACATTGTTTATGGTTTATAATGTGTATAGTAGTAATGTGTATAGTATAGTATTCTTTGACTTATACTGCCCCCACATTCCTGCTTCTTCACTACTATATGAGAAGTAACTATAATACAGATTAATCATGGTCAGGATTCAGCTTGCTTCATCAAATACCACCTTTGCCTGGGCCCAGTGACTTATGCCTGTAATCCCAGCACTTTGGGAGGCTGAAGCGCAAGGATCGCTTGAGCTCAAGAGTTTGAGACCAGCCTGGATAACATGACGAGACCCTGTCTCTACTAAAAGTCAAAAAAATTAGCCACACATGGTAGTGCATGCTTGTGTTCCCATCTTCTTGAGAGGCTAAGGTGGGAGGATCGCTTGAGCTCAGATGGTTGAGGCTGTAATGAACCATGTTTGTGCTACAACACTCCAGTTTGGGCATCAGAGTGAGGCACTGTCTCAAAAAATAATAATAATAATAATTACCTTTTTATTAATCAGAATACCAAAGAACACTGGTAAACAAATTAATGAAAGATGATTGTTCTTTTAATTTCCTTGACCCAAAGTATTTAAGCTGCCAACCTACCGCAAACCTGTTGTAAAGACATATATTATTTTTGTACTAAATTTCATTCCTACGGATAGGCAAAATCTGTTTCCTTTCATGGAAGAAATGGAATTCAAGAAAATGCTTTTCTTGAATGACCATTGCTGTAACGACAGATTGCAGAACTGTTCTTTTTTTCCTCTCTCTTTTTTAATAAGGAGACCAACTTGCCAGAGCAGAACTGTTCTGTATCAGCTCTTTGCCAACACTATAATCTGCTTCACTTGTATAAAAATGTATGAACATTAACTTACAGCTCTTTCTAAACAATATAGATGAGTAAAAGTTACTAAAATATGTTGTAAACATTTCTGCTGATTTTGCCTTAAACTTGTAACTAAGAGCTTTACAGAACTTCCAAAACTTGAAAGAGTTCAGGAATCCTTCTGCCAAAAACATAGCACCATACTGGATATAAATGTACCTGTATCCTATTCTAACCACTCCCCAACCCGCATTTGAACTTCCACCCTTGAAACTTTGCTTATCCTTTCTAATGCAGAGAAAGGAATACGTTAAATATGTAGATGACTGCTTCCCCAGAGCTAGCAAAAAGTCACTTACCATTGCCCTAGTTCCTTCTCAACCCTTCCTCTTTTTATCAAAAGTCATCCTATTTTCTCTAAATTAGGCATATTGCCTATTTTTATTGCTGGAGCATCTTGAGTATGCTGGAACCTTGGGGCTTCGGCACCTGCTCTCTACTTTTTTACTCCTAAAACAAGAAAATCCTTGACAGTATATCTCACTTTTAATCATTTGTTGGTCTTTAGTCTTGGTTCTTACCTCTTCCTGTACCCCATTTCACTTAGAGCCAGCACTTATTAGGGATTTGATCTTAATTGCAAATATTATCAGTAAAGTGTTTAAGAAAGCTATTGACAAGAGAAATGAATACAAATTTAAAAGACTAAAGTTTGGTAAACTATTTTACATACCAGCTGTGTCCATAGGAAAATCACTCAGCAATTTTTTTTTTTTTTTTGAGACAGGGTCTTGCTCTGTCTCCCAGGCTGGAATATAGTGGTGCAATCATGGCTCACTGCAGCCTCAACCTCCTTGGTTCAAGCAATCCTCCCACCTCAGCCTCCAAAGTAGCTGGGACTACAGGCATACAGTACTGCACTTGGCTTGTTTTTTATTTCTTGTAGAGATGGGATCCTACTATGTTGCCAGGCTGGTCTCCTACTCCTGGCCTCAAGCAGTCCTCCCACCTTGGCCTCCCAAAGTGCTGGGATTATAGACATGAAACATGGCACCTGGTGTCAACATTTTTAAAGTGCTTTCCATGAACCCTGGTCTATTAAGTTTTAGGAACTTAGAGATGAATAAGGCATGATTCCCCCCACCCCCACCCCCAGGGATCTTGGTTTAGGGGCAAATATTAATATATTCTGTTATGATTGCATCATTTTTCTAGTGTAATTCATTAGATCTTTTCTTAATGAAACTGTTAGACACTATCTTCATATCACGTAAGTTATTTTGAGTGGTGGTTGGGGCTGTTATTAATTTTATTATTATCATTGCACTTTGCATGAAAAAAACAAAACCACATCTAACATTATATAGCTAAGGTTATGTAAAGGTACCAACCCATGTTAATTTAAGATAATGTAATTTTATGTATGTGTTTTAATGATTTGCCTAAAAAGTACTTGTGTATCATAGTATTGCTCTTAAAGCACTTTATCTCTGTTATTACACTTACCAGAGTATATGATAAATGACCTATCATAATAGAAGCTTCCTTCATTATATGGTAATATTTTCAAGAGCAAGGACTAGTCAGTACATCTTTAAAGAATAGCTTCTAGAAAAATAACAAAATGTTTTTATACTTTTTATGAATCTGTTTTAACTTACCTAGAATTCCAGCTTAGTAACTGTTTGTTGAGCATATATTATATACTGTATAATTTAGTTTTGCTCAAAATTTTAATTACAGAAATTTAGTTATACATTGGAGTACATAAACTAGTTGAAACATAATTCTACATACATGAAGAAATAGAAGAAGAACAGTTATTAGCTTTCTATTTAGTTGATGTGCAGTTAGGATGAACAGGAATTTTTATTTACAAAATGGATTAACCTTACTATTCTGTCTTTAGATGTGACAAAGGAGATCCAAAACAGATGGTCGTGAATAATATGGCTGTCTAGGCTTTTTAAATTTTTTTTGAAGGAAAAAAAGTGATTCAAACAAAATGTAGCGTAGCGCTATACAGAGTGATTCTTTCCAAATAAAATTGCTTTATATCCTAGTCAAATTATAACAAATATTTATGACAGAGGGATTAGACAGATTATCATTATTATTTCTGAGACAGGGTGTTGCTCTGTCACCCAGGCTGGAGTACAGTGGCACAATCACGGCTCACTGCAGCCTCGACCTCCCTGGCTCAAGTGATCCTCCCACCTCAGGCTCCCAAGTATCTGGGACCATAGGCTTGCACCAACCTTTTATTCTTTGTAGAATCAGTGTATCACTATTTTGCCTAGGCTAGTCTTGAACTCCTGGGCTCAAGCAATCCTCCTCCCTCGGCCTCCCAGAGTGCTGGGATTACAGGCGTGAGCCACCACACCTAGCGTCAAAGTTAATTCTTCATGTAGAAAAGCAGCTTCTCTTTTATATAACCATTTATTGAAATCTCCATCTTTGTATTCATAGAACTGAAGAGTAATAAGCACAGTGAGTCACCAGGAGCTACAGAATTAAACAT
>hsa_circ_0049494	chr19	11670275	11675307	+
GGCAAGTGAGGAATATGAAATAACCTTATGGCTGAATCAGGGTGAAGGGGAAGCTTGTAAGCATGGAAGACGCTCTACTCAAACTAAAAAGTTCAAGTTCTGATCCAGCAGATGAAGAGGGAGGCCTGAGAGGCTGCTGTTCTAACTCGCTCCCAGGTGACTTCCATGCTGCTGATCCGCAGACCACATTTTGAGTGCCCAGATTGTAGTAGATGAGGTTGAGTGGACAGGCTGGGGCCAGATTCCATGGAGCCTCGTGGGCCGTGTTAAGGATTTTTATTTTTTATTTTTGTTTTATTTTATTTTATTTTTTTGAGACGGAGTCTCACTTTGTCGCCCAGGCTGGAGTGCAGTGGCTCGATTTCGGCCCACTGCAACCTCCGCCTCCCAGGTTCAAGTGATTCTCCTACCTCAGCCTCCCGAGTAGCTGGGATTACAGGCGCCGGTCACCGCGCCCGGCTAATTTTTGTAGTTTTTTTTTTTTTTTTTTTTTTGAGTAGGGATGGGGTCTCACCATCTTGGCCAGGCTGGTCTTGAACTCCTGACCTCGTGATCCACCCGCCTCGGCCTCCCAAAGTGCTGGGATTACAGGCGCGATCCACCCGCCTCGGTCTCCCAAAGTGCTGGGATTACAGGCGTGAGCCACCGCGCCCGGCCAAGGACTTTTATTGGTTTTTATTTTTGGTTTTGTTTTTTTCTGAGACAGGGTTTCGCTCCGTCGCCCAGGCTGGAGTGCAGTGACGCCATATGGGCTCACTGCAACCTTAGCCTCCCGGGTTCAAGCGATCCTCCTGCCTCAGCCTCTTAAGTAGCTGTGATTACAGGTGCGCACTACCATGCCTGGCTAATTTTTGTATTTTTAGTAGAGATGGGGTTTCACCATGTTGGTCAGGCTGGTCTCGAACTCCTGACCTCAAGTGATCCATCCACCTCGGCCTCTCAAATTGTTGGGATTACAGGCATGAGCCACCACACCTGGCCTGAAAAAGATATTTCAAGATGGAGAGAGAGAGGGGTTAGCTGTGTCACGTGTCCCTGAGTTGAAGAAGATGAGGAAAGAGAATTGACAGTTGAGTTTGGCAAGGGTCTGGTCCCTGCGGACCTTGATAAGAGCTGTTGCATTAGAGTGTTCAGGAAGATAATTTGTAATGAAATGTATTTCGAATACAGATGCTCTTTGATTTACGATGGGGTTACATCCCGATAAACCTATCATAATCAAGTCAGGGGCTGTCTGTAGAGGGATCTCTAGGATATCCCCTAGGGGGCAGTGTTACCCTGGTAACCGTCAAGTGTAACCAGTAGAACTGCCCTCTTGTGAGACCCTTTTTCAGTGCTGGAGCAAACTAGAATACACACAGGATGGAATCATACTATACAGTTACCGTGCAACTTGCTATTTCCACTTAACCATCTATACACGTATACCTAACTTTTGTTTTTAGTAGCTACATGATTCATAGTGCAACTCTGCCATAGTATAATCAACGGTTATCCTACTGATGGACAATTCCTGGACTTTCCTGAGTTTTGCCACTGTGATGATGCAGTAAATGTCCCTGAATCAGTATCCTTAAGACTGGATCTTTAGTGAAGCATAGTTTTCAAAAAATGACATTTGTGAGTACAGTGTCTCACCCCAGTAACCCCAGCACTTTGGGAGGCCGAGGTGGGAGGACTGCTTGAGCCCAGGAGTTTGAGGCTAGCATGGGCAACATAGTGAAATCCTGTCTCTAAAAATAAAATAAAATAAAATAAAAAACAATAAATGATGGCCGGGTATGGTGGCTCACACCTGTAATCCCAGCACTTTTTTGTTTTTGCTTTTTTTTTTTTTTTTTTGAGACAGAGTCTTGCTCTGTGGCCCAGGCTGGAGTGCAGTGGCGTGATCTCGGCTCACTATAACCTCCACCTCCTGGATTCAAGCAATTCTCCTGCCTCAGCCTCCTGAGTACCTAGGATTACAGGTGTGCGCCAACATGCCTGGCTAATTTTTGTATTTTTAGTAAAGATGGGGTTTCACCATGTTGGCCAGGCTGGTCTTGAACTCCTGACCTCGTGATCTGCCTGCCTTGGCCTCCCAAAGTGCTGGGATTACAGGCGTGAGCCACGGCGCCTGGCCCATCCCAGCACTTTGGGAGGCCAAGACGGGTGGATAACCTGAGGTCAGGAGTTCAAGACTAGCCTGACCAACATGGTAAAACCTTGTCTCTACTAAAAATACAAAAATTAGCTGGGCATGGTGGCAGGCACCTGTAATCCCAGCTACTCAGGAGGCTGAGGCAGGAGAATCACTTGAACCCCGGGAGGCAGAGGTTGCAGTGAGCCGAGATCGCGCCACTGCACTCCAGCCTGGGCAACAAGAGTGAAACTCCATCTCAAAAAAAAAAAAAAAACAAAGACATTGAGTCACAGGATGTATATATCTTTCATTTTGTTCATGATTGCCACATTAGTTTTCTCTTTTTCTCTCCTTTCATCCCTTCCCTCTCTTACTTCCCTCCTTCCCAGCTTTGTTGGATGTAATTGACTGAACATGAACTGCTCATATTTAAACCATGCCTGGCCGAAATTGCATGTTTTGACATACAGGTATATCATTAAAACATGACCATAATCAAGACAATTATTTCCATCACCCTAAGAAATTTCCTCTTACCAGTAGCCGAGTGTGATGGCTCATGCCTGTAATCCTAGCACCTTGGGAGGCCGAGGTGTGCGAATCACGTGAAGACAGGAGTTTGAGACCAGCCTGGGCAACACGGTGAGACCCCTTGTAGTCTCCACTACAAATACAAAAATTAGCCAGACATAGTGGCACACGCCTGAAGTCCCAGCTACTAGCGAGGCTGAGGCTGGAGAATCACTTGAACCCGGGAGGCGGAGGCTGCAGTGAGCCAAGATTGTGCCACTGCACTCCAGCCTGGGTGACAGATCAAGACTCAGTCTTAAAAAAAAAAAAATAAGAAAAAAAAGAAATTTTTCTCTTGCCCTTTTGTGCTCTGTCCCCTACTCCAGCCCCTGGCCCTAACTGATTTGTTTTTGGTTCCTGTAACTTTGTCTTTTTCAGAAAGTCATATAAGCTGAATCATACAACGTGTAGCCTTTTGAGCTGGGCTTCTTTCCCCAGCATAAGATGTTTGAAACTCACTCATGTTCCCAGCATTTTGGGAGGCCAAGGCGGGTGGATTGCTTGAGGTCAGAAGTTCAAGACCAGCCTGGCCAACATGGTGAAACCCCATTTCTACTAAAAATACAAAAATTAGCTGGATGTGTTGGTGTGCGCCTGTAATCCCAGCTACTTGGGAGGCCAAGCCAGGAGAATCACTTGAAACCAGGAGGCGGAGGTTGCAGTGAGCCGAGATCACGCTATTGCACTCCAGCCTGGGCAACAGAGCCAGACTCTGTCTCAAAAAAAAAAAAAAAGAAAAAAAGGAACTCACTCGTGTTGTTGGATATGTCAGCAGTTTGTTTCTTTTTTGTTTTCTTTTGAGATGGGGTCTCACTCTGTCACCCAGACTGGAGTGCAGTGGCACCATCATGGTTCACTGTAGCCTCAACTTCCCAGGCTCCAGCAGTCCTCCCACCTCAGCTTCCCGAGTAGCGGGGATTACACCTGTGCACCACCACGCCCAGTTAATTTTTGTGTTTTTTGTAAAGACAAGGTTTTGCCATGTTGCCCAGGCTGGTCTCGAACTCCTGGACTCAAGCAATCCACCTGCCTTGGCCTTTCAAAGTGCTTGGATTATAGGCATGATTATTATTCAGTTGTATTCTGTTATATGAATGTCCCACACTTTGTTTATCTTTTCACCTGTTAGTGACCTGTTTTTTGCATTGTTGCCGGTTGTTGAACAATTATTAGAGCTGTTATGAACCATTTCTTTCATTTTGAGGGTGGCAGATGACACCACTCCAAAATATGCCACTTTGGCATATGGATTGTTTCAGCTAAGTGCACTTGAAAAACAGTAGGTGCAGGAAAAGCACTCTGACCTCCCTCTTTTCTCTGGAAAACGAGATAAACCCCCATATGGAAGATGCCCTCCCCATCCCAGGAAGAAAGTAAAATTCTTTTTAGACAGGGTCTCATCCTGTTGCCCAGGCTGGAGCGAAGTGGTGTGATATCCACTTCCTGCAACCTCACTGCAACCTCCACCTCCTAGTCTTAAGCGATCCTCTCGCCTTGTCCCCAAAATAGCTGGGATCACAGGCGCCCACCACCATGCCCAGCTAATTTTTTTGTATTTTTGGTAGACACAGGGTTTCACTAAGTTGCCTAGGCTGGTGTCCAGCTCCTGAGCTCAAGTGATCCACCCGCTTCTGCCTCCCAAAGTGCTGGGATTACAGGCCTGAGCCACCGCGCCCAGCCCTAGAGCGTACAATTCTTATCACCAGAAGACAGGGAGTCAAAGCTGAGGAAAAAATGTACAAACAAACCTTGTTAAATGAACCCTTATTTTTCTAGTTATTTTTCCACCATTAACTGCTCTAGCCCAAACCCCTTTGTCTTGTCACATTTTCATAATTTACTACCCTTTTAAAACTTTATTTATAATATTTATTTATAATTTTAAAATTTATTTATATATTTATTTAGAGACGGGGCCTTACTCTGCTGCCTAGGCTGGAGTACAGTGGCACAATCATAGCTGATTGCAGCCTCAAACTCCTGGGCTCAAGCGAAACTCCCACGTCAGCCTCCTGAGTACCTGGGACTACAGGTGCGTGCCACCCAGCTAATTTTATTTTCTGTTGTTTTAGAGATGGGGTCTCCCTGTGTTGTCCAGGCTGTTCTTGAACTCCTGGGTCCAAGCAATCCTCCCACCTTGGCCTCCCAAAGTGTTGGGATTACTAGTATGAGCCACCACGCCCATCTATAATTTACTACTTTTTTTTTTTTTTTTTTTGAGAAGTCTGGCTCTGTTGCCCAGGCTAGAGTCCAGTGGTGCGACCTCAGCTCACTGCAACCTTTGCCTCCTAGGTTCAAGTGATTCTTCTGCCTCAGCCTCCCAAGTAGCTGGAATTACAG
>hsa_circ_0000974	chr2	9650107	9668083	-
CCACTTTGGAGATTTGTTAATGATACCAAAGACAAAAGAATGTTAGTTTATAAATCTGAAGATATCAAGAATGTTTCACGTTTGCAGTCTCCAAAAGTGTGTGGTTATTTAAAAGTGGATAATGAAGAGTTGCTCCCAAAAGGGTTAGTAGACAGAGAACCACCTGAAGGTAAGACTTAAAGAGTGTATTTCAAATAAGAAACAAACATACTACAATTGACTTCAGTAGGGGTGGTTGTTATTTGTTAAAAAATAACATGATTGTCAAGTAACTATAGTATTTGGCATGAAAATAAGAGGTTTGTTCCAGAAATTTTCATCTTCTTTTGTTTATAATGTAAGAGTTGAAAACTCTGGAAAATAATGGGAACAACAGAGATTAGACTTTAAAAAAGATTAGGGAAAAGGGAAATGGAGTGATCTGAGGGAAAATATTCCTGCAGATATTTAGAAATGATAAAATAATATGGTGGAAAGACAATCTTTAGAGTTTATAAGAAATTAATTGGTAGTAGGAGGGACCTATATATATACTGCTTAGAATACAAGAAGGTTATATCCATCTTGGGACAATCCATTTAGGGTCATTTAAAAAACGTAACCATCTTGGAATTTTACTGCCCAAAACACCTCTGGTTAGGTTTTTTGTTTTGTTTTGTTTTGTTTTGTTTGCAGCGCGATCTCGGCTCACTGCAACCTTTGACTTCCAGGTTCAGGTGATTCTCCTGCCTCAGACTCCTGAGTAGCTGGATTATAGGCATGTGCCACCAGGCCTGGCTAATTTTTGTATTTTTAGTGGAGATGGGGTTTCACCATGTTGGTCAGGCTGTTCTCAAACTCCTGGCCTCAAGTGATCTGCCCACCTCAGCCTCCCAAAGTGTTGGGATTACAGGCGTGCACCAACATGCCCGGCCAAAGACGGTTATGTTATTAAAATTATATATTAGCATTTTAATATATAAATAAAGAAATTCTTAATTTATTTCACAAGAAAGTTGTCCTATTAAACTAATTTTCAATGTGAATATCTTGACATTTTTACTGTTACATTGGTTAATTCATAAACTTCTTGTTGTAGAATATGACTGACAGCTTCATAGCCCAGCATTAGGTGACTGTTTTACTCTGTTGAGCACTATTTATTTATTTATTTATTTAGAGATGAAGTCTCACTTTTGTCGCCCTGGCTTGAGTGCAATGGCACAATCTTGGCTCACTGCAACCTCCGCACCCTGGGTTGAAGTGATTCTCCTGCCTCAGCCTTACAAGTAGCTGGGATTACAGGCGGGTGCCACCATATCTGGCTAATTTTTGTATTTTTAATAGAGATGGGGTTTCATCATGTTGGCCAGGCTGGTCTCGAACTCCCGTCCTCAGGTGATTCACCCACCTTGGCCTCGCAAAGTGCTGGGATTACAGGCCTGAGCCAACATGCCCGGCCTTACTCTGTTGAGCACTTTTTAAAGTTTCTGTATTGGAAAAATTAAAGAGGCACTTGTCCTTGGTTTTGAATTCTACAGTGTTTTAACTTTATGTTACTTTTCACTTTTCTGTCTTCCTCCAAATTATTTTTTGTTGTTGTTCAGAATCCTTTAGTGATATTAAGCTCACATAATGTTTGTTTCAAAAATATGTTAGATTTAAAGTGTTACCATAAAACTCCTTGTTTTGGTGAATTTTGATTTAATAGTGCATACAAATTCATATTAGAGCTTGTTCATCGAGTGAAAAGAAGAGCTGACCCAGATCCCATGAAGAACACGTGTAAATTATTGGTGGTAGCAGATCATCGCTTCTACAGATACATGGGCAGAGGGGAAGAGAGTACAACTACAAATTACTTAGTAAGTATTTGATATTGCATCGAGTAATTGAAAAAAAAATTTGGGTGGGTACATTCCATGAAACTTAATGCAACCAGATCTGTTCCAGATACTCTGTTATTTCCCTAAAATATTTGAGGGATATTCTCTGAGGTTTTTATGTTACTGTATGGAAATTATAGTTTCAAATTTGTGACAACCCATTTTACCCTTGAACTAATATTTTCTGCATGTTAGAATTTATGCATATAGGGTTTGGGAGAGGTTATAATGTAGTCCTTCCTCCTTGATATAAGTGAGTTCTTTAAAAACATCACTGCTATCATGGTAGTGAACCTGTGGTGTCACATGTGAATGTAAAAATATGTATTTGCATGAACCCATGTTTTTCTTTTGCTTATATGTATATTTCAGAGAGGAAGGCGAGTTTTGTTTGTCATGTTAAAGACCTAATCATTGGACTTCACTTGAAATAGGTGGGACTTTCATGGTCATAACTAGTTCTAGGGCACAGAAGTGAAGGAAAGATGTAAGAAGTGATGATACTGGATTTTTAAGTATGAACTATTATGATTTTTGAAGTCTGGGGAATCATTTTTCATTGACATTTTTTGCTAGTGTGACTTCATTCGTCATGATTACTTGGCACTGACCAAAATGTTGTTACTGAGGGAATAATGGAGAATGCAGCTATTCATGAAGCAAGAAGAAGCTGGTGCAGTAAAGATGTCTTTCTCATTGCCTTGCTTTTCCCATGCTGTCCATTTTATTCATACCCTCCCAACTTCTTTCCCTTCCCTTTCATGTCAAGTGGATTTTTTTTTTTTTTTTTCAACACAGAGTCTCACTGTGTCGCCCAGGCTGGAGTGCAGTGGCACAATCTCAGCTCACTGCAACCCCCACCTCCTGGGTTCAAGCAATTCTCCTGCCTCAGCATCACAAGTAGCTGGAATTACAGGCGTGAACCACAGCACTCGGCCCCATATCAAGTGAATTTATTATGAGGCTAGTAAGAGTCACTGTGATTCTTGTTCCTAAATAAGAGAGATTTTTACTTTAAAAAGCTTCTCTCTTAATCTGGGTTTTATATTAAGGGGCTCCTCTTATTTTACTTCTTTGTTCATTGCACTATAAATATGAATATAATGAGAGATCTAGTCTTAAAAATTGTATTTTTTTACAACTTCTTAGGCATAACTTGTTTCACAGTTGCTAGAACAAACCTCATCAACCCAGTTTTTGAACAGTAGAATATTCTCTTTGAGAAAAAGATAGGTAATTAGCATTTTGTTCTTTCTCATGTCATTTTCCTTGGAAACTATACTGCCTTCCTTCTCCAGTTTTCCCAAATCAGAGAACAAAAGAAGGAGGGTTGCTGAAATGAACCTTGTTCTTTCTGGCTGTCTTCTTACCCATTCCTCAGTGCTGAACTTTTTGGGGTGAGAGTGGGGGAATAGGGTTGGCAGTTGTCTGCCACGGCCCCTTACTTGTTTCTGGGGAAGACATTCGAGGTACTCACCAAGAGATAGAGTGAAGATGGAATTCTTTTTAGAAGGGAATACAGTTGACCCAGGAACAGTGCGGGGGTGTGGTTAGAAGCACTGACCTTCTTCCCTCTGCAGTCGAAAATCCTCACGTGACTTTTTTTTTTTAAGGCTCTGTCGCCCAGGCCGGAGTGCAGTGGTGAAATCATAGCTTGCTGCAGCCTCTATTGCCCGGGCCAAAGCAATCTTCCCACCTCAGCCTCCTCTAGCTGGGACAACAGGTGTTCACCCTTCCTGGCTAAGTTTTTTGATTTTTAGTAGAGATGGAGAATTTCCCAGGATGGTCTCAAACTTCTAAGCTTAAGCAATCCTCCTGCCTCAGCCTCCCAAGGTGCTGGGATTACAGGCATGAGCCACTATGCCCGGCCACTGTATAACTTTGATTCTCCAAAAATTTAACTACTAATAGTCTACTGTTGACCAGAAGCCTTACCAATAAAATAAGTTGATTAACACATTTTTAAAATATGTATTATTACTGTGTTCTTACAATCAAGTAAGCTAGAGAAAGGAAAATGTTATGATGAAAATCATAAAAAAAAAAAAAAGCCCGGCATGGTGGTGTGTGCCTGTAGTCTTCTGTTACTCAGGAGGCTGAGGTGAGAGGATTGCTTGAGTCCAGAAATTCAGGCTGTAGTGAGCTATGATCGTGCCGCTGTACTGCACCCCTGGTGACAGAGCAAGACCTTGTCTCTTGAAAAAAAAAAAAGAAAATCATAAGGAAGAGAAAAATACATTTACTATTCACTAAGTGGAAGTGGATCATCATAATGGTCTTCATGTTGAGTAGGCTGAGGAGGAAGAGGAAGAGTTGATCATATTGTCTCTGGTGACAGAGGCTCAAGGAAATCCATATGTAAGTGGACACTTGAAGTTCAAATCTGTTGTTCAAGGGTCAACTGTATTTCAGGTATACTGATTGACTTTTAAATTTAATTTTTATTATTGGCTGAAACGGTAGTTTTAAAAAAGCCTGTTACTTGTCATTTTGGTTCCATGTGCAATTGAGTACCTGAAATTTAGGTTAAACTATACCATTGTTTTATTCTGGTAACAGCACTTTAAGTTTGGGGCCAAAGGTTGGGAATACTCTGATACAGTAACATCTCAATGCTAGTTTTTGCGAAAGTAGAAACTTTTGCAATGGCCTCTAAACTGAGATTTTTTCTTTCCCCATAGATTTTATATTGCATTGCCAGGAGAGGTAAAGAGTTACATAATGTCTTTTTTCTTTTTTAAATACACACAGATAGAGCTAATTGACAGAGTTGATGACATCTATCGGAACACTTCATGGGATAATGCAGGTTTTAAAGGCTATGGAATACAGATAGAGCAGGTATTTATCAATAGATATGGCTTATATTACTTAAGTTTTGTAATGTAAATATTTGTCACTTGTATTCAAAACCTAAAAACTTGTCCTTAACAATAATTGTAAATAAGTTTTCTCAGATGCCAATGATTTTTTATGATGAATTGTGCAGTATTTTTGATGTTAATTAGTTCTAGATTGTGAAGTTTTCTGTCCTTAGTCTCGCTTTAGGTAGAAAGCCTTTTATGCTGCTGTGCTTTGTTCCTTCTTTGAATTCATGGCCTTTATATTCTCTGTAGTTTTCTTCCCCCCTCCGATTATGCTTAAGTCTTTAGTTAAAACTCTGGCATGCACCATTGAATCCTTAGTCAGAAAATTTACTAAAAAATACTGTGTACCTTTGCAAGGCTGTATTTATATATACAGAACCTTTAGGTTCTTTCCTCTCAGATATCTCCTTCTGATTTCTTGTAATCTGTTAACAGAGTGTGTCTAGTAATGTTATATTAATGTCATCTTAATAATAGCTCATATTAAAAGTTATTTCAAATTGCTAGGACTAATTAAAAAGGCTTCTGACAAAGGGTATTGCTTTGGGCAGAGAGACATTTTGATATGTAAATTATATAAATTGTTATCTCTATTTTTTTCCAAGCTTTTTGTAGTAAACCATATTTTTATAAGTTATATAGTATAGAATTTAGAGGTTGAAAAAATTTTTAAAAATCATTCACCATGTTTATAAATGTTAAACTTTGATATTACTTGTATAAAACTAAGAGAATTATTTTTCCCTTTTCATTCTCTTTCACTGTTACGCATTTTCTTTTTAAGTTATTATTTGAATAGGTAACATGTACACAGTACAAAAGCCAGTGAAAAGTAAGTCTCTGCAGCCTGTTTATTGTCAAACCAGTTCCTTTCCCCAAAGACATTCATGTCACTAGTTTCATATGTATCTTTCTAGAGATGTCGTATGCAGGTATAGTGTATGTATATGTCTGTATTTGACACAACGGTGCTATGCAGTACACTTTTACACCTTGCTTTTTCATTTCACAGTATGTTGGAGAGTACTTCATGTTCATGCATGTAAAGCTGCTTCACTTGTTTTATTATAAATAGCTGCATCATGTTTGAGTTTCAGGGAACCTGTAAATTTTCTTTTTGCTTTAGGCATTTGGAACCAGTCGAAGAAACAGGAATAATATAGGAGATTAAAACATTAACTTCTTTACATCTGATGAAGGATGGATTGGAGGGTGTGGTTTAGATGTGTATCATGGTGGGCTTCTAAGTAGTTCTATCCCAGATTTGACCTTGACCAGCCACCATCAAAACTGCAGAGTCCACCCCAGTAAACTTACCACACAGTGGCAGAGGAGACCAGAATGGGCCTTCTCTGCAGGCAGGCAGGCAGGCAGGCAGGCAGAGAGACTCACAGAAACTCTGAGCTGAGCATGGTTTCCTTCTTTATCTCACACTTACTAATGGGAGCCTTTGTTACTTTTTTTTTTCTTCTTTGCAGGTTTAATATGAATTTGTCTGAAATGCCTGTATAAGGAGAAGACTCTATTCTTAGCCTTTTATTCCTTTGATGCACAAAGAGATGTATATTTTATTATTCTTTCCTGAGTTGTCGACTGTAGTCGTAATAAATATTTTAGGCTCCTGTAACCCAAGTTCTTATTTTTTCAAAATAAACATGGAGGATATGAAAATTTAAGAGTACATTTATAATATTATAAATAATTCATTGACATATGTTTTCCATACCATATGCTTCTCTGTTTGTTTCAAACATTGAATATTGGTACTGAAGAATTTATGAATTTTGGTTTTAAAATGTTTTTTTTCTAGAACGATTCTTTTTTTGAACAGATAAAATAATGCAGTATTCAGAGCCTTCTGACTTATTTTGGAAGTGTTCTAAGTATATGATCTCTTTAAGTATAGATTCGCATTCTCAAGTCTCCACAAGAGGTAAAACCTGGTGAAAAGCACTACAACATGGCAAAAAGTTACCCAAATGAAGAAAAGGATGCTTGGGATGTGAAGATGTTGCTAGAGGTAGGTCTTAGAATCCTGGATATGGTGCTAACACCACTTTGTCATTTCTGATATGTGGATTGTATGTGTTTTAATGAAGGAGCATGTTAGAAAAGATGGACACCCAGAAGCAGTCTCCTCCAGCTGATCCAGCAGTAACCCCATCCCATGTAGCAGCATAGACAACAAATAACAAAAACTCTATGAAAAAGAAAAACGCTATAAAGCAATGCTTCCTTTTTTTTTTTTTTTTTTTTTTGAGACAGAGTTTCACTCTTGTTGCCCTGGCTGGAGGGCAATGGCGTGATCTTGGCTCACCGCAACCTCCATCTCCCAGGTTCAAGAGATTCTCCTGCCTCAGCCTCCCAAGTAGCTAGGATTATAGGCATGCACCACCACGGCCGGCTAATTTTTGTATTTTTAGTAGAGACAGGGTTTCTCCATGTTGGTCAGGCTGGTCTTGAACTCCCGACCTCAGATGATCCGTCTGCCTCGGCCTCCCAAAGTGCTGGGATTACAAGTGTGAGCCACCATGCCCGGCCAAAGCAGTGCGTCTTAACCTTAATATCTTTGAGGATCTAATGAGACAATCAGTGGATCTTCTCTAGAAAATAACATGGATACCCAATATATAGAGTTTTTGCACACTGTTTCATTAGTTCTGCACACTTAGTTCAGCTCTCTCTGAAGCTTATCAATTTATCTTTTAGGGCAGTAATTATCAAACAGGTTATGAACATGTATTGGAGAGTAGAAATATAGCTTGGAGATCTGAAAGTTCTCTACAGGAATTTAAAATTTTTGTGTTTTTATTCTGGCGATTAATCTAAAGATGGCTAACTTAATCATTTTATGTCATTTGGAGTCTTGCCGTATAACAGGGTGCTGCCATGTGATTCCAGTGTCTTGAGTTTGTGTGTGCTATTACTTTGGTGTAGAATGACTTTATATGAAGCGATAGTTTTTATCTTTTAATGTGTTGGCAAGTTTATTAGTTTCTTGTTGTTGCTTTAATTATCACAAGTGGAGCAGCTTAGAACAACACTTATTTATCCCATAGTTTGCATGGGCTAGTCCAGGTATGGTGTGGCTCATCTGGATTCTTGTTTAGGGTCTCATGAGGCTGAAATCAAGTTTTCAAAGCTTCAATAGAATTAAAGGATATTATAACTATTCATCCAGATGGAGAAGCATAATGTGCAGCACCTGTGTGGTACTCATTCATACCTTGTCTAATTTGATCTGCTGAGCACCCTGAGAGGTTGGTTGAGACAGCATCCTTGTGAGGAGGCTCAGCAAGTGTTACTGTTTATTCCAGCTGACATGACAAAGCAGCATAGGCTGGGGGACTTAAACAACAGAAGTTTGGGTTTTCACAGTTCTGGAAGCTGGAAGTCCAAAATCAAGGGGTCAGCAGGGTTGATTTCTTCTGAGGCCAAGGTACTTGTGGTGTAGATGCTGTCTTCTCCCTGTGTTCTCACATGGTCCTTCCCTCAGTGTGTGTGTATATTCTGATCTCCTTATCAGGACACCAGCCATATTGGATTAAGGCCCACCCATATGACCTCAGTGTACCTTAATTACCTCCTTAAGGGCCCTGTTTCCAGATAGAGTCACATTCTGGGGTACTGTTGAGGGTTAGGACTTCAACATTTGAATTGTGGGGTGGCACAATTCAGCCAGTAGCAGGAAGATTAAATGACTTGTCTGATTAGTCATACAACTGGTGATGGCAGAGGTTGAATTGAGCACAGATCTCCTGACTCCTAGAACAGCTGAACCACTGCGCCTGTCTGCTTTTCTGTGAGCCTCCAGACAGCCCATGGCAGGGGAGGAACCAAAGAGAAAAATGACTTATGTTGACAGATGGTCCTCTCCAGTTTTCTTCCCTAAGCCTCCTAGAATATTCTTAGAAGCCTCATCCTTTTACCACGGAACTATCAGAATCCCCATGTAACCACACTTCATTCCTCATATAGGGCTCTCTGGCCTCTCATTTAAAGCATTTTAAACATTGAGGGTTTTGGCTAGGCATGGTGGTTCATGCCTGTAATCCCAGCACTTTGGGAGGCTGAGGATGAGGCAGTGGATTGTTTGAGCCCAGGAGTTCAAGGCTAGCTTGGGCAACATGTTGTACAAAAAATACAAAAATTAGCCGGGCATGGTGAGGCACGCCTTTGGTACCAGCTTCTTGGGAGGCTGAGGTGGGAGGTTCACTTGAGCCTGGGAGGTCGAGGCTGCAGTGAGCTGTGATTGCGTCACTGCATTCCAGCCTAGGTGACACAGCGAGACCCTGTCTCAAGCAAAATAAATCAAACCCCCCCCCCAAATTAAGGTTTTTTTAAACTTGGAGACGCTGGACGGTTATGGTAGAGGTTTTTAAAGTAATGTATGAAGCCCTTTTAAATTAAGAAAAAAAAAATCCTCTCAAACCTGCAGTGTTGATTTAAATGGATGTAAAATCTTTATTTTAGTAACATAAAACTGGGTATGTATGCTTTTCTATAAGTGTATATTTATATAAATGACAATATATTATGAAGCTCAAAAAAGTTTAAGATTAAAATTTCTATAAAACCAATTGAATCCTTGAAATACTTGAGAGGGATCTGTTTTGGCCTGGAGTGCTGCAATCCCCTTATCGAATTGGAGCATCTCTAGTCCTGGGCTGTATGTCTTCAGAACAGCCCTCGGAGGAGCAGTGAGTTAGTTCTGAAGAGCTGGAGCAAGCTCCCGAACTATTCCCTTTTGTGTCCCTTGTCAGATGACAGTGTGTGCCTCTCACCTGTGCAGGTGGAGAAGCACTTTAGGGAAAGAGCAAAGCACTGCACGAGGTTGTGATTGCTGGTGCTGAGCTGCATGCCATCATAGTTCTGTTCTGGAATGTTTAGTTGATTTAGATTACATCTTTTAGTCTGATGTAATTGTTAATCTAAGAATGCTTTTTTTTTTTTTTTTTTTTTTGGTCTTTCAAAGCAATTTAGCTTTGATATAGCTGAGGAAGCATCTAAAGTTTGCTTGGCACACCTTTTCACATACCAAGATTTTGATATGGGAACTCTTGGATTAGCTTATGTTGGCTCTCCCAGAGCAAACAGCCATGGAGGTGTTTGTCCAAAGGGTAAGTTTTTCCATTTCTTGTGTGAATATGCTGCTGGGATTATTAAGATGATTGGATTATATTATAATTCTGTATTTAATAAGCAATTTATCTCTGTTTCCTTTTGACTTTAGCTTATTATAGCCCAGTTGGGAAGAAAAATATCTATTTGAATAGTGGTTTGACGAGCACAAAGAATTATGGTAAAACCATCCTTACAAAGGTATGTTCTTTTATTTCTAAAAGAATAGTGTTAGAGTTTATTGTAGTAGAACCTCAGTTATATATTTATGTAGGTATTTTTTTAAAAAATGTAATATATACTGTTTTTTAAATTTCTGCCTAAATAAAATTTATGTATTTTTGTGGGATATATGAAAATTAAAGCATAAAGAAGAAAATAAAAATGGCCTGTCAGCCTTCTTTTGAAACATGTGAGGACCACTGCTTTTCTCGAACCCTCTGTCCTGGACCCCTCTGACCTGCAGCAACTCTTAGAGCTCCCTGTCTCCTAGTCCTGCAGTGCAGCTGTCATTCAAGGCATCCCACACCCTCTTATTTTCAGAACCCCATGGTCTCCCTCTTTCTCAGTGCCATCATTTTGGTGTAGTGTATCTTGCAGGAGCTTCCTAAGAAAACGTAGATGACCTGCATATTGTTGGGATTTCATATATCTGAAAATGTCTTTATTCCACTCTTAAGCCTGATTGATAATTTTGGCTGAGTATATTCTTAGTTCTCATGTTCTCTATGGTCTTCTGTGCATGTTGCTTCTAAAGAATCTGAAGTCATTTTGAGTTCTTATCTTTGTTTGTCACCTGTTTTTTTCTCTGGAATATCTTAAGATCTTGTTTTTCTCCAGCTATGTCTGTTAAAATGTGTTTGACTACAAATAACAGAAAATTAAATAAGCAGTGGTTTAAATAAGGGGTTTATTTGTCTCAGTCAACAAGAAGTTCAGGGATAGCATTTTCTGGGTGGTACAGCAACTCAGAGGTACCCTCAGTGGCTCAAGAACAAGCAGGAAGTCTTTGTCCTCATGGATGTCACCTCATGGTTTTAAGATGGTTCTCTTCTGTGTTGGAGAAAGGAGGAGAAAGAGAACATGGCTAGCCTAGTCTGGCCCTTCTAAAAAGCTTCTCTGGAGGCCCCATCCTGGCTTTTGTTTATATGTTACTGGACAGCACTGGGTCCCGTGGCTGCCCTTAGCCTCAACGGAATGTGGAAAGCTGGCTATTTTAGCTGAGTATATTGCTGTCCTGGGCAAAATTAGGGCTCATTAAGTAAGGAAGAAGGGGAGAGAGATGTTGGTAGGACATATTAGTATCTGATATACTGATTTTTAATTTTTATTTAATTTTTATTTTTTTTGAGACAGAGTCTTGCTCTGTGGCCCAGTCTGGAGGGCAGTGGCACCATCTTGGCTCACTGTAACCTCTGCCTTCTGGGTTCAAGCAGTTCTCCTGCTTCAACCTCCTGAGTAGTTGGGATTACAAGCACCTGTCACCACGCCTGGCTAATTTTTGTATTTTTGTTTTAGAGACAGGGTTTCACCATGTTGGCCAGGCTGGTCTCATGAACCCCTGACCTCAAGTGATCCACTCACCTTGGCTTCCTAAAGGGCTGGTTGGTATACTGATTTTTTGACTATGATGTTATACTTGGTGTAGGGTATGGGAAAACATTTGCAAAAGACACATCTGAGAAAAGACTGCTATCTGAAATATACAAAGAGGCCGGGCATGGTGGCTCATTCCTATAATCTTCGGCACTTTGGGAGGCCGAGGCAGGAGAATCACTTGAGCCCAGGAGTTTGAAACTAACCTGGGCAAGATGGTCAGACCCTGTCTCTACAAAATTAAAAATAAATAAATAAATAAAAATTTCCATATGTATAAAGAACTGTTAAAATTCAACAATAAGAAAATGAACAACCTAATTTAAAAACAGACAAAAGAGCAGAACAGATACCTCCAAAGATATACAGATAGCAGAGAAGCATATGAAAAGATGCTCAGCGTCATATGTCATTAGGAAATTGCAAATTAACAATGAAGCTGGTTGTAGGGGTACATGCCTGTAGTCCCAGTTGCTTGGGAGGCTGAGGTGGGAGGATTGCTCGAGCCCAGGAGTTTGAGACCCATCCTGGGCAACATTAGTGAGATCCTATTTCTATAAAAAACTTTAAGAAACCCAACAACAATGTGCTATTACTAGTAGCTTATTAGAATGGCTAAAATCCCAAACACTGGCAACACAATTCCAACAAGGCTATGGAGCAACAGGAACTCTCATTAATTGCTAGTGGGAATGCAAAAATGGAACAGCCACTTTGGAAGGCAGTTGGCAGTTTCTTTTCTTTTTCTTTTTTCTTTTTTTTTTTTTTTTGGAGACGGAGTTTCACTCTTGTCACCCAGGCTGGAGTGCAATGGCGCCATCTCGGCTCACTGCAACCTCTGCCTCCCAGGTTTAAGCAATTCTGCCTCAGTCTCCTGAGTAGCTGGGATTACAGGTGCCCGCTGCCACTCCCAGCTAATTTTTGTATTTTTAGTAGAGATGGGGTTTCACCATGTTGTCCAGGCTGGTCTCGAACTCCTGACCTCAGGTGATCCGCCTGCTTCAGCCTCCCAAAGTGCTGGGATTACGGGTGTGAGCCACTACGCCCAGCCATAAGAATGTTTATGGCAGCTTAATTCATAATTGATAAAACTTGGAAGCAACCAAGATATCCTTTAGTTGGTAAATGGATAAACTGGCACATCCATAAAATGAGAAAAAAATAAAAAGCTATTAAGCCATGAAAAGACATAGAGGAACCTTAAAAGCATACTACTAAGTAAAATAAGCCAGTCTGAAAGGCTACATACTATATGATTCCAAATATATGACATTCTAGAAAAGACAAAACCATGCAGACTATAAAATGATCAGTGATTGCTAGATGCTGGGGGAGGGAGGGATGAATAGGTGGAGAGCAGGGTAATTACTCTGTATGATACTTCAACAGTCAGTATAAGACATTATGCATTTGTTGAAACACATAGAATATACAGCACAAAGAGTGGACCCTAACATAAACTGTGGACTTTGGGTGATTTAAAAACAGGTGGTGGCAGGAGCCTATAGTCCCAGCTACGCGGGAGGATCACTTGAGGCCAAGAGTTAGAGGCTGTAGTGTGATAAATGCAACTGTGAATACCCGCTACATTCCAGCCTGAGCAACTTAGCGAGATCCTCCTTTTCTTTTTTGAGATGGAGTCTCGCTGTGTCTCCCATGCTGGAGTGCAATGGCATGATCTTGGCTCACTGCAAGCTCTGTCTCCTGGGTTCATGCCATTCTCTTGCCTCAGCCTCCCAAGTAGCTGGGACTACAGGCACCCCCACCACCACGCCCGGCTAATTTTTTGTATTTTTAGTAGAGACGGGGTTTCACTGTGTTAGCCAGGATGGTCTCAATCTCCTGACCTTGTGATCTGCCCGCCTTGGCCTCCCAAAGTGTTGGAATTACAGGCGTGAGCCACCGTGCCTGGCCTGAGACCCTGTCTCTTTTTATTTATATATATATATATATATATATATATATATATATATATATATATATATATTTATATTTTAAATTTAAGTTCTAGGATACATGTGCACAACGTGCAGGTTTGTTACATATGTATACATGTGCCATGTTGGTGTGCTGCACCCATTAACTCGTCATTTACATTAGGTATATCTCCTAATGCTATCCCTTCCCCCTTCCCCCTCCCCCCACCCCACGACAGGCACCGGTGTGTGATGTTCCCCTTCCTGTGTCCAAGTGTTCTCATTGTTCAATTCCCACCTTTGAGTGAGAACATGCGGTGTTTGGCTTTTGTCCTTGCGATAGTTTGCTGAGAATGATGGTTTCCAGCTTCATCCATGTCCCTACGAAGGACATGAACTCATCCTTTTTTATGGCTGCATAGTATTCCATGGTGTATATGTGCCACATTTTCTTAATCCAGTCTATCATTGTTGGACAATGTTGAACAATAATGTAGAGTGGTATGAGAAAAGAAAAAGACACTAATTAGCTTTTGGGAATCTTTTAATTTCTTTTTTTCTTTTCTTTTTTTTTTTTTTGAGATGGAGTTTTCTCTTGTTGCCCAGGCTGGAGTGCAATGGTGTGATCTTGGCTCACTGCAACCTCCGCCTCCCGGATTCAAGCAATTCTCCTGCCTCTTTCTCCTGAGCAGCTGGGATTACAGGCATGCGCCATCACGACCAGCTAATTTTGTATTTTTAGTAGAGATGGGGTTTCTTCATGTTGGTCAGGCTGGCTCTCAGGTGATCCGTCTGCCTCGGCCTCCCAAACTGCTGGATTACAGGCGTGAGCCACCGTGCTTGGCCTTAATTTCTAAATTTATTTTTTTCTTATGGTACTTTGTTTTAGGGGAAAAAATCTCTCAAACTGTGTTTTCCCTCTATTCTCACATCACAACCATCATCATCAACACAGAAGACTTGTGTGACCAGACCAAACGTGTGGGGATTTCCCCCTACATATCAAGCAGTAGACATCAGCTAGGTGTCCTCCAATTCAATTCAAACACTCTCCACCCGGAAATAGTATCAGATCTCACAGTTTGAGGGCCCAGTCCCACAAGACTGACTGTTCCCTCCTCCCCACCAGTTACAAGTCTGAGCCTCCAGAACTTCTGACCAACTGGCTTCAAGTTGGGGTTTCCACATTCTCCTCTTTGGGTCTGATTAATTTGCTTAAGTGGCTCACAGAACTCAGGGAAAAGCTTAACTTAGTTTATGGGTTTATTACATAGGATATTTTAAAGGATACAAAGAAGCTGGGTGCGGTGGCTCACGCCTGTAATCCCAGCACTTTGGGAGGCCGAGGTGGGTAGATACCTGAGGTCAGGAGTTTGAGACCAGCCTGACCAACATGGTGAAACCTCGTCTCTACTAAAAATACAAAAATTAGCCAGGTGTGGTGGTGCATGCCTATAATCTCAGCCACTCGGGAGGCTGAGGCAGGAGAAGTGCTTGAACCTGGGAGGCAGAGATTGCAGTGAGCTGAGATTGCGCCACTGTACTGGTCAACAGAGGGAGTCTTTGTCTCAAAAAATAAAAAAAAAAGAAAGGATACAAAGAAATAGCCAAATGAAGGGATACATAGGGCGAGGTCTGGAAGGGTCCCGAGTACAGGAGCTTCTGTCCCCATGGAGTTGGGATGTACCTCCCTCCTGGCACACGAATGAGTTTTGCACCTTCCTGTCAACCTCCATGTATTCAAAATGCTCTCTGGAAGCTCTCTGAATCCTGTTTTTTGAGATTTTATGGAGGCTTCATTACATAAGCACGAATGACAACTGTGTAGAAATGTGATTGGACAAAATGGGTATGTTCTCATACTAACCGACTGAGTGGGGAAGCCCACCAAGGCCTGTCCAGATTCTCCTTGACCTCTCTGTGCAGCATTCCTCCCTCCACAGTAAAGGGCAGGACCCTCTCTAGAATGAGAATGAGAATGAGGATCTCTGGACCCACAATCAGATTAGAGTCTTGCCTTGGATCAGGTAAAAGGAGGACAGGAGAAGGTCAGAGAGAGAGATTCTGTTTCCTGAGGATTGCTCCTGAGCCCTAAAGCACCCCAACATTATAACAGAAGACCGTAACCAGGGCTACGGAGGGTTGTAAGCCAGGAGCCATGGACAGAAACATACATGTGTGTACAGTAGCTCACGCTTTTACTTTTTTGGAGTCACAACTTCTTAATGGCTTGATTTCATGACATATTTTCTTTGGTCTTCCAGAACTTTCCTCTTAAAAAAACACAGCAAAAAAACAAAATTTGATTTGAAATTTTTGAGATTTTTTTTTAAGAGTCATTAGCAAATCCACTAATGAATTTTCCCCAAGCAGTTAGGAGATATTTCTCTTCATTACACCTTTGGGATTTGAGTGCTTTTGCTAAAAATTTAAGTTTTTTTTCCCACTACGGTTTTAATATGAACATGTGGAAAGACTTCTTGTATAGAAAAATGACTTGCAAAATATTATTTTTTCAGGTTCTATGGAGTGATTTCCCCCCCTTAGGAAAAAAGAACTCAGGAATTTTAAGTTTATATGTATATATATTTATTTTATTTTATTTTATTTATTTATTTTAAGACAGACTCTCACTCTTTTGCCCAGGCTGGGGGTTCAGTGGCCTATCTCGGCTCACAGCAACCTCCGCCTCCTGGGTTCAAGCAATTCTTCTGGCTCAGCCTCCCAAATAGCTGCGATTACAGGCGCCCACCACAATGCCTGGCTAGGTTTTATATTTTTAGTAGAGACAGGGTTTCACCATGTTGGCCAGTCTGGTCTGGAACTCCTGACCTCAAGTGATCCAGCTGCCTTGGCCTCCCAAAGTGCTGGAATTCCAGGCGTGAGCCACTGTGCCTGGCCTTTAAGTTTGATATTTTATTCAGATAAATATGGAAAAAAAATTTTAGCTTTATTGGCAAAATTTATTATTCATATAGAAATCATCTGATAATCTGATAGATTAAGTACAGCCCTGCAACTGGATTCTAATAAACCAAGTCCTCTAGGTCATTAAGATTGTTATTGGACATGAATTCAGTCATTGAGAAAATAAAACATTGTTTTGTTGTTCCTCAGTTGTGGTTTTTGTTTTTTTTTTAAGATAGAGTTTCACTCTTGTTGCCTAGGCTGGAGTGCAATGGCATGATCTCAGCTCACTGCAACCTCCGCCTCCTGGGTTCAAGTGATTTTCCTGTCTCAGCCTCCCGAGTAGCCGGGATTACAGGCGTGCGCCACCACACCCAGCTAATTTTTTGTATTTTTAGTAGAGATGGGGTTTTACTATGTTGGCCAGGCTGGTCTCGAACTCCTGACCTCAGGCGATCAACCCACCTTGGCCTCCCAAAGTGCTGGGATTACAGGTGTGAGCCACTGCGCCTATCCGTACTGTTTTTTTTACCCCTTGCTTTTTTTTTCCTTTCTGCTGAGATGCTTTAGGTTTTAACAGACATGTGATTGGGCCGAGGGGCATGTGAGGAGGCTGGACAATTAACTACAGTTAGCTTATTGCATTTATCAGCACCAGATTGTGTGTGGTTGAAATGGCCAAGGTTTGATGTTTTGTTATGAATGTTCCAGTATATCTTATAAATTACATTTTCTTAAATTGATTTGTTACTACTTACAATAATGTTTGATAGTATTAAATAAAATCCTACTTATTCTGTTAAATTCATATAATTGGTAGAAGAATCATAGTCCGGTTATTACTCTTTTTTGAGACAAAGTCTTACTCTGTCACCCAGGCTGGAGTGCAGTGGTGTGATCATAGATCACTGTAGCCTCAGCCTCCTGGGTTCAGGTGATACTCTCACCTCAGCCTCCCAAGTAGCTGGGACCACAGGTGTGCACCACCATGCCTGGCTAATTTTTTTTTTTTTTTTTTTGAGACGAAGTCTCGCCCTGTCTCCCAGGCTGGAGTGCAATGGCGTGATCTCAGCTCACTGCAACCTCCGCCCCCTGGGTTCAAGCAGTTCTCCTGCCTCAGCCTCCCGAGTAGTTGAGATTACAGGCGCGTGCCTCCATGCCCAGCTAATTTTTGTATTTTTAGTAGAGACAGGGTTTCACCATGTTGGCCAGGCTGGTCTCGAACTCCTGACCTCGTGATCCACCTGCCTCAGCCTCCCAAAGTGCTGGGATTACAGGCGTGAGCCACCATGCCTAGCCCACCTGGTTAATATTTTTTATTATTTTTGTAGAGATAGGGTCTCCCTGTGTTACCCAGGCTGGCCTCAAACTCCTAGAGTAAAGTAATCCTCCCATCTCAGCCTCCTAAAGTGCTGGTATTATAAGCATGCAGTTCTTATTCTCTTGTTGATCTGATTATAAGGCTCTATTTAAGACAGCATAGGCCCAACTGGCAGAAGTAGGTGATGGCTGGATATTGAGAAATAATGTTTTCTTTGCATGATCCTTAAGGAAGCTGACCTGGTTACAACTCATGAATTGGGACATAATTTTGGAGCAGAACATGATCCGGATGGTCTAGCAGAATGTGCCCCGAATGAGGACCAGGGAGGGAAATATGTCATGTATCCCATAGCTGTGAGTGGCGATCACGAGAACAATAAG
>hsa_circ_0001087	chr2	197872529	197873755	-
TAATTAATGGTCACACACTGTGTTTACGGCTGTTGCTAGAAATTGCAGACAACCCGGAGGCGGTCGATGTGAAAGATGCCAAAGGACAGTAAGTGCGCTCACACGTGGCCTTGGGTTGACATTTCAATCACAGCAGCTACCTGGTTGGTTTCTTAAATCATTACAAGGCTGACTGCGGAACCGAGAAATTGGAGGAATATATTTGGACCAGGACCAATACACAATGAGGTGGCTTTAAGTCACAGTGCGTATATCCAAGAAAAGCATGAAGGAGTGGGTGTGCACATGTCTTGATGAAAGGATCACCTTTTTAAGGGCTGTGGCCATGTTTCCCGGCTCTTATTTATATTCTCTCCTTTGTTCCCTCTTTCCGCCCATTTTTACCTTCTTCTGAAGCTGCTACACCATTGCCATTTTCTAATTAATAAATAGGACAGACCTCATGAGGTTATCTCTATTATTAAAATCCTTCAGATGCCTTTTCTTCCTCAACTTTGCTTTTTCAAAGTAATTTCCTTCTGTTGGCATATTCCCCACCTAATCTTCTCTTACAAATAGGAAATGCAGAGCAAAAGTCAGCAGTGACTAGCCCCAGGCATGTGAATCAGTGTGATAGTCAGAATCTCACCTCCCTCTTGCATCACAACACTTCATTCTTTCCCGGAGACTTGACAGACTTTTCTTTAGGGAAAGAAGCTTTGTGTAAATGAAATCTTTAGCAGAAGTCCAACATAGAATACTACAAAGTAGAGCTGCTCTGATGGAAGCAAGAGGGGCTTCTGCATACACATACTCCCCGCCCTTGATATCTAGTAAATGCTACATGGATCTGAAAATGATGGGATTAACATGAATATTTTGAAAAGGAAGCTTCCCCTGCCTCATCCCTAGGGATCATTCCACTAACAACATTCCATGTGGCCATTAGAGCAGAGGCAGATAGCTTGTTCTGCATATTGTATAGCAAACTGGGGACACTTAGAAAATATTAAGAAATTGTCAAAAGGAGAGGGGAAGAGAATGGGAGAAAGAGAATGTCTTCCTACTGGTAGTGATGAATATTTTTTTAAATCTCCTTTTTAAAAGCCTGCTTTATCTCTCTGCCTAGAACACCACTGATGCTTGCAGTAGCATATGGACATATTGACGCTGTTTCATTGTTACTTGAAAAGGAAGCCAACGTAGACACTGTTGACATCCTAGGATGCACAGCTTTACACAGAGGG
>hsa_circ_0000288	chr11	34111725	34112225	+
GTTCCTTTGGTATCATCCACAAGTGAGGGGTACACAGCATCTCAACCCTTGTACCAGCCTTCTCATGCTACAGAGCAACGACCACAGAAGGAACCAATTGATCAGATTCAGGCAAGTTCTGTTACCGGGTCACATACATTTGATGAGGCACTTACTCATGAATTGAACAGATGTACATTACCATTAATATAATGATTCTTCTTTTTGGACCTACTTTGCTTTCATGAAATATTTGAGTTTGTTAATACATATAAGTTTGAGATTAATTTACCACTTTAGTACATCTGTTCACTTTTTGTTTGGCTAAGTTTAGTTTACCGCTAAAGTGCATCTATTCACTTTGTGTTTAGGCAACAATCTCTTTAAATACAGACCAGACTACAGCATCATCATCCCTTCCTGCTGCGTCTCAGCCTCAAGTATTTCAGGCTGGGACAAGCAAACCTTTACATAGCAGTGGAATCAATGTAAATGCAGCTCCATTCCAATCCATGCAAACG
>hsa_circ_0000601	chr15	50929618	50941082	-
GTGTTTTTGTGGTCGCTTGGTCAAGCAACATGCTTGTTTTACTGCAAGTCTTGCCATGAAATACTCAGATGTGAAATTGGGTGACCATTTTAATCAGGCAATAGAAGAATGGTCTGTGGAAAAGCATACAGAACAGAGCCCAACGGATGCTTATGGAGTCATAAATTTTCAAGGGGGTTCTCATTCCTACAGAGCTAAGGTATGTCACATATTGGATTTTTCTTCATTTATGTTGTTATTTAAATAATAAACATCACAATTTGTGTAGCAATATTGACAAAAAGTTGGTCTCAGTAATTTATTTGTATATTTTAAAGTACAAAGGTGCATACAAATATAGAATTGTATCTTTCTGGTGGATTGAACCTTTCATCATTATAAAATGTGTTTTGTTTCTTGTCATTTTTCTTGACATGGTTTGCTTTTTCTGCAATCAGTGTAGTTAAGCCATCTTTCTTCCTTTTCGGTTTTAACCTTTTATGTTTAAGAGATGTCTTTTAATTGTTTTTAAAAATGTTGTCTGCTGTGTATTTAAGTTTAAATTTACCATTATGTTATTAGTTATCTATTTGTCTCACTTTTTTCTTTGTTCTGTTTTTTTTCTTGTATTATTTTGGATTAAATATTTTTTATTATTTTCTTACTCCTTTATTAGCATATTATTTATACAGTCATCCTTCAGGGGGCTTGGTTTCAGGACTTCCCTCAGATACCAAAGTCTACAGATTATCAATAGTATTTGGATGTAATCTATGCACACCCTCTTGTATAGTTTAAATCATCTCTAGATTCCTTATAATATCTAATATAGGCCAGGCACAGTGGCTCACGCCTATCATCCCAACACTTTTGAGAGGGTGGAAGGATGGCTTGAGGCTAGGAGTTGGAGACCAGCCTGGGCAAAATAGTGAGACTCTGTCTCTACTTAAAATAAAAATATTAATAAAATGCCCAATACAATGTAAATAGTTGTTAAATTGCACTGTTAAGGAATAATGACAGGTAAATAAAGTCTACACATGTTTAGTATAGGCTCAATGTTTTTTCTTGAATATATTTGATTCACCGTTGGTTGAAACCATAAACGTGGATCCCACAGATACAGAAGGCCTACTATATGTTCTTTTTCTATTCTTTTTTTTTTGAGATGGTGTCTCTGTTGCCCAGGCTGGAGTGCGGTGGCGCAATCTCGGCTCACTGCAACCTCCGGCCTCCTGGGTTCAAGCAGTTCTCCTGCCTCAGCCTCCAGAGTAGCTGGGACTACAAGTGTGTGCCACCATGCCCAGCTAATTTTTTGTATTTTTAGTAGAGACAGGGTTTCATTGTGTTAGCCAGGATGGTCTCCATCTCCTGACCTCATGATCTGCCCGCCTCGGCCTCCTAAAGTGCTGGGATTACAGGCCTGAGCCACTGTGCCCGGCCTGTTTTTCTGTTCTTTAGAAAAAGAATATTATAGGTCAGGCACGGTGGCTCACGCCTGTAATCCCAGCACTTTGGGAATCCAAGGTGGGTGGATCACCTGAGATCAGGAGTTTGAGATCAGCCTGGCCAACATAGTGAAACCCTGTCTCTACTAAAAATACAAAAATTAGTCGGGCGTGGTGGCACGAGCCTGTAGTCCCAGCTACTTGGGAGGCTGAAGCAGGATAATCACCTAAACTTGGGAGGTGAAGGTTGCAGTGAACCGAGATCGCGCCACTGCACTCCAGCCTGGGTGACAGAGCAAGACTGTCTCAAAAAAAGAAAAAGAATACTATAATAAATGTGATAATGTGATAAAATGCATTTTTAACTTGTTATATGCAGTCATGCATCACTTAAGAATGGGGATATGTTCTCAGAGATGTGTTAGGCAATTTCATCATGCTAACACCGTAGAGTGTATTCAGACCTAGATGGTATAGCCTACTATATGCCTAGGCTATATGGTATAGCCTATTGCTTTTAGGCTGTAAACCTCTATGGCATGTTATTGTACTAAATATGGTAGGCAGGTGTAACAGTGTAACACAATGGGAAATATGTGTCTAAATATATATAAACAAGAAAAAGGTACAGAAGTATGGTATTATAATATTAGGGAACCACCTTATGTATGCAGTTCATCATTAATCAAAATGTGTGGCACATGACTGTACTGTAAATTAATCCTTTACCACTTTTTCAACAATGCAGGAACCTTTGGAATATTTGAAACTGCACTTATTTCTCTTAAGACTTATGTGCTCTTGTCAGCATGAATTTTAATTTTCTGTTTTAAACCCCTAAAACAGTTATTATTTATTTAGATTTGAACATTTTAACCTTGGCATGGTAGCTCATGCCTGTAATCTCAGCACTTTTGGAGGCCTAGGCAGGAGGATCACTTGAGTTCAGGAGTTTGAGACCAGCCTGGGCAACATAGTGAGACCTTGTCTGTACTAAAATTCAAAAATATTAGCTGGGCATGCTGATACACGCCTGTAGTCCCAGCTACTTGGGAGCCTGAAGCAGGAGGATCAGTTGAGCCTGAGAAGTTGAGGCTGCAGTGAGCCTTGGACCATGTCACCAAAGTCTAGCCTGGGCAACAGAGCCAGACCTTGCCTGAAAAACAAATAACAACAGCAAAAACCATTTTAACCTCTACATTGTTCTGCCTGCCTCCGTGTTCTGATGAGGAAAACCTTGCCCAACAGTGAGCTCATCATCTCTCCAAGTTTTTCTTTTCTCCTGGATCCCGATCCTACAAATTCTCACTGCCTTTGTACCCTGCTAATGTCTTTTTTTTTTTTTTTTGAGACTCGCTCTGTTGCCCAGGCTGGAGTGCAGTGGCGCGATCTCAGCTCACTGCAACCTCTGCCTCCTGGGTTCAAGCGATTCTCCTGCTTCAGCCTCCCGAGTAGCTGGGATTACAGACAGGGTTTCACCATGTTGGCCAGGCTGGTCTGGAACTCTTGACCTCAAGTGATCCACCTGCCTCCGCCTCCGCCTCCCAAAGTGCTGGGATTACAGGTGTGAGCCACCATGCCCGGCCACCTGCTAATGTATTCAAGCAGGTGTTATTGTTCTTTTTTCTAGTTTTTCTAGTTCCCAGGGGCAGAGTATGTCCAAATCAACCTAGCCCATCATTGTAGGAAGTGGAATTTCTCATTTATCTCTAATATAGTATTAAAAACATTAACTTTAGACTGCTTCTCTAATACTACTTTATGTGCCCAAATATAATAATGAGTTAAACAAAACTGATACAGAAAGACTTATTATAGAACAAATCCGGCTGGGCACGGTGGCTTATGCCTGTAATCCCAGAACTTTGGGAAGCCAAGGCAGATGGATCACCTGAGGTCAGGAGTTCAAGACCAGCCTGACCAACATGGCAAAACCCTGTCTCTACTAAAAATACAAAAAGTAGCTGGGCCTGGTGGTGCGCACCTATAATCCCAGCTACTCTGCTTAGGAGGCTGAGGCAGGAGAATCTCTTGAACCCGGGAGGCATTCCAGCCTGGGCGACAGAGCGGGACTTTGTCAAAAAAAAAAGAACAAATCCTATTTACAAAGCATTCTTGGTCTGGTGTGGTAGCTCATGCCTATAATCCCAGCACTTTGGGAGGCCGAGGCAGGCAGATCACTTGAGCCCGGGAGTTCAAGACCAGCCTGGGCAACATGGTGAAACCTTGTGTCTACCAAAAATACAAAAAAATTAACCATGCTGGGTGCCGTGTGTCTGTAATCCCAGCACTTTGGGAGGCTGAGGTGGGCAGATCACTTGAGCCCAAGAGTTCAAGACCAGCCTGGGCAACATGGTGAAACCTTGTGTCTACAAAAAATATTTAAAAAATTAGCTACGCAGGGTGCCCTGTGTCTGTAGTCCCAGCTGCTTGGGAGGCTGAGGTGGGAGGATGGCTTGAGCCTGGGAGGCAGAGGCTGCAGTGAGCCGTGGTGGCGCCACTGCACTCCAGCCTGGGCAACAGAGCCTGACCGTGTCTAAAAAAAACAAAACAAAACCAAAAACCAAAGTATTCTTAAGGGACTCCAGTCTTCTACTCAGTTTTATGGAATTCTGGGGTTTTTTGGGCTTCATTTCTTTTTTTTTTTTTTTTTTTTTTTTTGAGACGCAGTTTCGCTCTTGTTGCCCAGCCTGGAGTGCAATGGCACAGTCTCAGCTCCCTGGAACCTCTGCCTCCTGGGTTCAAGCAATTCTCTTGCCTCAGCCTCCCAAGTAGCTGGGATTACAAGCACTCACGCCTAGCTAATTTTTTTGTATTTAGTAGAGACGGGGTTTCACCATGTTGGTCAGGCTGGCCTCGAACGCTTGACCTCAGGTGATCCACTTGCCTTGGCCTCCCACAGTGCTGGGATTACAGGCGTGAGCCACTGTGCCTGGCCTTTTGGCTTCATTTGTTTGTCAGTACTGAGATTTTCAGTAGTGTTTGATCTTTGTAAAGGAATGGGAAATACATCATTTTGCAAATAAGGTTTCTTAGAGATGATTTTTAAATGTCTCAATGTCTGAATACTTGAAGTTTCTTATGAGCTACTTCATATATGTGCTTTAGGCCAAGAGAATGAATTAATGTGAGTATAGCAAGTAAGTCTTATGATATCACTTAAACAGGAAGTTAATTTTTAAAATCTTTCAAACCAGAAGAAGTTATTTCACACACGATAGCTTTTTTTTCTATTTTTCTATAGAAAGATGTTTTCAAAAATTAAACTGGAGAATCCATCCGAACACCATGAAATGTTGATTACGATTTTCTGATTATTTCTCAGTCTGATCAAATCCAGTTATTTACAGTGAAGAAAATAATCATCTATATTAAATATATCTTTTTAAATTTTACTCCATAGTCACAATTCATTTATAAATGGACTAGATCATTGCCAAACTTTCATACAAATAATTCAGTATTTGCCTCTCTTCATAGCAAGAGCCTTAGAAGCCTCCATATTTTTCCCCCCTAATTCCTTTTTTTTCCTTTTCCGATCCTCTTCAGCCAGTCTTAATGTTTCTAACTCACTGTGTAGTCATAGTTAAAGAAGGCAATAAATACTGCAGGTACTTGGGTAAATTGGGTCAATGGTAATTGAGTTTAAACAGAAAGAGTAACATTTGTGTCTAAATGTTTAAAAGTTAGTTTCGCTATTTCTGTAGATCTCACAGAATGATTTTTTCAACTTTAAAATCATTTACTATTGCTTATTCCTTGGAGTATAAATATATTGAAAATAGCCTATGAAATCTCTTTTTACATAATCTGATTCATATAAAATTTTCCAAAGTCATATAATGTCACATTATGAAACCTGTGAACATGTTCAATTATTTTCTCCTTTTAAAATCTTTTTCTAGTATGTGAGGCTATCATATGACACCAAACCTGAAGTCATTCTGCAACTTCTGCTTAAAGAATGGCAAATGGAGTTACCCAAACTTGTTATCTCTGTACATGGGGGCATGCAGAAATTTGAGCTTCACCCACGAATCAAGCAGTTGCTTGGAAAAGGTCTTATTAAAGCTGCAGTTACAACTGGAGCCTGGATTTTAACTGGAGGAGTAAACACAGGTAATGTGATGATTATACCAATTTTATTTAGTGTGTTTTAATTTTTTTTTTTGAGACGGACTCTCACTCTGTTGCCAGGCTGGAGTGCAATGGCACAATCTCGGCTCACTGCAACCTCTGCCTCCCGGGCTCAAGCAATTCTCCTGCCTCAGCCTCCAGAGTAGCTGGGATTACAGGCCTGCGCCACCATGCCCGGTTAATTTTTGTATTTTTAGTAGAGACGAGGTTTCACCATATTGGTCAGGCTGGTCTCGAACTGCTGACCTCGTGATCCGCAAAATTATCCTCCCAAAATGCTGGGATTACAGGCATTAGCCACCACGCCCGGCCCTTAAATTTTTTTATAATAGCAATTAGATATTTGAAATACAGATCAACACTGAATATAGATATACTTAACTCTTGATAAATAATCTACAGTTTGTAGGTAAAAATGATAATCGAACCTGTTTGGTTATTATTTTGTCTTTAAAAAAAAAACGCAACACTTTAGAGCAGGATTTGGCAAACTATAGCCTGTGTGCCAAATCCAGCCCAAACCTTGAATAAAGATTTACTGGAACATTCACTTATTTACTGTATTAGTCTGTTTTCATACTGCTATAAAGAACTGCCCGAGACTTGGTAATTTATAAAGGAAAGAGGTTTAATTGACCCACAGTTCAGCATGACTAGGGAGCCTCAGGAAATTTATAATCATGGTGGAAGGTGAAGGGGAAGCAAGGCACCTTCTTACACAAAGTGGCAGGAAGGAGAAGTGCCACGCGAAGAGGGAAGAGCCCCTTATAAAGCCATCAGATCTTGGGAGAACTCAGTCACTATCACCAGAACAGCATTGGGGAAACCGCCCCCATGATTCAGTTACTTCCACCTGGTCTCTCCCGTAAAACCTGGGGATTATAGGGATTACAATTCAAGATCAGATTTGAGTGGGGATGCAAAGCTTAACCATATCAGTTTATATATTGTCTATGGCTATTTTTGTGCTGTAACAGCAGAGGTGAATAGTTGTGACAGAGATGGTATACCCTATAAAGCTTATACTGTTTAGCCTTTTAGAAAAAGGTTTTTGACCCTACTGTAGAGCAAAGCATTATTTCCATCACTTTCCTTCTAGTGGTAAATTGATACAAGAATGGCAATCCATTGCCTCAGCAGCAGTAAGAAGTAGCTTTCAAAAATTAATTTGTAACATACTACTGTCTTTTATTCTATATCTTCCCTATCACATATACAGGTTGAATATAAAGAGGGCAGATTACTTTCATTGTCTAAAATAAAACATTTAAGTCAGCTTGCAAACATCTAATTCATTATCAGCAACTTTTTTTTTTTTTTTTTTGAGACAGAGTCTTGCTGTCACCCAGGCTGGAGTGCAGTGGTGCCATCTCAGCTCACTGCAACCTCCACCTCCCGGGTTCAAGTGATTCTCATGTGTCAGCCTCCCAAGTAGCTGGGATTACAGGTGCCCGTCACCACACGTGGCTAAGTTTTGTATTTTTACTAGAGATGGGGTTTCACTATGTTGGTCAAGCTGGTCTTGAACTTCTGACCTCAGGTGATCCGCCCGCCTAGGCCTCCCAAAGTACTGGGGTTACAGGTGTGAGCCACTGCACCTGGCCAGCAGCTATTTTTTGAACCTCATTGTGTCAGAAGTTTTTGAGGCTGCTAAGAATTTATTCCATAAACAGTAAAAATATCTACCTTCATGGAACTTCTAGTGGGGGAGATAAAGATAAGAAACAGATAACTCAGTAATGTATAACGTGTTAGATGCTGATAAGTGTTATGCAGACACATGAAGTCAAGAAGAGGGATAGTGAGGGATGATGGAAGGGCTGCTATTTTGTTACATGGTCAAGGAGAGCTGATAAGGTGACAGTTGAGGAGAAATGGAAATGAGGAAGCAAGGTACAAGAAAAACATAAGGCAAAGCATGTAAAGGGGAGGAGATGGCTCGTGTGTTGGAAGAATAGTAAGAACAGTCTAATATAGCTTGAGTGGAATAAGCAGAGAGTGCTAGGTGATGAAGTCAGAAGTTCTGGTGTATGGTGGTAGAGAAGCATGGTGACTAGTAGAGGCAGTAGGCAGTTCATCGCATGAGGCCTTGGGGACCGTTATAAGCATTTTGGCTTCTGCTCTGAATGAGAAGAGGAGGTTTTAAGTAGAGAGTCAACAGCTGCAAAGATCACTCGGATGATGTTTTCAAAATGGAGTATAATGGCAAGGCAGCAGTTGAAAGACCTACGAAGATGCTATTTTCATAATTTGGGTGAGGGATGAGATGTGATGCATTATGGAGATCAAACTGAGTGATGCATTAGTTTGCCGGGGCTGCTGTAACCAAATATCACAGACTGGGTGGCTTAAAAACAGAAATTTATTTTCTCATGGTTTCCGAGATTAAAAGTCTAAGAGTAAGTGTCAGCAGATTTGGTTTATCTTGGGGCCTCTCTCTTTGGCTTGCACATGGTCATCTTCACACTGTGTCCTCCCTCTCATGGCCTCCTGTGTATAGGTATCCTTGGTGTTTCCTTTTGTATTCAGATTTCTTTATAAGAGCACCAGTTAGATTCAGGGCCACTCCAGAGGCCTTATTTTAAATTAATCGTCACATATTTAAAGGCCCTGCCTCCAAGTACAGTAATGTTTTAAGGTATTATCACATATATAAAGGCCCTGTCTCCAACTGCAGTCATATTTTATGGTATTGGGAGTTAGGGGACACAATTCAGCCCATAAGAAGTAATAATGGGCCAGGCATGGTGGTTCATGCCTATAATCCCAGCACTTTGGGAGGCTGAGGTGGGAGGATCACTTGAGCCCAGGAGTTCAAAACTAGCCTGGGCAACATGGTAAGACACTTTCTAAAAAAAAAAAAAAAAAGAAAAAAAAATTACCCCGGCATGGTGGTATGTGCCTACCCTCCTAGCTACTTGGGAGGCTGAGGTGGGAGGATCACTTGAGCCCGGGAGGTCAAGGCTGCAGTGAGCTAAGCCATGATCACACCACTGCACTCCAGCCTGGGCAATAGAGTGAGACCCTGACTCCCTCCCTCAAAAAAAAGAAGTGATAATGAGGAGTTATATGCTCTTTGGAACTGCCTTTTATACTTTTCTCTCTCATTTTTGACTGAAATAGACTTTTGTCATTGTTTATTGTGTGTGTGTGTGTTTTGCGTATGGTCCTGTGCCACCGATTAATTTTTTCTAAATGATGTGTAGAGCAATAATAAAAAACTACAGTTACTTAGAGGAGAAATGCAAAAACGGACTAGACCAAATAACATGGTAAAATTTAGTGTTATATGTGTTTTCTGGCATTTGTAGTGATTTGATATTGTGGGGTTTAGTGGTTTTTGTTCCTTTTTGGTCCTTGTGTATTCTTCTGTAGGTTTGGCTATGACCTTGTTTTAAGTTTGTTATGACCTTGTTGCCTTATATCTTGAAGGTGTGGAGAAATATATCACATATTATAGTGTTACAGATTTAGCACAGGATTGTTCTGAACACAGTAATGACTGTAATCCCAGAACTTTGGGAGGCTGAGGCATGAGCCCAAGAGTTCAAGACCCACCTGTCTCTACTGAAAAAAAAAAAAAAAAAATTAGCCGGCTGTCTTAGCACGCACCTGTAGTCCCACCTACTGGGGAGGCTCACAAGGGAGGATCGCTTGAGTCCAGGAGTTTGAGGCTGCAGTGAGCTGTCATTGCGCCACTGCTCTCTTTCCTGGGTGACCCTGTCTTTAAGAAAATAAAAAAAACAAAATGAATAAACTTTTTTTATGAACAGGTGTGGCAAAACATGTTGGAGATGCCCTCAAAGAACATGCTTCCAGATCATCTCGAAAGATTTGCACTATCGGAATAGCTCCATGGGGAGTGATTGAAAACAGAAATGATCTTGTTGGGAGAGATGTAAGAATTATTTTTAAAATTTCTTATGTTTGAAATTATATGTAAACAAAATTATAGTAAGAATAGTGCCAGTTTAAAATATTTATGATTATATTATACTTTTCAAATTAAGTTTAAAAGGTATTTTCCTGAGGTTTACTTCTGAATTTTTGGAAATGCATAAATATAAATAATTCATAACTATAAATAATTAAGTTCATAAATATAAATGCTGTTACAGTGTTGGCACATTTTGCTTTCAGTCTTTTATGTGTAAAATTATTTCACATTTTCCATATAAGCTAGTCTTTGTAATTAAATTTTTAATGACTACATGACATGAGAATTAATTTTATTCTCACTAAGACTAGGGAATAGGAGTTAAATGCTAGTGTTTTGTTTGAATAGGTTAAAGACATGTGAATTGGTTATAGATATTTATCAACACTGTTAAAAAGAATTACTGGCTGGGCGCAGTGGCTCACACCTGTAATCCCAGCACTTTGGAGGCTGAGGCGGGCTGATCACTGGAGATCAGGAGTTCACGACCAGCCTGGCCAACATGGTGAAACCCCGTCTCTACTAAAAATACAAAAATTAACTGGGTGTAGTGGCCTGTGCCTCCTAGCTACTTGGGAGGCTGAGGCGGGAGAATTGCTTGAAACTGGAAGGCAGAGGTTGCAGTGAGCTGAAATTGAGCCACTGCATTCCAGCCTAGGTGACAAAGCAAAACTCCATCTCATACATACATACATACATACATACATACAATTACTGAATTATAATGATCACTTTCAAGTGTTATTAAATTTCTAATGTCAGTTTTTGAGTCTACTCATGGCTGGAAAAATAGCAATATTACATTTTATTGTTTTTTACAGTGTCTTTTTTTTTTGAAATGGAGTTTCACTCTTGTCGCCCAGGCTGGAGTGCAGTAGCACGATCTGGTCTCACTGCAACCTCCTCCTCCCAGGTTCAAGTGATTCTCCTGCCTCAGCCTCCTGAATAGCTAGGATTACAGGCACCCACCACTACACCCATCTAATTTTTTTTTTTTTTTTTTTTTTTTTTTTTTTTTTTTTTTTTGAGACGGAGTCTCGCTCTGTCGCCCAGGCTGGAGTGCAGTGGCGCGATCTCGGCTCACTGCAAGCTCCGCCTCCCGGGTTCACGCCATTCTCCTGCCTCAGCCTCCCGAGTAGCTGGGACTACAGGCGCCCGCTACCACGCCCGGCTAATTTTTTGTATTTTTAGTAGAGACGGGGTTTCACCGTGTTAGCCAGGATGGTCTCGATCTCCTGACCTCATGATCCGCCCGCCTCGGCCTCCCAAAGTGCTGGGATTACAGGCGTGAGCCACCGCGCCCGGCCTCCCATCTAATTTTTGTAGTTTTAGTAGAGATGGGGTTTCACCATGTTGGCCAGGCTGGTCTTGAACTCCTGACCTCAGGTAATCCACTCGCCTCGGCCTCCCAAAGTGACGGGATCACATGCATGAGCCACTGTGCCTGGCCACAATATCTTTTATATATTGTAGTTTAGTCACTTAATAATCTGATAATAGTTTATTTGCACTATTTAGTTATTTATTGCTTCTCTCTTTGCATGTGATGATGAAATATATAATTCTGCAGTATGGGTCAAGATATAATCATGTGTTTCAACCCATTAATGATTAATCCTCAGCTGCTTAAAAGCTTACGCTTTTTGAAACATTCTTTGTCATTTGGTATTTATTTCTGTATGTAAAATAGAATTTTACTTCTTACTTGTCTTTACGGATTATTTCAAAATTTATTTTACATCATACTGTATTTAATCCTGCTCACTAACTCTTTTGTTTGCTATTGTTTAGGTGGTTGCTCCTTATCAAACCTTATTGAACCCCCTGAGCAAATTGAATGTTTTGAATAATCTGCATTCCCATTTCATATTGGTGGATGATGGCACTGTTGGAAAGTATGGGGCGGAAGTCAGACTGAGAAGAGAACTTGAAAAAACTATTAATCAGCAAAGAATTCATGCTA
>hsa_circ_0075957	chr6	33169521	33169690	+
GCACTGGGGGCCACAGTGCTGATCTCAGCAGCTCCATTTTTTGTCCTCTTCCTTATCCCCGTGGAGTCGAACTCTCCCCGGCATCGCTCTCTACTTCAGATCTTGCTCAGTTTTGCTTCCGGTGGGCTCCTGGGAGATGCTTTCCTGCACCTCATTCCTCATGCTCTTG
>hsa_circ_0000947	chr19	48949251	48953623	+
AGGGTTCGAAGATGGCGGCGCGCAAGGGTCGGCGGCGCACGTGTGAAACCGGGGAACCCATGGAAGCCGAGTCCGGCGACACAAGTTCCGAGGGCCCGGCCCAGGTCTACCTGCCCGGCCGGGGGCCGCCGCTACGCGAAGGGGAGGAGCTGGTCATGGACGAGGAGGCCTATGTGCTCTACCACCGAGCGCAGACTGGTAGGGCTGAGTCCGGACTCCAGGGTCCTGAGGTGGCTGATCCCGAGCCTTTAACCTGAGAGGTGCTCGGGAAGAGAAGGCTGGGGTCTAAGAGAAGTGATTTCATACCGGAGGCGGTTGATCCATGAGGGAGGTGGGGACTGAGCTCTTACTGTCCCGTCTTAACTCGTAAACCCCGCCTTCCATCCCCAGGCGCCCCCTGTCTCAGCTTTGACATAGTCCGGGATCACCTGGGAGACAACCGGACAGAGCTTCCTCTTACACTTTACTTGTGTGCTGGGACCCAGGCTGAGAGCGCCCAGAGCAACAGGTAAGACCCGAGGCTTTTCCAGGACCAGGAGGCTCAGTTTCCAGCCCCTTCCTCAGCACCCAGGAGTTAGGGCTTCCAGTTTCTGCCTCTCGCAGATCCAGGAGTCTGGGTTTCCAGCCTCTCTCCTTCCTAAGAATCCTGGAATCTAGTGCCTAACTCACCCCACAATTTCTCCCAGACTGATGATGCTTCGGATGCACAATCTGCATGGGACAAAGCCCCCACCCTCAGAGGGCAGTGATGAAGAAGAAGAGGAGGAAGATGAAGAGGATGAAGAAGAGCGGAAACCTCAGCTGGAGCTGGCCATGGTGCCCCACTATGGTGGCATCAACCGAGTTCGGGTAAGTATGGTCCCAGGAGCCTGCTCTGCATACTCTGAAACACATCTGACCCATCCCCTGTGTCCATAACTCCCAACACCTCCTCATGTTCTTTTTTTTTTTTTTTTTTTTGAGACGTAGTCTCGCTCTGTCACCCAGGCTGGAGTGCAGTGGCGCAGCCTCGGCTCACTGCAACCTCTGCCTCCCAAAGTGCTGGGATTACAAGCGTGAGCCACCGTGCCTGGCCCATTTTTTTTTTTTTTTTTTTTGAGATGGAGTCTCGCTCTGTTGTCCAGGCTGGAGTGCAGTGGTGCGATCTTGGCTCACTGCAACCTCCCCTTCCCAGGTTCAAGGGATTCTCCTGCCTCAGCCTCCCAAGTAGCTGGGGCTATAGGCGCCTGCCACCAGGCCCTTCTAATTTTTTGTTTTTTGGTTTTTTTTTGAGATGAAGTCTTGCTCTGTCGCTTAGACTGGAGGGCAATGGCATGATCTCAGCTCACTGCAACCTCTGCCTCCCAGGTTCAAGCGATTCTCCTGCCTCAGCCAAGTAGCTGAGATTACAGGTGCGCGCCACCACGCCCGGCTAATTTTTGTATTCTTAGTAGGGACGGGGTTTCACAATGTTGATCAGGCTGGTGGTGAACTCCTGACCTCGTGATCCGCCTGCCTCGGCTTCCCAAAGTGCTGAGATTACAGGCGTGAGCCACCGCATCTGGCCAATTTTTTGTATTTTTAGTAGAGACAAGGTTTCGCCTTGTTGGCTAGGCTGGTCTCAAACTCCTGACCTCGAGTGATTGATCCGCACGCCTCGGGCACCCAAAGTCATGGGATTACAAGCGTGAGCCACCACACCCGGCCTCCTTCAGTTTTTAGAAAAGTACTTGTCACATAGTTTTATACAATTTAGCTATTATGATCAGTGTCATTACATGTTAGGTACTGTTTTAGATTATGAGGATATGGTTTATGTTCTTCACTTTTCTCTTTGGTAACATAGTGAGTTATAGAACTTATCTGATGGGGCTGGCATGAGGTCAAATGAAATAACATATAGTGCCTAGAATAGCACCTGGTTGTAATATGAGGTATGTATTTTCTGTTACTATTCAGGAACTGTTTTTGGTTGTGGCTGTTTGTTTTGTTTTTGAGTCATGGTTTCACTCCCATTGCCCAGGCTGGAGTGCAGTGGCGTGATCTTGGCTCACTGCAACCTCTGCCTCCCAGGTTCAAGTGATTCTCCTGCCTCAGCCTCCCGAGTAGCTGGGATCACAAGTGCACACCACCATGCCCAGTAATTTTTGTATTTTTAGTAGAAATGGAGTCTCATTATGTTGGCCAGGCTGGTCTTGAACTCCTGAGCTCAAGTGATCTGCCCACCTTCGCCCCCAAAATGCTGGGATTATAGGCATGAGGCACTGTGTCCAGCCTGTTTATTTGTTTTTTGCTTCAAAGCTAAAACATCTTCTGATCAGGTAGACTTGTAAGTACAATGATACGGTATATGAAGAGCACTTAGAGCAGTACTTGGCTGATAGCTGGGGCTGTCTGTTTCCATGAAATTATTTTTACTATGTTTCAGTACTGTTCTAGATGCAGAGGATTTAGCAGCAAGCAAAAGGTCTCTGGCTCCATCAACTTACACACTAGTGGGGGAAGGGAACGAGATGAAACTAAGTAAATGTGTACCATGTCCAAAGGTGTTAACTATCCTGGAAAAAATCCAATGAAGTAGGGGAAGAGGGTTAGGGTGCTCCAGGAGTGGGGTGCTATTTTTAAACAGTGTGGTTAGGAAAGTATTCTGTCATAAAATGCCATTTGCATAGATACTCACAGGTAGTGGGGCAGTGAACCCTGTAAAAGAATTTGCAGGCAAGGAAAAACACAAGTTCAAAGGCCCTGGGGTGAGCTTGGCATGTTTGAAGAGTTTCAAGTGAAGCGGGAGTGTCCAGTCTGTCTGGAGCAGAATGAACAAAAGGGAGAATGACACAATTTGGGGAGCGGGCACAGAGAAGACATTGTTCAGAGCCTTGTCGGCCACTGTAAGGACTCCAGCTTTTAATTGGGAGACGTTGGAGGGTTTCAGGCAGAGGAAAGACAGGGTCTGACTTCTGTTTTAAAGTGGTCCCTCTGGCTGCTGTCCTTAAATATCAATTGCAGAGAGGTAAGGGTCGGAGGAAAGAATCCTGTGGGGAGACTTACGGTATTCAGGGGAAGGATGACATCAGTAGTAGTGTGACAGCAATAGACATCATGAGAAGGGGGTTGGAAGTGAGCTTTTTTTTTTAGATGAGACAGAGTCTCGCTTTTGTCGCCCAGGCCGGAGCGCAATGGTGCGATCTCGGCTCACTGCAACCTCTGACTCCTGGGTTCAAGCGATTCTCCTGCCTCAGCCTCCTAAGTAGCTGGGATTACAGCCACCCACCAGCACGCCCGACTAATTTTTGCATTTTTAGTAGAGGCGGGGTTTCATCATGTTGGCCAGGGTGGTCTCGCTCCTGACCTCAGGCAGTCTGCCCTCCTCGGCCTCCCAAAGTGCTGGGATTACAGGTGCGAGCCACCGCGCCTGGCCCTGGAAGTGAGCATTTTTACTGTAGTCAGCATAGGTGCTGGGCATGAGGACCAAGAATGAGTTCTGAATTTTGGGGCCTGAGGTGGAGAGAGAGCAGTTGCAGGTGGCAATTAGGAGCTTGGCTTTGGTTGTATCAAGTTTGAATGGTCAGGCTGGCACAGTGGCTGATGCCTGTAATCCCAGCACTTTGGAAAGCTGATGCAGAAGGATCGCTTGAGACCAGGAGTTCCAGACCAGCCTGGGCAATAAAGTGAGACCCTGTCTCTACAAAAAAATTTTAAAAGCCAGATGTGATGGTGCTTACCCATAGTCCCAACTACTTGGGAGGCTGAGGTGAGAGGATCACTTGAGCCCAGGAGGTTGAGGCTGCAGTGAGCCATTATGGCATCACTGCACTCCGTCCTGGGCAACAGAGCGGGACCCTGTCTCAAAAACAAAAAAGTTTGAACGGTCAATGCAGTAAGAGTCTGGAGCCCAGGGGAGAGGTCAGGGCTAGGGGTATTGGAAACCTCGTGGCTGGACTGGGTCTCCTAGTGAACAAACACAGAGGCAAGGAGATCCGAGGACTGAGTCTTGTGGCCTTCTAGCATTTAGAGGGTTACCGAGACCAGGAGCCTGAACACCCTCCCAAGGGCTGGTGGGAATTGCAGCCTCAACTCCCAGGCATCCTGGGGCTCTATCCTCCCACCTCAGCTCCCCCACCCACTCCCACCCCCTGTGGAGAGCTGTCCCAGTTACCATGCTGGTTTTTGCAGGTTGTGATTTTCTTCCCACAGAGGTTTCAAGGAGCTGTAGTCCCAGGCCTGGGAGATCTGAGGAAGCGCACTTCTGGTTCTCTGGGATATGGGGAGCGTGGGGTCAGTGCCTTGATCCTCCTCTCCCCTCGCTTCACATCACCCTTCCCCCACCGCTCTTCTGCAGGTGTCATGGCTGGGTGAAGAGCCTGTGGCTGGGGTGTGGTCAGAGAAGGGCCAG
>hsa_circ_0033784	chr14	106331860	106352055	-
TGTCCCTGCAGTAGACCTGAGAGCGCTGGGCCCACAGCCTCCCCTCGGGGCCCTGCTGCCTCCTCAGGTCAGCCCTGGACATCCCGGGTTTCCCCAGGCCTGGCGGTAGGTTTGAAGTGAGGTCTGTGTCACTGTGGTATTACTATGATAGTAGTGGTTATTACTACCACAGTGTCACAGAGTCCATCAAAAACTCATGCCTGGGAGCCTCCCACCACAGCCCTCCCTGCGGGGGACCGCTGCATGCCGTGTTAGGATTTTGATCGAGGACACGGCGCCATGGGTATGGTGGCTACCACAGCAGTGCAGCCCATGACCCAAACACACGGGGCAGCAGAAACAATGGACAGGCCCACAAGTGACCATGATGGGCTCCAGCCCACCAGCCCCAGAGACCATGAAACAGATGGCCAAGGTCACCCTACAGGTCATCCAGATCTGGCTCCAAGGGGTCTGCATCGCTGCTGCCCTCCCAACGCCAAACCAGATGGAGACAGGGCCGGCCCCATAGCACCATCTGCTGCCGTCCACCCAGCAGTCCCGGAAGCCCCTCCCTGAACGCTGGGCCACGTGTGTGAACCCTGCGAGCCCCCCATGTCAGAGTAGGGGCAGCAGGAGGGCGGGGCTGGCCCTGTGCACTGTCACTGCCCCTGTGGTCCCTGGCCTGCCTGGCCCTGACACCTGAGCCTCTCCTGGGTCATTTCCAAGACATTCCCAGGGACAGCCGGAGCTGGGAGTCGCTCATCCTGCCTGGCTGTCCTGAGTCCTGCTCATTTCCAGACCTCACCAGGGAAGCCAACAGAGGACTCACCTCACACAGTCAGAGACAACGAACCTTCCAGAAATCCCTGTTTCTCTCCCCAGTGAGAGAAACCCTCTTCCAGGGTTTCTCTTCTCTCCCACCCTCTTCCAGGACAGTCCTCAGCAGCATCACAGCGGGAACGCACATCTGGATCAGGACGGCCCCCAGAACACGCGATGGCCCATGGGGACAGCCCAGCCCTTCCCAGACCCCTAAAAGGTATCCCCACCTTGCACCTGCCCCAGGGCTCAAACTCCAGGAGGCCTGACTCCTGCACACCCTCCTGCCAGATATCACCTCAGCCCCCTCCTGGAGGGGACAGGAGCCCGGGAGGGTGAGTCAGACCCACCTGCCCTCAATGGCAGGCGGGGAAGATTCAGAAAGGCCTGAGATCCCCAGGACGCAGCACCACTGTCAATGGGGGCCCCAGACGCCTGGACCAGGGCCTGTGTGGGAAAGGCCTCTGGCCACACTCAGGGGCTTTTTGTGAAGGGCCCTCCTGCTGTGTGACTACGGTGGTAACTCCCACAGTGATGAAACCAGCAGCAAAAACTGACTGGACTCGCAGGGTTTATGCACACTTCTCGGCTCGGAGCTCTCCAGGAGCACAAGAGCCAGGCCCGAGGGTTTCTGCCCAGACCCTCGGCCTCTAGGGACACCCGGGCCATCTTAGCCGATGGGCTGGTGCCCTGCACACCGTGTGCTGCCAAACAGGGGCTTCAGAGGGCTCTGAGGTGACTTCACTCATGACCACAGGTGCCCTGGTCCCTTCACTGCCAGCTGCACCAGACCCTGTTCCGAGAGATGCCCCAGTTCCAAAAGCCAATTCCTGGGGCCGGGAATTACTGTAGACACCAGCCTCATTCCAGTACCTCCTGCCAATTGCCTGGATTCCCATCCTGGCTGGAATCAAGAGGGCAGCATCCGCCAGGCTCCCAACAGGCAGGACTCCCACACACCCTCCTCTGAGAGGCCGCTGTGTTCCGCAGGGCCAGGCCGCAGACAGTTCCCCTCACCTGCCCATGTAGAAACACCTGCCATTGTCGTCCCCACCTGGCAAAGACCACTTGTGGAGCCCCCAGCCCCAGGTACAGCTGTAGAGAGAGTCCTCGAGGCCCCTAAGAAGGAGCCATGCCCAGTTCTGCCGGGACCCTCGGCCAGGCCGACAGGAGTGGACGCTGGAGCTGGGCCCACACTGGGCCACATAGGAGCTCACCAGTGAGGGCAGGAGAGCACATGCCGGGGAGCACCCAGCCTCCTGCTGACCAGAGACCCGTCCCAGAGCCCAGGAGGCTGCAGAGGCCTCTCCAGGGGGACACAGTGCATGTCTGGTCCCTGAGCAGCCCCCAGGCTCTCTAGCACTGGGGGCCCCTGGCACAGCTGTCTGGACCCTCCCTGTTCCCTGGGAAGCTCCTCCTGACAGCCCCGCCTCCAGTTCCAGGTGTGGTTATTGTCAGGGGGTGCCAGGCCGTGGTAGAGATGGCTACAATTACCACAGTGGTGCCGCCCATAGCAGCAACCAGGCCAAGTAGACAGACCCCTGCCACGCAGCCCCAGGCCTCCAGCTCACCTGCTTCTCCTGGGGCTCTCAAGGCTGCTGTCTGCCCTCTGGCCCTCTGTGGGGAGGGTTCCCTCAGTGGGAGGTCTGTGCTCCAGGGCAGGGATGACTGAGATAGAAATCAAAGGCTGGCAGGGAAAGGCAGCTTCCCGCCCTGAGAGGTGCAGGCAGCACCACAGAGCCATGGAGTCACAGAGCCACGGAGCCCCCAGTGTGGGCGTGTGAGGGTGCTGGGCTCCCGGCAGGCCCAGCCCTGATGGGGAAGCCTGCCCCGTCCCACAGCCCAGGTCCCCAGGGGCAGCAGGCACAGAAGCTGCCAAGCTGTGCTCTACGATCCTCATCCCTCCAGCAGCATCCACTCCACAGTGGGGAAACTGAGCCTTGGAGAACCACCCAGCCCCCTGGAAACAAGGCGGGGAGCCCAGACAGTGGGCCCAGAGCACTGTGTGTATCCTGGCACTAGGTGCAGGGACCACCCGGAGATCCCCATCACTGAGTGGCCAGCCTGCAGAAGGACCCAACCCCAACCAGGCCGCTTGATTAAGCTCCATCCCCCTGTCCTGGGAACCTCTTCCCAGCGCCACCAACAGCTCGGCTTCCCAGGCCCTCATCCCTCCAAGGAAGGCCAAAGGCTGGGCCTGCCAGGGGCACAGTACCCTCTCTTGCCCTGGCTAAGACAGGGTGGGCAGACGGCTGCAGATAGGACATATTGCTGGGGCATCTTGCTCTGTGACTACTGGGTACTGGCTCTCAACGCAGACCCTACCAAAATCCCCACTGCCTCCCCTGCTAGGGGCTGGCCTGGTCTCCTCCTGCTGTCCTAGGAGGCTGCTGACCTCCAGGATGGCTTCTGTCCCCAGTTCTAGGGCCAGAGCAGATCCCAGGCAGGCTGTAGGCTGGGAGGCCACCCCTGTCCTTGCCGAGGTTCAGTGCAGGCACCCAGGACAGGAAATGGCCTGAACACAGGGATGACTGTGCCATGCCCTACCTAAGTCCGCCCCTTTCTACTCTGCAACCCCCACTCCCCAGGTCAGCCCATGACGACCAACAACCCAACACCAGAGTCACTGCCTGGCCCTGCCCTGGGGAGGACCCCTCAGCCCCCACCCTGTCTAGAGGAGTTGGGGGGACAGGACACAGGCCCTCTCCTTATGGTTCCCCCACCTGGCTCCTGCCGGGACCCTTGGGGTGTGGACAGAAAGGACGCCTGCCTAATTGTCCCCCAGGAACCCAGAACTTCTCTCCAGGGACCCCAGCCCGAGCACCCCCTTACCCAGGACCCAGCCCTGCCCCTCCTCCCCTCTGCTCTCCTCTCATCACTCCATGGGAATCCAGAATCCCCAGGAAGCCATCAGGAAGGGCTGAAGGAGGAAGCGGGGCCACTGCACCACCGGGCAGGAGGCTCCGTCTTCGTGAACCCAGGGAAGTGCCAGCCTCCTAGAGGGTATGGTCCACCCTGCCTGGGGCTCCCACCGTGGCAGGCTGCGGGGAAGGACCAGGGACGGTGTGGGGGAGGGCTCAGGGCCCTGCAGGTGCTCCATCTTGGATGAGCCCATCCCTCTCATCCACCGACCCGCCCACCTCCTCTCCACCCTGGCCACACGTCGTCCACACCATCCTGAGTCCCACCTACACCAGAGCCGGCAGAGCCAGTGCAGACAGAGGCTGGGGTGCAGGGGGGCCGCCAGGGCAGCTTTGGGGAGGGAGGAATGGAGGAAGGGGAGGTCAGTGAAGAGGCCCCCCTCCCCTGGGTCTAGGATCCACCTTTGGGACCCCCGGATCCCATCCCCTCCAGGCTCTGGGAGGAGAAGCAGGATGGGAGAATCTGTGCGGGACCCTCTCACAGTGGAATACCTCCACAGCGGCTCAGGCCAGATACAAAAGCCCCTCAGTGAGCCCTCCACTGCAGTGCTGGGCCTGGGGGCAGCCCCTCCCACAGAGGACAGACCCAGCACCCCGAAGAAGTCCTGCCAGGGGGAGCTCAGAGCCATGAAGGAGCAAGATATGGGGACCCCAATACTGGCACAGACCTCAGCTCCATCCAGGCCCACCAGGACCCACCATGGGTGGAACACCTGTCTCCGGCCCCTGCTGGCTGTGAGGCAGCTGGCCTCTGTCTCGGACCCCCATTCCAGACACCAGACAGAGGGACAGGCCCCCCAGAACCAGTGTTGAGGGACACCCCTGTCCAGGGCAGCCAAGTCCAAGAGGCGCGCTGAGCCCAGCAATGGAAGGCCCCCAAACAAACCAGGAGGTTTCTGAAGCTGTCTGTGTCACAGTCGGGTATAGCAGCGGCTACCACAATGACACTGGGCAGGACAGAAACCCCATCCCAAGTCAGCCGAAGGCAGAGAGAGCAGGCAGGACACATTTAGGATCTGAGGCCACACCTGACACTCAAGCCAACAGATGTCTCCCCTCCAGGGCGCCCTGCCCTGTTCAGTGTTCCTGAGAAAACAGGGGCAGCCTGAGGGGATCCAGGGCCAGGAGATGGGTCCCCTCTACCCCGAGGAGGAGCCAGGCGGGAATCCCAGCCCCCTCCCCATTGAGGCCATCCTGCCCAGAGGGGCCCGGACCCACCCCACACACCCAGGCAGAATGTGTGCAGGCTTCAGGCTCTGTGGGTGCCGCTAGCTGGGGCTGCCAGTCCTCACCCCACACCTAAGGTGAGCCACAGCCGCCAGAGCCTCCACAGGAGACCCCACCCAGCAGCCCAGCCCCTACCCAGGAGGCCCCAGAGCTCAGGGCGCCTGGGTGGATTCTGAACAGCCCCGAGTCACGGTGGGTATAGTGGGAGCTACTACCACTGTGAGAAAAGCTATGTCCAAAACTGTCTCCCGGCCACTGCTGGAGGCCCAGCCAGAGAAGGGACCAGCCGCCCGAACATACGACCTTCCCAGCCCTCATGACCCCCAGCACTTGGAGCTCCACAGTGTCCCCATTGGATGGTGAGGATGGGGGCCGGGGCCATCTGCACCTCCCAACATCACCCCCAGGCAGCACAGGCACAAACCCCAAATCCAGAGCCGACACCAGGAACACAGACACCCCAATACCCTGGGGGACCCTGGCCCTGGTGACTTCCCACTGGGATCCACCCCCGTGTCCACCTGGATCAAAGACCCCACCGCTGTCTCTGTCCCTCACTCAGGGCCTGCTGAGGGGCGGGTGCTTTGGAGCAGACTCAGGTTTAGGGGCCACCATTGTGGGGCCCAACCTCGACCAGGACACAGATTTTTCTTTCCTGCCCTGGGGCAACACAGACTTTGGGGTCTGTGCAGGGAGGACCTTCTGGAAAGTCACCAAGCACAGAGCCCTGACTGAGGTGGTCTCAGGAAGACCCCCAGGAGGGGGCTTGTGCCCCTTCCTCTCATGTGGACCCCATGCCCCCCAAGATAGGGGCATCATGCAGGGCAGGTCCTCCATGCAGCCACCACTAGGCAACTCCCTGGCGCCGGTCCCCACTGCGCCTCCATCCCGGCTCTGGGGATGCAGCCACCATGGCCACACCAGGCAGCCCGGGTCCAGCAACCCTGCAGTGCCCAAGCCCTTGGCAGGATTCCCAGAGGCTGGAGCCCACCCCTCCTCATCCCCCCACACCTGCACACACACACCTACCCCCTGCCCAGTCCCCCTCCAGGAGGGTTGGAGCCGCCCATAGGGTGGGGGCTCCAGGTCTCACTCACTCGCTTCCCTTCCTGGGCAAAGGAGCCTCGTGCCCCGGTCCCCCCTGACGGCGCTGGGCACAGGTGTGGGTACTGGGCCCCAGGGCTCCTCCAGCCCCAGCTGCCCTGCTCTCCCTGGGAGGCCTGGGCACCACCAGACCACCAGTCCAGGGCACAGCCCCAGGGAGCCGCCCACTGCCAGCTCACAGGAAGAAGATAAGCTTCAGACCCTCAGGGCCGGGAGCTGCCTTCCTGCCACCCCTTCCTGCCCCAGACCTCCATGCCCTCCCCCAACCACTTACACACAAGCCAGGGAGCTGTTTCCACACAGTTCAACCCCAAACCAGGACGGCCTGGCACTCGGGTCACTGCCATTTCTGTCTGCATTCGCTCCCAGCGCCCCTGTGTTCCCTCCCTCCTCCCTCCTTCCTTTCTTCCTGCATTGGGTTCATGCCGCAGAGTGCCAGGTGCAGGTCAGCCCTGAGCTTGGGGTCACCTCCTCACTGAAGGCAGCCTCAGGGTGCCCAGGGGCAGGCAGGGTGGGGGTGAGGCTTCCAGCTCCAACCGCTCCACTAGCCGAGACTAAGGAAGTGAGAGGCAGCCAGAAATCCAGACCATTCCATAGCAAATGGATTTCATTAAAGTTACCAGACTTCAGTGTAAGTAACATGAGCCCCATGCACAACAATCCCTTATGAAGGGGAAGTCAGTGTCGCCTCGGATTTCTTGAAAAACACAAAAACTTATCAATGCCTGTAAAAGTCTGTTGGAAAGAAAATATGATTCAAGAATGTTATGCCCAACAAAGCTGGCATATTTTCTACCCGGACACACTCAGGGAATGTGGTCGCTTGAGTGCTTCTCTCACTGCGTAAATCCTACGTGGTGTTTAAGCATATTCATAAATGTGTATGTCTATTTTTATGTGTAAGATGGTTCATTTTTATTTTATTTATTCAATATGTACAATAAAGAATATTGACAAATAGGCTGGACATGGTGGCTCCCACCTGTAATCCCAGCCCTTTGGGAGGCCGAGGCGGGCAGATCACCTGAGGTCTGGAGTTCGAGACCAGCCTGGCCAACATGATGAAAACCCATCTCTACTAAAAATACAAAGATTAGCCAGGCATGGTGGTGCATGCCTGTAATCCCAGCCACTCAGGAGGCTGAGACAGGAGAAATGCGTGAACCCGGAAGGCGGAGGTTGCAGTGAGCCGAGATCACACCACTGCACTCCAGCCTGGCGACAGAGCAAGATTCCATCTCAAAAAAAAAAGACAAAGAAATTTGTTTTTTTGAATAAAGACAAATTTCATCACACGAAGATAAAGATGCAAAGCTCCAGACAGGAAGGCACGGACAGCACAGTGAAGCCTGGAGCGGGCGCTGGGGGGCCAGGGGCATGGCGGGGGTGCCAGCGTCTCTCAGTGCCTACCATGGCCACTCCAGCCTGTGTTCTCACGAGGATGGCTGTGCAATGCTAGGAGCGTGTTCGAAGCTCTAGGGCAACCACTGGAAGTGAGGCTGAGGAGCAGAGCCCAGAGGCCCGTGGAGCTGATGAAAAGAAAGCTGGAGAAAGTGTTTGCTGCCTCCCAACATGGTAAGAAAAGATAGAAAGAGAGAGCACACGGCAAAGGGAGCTTGCTGAGGGACTCTTTACAATGGCTTGCACAGAGCTCAGGGGGTCTGGGAGGCTAGGGCCCTGCGCAGGGCAGTCACCCCAGCCTGCTGACCAAGGTTTGCTGCAGGCAGCTCTGGGGGTGGTTGAGGCGCGGTCCCTGGAGCCACCCCTCAAGGGAACGAGGCAGCAGAGTGGGCCAAGGCCCAGGTCGGCTGCAAGGCTGCCCAGGACTTGGGGTCCTTACATCAGCAGCCACTGATGCAGCTGGCCCAGAGAGAGGCGCCGAGCAGGTTGCCTCCAGGGGACAAACCAGGTCGGAGAGGGTGAGGCAGTGGATGGAGCCACAACAACCCCGGGCACGGGTGACACGCACGTTCATGCACATCTGACCCTTCCTCCCTCACCAAACAGGTCCCCCTGCCTTCCCCATGGTTGCGAAAAAGCAAAATGTAGACGTTTTTTCTTTTTTAATTCATGTTTTAATTGACAAATGAAGCCGTATATATTTATTGTGTACAACATGATGCTTTAAAATATGTATACATCGTGGAACAGCAACGTCGAGCTAATTTAACACGCATTACTTCACATACTTGTCATCTTTTGTGGCGAGAATGCTTAAAATCCACTCTCTTAGTATTTTTTAAGAATGCAATACATTGTTGTCAACTGTGGTCACCGTCATGCATAGCCAAGCTCCCGACCTCACCCTCCTGCCAGCTCAGGCTGTGCATCCTTTCACCAGCATCCCCCACCCCGGCCCCTGGCCCTGGTAACTACCACTCTATACTCTACGTATGAGTTCAGCTTTTTAAGATTCCACAGATGAATGAGATCATACAGTATTTGCTTTCTATGCCTGGCTTATTTTAGTTAACACACTGTCCTCCAGATCCATCCGTTGTTGCAAATGACAGGGTTTCATTCTTTTTAAAGTCTAAAGAGTATTCCATTGTGTCAATGGACCTCATTTGCTTTATCCATGCATCAACTATGGACATTTAGGTTGATTCCATTTCTTAGCTGTTGTGGATGGTGCTGCAGTAAACATGGGGCTGCAGATGTCTCTTCAACATACTGACATCATGTCCTTTGGATAAATACCCAGTAGTGGGATCGCTGGATCACAATGTACAGTTTTTTTTTTAATGGAAACTTTCATTTTTTGGTGAAATTAGGAAAACAGATAAAACCCACAGAATCCAAAATATATGTGAAGATGCCAAAAACAGTTGACATTGGGCAGAGGTCACATGGAAGGAAGTGAATACATGACGGGGTGTGAGGGCCCAGAGGCAGCTGAAATACGCTTTCTAAACACAAGGACCTCTTCTGAGAGGGCAGAAGTTTTATCCTGCACATGCAATGACCAGCACAGCTAAAATACACTTTCTAAACATGAGGACCTCTTCTGAGAGGGCAGCTTTATCCTGCAAATGCAATGACCAGCACAGGACCCAGAATAAAGAGAGTTGCCAGCGGACGCCTGGTGTCCATGTGTCCAGGTGAGTTCGAGATGCGGACGGCGCTGGCCAGCCAGTCACACCCTAAGTCAATCTGCTGCATGCATTTGTCCTTGCCACAGCAGAAAACGAGAAAGCCTTTGGGCTGCAAAGCTTCACAGGCTCCTCTTCTCCCGACTCCATGGAAACAGCTACAAAGAGCAGGCCCAGTAGAGCTTAATTCATGAAAATGAGTAATAAACTTGAACTGGAACAGTATCGACTTTTTAGAAACGGCAGCAAAGTGTATAAAAAATATTCACCAGAACAATATTTCCAAACGATGAGATGAGAATTTCAGCCAAGTAATCCTCCATGGATAGAAAATAATGAAGGGATTGGATTTATGAAGGAAAATCATGGAGCTCAAATACAAGAGAAGAGAATCAAAAATGAACAGGAGGAGATAAAATATGGTTTGGCCAAAGTTACAAAATAAATTTTTTAAAAACCCTTCATCATGGCAAGTAGAAAGAGCGAGAGGAAAAACAGATCCCGTGGAAGACACAAATAGGACATGGGGAGAAAAATGAATGAGATGAAACAGAGCAGAAATAAAATTTTACGGAACTAAAGACAAGTGATCTGAACCTGCCTGGGGCCTGGGGGACCTCGCCACCCTGAAGGGAAAGAACATGCCTGGCTGGCTTTGCCACCTGCTCATTGCAGAGCCCCACAGCTTGCAACAAACATAGGCGGTAGCCAGGGAGTGGTTACAGCAGGCCTTGAGCAAGACCCAGTGTTGTGCTGACTTCAGGTCTGACCCAGCACTGTCATAGTGGTGGTGTCCATAGTGGTAGTGGGGGTGCTTGTGTCACTCCACCCCCATCTCCAGGAGGCTCAGAACAGACAGAGAGAGACTCCATTTGTTTGGGAGAAAGTAAGGGATGAGAACAAGAGTCTCTGCCTGGTAATCCAGAGAATTATTCTAGATCTTGGCCAAGATTATCAAAGCAGTACCTCTATGAGTCTTTTGGGCTTGGAGTCCCCCTAAAGCAGATATAGCTAAGATCACAACACCCAAGTCCTTTTGAATATGTGGGAAGACTTCCCAAGGACAGGAGCAAACAAACAAGCCCAGACTGCAAAAAAACAAGCCCAGACTGCAATAAACACCTCACTCTTCAATGCCCAGGCACTGAAGAACATCTCCTAGCAGCAACACCATCCAGGAAAACATGGCCTCAACCAGTGAACTAAATAAGGCACCAGGGACCAGTCTCGGAGAAATAGAGGTATGTTATCTTTCAGAGAATTCAAAGTAGCTTTGTTGAGGAAACTCAAAGAAATTCAAGATAACACAGTGAAGGAATTCAGAATCCTATCCGATAAATTTAACAGAGATTGAAGCAATTAAAAAGAATTAAGCAGAAATTATGGAGCTGAAAAATGCAATTGGCATACTGAAAAATGCATCAGAGTATTTTCATAGCCTCATATATCAAGTAGAAGAAAGAATTAGTGAGCTTGAAAACAGGCTATTTGGAAAAGCACGATAAAAGGAGACAAAAGAGAAAAGAATAAATAACAATGAAGCATATCTACAGGATCTAGAAAATAGCCTCAAAAGGCCAAATCTAAGAATTATTAGCCTTAAAGAGGAGGTAGAGAAAGAGGGATGGAGAGTTTATTCAAAGGGATAATAACAGAAAACTTCCCAAACCTAGAGAAAGATATCAATATCCAAATGCAAGAAGGATGTAGTACACCAAGGAGATTTAATGCAAAGAAGACTACCTCAAGGCATTCAATACTCAAACTCCCATATGACAAGGACTTTAAAAAGATCCTAAAAGCAGCAAAAGAAAAGAAATGAATAAAATACTATGGAGCTCCAATATGTCTGGCAGCAGACTTTTCAGTGAAGACTTTATATGCCAGGAGAGAGTGTCATAATGGATTTAAAGTGCTGAAGGAAAAAACTTTTACCCTCGAACAGTATAGCTGGTGAAATTATCCTTCAAACATGAAGGAGAAATAATTTGTTTCCAGACAAATGTTGAGGGATTTCATGAACACCAGACCTGTCTTTTAAGAAATGCTAAAGGGAGTACTTCAATCAGAAAGAAACACGTTAGTGAACAATAAGAAATCATCTGAAGGCACAAAACTCACCGGTAATAGTAAGTACACAGAAAAACACAGAATATTATAACACTGTAACTGTGGTGTGTAAACTCCTTTTGTTTGTTTGTTTGTTTGTTTGTTTGTTTGTTTTTGTTTTTAGACGGAGTTTTGCTCCAGCCCAGGCTGGAGTGCAATGGCACAATCTCAGCTCACTGCAACTTCCACCTCCTGGGTTCAAGCAATTCTCCTGCCTCAGCCTCCCAAGTAGCTGGGATTACAGGCATGTGCTACCATGTCCAGCTAATTTTGTATTTTAGTAGAGACGGTGTTTCACCATGTTGGTCAGGCTAGCCTTATCTTGAGTAGAAAAACTAAATGATGAAGCAATGAAAAATAATAACTACAACTTTTCAAGACATAGTACAATAAGATATAAATCATAACAAAAAGTTAAAAGGTGGAGGGATGAAGTTAAGGCATAGAGTCTTTATTAGTTTTCTTTTTACTTGTCTGTTTATGCAAACAGTGTTAAGTTGTCATCAGTTTAAAATAATGGGTCATAAGATACTATTTGCAAGCCTCATGGTAACGTCAAACCAAAAGCAATACAACAGATACACAAAAAACAAAAAGCAAGAAGCTAAATTACGTCATCAGAGAAAATCACCTTCACTAAAAGGAAGACGGAGAAAAGAATGAAGAGAGAGAAGACCAAAAGCAAATAGCAATATGGCAGGAGTAAGTCCTTACTTATCAATAATACCATTGAATGTAAATGGACTAAACTCTCCAATCAAAAGACATAGAGTGGCTGAATCAATTAAAGAAAAAACAAGACCCATTGATCTGTTGTCCACAAGAAACACACTTTATCTATAAAGACACACATAGACTGAAAACAAAGGGATGGAAAAAGATACTCCACGCCAATGGAAACCAAAGAAAGAGCAGGAGTAGCTACACTTATATCAGGCAAAATAGATTTCAAGACAAAAACTATAAGAAGAGACAAGGTCACTAATGATAAACAGGTCAATTCAGCAAGAGGATATAACAATTGTAAATATATATGCACCCAATGCTGGAGCACCCAGATATATAAAGCAAGTATTTACTAGAGCTAAAGAGAGAAATAGACTCCAATGCAATAATAGCTGGAGATTTCAACATCCCACTTTCAACATTGAACAGATCCTCCAGATAGAAAATCAACAAAGAAATATTGGACTTAATCTGCACTATCGACCAAATGGATCTAACAGATATTTACAGAACATTTCATCCAACAGCTGCAGAACACACATTCTTTTCCTCAGCACATAGATCATTCTCAAGGATAGACCATATGTTGGGTCACAAAACAAGTTTTAAAATATTCAAATACATTGAAATAATATCAAGCATCTTCTGTGACCACAATGGACTAAAACTAGAAATCAATAACAAGAGGAATTTTGGAAACTATATAAATATATGGAAATTAATGAATGCTGAGTGGGTCAATGAAGCAATTAAGAAGGAAACTGAAATTTTTCTTGGAACGAATGATCATGGAAACAGAAAATACCAAAACCTATGGGATACAGCAAAAGCAGTACTAAGAGGGAAGTTTACAGCTACAAATGCTTACATTAAAAAAGAAGAAAAACTTCAATAAAAAAACCTAACAATGCATCTTAAAGAACTAGAAAAGCAAGAGGAAATCAAATCCAAAATTAGTAGAAGAAAACAGTAAAGGTCAGAGCAGAAATAAGTAAAATTGAAATGAAGAAAACAATACAAAAGATCAATAAAACAACAGGTTGTTTTCTTGAAAAGTTAAACAAAATTGACAAACCTTTAGCCAGACTAAGAAAAAAAGACAGAAGATCCAAATAAATAAAATCAGAGATGAAAAAGGTGACATTACAACTTACACCACAGAAATTCAAAGGATCATTAGTGGCTACTATAAGCAACTATATGCCAATAAATTGGAAAATCTAGAAGAAATGCAGAAATTCCTAGACACATACAACCTCCCAAGATTAAACCAAGAAGAAATTCAAAACCTGAACAGACTGATAACAAGTAATGAGATCAAAGCCGTAATAAAAAGCCTCCCAGTAAAGAGAAGCCCAGGACCCGACGGCTTCACTGCTGAATTCTACCAAACATTTAAAGTAGAACTAATACCAATCCTACTCAAACTATTCCAAAAAATAGAGGTGGAAGGAATACTTCAAAACTCATTATACGAGGCCAGTATTAACCTGACACCAAAACTAGACAAAGACACATGAAAAAAAGAAAACTACAGGCCAATATGTCTGATGAATATTGACACAAAAATCCTCAACAAAATACTAGCAAACCAAATTCAACTACACATTAGAAAGTTCACTCATCATGACCAAGTGGAATTTATCTAACTTGGGATGCAAAGATGGTTCAACATATGCAAATCAATCAATGTGATACATCATATCAACAGAATGAACAACAAAAACCATTTGATCATTTAATTGATACTGAAAAAGCATTTGATAAAATTCAACATTCCTTCATAATAAAAATTCTCTTCTATACTAGGTACAAAAGAAACTTACCTCAACATAATAAAGCCATATATGACAGTCCCACAGTATGATACTAAATGAGGAAAAACTGAGAGCCTTTCCTCTACGATCTGGAACATGACAAAGATGCCCACTTTCATCACTGTTATTCAACATAGTACTGGAAGTCCTAGCTGGAGCGATCAGACAAGAGAAAGATATAAAAGGCATCCAAATTGGAAAGGAATAAGTCAAATTATCCTCATTTGCATATGGTATGATCTTCTATTTAGAGCTAACTAAAGACTCCACCAAAAAAAGTTATTAGAACTGACGAACAAATTCAGTAAAGCTGCAGGATACAAAATCAACATACAAAAATCAGTAGCATTTCTATATGCCAACAATGACCAATGTGAAAAAGAAATTAAAAAGTAACCCTATTTACAATAACCACAAATAAACACCTAGGAATTAACCAAAGAGGTAAAAGATTTCTGTAATGAAAACTATAAAACACTGATGAAAGAAATTGAAGAGTACACCAAAAAATGGAAAGCAATTGCATGTTCATGGATTAGAAGAATCAGTGTTGTTATAATGTCCATACTATCCAAAGCAATCTACAGATTCAATGCAATCCTTATCAAAATACCAATGACATCATTCACAGAAATAGAAAAAAAAAATCCTAAAATTTACGTGGAACCACAAAGACCCAGAATAGCCAAAGCTCTCCTAAGCAAAAAGAACGAAACTGTAGGAATGACATTGCCTGTCTTCAAATTCTACTACAGAGCTATAGATAGTAACCAAAACAGCGTGGTACTAGCATAAAAACAGACACAGAGACAAACAGAACAAAATTTAAAAACCCAGAAATAAATCCACACACCTACAGCAAATTCATTTTTGACAAAGTTGCCAAGAACATACTCTGGGGAATAGATAATGATATCTCTTCAATAAATAATGTGGGGAAAACTGGATATCCATATACATAACAGTGAAACTAGACCCCTCTCTCTCTCACTATATACAAAAATCAAATCAAAATTGTTTAAGGACTTAAATCTAAGACCTCATACTATGAAACCACTGCAAGACAACCTTGGCGGAAACTCTCCAAGACATCAGTCCAGGCAAAGATTTCTTGAGTAATATCCCACAAGCACAGACAACCAAAGCAAAAATGGACAAATGGGATCACATCAAGTTAAAAAGCTTCTGCACAGTAAGGGAAACAACCAACAAAATGAAGAGACAACCCACAGAATGGGAGAAAATATTTGAAAAATACCCATCTGGCAAGGGATTAAAAACCAGAATATATGCAGAATATATAAGGAGCTCAAACAGTGCTATAGAAAAAAAAATCTAATAATCTGATTTAAAAATGGGAAAAATGTTAGAATAGACATTTCTTAAAATAAGACATACAGATGGCAAACCGACATGGAACGGTGCTCAACATCATGGATTATCACAGAAACACAATCAATCAAAACTAAAACTAAAATGTGCTATCATCTCACCCCAGTTAAAATGGCTGATATCCAGAAGACAGGCAATAACAAATGCTGGCAAGGATGTGGGGAAAAGGGAGCCCCCATACACTGTTGCTGGGATTGTAAATTAGTACAACCACTGTGGAGAGCAGCATGAAAGTTCCTCAAAAAACTGAAAGAAAGCTACCATAGGATCCAGCAATCCCACTGCTGTGTATATACTACAAAAGAAAGGAAGTCAGTATATGAAGAGGTATCTGCACTCCCATGTTTGTTGCAGCCCTGTTCACAACAGCCAAGATTTGGAAGCAACCTAAGTGTCCATCAGCAGTTGAATGTATAAAGAAAATGTGGTGCATATACACAATGGAGTATTATTCAATAATAAAAAGGAATGAGATTGAGTCATTTGCAACAACATGGATGGAACTGGAGATCATTATGTGAAGTGAAATAAGCCAGGCACAGAAAGACAAACATTACAATGTTCTTACTTATTAATGAGATCTAAAAATCAAAACAATTGCACCCATGTTCATAAAGAGTAAAAGGATGGTTACCAGATGCTGAGAACGGTGGTGGGGGGATAGGGAAAGGTGGCAGTGGTTAACGGGTACAAAAAAATAGAAAGAATGAATAAGACTTACTACTTGATAGCACAGCAAGGTGGCTATAGTCAGTAATTTAGTTGTATATTTTTAATAATGAAAGGTGTATAATTGGATTGTTTCTAACACAAAGGATAATGCTTAAGAGGATGGATACCCCATTTTCCATGATGTGATTATTTCACATTGCACGCCTAGATCAAAACATCCAATGTACCCCATAAATATATACATCTTCTATGTACCCATAAAAATTCTGTAAAATAAAATATATAAAAAGAGGTGACAGATATGGAAGACAGGCAAAGAAGAGACGACATCCACATAATCCGAGTACCTAAGAAAGAATGGAGTCCAGTGCATCTCAGGAGCCACCATTCTAAGCCAATTTTCTCTGGTTCTCTCAGTCACCCTACCAATACGTGGGCAATCTTGTTTTATTTCAGGATAGAGTTTTTGAAATTATAGATTTAAGTATGCTTTCTGTTCTATTACTTTTGGTAATTAATTTTAGAAAGAACTAATTTGGGCACAAATTTGAAAAAATTCTAAATCCAAAAAAAAAAAGAAAAAAACACACACACAATCATCTATAAGGGGGATGATGACCAGTCCTAGATTTCTCACCAGCCACATTCAAGATCAGTAAATGGTAGGACAAAACCTGTAGGGTCCTTAAGGGGGAAAGAAGTAGTGGATAGTCCAGAGTCTATATACAGCCAACTGTTCTTGAAGAAAAAAGGCTGCTGAAAAGGAGTTCCAAACATTCTATAATCCATAATCTCATGATGAAACTACTAGAGGAAGACCACCAGCCATCAAAAGGTGCTTGGAGAACCCAGGGCCAAGAACCAAAAGTAAATATTAAGTGTCCTTAACTGCGAGACTAAGATAGAAATGACTGTGGGGGACCATGTGGCCTCAACAGAGGTGAAATGGTGTCTGCCTGACAAAGTGGACATTTTACAATGATCAAAACACAGAATATGAGATAGAGAGCACTTCTGAATTACTGCCTCACTCCAAATAACTCTCAGCCAAAGGACTTCAGTAAAACCAAATTGGGCATATTAGACAGTACAAACAAATTCTAAGAAAATAATATTACTGATTACAATCACATGATGCTAGAGATGGAGGGGAAAAGGAAGAGGAAACCAGGTAATTTCATACTCGTATATAGTAAAGAACTAAAGTACATTGTCCAAAGAAGAACAAAGAATATTTTGGAAAGTTATAAAGGTAGCCACTACACATAGAAGATAGCAAAGAACAAGAAAACTTAAGATGGAAAACTTTTTGGAAGCATAAAAATAGAAAATATAAACTACTAAGATAAGATTGAAGCCAAACAGATCTATGAAAACAACAAACATCAATGGCCTTAACTTGCCTATTAAAAGGAAGAGACTTTCAAATTGGACCACAAGATAAAACCCAACTCTATATAGCATATGAGTATTACACACAAAATGGGAAAAGCTGAAAAAACTTGGGCAAAATTCACCCCAAGCAAATTCCACTGTTTCCTTTGGGACAAAATGCCAAGCTCCATGCCAGGGAAGATGATTCTCCTCAGACCTTCTCCTCACTCTCCCAGTCCTCTTAGGGAAGGAATTGGGTGTTAGAGGAGGGAGACTCTGTCGATTATCAGCTGAAGCAGTGGTGTGCTCCTGCGTTGCTTCTGACCTGGGAAATGAAGCAGCAAGACTCTTTCTGCTGTGTCTTTGCCCAGAAGGGCCATCCCCCCAGAGCAGAGTACCCAGGCCGGCAGGAGCAGTGGTGGAAGCGTGGAAACCACGTCTCCTACAGCAGAGACCATCAGAAGCGGAGCCTCGGGTATAAGGGAAACAACGCGTTCTCCCTAACCTGGGAGTGACAGACAGCGTCATTCCTCACAGTGATACCCTGTGTTCTAGCCATCTGGCCCATGACAGAGCCAGCCCAGAGCCAGCCCAGAGCCAGCCCCTCACCAACCTGGAGCCTGGCCAGCTCGCCAAGCTGCACCATAGGCCTGGAAGGCGTGGAGACCTGCGGCAGTGCCCTGTCCTCCCGTGAGGCCTGCCATCCCTGCCAGGGGTCGCCTCTGGCTTCTCCTTCTCCAGGACCGCACGGTCCAGAGGCTCAGTGCCTGGAGTAGGTGTTGCCCCCCTGCTTCTAGGCCCAGACCCTCCCTTGTTCCTGACCCCGGGCCTTTCCCTCTGGCTTGGACATCCAGGGCCCTGTCTCAGCTGGGGAGCTGCTCCTGCTCAAGGACTGTCTTCCGCGGGATCGAAAGGCCGCGTCCTGAACAATGCGTGGGCCACGTGAGCGGAGCAGGCTCTAAAGGCCGCGTCCTAAACAGTGCGTGGGCCACGTGAGCGGAGCAGGCTCTAAAGGCCGCGTCCTAAACAGTGCGTGGGCCACGTGAGCGGAGCAGGCTCTAAAGGCCGCGTCCTAAACAGTGCGTGGGCCACGTGAGCGGAGCAGGCTCTAAAGGCCGCGTCCTAAACAGTGCGTGGGCCACGTGAGCGGAGCAGGCTCTAAAGGCCGCGTCCTAAACAGCGCGTGGGCCACGTGAGCGGAGCAGGCTCTAAAGGCCGCGTCCTAAACAGTGCGTGGGCCACGGGAGCGGAGCAGACTCTAAAGGCCGCGTCCTAAACAGTGTGTGGGCCACGTGAGCGGAGCGCCCTCTCCACTGCCCTCGGGGCCGCAGCTCCCAGCTCAGCTCCCAGCCCTGCTCAGGGCAGCCAGGCCAGGAGGTACCATCCAGGCTAAGTGACCCTCAGGGGGGACAGGTGCCCCAGGAGATGCCAGCTGTTGGGAGAGGCTGGGGGACCAACTCGACCTGGCCTGTGGGCCCTGCCCTGGCCACCCATTGTAGGATCCAGCCGCCACGCCTGTGACACTCGTGTGCTTTCCCTGGTGTGTGCTTGTGGCAGGTGGGGGCAGAGGGTCCTCAGGCCAGAGAGCCACTCCCCCAGCGCCAGACCACCCTCTTCCTCACTCCCCCACCTCACCCCCTCACAGGTGCCTCCCAGGCCATCAGGGCCCAACCACCCCTAAACAAATGGGTTCTCGGCCCCTCGTGGCTGGAGGTGGGTTCTCTCACCATTCCCAGCCTAAGACTCCATCCCCATGCTGGCAGCTGTTCAACCATGTCTAGAGAGATCCACTGTCCCAGACAGCACCTCAGGGTCCCCCGTCCTGCCTGGAACCCTGTAGGAAACTCCACAAACCGCCGCCATTCTGTCCACACCCCTACAGGAGCCCCAACCCTCTCCCCACATCCAGGCTTCCCTCCCAGACCCCTCATCCCTGCCCGCACGGTGCCTGAGGGGGCCTTCTTGGGCAGCGCCTAAGCAAGCCCCCAGCACCCTTCGGCCCCTTCAAGGCACACAGGCCCCCTTTCCACCCAGCCTCAGGAAACCACCTGTGTCCTCCAACGACAGGTCCCAGCCTCCCAGCCTTTGCCTTGCCTGTTCCTCTCCCTGGAACTCTGCCCCGACACAGACCCTCCCCAGCAAGCCCGCAGGGCACCTCCCCTGCCCCCAGACACCCTGTGCCCATCAGTTCATCCCCAGCAGAGGCCCTCACCAGGCACACCCCCATGCTCACACCTGGCCGCAGGCCTCAGCCTCCCTGAGGGCCCCACCCAGCCCGCGTCTGGCCAGTGGTGCGTGCAAAGCCCCTCACCCAGACTCGGCGGAAGGCAGCCAGTGCAGGCCTGGGGAGGGGCTCTCCTTAGACCACCTTGCACCTTCCCTGGCACCCACCATGGGAAGAGCTGAGACTCACTGAGGACCAGCTGAGGCTCAGAGAAGGGACCCAGCACTGGTGGACACGCAGGGAGCCCACGCCAGGGCGCCGTGGTGAGTGAGGCCCAGTGCCACCCACTGAGGCCTCCCGTTCAGTGGGACGACGGTGAACAGGTGGAACCAACCAGGCAACCCCCGCCGGGCCCCACAGACGGGATCAGAGCAGGAAAGGCTTCCTGCCCCTGCAGGCCAGCGAGGAGCCCTGGCGGGGGCCGTGGCCCTCCAGGCGAGGAGGCTCCCCTGGCCACCGCCACCCGGGCCTCTCTGCTGCTGGGAAAACAAGTCAGAAAGCAAGTGGATGAGAGGTGGCGTGACAGACCCAGCTTCAGATCTGCTCTAATTTACAAAAGAAAAGGAAAAACACACTTGGCAGCCTTCAGCACTCTAATGATTCTTAACAGCAGCAAATTATTGGCACAAGACTCCAGAGTGACTGGCAGGGTTGAGGGCTGGGGTCTCCCACGTGTTTTGGGGCTAACAGCGGAAGGGAGAGCACTGGCAAAGGTGCTGGGGGCCCCTGGACCCGA
>hsa_circ_0000484	chr13	50140753	50141436	-
GAATTGCTTGAAGCCAGAGTCATGGTGGATGTCGGAAAGTGGCCCATCTTCACTCTACTCTCCCCTCAAGAGATCGCGTCTATTCGGAAGGCGTGTGTCTTCGGCACCTCAGCCAGTGAAGCACTGTACGTTACTGACAATGATGAGGTAAGAGTCTCTTGAAACCTAGTTTCGTTTTAGGACTTATTTGGCAATTGGTCTTCAAAGTGTCCAGTTCAAAGATGGAGAAAAGGCGGGGTATAAATAAAGAGATCCTGAAGTTCAGGAAGACTATGGCTTTGATAGTTTCTCTTTTTTCAGTTTCTTGATTTAATACCCGTCTACTCCATAGCACTCTGAGTTTCATAATATAGACAAACATTCTGAAACGTAAGCAATGTCCACAGAGGTTGAATTTTTCTTAACAACCATATCAGTCTCTTTTCACCTCCTGAGCTCTGTAGTTGAAATGTCTTATTTTCAGAGGAGAGAAGGGAGCTTTTAATACAGCTTTCGGTCAAAAGACTCAGAAAAAAAACTATCTATTTTCTAGGTCTTTGTATTTGGACTGAACTATAGTAACTGTCTAGGAACTGGAGATAACCAGAGTACACTTGTACCCAAAAAGCTAGAAGGCTTATGTGGAAAGAAGATTAAAAGCCTCAGTTACGGGAGTGGACCACATGTTCTTCTCAGCACCGAAG
>hsa_circ_0033776	chr14	106331860	106338359	-
ACAACAAAAACCATTTGATCATTTAATTGATACTGAAAAAGCATTTGATAAAATTCAACATTCCTTCATAATAAAAATTCTCTTCTATACTAGGTACAAAAGAAACTTACCTCAACATAATAAAGCCATATATGACAGTCCCACAGTATGATACTAAATGAGGAAAAACTGAGAGCCTTTCCTCTACGATCTGGAACATGACAAAGATGCCCACTTTCATCACTGTTATTCAACATAGTACTGGAAGTCCTAGCTGGAGCGATCAGACAAGAGAAAGATATAAAAGGCATCCAAATTGGAAAGGAATAAGTCAAATTATCCTCATTTGCATATGGTATGATCTTCTATTTAGAGCTAACTAAAGACTCCACCAAAAAAAGTTATTAGAACTGACGAACAAATTCAGTAAAGCTGCAGGATACAAAATCAACATACAAAAATCAGTAGCATTTCTATATGCCAACAATGACCAATGTGAAAAAGAAATTAAAAAGTAACCCTATTTACAATAACCACAAATAAACACCTAGGAATTAACCAAAGAGGTAAAAGATTTCTGTAATGAAAACTATAAAACACTGATGAAAGAAATTGAAGAGTACACCAAAAAATGGAAAGCAATTGCATGTTCATGGATTAGAAGAATCAGTGTTGTTATAATGTCCATACTATCCAAAGCAATCTACAGATTCAATGCAATCCTTATCAAAATACCAATGACATCATTCACAGAAATAGAAAAAAAAAATCCTAAAATTTACGTGGAACCACAAAGACCCAGAATAGCCAAAGCTCTCCTAAGCAAAAAGAACGAAACTGTAGGAATGACATTGCCTGTCTTCAAATTCTACTACAGAGCTATAGATAGTAACCAAAACAGCGTGGTACTAGCATAAAAACAGACACAGAGACAAACAGAACAAAATTTAAAAACCCAGAAATAAATCCACACACCTACAGCAAATTCATTTTTGACAAAGTTGCCAAGAACATACTCTGGGGAATAGATAATGATATCTCTTCAATAAATAATGTGGGGAAAACTGGATATCCATATACATAACAGTGAAACTAGACCCCTCTCTCTCTCACTATATACAAAAATCAAATCAAAATTGTTTAAGGACTTAAATCTAAGACCTCATACTATGAAACCACTGCAAGACAACCTTGGCGGAAACTCTCCAAGACATCAGTCCAGGCAAAGATTTCTTGAGTAATATCCCACAAGCACAGACAACCAAAGCAAAAATGGACAAATGGGATCACATCAAGTTAAAAAGCTTCTGCACAGTAAGGGAAACAACCAACAAAATGAAGAGACAACCCACAGAATGGGAGAAAATATTTGAAAAATACCCATCTGGCAAGGGATTAAAAACCAGAATATATGCAGAATATATAAGGAGCTCAAACAGTGCTATAGAAAAAAAAATCTAATAATCTGATTTAAAAATGGGAAAAATGTTAGAATAGACATTTCTTAAAATAAGACATACAGATGGCAAACCGACATGGAACGGTGCTCAACATCATGGATTATCACAGAAACACAATCAATCAAAACTAAAACTAAAATGTGCTATCATCTCACCCCAGTTAAAATGGCTGATATCCAGAAGACAGGCAATAACAAATGCTGGCAAGGATGTGGGGAAAAGGGAGCCCCCATACACTGTTGCTGGGATTGTAAATTAGTACAACCACTGTGGAGAGCAGCATGAAAGTTCCTCAAAAAACTGAAAGAAAGCTACCATAGGATCCAGCAATCCCACTGCTGTGTATATACTACAAAAGAAAGGAAGTCAGTATATGAAGAGGTATCTGCACTCCCATGTTTGTTGCAGCCCTGTTCACAACAGCCAAGATTTGGAAGCAACCTAAGTGTCCATCAGCAGTTGAATGTATAAAGAAAATGTGGTGCATATACACAATGGAGTATTATTCAATAATAAAAAGGAATGAGATTGAGTCATTTGCAACAACATGGATGGAACTGGAGATCATTATGTGAAGTGAAATAAGCCAGGCACAGAAAGACAAACATTACAATGTTCTTACTTATTAATGAGATCTAAAAATCAAAACAATTGCACCCATGTTCATAAAGAGTAAAAGGATGGTTACCAGATGCTGAGAACGGTGGTGGGGGGATAGGGAAAGGTGGCAGTGGTTAACGGGTACAAAAAAATAGAAAGAATGAATAAGACTTACTACTTGATAGCACAGCAAGGTGGCTATAGTCAGTAATTTAGTTGTATATTTTTAATAATGAAAGGTGTATAATTGGATTGTTTCTAACACAAAGGATAATGCTTAAGAGGATGGATACCCCATTTTCCATGATGTGATTATTTCACATTGCACGCCTAGATCAAAACATCCAATGTACCCCATAAATATATACATCTTCTATGTACCCATAAAAATTCTGTAAAATAAAATATATAAAAAGAGGTGACAGATATGGAAGACAGGCAAAGAAGAGACGACATCCACATAATCCGAGTACCTAAGAAAGAATGGAGTCCAGTGCATCTCAGGAGCCACCATTCTAAGCCAATTTTCTCTGGTTCTCTCAGTCACCCTACCAATACGTGGGCAATCTTGTTTTATTTCAGGATAGAGTTTTTGAAATTATAGATTTAAGTATGCTTTCTGTTCTATTACTTTTGGTAATTAATTTTAGAAAGAACTAATTTGGGCACAAATTTGAAAAAATTCTAAATCCAAAAAAAAAAAGAAAAAAACACACACACAATCATCTATAAGGGGGATGATGACCAGTCCTAGATTTCTCACCAGCCACATTCAAGATCAGTAAATGGTAGGACAAAACCTGTAGGGTCCTTAAGGGGGAAAGAAGTAGTGGATAGTCCAGAGTCTATATACAGCCAACTGTTCTTGAAGAAAAAAGGCTGCTGAAAAGGAGTTCCAAACATTCTATAATCCATAATCTCATGATGAAACTACTAGAGGAAGACCACCAGCCATCAAAAGGTGCTTGGAGAACCCAGGGCCAAGAACCAAAAGTAAATATTAAGTGTCCTTAACTGCGAGACTAAGATAGAAATGACTGTGGGGGACCATGTGGCCTCAACAGAGGTGAAATGGTGTCTGCCTGACAAAGTGGACATTTTACAATGATCAAAACACAGAATATGAGATAGAGAGCACTTCTGAATTACTGCCTCACTCCAAATAACTCTCAGCCAAAGGACTTCAGTAAAACCAAATTGGGCATATTAGACAGTACAAACAAATTCTAAGAAAATAATATTACTGATTACAATCACATGATGCTAGAGATGGAGGGGAAAAGGAAGAGGAAACCAGGTAATTTCATACTCGTATATAGTAAAGAACTAAAGTACATTGTCCAAAGAAGAACAAAGAATATTTTGGAAAGTTATAAAGGTAGCCACTACACATAGAAGATAGCAAAGAACAAGAAAACTTAAGATGGAAAACTTTTTGGAAGCATAAAAATAGAAAATATAAACTACTAAGATAAGATTGAAGCCAAACAGATCTATGAAAACAACAAACATCAATGGCCTTAACTTGCCTATTAAAAGGAAGAGACTTTCAAATTGGACCACAAGATAAAACCCAACTCTATATAGCATATGAGTATTACACACAAAATGGGAAAAGCTGAAAAAACTTGGGCAAAATTCACCCCAAGCAAATTCCACTGTTTCCTTTGGGACAAAATGCCAAGCTCCATGCCAGGGAAGATGATTCTCCTCAGACCTTCTCCTCACTCTCCCAGTCCTCTTAGGGAAGGAATTGGGTGTTAGAGGAGGGAGACTCTGTCGATTATCAGCTGAAGCAGTGGTGTGCTCCTGCGTTGCTTCTGACCTGGGAAATGAAGCAGCAAGACTCTTTCTGCTGTGTCTTTGCCCAGAAGGGCCATCCCCCCAGAGCAGAGTACCCAGGCCGGCAGGAGCAGTGGTGGAAGCGTGGAAACCACGTCTCCTACAGCAGAGACCATCAGAAGCGGAGCCTCGGGTATAAGGGAAACAACGCGTTCTCCCTAACCTGGGAGTGACAGACAGCGTCATTCCTCACAGTGATACCCTGTGTTCTAGCCATCTGGCCCATGACAGAGCCAGCCCAGAGCCAGCCCAGAGCCAGCCCCTCACCAACCTGGAGCCTGGCCAGCTCGCCAAGCTGCACCATAGGCCTGGAAGGCGTGGAGACCTGCGGCAGTGCCCTGTCCTCCCGTGAGGCCTGCCATCCCTGCCAGGGGTCGCCTCTGGCTTCTCCTTCTCCAGGACCGCACGGTCCAGAGGCTCAGTGCCTGGAGTAGGTGTTGCCCCCCTGCTTCTAGGCCCAGACCCTCCCTTGTTCCTGACCCCGGGCCTTTCCCTCTGGCTTGGACATCCAGGGCCCTGTCTCAGCTGGGGAGCTGCTCCTGCTCAAGGACTGTCTTCCGCGGGATCGAAAGGCCGCGTCCTGAACAATGCGTGGGCCACGTGAGCGGAGCAGGCTCTAAAGGCCGCGTCCTAAACAGTGCGTGGGCCACGTGAGCGGAGCAGGCTCTAAAGGCCGCGTCCTAAACAGTGCGTGGGCCACGTGAGCGGAGCAGGCTCTAAAGGCCGCGTCCTAAACAGTGCGTGGGCCACGTGAGCGGAGCAGGCTCTAAAGGCCGCGTCCTAAACAGTGCGTGGGCCACGTGAGCGGAGCAGGCTCTAAAGGCCGCGTCCTAAACAGCGCGTGGGCCACGTGAGCGGAGCAGGCTCTAAAGGCCGCGTCCTAAACAGTGCGTGGGCCACGGGAGCGGAGCAGACTCTAAAGGCCGCGTCCTAAACAGTGTGTGGGCCACGTGAGCGGAGCGCCCTCTCCACTGCCCTCGGGGCCGCAGCTCCCAGCTCAGCTCCCAGCCCTGCTCAGGGCAGCCAGGCCAGGAGGTACCATCCAGGCTAAGTGACCCTCAGGGGGGACAGGTGCCCCAGGAGATGCCAGCTGTTGGGAGAGGCTGGGGGACCAACTCGACCTGGCCTGTGGGCCCTGCCCTGGCCACCCATTGTAGGATCCAGCCGCCACGCCTGTGACACTCGTGTGCTTTCCCTGGTGTGTGCTTGTGGCAGGTGGGGGCAGAGGGTCCTCAGGCCAGAGAGCCACTCCCCCAGCGCCAGACCACCCTCTTCCTCACTCCCCCACCTCACCCCCTCACAGGTGCCTCCCAGGCCATCAGGGCCCAACCACCCCTAAACAAATGGGTTCTCGGCCCCTCGTGGCTGGAGGTGGGTTCTCTCACCATTCCCAGCCTAAGACTCCATCCCCATGCTGGCAGCTGTTCAACCATGTCTAGAGAGATCCACTGTCCCAGACAGCACCTCAGGGTCCCCCGTCCTGCCTGGAACCCTGTAGGAAACTCCACAAACCGCCGCCATTCTGTCCACACCCCTACAGGAGCCCCAACCCTCTCCCCACATCCAGGCTTCCCTCCCAGACCCCTCATCCCTGCCCGCACGGTGCCTGAGGGGGCCTTCTTGGGCAGCGCCTAAGCAAGCCCCCAGCACCCTTCGGCCCCTTCAAGGCACACAGGCCCCCTTTCCACCCAGCCTCAGGAAACCACCTGTGTCCTCCAACGACAGGTCCCAGCCTCCCAGCCTTTGCCTTGCCTGTTCCTCTCCCTGGAACTCTGCCCCGACACAGACCCTCCCCAGCAAGCCCGCAGGGCACCTCCCCTGCCCCCAGACACCCTGTGCCCATCAGTTCATCCCCAGCAGAGGCCCTCACCAGGCACACCCCCATGCTCACACCTGGCCGCAGGCCTCAGCCTCCCTGAGGGCCCCACCCAGCCCGCGTCTGGCCAGTGGTGCGTGCAAAGCCCCTCACCCAGACTCGGCGGAAGGCAGCCAGTGCAGGCCTGGGGAGGGGCTCTCCTTAGACCACCTTGCACCTTCCCTGGCACCCACCATGGGAAGAGCTGAGACTCACTGAGGACCAGCTGAGGCTCAGAGAAGGGACCCAGCACTGGTGGACACGCAGGGAGCCCACGCCAGGGCGCCGTGGTGAGTGAGGCCCAGTGCCACCCACTGAGGCCTCCCGTTCAGTGGGACGACGGTGAACAGGTGGAACCAACCAGGCAACCCCCGCCGGGCCCCACAGACGGGATCAGAGCAGGAAAGGCTTCCTGCCCCTGCAGGCCAGCGAGGAGCCCTGGCGGGGGCCGTGGCCCTCCAGGCGAGGAGGCTCCCCTGGCCACCGCCACCCGGGCCTCTCTGCTGCTGGGAAAACAAGTCAGAAAGCAAGTGGATGAGAGGTGGCGTGACAGACCCAGCTTCAGATCTGCTCTAATTTACAAAAGAAAAGGAAAAACACACTTGGCAGCCTTCAGCACTCTAATGATTCTTAACAGCAGCAAATTATTGGCACAAGACTCCAGAGTGACTGGCAGGGTTGAGGGCTGGGGTCTCCCACGTGTTTTGGGGCTAACAGCGGAAGGGAGAGCACTGGCAAAGGTGCTGGGGGCCCCTGGACCCGA
>hsa_circ_0072808	chr5	69209984	69216694	+
GATGGTGATTGCTCACACCAAAGCCTTGGACCCCTCCCAGCCTGTGACCTTTGTGACCAACTCCACCTACGCAGCAGACAAGGGGGTGAGCCTGGGGGTCCCCACCCCATTTCTCCCTGCCTTTGCCTGGGCTTGTCCTGAAGCCTGCTCATGGGAACAGCTGGAAAGAACCATGTGCTGCCAGTCTGAGCTTTTTATTTTGTTTTACTTAGAAAGATAGAGACAGGGTCTTGCCATGTTGCCCAGGCTGGTCTCGAACTCCTGGGCTCAAGTGATCCTCCTGCCTCGGCCTTCCAAAGGGCTGGGGTTACAGGCGTGTGCCACCGCACTCAGCCGCAGCCAGTCTGTTTTCAAAGATGGTCTTTGGGTTAATGACAATTCTCTCTCTGCTTACTCTCCAGGCAGTGTGGCTTTCTGAATCCAAGGAGGCTGGGCATAGGGAGATGGGATTTGTTTGCCCGGTTTGGACTCAGCATTTTTTGTACTCGATTTAATAGACTCATAAAATGTCAAAGGTTTAAGTGAGCTTAGAGTTCATCTGGCCCAAACCTGGCTGATCAGAATCTCCAGGGGAAGTTTTATTGAAATGCCAGATCTCTGCGTTCTGAGATCCTGATTTAGTAACTCCAGGGTTGGAACCTGAGTTTTTTGTTTTTTTGTGTGTGTGTGTGAAGGCAAGGTCTTACTCTGTTGCTCTGGCTGGAGTGCAGTGGTGTGATCACAGCTCACTGCAGCCTTGAATTCCTGGGCCTAAGCAACCCTCTTGCCTCAGCCTTCCAAGTAGCTGGGACTCCGGGTGTACACCACTGTGCCCGGCTAATTTTAAATGTTTTTGTAGAGATGGGATCTCACTATGTTGCCCAGGCCAGTCTCAAACTCTTGAGCTCAAGTGATCCTCCTGCCTTAGCCTCCTAAAGTGCTGGGATTACAGGCATGAGCCACCGTGCCTGGCTGATACTAGCATTCTTTTTTATTTTTTATTATTTTTTTAAGATAGAGTCTTGCTCTGTTGCCCAGGCTGGAGTGCAGTGGCACAGTCTCAGCTCAGTGCAACCTCCGCCTCCCAGGTTCAAGCAATTCTCCTGCCTCAGCCTCCCAAGTAGCTGGGATAACAGGCACATGCCACCACGCCTGCGCTTGATCGTGGGAGGCAGAGGTTGCATTATTGTGCCACTCCATTCTAGCCTGGGCAACAGAGCGAGACTCTGTCTTCCAAACAAAGCGGAAAAAGATTATCTGCGAGAATGACTGCATTGGCCCCTTGGGTGGGAGGGCTTCTCCAGGGCAAGGTGAGGGGATGCCCAGTGCTGGGAGTGCTGCCTGGAGAGGAGTCAGTTCCAGTGGCGGGGGCCCTGGGTTTTGGCTGAGGACTGCGTGTTGGCAGCTGCTCTGCCTCTCACAGCCCTTCCCAGCTGCACACGTCGTGAGCGTCAGTGTGCAATCACAGGCCTGCCTCCTTTGGGCCACTTTGTGACCATGTTTTTTGCTTGTGGGGCAGGGTAATTTCAGGATCTAAATTGGTGCAGTTGGATGTTCTCAGCCCCGAGAGGCAGCTCTTCCCGTTGTAGGCTTTTTGTTTTGTTTTGTAGAAATGGAGTCCTACGATGTTGCCCAGGCTGGTCTCAAACTCCTGGGCTCAAGTGATCCTCCCACCTTGGCCTCCCAATGTGCTGGGATTACAGGCATGAGCCACTGTGCCGTGCTGATTTTCTTGATACTATTTTTTGTAGAGCTGGGGTCTTGCTGTGTTGCCCAGGCTGGTCTCGAACTCCTGGCCACAAGCCACCCTCCTGCCTCAGCCTCCCAGAGTGCTGGGATTACATCCCCTTCTTACCTTCTCTGTCAGAGGAGCCCCCACAGCATGTGAGTACTGAGTCATGCGGTCTTGTGGTTGCTGAACGGGCTCTGCTGCTCTGGTCCTAGGCTCTGTATGTGGATGTGATCCGTGTGAACAGCTACTACTCTTGGTATCGCAACTACGGGCACCTGGAGTTGATTCAGCTGCAGCTGGCCGCCCAGTTTGAGAATTGGTGTAAGACATCACAATCCCATTATTCAGAGCGCGTATGGAGTGGAAACGCTTGTAAGGCTTCACCAGGTAAGCGGTGTTGAACTTTCTGCTTGTGTATTCTCTCTGGGCAGAGATGCCACTTGCCTCCCCCACCCTGCCCTGCGCCCACTGCAGTGCTCCCCTTGCTTCAGCTTTGGGCTCACCTCCCGCTACCCTGTCCACGTTCCCTTCTCACCAGCAGCCAGGCCTCTGCCCCACTCGCTTGGTCCTCAAAGGTGGACTCCTTACTGGCCTTGTTTCCAGACAGCCTCCTATCACCCGTGCCCAAGTGGTCTTTCTAAGAAATCCAAATTTTTATGTGTTTTTGAGACCGCCTCTCTCTCTGTCACCCAAGCTGGAGTGCGGTGGTGCGATCACTGCTCCCTGCAGCCTTAACCTCCTGGGCCCAAGCGATCTTCCCACCTCAGCCTCCTGAGTATCTGGGACCATAGGCACAGGCCACCATGCCTGGCTAATGTTTTTACTTTTGTAGAGATGGGGCGTTGTTGTGTTCCCCGGGCTGGTCTTGAATTCCTGGGATCAAGTGACCCTCCTGCCTCAGGCTCACAAAGCGCTGGGATTTACAGGTGTGAGCCACTGTGCCCGGCCACAAATCAAAATTTTTGAGTCCTGTCATTGGCTCCCCCAGGCCCATAGGACAAAGTCCTAACCCCTAGTCAGGACACTCAGTGTCCTCTGCTCTCTCCTGGGTTTTCATCCTCTTCTCTTCTCACTCCTGGCCACTGATCTGTTTCCACTGCCCTCATTTGCTCTCCTGCTCTTGCTTGAGCTATTCTTTCTGCCTGGAATGCCCAAGTTGGCACCATAATCACCAACTAAAAGATCCTTTTCTTTTTATTTTTTTAGAGATAGGGTCTTGCTATGTTGCCCAGGCTGGTCTCAAACTCCTGGACTCAATTGATCTTTTTGCCTTGGCCTCCCAAAGTTCTGGGATTAACAGGTGTGATCCACTGTGCTAGCCTTTTTTTATTTTTTATTTTTTTCCTGACAGGGTCTTGTTCTGTTGCCCAGGCTGGAGTGTGGTGGTGTCATCATAGCTCACTGCAGCCTCGAACTCCTGGGCTGAAGCAATTCTCCTGCCTCAGCCTCCTGAGTAGCTGGGACTACAGGCGTGCACCACCATGTGCAGCCTAGTTTTAAAATATTTTGTAGAGATGAGTCTCGCTATCAGGCTGGTCTTCACCTCCTGTCTTGGACTCCCAAAGTACTGGGAATACAGGCATGAGTCACGACACGTGGCTGGAAAGATTCCTATTTGGCATCTGAGTCTCCTCATAGCTGTCCCCTCTGTGGGGAGGTTTACCCTGCCTGCCCCAGGCGGAGGGAACCTTCCCCGTGCTCTGCCCTGTTGCAGCCGGAACCTGGCTCCCCCAACATTCTCGCCAGGCACCGTTGTTATTTCTTTGGCTCTCTCTTTGATCGGACTGTGGGCTCAGGAGACAGGAGTCCTATTTATTGTTGTTTCCCAGGTACTCTGCAATAGCTGACACAGTACATGCTAAATAATACCTATTGAGGGCATGGGTGAGATCTTAGAGCCATGTTTAATCACTCACTTTGTCTTTTTTTTTTTTTTGAGATGGAGTCTCACTCTGTCACCCAGGCTGAAGTGCAATGGTGTGATCTCAGCTCACTGCAACCTCCACTTCCTAGGCTCAAGCGATTGTCCTGCCTCAACCTCCCAAGCAGCTGGGATTACAGGCACCTGCCACCATGCCCAGCTAATTTTTGTATTTTTGTAGAGGTGGGGTTTTGCCATGTTGGCCAGGCTGGTCTTGAGCTCCTGACGTCAAGTGATTTGCCTGCTTCCGCGTCCCAAAATCCTGGGATTACAGGCCTGAGCCACCATGCCTGGCCTGTCCTCATTTGTTTATCCATCTCATTTTTTGTCCTTCTCACCAAAGATATGTTGCTTTGTCTTGTGGGGTTTTTTTCATGTGGATTCCTGAACCCCATCCAGCCCCTTGTCCCCTCCCCAGCCAGCTCACACTCTTTTGCACAGCTCCTGGGACTCCCGTTGACACACAGGGAACAGCCACCCACAATGGACTGCACTGTTCTGTTTGCACCCTTAAATTTATCGTGCTTACAGAATGACACTTCTGCAAACTAGTCAAGTAGGGGGAAGTGATTTGTGGATATGCACCCTTGTTCATTCTCTTTGAAAAGGTAACCAGCTCTGAATTCTTTCTCCTTTTAGGAGGAGTTTCACTTGTCGCCCAGGCTGGAGTGTAGTGGTGCAATCTTGACTCACTGCTACCTCCGCCTCCCAGGTTCAAGCAATTCTCCTGCACCAGCCTCCCAAGTAGCTTGGATTACAGGCATGCACCACCATGCTCACCTAATTTTTTTTTTTTTTTTTTTTTTTTTAGTAGAGATGAGGTTTCACCACGTTGGTCAGGCTGGTCTTGAACTTTTGACCTCAAGCGATCCACCTGCCTTGGCCTCCCAAAGTGCTGGAATTACAGGCATGAGCCACCATACCCAGCCCCAGTTCTGAATTCTTAAGAAACTCGAGAGGGTCTAGGTGAGCATTGATAGAACCTCTGCAGTGCTGGGTGTGCTGGCTCACACCTGGAATGCTAGCCCTTTGGGAGACCGAGGTCAGAGGATCTCTTGAGCCCAGGAGTTTGAGACCAGTCTGCACAACATGGACCCCATCTCTACAAAATATTTAAGATGAGTTGTGGCTGGGTGCAGTGGCTGACGCCTGTAATCCCAGCACTTTGGGAGGCTGAGGTGGGTGGATCACGAGGCCAAGAGTTCAAGTCCAGCCTGACCAAGATGGTGAAACCCCGTCTCTACTAAGAAAACACAGAAATTAGCTGGGTGTGGTGGCATGCACCTGTAATCCCAGCTACTCAGGAGGCTAAAGCAGGAGAATCGCTTGAACTGGGGAGGTGGAGGTTGCAGTGAGCCGAGATTGTGCCACTGCACTCCAGCCTGGGCGACAGAGCAAGAGTCCGTCTCAAAAAAAAAAAAAAAAAAAAATAGTTGGGTATGGTCGTGCTTGCCTCTAGTCCCAGCTACTTGGGAGGCTGAGGTAGGAGGACTGTTTGAGCCCAGTAGGTCAAGGCTGCAGTCCGCCATAATTGCACCACTGTACTCCCACCTGGGTGACAGAGTGAGACCTTGTTTCAAAAAAGAACCTTTGCAATGATGGAAATGCCCCATGTCTGCACTGTCTGAAATGGTAGCCACTAGCTACATGTGGCTATTGAGGTCTTGATATATGACTAGGATAACTGAATTTATCTGGTTTAATTAAAAAAAATTTTTTTTTGAGACAGCCTTACTCTGTTGCCCAGGCTGGAGTGCAGTGGCGTAATCACAGCTCACTGCTCAACCTCCTGGGCTCAAGTGATCCTTCCTCCTCGGCCCCCCAAGTAGCTGGAGCCACAGTCATGCGCCACTATACCTAGCGAATATTTAGCCTTTTTATAGAGACTGGGTTTTACTGTGTTGCCTAGGCTGATCTTGAACTCCTGAGCTCAAGTGATCCTCCTGCCTCGACCTCCCAAAGTGCTGGGATTACAGACCTGAGCTACCATGCCCAGCCTGGTTTAGTTTAATTTCATTTTACATTCATTCATTCATTCATGAGATAGGGTCTTGTTCTGTCACCCAGGCTGGAGTGTAGTGGTGCAAACCACAGCTTTGACCTCCGGGACTGAAGCAGTCCTCCCACCTCAGCCTCCCAAGTAGCTGGGACCACAGGTGTGTGCCTCCATGCTTGGCTAACTTTTGTACTTTTTGTAGGCTAGTCTTGAACTCCTAGGCTCAAGCAGTCCTCCCACCTCGGTCTCCCAAAGTGCTTGGATGACAGACATGAGCCAGCGCGCCTGACCTAAAGACATATTTTTCCTTCTAGTGTAGTTCAGCCTTAAGACTGTATCAGCAGACAGAGACGGAAAAGTAAGAAAAATTGAGTATCAGGTTATATTTATAAATAAAGCAGTTGCTAATTGATGGTTTTTTTTTAAACCTCCTTTTTAATTCTGGGTTACATCATTCCCTGGCTGTCGTTTCTTTTTTTGTATTTTTTTTTATTATTATTATACTTTAAGTTTTAGCGTACATGTGCACATTGTGCAGGTTAGTTACATACGTATACATGTGCCATGCTGGTGTGCTGCACCCACTAACTCGTCATCTAGCATTAGGTATATCTCCCAATGCTATCCCTCCCCCCTCCCCCCACCCCACAACAGTCCCCAGAGTGTGATGTTCCCCTTCCTGTGTCTATGTGATCTCATCGTTCAATTCCCACCTATGAGTGAGAATATGCGGTGTTTGTTTTTTTGTTCTTGCGATAGTTTACTGAGAATGATGATTTCCAATTTCTCCCTGGCTGTCTTTACCCTAGCATCAGTGAGTCCTGCAGTCCCTACAGCCCCCAGTGAGGACAGATATTTTGGTCACCATCAAGTGGATCTTTATTTTTATCTAACATTTACAATTCTGCCAGTTCTTACTCTTAATTCTCTTTGCCTTGAATCCCAGGATCCACCTCTGATGTTCAGTGAAGAGGACCGGAAAAGTCTGCTAGAGCAGTACCATCTGGGTCTGGATCAAAAACGCAGAAAATACGTGGTTGGAGAGCTCATCTGGAATTTTGCCGATTTCATGACTAACCAGT
>hsa_circ_0000140	chr1	155891165	155895634	-
ATGCATTATGTTCAAGATAAATTATTTGTGGGTCTAGAACATGCTGTACCCACTTTTAATGTCAAGGAGAAGGTGGAAGGTCCAGGCTGCTCCTATTTGCAGCACATTCAGATTGAAACAGGTGCCAAAGTCTTCCTGCGGGGCAAAGGTTCAGGCTGCATTGAGCCAGCATCTGGCCGAGAAGCTTTTGAACCTATGTATATTTACATCAGGTATGGATGGATAGGGCAGGGGACATGTGAATTCTTGTCAACTTGTTGGTACAGTCAGGAGTGATTCAGAAGGAGCAAGAGAAAACTGGGTGTAATTAATAGTAATGAGGGATTTAGATAAATGCTAGGAGTAATTACTTTATAATTAGTTAAAGAAATTGTAGAATTGGGGCACGGTGGCTCATGCCTGTAATCCCAACACTTCTGGAGGCCAAGGCGTAGGACCACTTGAGCCCAGGAGTTTGAGGCCAGCCTGGGCAACATAGCAAAACCCCATCTCTCCAAAAAAATTTTAAAAATTAGGCGGGCACGGTGGCTCACACCTGTAATCCCAGCACTTTGGGAGGCCGAGGCGGGTGGATCACGAGGTCAGGAGATCGAGACCATCCTGGCTAACAAGGTGAAACCCCGTCTCTACTAAAAATAAAACAAAAAAAATTAGCCGGGTGTGGTGGCAGGCGCCTGTAGTCCCAGCTACTCAGGAGGCTGAGGCAGGAGAATGGCGTGAACCCGGGAGGTGGAGCTTGCAGTGAGCTGAGATTGCGCCACTGCACTCCAGCCTGGGTGACAGAGCGAGACTCCATCTCAAAAAAAAAAAAAAATTAGCCAGGTGTTATGGTGTACACCTTAATCCCAGCTGCTCAGTAGGCTGAGGCAGGAGGATGGCTTGAGCCCAGGAGATTAAGGCTGCAGGTAGCTGTGTTTGCACCACTGCACTCCAGACTGGGTGACTGAGTGAGACCCTGTCTTAAAAAAAAAACCAGGTGCGGTGGCTCACACCTGTAATCCCAGCACTTTGGGAGGCCGAGGCAGGCGGATCACTTGAGGTCAGGAGTTCGAGACTACCCTGGCCAACATGGTGAAACCCTGACTCTCCTAAAAGTATAAAAATTAGCCAGGTGTGGTGGCAGGCACCTATAATCCCAGCTATTCAGCAGGCTGAGGTAGGAGAATTGCTTGAACCCTGGAGGCGGAGGTTGCAGTGAGCTGAGACTGCTCCATTGCACTCCAGCCTGGGCAACAGAGCAAGACTCCATCTCAAAAAAAAAAAAAAAAAGAGAAATTATTGAATTAGGAGACGGAATTATCTCTTTAGTATTCAAGTCCTTTGGTTTTGTACAAGTCTGTACAAAAGTGAATCTTGGCCTGTAATCCCAGCACTTTCAGGGCCGAGGCGGATGAATCAGGTCAGGAGATTGAGACCATCCTGGCTAATACAGTGAAATCCCGTTTCTACTAAAAATAAAACAAAAAAATTAGCCAGGCATGGTGGCAGGCGCCTGTAGTGCCAGCAACTCGGGGGCTGAGGCAGGAGAATGACGTGAACCCAGGAGGTGGAGCTTGCAGTGAGCTGAGATCGCGCCACTGCACTCCAGCCTGGGCAACAGAGCAAGATTCTGTCGCCTCCTGCCTCAGCGTCCCAAGTAGCTGGGACTATAGGCACCCGCCAACATGCCCGGCTAATTTTTTGTATTTTTAGTAGAGATGGGGTTTCACCGTGTTAGCCAGGATGGTCTCGATCTCCTGACCTCGTGATCCGCCTGTCTCGGTCTCCCAAAGTGCTGGGATTACAGGCGTGAACCACCACGCCCGGCCAAAAAAAAGCAAATCTTAAAGTGAGCTGTGATAAGTCTGAAATAATTTTCATTTAAACCTATGTCAATATTAATACGTTTTATAGTAATTTTATGAACTTTAAACATTTTTATATCGAGAAGTACCATTACTCAGAGAAAGACTAATAAAATATTTGTGGTAATGATAGTGGTTATATCTTAAAAGACTTATGTTTTGTGTTTCTGTTTTGTGATTTTCAGAGGCCTAGATTTGAGCTACAGTGAATGTATTAATGTAGATATGTAAAATAGCATGGAAAATGAAAGCAGAATTCTGCATCTTTTATTTATTTTTCTCTCCTTTGAATTCCTGGTTATTTCTTTGCAGTCACCCCAAACCAGAAGGCCTGGCTGCTGCCAAGAAGCTTTGTGAGAATCTTTTGCAAACAGTGAGTTGTATTTGTCTGATACTCATTCAGAAGAGCAATTGCCATTTTGGAGTATGTCTTAGCTGTTTCTTTCACCTGTTTAGTTTCCTAGTACTGCTATAACAAGTTATGGCAGTTGGGTGGCTTAAAATAACACAAATTTATTCTATCACAGTCCAGGAAGCAGAGTCTGAAATCAAGGTGCTGGCAGAATTGGTTCCTTCTGGAGTCTTTGAGAGAGAAATCATCCCATGCCTTTCCTCTCTCCTAGCACCTGGTCATTGTGTTGGTTTTCTTTGGCTTGTATTAGCATAACTCCAGTCTGAAGTAAGGGTAGAACTATAATAATTTAAAACCAGTTAGACATGTTTGGGGGATGATTGCTCATTTGATTATGCATTCTTTTTATTCTATAAACAACCAAAAGTTAAACCTTAGGACTGTCTTTTTTTTTTTTTTCTGTCGCCCAGGCTGGAGTGCAGTGGCGGGATCTCGGCTCACTGCAAGCTCCGCCTCCCGGGTTCACGCCATTCTCCTGCCTCAGCCTCCCAAGTAGCTGGGACTACAGGCGCCCGCCACTACGCCCGGCTACTTTTTTGTATTTTTAGTAGAGACGGGGTTTCACCGTTTTAGCCGGGATGGTCTCGATCTCCTGACCTCGTGATCCGCCTGCCTCGGCCTCCCAAAGTGCTGGGATTACAGGCGTGAGCCACCGCGCCCGGCCAGGACTGTCTTTATAGCACTTAGAGGAAATCAGGTTTTGCACTGAATATGTTCAACCTTGTGTTCTCTGGTGCCTTATTGGGTAGCTCATGGTTGGTTTTTTTGTTTGTTTTTTTACTTTTGTACATAGCACCTGATTTACCAACCCTTGTACCGGATAATTTTCTTGACTATTTCCCATCTTTGTTGGTACTTGAGGTTATGGACTTAATAATATATAGGAAGGAAGTATGAGGAAAATACGAAACCCTTACTAAATGTGAGCTCCTTGAGGAAAAGTCACCCAGTAAATGTGAATGAATTGAGGTCTCACCAGTTATACTAACAACTTGGAAATTTCCTAGTTACTTAATTTCTGTGGCTTTCTAAATGATTCTGTACCCCAGAATTGAGTATGGTTTAGGGGATTCAGGATTATTCTCCTAATTCCCAAAATTGGCTTAATAATTTATAGATTTGCCTTATTAAAATGTTGAGGTGGGTTGGACACGGTGGCTCATGCCTGTAATCCCAGCCCTTTGGGAGGCCAAGGCGGGCAGATAATGAGGTCAGGAGTTCGAGACCAGCCTGGCCAACATCGTGAAACCCCCGTCTCTACTAAAAATACAAAAACTAGCTGGGTGCGGTGGCACGCGCCTGTAGTCCCAGCTACTTGGGAGGCTGAAGCAGGAGAATCGCTTAAACCGTGAAGGTGGAGGTTGCAGTGAGCTGAGACCATGCCATTGCATTGTACCCTGGGTGACAGAGTGAGACTGTCTCAAAAAAAAAAAAAAAAAAAAGATTTGCAGTGATACAAGATCGCGCCACTGCACTCCAGCCTGGGTGACAGAGCAAGACTGTCTCAAAAAAAAAAAAAAATGTGGGTTAAACAAGTTTAAATTTGATTGGAACATTGGTAGATATATTTTAATTCCTAATGGCTTTGGTCCTAGAATTATGTAATCAGACCCTTGTAAATGCACAGCTTCGGCTGTCCCATGTTAATTTGTTTCCCCCTCTCTTTCAGGTTCATGCTGAATACTCTAGATTTGTGAATCAGATTAATACTGCTGTACCTTTACCAGGTGTGTACATCTTGAAGTGTTTAAAAAATATTTTGCTAGTGATAGTTATGTGTAACTATGATACTTGAGGCTAGACTGTGCCAGGGCACTATTAATGTTCCCTTTAATTTAGGGTAATTTGGAAAGCCATTCATGCCTCAGTATTTTTCTTCCCTAGATATTAAGTTTAATATTCAGCTAAATTGTCTCATTCTGCTGCAGCTGATTAAACACTTTTTTTCTTCCCCCTCAGGCTATACACAACCCTCTGCTATAAGTAGTGTCCCTCCTCAACCACCATATTATCCATCCAATGGCTATCAGTCTGGTTACCCTGTTGTTCCCCCTCCTCAGCAGCCAGTTCAACCTCCCTACGGAGTACCAAGCATAGTGCCACCAGCTGTTTCATTAGCACCTGGAGTCTTGCCGGCATTACCTACTGGAGTCCCACCTGTGCCAACACAATACCCGATAACACAAGTGCAGCCTCCAGCTAGCACTGGACAG
>hsa_circ_0043114	chr17	33849297	33849988	-
TGCTACCAGGATATTTGCGATGTACTCTGGAATCCCTCTGGAAGGAGCTGTCCTCACAGAATGAAGGATTAGAGGAGTTAATAAATAAGCAAACCCAACCTTTCTCCTGGGGAATTGTGATCCTCTCTAGAAGCTAGGCTGTGGACCTGAATTTGCAGGAGAAGCCAGGAGTCATCTGTGATGCTCTGCTGATAGCATAGAACAGCCCTGGCAGGGCCAGGACTACTGCACTTGCACTGCCCTTACTTTGAAGCAGAAGCTGGTGAACATGGGGGGCTACACTGGGGAGGTGTGTGTCAGGGCCAAGGTCCTCTGCCTGAGTCCTGAGAGCAGCGCAGAGGCTTTGGAGGCTGCAGTGTCTCCGATGGATTACCCTGCGTCCTATAGTTTTGCAGGCACCCAGCACATTGGAAGCCCTGCTGCAGTCCCTCGTGATTGTCTTGCTCGGCTTCAGGTCTCTCTTGAGTGACCTGTGCAGCTATGAGGTTTTAAATCTGCTCACAGCCCAGCAGTATGAGATATTCTCCAGAAGCTTCCACAAGAACAGAGAATTGTTTGTCCATGGCTTACCTGGCTTAGGAAAGACCATCATGGCCATGAAGATCATGGAGAAGATCAGGAATGTGTTTCACTGTGAGGCACACAGAATTCTCTACATTTGTGAAAGTCAGTTTCTGAGGAATTTCATCAG
>hsa_circ_0001679	chr7	8095065	8110761	+
ATCGCCAAACTGAGGCAGCAACTACAACGCAGTAAACAGAGTAGTCGTCACAGTAAGGAGAAAGATCGCCAGTCACCTCTTCATGGCAACCATATAACAATCAGTCACACTCAGGTAGGCTAACTTCTTGTCCAGATTTGAATAATTACTTTTAGTTCATTAAGGAAGGGAATTCATCATTTCAGCATTTAAAAAAACCCATAAATATTTAGCTCTACTAAATTACTAGTTTGTTAAATTGTTATAAAAAGATTGTTAGAAAGCAGCCGGGCGGCCGGCCTTGGTGGCTCACGCCTGTAATCCCAGCACTTTGGGAGGCCGAGGCGGGCGGATCACGAGGTCAGGAGATCAAGACCATCCTGGCTAACAGGGTGAAACCGTGTCTCTACTGAAAAAACACAAAAAAAATTAGCCGGGCGTCGTGCCGGGCGCCTGTAGTCCCAGCTACTCGGGAGGCTGAGGCAGCAGAATGGTATGAACCCGGGAGGCGGAGCTTGCAGTGAGCCAAGATCGCGCCGCTGCACTTCAGCCTGGGCGACAGAGCGAGACTCCGTCTCAAAAAAAAAAAAAAACAAAAACCAGCCAGGGGCAGTGGCTCACTCCTGTAATCCTAGCACTTTGGGAGGCCAAGGCAGGTGGATCACTTGAGGTCAGGAGTTCGAAACCAGCCTGGCCAACATAGTGAAACCCCATCTCTACTAAAAATACAAAAAAATTAGCCAGACTGGTGGTGGGTTCCTGTAATCCCAGCTATTCGGAGACTGAGGCAGGAGACTCACTTGAACCCGGGAGGCAGAGGTTGCAGTGAGCTGAAATCATGCCACTGCACTCCAGCCTGGGTGACAGAGCGAGAATCCATCTCAATGGTTAGCCTTCTCTTAATAACAGATAAAACAGAGGATGGTGGTGTCAAGGATGATACTGACCTGGATTGAAATCTTTACTTCCTTCATTTATTGAGCAACTATGCACATTATCTCATTTAATCTTCCTAACAGTTCCTTTACCCATCTTTCTCTGTGTCTCTATGTATCTTATCCCTATTTTACATATGAAGAAATTGAGGATTAACATTTTTATTTTCCCCTAGAAGTAAATACTAACATATCCCATGGAACAAAATAGTAGTGTAACAGAAGAAACCCAAGCAGTATATCAAAACAAACCCCAATTAGGGTTTGTTTCACAAAGATAAGGATGATTCAACATTGGGAAATATGTTAATTTAGTTCATTGCATCAGAAAACCAAAGTAGAAAAGACAGTTGATTTTTTAGATGCTGAATTACACTTGATAAAAACTCAGTATCTTGTGATTAAAAGAATAAATAACCTCTTACTAAACTAAAAATAGGATATTTCATAATGTGACTAACTGCAAATACAGTAAGATCCTAACAATAAAATATTAGTAGCATAATTGTTAAAAAGTCAAGGATGTCTATAATTATTGATATTATTTGCTAGTGATTTAGATGTTCTAGAAACAGGGCAGTAAGATAAAGAATTATCACTACTTACATATGATATTATATATTTAGAAAATCAAAGTGAATTAACTAGACTATTAAAACTAATGATAGGATAGCTAAAATGAAAAATACTGACAATACCAAGTGTTGATGAGGATGTGGAACAACCAGAACAGCCACACATTGCTGGTGGGAACACAAAAAGGTACAACTACTTTGGCAAACATTTTGTCATTTTCTTAAGAAGTTAAACATATGCTGACCGTTCAACCTAGAATTTTCGCCCTTTGATATCAATCCATGAGAAATAAAAGCATATGTCCACACAAACACTTGTACATGAATCTTCTCAGAGGCGTTATTCATAATACTAAAAAAAAAAAGGAAATAGACAAACATCCGTCAAGTTGTGAGTGGATAAACACTTCATGTATCCATGCATCCATGCAATACTGTAGGCAGTAAAATGGAAGGAACTACTGATACAGGGAATAACATGGTTGAATCTCAAAAACATCATGCTAAGTGAAAGAAATCAGGAGCAAAAGGCTACATACTGTATGATTTGTTATATTAAATTCTCAAAAAGGCAACATTATCGAAACAAAGTTTTAGGGATGCGGATTGACCACAGAGAGGCCCTAGGGAAATTTTTTGGATGATAGAGGGTTCTAAAAGTGACTATACTAACAAAGCTCAACAAACTGCATACTTAAAATGGGAGAATTTTATTGTATGCTGATTATACCTCATTAAAGCTGTAAAACAAACTGGCAAGTCTGAGGCATTTGAAGTGAAAATTCTTATATGCCTTCCTTTTTCTTCTTAATCTGATACAATTAACATATTGTTTGTTTCAGGCAGTTTTTCTCTAGGAGTCCAGTGCGCTTACACTAGATCACTTGACTGAACAAAGAATGCTTACACAATTGTTCAAATTTACATTGAATTTTTACCATGTGGTTATTCTTAAAAATTATTATCCTTTGCTATACATACTGGAATATTTGTAGGTGGAATATGAAGTCTAGAATGTACTTTAAAATATTCCAAAAACCAAAAAAACGTGTTCACATGAAACAAATTGGTAAATGTTGATAATTTTTGAAGCTGGATTATGTGTACCTGGGGGTTTATTGTGTTACTCTGTTGAATTATGTTTATGATTGGAATTTTCCATAATGAAAAGGGGAAAACTGAAACTAGATGACTAGATAAAGTATAAACATACCCAAATTCAGTTTCCTCTTATATTAGTAATGTTTCAAAATATGATGAAAAATACAAAATGCCTGGAATCAAACTTAAAAGAAATATGTAAACTATACATCTTTGAGAACATGAAATATAAGACACATAAATGGGAAGTCTTAACACATTAATAGATGGGAAGATTCAGTATTTTTCAAATAGCAATTTACCTGAAATTAATGTACAAATTGTTTTGCATTCCAGTGCAAATTTAAAAGGACTTGTTTTTATTACTTGAAAAACTGTCTTCAAAGGCCAATGAAAAAGCAGGGCCCATTAATAGAAAAGAAAATTTGAAAAGACTTTTCCTACAAGATATGAAAATGTAATATAAAATTATAGCAATTAAGTGGCACTCTGCCTAGGGATTATCAGATAGTAGCTCCAGGAAATCAAATACAGAATCCATAAAGAAATGGTGGGGCAATTGGATTACTGTGTGGGGGAAATAATACTGAGACTTTACACCATACACAAAAGTAAATCATGATAGGTTAAGTATTTAAATGTGAAAAACTGTAAAAATCCAGAAAGAAAAATATTTGATAAAAGTTGATTACCTATTTGATAAAATACAGTTAACTCTTCAACAACAATGGGGGTTGGGGCATTGACCCTCATGCAGTTGAAAATTTGTTTATAACTTTTGGGTTCCCAAAAACTTAACCTACTAACAGCGTACTGTTGCACAGAAGCCTTGCCGATAACGTAAAATAGTCACTTAACATATTTTGTATGTTTCATGTATTATATACTATATTCTTTAATAAAGTAACCTAGAGAAAAGAAATGGTCATTAATAAAAGCATAAGGAAGAAAAAATATGTTCAGTGTTCATTAAGTGGAAGTGAATCATCATAAAGGTCTTCCTCCCCATTGTGTTCACTTTGAGTAGGCTGAGGAAGAGAAAAAAGAGGAGAGGTTGGTTTTGCTGTCTCAGGGTGGCAGAGGTGGAAGAAAATCTGTATGTAAGTCGACCCACACAGGTCAAACCCATGTTGTTCGAGGGTCAACAGTATTTGAAAAAATACTGATAGTAATATATGAAAAAGAGTTAAAACCTCAATATGAGAAAAGTTCATGCATCAATAAGAGACAAAAGACACTGATGAGCAGCAACTCACAGTTGGCAAGAATACACCATTGTATGGGAAATATTATTAGTGTGCTAACCAATGATTAGCAGTCTACCTTATCACAGATCATGTATGTCAACTGGATTCAGTGTAAGATAGAGGTCATTTGTTTTAATTTTTACCTTATTAATCTTTATTTTTCTTATTTCTTTCTTGTTGTATAAATCCTTAAGTATCAAAAGGCTTGTCTTACACTTTTTCCTTAACAACTATTAGTGGTAGTTAATTTTTGAGAACTCCTGCCAAGGACTTTTGAAAACAGGCTTTAAATTGTTAAGTGAGTTGTTGAACTTAGCATAATACTGTTGCCACATTACTTAATAATCCAACAGATTTTCTGAAATAGTTGACAAGATGGAAATGCCAAATACTAGAACGTAATTGTCACCATACAGAAAACAAACATCTTGTAAACATACTCATACAGAGCTATACAGTAGACTTACATGATACATTTAAGTTACGTGACTTCAACTATGCTGTTCCCGTGAAATAGAAAAAGGAAAACAATGTAAATAATGCAGAAGATTCTGCCATTCTACTGAACAAGTATATACATTATACAGGTATACCTTTATACTTACATAAAGGGATTTGAAAGGATTATTTTGACTATGTAATTTTCATTTTACTTTCTTACTTCAGAACCTAAATTTCTATATGTGCACCTGAATTTTATTGTATTTGAAAGGTCAGAAATAACTCCGTTCATTGAGTTTCAATTTTAATATTTACCATACTCTTTAGTTCTTGATTGCTTTGACCACAAATAATTTGATACCACCTTTATCTTATCTCATAGGCTACTGGATCAAGGTCAGTTCCTATGCCACTGTCAAATATATCAGTGCCAAAATCATCTGTTTCGCGTGTGCCCTGCAATGTAGAAGGAATAAGTCCTGAATTAGAAAAGGTATTCATTAAAGAAAATAATGGGAAGGAAGAAGTATCCAAGGTAAGGTTACATGGGATATTTGAATCCTTTTTTTCTCTGATATAACGAACTGTCTGAAAAGTACTTTCTTGGTAACAGCTTTGTTAAGATATAATTCACATACCATCCAGTTTACTCATTTAGTGTACAATTCAGTGGTTTTTAACAGATTCAGAGTTATACAACTGTCACCACAATCAATTTTACAGCATTTTCATCACCCCAAAAAGAAACATTTTATCCTTTCACAGTGGTCTCTCATTTCCCTGTAATACTCTTGGCCCTAGGCGGTCACTAATCTGTTGATGGATTTTTTGCTGGTTGTTCTAGATGTTTCATATCAATGGAATCATACAACGTGGCCTTCTTAACTGGATTTTTTTTAACTTAGCATAGTGTTTTTAAGGTTCACCCACGTTTAGCCTGTTATCAGTGACTTCCTTTTTATGGCCAAATATTAATCAGTTATATGGATTTTATTTATTCAGTCATCAATTAATGGAAATTTGGATTGTTTTAGTTTTTGGCTATTGTGAATAATGCTTCTATAAACATTTGTATACAAGGTTTTGTGTGAACATACTGTTTGCATTTCTCTTGGGTATATACCTAGGGTTGGAAATGCTAACATGGTAACTCTATGTTTAACTTTTTGAGGAACTGCCAGACTCTTTTCCAAAGTGTCTGCATTGTTGTATATTCCTACCAGTGTATAAGAATTCCAGTTTCTCTGCATCCTCACCAACACTTGTAATTATCTGTCCTTTTTTAATTATAGCAATCTTAGTGGATGTGAAGTGATATATCATTGTGGTGTTAATTTGCATTTCGTAATGGCTGAAGATGTTAAGCATCTTTTCATGTGCTAGTGATCTTTTTTTTTTTTTTTTGAGGTGGAGTCTCGCTCTTTCACCCAGGCTGGAGTGCAGTGGCGTGATCTCGGCTCACTGCAAGCTCTGCCTCCTGGGTTCACGCCATTCTCCTGCCTCAGCCTCCCGAGTAGCTGGGACTACAGGTGCCCGCCACCACACCCGGCTAATTTTTTTGTATTTTTAGTAGAGACGGGGTTTTGCCATGTTAGCCAGGATGGTCTGGATCTCCTGACCTCGTGATCCGTCCACCTCGGCCTCCCAAAGTGCTGGGATTACAGGCGTGAGCCACTGCACCCAGCCTTTAGTGGTCATTTGTATATCCTCATTGGAGAAATATTTATTTAGATCTTTTGCCCCATTTTAAAATTGGCAGTGAAATTGCTAGGTCATAGCATTTGTACATTTAAAATCTTGATGAATATTGCCAGAATTACCCTCCCAAAAGGTTGTACTATTTGACTCTCCTTCAACATTTCATGTTAAGTTTATAATTTTATATATATTACAACATCAAGGAACTCTTTGGACATCATGGCATCTCTGTTTACCATTGAACTCTTTTTTTTTTTTTTTTTTTTTTTTTTTGAGACAGGGTCTCGTTCTGTTGCCTAGGCTGGAGTGCAGTGGCACCATCTCGGCTCACTGTAACCTCCTCCTCCCAGGTTCAAGTGGTTCTCCCGCCTCAGCCTCCTGAGTAGCTGGGATTACAGGCACACACCACCATGCCCAGCTAATTTTTGTATTTTTAGTGGAGACAGGGTTTTACCATGTTGACCAGGCTGGTCTCGAACTCCTCACCTCAAGTGATCCGCCCACCTCGGCCTCCCAACGTGCTTGGATTACAGGCATGAGCCACTGCGCCCAGCCCATTAAAGTGTTTTTTTTATGCATTAAGTGAAGTTTAAGAACAGTCATGTAAAGATGTAAACTTTGGATCTAATTTTTAGAGGATGAGATAATTCACATATTTGCTGATTCCTTAAAAACATCCTCAAAAAGCAAAACTATACTAAAATAAAAAACTTGGTAAGGTACCTCTGCTTTTAATAAGCCATACTTCAATTGTAGCCATATCAGAATCATTCTGGGATAACCTACAAACTTATAATTTTTAGAAGTTTTAGATTTATGATTAAGTGTACCTCAAAGTTTTAATTAAAATATCACCATGAACTGGCCAGTAGCCAAAAAAGGAAAATTGTCTGGTTAACTATGTCAGTATTCCAACATAGTTAACCAGACAATTTGTTCACTTTTTCTGTTTATCAAACAAACTGATAGATAATTAAAAATTATCTTTAGAGTAGAATAGTTATTGCTGTGAAGTTGGTATAGTTTTTGTTTAGCAGCATACTGTAGACAAATGAAGTTTTTAACTTTTAGGTTCAAGGGTACACGTGCAGGTTTCTTACATAGGTAAGTTGTATGTCACTGGAATTTGGTGTACAGATTATTTCACCACCCAGGTAATAAGCATACTACCTGATAAGGTAGTTTTTCAATCCTCACCCTACTCCCATCTTCTAACCCTCAAGTAGGCCCTGATATCTGTTGTTCCCTTCTTTGTATCTGTATGTACTCAATGTTTAGTTTTCATTTGTAAGTGACAATATGTATAGTATTTGGTTTTCTGTTCCTGTGTTAGTTTACTTAGGATAATGGCCTTTAGCACCATCCATGTTGCTGCAAAGGACATGGTCTTACTCTTTTTATGGCTGCATAGTATTCCATGGTATATATGTACCACATTTTCTTTATCCAGTCTACCACTGATGGGCATTTAGGTTGATTCTGTATGTTTGTTATTGTAAACAGTACTGTCATGAACATATGCGTGCATGTGTCTTTATGGTAGAGCAATTTATATTTCTTTGGGTATATACTCAATAATGGGATTGCTGAGTTGAATGGTAATTCTGCTTTGAGTTGAGAAATCACCACAGTGCTTTCCACAGTGGCTAAACTTACTTACATTCCCACCAGCAGTGTATAAGCATTCCCTTTTCTCCACAAACTTGCCAACATCTGTTTTTTTGACTTTTTTGTTTTGTTTTTGTTAACGGAGTCTCGCTCTGTTGCCCAGGTTGGAGTGCAATGGCGTGATCTTGGCTTACTGCAACTTCTGCCTCCCAGGTCCAAGCGATTCTCCTGCCTCAGCCTCCCAAATGGCTGGGACTTCAGGTGCATGCTGCCATGCCCGACTAACTTTTTGTATTTTTTTTTTCTAGTAGAGACAGGGTTTCATCATGTTGGCCAGGCTGGTCTTGAACTCCTGAGCTCAGGCAATCCACCCACCTCAGCCTCCCAAAGTGCTAGGATTACAGGTGTGAGCCACCGCACCCAGCCTGTTTTTTGACTTTTTAATAACCGTTCTAACTGATGTGAGATGGTATCTCATTGTGGTTTTGACTTGCATTTTTGTAATGTGGAGCATTTTTTCATATGCTTGTTGGCCACGTGTATATCCTTCTTTTGAAAAGTGTCTGTGCGTGTGATTTGCCTACCACTTTTCTTCCTTTTTTTTTTTTTTTTTTTTTGAGACAGGGTCTTGCTCCATTGCCCAGGCTGGAGTATAGCGGCACAGTCATGGCTTACTGTGGCCTCAATCCCTCAGGCCCAAATGATCCTTCCACCTCAGCCTCCTGAGTAGCTGGGACTACAGTCCTGTCCCACCACAGCCAGCTGATTTTTTTTTTAATTTTAGTACACACAAGGTCTTGCTAATTTGCCCAGGCTTGCCTCAAACTCCAGAGCTCAAGAATCCTCTTGCCTGGGCCTCCCAAAGTGCTAGGATTATAATTACAGGCATGAGACATCATACCTGGCCATTTGCCCACTTTTTAATGGGATTCTTTGGTTTTTGCTTGTTCATTTGTTTTCATTTCTTAGATTCTGGATATTAGACCTTTGTCAGATGCATAGTTTGCAAACATTTTCTCCCATTATGTAGGTTGTCTGTGTACTCTGTTGTTGAAACCTATTGTTGTGCAGAAGCTCTTTAGTTTAATTAGGTCCCATTTGTCAATTTTTGTTTTTGTTGCAGTTGCTTTTGGCATCTTTATTATGAAATCTTTGCCAGGTCCTGTGTCCAGAATGGTAATTCCTGGGTTATCTTCTGGTGTTTTTATAGTTTCAGGTTTTATATTTAAGTCTTTGATCCATCTTGAATTTATTTTTGTATATGGTGTGAGGAAGGTATCCAGTTTCAGTCTTCTGCATATAGCTAGCGAATTATCCCAGTGCCATTTATTGAATAGGGAGTACTTTCCCCATTGCTTATTTTTCTCGACTTTGTCAAAGAACAGATGGTTACAGGTGTGCAGTATTATTTCTGGGCTCTCTCTTCTGTTCCATTGGTCTATATGTCTGCTTTTGTACCAGTACCATGTTTTGGTTACTATGTCCTTGTAATATAGTATGAAGTCAGGTCATGTGATGCCTCTAGCTGTGTTCTTCTTGCCTAGGACTACCTTGGCTGTTCAAGCTCCTTTTTGGTTCTATATGAATTTTAAAATAGATTTTTCTGATTCTGTGAGGAACATCATTGGAAGTTTGATGGGAACAGCATTGAATCTGGAAATTGCTTTGGACAGTATGGCTTTTTATTTTATTTTTATTTTTTTGGAGACAGAGTCTTGCTGCTCTGTCGCCAGGCTGAAGTGCAGTGGCATGGTCTCGGCTCACTGCAACCTCCACTTCCCAGGTTCCAATGATTCCCCTGCCACAGCCTCCCGAGCAGCTGGCACTACAAGCGTGTGCCACCATGCCCAGCGAATTTTTTGGTTTTTTTTGTATTTTAGTAGAGACGGGGTTTCACTGTGTTGGCCAGGATGGTCTCGATCTCCTGACCGCGTGATCTGCCCACCTCGGCCCCCCTAAAGTGCTGGGATTATGAGCGTGAGCCACCGCGCCTGGCCAGTGTGGCCATTTTAACAATATTTATACTTCCTATTCATGAGCATGGAATGTTTTTCTATCTGATACTGTCATTTCTAATTTCATTGAGCAGTGGTTTGTAATTCTCATTCTAGAGATCTTTCCCTTCCTTGGATAGCTGTATTCCTAAGCTATTGTGAATGTGATTGTGTTCTGTATTTGTCTCTCAGCTTCGATATTGTTAGTATATAGAAACACTACTGATTTTTGTATGTTTTGTTTCTTAAAACTTTGCTGAAGTTGTTTATCAGATCAAGGAGCTTTTGGGTAGAGACTATGGGATTTTCTAGGTATAGAATCATATTGTCTAAAACCAGGGATCATGTGCCTTTACTCTTCCTATTTGTGGCTGTCTTTTATTTCTTTCTCTTGCCTCATTGCTCCAGCCAGGACTTCCAGTACTATGTTGAACAGGAGTGGTGAGAGGGCATTCTTGTTTCATTACAGTTTTCAAGGGAATGCTTCCAGTTTTTGCCCATTCAGTATGACGTTGGCTGTGGGTTTTTCTTGGATGGCTCTTCTTATCTTGAAGTATGTTCCTTCAGTGCCTAGTTTGTTGGAGGTTTTTAACATGAAGGGATGTTGGATTTTATTGAAAGCCCTTTCTGTATCTATTAAGATAATTATGTGGTTTCCGTTTTTAGTTCTATTTGATGAATCACATTTATTGATATGCATATGTTGAACCAACATTGCATCCCAGGGATAAAGTCTGCTTAGTCATGGTGGATTCACTTTTTGATCTGCTGCTGGATTTGGTTTGCTAGTATTTTGTTGAGGATTTTTGCATCTATTTTTATCAAGGATATTCACCTGAAGTTTTTGTTGTCATCGTCATGTCTCTGCCAAGTTTTAGTATCAGGATGATGTTATCCTTATAGAATTAGTTAAGGAGAAGTCCCTCCCCCTCAATTTTTTTGAATAGTTTCAGTAGGAATGGTACTAGCTCTTCTTTATACAGCTAGTAGAATTTGGCTGTGGATCCATGTGGTTCAGGGCTCTTTCTGGTTGGTAGGCTTTTTATTACTGACTCAATTTCAGAACCATTATTGTTCCATTCAGGGATTCTCTCTTCCTGGTTCAGTCTTGGGAGTTTGTATGTTTCCAGGAATTTACCTGTTTTTTTCTGTATTTTCTAGCTTGTATGCACAGAGGTGTTCATAGTAGTCTCTGAGGGTTTTTTAATATTTCTGTGGAGTCAGTGGTACTGTCCCCTTTGTCATTTCTGATTTTGTTTATTTGGATCTTTTTTTCTTTATTAGTCTAGCTAGCAGTCTCTCTCATTCTTTCAAAGAATTAATGCAGGGATTCGTTAATCTTTTATGGTTTTTTGCATCTCAGTTTCTTTCAGGTCAGCTCTGATTTTATTTTTGTTATTTCTTGTCTTCTGCTAGCTTTGGAGTTAGTTTGCTCTTGTTTCTCTAGTCCCTCTATATGTGATGTTAGTTTGTTATCTGAGATCGGATTTTTATGTGGACCTTTAGAGCTTGTAAATTTCCCTCTTAACACTGCTTTAGCTGTGTCCCATAGAATCTAGTATGTTGTATCTTTAGTCCCATAGTTTCAAAGAATTTCTTGATTTCTGCCTTAATTTCATGGTTTACGCAAATGCCATTCAGGAGCAGGTTGTTTAATTTCCATGTAATTATATGGTTTTCAGCAATTTTCTTAGTATTGATTTCAATTTTTATTGTACTGTGGTCCAAGAGTGTGGTTGGCATGATTTCAGTTTTTTTGAATTTGTAGAGGATTGTTTTATGTCCATTCGTGTGGTTGTTTTTATATTATGTGCCATGTGGTAATGAGAAGAATGTATATTCTATTGTTTTGGGTTGAAGAGTTCTGTAGATGTCTATTCAGTTCATTTGGTCAAGTGTTGAGTTCAGGTCCTGAACATCTCCATTAATTTTCTACCTCAGTGATCTGGCTAATACTGGCAGTCGGGTGTTGAAGTCTCCCACTATTATTTTATGGACATCGAAGTCTCTTTGTAGGTCTCTGAGAACTTGTTTTATGAATCTGGGTGCCCCTGTGTTGGGTGCATATATATTTAGGATAGTTAGGTCTTCCTGTTGCATTGAATCCTTTACCATTATATACTGACCTTGTCTTTTTTGATATTTGTTGGTATAAAGTCTGTTTTGTCTGAAATTAGAATAGCAATCTTGCTTTTTTTCAGTGTTCCATTTGGTTGGTAGATTTTTCTCCATCCCTTTATTTTGACCGCATGGGTGTCTTTGCATGTGAGCCTGGTCTCTTAAAGACGCCTACTGTTTAGTCTTGCTTCTTTATGCAGCTTGCCAGTTTGCACCTTTTAATTAGGACATTTAATCCATTTACATTCAAGGTTAATATTGATATGTACATGATCCTTCATTGTGTTGTTAGCTGGTTACTTTGCAGACTTAATTGTGTAGTTGCTTTATAGTGTCACTGTTCTGTGTACTTAATTGTGTTTTTGTAGTGGCTGATAACGTTCTTTCCTTTCCAGATTTAGCAGTCCTTTCAGGACCTCTTGTAAGGCAGGTCTGGTAGTAATGAATTCTCTTACCATTTGCTTGTCTGAAAAGGATCTTATTTGTCCTGTGCTTATGTAGCTTAGTTTGACTAGATAGCCACTTCTCGCTTGGAATAGGCTCCAATCTCTTTTGGCTTGCCAGATTTCTGCTGAAAGGTCTTCTGTTGGCCTCATGGGGTTCCCTTTGTAGGTGGGTGACCTGCCTATTCTCTCCAGCTGCCTTTAACATTTTTTCTTTCATTCCAACCTTGGAGAATCTGATGATTATGTATCTTGGGAATGGTCCTCTTGTGTAGTATTTTGCAGGGGTTCTCTGCATTTCCTGAATTTGAATGTTGGCCTCTTTAGTGTGGGTGGGGAAGTTTTCATGGACGGTATCCTGAAATCTGGTTTCTAAGTTGCTTGCTTTCTCCTCATCATTTTTAGGGATGCCAGTGCATCGTGGATTTAGTCTCTTTACATAGTATTTCTCAGAGGCTTTGTTCATTCTTTTTTATTCTTTTTAAAAAAAATTTTGGCTAGGCACGGTGGCTCATGCCTATAATCCTAGCACTTTGGGAGGCCAAGGCAGGATCACCTGAGGTCAGAAGTTCAAGACCAACCTGGCCAACGTGGTGAAACCCCATCTCTACTAAAAATACAAAACATTAGCCGGTCATCGTGGTGGGCACCTATAATCCCAGCTACTCAGGAGGCTGAGGCAGGAGAATCTCTTGAACCCAGGAGGCGGAGGTTGCAGTGAGCCGAGATTGTGCCATTGCACTCCATCCTGGCAACAAGAGCAAAACTCCATCTCAGAAAAGAAAAAAAAAATTTCGTCTTAGTTCAGAGAACCAGTCTTCAAGCTCTGAGATTCTTTCCTCAGCTTGGTCTATTCTGCTATTAATATTTGGGATTGCATTATGAAAGTCTCATAGTGTGTTTTTCAACTCTCTGATCAGTTTGGTTCCTTCTTACAATGGCCATTTCATCAATCAGCTCCTGTATTATTTTATGGTAATCATTAGATTCCTTGGATTGGGTTTTTGCTTTCTTCTGAATCTTGATGACCTTCATTTCTATATTATGAATTCTTTCTGTCATTTCAGCCATTCCAACCTGTTTAAGAACCTTTGTTGGGTAACTAATGTGGTCAGTGGGAGGAAAGAAGACGCTGTGGCTTTCTGAGTTGCCAGAGTTCTTGCACTGGTTCTTTCTCACCTGTGTGGGCTGATGTTCCTTCAACCATGGTATAATTTGTACAGTCGGTTGACTTTTCGGGATGTTTTTAGAGTCTGAGGCATTGTACAAGGTTTTTATTTGTAGCTGACTTATTGTCCTTAGTTTCACAGGAGGGTTTATTAACTAAGTATTTTCAGTATTGAAGTTTGCACTCTGATTGAAGTTTGATGCCTCTTAAGCGTAATGGCCAGTAGGTAAGCTCTTGCTCAGCCACGTGGCTCTTCTGTATTTCCTCACTATTGCAGCTGCGCTCCCTGTCAGTGCTCTGAAAGTGTGGGCTCCTCTCCTACTCAAGTGCTGGCTGCAGATCTTGGCTTGGCACTCCCAGGCTGCAGCCCTGGGGTGAGCTAAGGCTTTATGTTCTCTCCCAGCTTGGAGGCAGCAGGGGAAGGGACCTTGGCAGTGGCTATGGCAGAGGGCCTTTCCCTTGTCTCTGGGGTCCACCCCAGAGAAATAGCAGAACTGCTGCCAGTCGGTGTGATTGGCTTTGAGTAGGACAGCTGCGTTGTGGGCTCAAGCTGGGGGGATCCTGGGGGAGACAGACTGACCTCTTCTTAGGGCCGTGGCAGCTTGCTGGAGGTGTGGTTAAAGCACTCTGGGTCTTTGCTCCTTTCCTAGTACAAGGGTAGCAAGGGCAGTACCACTGCAGTGGCAGTGGCAGAGGGGCTTTCGGTTGCCTCTGGGAGCTCCACTGCAGAAACACAGATCCGTTGCTACTGGGATGTTCAGCCAGGGGGTGGGGCAGCTGTGCTGCTGGCCTGAGCCGGGAGCCCCACCGGGTGAAAGGTGGGGTGCCGAGGGCTCACAGGGAGGACATGGGCTCCTCTCTGTATGGTGAGTATGTCATGCTAGCAGTGCAAGTAAAGCCCTCGGCCTCTCTGTTTCTTCTCTACTCCAAGGGCAGCAGGGGCAGAACTCTAAATGAAGTTTTCATTTGCATAGTTTCAGATTTCGGCCTTCACTTGTTTGGTATAGAAAATATTGATACATTTTGAATTTCACCTGATTTTACCTTCCTTCATTTCCCCTCTTGACAGTTTTTCTAAAATCTCTGAAATGACAATGATCAGAGTAAGAGCAGTAGACACAATAAATAGTGAAAATAAATTATAAATAAATTAACAGCATATTGGTTCTTTTCCCTAGCACTGCAGTCCTGTGTGTTTAATAACAACAAATATTTTCAATTATATAACTTAATATAGAGAATTTTACTTGTTAACCTCACTTTGTTAGCACACAAATGAAGAATATGGAGTAAGATCTATTTTTACAGAAGCAGAGTAGTAAAGTAGAAAGAGTCCACTGCAGCAGAATCTCTGATGCCACTTAATTAGCTGTGCCACTGAACTATAGGTTCCTCATTTGTGAAAACAAAACAATGGACCAGTGAGCTCTGAGGTACCCTCAAGACCAAAATATGTGGCTCTATGATGATGGTTTCCTTTTTTTCCTTCTTTTTGCTACTGAGAACAAAGTATTCAAACTAAGGAAGATTATGAGTAGTCCTACTTAGTTGGATACTGAGTTAGTAGAATTTGATATCCAAATTCTTCTAATATTAGAATTCTTTTGAGTTACATTAATAAACTCTATTGAGTACTAATAGAATAAACCTCTTTATTAGAAATTTTGGATAATTTGCAAAGGAAATAGAAACTATGGTTCTGTTCATAACCTCTAAAAATTAAACTAGGAAGGAATGAACAAACAGAAAAATCTGTACCTGTGAATATGAGGAATATGAGATTTCACTTTTTCTTACAAGCAAGTCAAAGTGATTTTTTTTTTAGCTTTGTTAATTCTTTCAGCAAATGTTTACTGAATATCTGCCATGTGCCAGGAGTAGTGCCAGGCACAGGACTCCCGCTGTCCTTGAAGAGTTTTGTGGGATGTGCTGACCTACAGGTACATACAGTGAGCTATGGAATTTTTAAGGCAAACAATTTGATTTAAAAGAAATGTTTAGTTCAATAAAGGTAACATACGCAGAAATTAGCTTAAGACACAAGCTTGGTCTTTAGCCTTTGAAGAATAAACTGGGTCAGTAGTGGTGGAATATGAAATCAAGGGAAATACTATGTGCTTTCTATGTAGATGAATATATGCACCAGCATTTGGATGTTTAATGGTATTCCTCTTACAGCCGTTGGACATACCAGATGGTCGAAGAGCTCCACTTCCTGCTCATTACCGGAGCAGTAGTACTCGCAGCATTGACACTCAGACTCCTTCTGTCCAGGAGCGCAGCAGTAGCTGCAGCAGTCATTCACCCTGTGTCTCCCCTTTTTGTCCCCCGGAATCCCAGGATGGTAGCCCTTGCTCAACAGAAGATTTGCTCTATGATCGTGATAAAG
>hsa_circ_0020761	chr11	1213089	1220411	+
ACCACCAGCACAACCTCTGCTCCTACAACCAGCACGACCTCTGGTCCTGGAACTACTCCCAGCCCCGTTCCCACCACCAGCACAACCCCTGTTTCAAAGACCAGCACAAGCCATCTTTCTGTATCCAAGACAACCCACTCCCAACCAGTCACCAGTGACTGTCATCCTCTGTGCGCCTGGACAAAGTGGTTCGACGTGGACTTCCCATCCCCTGGACCCCACGGCGGGGACAAGGAAACCTACAACAACATCATCAGGAGTGGGGAAAAAATCTGCCGCCGACCTGAGGAGATCACCAGGCTCCAGTGCCGAGCCGAGAGCCACCCGGAGGTGAACATTGAACACCTGGGTCAGGTGGTGCAGTGCAGCCGTGAAGAGGGCCTGGTGTGCCGGAACCAGGACCAGCAGGGACCCTTCAAGATGTGCCTCAACTACGAGGTGCGCGTGCTCTGCTGCGAGACCCCCAGAGGCTGCCCGGTGACCTCTGTGACCCCATATGGGACTTCTCCTACCAATGCTCTGTATCCTTCCCTGTCTACTTCCATGGTATCCGCCTCCGTGGCATCCACCTCTGTGGCATCCAGCTCTGTGGCATCCAGCTCTGTGGCTTACTCCACCCAAACCTGCTTCTGCAACGTGGCTGACCGGCTCTACCCTGCAGGTTCGTGAGTGTTTCTGGTGCAATTGTTTCTGAGCTCACCCTGGTCAGTTTTTTATCCAGGAACGCCAAGCTGTGATGATGATAGGAGTCTCTGCTCTTTGTGGCACAGGCTCATTGTCACAGAGTGGCTGCTGGCATTCTCTGAAATTTTTTCCCATTACACAGGTGGTAGAAAGTGCCCCTCTGGCTCTGGGAGTTTTTTGCTTCTCCTTTGAGCAGGACTCCACTAAAGGCTGCCATGTCCCTTCCTCTTACAGGATCCACCATATACCGCCACAGAGACCTCGCTGGCCATTGCTATTATGCCCTGTGTAGCCAGGACTGCCAAGTGGTCAGAGGGGTTGACAGTGACTGTCCGTCCACCACGCTGCCTCCTGCCCCAGCCACGTCCCCTTCAATATCCACCTCCGAGCCCGTCACTGAGCTGGGATGCCCAAATGCGGTTCCCCCCAGAAAGGTAACCCCCTACTTCTCACCCTTCTGAAGGCTCAGGGGCTCCTACAGGGAACTTGAATGTCTTTGCAATTAGTCTTCAGCTGCAAAGTCTTGAGAAGGTCACTGGCGCTAGTGGAGGCAGCCCGGCCGTCAGGAGAGGGCCATGCTGTAGCCCGGCGTCTCTGATCACCCTGGGCTTCCCAGGCACGTGCTTTCCAGACACTGGGTGTGTGGGGCCGAAGGCTGAGGCTGTGCTGAGGACAGCCAGGGCCAGAGCAGGTGGATGAGGCTGCACAGCCAGGGAGTGTGGCAGAGCCAGGGAGGAGCCACTCCCACACCAGAGGCCCCTGCCCCGGGCCAGCTCGGTGTCTGGGGTGGGTGCTGAGGGTGGGGCAGGAAGGAAACTGGGGCACAGCCACCCTCCCCTGTCCCCACACGGGACTCTCGGGACTGTGACCCCGAGAACCAAGGGGTGCCCCGGAGATCGGGAGAGGCCGGACCCTGCAGGTCTCTGTGCTTCTGCAGAAAGGTGAGACCTGGGCCACACCCAACTGCTCCGAGGCCACCTGTGAGGGCAACAACGTCATCTCCCTGCGCCCGCGCACGTGCCCGAGGGTGGAGAAGCCCACTTGTGCCAACGGCTACCCGGCTGTGAAGGTGGCTGACCAAGATGGCTGCTGCCATCACTACCAGTGCCAGTGTGAGTGGAGCGCCGAGCGGGACCCAGGGCAGCCGGGGCAGCCACTCCCCACCCAGGTGGAAATGGGCGGGGCAGAGGAGGGGGCTTGGCTGAAGCAGAAAAGAATTGGGTGGGACAGCAGGAAGGACTTCCCAGCATCAAGGCGGGGCCGCATGGGGCCGAGCCTCCCCGCTTAGGGGTGCTGAGTGAATCCCTGTGAGCCTCGGAGCAGCCTGGCTGGAGAAGGTGGAGGAGTCTGTCCCTGCCTCGCTCCAGCCTTGTCAAGCGCCCGCTGGATGGAGCTCTGTGCGGACGCTGGCCACGTGTGTTCTGATGACGTGAGGGTCTTGTGCGCCCTGTGAGATGAGACGGTGGGGGGTCAGGGACAGATGTGACCTGTTGGGAGGAAAGCCCCAGGGCCATGGTGCCACCACCCGAGCCACCCGTAAGGCTGCCCCTGGGGCCTGGCAGGTGTGTGCAGCGGCTGGGGTGACCCCCACTACATCACCTTCGACGGCACCTACTACACCTTCCTGGACAACTGCACGTACGTGCTGGTGCAGCAGATTGTGCCCGTGTATGGCCACTTCCGCGTGCTCGTCGACAACTACTTCTGCGGTGCGGAGGACGGGCTCTCCTGCCCGAGGTCCATCATCCTGGAGTACCACCAGGACCGCGTGGTGCTGACCCGCAAGCCAGTCCACGGGGTGATGACAAACGAGGTGGGGGCGCGCCCGGTGTGCCGCGGAGGGGGTGGGGGACGCGGCTTTCCCGGCAAGAGCCTGAGCAGCGGCTGACCGCCCGCCCGCCTGCCTTCTGACTTCCCGTCGACCACGCCCTGCGTCCAGATCATCTTCAACAACAAGGTGGTCAGCCCCGGCTTCCGGAAAAACGGCATCGTGGTCTCGCGCATCGGCGTCAAGATGTACGCGACCATCCCGGAGCTGGGAGTCCAGGTCATGTTCTCCGGCCTCATCTTCTCCGTGGAGGTGCCCTTCAGCAAGTTTGCCAACAACACCGAGGGCCAGTGCGGTGAGGCCACAGGGCTCCCGGGCATCGTCTGGCATTCGCGGGGGCGGGGGTGCCGGGCAGGGGCGAGGCCACCACGTGCCGCGTGTGCCGGTGTCTCTGCTTTCTGGCTGCTCTGCTGAGTGCAGGCCACAGGCATGAGGCTTACGCCTGCCGGTACCTGCAGCTCCCCAGTACCATAGGGACTGTCCCAGGGTTGTTCTCGGGGGACAGTGAGGCACAGGCAGGGCCCGCTGCAGTTCACCAAGTTGTGACCCTGAGACACCAGGGTCCTGTCCCCCAGCTGGGGGTGGGGCCAGCCGGCTCTGCTGTCCAGCAGCCTGACCCCCACCGCGTCTGCCCAGGCACTTGCACCAACGACAGGAAGGATGAGTGCCGCACGCCTAGGGGGACGGTGGTCGCTTCCTGCTCCGAGATGTCCGGCTCTGGAACGTGAGCATACCCTGACCAGCCAGCCTGCCACCGGCCTCACCCGACGCCCACCACGGTCGGGCCCACCACAGTTGGGTCTACCACGGTCGGGCCCACCACAGTTGGGTCTACCACGGTCGGGCCCACCACACCGCCTGCTCCGTGCCTGCCATCACCCATCTGCCAGCTGATTCTGAGCAAGTGAGACTTGGGTGCAAGGGAGGGAGGGTCAGTGTGGCCGCCCCACCTCCCACCCTTCCAAGGGCTGGAGGGGAAGAAGCGCATTTTCAGGGGGCTCCTGAGAGGAAACGAGAGCTGCTGGTACCACAGACCAAGGAGGGGTGGGTGTTGGGGAGAAGTGGGTGCCGGGGAGGGGTGGGCAGTGGGGAGGGGCGGGTGCCGGGAAGGGGTGGTTGTGGCTGGAATGCTGCCAAGGGGTCACCAGGGTTGGCCGGCTGGGCCGTCTCTGAGGCTCTCTGCTGGCTCAGGTGTATGGACGGGGGCATCGGTCACCACCCCCAGGCAGCTTCCAGGTTTGCAGGGCAGGGGCTGGGGGGGCCAGGAAGAAGAACTTGCAGAAATAAATGGATGATGCCATCTGGACCCCCACCCCCCGCCCCCAAGCACACAGAATGTGTGGAAGGAGCCCGTCCGGGGATACAGGAGGGCGGCCACACACCAGTGGCTGCTCTGGGACTCGCCTCGCCTGGAGACTGCCCTGAAGCCTGGGAGCCTGACGTGGAGCAGGCAGGTGGCCGGAGAGGCTGCACCCAGCACCCTGCCCATCCCTCCCACAGGGTCTTTGAGCCGTGCCACACTGTGATCCCCCCACTGCTGTTCTATGAGGGCTGCGTCTTTGACCGGTGCCACATGACGGACCTGGATGTGGTGTGCTCCAGCCTGGAGCTGTACGCGGCACTCTGTGCGTCCCACGACATCTGCATCGATTGGAGAGGCCGGACCGGCCACATGTGCCGTGAGTGCCACCACTGTCCTCAGGGTCCCAAGTCGCTTGTGAGGGGCACAGGCACGCCGGACGGACCAACAGGGTGGGCTCGGGCAGTCAGGGGGGGACCTGGAGGAGGAGGGGGCAGCCCCAGGGCAGAGTGCACCCAGTTCCCTGGAGAGAAGGGAGGGCGTCCACGTCTGGGAGCCCGTGGCGGGGCACTGGGGTGTGGGAGGCCGTAGCCAGGCCCAGGCCCACAGGTGGCTGCGGGCAGCTCCGGAGCAGATGTTGGTGCCCAGCGGCCCGCGTTGCTCTGGGTGGGTGCCCTCCCACCCTCTCAGGTGTGGCTTCCCCTCCCCACAGCATTCACCTGCCCAGCCGACAAGGTGTACCAGCCCTGCGGCCCGAGCAACCCCTCCTACTGCTACGGGAATGACAGCGCCAGCCTCGGGTAGGCACCCTCCCTCCTGGCCCTGCCATGGGCTGCTGGAGCCACCCAGTCCCCAGCCTCCCGCTGCATCTCCCACTCCCAGGCTGGGGTCCTTCTCACCGGAGGGAAAAAGGAGACCCACCAACCCTATGCTCTCTACAGGGCTCTGCCGGAGGCCGGCCCCATCACCGAAGGCTGCTTCTGTCCGGAGGGCATGACCCTCTTCAGCACCAGTGCCCAAGTCTGCGTGCCCACGGGCTGCCCCAGTACGTGCCCCAGGCCGGGGCTGGGGGGTGTGGCAGGACTGGGCCTGTGACTGTTGGCCAGGTCCTGGGGTCTACCCTGGCCCCAATATGGGACCCTGCCTCTCGCCCCTATTGTGGTGGCTGACCCCCAGTAACCTCAGATCTCTCTCCTTCCAGGGTGTCTGGGGCCCCACGGAGAGCCGGTGAAGGTGAGTGGAAGGCATGGCCCAAGAGGGCACTGGGGTCCAAGAGCCCGAGGAGGGAGGCTCTTGAAACACCGGCCCCAGAAATGGTCAGGTGGGGCTCAGGGGTCGGGGTGTCCTCTCTGTGTCAGAGGCCCAGAGAAAGGGCTGCGGGAGGAGCCGGGCTCCCAGAAAGACTCGGGATCTCCCTTCCCAGGTACCCACTCTGTCCGTATTGGGGACGGTGCCGGGGCGTCTGTCCTGGTGTTGCTCTGTGGGTGGGTGCTGGCCCCGAGGCTGGCTGTGCTCTTCCCTTCCTTGGGACGCCCCTTCTGCCCAGCCAAGACTGTGGAGGTGTGAGGTGGGGGGCGCAGGCCAGTCACCCCACAGCCTGCCCACCTTGCAGAGCTTTGTGCCCATCCCTGGGCCCTACCCTGCACTTTTGAAGCCCTACTCCTGCTGGGTCCTCAGTGCAGGCCACACGGCCTCCACACCTGGCTGCCCCAGCACTGCATGAGCCGGGCTGGCTGCTGCACCCCTGGGTGGAGCCGCTGCGGACGCTGGACCTCAGTCCCCTTCCTTGCAGGTGGGCCACACCGTCGGCATGGACTGCCAGGAGTGCACGTGTGAGGCGGCCACGTGGACGCTGACCTGCCGACCCAAGCTCTGCCCGCTGCCCCCTGCCTGCCCCCTGCCCGGCTTCGTGCCTGTGCCTGCAGCCCCACAGGCCGGCCAGTGCTGCCCCCAGTACAGCTGCGGTAAGCCCTTTGCTGGGTGAGGGGCATGGTGTGGCAGGCAGGTGACCCGGAGCCCACTCGGCCCGGACTTTGCTGCTGCCTTGGGGCGTGCACCTGGGGACAGTGCCTACGAGGGCGTCCCCTCCTCCGCTTCCGCAACAGCCTCATCTGGAGACCCCCGAGCGGGCTGTCTAGGCGGTCCGCAATCCTAGAGACCCCAGGGGGTGGGCCTTCGGGTGGGGGCGGGGGACAGACTCCTAATTGCCTCACTCCTGCCCCCGCAGCCTGCAACACCAGCCGCTGCCCCGCGCCCGTGGGCTGTCCTGAGGGCGCCCGCGCGATCCCGACCTACCAGGAGGGGGCCTGCTGCCCAGTCCAAAACTGCAGTGAGTGGCCTGGACCAGGCCCTGTCAGGGGCCGTGGGCTGGGGTCTCCACCTGGGATTTTGGGGGGCCATAACCAGATGCCAGTGCGGCTTGTCCACTGCGGGTCTGTGGCTCTGGACTGAGCCTTCCGCAGAGATGAGGCTGGACAAACCCCAGTGGCGAGCCCGGGAATGAGGCGCCCAGGAGGCTGCAGGGGCGGGAATGCTGAGGGTGAGGGGAGAGTGGGCGGCGGGGGGTGCAGCTGCTTGTCTTCTCGTGGGCAGGCTGGACAGTGTGCAGCATCAACGGGACCCTGTACCAGGTAAGAGCCACGGAGCTCAGACCCCCTCAGCCATAGGGACGGAGCTTCCCACTGACCCTGAGGCCCAGGTAGACTTTGGAGCAACTGCCAACTCCGGCCGGGGCCAGGGACTCGAGTCTCTGCAGACACAGCCCACTATCAAGTGTGGCTGAGGCCCGAGGTCGGCCCCAGGTCCCGGAAATATGGACATCTACACCCTGGCCTGCCTGGCTCCGGGGGGCTCCGGGGGACTTTGCCTCTCCTGGCACCACAGCACAGCCAGGCCTGGATCCCACGGCTCTGTCCTGAGCCGGCTGAGTATGTGGCCCTGCAGAGTGTGTGGCCTTGTTGGGCACCCCATCCAAGGGGGTGCAGCGTGGGGCTCTGCTCTAGGGATGGGGACCCTGGGCTGTGGCCTCTGCACCAAGAGGTGCCACCACGAGTCACCCCAGGGGTGCAACTCGGCCTGGTAGGAAGCGGCCTGGAGGGGGATGTCTGGGAAGTTGGGGGCAGCAAGCCAGTGGGGAGGCAGGGGCGGGTCTCCCCAGGGCCCAAGCTCATGAGTGTCTGCTGCCCTGGCTCTCCCCAGCCCGGCGCCGTGGTCTCCTCGAGCCTGTGCGAAACCTGCAGGTGTGAGCTGCCGGGTGGCCCCCCATCGGACGCGTTTGTGGTCAGCTGTGAGACCCAGATCTGCAACACACACTGCCCTGTGGTGAGCGCTCCCACCCTGCCCCGACCCTGCCCTGGCTCTTGGGGGGCAGCGGTCGCCTGGATTCCAGCCACATGTCCATCCCTCCCGCAGGGCTTCGAGTACCAGGAGCAGAGCGGGCAGTGCTGTGGCACCTGTGTGCAGGTCGCCTGTGTCACCAACACCAGCAAGAGCCCCGCCCACCTCTTCTAC
>hsa_circ_0001723	chr7	91924202	91948826	+
AATGTGAAAGATGTTGCAGAAGTGTTCCAGAAGTGGCTGAAGATAGAAGGAAAAAAGTGCCACTGCCTATCAGAAAAAACAAAACAAAACATGGGAAATACAACCACCAAATTCCGTAAAGCACTCATCAATGGTGATGAAAACCTGGCCTGCCAAATATATGAAAACAATCCTCAGCTAAAAGAATCTCTTGATCCAAATACATCTTATGGGGAGCCCTACCAGCACAATACTCCATTACATTATGCTGCTAGACATGGAATGAATAAAATATTAGGGTAAGTATTACTATAAACTAATTGGTATTAGGGTATTACCGTAAACTAATTGGTAACAAAGTGGTGAAAAAAAAGGAACTATGATTTTTGAAAATACGGACATATACAGACATGATATATATACAAACATGTACATGTAATATGGTTTTATAGTGAATTAAACTTTCTAAAACCAAATATACCTAAATATTTGATATCATTTTCTTTATTATGATTTAGTCAAATTTTCTTTATTATATCTGAATTAGTCCAAAGCTTTTAATGGTGAGGTTGGTTCATGTGTTCTTGTTGCTATAAATATATTTTGATCCTCATTATGTTTCATAGTATGAATTCTTGATAATAATGTATTTAATTTACAACATTTCAATTCTAGAACAGTACTTGTCAGCTGTCAAAAAAATGCAGGGAATGGTGCCAAAGGCAAAGTTCCAAACTCTGATTAGCTATTTTTAGTTAAAAAATGGGTGCATTTGCCTTTTCTAGTCATGATCAGTTTGAATTTCCTTTCTTTTAATGGGATTCAGTTACTTGAAAAGATGTTTCTAAAATCCAAACATTTTCTTAAAACTGAAAATACTAAGAAACTTTAAAAAATACCTATTCAACGAGGAAGCTTTAGTGACATAGCAAATCTATTTATATGAAGATTCTTACCTAATCACATGGGAATTACATTTGATATTTACTAGCTTATAAAATAAAGGGAACAAAGAATAGACCAGTAGCTACAAAGCAAGGTTAATTTTTTTAGAAGTAGATTATGCAGGTATAGGAGTCTGATGCTGGAAGAGAAAGGAAAAAAATGCTTATTTTCTTATGCAGTGAAATATAATTCTAGAACTAGTATTCAGAGCTCTTTGGAACTTGATTAAAAAAACTTAACGTTCAGCCTTTTTCCTGTTTCTTCCGTGTACAAATTATTGTTCCAATTAAGCTGCTTTTTTTGCTATCTCCAAAACATGCCGTGAGGTTTCTGTCTGCCATGTCCATGCTGTTCTCTTGGCCAGGAGTATCCCCCTCTTTCTCACTCCTCTCCCTTTTCCCTCTCTTACCTAATTTTTTTTTTTAATAGAAACGGTGTCTTGCTCTGTCACTCAGGCTGGAGTGTAGTGGTGTGATCATAATTTGCTGTAACCTCATACTTCTAGACTCAAGCTATCCTCCTACCTCAGCTTCCCAAGTAGCTAGGACTACAGGCCTCGGCCACCATAGCCAGCTAATATTTTGTGTGTTTTTTGTAGAGCTGGGATCTTGCTGTGTTGCCCAGTCTAGTCTTGTACTCCTAGCCTCAAGCCATCCTCTCACTTGGCCTCCCAAAGGGTCTTTTTTATCTAAATTTTGCTCTTCAAGATCCTGTGTGTGCCACATCTATCTACTTAGATTGTCATAACCCATGGGAACCTCTCTCTTTTTAAAAAACTTTTAAGGCTCTTTATCATTTGTTTGTTTGCCTCACGTATTTGCTATATATTACCTATTATATTTTACAATTTTGTATAGCTTCTCTCTGCCTACCTATATTAATAACTTTTTTAAAGGTATCTTTGTACTTCTAGCATCTAGCATAGTATTTTACACAGAGTAAATAGAAGTTCTATAAAATCATTACACAAAGAAATATTTTTATTATCAGAATTTATGAATGAGAAAAATTTCATAAATAATTTAGGTCATCCAGGCCTATGACTTAATTAGGTTTATCTTGATTTTTATAGGTATTTCTTTTATCTAATTTTTTTGCTTCTATCTTTCATTTTTATTTCTCTAAAAATAGATACTTAGAAGCCACCTCCAGCTTAGTTGTTTGAAATTTTATATTTTCCCTTCCAAAACTGGGTCTTCCACATGTTAATGACACCAGCATATCATGCTGATATAATAATGGCAAATGTTTATTGAGGGCTTACTGTTTAATAGAGCTATTAACAGTGCTGTACATGCATTATCTGAATCCTCATTACAATTTTATGAGGTAGTTTATTGTCTGTATTTTATAGGTGAGAAAACTGAAGCACAGTAAGGTCTCACAACTTGTAACTGGCGAAGCTTGTTGCCCAGCTAGACGACTGTAAGCTTTGGGCTCTTAACCACTGTACTGACAGCCTCTTATTTCTATAGTCGTATCAGCTTATGTGTCAGGGCTGCCTGTCACTTATTAGCAAAGCAAATTACTTTGTCACTCTGGACTGCAGTTTTCTTATCTGTATAATGGATATTTACCTCACAGAACTTGTAGAACAATTAAACAGTTAATGTGTTACATGTCTATTATGCTGCCCAACATACAATATACACTTGCTAATGTTTATTATTTCTCACCGCTATAATCCTTAATATCTTTAAATCATCCTTGATTTACTCTTCTTTACCACCATGCTGCTAAGTTCACTAAGTCTTACTCTTGGATTTACTTCTTTCCATTCCTTTTGCCCTAAACTTATTTCACTCTTAATCATCCCCTGCTCCTAACACTTAAAAGTATCTGGCATCTAAATGGTTTTTTTTTTTACAAGTCTCTTCTTATAGTTTAATGTCCAGATTAATTTTACTAAAGCATAGCCTTTCAGTGTTCTTTCTGTCTTGAGAAAGTTATAATACCTTGTTTTCTACATTATATTCTATTTGGCTTCCAAAACTCTCTTTACTTCTGGCTTCATTCTACTCAGTTAGCCTATTCTCTTGTTACTTTCTAACATGATCTTGCCATTCAAACTGGTTGATTGACTTCCCTCTTGCTTTTCCCACTTTTAAGAATGCCACCCACTTAGCTTCATTCCGGTTGTTTCTGGATTCTCAAATGGCTTCTCTCTTCTCTAATTACCTGTCCTTTAAGTCCTAACTCTGTTTCTGCCTTCTTTGTGAATTCATCCCCAACTACTCTGACCTCCAGTATTCTTTCTGTTCTCTGAAATTCCTACAATTTACATTTAAAATCATATTATTATTATTATTACTAAACTCATCTCTACTAGAATGTAAATATTATAAATACAGTGCTAGACACCTAGTTTGTTCTCAATAGATTGTGGATTACTAATCTATTAAGGCTTTTTAACATGATCTTTTTGTTTTGCTTATTTAAGTTGAACATTTTAAGTGAAATTATAAAACTGTTGATATATTACAAAACTCCTAATATTGGATACTTCAGTAATATTTAATATCAAATATTATATGTGATTAATTAAAACTTATTTATAATACCAATATAAAATGTATTTAAGTATTATTATTACTAAGGTAATGTGTATATTTTAACATAAACCAAGTGGTAAAATACTTTTTAACCCCTTATAGTAGAGTTTACAAATATACTTTATATAAATGGAAAACATATAAGTAAGTCATTTAGTCCAGTGATTCTTAAAATGTGTTCTGAGGACTCCTGGATCCAGAGACTCTTTCAAAGGGTACATGAAGTCAAAACTATTTTTATAATTATACCAAGATGTTATTTGCCTTTTATACTGTGTTGGCATTTGCAGTGGCAGGACAAAAAATAGAGGATAAAACTGCTGGCACCTTTAAGATGAATGAAGGTAGTTGTACCAAACTGTATTAGTAATCATTGTATTCATCACTGTTAGGCACTTGCAGTTAAAAAAAAAAAAAAAAAAAAGCAGTTTCCCCTAAAAAAATCCTCGATTAAAGCAGTAAAATTAATTTTAATTAATCTCCACCCTTAAGTAACACATCTTTTTAATATTCTGTGACAACTTCAAGGTATGCATAAAGCATTTCTGCTACATACCAGAATACGACGATGGCTCTGAGGAAGCACACCTGTGCTGTTGTTTGAGTTGTGAGTTGAACTGCGTACTTTTTTAATGGAACAGCATTTTACAACTAGCAATAACAAGAAAACAATGGTTGTTTAGACTTGGGTACTTAGCCAACATTTTCTTGAAAATGAATTGAGTCTGTCACTTCAGGGAAAACTACTGCCAGTTATTTGTTGCTAATGATAAAATTTGAGCTTTCAAGTGATTATTAAAATCCAGGAAAACTTGTATTCACTACCTTCAGCTCAACAACTTCTCAACACAGACTTTTCTGATAAGATTGATGATGATAGCTTTTTATATTGTTTAATGAAATGTGACATCTGGAAGATCTGCGTAACTCAGTAAATCAATATTTTTGAGAAGATCAGTGTATGATTTTTAAAAATTATGTATGGGTGAAAGATATATTCAAAATGTAAGATAGACCAATGGACTTTAATGTAACAGTACAAAAAGGTCATTGATATCATTTCAAATACTACACTGCAACTAATCTTTAAGAAATTACCGATGTTGAATTTTTGGTATAGTATCAAATATGAATATTCACTATTATCTGAGACAGATATTTAAAAACATTTCTCACTTTCCTAACTATATAAAGGCTGGATTTTCTTTATATAGTTAAATCAAAACAATACATTACAACAGATGGAATCCTGTGAAAATCCAGCTGTCTTCCATTAGACTAGACATTAAAAGAGATTTGTAAACATGGAAAAACAATGCCGCTCTTTTCACTTAATTTTTTAAAATGTAGTTATTTTTATTTAAACATGTTGTTAATATATAATGGGTTTATTTTTAAAATTAATGTATCCATATAAACAAAAACTCTTAGGAACCTACAGTAATTTTGTTTTTTTTTCTGAGACAGGGTCTTGCTCTGTTTCCCAGGCCGGAGTGCAGTGGCACAATCACAGCTCACTGCAGCCTCGACCTCAGGCTCAAGCAATTTTCCTGCCTCAGCCTCCCAAGTAGCTGGGACTACAGGCATGTGCCACTATGTCTGGCCAATTTTTTTTTAATTTTTTGTAGAGATGGGATTTCGCCATGTTGGCAGATAGATCTTGAACTCCTGAGCTCAAGCAGTCCACCCTTCCTCGGCCTCCCAAAGTGTGGGGACTTACAGGCATGAGCCGCCACACCTGGCCAGTAATTTTTAAAATCGTATAAGGGTCTTGTTAACCTAAAATAATATAAGAACTGCTGATCTGGTTCCTCCAAGCAGAAATATGTCTGTCTGTCCCTGTCATGTGGTTATCATTCTATTGAATGCGTATTTAAAGACCTACAGGAAATATGATTGTATATTCTCTTTTACTTACCAGTTTGGATTATTTTTATGATACTTAACTTTATACTTATGTTTTTACAACTTCTACCAAAAGTCTTTGGATATTTTCTTTTTTCTTTTCTGGTTTGAAGGACAATGGCTCATAATTTTTTAATTAAAGCTTTTAACATATTAAGCTAGAAACAAATTACCTTATTGTTCTCATTTCCTGAGAATAAACAACCCTAATTCTTTAATCATATATTCTTTTGTCTTTGGAAATTTATTTAGATAGTACAGAGAGAATCACAAATCAGTTTTTTTCCAGGTTTATTTAGGTATAGTTGACAAATAAAAATTGTATATATTTAAGGTATACAATGTGATGTTTTAATATATATATATACATTGTGAACTGATTATGACAGTCAAGCTACTTAACATATTTATCTCCTCAAATAGTTTTTCTGTGTGGCGAAAATACTTAAATTATACTTTTGTAGCAAATTTCAAGTATATAATATATAATTATTAACTATAGTTACCATGCTGTTTATTAGGTCTCCAGAACCTAATTCATCTTCTAACTGAAAATTTGTACCCTTTGACGAACATCTCCCCATTTTCTTTACCCCTGACCCTGGTTAACCACCATTCTAGCCTCTGTTCCTGAGTTCAACTTTTTAAAATTCTACATATAAGTGAGATCTTGCACTCATTTGTCTTTCTGTGTATAATGCACTGAACTTAGCAAAATATCCTCTAGGTTCATCTATGTCGAAAATGGCAGGATTTCCTTCTTTTTTAAGACTGAATAATATTCCATTGTATATATGCCACATATTCTTTATCCATTCACCCACTGATGGATATTTAGGTTGTTTCTGTATCTTATCTTTTATAAATAATGCTATAGTGAACATGGGAGTACTGATATCTCTTCGGAGTTTGTGATTTTATTTCCTTGGATGTATACCCAGAAGTAAGATTCCTGGATCATATGGTAGTTCTGTTTTTAATGTTTTACTCAACTTCTGTACTGTTTTCCATAATGGTTGTACCAATTTACATTTCCATGAGCAATGTACCAGGGTTCCCTTCCTTCCACATTTTTGCCATCACTTACCTTTTTTTTTTTGATAATTGCCATGCAAACAGGTATAAGGTGATACTTCACTGTGATTTTGATTTGCATTTCTGTGATTATTGGTGATGTTGAACATTTTTTATATGACTGTTGGTTATTTGTATATCTTGTTTGGAAAAATCATCCATTTAGGTCCTTTGCCCATTTTTTAATTGAGTTATTTGTTTTGTGCTATTGCATTTTATGAGTTCTTTATATAGTTTTTATTCTATTTTTCAGGTGTATGGTTTGCAAATGTATTTTCCAGTTCTACAGGTTGCCTTTTCATTTTGCCAGATTATTATTTTAAATGATTAATTGATTTTGGAATAAGAAATTAACTTTCTTATACTTTTACATCATGTCTAATAAGGATAAACAGCATTTACTCATCAGCATTAAGTAAAATAACTTTTATTTAATTATTTTTGTTTTAGGCAGGTTAAAATGTTGTGTTAGATTTAGTCCTACTTTACTTTCTCACAAGTTGATGACTATTACTTTCTCATGCTGCCTCATATAATCTGGGATGCCTTTCTGAGACTTCATTGTAGACTGTAGCTGAGCTTGGCTAGATTCCTTTTTTCTTTTTTTTTTTGAGACGGAGTCTCATTTTGTCACCCAGGCTGGAGTGCAGTGGTGTGATCTTGGCTCACTGCAACCTCTGCCACCAGGGTTCAAGCAGTTCTGCCCCAGCCTCCCAAGTAGCTGGGATTACAGGTGCCTGCCACCACCCCTAGCTAATTTTTGTATTTTTAGTAGAGATGTAGTTTCACTGTGTTGGCCAGGCTGGTCTGGAACTCCTAACCTCAAGTGATCCACTTACCTCAGCCTCCCAAAGTGTTGGGATTACAGGCGTGAGACACTGCATCCGGCCTAGATTCCTAATATATGATGTATATATGTAGGCAAAGGTAGATATTCCTAGTCACGGACCTTTTAGCTATAAAGTAAAGCACCTGTTTGGAATAAGACCTTGATTTTTTTCCCCATTTCCTTTAGCTATATGGTATCTGCAATAGCAGGCATCACTTTCTTCGTTTCTTAGGTAGAATAATATGGTAATAGATGCACCTTTGCATCTCTCTCTCTCTGAACCCACATGCTATGTGGTTATATTATATCACATCACAATCACACTGCCTCTTTTGTGGGAAACTAAATCCATACTCACAGCTACTGCTTAATGTATAAAAAAGCCGTGGACTTGGAGTCAGTGTGTTCTAATTTGGATATATAATTCATTAGTTGTATCTTCTATAAAACAGCCTCTTTTGCTTATTTGGAAATAAAATAGAAAATATTTATTAGAGCCTGTCTTTATTAGAGCACATGTTAATATCAAAGTCTGTAGCTTTGAGGATTAGTTAAGATAGAATTTCCAGTTATTGATTTCTGTTTTTTGACTGTTTTATATTTTAGGAGCTAAGTTCTTTTCAATAAATTGAAATACAGGTCTCCTCTCCCAACCCCCCTTATCTTGCATGCAAACCCCGTAGGGCAGGGACTTTATCTGTTTTCTTTACAATATCCCTAACTTCTAGAATAGTACCTGGCAAATAATGAATGCTCAGTCAATGTTGCATGAAAGAGGATATCAAAGGAACTGAAGGTTTAAGTATATTTGACTGGTGGAATAAAAAGAGTTATTGCAAGAAATTGAGGCTCTGGGAGAAAAGACAGTTAGTTCAGAGAGAGTTCACTTGAGTATGAGTGCAAGAGAAAGGCCTATAAGATTTAAGAATGTGGTATGGGGTCAGATGAGAAGTCATATAGGATGATAGAGCATTAAGAATTATCACAGAAGTAACACAAATTGAGCATCTCTTATTCAAAATGAGTGGGAATAAATTGTTTCAGATTTCAGATTTCTTTGAATTTTGAATATTTGCATTACACTTACCTAGTTGAGCATCCCACATGCAAAAATTTGAAATCTAAATGCTCAAATGAGCATTTTCTTTGAGAGTCACATTGGCACTCAAAACATTTCAGATTTTGGAGCATTTCAGATTTCTGAATTAGGGATATTCAATCTATAGTAGAAGCCCTTTGAGGGAAACCTGTGATTCTGCCACTACTGCCTGTCATTTGAATTCTGGTCATACTTCCCAATTTACAAAGTGTATTCACCTAAACCATTGAAAGAGAAATGGCTTTCAGAGTGGATGGACTCTCTGAAAGAAGACAGTGTGTATGGAGAAAAACATGGGGGTCAAGAACTGAAACTTGCTTCCAGTAACGGGGTAGGAAGTAGAGCCATCATCATGGGTAAAAGAGAAGTTGTTGTACTGAAAAAAATTAAGAGGATTATTGAAAAAGTGTGATTACAGAAGCCAAGGTAATAGAAAGGTCAGGAGGTAAATGAAGCAGTTGGTAATTTAAAGTTTAGAACAAAAATTAGGGACAATGATGAATAAGTTAGCTCTTAGGAAATTCCTGGTTACATGAGAGAGTGAAACTTCCATGTAGTGATAAGAATAGGGTCATATGGAAGTGGAGAATGAATGTAGAAGAAATAGAGGTAACAGCTATAAACTGGCTGCTTAAGAATTAACAGTGAAAGAATCTAGAAAAGCACGTGGCTCCTGGATGGGTTATTAGGGTCACATGAAAGGGATGGATTTTTTCCCCAGGTTAATGTTTTCCCTACCCCACCTTCCTGTTAATTATCTCCTATCCCTGTTCCAGAATTAACTTCATATGCAAGTAGTTAAAAAAAAAAACCCATAACTACTAACATAGTTACAGAAAGGGGTCTAAAACATACATATCGATTTTATACTCATTATTCCATTTATACATTTATGTAAATTTAGGAAGAGTCTCCTTTGAATTTAAACAGATGAGAGGAATCAATAAAATTAGAATATTCAATTTTATGAATAGTTTTAGCATAAAATATTTATGCAGATATGCTACTGTGTCTAATAATTTGAGACTCTTTCTTGAATAAATATGTATAAAGAAGTTATTTTAATACTTCAGAATAATACACTCTCTGTGTTTGGTTTGATTAATGAACCCGGCGGATTGGCAAGAGAGTGTCTCTCTCTTCTCTATATGGGGAGGATCTAGAGATATTTAATACTAGAGAGAGCGAGCTTGGTCCTTCCATATCAGCTGACATTCTCTCAATTTATGTTAAATTTCTTTGTGATAAGAACCTGAACTCTCCTGAGCAAACTAAGAGAATAACTGATATATTGGAAATGGGTATAAGAAAGGCTAGATAAATGTGTTTGTACAGGGTATTTACAGAATCAGATAGCTTTAATAATTTCTTTCTTAATTAAATTTTTAAGAAAATGAAATCTTTTTTTGTCAATCATGCCTTGTAGAAGAGATAATAATCTTGAATACATTTTAGAGTATGGTTTTAATTTTGGCTATCCACTATAATTCAATCATAAATACAAGGAAATATGACTGGGAATTTTATTATCAGCGGTTGAATAGGGAAAATATATATTTTAACTATTAAGCAACATTATGGCTGTATAAAAAAAATTACCCATATTCTTGCCTCCCCTAAGCAAATGTTAGAATTATTCCATGTTCCCTTATAGTTTGTATCCATGTATATTCAGAAGATTGAGAAGGGAAAGGGAAATTCTATTCTTATATTTCCACTTAGTTATAACACTCGTGGATAGACTTTAAATGACTATAATTTTCTATTGTATATCAGATTTATGTTTCCCATTTCTATTATTAAACGCTTAAGTGATTTCCAGATTTTTCTGTTCAAAGTAACACTGTATTGATTTTCATTGTTTCTATAGATTTTTCTTTATTTCCCTTAAGATAAACTCTCAGGAGTAGTTTTACTCAGTCAAAGGATGTAAATCATATATTAGTTGTTAGGAGCTATTATGTAACTTGCCCAAGGTGACACAGCTAGAAAGTGACAGAACTAGGATTAGAACCTAGCAGTCTGGGACCACGTTCTTAACCAATGTACTGCACTGCTGGCTCAAGAGATTCCCCAGTCCCATGTCACTGATCTAGGTCATGAAAGTTTAATATGCATCCAATTCATTTATCAAAATTATGGCATGAATTTGCTGTGTTTGTGACACTGTGTTGGGGATTCAAGAAAGAACAGAATATAGGCCCTGCCTTAAAAGCCTATAAACTATTTGGGAGAAGGGAACAGACAGGTAAAAAAGTATGATAAAATGTAATGAGTTATGTAATTGGGATGCTATATGAAGACAAAGAAAAGAGTGGCAAACTGAACTGGTGGGGGAGCCTAGTGTAAAGAGGCTTCTAAGTAGTGTTGGTTTGCTTAAGTGGCCTGAATCAGTTCCTGGGAAACCAAATTGAGCAAGTATTGAAGTGTACTGCCGGCATCAGAAGACCATAAAGGCTACATGGAGCTGTAGAGAAAATAAGCATGTAGAGAAAACCTGAGCAAACTGTACTAAAACTTGGAACCTGGACAAAAAATGAGCTTTGGAAATTAAATTATGGCTGAATAGAGGTTGAGGACTGCAGAGAGATTTACTGCCCGTGAGATATGTATTTACATTTGCAGGGAATGAGGAGTGGATGATCCTCGAGACCATGGAAGTATTCCTTAAGTTGTAAAACCGAGAGATGCTAGTCTTATCTTTCCCCTAGGAAAATTTGTTTTTGCTCAGGGATAGATTCTTCCTCCCACCCACCACCCCGCCCCAGGCCACCCCACCCTCTGGTCTCCAAGAGGGGAGGAGGTCTGTTAATACAAGCCTTCTTCTATAACATCCCAGATTGATATTTTTAGGGTTCCTTGCTGAGTTAATTTCCTGTTGCTGCTGTCACAAAGTGCCACAAATTAGTGGCTTAAAACAACACAAATCTTACAGTTCTGGAGTTCAGAAGACTATAATGGCTCCACTGAACTACTCTAGGTGTTGGCAGCACTGCATTCCTTTTGGAGGCTCCAGGGTAGAATCCCTTCCCTTGCCTTTTCTAGGTCAACTACTAATCCTGTGACTCATTTTAGGAGCTAGGCACAACTCTTAGATCTGGGTTTGGCAGTAGTAAAGGCAACTCACCTAGACCTATCTTTGAGATAAACACTCACCGTGGAATTAGATCTTAGTCTTCTAGATCTAACCACAACTCCCCTCAGAAAGTATTATACTATGTGCTGTGGTCTGAATGGGGCATTGGAGGGTAATTAGATCACGAGGTTGGAGTCCTCAGGAATGGGAGTAGTGCACAGAGACATGGTGGGAGTAGTTGCCCCTTCCACCATGTGAGAGAACACAAGAAGGCCTCTATGAGGAATGAGCCCTTACCAGACACTGAATCACCTGGCACCTTAATCTTGGACTTACCAGCGTCCACAACTGTGAGAAATAAGTGTTTCTTGTTTATAAACCATTCAGTTTATGATATTTTTATAATAGCTCAAGCAGATTAAGACATCGTGTAAATATATGCCTTATTATTTCAAAGGTTAGCTGATGACCTTGGTGGAGAAAATTTTCTCTGGATTTAGTCTCAGGCTTACATATTACTTTCTGTCCTTAAATTAGTTGCCACTAATATAGTAGTTGTTGTCACTATTAAATAACTATGTATGCAACAAATAGATCAGAGCAATAAAAGAAGAATTAAAAATTAGTGTGGAATGCTTAATACACCCTTAGGCATCTGTATAATTGACATTAATCTGTAAATTACCACTGTGTTTTCTTTTCCTGTCCATTCCTCACCTGTTATATTTCTCATCTTCCTTTTTTCTTCCTTTTCCCTTCCTTTCCCTCCCTTTTAATTAGCAAGTAGTATAAAGATATTTACATTTATTTTTCTTAGTATTGTTATTCTAGAATAGAGTTTTTTAAAACTAAGAATTAGTCATTCAAGCTGTTGTAAACCAGACCCTCAGTATAAATTGGATTATCAGCTTAGAAGTAGAGTTTATCTTTTAAAAGTGTTATCTTCAATGTATTTCAAGGTAGAAAATAAGTGATTTTCATCCTTTATTTTTCCCTTTCTTTCCATTTTAGGACTTTTCTTGGTAGAGATGGAAATCCAAATAAACGGAATGTGCACAATGAAACATCTATGCATTTGTTGTGTATGGGACCTCAAATTATGATATCTGAAGGAGCCCTTCATCCTCGCTTGGCACGCCCCACAGAAGATGATTTCAGAAGAGCAGATTGTCTGCAGATGATCTTAAAATGGAAAGGAGCAAAACTTGACCAGGGTGAATATGAGAGAGCAGCTATTGATGCTGTTGATAACAAAAAAAACACACCCTTGCACTATGCTGCTGCCTCAGGGATGAAAGCCTGTGTAGAGGTAAATTTTTTTTTTTTTTAATATTCTGCATTGTAAAATTTGTATCCAGGTGATATGTAACTGTCAGGTTTTTTTTTTTTTGATTGTCTTAGTAATTTGGTCATTTTTTTTCTCTTTTGTCTTCTAAAAGACCCTTTTAAATAAAGGGCCTCTTTTTTTTTTTTTTTTTTTTTTTTGAGACAGAGTCTTGCTCTGTTGCCAGGCTGGAGTGCAGTGGTGTGATCTTGGCTCACTACAACCTCTGCCTCCCAGGTTGAAGAGATTCTCCTGCCTCAGCCTCCCCAGTAGCTGGGACTACAGGCACGCGCCACAATTAGCCCAGCTAATTTTTGTATTTTTGTATAATTTAATTTCCAAAAATTTCCAAAATTAGCCCAGCTAATTTTTGTATTTTTAGTAGAGACGGGGTTTCACCATGTTGGCCAGGATGGTCTCCATCTCTTGACCTCGTGATCCACCCACCTCAGCCTCCCAAAGTGCTGGGATTACAGGCGGGAGTCACTGCGCCCAACCAACGGCCTCTTTTAAATAAAGTTATTTCATTGTTTTAGGGAGAGAGAAAGCCTCACAGGTGAACAATCACTTTTGTAGTAAAGTGGAGCCAAGAGCAATTAAAAATTTGTTGATATCTCTTAAGATATTGGTCATCAATTAAGCACTATCGTATTTAGAGTCATAGTTATAGTAGAGATATATTCTGCTTTTTTGCTGATTTTTTTGGTCACCAATTTATAAAATTTATACATGTTAAGTATAGCAAATTTTTGGCAAGTGGGACCTATAGTTTATGTAGAATTGATAAGCTCACTAAGCAATGGATAAATATTAACAAATACATTTATTGGAGTCTTTTTAAAATCACTTGGAATTTTAAAATGTGTATTTTTCTGTTTAATTTGCGTTAAAGTGCTCCTGAATACATACTGTATTATACTGTAATTTTTCCATATATATTTCATGTATAAATATATAGCATTATTTATATCTACAAAATATTTAACAACTAATTAGATAAAATCACGCATATAATATGAGATCTTAACTAAGTTAAGGAATCATTATATAGTATCGTCACTACTATACATACAACAGAATAGGTTTTTCTCAGCTACCAACATTCATATCCATCCTTACATATCTCATAGAAGTTCTTTTGCATAGATGTATTTAAGTATGTGTGAGGAGCATATTAGACTGGATTACAGAGTATCTTTATTACTAAAAGTATATACCTTTATTGGAAAAGCAATTATCATAATCAGATTAAAATATATACCTGAAAATTTCTTGTTTCCTTAATGTTGTTCATGTATACTTTAGACTTCTAAGTAGATCAATATACCAAAAATATGAATGTTCATTTTCTTATATTAAAAGATTACCATCACTTATATTATTTCTTCAGTATATCTGAAGTGTCAATTCTTTGATTTCTAATATGCTTGTGATCTTATCTTTTGTTTACTGCTAATGTTTGTGATACTTGCTAATCTTTTAGAGTCTTTGTCATTTCATTGAGTTTGTGTAACCTTTACCCATTAGTTAGTTAGTGATGGTCATTAACTTGAAACTATTTTTCAAGCAATACTTTCTTGTTTGTTTGTTGTTTTAAGAGACAAGATCTCTCTATGTTGTCCAGGCTGGTCTCAAACTCTTGGGTTTAAGCGATCTCCCTCCCTCATCTTCTGGAGTAGCTAGGACTACAGGCACACACATGCCACCAAGCCTGGCTCCAATGTTTTCTAACGTTGATTCACTGTGGTGGAAGAATCTCCTAGGATTTGGAGGGTAGGGGACTAATAGCAGAATTCCTGGGGCTTTTTACACAAGCTTCTCTGTACATTGTCCTGTGTTTACCTATTGTGGAAGAATTCCTGCTATAATGACTCACCATTATTGATGGGACTGCATCATATTTCTCAAATGGACTGGAGTAGAAAGTAGATTTTTCTGGATGGTAGCAATAGTGCTCTTAAATATTTTAAATAGGCCGGGCACGGTGGCTCACACCTGTAATCCCAGCACTTTGGGAGGCCGAGGCGGGCAGATCACAAGGTCAGGAGTTTGAGACCAGCCTGGCCAATATGGTGAAACCCCGTCTCTACTAAAAATACAAAAATTAGCCAGGCGTGGTGGCAGGCACCTGTAGTCCCAGCTGCTTGGGAGGCTGAGGCAGGAGAATCGCCTGAACATGGGAGGCAGAGGTTGCAGTGAGTCAAGATGGGGCCGCTGCACTCCAGCCTGGGCAACAGAGCGAGACTCCATCTAAAAAAAAAAAAAAAAAAAATATATATATATATATATATAAATTAAATGCTTTAATATCTTGCTTCCAACTTTTCTCTATAAGCATTGCTTTAGTAGTTGTTGATTTTGAAGTATGTTGACAATGACATACTTATTAAATTTTTCAAAAAATTGAGAGTGGTGTTTTACCAGCATTATTTTTTGCTCAGTGAAAGAAATTAGTGCCAGGTTTATACTGTACTATCTGGCAGGCCTGACAATTTGCTTGATACGTATGTGTGAGCATGTAAATGTGTGTGTGTGCTTTAACTGTTTGACCTATCAGCATATCACATCACATAAGTCACATCATTTGATGATTGTTTTCATTTTCTGTATTCAGAAGAGCTCTTTGACTTACTATTAAATATAAAACATTCTAAAAGGAGCCCTATAAATACCTTACATTTATTCTAGTTTTTTATAACATTTCAGCATATTTTATTCAGATAAAGCTTATCTTTGATCTGTTATATATACTTGAGTATATATACTCTTGTCCAACCTTAGGCCCTTAATGATTTTCTATTATGCATACTGCTAATTAAACCAGAAGAGTTTCTCAGGGAAGCATATATTAACTATCTCCAGAAGCCTTATTTTGTTTTCTTGTACAAGTGCATACAATAAATACAGTTGTCACTTGGTATCCAAGGGAGATTTGTTCCAGGACTCTCTGCAGATACGAAAATCCACAGATGCTCAAATCCCTTATAGAAAATGGCACAGTATTTGCATATAACCTACACACATCCTCCTTATACTTTAAATTGTCTCTAGATTGCGTATAATACCTAGTACAATGTAAGTGTCGTTAGGGAATAATGACAAGAAAAAAACGTGGATGTTCAATACAGACACAACCATCCATATTTGTTTTCCAAATATTTTTTACCTGCTGTTGGTTGAATCCAGGGATGTGGAATCTAAGGATGTGGAAACCACAGATAGAGAAGGCTGACTATACATTAAAATATGTGACCTGTTTAACTGTACAACTTAATTCTTAGTATGAGTCTCTAGTTATTTTCAGGTGGTATCATACTACTTTGATGAACGGGAAAGGCTTAGATGTCTCTTATAAAGTTTACTGTCATAGTTAATTTAAATATTTTTTTTCTAAACATTTCTTTGTATCATTGCTTTTAGTCTTTGGCTGTAAGAATAATAGTTATAATAACTAACATTTGTATAATGCTTTCTGATGTTTATAGTGCTCATTGGTACCAAGCATGATATAAAGGTTTGGGTTGAGTGAAAGTGTCGTCAGATATTTATTAATGTTTCATAAAACTAAGAGATTATAGTATGGTGGAGGGAGCATTGATTTTTAGTCTTGATCCTCAGAGTAACTATCCATGGAACCTTGCATGTGTCACTCAGCCACTGTAATAGTTTCCTCTTGGGTGGTTGGAATAGATGATCTCAAATTTATTTAGAAGATTCCTTTTAACACAAATTCTCTATTAGCCTGTTATTGCAGTAAAATTTATCCCATTTTTAGTGTCTAGCCTTTAAGATCAAAGAGATTATCTTTTTTCCCATTGTTAAGGCCAGCCTGTTTCTTGACTACATCTGTGGAAGTATATCTTCTCTAGCTGTCGAAAATGTTTTTCTCTCTGGTATATTTATTTAAGGATAGAGTTGATGAAGTCATCATTGGCATTTAATAATTTAAACAGTTTCTTATAGCTCATTATTTTGTACCATAGAAATAAAATATTTATTTTAAGACTTCACCATCTCCCTGTAATAATTATGTTCTGTAATAAGCGCCCCCCCCACACACACACACACAGAACATAAAATTAAAACCCCTTAATTATAGAGTTCTTCAGGCAACCTCCAGGTGTGAAGGTATCACATGGTATGTAGAGAGTTGCATTGGTTATCTGTGTCTCTGATGCCTATATCTGACTTCTCTGAACTTCATGCTATATTGTTGCCTGGTTGACTTCCTCGTATGGATATCCAACAATCTCTCAAATTCAGCGTTTTCAAAATTGTACTGTCTTCTTTTCTACCCAGTAGAGACTTCACTAGTGCTTGATTCTTGACTCTAGATTCTATTAATGATGCTACCATTATCTCCTTATCCAGTATTGATACCTGCACTTGCCTTGGATCTGCCTCTTTTTTTTAAATTGCATCAAACTCATACTACCCATGGCAGAGTAGACCTCTGTCTCTTTGGACCAGTTCCTCCATTTATTTCTGTGGCCACTTTCTAACACCAAGTGCTTTATGTTGAATCCTCATTTTGGCATATTTTTCAGAACTTCCTTACACAGAAAAACCTGAAGTTTCACAAATTAATTATTCTAAATTATTTGTGAGATAAAAATAATGCAAAGGAGTAGTCTACAATTGTTTGACAATTAGAAATGCTTATATGATAAACATTTGTTAAGGACAGACTATAACTAAAGCACCTGAAATTCTAATTTTATTTAATATTCCAAAAATTATTTACAGGTCAGCAAACTTTTCTGTGAAAGCCCAGATAGTAAATATTTTAGTCAACTCTGACATTTTACCCTGAAAGCAGCCACAGACAATACAGAAACAAAAGAGAATGGCAGTGTTCTAATAAATCTTTATTTATGGACATCACCATTTGAATTGCTTATAATTTTCGTATGTCATGAAATAATTCTATTTATTCTTTTCAATCATTTGAAAATGTAAAAACTGTTTTTAGCTTGTGGGCTATACAGAAACAGGCAGCAGGTTTGATTTGGCCTAAGATGACTCCATACTTGAAGCTTATTTTAAATATGTAAAATAACATTATCAATATGTAACAGGTCCTATAAGCTTCAGTTATACAAAGGACTTAAAAAGTACTATGTAATGGATACTCAGCACACAAAAATAAAGCTCCATTAAAACATAAGTCTGACAAAAATTTAATAAATAATATACTGTTCTTAGTTACTGAGAGTTTTTGTTTTCTACTTGGGAACAGGAATGGACTTGAGAGGGGTGGTGGGTTAGGTCTATTAGCATGGCTTAGTAAAACATCCAGTGATATTTCTTCCTTTGGTAGACTTCCATAGAGCAACCCTAGTCATTAGGCCTCATTATGTTTCCATTAGTGCTTAACCTGTAATAGTGATTCAGTAAATGGTGAATGTGACAGGGGTTGTTTTTGATAGTGCTTTACTCTTTGTGAAAAGCATTTTTTTAAATGAGTGTTATCTTAGATATTTCCTATTCAGCTGTGCCCTACTTGCTTATTCAGAGTTTTAAGTGTAGCTGCTTCATGTCAGATCAAATAGAGGTCACTATAAAACCAAAGGTGGTAAGTCACACTTTTCCTTTACAGCTACAGGGCCTATTTGACACTTTGGCAGCTATGGGAGCGTTTCACACTTCATTGAAAAGTCGTAAAAACCATTCACAGGTCAGACTGAAGAATATTACCTAATTATATTGTGTTTTTAGCACCTAGAGTTTTAAAACTGTGTAAAGAATACAGGAATTATATTTCCGGTTCAGTAGCTGAGTAACTTTGCCTGTCTGGGCCTCTGTTTTCTAATTTTTAATCAAGATACTTATGATCTCATTATTGTCCCTCAACTATTATGATGCTAAGGCCTATATTAACTATTTAGGCAGTGACTGTTACAGGTATTGAAGAGATAATTTTTTAATTTTACATATCCTGGAAGATTTCATGGGTAGTAGTAAGATTGGAGTGGGTAATATTTCAGTTTAAGTATTTGGAGGAGGCTATTCAAAATGTGGCTCTCAGACCTGCAGCATCAGTTCTGACAACTTGTTATAATAAACAAATTATTGGGCCAACCAGACCTTCACATTCTGAACGTTTATCTCTGGGAATAGATTCCAGAAATGTTTAGCAAGTTCTCCTGGTGATTATTTGCATGGCAGAGTTTGAGAAGCACTGTTCTAGGTCTCAGACATACGCAGATTGAAGTATTTTGTGGAAGAGTAATAAAACATTACTTTAAAGGAGGATAGAGGATGTACCAAGTAGAAAGTACTAAATGCCAAGGTTAAGAATTTGGGGTTTCTTTTAGAGAAAATTGAGCCATTGAAAATTTTTTGGCCAAGTGCAGTGGCTCACACCTGTAATCCCACTACTTTGGTTGGCCGAGGCGGGAGCGTATCTTGAGCCCAAAAGTTCAAGATCAGCCTGGGCAACATAGTGAGAGCTTGTTTCTACTAAAAATCAAAAAATTAGCCAGTCGTGGTGATGCACGCCTGTAGTCCCAGCTACTCAGGAGGCTGAGGTGGAAGGATCACTTGAGCCCAGGAGGTGGAGGCTACAGTGAGCCGTGATCATGCTACTGTACTCCAGCCTGGGTGACAGAGCGAGATGCTGTCTCCAAAAAAAAAAAAGAAAAAGAATTTTTAATCGGAGAGTGATATTATGAAAGCAAATATGATGAGATTAGCCTGATGGTTGTAATGTACAATAGATTTGAATGGGGTACTTCCAAAGCAGTGTTTCTTAAAAGCCTTGCTACTCAAAAGAATCGTCCTTAGACTGGCATTGACATCAGTCACCTGAGAACTTGTTGGAAATGCAGAATCTCAGCTCCATCCAAGACCAACCAAATTTGAATGTAGTTTAACAAAATCCCAAAGGGATTCTTATTTAAAGCTTGAGAACCCTAGCTTGGGGCATAATTTGTGGGCTACCTATATTGGAATCACCTGTAAAAAGTATACATACCTCTTACAGTCCCCTCTCCATATCTACCTAATATGACTATCAAGCTACCCAAATAATTCTTACACAGTTTGAAAACCTTTGTGCTAGAACAGTAGTTCTAAGCATGGCTGCACAGAAACCTCAGACCAATAAAATCTAAATTTGTGAGAGGGGACCCCAGACATTGGTAAGTTGAGTACCAATGTATTAGAAGGAGTGATAGGAGTTAGAAGATTAATGCGCTAATTCTATTGTGAACTGACAAAGCGTCTGGGTTTGTGTGGTGGTACTGGAGATGGAAAGAATGAGGCAGATGCCAGGGACATTGTGAAGAACTGTTAGCCTTTGGTGACTCAGTCAGTTGATAATAAGAAAGCAAGGGAAAGAAAGGTTAAAAAAAAAAAGGATGGAGGCTCTATAATGTTTAATATTGACAATAGTGAGCTCTCTCTTTTTGATTTGTGTACATTCTCTATACCTGCTATCACATCTATAATTAGAGTAAAATTAATTAACTTTATTTTTAAATAAGATGGGCATGATTTTGAGCCCAAGTGACTTCGAAGCCTGCTAACAATTAACAGACATTAGAAAGTAAGGTGAAATGGAGAAATTGGTTGAAAGGAAGAGAGAATATATTGAGTTTTCATTTAGAAGGCTAGATATTGACATCCTAGCTTATCCACATGAAATGGTAGGCAGGCTGTTGATAATTACAACTAAAGTGTTAGGGAATAAAGAATATAGACACTCATTTAGAATTTAGAATTGAGTGTTATCTACATAGAGTTGACAGCTAAAAGCAAGATAATGTATAGATGAGAGATGCAAGGAAAAGACTTTAGGTTATAGATAAAATAACAGAGTTAAAGTCACAGCATCAATTTGAAGAATGCCTGTGTTCAAAGAGATGAGAACAAGAAGTAGTGCCTATGAGGGAAACACAAAAAATAGAGAAATAAAAGAACCAAGATGATACAATGTCAAAGATGCAAGAGAAGAATTTCAAGGAGAGGAGCTGTTTAATCATGTAATGTGCTGCAGAAAGCTAAAGGAATTGGGGGGACTGAGAAACGCTGATAGATTTGAGAGTTAGGAGGTATTAATGACTTTCTGGAATATTGTTTCATTAAAATAGTCCAGGTAGAAGTCATATTCCTGGGCATAATTGAGTCATTTGCTGAGGAAATTGAGAGACAGTTGGTATCAATAACTAATTTGAGAAATGTGAAGGCCAAGAAAGATAGAAAATTTTTAGGAAAGTAACTAGAAGGATAGCAGGATTAAGTTATAATCCTGAGTAAGTCAATCCAGAGTCACCACCCATTTAGAGGGTGATCAAAGGGATGGGGTAGGGTTTGTCTTGAATAGTAGGGGTTACCTCTCTTAAAGCCCCCTACCCCTCTTCCTCTGGAATTGTGAAGGGAAAGAAAGGCAGAATAGAAGAACAGATGTGCTGCGATCATGATAATTTGGTTTCTTTTAAGGTAGAACATTTTATGTGCCACCAAGATAGGCTTAAAACCATATTTAAGTAAAATATTCAGTCCTCCTATTAAGCCCTCCTTAGCTAATTTGAGACTGGGAAAGCAGATACTTAGTTGAGATGCTTTGGTTGAAGCATTTAAAAAGTACTCTTCAGAACCAGACATAACTTTCTATTTTGTCAAAGTAAGACACCTAACTTTATTCCACAACACTTTAGCAGCTATCTCCCCTTAATGCATCTTTTACTTACTGGTGTTCCTGACTTTATGCCGTAAAGGTCAGCAAGCTGAAGTACTTTTTAACACATTCTTCTCAATGTCAGGCATTATTGCTGTCAGCTGTCTTCCATGCCAAAGATAACATGCAGGTGGATTTTCATAGCCAAGTCTAATGCTACAAACATGGATCCTTCCATTTCATAATTGATTATGAGTTTCTCTACAGGTGCCAAATGGCAGCAATGAGATACAGGTCTTTATGGTTCCCTCACCCCAACTGCAGTCAAACTCATTAGGGAGCACCTTGCAAAGATAGTTTACCAATCATTCTCACCCAGGTTCTAATAATGGTCAGCAGTTACCTTCAACGATGACTTCTCACACATCCCCTCTTCACACACATTTTTTTAACCCCCCAATGAATGAAGTCCACATTCTGGCATATCCTTTTAATAAGGTTCCCCTTACCAAGATTCTGTTAGGGTACAGCTTCTTAAATTTTGTTGTCTTTGCTTTTGTTAAGGAAGACTAGGGCATTAAGTTAAAGATGATTTGTCTTGTTTTCTAAAATTTAATATTTTTTGTGTGGTAATATCTGTTGCAAAGTAAACCAAATCCTGATTTTGAAAGTTATCCCAGCATGCATTTTAGAAATAATTTTCTGGGACTCTGAATAAAGAACTCAAGAATAAAGTCAGCTCTTTAGTTCTGCAGCAGTCAGGAGCAGATAGTCTATTTTGTGTTTAGGTGTTGGTAACCTGTGAAACAGAGAGGGTAGAAATAGTAATAGATCCTGCTATGGATATGATAAGTCTCTGGATTTACTATAAGTTCCCCGTATTGAATAAATTAGGTAATATAAATTTATCAGTTTCCACAGCCACATTGGTTGTACTTTAGGCTCATTGCTTCTCAAACATTTTTGTGCAAAAAGAATCTCTTGGAGATCAGAATGACATTTTGATTCAGAGGCCTGGGCTTGGAGGGGTTTGGGGATGAGGCTGAGATTCTTCATTTCTAACAAATTCCCAGGAGATACTACTGGTCCCCAGACCACACTTGCAGTAAAAAGGTTCTAGGTGGTAAATAGCAGCTGCTAAGACCTTGCCCTCGGAATCTAGAAGGTGGCTGCCAGAATGACAACTTAGAGCCATTCTTAGCAAACATTTTTCTGTAAAGGACCAGATAGTAAATATTTTAAGCATTGTGGCCATAGGTCTATATTTCATAGTCTTGTTTGATTTGCTTATTTTTACAACTTAAAAACCACCTTAGCTCTAAGGCATACCTCTGGCTAGAGCAAGAAGCTAAAGTCAAATCCAGTGGGCTTGTCAAGTTAGCCCATGGCTTCCAGATCTGGCATTGATATAAGCCCGTTGTTTTGTAAGCATTCTTAGGACTGTAGGAGAACCGTGAGGATTCCCGTTCCAAAGAACTTTATAGGAAGATTGTGTGTTTGTTGAGGAGAGAAAGAAGATAAAATTATTTGGAAGAAAATAAAAAGAAGCTACCATTTTGATCAACTCATGCGAAATGAAAATCTCTAAAAAGTGTTAACATTTAGATCATAAGTAAGAGTCTGGGCAGAACTTCAAGATGGACCCAGAATGCATTTCACTTCGATTTATATGATTAGTCTACCTACTTACGAGTCAGTATAGTGTCCAGTCATGGTTAAAAACTTGGTCAGACTTGTATCTGAATCCCAGTTCTACTGCTTACTAGCTGGGTAATTTTAGTTAATCAAGCTACTTAACTATTCTGAGATACAATAATACCCCTGTTTTATGGGGTTGTTAATATTAAATGAGAGTGTGTGCTTTAAAGTGTTTAGAAAACAATAAATAGTGACTGTTACTATATTATTATGAGTATGACTGAATCCTATAAAAGAATCCTGTGGCTGGGCGCGGTGGCTCACACCTTTAATCCTAGTATTTTGGGAGGCCAAGGCGGGTGGATCACCTGAAGTCAGGAGTTCAAGACTAGCCTAAGCAACATAGTGAAACCTCATCTCTACTAAAAATACAAAAATTAGCTGGGCGTGGTGGCGGGTGCCTGTAATCCCAGCTACTCGGGAGGCTGAGGCAGGAGAATCACTTGAACCCAGGTTGCAGTGAACCAGAATCATGCCATTGCACTCCAGTCTGGGTGACAGATCAAAACTCTGTCTCAAAAACAAAAACAAAAATAATCCTGTGACTGTCAGGCTGTCCATTAGAGTTGTCCTAGACATGGCTTTCCTGGCATTCATGCCCTTCTTAATATCTTTGCAGACATAATGGGAAACTTGAACCTACAGTCCTTAATAACAACATACTTAATTTCTGCAAAGCTAGCAGAAACCTCATTACTAAACAAGTCAAGCTACTATTCCATGTGTTTTTAAAGGTGGGATTTCTTTGGGTCAAAGAGAGATGGATAGACTTAGCTTCCCAATATGGCTATCAGTAGCTAGTCCCATTACTTATTTTGAAGAATATTGAAAACAGCTTTACCTCAGTGACTTGCTCATCCTAATTTCATTTCAGTGTTTCACTGGATAATGAATGAAACTTTTGTCTGCCATGCCAGGACATCCAGACTTTAGTAGTTAAATTAACAGTATCAGCAGTGTCCTTGTTTAAGAAAGATTTATAGAAATTATAAGAAATTTAAAAATTTAAAGTACTGAGTAACTATAAGCTTTTTCAAATTTTATTTTTGGACTACACAAAATGCTTAATTTCTGAAGTTTAAAAAATTGGTTTTGGGTTTTTTTAAATTATTTTTTAACAAGACGAAGTCATTCATTACTGAAAAACAAGAATTACTAATCTTAAAATCAGAAGCCACTGGTATCTAAATACCTTTTTTTTTTGTCATTTCAAATACATACTGTACATACTGTTGCATTTTTGTTGTGTTAATTTTATTATATTTTTAATGTTTTAAAAATAGCATGAAATAACTTATTTGAACCTGTAGTTGCAAGTTTTTGAAAAAAAACTTTTTTAGCTTTTAGTAAAACATGGAGGAGACTTGTTTGCTGAGAATGAAAATAAAGATACTCCTTGTGATTGTGCTGAAAAGCAACACCACAAAGATTTGGCCCTCAATCTGGAATCTCAAATGGTATTCTCACGGGATCCCGAGGCTGAAGAAATAGAAGCTGAATATGCTGCATTAGACAAACGAGAG
>hsa_circ_0000806	chr17	74060056	74066525	-
TTCTTCAGATTATTAAGGAATCCCAGCAGCAGCATGGTTTACGGCATGGAGATTTTCAGAGGTACAGGTTAGTATCACATACAAGATGTTTGGAAATCATTGTGGGACTTGCTTTGCTTTTGTTAATATCCTGTTTACTCTGCTATATCAGCAAATATGCTAGAAAGTCTAGAGCATTGTTTTTTTTGTTTGTTTGTTTGCTTTGTTTTTTTTTTTTTTTTTGAGATGGAGTCTCGCTCTGTCGCCAGGCTGGAGTGCAGTGGCGCAATGTTGGCTCACTGCAACCTCCACCTCCTGGGTTCCAGCGATTCTCCTGCCTCAGCCTCCTGAGTAGCTGTTTTTTTTGTTTGTTTGTTTGTTTGTTTTTTGAGATGGAGTCTCACTCTGTCACCCAGGCTGGAGTGTAGTGGCGCAATCCTGGCTCACTGCAGCCCATGCCTCCCGGGTTCAGGTGATTCTCCTGCTTCTGCCTCCAGAGTACCTGGGATTATAGGCATGTGCCACCATGCCTGGCTAATTTTTGTATTTTTAGTAGAGATGGGGTTTCGCCATGTTGGCCAGGCTGGTCTCAAACTCCTGACCTCAGGTGATCCACCCACCTCAGCTTCCCAAAGTGTTGGAATTACAGGCGTGAGCCACCGTGTCTGGCCTATTTCTTTTTTTTTTTTTCTTTTAAATAATCTATACCCTGGTAGCTTTGATTGAGATGCTGAAGTAGTATTTATTTTATTTATTTTTGATACGGAGTCTCACTCTGTTGCCCAGGCTGGAGTATAGTGGCGCGATCTCGGCTCACTGCAACCTCCGCCTCCCGGGTTCAAGTGATTCTTCTGCCTCAGCCTCCTGAGTGGCTGGGACTGAAGGCACATGCCACCATGCCCGGCTAATTTTTAGTAGAGACAAGATTTCACCATGTTGGCCAGGCTGGTCTTGAACTCCTGACCTCAGGTGATCCACCTGCCTCAGCCTCCCAAAGTACTGGGATTACGGGTGTGAGCCAATGTGCCTGGCCTATTTATTTATTTTTATTTCATTTTATTTATTTACTTATTTTTTTGAGACAGAGTCTTTGTCTGTCACCCAGTCTGGAATGCAGTGGCACGATCTCGGTGTACTGCAACCTCCGCCTTCCGGGTTCAAGCAGTTCTCCTGCCTCAGCCTCCCGAGTACCTGGGACTACAGGCATGCACCACCATGCCTGGCTAATTTTTGTATTTTTAGTAGAGATGGGGTTTCACCATGTTGCCCAGGCTGGTCTCGAACTCCTGACCTCAAGTGATCTGCCTGCCTCAGCCTCCCAAAGTGCTAGGATTACAGGCGTGAACCACCACGCCCGGCCCCTGAAGTAGTATTGAAATATCATTTTGTATTGTAAATTATGTGCTGTATTACTTTGACTTAAAGGTTGGTGCAATTTTATATATATATATATTTATTTATTTATATATATATTTTAAACTAATTTAGTCAAAATGTATGTATTGAACATCTGCATATTAGACACTGTGGTAAGGCATTGTGGAAAATTTAAAAATGAAATCCTAGCTGGAATGGTGGCACATGCCATAGTGCCAGTTACTTGGGAGGATGAGGCCCGAGAATTGCTTAAGCCCCGGAGTTCGAGCCCAGCCTGGGCAACAGCAACATAGTGAGACTCTGTCTCAAAAAAATAATTCTCCCTGCACTAAAGGGATTTATATTAGTGGACAACTATGTGAGAACATAATTATAATGTCACACACTGTAATAGAAGGAAGAATAAAGAGCTACATGAGCATAGAGGAGGAGGCTTGGCATAGAGGTGACATTTGTAGTGCTTCTTGGCGATAACCTAATTGGCTTCCTCACTTTTCTTCAGACCTGCCTGCAGTTCTTTCTCCATATGTTTGGTGTCATCTTAGTCTTCCTCAGGATGCCCCTTTCCCTGCTTTCTTTACATTTATTAGAATCCTCCTCATTCTTCTTCTTCTTCTTTTTTTTTTTTTTTTTCAGACACAGTCTTGCTCTGTTGCCTAGGCTGGAGTGCAATGGCGTGTTCTCGGCTCACTGCAACCTCCACCTCCCGGGTTTAAGCAGTTCTCTGCCTCAGCCTCCCGAGTAGCTAGAATTATAGGCGCCCGCCCGCCATGCCTGGCTAATTTTTTTTTTTTTCGAGACGGAGTTTTACTGTTGTTGCCCAGGCTGAAGTGCAATGGCGCAATCTTGGCTCAACGCAACCCCCACCTCCTGAGTTTAAGCGAATGTCCTGCCTCATCCTCCCGAGTAGGCTGGGATTACAGGCATGTGCCACCACAACTGGCTAATTTTGTATTTTTAGTAGAGACGGGGTTTCTGCATGTTGGGCAGGCTGGTCTCGAACTCTTGACATCAAGTGATCCGCCCACCTCGGCCTCCCAAAGTGCTGGGATTACAGGTGTGAGCCACTGCACCCAGCCCCTCATTCTTTCTAGGCCCCGCCATCAGTCCACTGCAGCTGAAGGTGCTAACAAGAGAATGATTACCCATGTCCTTTCAACTTGACATTTGCCTTGTTTTCTTGGTTGCCATTTTCTCTGCATGATTCTACTCAATTTTAATGTGGGTTCCTTGAACATGGGCACTGTGTCCTCCATCTCTTTGTGTTTCCTATAATACCAATCATATTGCCCTCCATGTTTTAGTTGTTCAATAAATGTTTAGGGCCGGGTATGGTGGCTCATGCCTGTAATCCCAGCACTTTGGAAGGCTGGGGTGGGCGGATTGCTGGAGTCCAAGGATTTCGAGACCAGCCTGGGTGACATAGTGAAACCCTGTCTCTACAAAAAGTACAAAAATTAGCCATGTGTGGTGGTACACCTCTGTTGGTCACATCTACCCAGGAGGCTGAGGTGGGAGGATTGACTGAGCCTGGCTGCAGTGAGCCAAGATCACACCACTGCACTCCAGCCTGGGTGACAGAGCCAGACTCTGTCTCAAAGAAAAGAAAAAAATGTTTGGAAGCTGATATGTGATAATTCTAGTAACCATAAGTATAATATCCCAAACCATTGACCCTTGACCTTGCCTTATTGCAGAATTTATTATTCAAAATACTCTCAGCTTGGCTGAGTGAGTTTTGTTTGTGGTTTCTTACAGGGGCTACTGTTCCCGTAGACAAAGACGTCTTCGAAAAACACTCAACTTCAAGATGGGTAACAGACACAAATTCACAGGGAAGAAAGTGACTGAAGAGCTTCTGACCGATAATAGGTATTGACTGCTCCATGCTAGTTGCAAATTACTTCTTGCTAATACATTTATTGAACAATGACGTGGTAGACTTCATGCCAAACCTTTTAATTATCTCTGTGGGCTGGGCATTGTTTACTATTCCTGTGTTCTAAGGCAAGGAAACTGAGGCTCAAAGAGATACATTAGGTTGTTCAAGAACTGTGTTGGGGCCAGGTGCAGTGGTTCACGCCTATAATCCCAGCACGTTGGGAGGCCAAGGTGGGTGGATCACCTGAGGTCAGGAGTTCAAGACCAGCCTGGCCAACATGGCAAAACCCCTACTTTACTAAAAATATAAAAATTACCCGGGCATGGTGGCAGGCGCCTGTAATCCCAGCTACTCAGGAGGCTGAGGCACAAGAATTACTTGAACCCGGGAGGCAGAGGTTGCAGTGAGCCAAGATCACACCATTGCACTTCAGCCTGGGCAACAAGAGTGACACTCCATCTCAAAAAAAAAAAAAGGAGGGGGTGAGATTCACTGTCTCAGCTTTGGAGCCCCCCTTCCTCTGTCTCTGTACAGGGAAGCTTCTTCTCCCTTCTTGCCTATTAAACTCTGCTTTTTAAAACCAAAAAAAAAAAAAAAAAACCTGTTGGGATGGCAAATGTTGAAGTCAGTGATTAGAATCTAATTGATTATTAGGTAAGGTTTCTAGAATATAAATTTCAATGTCTGAAACTAGATGCATATATCAATATATCTTAATGAAATTGAGTGGTTGAGTGGTGTGTTTTTTTTTTTTTTTGAGACGGAGTCTCACTCTGTTGCCCAGGTTGGAGTGCAGTGGTGTCGTCTCACCTCACTGCAACTTCCACCTCCCGGGTTCAAGCTTCTCCTGCCTCAGCCTCCGGAGTAGCTGGGATTACAGGCACGTGACACCACGCCCAGCTGAGTTTTGTATTTTTAGTAGAGACAGGGTTTCACCATGTTGGCCAGGCTTGTCTTGAACTCCTGACCTCAGGTGATCCACCCACCTCTTGCCTTCCAAAGTGCTGGGATTACAGACGTGAGCTACTGCGCCAGGCTGGTGTGTAAATTATTATAGAAGAGTCTTGTATTTCAGTGCTGAATACACCAGTGCTTGGCATTTGCTGAAGAATTTTTAGTCTGTCAGGCAACATGTAGTCAAGGCCCCCGGGTCTTCCTCACAGTTACGGGCCAAATTACGCTGCTGCCACCTTTTGTGTAAATGAAGTTTTATTGGAACCCAGCCACGCCCATTCACATAGGTATTGTTTAGAGCTGCTTTGTGCTACATCAGCAGAGTAGTTGTGACACACTAGATATAGAAGGAGAGGAGGCATGGTCCTTGAACCTCATTGACTTTCATCTTATTGGAAAATGTTGGTCAGTGCAAACCAGGGAATGCTACAGTAAAAGTGCAATGTTGTATATCATTTACTGTTCAGCATTCTAAAGCCTTGGAAAGGAGACTTGAGCTTGAAGGCTTTTGACAGGGAAGTCAGTAAGCCCACACAGAGGAGGCTTGACCTTGAAGGATTTGTGAGAGTGAAGAACATTCTGTGTCGGGGGAAGCAGCATGCCCTGGTATCCGTGCATGCAGTCTAGGAACTGTAAAGCTCTGGACACTTGTTAGCTGCTACTCAGGCAGTGAAAAGGTTGTGAGCTTGGTGTGTACAGTCAGAAAGCTAGAGCCTGGAGACCATAATAGGATGCAGCAGGATGTAGTGATTAAATCTCATGAGAACCAGTTGGGAGAAATCTGGACTCTCCCTTTTTTTTTTTTTTTTTTTTTTGAGACAGGGTCTCACTGTCACCCAGGCTGGAGTGTAGCAGTGGGATCATAGCTTACTGCAGCCTTGAACAACTCCTGTCTCACCCTCCTGAGTAGCTGGGACTATAGGCATGTACCACCATGCCCAGCTAACTTTTCTCTTTTTTTCTTTTGTAAAGATGGGATCTCGCTGTGCTGACCAGGCTGGTTTCAAACTCCTGGCCTCAAGTGATCCTCCCACCTCAGCCTCCCAGTGTACTGGGATTACAGACATGAGCCACTACACCGAGCCTGGACTATCTTATGATAGCAAGATCCTTTACTCTGAAGAGACAAGGTTAAGCTGAAGTTTAAGACAGATTGATCAAGGCAGTAAAGAAAGATTCACCAGTATAATAATAAAGTAGTTAACGACCTTACTGAGCACTTAGTAAGTGCCAGGTTCTGGTCTAAATGTGTTATTTGTATTACTACATGGGAGAGCGGTGCGCAGAAAGGTTAGTACTTTGCCCACAGTCACACAGCTAGTAAGCGGTGGCACTGGGATTCTGTCCCGGGCTCTGGAGCTCTTGTTTATCACCACTTTAATATACTGCCTCTTTTTTTTTTTTTTTTTTTTGAGATGGAGTCTTGCCCTGTTGCCCAAACGAGAGTATAGTGGCGTGATCTCAGCTCACTGCAACCTCCGCCTCCTCGGTTCAAGAGATACTCCTGCCTCAGCCTCCCAAGTAGCTGGGATTACAGGCGCATACCAACACACCCAGCTAATTTTTGTATTTTTAGTAGAGATGGGGTTTCACCATGTTGGCCAGGCTGATCTCGAACTCCTGACCTCAGGTGATATGCCTGGCTCAGCCTCCCAAAGTGCTGGGATTATAGGTGTGAACCACCGCACCTAGGCAATATACTGCCTCTTAAGGACTTTTCTAACTGGATTGAGATGAAGGAAGTGTTGATTCAAAAATGAGGCCAGATCGTGTGCCTAGACCGTGTCTGTTTGACAACATTCAGGAGGGGTAGGTCATGATTCTGGATTTACCGTGTTTGAGGTGGTAGAGGCTTTTCAATGAGATGTGTCTAGTAGATGATGAGAAACCTGAGATTGAGCCCAGGTTAGGAATAGAGATACTGGTTTAGAGTCATGGCTGAGAATATCAGAAGAGTTGTTTTGAGAGTGGCAAAGGCGGGAGAGTATAAAGAAAAGCCGAGAAGCCGAAGATTACACCTCAGAGAATATCTGGGTCTGTTGATGGCCTTTATTGTCTCCCCACTTCTGTCTCTGGTCTAGATACTTGCTTCTGGTTCTGATGGATGCTGAAAGAGCCTGGAGCTACGCCATGCAGCTGAAACAGGAAGCCAACACTGAACCCCGAAAACGGTTTCACTTGTTATCTCGCCTACGCAAAGCCGTGAAGCATGCAGAGGAATTGGAACGCTTGTGTGAGAGCAATCGCGTGGATGCCAAGACCAAATTAGAGGCTCAG
>hsa_circ_0000712	chr16	68208276	68225678	+
CCCAGCGGTCTGCTCAAGAACTTCCTCATATTGAGAAGTACAGTATCAACAGTTGTTCTGTAAATGGAGGTCATGAAATGGTTGTGACTGGATCTAATTTTCTTCCAGAATCCAAAATCATTTTTCTTGAAAAAGGACAAGGTAAGTAATATATGAGTTGATTGACTTCAAACTAAGGGGCAAAGGGTAAAATAAATTATTTAGATGTTTCTGTAACAAAAATTACAAAGTAGTTTTCATAAAGCTATGGGTGTCATTTTGCACTTGATTTTATTTTAAACCAAACATTTATTAAATTTTCATATAAATGTTAAATTATCTTTAAGGAGCTGGGCATGGTGGCATGTGCCTGTAGTTCCAGCTACTCAGAAGGCTGAGGCAGGAGGATCACTTAGGCCCAGAAGTTCTAGGTTACAGTGAGCTCTGATTGTGGCACTTCACTCCTCAGCCTGGGCAACAGAGTGAAACCTTGTTTCTAAATAATAATGTAATAATAATAATTTAAGATGTCTGAAAAGTAGAATTCCCCCAGCAACTCTACTCCTAAGTGTTTACTTGAAAGGGTTAGAAATACGTGTCCGTACATGAACTTAGAGACAAATATTTATAGCAACTTTATTTATAATTGCCAAAAAATGGAAACAACCTAAATGCTCACCAACTGATGAATGGATAAACAAAATGTGATATATCCATACAATGGAATATTACTTGGTTATAAAAATTAATGAAGTACTCATACATGCTACAGCATGGATAAACCCTGAAAATAGGCTAAGTGAAGGAAGCCAGCATAAAAGGACACATAGTATATGACTCCATTTGTATAAAATGTCCAGTATAGGCAATCCAGAAACCAAAAGTAGATTAGTGCTTACCAGTGGTTGGAGGAAGTTGTCAGTAGTGAGTGACTGCTGATGGGAACTGGGTTTCCTTTTGGAGTGATGGAAATCTTCTGGAATTAGATAGTGGTGATGGTTGTACTGCTCTGTGAATATCCCCCAACCCTCTGAGTAGTATACTTTAAAAGGATGGATTTTATAGTATGTGAATTATACCTCAATTATTTTTAAAGTAGAAGAATTCAGTGTTTATCAGGGTGTTTGATTTTATTCCTTCTTGTGCATATTTAAAACACTTTTACATCAGTTGTTTCCTCTCAGTTTTAAAAATGTTTAAAACTTATGAAAGACTTTTTTTTTTTGAGACAGTGACTTGTTCTGTTGGCTAGGCTGGAGTGCAATGGCACAATCTTGGCTCACTGCAACCTCCGCCTCCTAGGTTAAAGCGATTCTCCTGCCTCAGCCTCCCGAGTAGCTGGGATTACCGGCACACGCCACCACACCTGGCTAATTTTTGTATTTTTGGTAGACACGGGATTTTGCCACCTTGGCTAGGCTGGTTCTTAAACTCTTGACCTCAAGTGATCTGCCCACCTCAGCCTCCCAAAGTGCTAGGATCTACGCGCCAGTCATGAAAGACTGTTTTTATAAGAATAATATAATATAACAAATACTTAAACCTACTACCAAGTTTAAGAAATACATTTACCTTTGAAAGCCCCTGGGTCCCCCTTCTCAAATGGAACCATCATCTGAATTGACCCTTGCTTTTCTTTTTTTTGAGACGGAGCCTCGCTCTGTTACCCCGGCTGGAGTGCGGTGGCACTATCTCAGCTCACTGCAACCTCCACCTCCGTGTTCAAGCAATTCTCCTGCCTCAGCCTCCCGAGTAGCTGGGATTACAGGCGCCCACCACCATGCCCAGCTAAGTTTTGGATTTTTAGTAGAAATGGGGTTTCACCATATTGGCCAGGCTGGTCTCTAACTCCTGACCTCACGATCCACCCGTCTCGGCCTCCCAAAGTGCTGGAATTAGAGGCGTGAGCTACCGCACCCGGCTGTAACCCTTGCTTTTCAACCATATAAAACTATTTATAATTGCCAAAAAATGGAAACAACCTAAATGCTCAACATCTTTTTTTTTTTTTTCTGTTTTTGGACTTTGTACGATATTGCCTCTATTCTTTGAAAAATTGTATTTTCAGAGGTCTTAATGTTTTAAGACTGATCCATGTAACTGAAGACCTTTCACTACTATAAAGTTTTTCGTTGTATGAATGTACCACAATTTATTATCCTTTCTCTTACTGGATATTTCGATATTGTCCAGTTTTTGGCACTGCTGTACCTGGTAGGCATAGGCAAGAATATTAAAATTCTTAAATTTTTTTAATCCACTAGAGGTGAAATGGTATTTTGAAATTTGGGTTTGAATTTCCCTGATAGCTGTTGAGGTTGTTATGGACCATTAATATTTCATTTACTATGCAATAACTGTGTCTTTGCCTGTTTTCTCCATTGGATCATTTTTCATTTTCTTAGTGACTTAAGGAATTCTTTATATATTCCGGATATCAGAGTGATTTGGGGGAAGTGCTTCTTCTTTTTCCATTCATTAACAGTATCTGTTGAGTACTCTCATGTTCCCTTGCACATGTGACAGAGCTCACCTCCAAAACCTTCTGGACAGGGGACTGTCTTTGTGGGGAGCCATTAACTTGTGATATATTTCTATTTGTGGTTGTAGGACTAGTCAGATTTGTTTCTTCTTGAGTTTGTTCTGGTCATATATATTTTTCTTTCTTTCTTTTCTTTTCTTTTTTTTTTTTTTGTTTTTTTAATTTTGGGATGGAGTTTCGCTCTTGTTTCCCAGGCTGCATGCAATGCCGTGGTGTGGTCTTGGCTCACTGCAGCCTCTGCCTCCCGGGTTCAAGTGATTCTCCTGCCTCAGTCTCCCAAATAGCTGGGATTACAGGCACCTGCCTCCACGCCTGGCTAATTTTTGTATTTTTTTAAATAGAGATGGGGTTTCACCATGTTGGCCAGGCTGGTCTTGAACTCCTGATCTCAGGTGATCCGCCCGTCTTGGCCTCCCAAAGTCCTTGGATTACAGGCGTGAGCCTATGTGCCCGCCTGGTCATATATATTTTTCTAGGACTTTATTCCTTTCCCCTACATTTTCAAATCTATTGACATTAATTAACTCACAGTATTCTCTTTTTGCATCTGGAGTTATATCCCCCCACTCTTTTATTCCTGTTATTTATTTATGCCATTTCTGGATTTTTTACCAGTCTTTCCATAGTTCTTGGCTTTATCAAACCTTTCAGTGTGCCTTTCTGTTTCACTGATTTCTATATTTAACTTCTTTTTACTTTTTTTATTATGTTTTTTCTTAATTAAAATTTTAATGTTTTCATTCTTTTGTCTTTTTAAAACTTAAGTATTAAAGGCTATACGGTGCCCCCATCACCTCTCTTTTATAATTTCTCTATCTTTTTCTACTGGATCCTTCTTCTTGGAGTTTAATTATGTTTATGTCTTCTCATCCTAAATATTCCCTTTCTCTTAAATCTGTCATCCTCTTAAGCTTTTGTTTCATTTCTCTATCGCTTAGCATCCACCCTCTCAAAAAAGTAGTATCATATGCTTTCATTTCCTTACCTGCTACTCTTTAATCTTTTGTCTTTCACTTCATTGAAATCATAATCACCTAAAAATTTGACAGCCAGCTACTTACTCTCCTTCTTAACACTTTTCCCCCTTGGCTTTGTTGTTATCTGGTTCTCACACATCTTTATTCTTGTTTGTTTTTTTATACGAATTTTTCTGGCTCTTAAATATAGATGTTTTCTAAGGTTTTCTACTTATTTTTCTTCTCATTGTTTTCCTTCTTTTTGAGAAATTTTATTAGCTCCCAAATCTCTCTCTGTAGCAACATGTTTCTCTTAAACTTTAACCTGAAATTTAAAATACCCACTGGATATTGCTTCATAAATGTCTCACTGATACTTAAAATATGAAAACATATCTGACTTTACAAACTAGTTTTTCTCTCTGGGTTTCTTAACTTGATTAATAATATCAGCATCTTCTCTTTGAGCTGGAAGTATGTGGCTGTCTTATTCTCCTTTAAAATTAACTTCCCTTCAACCCTGACCCATACCCTGCCTGTCTTCAAAAAACATCAGTTCTGTTTCATAATTTATTAATTCATCAATTATTTATGTAGCAGTGCTATGTGATATAGACACTAGTCTAGGCATTGGGGACATAATGTTGAATACAACCTTCAGGTTGTGTGCTCTGATAGAGCTTACATTGTAGTGGGGGAAGCACCTATAAACAAATAAATGAACAAGATTATTCCAGATAAAATTGTATGAAGAGGGTATAGTGATAGAGACTGAATTGTGAACTGTTTGTATCAAGTCATCAAGAAAGGTCTTTCTGTAGGTGTCACATTTTAGGTGAATAAGGAGCAGGAGGAAGAGACGGTGTCTCAGAGCTGTCCCTTCCTTTCCACTGTAAAAATTCATCTGTGCATGAATACAATTAATAGGTATTATTGAATTCATTTATTTGGCCCAGAGCTTCACATTTAAGAGCTTTTGACTGAAGTTGAATCATGTTAAATGGTGGCAGTTACTGGTTTTAGAGGAGATTGCAGTTGTAAACATGTAACTCCCATTTTAAAAGCACCTTCAGTGATCCCCTTCATTTTCTAGGCTCCTTATTATGGCATTCAGGCCATAATCTGCTGCCAGTCTTTCCAACCCTCTTTCTTACTGCTCCTTGCCTCATACTTTATACAGCATCACAGCTGCTTGTTAAGTCTCTATATCTTAGGGGTTCATGTCATCTTGCCTGTGCTCATGCTGTCTCTTCTGTCTATAATTACCCTTTCCTCATATTATGAGTTCTGTCTCATGTTAAGTCTCAGTTCAAGAGCTCTTCCAGGAAGCCTTCCTTCTCTCACTACCCCTCCCCAAGATTAGGTTGAAGACCCTGATCCCTGTGTTCTTGGTTTATTCAGAGTGTACCTTTATTAATTATTGTACCCAACACATTTTATTATAATCAACTGTTTGCGTTTGCCTTTCATCCACAGGCTGAAGGCAGGGCATCCTGTCTCAGTTATCTCAGTAACATGAAGTGTCTGGCACATAAGGATCCAGCAAATGGTTGCTGAACTGAGCTGTAATTTTAAGTAGGTGTAGCACTTGCCTGTAGTATCTCTTGTGCAGCAGAAGTAACCATTGTCTAGTTACTGGACTGGAAAATGATAGTTACAACCTGGAAAGCATTTGATGAAATATTTCATGATAACTTCACAGACCAGATGAAGAAGTGATGCAAGCTGTGTGTGGCTTAGTCACTGGGTGAATGCCCATGACACAAAAAGAATGCTTTGGAATAATTGTACATCAGTCGGAGAGCTTTAGTAGCAGATAAGGCTGTCTCCAAATGAGTAGTTCACTTAGGATGAAGAGACAGAAAATGTGTTGGCCAAATCTTCAGGTGACAGAAATCTGGAAAGCCTAGGAAACATTTTTTAGGACCATCAGTATCTAAAAAATATTTTGACAAGTCAAGGGATCCAACAAAATGAAGTCTCCCTGCTGGGAGTAAGTAATGTTCCAAAGGGCTGGGAGAAAAATACCAACTCAGCTGCATTAAGTGCACAGTATGGGAACATGGCAGTAGGAAATGTATAGACCCTTGGTCACATACTTATTGTGAGAGTCAGCATATGGTGCTCCCAAGAAAGCTTCCCCGCCTGCACCCCAAGAAAGCTTTCATTAACAAAGACACAGCATTTCCGTGTACGGTGGTTAGAGCCTCAGTCATTCTGTACCATGCTTGGTCATTTCTCACCTAGGTTATTCAGTCCTGGGCCTTGTGAATTTGGAGGAGCACGTTTAAGCAGAGACCATGAAGTCTAAAATATTATGTAAGGAATAGGCACAGAACTGGGGATGCTAGCCAGTAGGAGAGGAGACACAAGCAGATATAACAGCTTTTCAACATCTGAAATATAATCTCACAGAGAAGCAATCAAGATTTTATTTTGTGACGGCAAGGAATAATGTTTAGCCTAGTTGTTGGATACCATAAAGAGACATTTCATTTATCACGAGGAGCTTTCTAGCAGCATTTATTATCCAAGATGGAATGAGTTACCTGGTGAGGAAGTGAGTTTCCTGTCATTTTAGTTGTACAAGCAAAAGTTGGCCACCACTTGATGGCGGTGTTCTCAGAGGGCTTTTATTTGTTTTTTATTTTTATTTTTTTTAAATTATACTTTAAGTTCTAGGGTACATATGCACAACTTGCAGGTTTGTTACATAGGTGTAGATGTGCCATGTTGGTGTGCTGCACCCATTAACTTGTCGTTTACATTAGATATATCTCCTAATGCTATCCCTTCCACTTTCCCCCACCCCACGACAGGCCCCAGTGTGTGATATTCCCCATTCCTGTGTCTCAAGTGTGTTCTCATTGTTCAATTCCCACCTATGAGTGAGAACATGCGGTGTTTGGTTTTTTGTCCTTGTGATAGTTTGCTGAGAATGATGGTTTCCAGCTTCATCCATGTCCCTACAAAGGACATTAACTCATCATTTTTTATGGCTGCATAGTATTCCATGGGGTATATGTGCCACATTTTCTTAATCCAGTCTATCATTCATGGACATTTGGGTTGGTTCCAAGTCTTTGCTGTTGTGAATAGTGCCACAATAAACATATGTGTGCATGTGTCTTTATAGCAGCATGATTTATAATCCTTTGGGTATATACCCAGCAATGGGATGGTTGGGTCAAATGGTATTTCTAGTTCTAGATCTTTGAGGAATCGCCACACTGTCTTCCACAATGGTTGAAGTAGTTTACAGTCCCACCAACAGTGTAAAAGTGTTCCTATTTCTCCACATCCTCTCCAGCACCTGTTGTTTCCTGACTTTTTAATGATCGCCATTCTAACCGGTGTGAGATGGTATCTCTCAGAGGGCTTTTAAACATCACTTGGGTAGATGGTTAGAATGAACTCAGTGGGATCTGCTAACCTGGGCAGCCCAAGATCTTTCTCCTTGTATTTTCCCCATTTGTACATATTTATATTTTATTTTCATAATGGAAGTCAGTGGAAAAAAGATCCCCTTTGTTAATAAATTTGTGATACTATCCATGCATTAGATTTTGTCTGTATGCTTTCTGATATGAATTGCTTTTAACTATAAACTCTTTCTTTCAATAGATGGACGACCTCAGTGGGAGGTAGAAGGGAAGATAATCAGGGAAAAATGTCAAGGGGTAAGAAATTTACCTTAATTCTTAAGAAATATTTAAGACACTGAATAGAAAATTGAATAATGCTGCTTTATGGTATGGATGACTCTTTTGTATATTGATTAATAAAAAAGTAAAATTAGGCTGGGCATGGTGGCTCATGCCTGTAATCCCAGCACTTTGGGAGTCTGAAGCAGGAGGATTGTTTGAGCCCAGGAGTTGAGACAAGCCCGAGCAACATGGTAAAACCCTGTCTCTAAAATACAAAAAATTAGCCATGCGTGGTGAGGTGCGCCTGTAGTGCCAGCCACTTGGGAGGCTGAGGTGGGAGGATCACCTGAGCCTGGGAGGTCAAGGCTGCAGTGAGCCATGATCATGCCACTGCACTGCAGCCTGAGTGACAGAGTGAGACCCTGTCTAAAAAAGTAAAATTTCTAGCGGTTTGGAAGTAAAATATTTACCTAGTATTAAAGTAAATTAAATTAAAGTTTAGAAAAGATAACCAGTTAGTGTCTTCTTTTCTCCTTATTGTATATAGGGAAGGAGAAACTAGAAATGAAAGATCATCAGAAGGTTCTTATTGAAATTATCATTAATTTCTCTGAACTCATTTAGGAATAAAAACAAATTCAATAAAGAACATATGTATAGGCCTTCATGGAAAAATGAGAAAGAACATATGTAGTGGGTAAAAGTTAGGAGCAAGACAAGTCCTTAGGAATTGTGTACTTAACACATATTTCTAACTCTTCAGCTATTTAGTTAAGCTTTCTAGGATTCTACATTGAAAGTTTTGGTCTTGTTATGGTGGTTGGAATGGAGACAGAGCATTTTCTGGGCTAGGGAATACCACTTCCCACAGTGCTTTCCAAAGATTTGGAGCAGTTAGGTTGAGGATTGTATTTGGTTTGGGGCTAAAGATTTTCACCTTGGTTTTGTAAAATTATTTTTGATATAGATAACACATTTTGTTTAATGCCAGTTTAGAACATTTGGATTATTTTATTTTTTTAATTTTTATTTATTTATTTTTAGATGGAGTCTAGCTCTGTCGTGCAGGCTGGAGTGCAGTGGTGTAGTCTCGGCTCACTGCAGCCTCTGCCTCCCGGGTTCAAGCGATTCTCCTGCCTCAGACTCCTGAGTAGCTGGGACTACAGGCGTGCAATATCATGCCTGGCTAATTTGTATTTTTAGTAGAGATAGGGTTTTAACATGTTGGCCAGGCTGGTCTCAAACTCCTGACCTCAAGTGATCCGCCCACCTCAGCCTCCCAAAGTGCTGGGATTACAAGTATGAGCTATCACACCTGGCTCCAGTTTAGAACATTTTGAATATAAAATTTAAAATAAGAAATCTAAACTATAATGCTACTTGGGAACCATTAAACCTAATTAAAAATCAGAATGAATTTACTGTTAAGATACATAGTAACATGTAATATTCAGTAGAGTAAAACATCTCACTACATAGTATGTAAGACTTTTTACTTCTGCTACAACCAGAAACCCAATTGGGTGAGTAAAAAGCAATTTCTCTTTTATTGATTAAAAGACTTACTCTTTCAAGACTGAAGTATCCCTTTAGTAAATCTCCAGATGATGTATATGACTAGCTGATGTGCATAATTATCTATGCTGGAGCCTTGTAGTTAAGACTCATGAGTTGTGATGTGTTTAACAGGTGCATTTCATTTTTAGTTCTGAGTGTAACACAATCTTGCTTTCCATCCTTAGGCTCACATTGTCCTTGAAGTTCCTCCATATCATAACCCAGCAGTTACAGCTGCAGTGCAGGTGCACTTTTATCTTTGCAATGGCAAGAGGAAAAAAAGCCAGTCTCAACGTTTTACTTATACACCAGGTACGAGGAGTCATGATGGTTTACTATAGAGCTTTCTTTCCTAATGAATAAAAAGTTATTTAACGAATCCTATATTACAGTGTTTAAGGTAGAGTGCTTATAAACAATGAAAACACCAACAGATGCCCACTCTAAAGTTTTTGTTGACTTTAAATATTAGATGTGGTCTCAGTTGTTATTTTGTAATGATTTATTATAAGGAAATTAGAAGATGGACGGTAGGTTTAAGGTCTTTTTTCAGAAGGGTTTTAATCAAAAATTCCCAGCATTACAGAGGGGCAGGTGTTCGTGAGTATGTGTGTGGTTCTGGGTCATGAACTCTCCTTGTACCCTTAGCACCATAAAAAGGCAGTGTGGCCAGGCGCAGTGGCTCATGCCTGTAATCCCAGCACTTAGGGAGGCCGAGGCGGGAGGATCACCTGAGGTTGGGAGTTTGAGACCAGCCTGACCAACATGGATGGAAAAACTTCATCTTTACTAAAAATACAGAATTAGCCGGGTGTGGTGGTGCATTCCTGTCGTCCCAGCTACTCAGGAGGCTGAGGCAGGAGAATTGCTTGAACCCAGGAGTGGAGGTTGCGGTGAGCCGAGATCGCACCATTGCACTCCAGCCTGGGAAACGAGCGAAACTCCGTCACAAAAAAAAAAAAAAAAAAAAAGAAATGAGCTTTAACAGAAAGGTAACATGATCAGACTTGTGTTTCAAAATCATTTTCCTCATATTTCTTTTCTTTATAAAGTGTCAAGAACCAGTTTAATCTTTTCTGAAATTAGTGACTCTGAGGAGTGAGATTTACATGAGATAAGTCCAAGAAGGTGATTCAAACACCAAGAGTGTTTTGAATATACAGACAGAACATCAGTGATGATAAAGAATATCAGGTTTTGGGGACAGATGAGAGGGGATAGGATTTAAAATGGGCCTTAGAGGGGAGAAGGAACAGAAGGGAAAGAAGATAAAGAAGATGGATTAAGATGGATGTAGATGAAAAAAGTTTGTAGATTTAGTAATGGAGAGTTTAAGGAGCTTCCATATGATAGCTTTAGGTTTTTTCCGCAAAAAATGGCATGAAGTGTCCTGTTGTGGAGCAGAGGGAAGTTTGGGTGATTTCACAGTTGGACAATCATGGAGAATGTTTGAAATAGTTTCTGTAGGCCGGGCGCTGTGGCTCACACTTTGTAATCCCAGCACTTTGGGAGGTTGAGGTGGGTGGATCACGAGGTCAGGAGATCGAGACCATCCTGGCTAACATGGTGAAACCCCGTCTCTACTAAAAAATACAAAAAATTAGCCGGGCGTGGTGGCGGGCGCCTGTAGTCCCAGCTACTCAGGAGGCTGAGGCAGGAGAATGGCGTGAACCCAGGAGGCAGAGCTTGCAGTGAGCCAAGATCGCGCCACTGCACTCCAGCCTGGGCAACAGAGCGAGACTCTGTCTCAAAAAACAAACAAACAAACAAACAAACAAACAAAAAACACACAAATAGTTTTTGTAAAGAGAGAGAAAGTTCTCTACAGAAACCTAGTAGCATTGTAGACTTGATTGAAGGGCACCATTGATGTTGATCATCAATTTACAGATACTATTATAATTAATTCTATAATTAGGGGTTTATTTATTTATTTTTTTTTTTTGAGAGAGAGTCTTACCCTGTTGCTCAGGCTTGAGTACAGTGGTGTGATCTTGGCTCACTGCAACCTCCGCCTCCAGGGTTCAAGTTCATATGATTTTCCTGCCTCAGCCTCCCAAGTAGCTGGGATTACAGGTACCCTGGCTAATTTTTGTATTTTTAGTGGAGACGGGGTTTCACCACGTTGGCCAGGCTGGTCTCGAACTCCTGACCTCAGGCAATCCGCTTGCCTTGGCCTTCCAAAGCGCTGGGATTGCAGGTGTGAGCCACCGCGCCTGGCCCAGGGGTTTAATTTTCTTTTTCCTCCCTTTTTGTTTTTCATACCCCTTGGTAACAAGTTGACCTGCTGTTAAACTTTCTTAAGTAGCACTCAAATTCTTCAAGGCGGGTGGTAAGGTATGCATCTCCTCCAGAATGGGGTATGTCCTGTCCAAAGAGGTTATCAAATACTGTTGAGATGAGGGATTGTAGACTCTAACCTGAATGAGAAAGAAGAGGGCTTTCCAGATTGCAATAAGGAAAAGCAAAATCAGTCAACAGATTAGGGGGTTTGATTACTTACTACCTTATAATGGTAGTAATTGAAAGGCAAACCAGGGGCCGGGCGCGGTGGCTCACACCTGTGGCCCCGCTACTTTGGGAGGCCGAGGTGGGCGGATCATGAGGTCAGGAGATTGAGACCACGGTGAAACCCCGTCTCTACTAAAAATACAAAAAATCAGCCGGGCATTGTGGCAGGTGCCTGTAGTCCTAGCTACTCGGGAGGCTGAGGCAGGAGAATGGCATGAACCCGGGAGGTGGAGCTTTCAGTGAGCCGAGATCGCACCACCGCACTCCAGCCTGGGCGACAGAGCGAGACTCCGTCTCAAAAAAAAAAAAAAAAAAAAAAGGCAAACCAGGAGAATTTGCCGCCTTTCAGCCCATGAATTGGGAGGACAATAAAAAGGCAGAATCCTAGAGGATATTACATTTGGGAATGGAAATCAGTAGAGCTCTGGAATGGAAAGAAAACATTGGGTTGCACTGTAACTCATCACTGGCCTTATGGTTGATAGATGACAAATCAGGTGACATACACTAACAGAAGAATAGACACACAGGAATGCTTGTGTAGTACTTGTTCTGGTTGGTTACTATCTCTGTAGCATTTAGCTTTTTTCATTTTTTTCTAAAATGACATTTTGAATAAAATTTTTACAAAAGTCAGTACATTACTGTAATTAAAAAAAAAAAAAGACAGGTGGAAAGACTATATTAAAACATTCAAATTCTTGGCCAGGCGCTGTAGCTCACGCCTGTAATCCCAGCACTTTGGGTGGATCACGAGGTCAGGAGATCAAGATCATCCTGGCTAACATGGGGTGAAACCCTGTCTCTACTAAAAATACAAAAAAATGAGCCGGGCGTGGTGTCGTGAGCCTGTAGTCCCAGCTGCTGGGGAGGCTGAGGCAGGAGAATGGCGTGAACCCAGGAGGCGGAGCTTGCAGTGAGCTGAGATCACACCACTGCACTCCAGCCTGGGTGACAGAACAAGACTCCATCTCAAAACAAAAACAAAAACAAAACAACAACAAAAAAAACATTCAAATTCTCTTCTATTCTGAGACTATCATTCTGTTCTTCCAGATTCCTTTGATCCACATATAAACAAAATTTTTAAAAAATGGAAATGGGACTAGCCCATATATAGTTTTGTAACTGAACACTTTAATTTTTCATCATCAACAGAGAATTTTACAGAATTGTAATAACTTCTTAGTATTTTGTTGTATGACCTGATCTCTGTTATGTTAGTGTTATTTTGTTTGTCTCATTAATTTGTATGAATACTTTATTTAGAGATTTTATTTTGTTTATGGCGAATAACTCCTTTTAAAATTTTACTTATACAATTTTTAGATAGTCATATTGTTATGGGATCCTTGAGGTGTCACTTTGCCAGCCGAAAACCCCTGTGGCTAGTGGCACCTTTGCCCACAGCCCTCTGGGGCCACTTGGCCTGGCAAGCTGCATTCGGCTCGTGCAACTGGCCTGGATCCCATGCCTGCAAAGGGTGAGCAGAGTGGGAAGGGGTGTGTGAGTGAGTGAGCGTGGGGTCCAGCCACTGCTCACAGCCAGGCACGCTGGCTATGGAGGGTCTGGCAGCTCTAGGCACCAGCATGGGTGGTGGCGCCCTGTGAGGCTGCAGCTGGACCAGGGATACCGCAGGCAGCTTCCATGGCTGGCACTGGGGAACATGGTGGCTCCTAGAAACTTGAGATGCCAGGAACCTCAGAGCCCCAAAGAGGGTGTCACAGCCCTGGCTCAGAGAGCTCCTAGGTCTGGGCTTCCTGAAGGCCGCAGCTCTTCTCTCCTTGTTGCTGCCAACATAGCGAGCAGGGGGCCTGTTTCAACCCTGTTTGTATTACAACTCTTTCAGCCCCACTGAGTTCTTGTCCTGTGCCCAGGAAGAATGAGGTACACGGACAAATGGAGGGTGAGCGGGATGAAGAGGAGCTTTTTTGAGCAATAGAAGAGCTCAGAGAAGACCCACAGAGGGTAGCTCCTCTCTGCAGCCAGGGTGTCCCAAGTGTTCAGCCCTCAGCAGAGAGGAAACTCTAGAATGGGTAGCTCCTCTCCACAGGCAGGTTGTCCTGTTGTCTTCTCAGCCCTCAGCAGAGAGGAGACCCTGGGGTGGGTAGCTCCTCTCCACAGCTGGTCATCCTGTTTTCTCTTTTTGAGTATGGATGAGTCCAGGTTTTATATGGGCTTCAGAGGAGAGAAAGTGCATGCTGACTGGTCCATGGGGGGGCCATGGGTGGGCCCAGAAAAAGCACCGTAAGTTCGCACTCTGGTCTGTGGGACTGGCAGCCCAGCCCCCAGACTTCAGGCCTTCTCCACCCTGAAGGTGGGGCTTCACTGGCAACCCACCTCTTTCCGCCCAGGAACCTGTCTGCCTCCTGTTGCTGTTCATGGTGCCCAGGTTGTTTCTGTCAAGGGGCGCCTGCAAACCAGGGCTGAGCTGCCCTCAGCCCTACCTCGACCTCCCTCCCATGCTCATCAGTGCCCAAAGTCTGGAGGGGGCTGAGGCGGCAGGGGTCTGGTGTGTCAGCACTGCCCCAAGCATATACACACCCGGCTGGGTTGCAACATCACCCAGACTCAGCCTCAACCTCGCTCCAAGATTGAAATGGGCACCAGGAGCAGGGAGGGGCCAGACACTGGGAGCAAGCATCTCTGAGCTGTTGCGGGAGGGGGGCTTCCTGGGTCTCTCTTCCTAGGCAGAGATGCCTAGGTCAGCAGCCATCGTTTGAGTGGCTGTAGCTGCACCCAGGATGGTGGGGCTTCTTCCTGCTACCGCCCCTCTCCCCCCGCCAAGAGCGCAGGGATGCCCGGGTCAGCAGCTGCAGCTGGGTGGCCACAACTGCACCCAGGAAGTGCAAGGCTCCCGCCCTGCCAATTCAGAAGGTGGCGGGGCTTCCACCTGTTCCCAGCTCCCACCAGCTCTGTGGAGCACGCAGTCTTGGCTGCACCTCGCCCACTGCAGCCAGGGTCATGGCAGTGGCCACTCTAGATGGGCAACCACTGCCATCAATAGTTGCTTGTTTTTTATTAAGGTATTTCTGAATTTATTACCTTTTTGGCAATCCCCTTGCAATAGGGATCCAACCAATATCAATATCCAGTGAAGGGATGATCATTAATTGCAAATGGCTGGTTCTTTTAGGGTTTTTAAATTTTATTTTTGTTTGAGACAGAATTTCACTCTTGTTGCCCAGGCTGGAATGCAATGGTACTATCTCGTTTCACTGCAACCTCTGCCTCCCGGGTTCAAGTGATTCTCCTGCCTCAGCCTCCCAAGTAGCTGGGATTACAGGTGTGCACCACCACGCCTGGCTAATTTTGTGTTTTTAGTAGAGACAGGGTTTCATCATGTTGGCCAGGCTGGTCTCGAATTCCTGACCTCAAGTGATCCTCCCACCTCAGCCTCCCAAAGTGCTGGGATTACAGGTGTGAGCCACTGCGCCCAGCCCCAACTTCATTCTTTTACATGTTGATATCTAGTTTTCTCAGCACCATTTGTTGAAAAGACTGTTCTTTCCCCCATTGAATGGTTTTGGCACCCTTGTTTTTGAAAATTAGTTGACAAATGTGTGAGATTTTATTTCTGGACTCTATTCCATCACATTGATTATGTCTATCCTTATGTTAATATCACACTGTTTTAATTATTGTAGCTTTGTGTAGTAAGTTTTTAAATCAGGAAGTCCTGATTTCCTCCAACTCTGTTCTTTTTCAAGATGATATTGGTTGTCCTTGACTTGGGTAGAGTGATGTCTGGTTGGTGCTGCCTATCTCATATAAGCCAGGGACAAATCAATGCCTTATTTATTCCAGCTTGGCTTTTGGTCTGTGCCCATACCTGGTTTATGCCTTGGACACATGGGAAAAAAGATTGTGTTGGCTATTTGAGATCTCTTGAGATTCCATGTGTATTTTAGAATGAGTTTTTCTATTTCTGCAAAAACTGTCACTGAGACTTTGATAGGGATTACATTGAATCTGAAGATCACTTTATATGACTCAAGGACATTTTTTTTAAAAAAAGATCACTTTGGAGAGTGTTGTCGTCTTAGCAATATTAAGTCTTCAATCCATGAACCTGGAAAGTCTTTCCATTTATTTAGAGCTTCTTTAATTTCTTTCAGCAGTGTTTTGTAGTTTTCAGTTATAAGTCCTGCCTTCCATGGTTAAATCATTTCTGAGTATTTTATTATTTTTTGATGTTATTATAAATGAAATTGTTGGCTATGCACAGTGGCTTATGCCTATAATCCCAGCACTTTGGGAGGTTGAGGTGGGAGGATTGCTTGAGTGTGGAAGTCCGAGACCAGCCTGGGCAACACAGTAAGACTTTGTCTCCACAAAAAATAAACATGAGCATGGTGGCGCACGCCTGTATTCCAGCTACTCAGGAGGCTGAGGTGGGAGGATCCCTTGTTGCAGTACGCCGAGATTGCACGATGGCACTCCAGCCTGGCCGACAGAGTGAGACCCTGTTTCCCAAAAACAAAAAAAAGAAATTGTTTTCTGAATTTTTATTCAGATGTTTATTGCTAGTTTATAGAAATATAACTTACTATTTTTGTATGTTGATTTTGTATCCTGCAACTTTGCAGAATGTATTTGTTAGTTTTTTTGTGGATTTTAGTACTTGTTTTGATCCCCACATGATGGCAGAGGATCAAGTGAGATGCATGTGAGAACCATTGTAAAGCAGAAGTTCTATGAATGTCAGAGTCATGATTTCTGGTATATGATGCAACATGTAAAACCAGATGACTTGGTAGGCTTCGGATCAGGGATCCCCAAGTCAATACTTAATTAGGCCCTAGGGCTTTGTTTTTTGTTTTAGTTACTTAATTTTGAATAGGTAATAAATACACAGTGAAAAACATTCAAAAGACATAAAAAAGTATATAGTAAAAAGTAAACTTCCTAATTCTGTCGCTTAGTCACCTAATTTTCCTTCCCAGCAGTGACTCTAACATAGTTTCTTGTGCCTCTTCCCAAAGATATTCATATTATACAGAAGCAAAACGTGTATGTGTATACATATATATATGTCTACACGTACACACAGACATACACGATATTTTATATGAACTGCCTTCCTTGGCATTTGAGTTTGCCCCTCAGCTTACGCTGTAGTTGTGTAACCTAGCATGAAGGCCTGTCATGATAATTTTATGTATTGTATAATAATATTTGCTTTAATCATTTTCTTTTCAGTTTTGATGAAGCAAGAACACAGAGAAGAGATTGATTTGTCTTCAGTTCCATCTTTGCCTGTGCCTCATCCTGCTCAGACCCAGAGGCCTTCCTCTGATTCAGGGTGTTCACATGACAGTGTACTGTCAGGACAGAGAAGTTTGATTTGCTCCATCCCACAAACATATGCATCCATGGTGACCTCATCCCATCTGCCACAGTTGCAGTGTAGAGATGAGAGTGTTAGTAAAGAACAGCATATGATTCCTTCTCCAATTGTACACCAGCCTTTTCAAGTCACACCAACACCTCCTGTGGGGTCTTCCTATCAGCCTATGCAAACTAATGTTGTGTACAATGGACCAACTTGTCTTCCTATTAATGCTGCCTCTAGTCAAGAATTTGATTCAGTTTTGTTTCAGCAGGATGCAACTCTTTCTGGTTTAGTGAATCTTGGCTGTCAACCACTGTCATCCATACCATTTCATTCTTCAAATTCAGGCTCAACAGGACATCTCTTAGCCCATACACCTCATTCTGTGCATACCCTGCCTCATCTGCAATCAATGGGATATCATTGTTCAAATACAGGACAAAGATCTCTTTCTTCTCCAGTGGCTGACCAGATTACAGGTCAGCCTTCGTCTCAGTTACAACCTATTACATATGGTCCTTCACATTCAGGGTCTGCTACAACAGCTTCCCCAGCAGCTTCTCATCCCTTGGCTAGTTCACCGCTTTCTGGGCCACCATCTCCTCAGCTTCAGCCTATGCCTTACCAATCTCCTAGCTCAGGAACTGCCTCATCACCGTCTCCAGCCACCAGAATGCATTCTGGACAGCACTCAACTCAAGCACAAAGTACGGGCCAGGGGGGTCTTTCTGCACCTTCATCCTTAATATGTCACAGTTTGTGTGATCCAGCGTCATTTCCACCTGATGGGGCAACTGTGAGCATTAAACCTGAACCAGAAGATCGAGAGCCTAACTTTGCAACCATTGGTCTGCAGGACATCACTTTAGATGATG
>hsa_circ_0000770	chr17	40879652	40880970	-
ATTACAGCAAGATGGAAATACCAAATCCCCCTACCTCCAAATGTATCACTTACTGGAAAAGAAAAGTGAAATCTGAATACATGCGACTTCGACAACTTAAACGGCTTCAGGCAAATATGGGTGCAAAGGTAAAAAATAATTCCCAAGTGAAAGTTTATATATTTCAATATACTGACCCAGTGTAAAGGGGTTGGAATTTTTTTTTTTTTTTGAGACAGAGTCTCACTCTGTCACCCAGGTTGGAGTGCAGTGGCGTAATCTCAGCTTACTGCAAGCTCCACCTCGCAGGTTCACGCCATTCTCCTGCCTCAGCCTCCCGATTAGCTGGGACTACAGGCGCCTGCCACCACGCCCGGCTAATTTTCTTGTATTTTTAGTAGAGATGGGGTTTCACCATGTTAGCCAGGATGGTCTCGATCTCCTGACCTCGTGATCCGCCCGCCTCAGCCTCCCAAAGTGCTGGGATTACAGGTGTGAGCCACCGCGCCTGGCCCAGGGGTTGGAATTTCTTTTTAACTTTTGTTTTGAAATCGTAACAGGGCCAGGTGCGGTGGCTCACACCTGTAATCCCAGCACTTTGGGAGGCTAAGGCAGGTGGATCACCTGAGGTCAGGAGTTCGAGACCAGCCTGTCCTACCTGGTGAAACCTCGTCTCTACTAAAAATACAAAAATTAGCCGGGCGTGGTGTCATATGCCTGTAATCCCGGCTACTTGGGAGGCTGAGGCAGGAGAATTGCTTGAACCCAGGAGATAGAGGTTGCAGTGAGCCGAGATGGCACCACTGCACTCCAGCCTGGGTGACAGAGCAAGACTCCATCTCAAAAAAAAAAAAAAAGGCCAGGCACGGTGGCTCATGCCTGTAATTCCAGCACTTTGGGAGGCTGAGGCAGGCAGATCACTTGAGGCCAGGAGTTTCAAACCAGCCTGGCCAACATAGTGAAACCCTGTCTCTACCAAAAATACAAAAATTAGCCAGGTGTGGTGGTCTGTGCCTGTAATCCCAGCTACTTGGGAGGCCGAGGTAGGAGAATCGCTTGAACCCGGGAGGCGGAGGTTGTGGTGAGCTGAGATCGCGCTACTACACTCCAGCCTGGGTGACAACAGAGCAAGACTCCATCTCAAAAAAATAAATTATTAATTAATTAATAAAATAACAATATATCTTAATCTTTTCCATGGCTTTGCTAGGCTTTGTATGTGGCAAATTTTGCAAAGGTTCAAGAAAAAACCCAGATCCTCAATGAAGAATGGAAGAAGCTTCGTGTCCAACCTGTTCAGTCAATGAAGCCTGTGAGTGGACACCCTTTTCTCAAAAAG
>hsa_circ_0037013	chr15	96812000	96834012	-
GTCCCAGTTCCTCTGGGAATCGTCCTGTATGCAACATCTTCACAAGAGTGGCAGGCAGTTGAATCTCTGGCCTTCGTGGGACCACTGGACATCTGGCAGAGAACCAGGAAACCACGGTTCCCTTCTGTGAGTCCCTCAGCCGGAAAACTACAAGGTGTGTGACTGTAGGATGAGGCTTTTTGAAAGATGAAGTACGACACTTTGAGAAAGTGTTTGGAAAGAAACTGGCTGATGTCGAATGGAAATCTGAACATTCACAGATTTCTTTTCCTAGATATAGAAACGCAAAAGCTTACATGTACACATTTAAAAAAAATTAAATTATCTTTTCTTTCTTGCCTTCCTTTTTTTCCCCGCTTTTTTTGTTTTTTTTGGTCTTTTTCTTTTATTCCTGGTTAATAGTAATTCCCATTTTTAACCAAGGAGTGGTAAAACTGACACTGTCATATTGCTGATAGGATATATTAGCAAAATCCTTTTGGAAATTCATTTGCAGTGTGCATCAAGGGCCCATAAAAATGTATGAGAACTATGTGATAATAAGGAAACAGGATATGCACTCTTAATGCTTATAAATACATAGGCAAAATATACGTAGTCATACTAATAGGTAATATTTATTGTCTACTTAATATATGACAAGCACAATGCCACATGTTTTACAGGCATTGTCTCATTTATTTTGTACACAGACTTTGTGTGGTGGATATTATTATATCTCCATTTTATAGATTAAAAAAGAGAGGCCTGGGGAGACTAATTGGTTTATTTGGAGTCTAGTGTGAGATTTCAACCCATCCTAATTGATTACAGAGCTTACACTATTAATTTATAATACCTTATCATTCCTCATAATATGTGGTTATAAGTAAAAAACAAACATTAACAACCAAAAAAAAAAAAAAAAACCCACACCAGCAAACAAAAATCAGAGAAGCTCTTCTCTTATAATAACCACATGAGAAAATAGGAAAGCTTAGACTGAGAAAACGGCCAAACCTAAAAAAGCGTATTTGCAACCAGTTAATAAAATGACAGGTAGCCTTCAACACTTAAATGTTTTAAGGTTTTTTTTTCTCTGGATGGGGATTAGACCCTATATGAATGATTTTTGACCAAAAGAATCTAATTGATATTATTCTGCTAATTTAAGGAGTTCAAGGGAACAAGTCTTACATGTAGTTGCAAAGGACTTTGAAAGGACTTTGTCCAGACTTAGGTGAGAATTTTCTTTTGGACTGGGTCCTAGGTTAGTGTTCCTTAACTTTCTTAACTTATATTGTGTGAGAACATAGCTGAAGATATTAATGGAATCTATGGTTTCTCTTTCTCTCTCTCTCCAGAAAAACACATATATTAACATTATTCAACATTTTGCTGTATATATTTTAATTTTATCTTTTTTTCAGGAAACTTTGAAAATTTTAGGTTTATTGCTGGTTTAAGATTTAAACTAAAATTTCCCTTTCTGTTTTGGCTTCCAGAATGTTCTTTATACCTCAGAGAGAGGACTTTCCTTTTTCTAATAATTTTTTTTTTTTTTTTTTGAGACAGAGTCTCGCTCTGTCACCCAGGCTGGAGTGTAGTGGCACGATCTTGGCTTACTGCAACCTCTGCCTCCCAGGATCAAGCCATTCTCCTTCCTCAGCCTCCAGAGTATCTGGGACTACAGGCACACGCCATCATGCCCAGCTAATTTTTGTATTTTTAGTAGAGATGGAGATTTCACTATGCTGGCTAGGCTGGTCATCTTGAATTCCTGACCTCAAGTGGTCCACCTGCCTGGGCCTCCCAAAGTGCTAGGATTCCCAGCATGAGCCACCGCACCTGGCCTGTATCTCTAATAATTTAAATACTGATGCAGTTTCTTCAGAGTGTTGTCTACACCTGGAAAACTGAGGTCGGTAAAGTAAGCAAGTATAATGCATAATTTAGTTTCAATGTTTTCATTAATATGATACCATACCATTGTGAACACTTGTATTTGGTTGCATGGCTAACAACTACCTTTTGGATTTTTCATGTTAGAATGAAAAAAATGCATGGCATACATCACCAAGAATCAAAGGTTGTGCCTGGCAGTGTAATTGACTATGTAATAAAGAGAGAAGCTTTGCTAGGTGAGTGGACAGCATAATGAGAGGCTTTGTTCACATCTGCAGAAATGCATTTTCGTTAAACACCTGTGTTAAGCACAAGCACATAAGGCACAGTGATAGATGGATGTAAAACATGGGTAGATGATGTCCTTGTATGAGATTCTACAAAGACTCCGATGTGTTGAGGTTTGGAAGCATTCAGGCAGCCTCCTGGCACTATTGGCTATGCTGCTAATGAGATTACAGGCAGGGCATGATTTCATTCCATGTAATATTTTTGTCATTAGGAAGAGGCAAGTTATTTTTACCTGTCAATTTCTGTTTTTTGAAATTGAAAAATTCTCAGGTACGAATCCCAAAAGACTTTACATGCAACCTCCATGTCCTATTCAGGACTGTTCAAGGAGAAGACAGAAACACCATGTTTAGAGGTCATTGGTCCATCTACTCTAGAAACTTCCCCTTGGCAGTGGTCCCTGCCTATGTTACAGAAGACGGCAAAAATACGAGCCATCGTGCATCTGGCCAGTTCTGCAATGCTCTATCCCAGGGGGAAATTCCTTCCTCACTCCAGCTGGTGAACAGCTATGCCCTGGAGCCCAGGACGGACATGCCTTGTAACTTTTTAACTTAGTTAGTGTAACTACCAATATTATTCCTATTCATATAAATGTCTAATCCTTTCTTGAATCTTGCTAGACTATTTGCCTCAATAATATCCTGCGGCACTGAATTCCACAGGTAGATTATACGCTGCTTTAAAAAGTATTTCCTTTTCTTGGTTTTAAATTTGTTGCTTTTTAATGTCACAAAATAGCCCTTGTTCTTGCATTAAGTGGCACAGGATAGAAGCATTACAAATGGACCCTTATTTCTTCCAAGCAGTTTCTTCACTAATATTAAAACCCTATTTTCTTCATATATTTTCTATTTTGGCATATATAATCTTGATTTAATGAAATGATTTATGTAATTAGTCTCACACTATTTTATGAACATAGTAGGCACTGGTAAAAAGCTTTCCTTGGCATTCAGTGTCATTTATTGGACAAATATTTATTGAGCATCTATTATGTGCAAGAACTGTTCTAATTTTGGAGAGTCAGCTTCACATAAGACTGGGTCATTTTTCTGAAGGACTTACTTTTCTAGAGAAGGAGATAAGCAGTAATATAGTGAATAAATCTATGAACCTCATGGTTTCAGATGGTATTAAGTATTACGGGAAGATTGAAAGGTGGCTGGAGCCGATTTGCATTGCACAGTCAGGGAGTGGCTCTCTGAAAAGAGGACAGTTGCCATCAGCTGTCAAGGAGCCCCTTATGTGAAATCTCCATGAAGGTGAACTCCAGCTCCGAAACAATGCCCAGTAGTTGTTGAGGCTCAATCATTATTTGTTGAGTGCATAAATGAATTAAGGTTGAGAAGGAAAGCCTTAGTTACTAAAATCACCAGGAATTTACTCAGTGGATTCAGGGGGATCATTTCTTGAATCCCCGTGTTCTGTAACTCCCAACACTGTGGGAATAAACAAAGCAGGGGCTGTAGTTAGTTAGACTGGGTTTCAAGACCTGACCATGGTCCCCAGCTTACCAGCTGTGTGTCCTTGGGCAAGTTACCTAATTGCTCTCATCCACAGAACCCTCCTTTATAAAAATGAGAGTAAACTTTCTTCCTTCATGGGAGTTGGAGGTTTGAAGGCAAAGTTAACGTGGAAGTTCTTTTTAAACTGCCAAATGGTGTAGAGGTGTGGTTATTCTTGAGGGAACCAGCTGTTCCCAGTGTCAGGCTCTGCTCTTTCATTTTTCCCTCGTTCCCTTCCTCATGTTCTGCTTCCTTCCATTCCCTAGTTTATCCCTGCCCCTGCCTAAAGCCCACCAGGGCATCCATGGGACTTAGCTTTCTGTCCCGGAGGTGGCTCAAGCAGGGTGGACATACCTTTCTGAAATTCTTATCTATGTCTTAGGAACTTTTACAGTGGAGCTGTTGTGTATTGATGCAGCGGACTGGATGTGGCTTTCGAATAGTGATTGTCTGCTTTTATTTTGTTTACTGCTTAATCTGCTGGGGTCAAGTTACCGAAACTTCTACGTATAAAGACAGTCCTTGCCTGAATTTCCGAGGGAATCTTGCCCCAGAAATCAAGCCTTTGGTTGCAACGGGCTGCCTGGCTGCCTTCGGCTTCCCTCTGTGTTCCAGCCTGACTGGCATATGCATACACTGTTTCCTCATGTTGCCTCTTGTTATTCTTTTTAATTGTCCCTTAATGTACGTTTTTTTTTTCGTTTAGGCAATTTGAAATAGAGCATGTGCAGCTCTGCATAATAATATATGATAGGAAACATTTCAAGGAATAAATTATTAGAATTGTTTACATGCATGGTTCAAATTTACTGGCAAATTGCTTAGGCCTCAGTTTTATGATGTAGCTGCCAGCTAGGCTCCTTCAGGGTGAAACTCTGAAATAGGAGAAGCTGCCCAGCGCTGTCCCTTCCCAGCACTTCCTCTCCTTGTTCCTGCCCTTTCAACACCTCCCTCCTTTCCCGCCCCCAAATAACTCTGTGGAGCTGCCAGGCCTTTTGCACCTTAATGTGAAGACATTTCGTGGGTCCTCCCCGGACCCGCCCCCAGCAAAGGTGAGGTGCGCAAAGGAATAAATCTCCAATGGTGTAATTTTAGACACTGTGGCAACTGGGCAGCGCGGCTATTTTTGGCCATGGGGCTTTCTCCTTGACCTGAGATGATATTGCCTGGCTGCTGCCAGTGCACCCGGCCAACCCTGCACGCGGTCCTTTTCGCAACGTGTTTGCCATTCCTGGGGGCTGGCTTCTTCCTCTTTCTGTCAAGCAGCTCTGTGCTCATGCACGATGCTGTGTGTTTGAGCAAGGGTGTGAAGCGGTCGACGCGTGCCCACCTAGGCTTGCCCCAGGGTGACACTCTCAGGCAGTGGTCAGGCCACCTCTGAGGGGCAACGCAGATGGAACAGACGTCCTTTCACATTGGGGGTGGGGGAAGATTTCCGGTCCAGTTTCTGGGTCTCCCTCAGCCTCCATACTTGATCAGCTGCTCAGCGACCATTCTATGAGTCACTCCTTCTCTGGGTAAGGCGAGCCAGGCAGCCTCCAGGCCACAGGGTTCATGCATTCCCGCCCACACTGCTTCATTTGAAGCCGCATCCTCACAGAGATTCTTCTGACCACCCGGCTTGCTGTCTTCCCACTCAAGCTCCTCATGCAGCTGCTGTCTACAGACCCCCTGGACTGCCTGGGGAAGTGAGTCGGAGCTCCTGCAGCAGAGGGGTGGAACAGCTACACGAAGATCCGAAGGTGGCCAAAAATAACAGCGCTTTCCAGATGAGGGTAATGTTATAGCCAAGATCATCGCTGGGGTAGGGTGTCTTGTTCTTTGTTTTACAACCTAAAAAGTACACAGAAGACTCAAAGATCATTCAGGAAGGAGGAATCAAGTCAGTACAGAACAGAGAAATGGGAGCAGTTAAAAACAAAGGAATTGAGTTTCTTTATGCCAAAAGAGAGAAAACAGAGGCCTTTTATAGATAGAGAGAGAGCCCTGGCTATCTGGATGGAAGATCTGTTTTCTCCAGCTTCCATGGCCGCAAAAGAAGGGGAGAATTCTGAATTTGCAGAGAGAGAGAGAGAGAAAAAGTGAGAGAGAGAGAGAGAGAGAGAGAGAAAGGATATAAGGAGAGACTGACCAAGGAACAAAAGAGCAAGGAGTTAGACAAAAAGGGAGAAAAAGATCAAGAGACAATGTTGCCGTCTCTTATCTGCTATTGGATGAAATTTAATAGAAACGTATTGAGAACCAACTATATCTAATCCAGTTATCTATTTCTGCATGACAAATCGCCCTGAAATTTATTAACTTAAAATCACAAAAATCAAGTTATGATGATCTGTCATTGTTTTGAGTGTTGACTGGGATCAGCTGGGTGGTTCCCACACAGTCTTTCTTGAGGATAAAGATGAGGTCTGGCGGAGGCCAAGGCTGGAGTCATCACTGAGGCTGCCTCACTCTCATGTCTGCTGGTTGATGTTGGCCATGGCTGCGACCTCAGCTGGGGCTGTCAACTGGAACCCCTGCATGGGGTCACTCCATGTAATCTGAACTTCCTCACGGCATCTCATCCTTGCACTTCTCACATGGCCACTCAGGACTCCAAAGATGAGTGTCCCAAGAGAGTAAGGTTGAGGCTGAATGATTCTTTATTTTATTTTATTTTTTTTCTTGAGATGGAGTCTCACTCTGTCGCCCAGGCTGGAGTGCAGTGGCGTGATCTCAGCTCACTGCAACCTCCACCTCCCGGGTTCAAGCGATTCTCTTGCCTCAGCCTCCAGAGTAGCTGGGATTACAGGCGCCCGCCACCACGCCTGGCTAATTTTTGTGTTTTTAGTAGAGAAGCGGTTTCAACATGTTGCCCAGTCTGGTCTCGAACTCCTGACCTCAAGTGATCTGCCCGCCTCGGCCTCCCAAAGTGCTGTCATTACAGGTGTGAGACACTGCACCCGGCCCAAATTATCCTTTTTGACCTACCAAGTGACCTTTTCTATTGTCCACCAATCACTAAGATCAGCTCAGATTCAAGGGCAGGGCATTTAGATACCTCCTCTGGATGTGGGGAGTGTTAAAGAACTCATGGACATGTTTTAAAACTGCTGAAGTGTCCAATCATGGTGTCAGCTACTCCCAGCCTCTCATCTCCAGGAGCTTCCAATCTCCAATCTCGTTGAAGCTATCAAAGTCAATTAAGTATTCTGTGAAAAGTAATAAAATAAGTACCCATTCACCAGGTGAGTGAGGTGATAGAAGAATGGGTACCAAGTGGGATACAAGATGAACACTCGCATTCGTGTAGGTCACAGACAGAGTGTACTTCGGAAGGCCTGTGGCCACTGATCATTTGGAGAGCATTGAAGGCAAATAGGACAGCAGTGGCCAAGGTTCCCTTACTCTGGAGTGGGGGTGCTTACTCGCCTTATTCAAACTTCTATGTCTGTGCTCAATGATTTATTTATCCTCCTCTGCCCCGCCTTGGTATGACCAATTGTCCTTTATTTCAATTACATCATTCTGCAATGGTCCAAAAACCTTGCCTTTTTTGTTCTTCTGCTGTGACTTTATCCTTTCTGTGCATGAAAAAGATTCGGGCCAGGTGCGGTGGTGGCTCACGCCTGTAATCCCAGTACTTTGGGAGGCCGAGTCGGGCGAATCACAAGGTCGGGAGATTCGAGACCATCCTGGCTAACATGGTGAAATCCCGTTGCTACTAAAAATACAAAAAATTATTTGGGTGTTGTCATGGGCACCTGTAATGCCAGCTCCTCGGGAGGCTGAGGCAGGAGAATCGCCTGAACCCAGGAGGCAGAGGTTGCAGTGAGCTGAGACCACGCCACTGCACTCCAGCCTGGTGACAGAGCAATAAATTTAAAAAAAAAAAAAAAAAAAAAAAAAGATTCACCTCCCCTTCTCCTTCCCTACATACTTGCTACTCCATTGCCAGTTTTCAGACCAGTGAACTTCTCTCTGCCCTTGTCTCATTCCTCAGTCAACTGCTTGCAATATACATATTCATCTTGTTTTCCTTCTTTATGGCCACTGTCTCTTGCCTCCTCAAATCCTATCTTATATTCCACGTGACTCACGCCCTTCTCTGCTCTGACTTGTCTTATCCCAGGAGCCAGTTGTCCAGCACAGTGTCATGGGACAGTGGGCCCTGGTGCCACAATGCCCGGCATCTCCACCAGATACAGCTTTGAGATCTTCATGATGAAGCTTGCTCCAATCCAAGGGCTGTCAGGTGGGGTTTGCGGTTCAGCTGCTAACCTTTCTTTGGTAAGCATTTACTATATTCCATCATTGCTGAAATTACTTTTAATCTTGATTTGGGCCTTTAGTCTCCTAATAGCACCCACTTGGGACATTCTTTGTTTCTGTTTTGTTTTGTTTTGAGATGGAGTCTTGCTCTGTTGCCCCAGTTGGAGTGCAGTGGTGCATTCTCAGCTTATTGCAACCTCTGCCTTCCGGGTTCAAGCGATTCTTGTGCCTCAGCCTCCTGAGTAGCTGGGATTACAGGCTTGTGCCATGACACTGAGCTAATTTTTGTATTTTTAGTGGAAAAATTTTGTATTTTTCTACTAAATTTTTCTACAAAAAATTCTTGTATTATTCTACTGAATTCTAAAAATTTTGTATTTTTTCTACTAAAAATATAAACATTTTTAGTCATGTTGGCCAAGCTGGTCTCAAACTCCTGGCCTCAAGCGGATGCCTGCCTTGGCCTCCCAACATGCTGGGATGACAGGCATGAGCCACTGTGCCTGGCCAGGGGACATTCATTTTTAATTCCCATGTAGGCTGGGTCTCTTTTATCCTCTTAGTATAAAGTGATATATGTCCACTTTAGAAAATTTAGAACACAGAGACAAGCAAAAATAAGAAAACAAATACTGTAGACAGAAACATTGTTAACAACTTGATGTGGGCCTTTCTCATCTTTTTTCTTTCTAATTATGGTTTTTATATCCAAAAATGTAGCATCACCACTTAGATGGTCAGTGCTTCCGTCTGAGCTACTTCCTATTTTACTGAACCAGTTCTACAGAATTCTATTCCCTGGCCCCAGCTGATTGGAACAGGTGTGGACATCTGGCCCAGCTGGGCTAGTCCCTGCTCTTTCCCTGGGATTAAATTAGATTGTATGCAGCACATTGGCATATGTATTAGTCTATTCTCATGCTGCTAATAAAGACATACCCGAGACTGGGTAATCTGTCAAGGAAAGAGGTTTAATGGACTCACAGTTCCATATGGCTGGGGAGGCCTCAATTATGGCAGAAGGTAAAGGGGAAGCAAAGGCATGTCTTACATGGCAGCAGGCAAGAGAGTTTGTGCAGGGGAAGTCCCCTTTATAAAACCATCAGAACTCACGAGACTTATTCACTATCAGGAGAACAGTATGGGGGAGACCACCCCTATGATTCAATTGTCTCCACCTGGCCCCTCCCTTGACACATGGGGATTATTACAATTCAAGGTGAGATTTGGGTTGGGACACAGCCAAGCCGTATCAACACGGGATTAGAATTTGTACCTCGAAAGCTAAAGCTTTAGTGGAGAAGGTGGTTTGCAAGAGATGAGTAGAGGAGACAGTAAGAAGCAGAGGAAGAGATGGCGGAGTTCTAGGGGCAGAGACTCCTTGTATCCTGGCACTGATCCCTGCAGGGAATTTTGTGGAATCGCCTTGCATCCTTACCTAATATTCGTCTTTAATGGAGCAGTGTCTATGGGATTCTGATATTTTCATCTAACAATGCCTGTGCAGAATGACAGGCACAGGCTTTGGTCACTGAAAAATACATCATCGTTTTTTTCTGAGTCATCATATGTCCTCCTAGATTATAATTTTCATGGCTGCACAGTGACTATTGTGGATGTCTCAATATTGATGGGAGAAGTGCAATTTGCGGGAGAAGCTTGAGCTCTGGTGTTAAAGAGTACTGAGTTCCAATGCCCTGCCCTGACATTGTTGGCTATGTGATTTGGGCAAATTATTTAAACACCCTATGCCTCAGTTCCCTCCTCTGTAAGATAGGCACAACAATAAGGTTAAATGATGTAATGATTCTTAAAGTTCACAGCACATTTTCTGTCATATAAGTGAGGGGTCAGTAGATTTCACCTCTCATTATTTATAATCATGAAACCAGTATTCTGTTACTGCTCATGTAACAACCCTTCTATTTTCCACATCCTCCCCTGCCTCCTCCTCCTCCTTCTTCTTCTTCTTCCTCTTCTTCTTCTTCTTCCTCTTCCTCTTCCTCTTCCTCTTCCTCTTCTTCTTCTTCTTCTTCTTCTTCTTCTTCTTCTTCTTCTTCTTCTTCTCCTTCTCCTTCTCCTTCTTCTTTTTCTTCTTCTTCTTCTTCTTCTTCTTCTTCTTCTTCTTCTTCTTCTTTCATGGAGTTTTGCTCTTGTTGCCTAGGCTGGAGTGCAATGGTGCGATCTCAGCTCACTGCAACCTCTGCCTCCTGGGTTCAAGCAATTCTCCTGCCTCTTTTGTATTTTTAGTAGAGATGAGGTTTCACCACATTGGTCAGGCTGGTCTCGAACTCCTACCCTCGAGTGATCTGACCACCTCAGCCTCCCAAATTGCTGGGATTACGAGCATGAGACACCATACCCGGCCTCTATTTTCAACATTATAAACAGAATGGCAGTGAACATCCTTACAGTCAAATATTTGCACATGATTATTCTTTGAGAAAAATGCCAAGAAGTTGCATTATTGGATCAAAGATTATGGACATAAAATTTTTTAAAAAACATACACTAGGAGCCAGGCTTGGTGGCTCATGCCTGTAATCCCAGCACTTTGGGAGGCCGAGGCAGGCAGATCACAAGGTCAGCAGTTTGAATCCAGCCTGGCCAAGATGGTGAAACCCCATCTCTACTAAAAATACAAAAATTAGCTGGGCTTGGTGACTGGCGCCTGTAATCCCAGCTACTCAGGAGGCTGAGGCAGGAGAATCGCTGGAACTCGGGAGGCGGAGGTTGCAGTGAGCCAAGATCACACCACTGCACTCCAGATTGAGTGACAGAACAAGACTGTGTCTCAAAAACAAAACAAACAAACAAACAAAAAACATACAGTAGGATGGCTGTCTCTGAATCTTCAGTGTTGCCCACCACCCTAGCCTTATCCATTGTCTTCTTGGCCTCAGATTTAGAGAAAACATGTTTCTTTCTGGGTCCAGGATGTGGTCTATGTTCACTTTCCGACAAAATTAAAACATCACATCTGACATTTGAGTTGAGACTCTTTGGGTAAAGTTAATTAATTCATTTAGGTATTCACTTACTTGTCAGGTATAGATTAAGTTTATATATAGCCTAGATTTATGGATTAGATTTATATTTTGAGAGCTGGCTGGAGTGTTGCCAGTGATGGAGTGGACTTTGCAGCCATCATAGGAAGAGTTCCAGATGGTCCTGAGGAAGTCAAATGTAGACTAAGGCTTACAGTATCTGTAAAATCATTCCTTTCTAGAAACGGGGACATTTGGAATATCTTTATCTTTTAATGTGCCTGGAATGACCTGCCATCAGCAGACCCTTCCCCGGCTTCAAGGCTCTGGAAAATATCCACATGAAATTTAGTGAGATGCTTCTTTGAGCCACCCACTGTGCTAGGCAACTTGGGAAGACAAAGGTAACCCTACATGATCCTTATCCTCAAGAGCATCGTTTGTTGGGGAAGTAGATGTGCAAACAATTAGAGGGCAAAGTTAAATTTGCCAGATTGGTGGTGTGCACCTGCAAGGAAATCCCAGAATAAGGCATTCCATGAGCCAAGGTCTGCATGCAGTTAGCCACTTGGTCCCCGGGGGGTTTTAGTTGTTCTAAAGTCATAGTATTTGATTTTTCTTTTTAGTTACCAACAATGAACACTGGAGATTTTAGATAAAAATACAGATTTCTGTCTTACCTTGAAAAAATGAAAGAATTGACAATAATTAGCCCCTATTCCACCATGGTAACAGTGAGGGATGGCTGATCTTTTAACCAGAGAATGAAATGACTTCTCCTGCTGGGCATGGTTCATGTCTGTAATCCCATTACAGGTTCATGCCTGCAATCCCAACACTTTGGGAGGCCAAGGTGGGCGGATCACTTGAGGTTAGGAGTTCGAAACCAGCCTGGCCAAAATAGTGAAACCCTGTCTCTACTTGAAATACAAAAATTAGTCAGGTGTGGTGGCAGGTGCCTACAATCCCAGCTACTCAGGAGGCTGAGGCAGGAGAATCCCTTGAACCTGGGAAGCAGAAGAGGAAGTGGTTGCAGTGAGCCAAGATTGTGCCACTGCACTCCAGCCTGGGTGACAGAATGAGACTCCATATCAAAAAAAAAAAAAAAAAAAAAAGAAAGAAATAAATGAGTTCTCCTTTTTAACTACAGTCCCCACTACTCCTTACAGTTTTATCCTGTACTGCTTCATTTATTTATGCTGTTTGTGTGGGCCCTGTGAGTTTAAGAACATGGCCTAGTGGAAGGAGGCTCTTGTTCTTTCACAGGATATCAGGGAAGATCAGAAAGATCTGCTAGAGGGGAGACCTGCAGGGTAAGCAGAAATTTGCAAAGTAGAGAGGAAGAAGGGAGGTGGAGCACCTAAGGCAGGGGCAACAGCATGTGCAGAGGCATGGGGCTTGGGCACAGAAGGCCTGCTTGGACAAAGACAAGCTGACAAGGATAGCAAGAAAGTTGAGTATTTAATGGAAGGGATCAAGAGAAAGAATTGGAGAAATATGCAAGTGCCAGCTCACGAGCAGTCTCGCATACCGAAATAGAGGCTTTGGATTTTGCTCTGTAAAAACTAGATTCGGCCCGGTGTGGTGGCTCATGCCTGTAATCCTAGCACTTTGGGAGGCTAAGTTTGGTGGATCACTTGAGGTCAGGAGTTCGAGACCAGCCTGGCCAACATGGCGAAACCCCTTCTCTACTAAAAATACAAACATTATCTGAGCATGGTAGCGGGCACCTGTAGTTCCGGCTGCGAGGGAGGCTGAGGCAGAAGAATTGCTTTAATCTGGGAGGCAGAAGTTGCAGTGAGCCGAGATCGCGCCACTGCACTCCAACCTGGGCAACAGAGTGAGACTCTGTCTCAAACAAACAAACAAACTGGATTGGATGACTGATCAGATAACAGCTAAAAGAGTTTCCAACAGTGCCCCGACTCCATGCTGATGCTGTGGAAAGCACATGGTGTGCAGCAGCTCGTGAAATCCTGACTCCAAGCATATAATACATGTGCTGTTACAGAGGCGAAAAAGCAGATCGAGGGAGATAGGTTAAGTGACTTCTCCAAGGTCACAACCAATAAACATCAAAGCAGGAAGTGAACCCCAAGCTTCATTACAGAGCTTGCAATCTAATCATCGGGGCACCCCACTTCCCAGCTGGATTAGTGCTTCTGAACAACTACCCTGGCAGCAAAGTCAGGGTTGCATGGAGTGTGAGTGTGGGGACACTGAGAGAGCAAAGCTGCCGAGCTACTGGAGACCCCTGCATTGGCCAGAGAGCAGGAGGGCCTTCACCAAGGTGGCCTAGTGACGTGAAGAGGACGGGGTGGATGGGGGAGATGTTGAACAGGATACAGGATGGACCAGCGGGACCCTCCTTCATGGAACCTGCTGGCCATCGCATCGCCTTTTCTTTTCCTTCTTGGAATTCTCGGAGCACTCTGGGCGTCTTTCCTAGGGTTTGCTTCTGCCATGTCCCCATCCAGTTATGTGCATCTTATCATATCTAGCATGTTTTGAGTTCCTTAAGGGCAGGAGGAATTATGCTTTATTTGCCTTAATATTTTTTTTAGTTTTTACATTGCTGAGCATAGTGCTTTTGTAAATGAATGAATTCCAAAATTATCTTATTCAGATCATTTCTCCTTATGTCTGCATTTTATAAGTTAGTGGCAAGTTAAATGCTTTTTCTTTTAAAATGTGAAAATAATTTCCTTACACAATCTACTTTAAACTACATTAAAATATGAGGGAAAGTAAGACTGGGAAGTTGTTTAAAAACAGCAAACCCTTTAAGAGTCAATGTCACATTTATTGCTATAAAATATTTTTCTCTCTCTGTTAGACATCTGGTTCCCATTACGTACAGTATTGGGTACTTGAGTTCACCAGCCATATTGCATACCAAGCAGTGTGCACGCAAAATCCCCACCGACATCCACCCGTATGCATTTGCACCAGGTAATTCTTTACATTTACAGACAACCCTTCTATCACCAACTTAATTCTTACCAATACATTTTTGAAGTTACTTTGCTCATAGGTATCTTAAGACCAAATTGCCTATATCTGAGAAGTGAAGAACTTCAAAATCCTGGAGTCTTTGCTTTATGTCATTGTACAACCCAACTATCTATAATCTGGCATTGAAGTCAATGAAACATCTAAATCTTAAGTCTATATTTTCTAGTAACATTGACCCAGAAATGAGAAACACAATATGGAATGTTTGCTAATGAGTCATGAATTTCATTATAATTGCTTCCACATTCAGGATAGCTCCCTTAAAACCATCTAATCTTGACATATCCTGCAACAATCCCATGTGTTGTAAATGATTTTGTTTTATTTCTTAGGTTACTGCTAAGGGCTTATTTTCTGGTTCATTTCATTTTCTTAAAACCACACACACATGTGCATGTGCACACACACATTCAGACATACACACCTCACCTCAATTTCTATTTTTTTGAAATAAAATAATTATGAAATAAAAAGGAGCCCTAATCATTTGGTTTGAAAATAAAAATAAACACATTTAGGGAAAAAGTTGAAATACATTCCATTTTACAGCTCTAATTCAGGTCTCTGAGAATTAAAGCCAGAATTAAGCAATGCCTAGGCAAGCAGTAGTCTGTACCCTTTGGAGATTTAAGAACCTATATCAGAATGGACAGACACAACTGGCATTCAGTACTGTAATGATGGAAAATTAAATACAACTTTAAAAAACTGCTCACTTTAGAAAGTGATCTATTAGCGTTGTACGACTTCAGCACTTAAAGTGACTGATTCTAATTGCAGGATTTGGCCAGTAGCAAGCATTAAAGAGCTGCAGGATCTTGTATTTTATTTCTTTTGGGATATTTTAACTGGATTTTCTCTGGAATGAAGCTTTATCCTTGCCACACAAAAGATCGTGTGGAAGAAATTTCTCTGTTCGATGGAACGAGAGGTAATTATAGTTTCTTCTTCTTTGATTCATGATTCAATACGCCAGATCCTAAGAACATTCTTGCATTTATTCTCCCCTTCCTTTACTAAGTAAAACTCTATTTTTACAGCTCATGGATATTATCCTGAAGGACTAAAGATGGATGCCCTTCTCTAATGAGCTTTAGCAAGCAGAGAGGCACTCTTTTCCTGCACCTGGTTATTTTACTTTGTCCTTCAGAATCTCTCCGGGATAAACCGGTGGGTCTGTAGGATGAAGCTACCATGCCATACCTTGAGCCGAACTTATTTTACATAGGTTATCACAAAACTACAGGGACTTCTGGGCAGGTATACTTCTTAGATGTACCTACTAATGAGTTTGCAGTTTCCAGAAAAAGAAGGAAGCGTGTGGGAGAATGTCATTCATCTTTGAATTTGACTTTAGGTTTATGACATCTACAGGCTATTTCAGAATTTTCATTTGATTGACTACAGGAAACTAATTAATTGAATAGGATTGGAAACTGCAGCTCTTTATGCTAAAAGAGTGTTTTTTTTGGGGGGGGTGGGGGTTGAACTTACATGTTTAAGCAGTTTAAGACATATTGAAATTTTACCTTAATCTGCCGTATGGATTTTTTTGTTGGTGGCTTTCAGATCTCTCAGGTAGTAGAAGAATTGCCTACCATGTTTCAGAGTTTAGATGTGATCACCTACATTGTTATCCATGTAACCAACAATGGGATCTTGAACATGTAATTTAAAACTCCAGCGCTACTGTAAACGCTAGCCTTATTTATTTAAAACATCACTCTCTGAAACTGACATTATTTTCTTAATAGGACAACACTGGGTAGAAAGAAGTTTAAAGGCACTCTCTGACTTCTTGGTGAATTTTTCACTAACAGTTCCCCGTTGCTCATAATTGCATCCTCTCTTCCAAAACCTAGAATCTGCAGAAGAGAGCAGAAATACTTGTTATTGACCTGAATTAGGATAAAAAGAAGAGAGAAGATAAGATCATAGCTGTTGGCACTTTGTTTATGAAAACATCATTTCGAAAATATGCTTGAATCAGGCAAAAGTAATGCATCTCCTTCCTCTCCTAGCATATTTTAAATGCCAACCTAGCCAGACAAAAAGAATAGTGCCCCAAATTAGGGCATTTTCTTTCCTGTATGCTAGTGTAATATATGATAACATCATTTAATTATTATTTGTGACATTTCAACTACATTTTAGATATTATAGAAATATATGCAAATATATGTAAAAGTATAAACATAAAAATCAGAAAGTGTTTAAAAATTATCACATTTTATTTTGAAATAATATAGGACTCACTGAAGTTGTAAAAATAATTCGGAGAGATCCCCTGTACCCTTCACCCGGCTTTCCCCAAAGACAGCATTTCACATAACCACAGCACATTCTAAACATTAGGAAATTGATTCAATATTGTTAACTCAGTTAGAGGCTTTATTCAGGCTTCAGCAGTTTTACATGCACTCTTTTCTGGGGTGTATAATAACATGTAGAAATGCATAAAACACCAGCGTTAAGAAAGCATCTCTCACCAATGAATATTGATGATATGCAAGATTCTCAGACAATGTGGTTTTACGCATCTTGTGATTGACTAAAAGAGAAGTAGAGCTGGTTGCATTTAGGAAGGTCCTTTATACCTAATTGCTTTAGCCATACGTTAATTAACTAATCAATTAATCAATCCGAATCAAGTGCCAACTATGAGCCAGCCTCTTTGATAAAGTGGAGACGCAAAGATGGAGGCATGGATTATACTCGCGAAGAACTCACAGGAGGAGATAGAAAATCAAATCAACAATTACAACACGTAGCTGCATACCATAACACAAATGAAACACACCAATATGACTAAGCACCTAAAAGTGCCCTGCACTGTATCAGGCATTAGGCATTAGGTGAATAAGATGCATGCTCTTCCTGTTCTGTGGAGCTCACTGCTGAGTGCAGGAGATAAGACCATTAATGAGCGATGACAGCAACGTGCTCTAACAGGGAGCTGTGGTTCGGCGTGGGTGGGTCCTAACCAGATCAGTGGGTCTAGGAAAGTGACTCAGGAGTGTGTCATGAGGTCAAGGCCAGCATCTCAAGACGCTCAGCATGACTACTTTATGGGTTCTTTGAACCAATCTCTGACTATTTTTCATGCAGACCCCGTAAAGCATCTTCTAGTTGTGCTATCGCATTTGAGCAGATGGCTTGCCGTCACGAGAGCAGTCAATGTTTCTCAGAACTGATTCAAAAGCTCTTTGAAGGCCGGACGTGGTGGCTAATGCCTGTAATATCAGCACTTTGGGAGGCCTAGGTGGGAGGATGGCTTGAGCTCAGGAGTTTGAGACCAGCCTGGGTGACACGGCGAAACCCCCTCTCTACAAAAAATACAAAAATTAGCTGGGCATGGTGGCATGCACCTGTGGTCCCAGCTACTCGGGAAGCTGAGGTGGGAGGATCAGTTGAGCCCAGGGGGTAAAGGCTGCAGTGACCACTGCACTCCAGCCTGGGTGACAGAGTGAGCCTCTGTCTCAAAAAAAAAAAAGCTCTTTGATATCATACCTGGTGTCAGATCTTCTCCATTCAATGCTGGCAGGCCTGGTGTTGGGCTCACATAAGACATGGGGTGAAGAGGGGTTTGCTTTCCCCCAGTGAAGGTGAAGTGTTTTCCTAGAGCATGGTTGGTTAGTTGGTGTTGGAAAAATATAACAGTTGTATTTTTCTTTCCTAACAAATTGAGGTTTCTTATTCAAAATGAGACAACACTATCACCCTCTAAGCTGCTGTGGGTCTTATCATCGGCCTTTCCTGCTTAGAACCCCTCAATTGCTTTACACTAGACTTAAGGTGGCATCCAAAATTCCTACCTAAGCATGTGGTCTACAAGGCCCTCTGTGATGTGGCTCTGCTCACCTATGTCTCATCACGTTCTGCTTTATCTCCAGGTCCTAGTGGTCCAAGCATGCTGGCCTGTTTATTATTTCTTTAACTTCCAAGCTGTTTCCTACTCCTGGACCTTTCCACATGTTTTTGGAAATGTTTTCATTTTTCCTGATACTTTTATCTATAACCTCATTCTTCAGGCTTCTATTGCAAGACCTTCTATGCTGAAGCACTTGTTTATATGAAGGCTTCACTGTAAGTTCCACTTTATTCTTACTTTTACTTTGTGTATTTATTATTGTATGCAATTTTCTATTCATTGGTGCGATTATATAATATTTATCTCTCCCATTAAACTGTAAGTTCCATGAGGGCCAGAATGATGTCATTTTTATGATTATCTCCTGAAGGCTCAATAAGCATTTGTTGAATGAATTATTGAATCAATGAAAACATGAATAAATGAAAGAAATAGTGACATATGCCCTTATTTCTTCTATGTTTAGGTAATGCTACACCTGAGATTTGGAAGTATCTATAGAGTGTTTTGGGATCATTTCTGGAGTTATTTCTTTCTCAAGTTCAGGCAGCAATCATTTTGCATAAAAATCATGGCTGGGCTGAGTGTGGTGGCTCATACTTGTAATCCCAGCAATTTGGGAGGCCGAGGTGGGCGGATCACCTGGGGATTGTGAGACCAGCCTGACCAACATGGAGAAAACCCGTCTCTACTAAAAATACAAAATTAGAAATTAGCCGGGTGTGGTGGCACATGCCTATAATCCCAGCTACTTGGGAGGCTGAGGCAGGTGAGGCAGGAAAATTGCTTGAACCCAGGAGGTGGAGGTTGCAGTGAACCCAGATAGCGCCATTGCACTCCAGCCTGGGGGACAAGAGCAAAACTCCGTCTCAAAAAAAAAAAAAAAAAAAATTCATGGCCGACATGATTCTGTGTACTTCAGTGGTTTCTGCTCTAGGTGTTTTATTGGTGAAGTTGTCATCTCAAGGCTACTCCAACAATGGGCAAACCGTAGGTTAGATGCCCACTGCTGACTGAAATGGTGGCCATTACTTTGCAAAGAATAGCCTAGAGCTGCTTTGCTAATCCCGGGGCTCTGAACGTGGCTCTTTGGTACACAGAGGGTCTTGAGCATGGGAGGTACCTTGGCAGACAGGTCTAGCACACAGTTTAAAATGTTTATATCTGCTGAATTCTAGATCCAAATCCTGTCTTCACTGGCTTCAAGAATCCTGTCTTCACTGGCTTCAAAACTGGGATGAAGGAGGCTCCTTAGTGGAGAGCAAAGCAAAGAGGTATTTGACACAGGGATAAAGGGATTGATAGAAGTCAGGGACTGTCTCCAGGGAGAAGTGATCTTTGAGCTGAATCTAGATTGGTGGTCAGGATTGAGTTACTCAGATGGACATACGTGACATGGTTTAAGAGTGGGCTGAGGGAATAGCAGTGCAAAGGCCTGAAGAGATGTTTAGTGAAAAGGCTCAACCAAATCTCTGGACATACAAAACCAACTAATGGACTGTGAGAAGAGTGGTAATCCCCCAGCCCTCGAATTTCAATTATGTAGATAATTGCTTCAATTTTGTGCCTGGTATGTACCCAGTCTAAGCATATGTTTATAATCTAACGTAGATTACTTAAATGTTGTTTGGTAGGTAATAATGCAGTGTGAATTTCAGTTTTTTGTTTGTTTGTTTGTTTATTTGAGACACAGTCTCCCTCTGTCACCCCCCAGGCTGGAGTGCAATGGCACGATCTCGGCTCACTATAACCTCCACCTCCCAGGTTCAAGCGATTCTCCTGCCTCAGCCTCTCGAGTAGCTGGGATTACAGGCATGTGCCACCATGCCCAGCTAATTTTTGTATTTTTTGGTAGAGACAGGGTTTTACCACCTTGGCCAGGCTGGTCTCGAACTCCTGACCTCATGATCCACCCGCCTTGGCCTCCCAAAGTGCTGGGATTACAGGGGTGAACCACCGTGCCCAGCAGCAGTGTGAATTTCATTACCTTTTTTCCTGGGTGTTTTTATCAAGAAGGGCTTGTGTGTGTGCGCACATATGTGTCTTTAAACTCATTTGTTAATCTTGCCCATGTATAAATAAAGATCACAGATCTTGTTTATGTTAAGAGCTGTGAGATTTTGGTGAGCTGCTGCTTCTGGAATGTATACCTAGTGAAGAGGCAGCATTGCGTACCAGAAAGAGCTCACGTTTTGGAGTTAAAGACCTGGGGACAAGGATCAACTTGGCACTTACTAACCTGTGACTCTGGGCAAGTTGCATAACCTCTCTGAGTCATAATTTCTCCCCCACTAACTTTGTGGTAATAATAAGGTTATTTGGCTCATTTATCTCATAGAATTATTTATATAAGGCAATCTATCTGAAAAAACTTTAAACATTATAAAGCACCTTGTAAATAGGAGGCATTTTTATTCTAGAAAAAGTGTACTTAAAAATATGACAGGTTATGTAAGTGAATGGAGAGGCCCTACCCAAGCTCAATATCATTTGAAAATTGAAAATAGCATATTTCAAATATGGCAATATGGCTAGACATTCAAAAGTTTCTGAGAGCAGTGAAAATTTACACTTATTGTGTTGCAGGCTTATAGTTTAGAAGGCAGTTCAATGTTGTACAAATTAAAGAGAAAGTCAACCCCCCAAATAAAGATTGATAAAAACTTTTGATTTTTAGAAAAGAAGGCATAAAGCAAATTTTCATGAAATATTTCTTGGTAACTCACTTTGCAGTATTTTTGGAAATTATGTGACAATAGAATTACTTTCCAGAAAATAGTAACAAACTTTCCCCAAAATGTTTTATTTAATCAAGAAGGAGCTACGTAACTGGAGGAAAGGCAAGCACATTTTATATGTGACAAACAACTATCTCACATATTAATTTCAAAATGTAAGACATCTAAAAGTGCACATCAAACTCAGCATTAAAAATTATTGAGATCCTTTGCCGTAAAAGTGATTTCCTTATATTTTCTAGAAACTCAAATTGGATCCATATTAAAGAAGAGAAGGATGGATTTGTTTAGACAACACAAACCTAGGAAGGGTTTGAGAGGTGAAACAAACTGGGTTATGGATGAACGGGGGCAATTGGAATGTAGAATTGAAGCAGTAATTAACATCTTGGTAAGTTACCCACCATAAAACGCTTTAGAGCAAGATAGATTTTTGTTTTTCTTTTTTTTTTCTTCTATTTCTTCTTTTCTATTTTTTTTCTATCTTCTCATGTAGGACACCCTTTTTTTTTCTCTAATTTTGAGATCCTCATGGATGAAAACAAAACATATATTGAAATATTGCATAGGAAGAACACAAATAGCTTTGATAATGCACCAACTGCAAGTGGATTCATTGGCTCTGTGTCAGCTGGTGCATGTAGGAAGCTGAAGAATATTTTCTTGCCAACGTTTTGGCAAGACTTATTTTTTCCCGGGGGGTGGGCGCAAGGGTGCAATCCAATAATAATTAAAAAAAAGACTGTATAACCATTGTGTAGGAAGAGCTTCAGCCACCCTACAGCCGAGAGCGAGTTGGTCTTCCACAAGTCACTGGGGGAGATGAAGGGTACACTGTAGTCAGGTGGAGTCTCTTTGGGCCTAAAATCACTATAGGACACTTTTCCAAAGTACCCTGGTGTCTTCAGTGATCCTGAGTGCTGGCACTTGCACTTTGTCACTACATCCATCCCAGAGCTGCCCCAGTGGCTGGAGGCCTCTTGAATATCAGCATCATGCTCTCCCCCAACCTAGGGGATTCGTTTTCCTCCCCTGCAGTAGACATTTGCGTGAAGGTTAATCCACAGTTAGGAGTTGCTTAACTCAAGCCTCAGAAAGCGTACACTGCATCTTTAAGAAATAGTTTACTTGTGAATCAGTAAACGTACTAGACAAAGCAGCCATTACTTATGCATTCCTGCATATCCAGCAAGGTGAAAATAATAGAATAAACATCATATACTTCATTATGATATCGGTTTACACTTCCAGGGTACACAAAAAGAGGCCATTTCATCAAGCTAATTGCCTGAAAGTAAAAGAGAGAGAACTTTAGCTATTAGTCTATTATGGGGCTTTTTTCTTAATCACAAATAGGGGCCGTGTGTCCCTGGGGGGATGTGTATTCTAATTTACAATTGAACTACAGATCAGAGCAATCAATCTTGGGCAGCACTTTTACAGTGTAATTGCTGCAACATAACAAAT
>hsa_circ_0016176	chr1	204563433	204577351	+
AGATGGGATCTTGCTCTGTTGTTCAGGTGGTGGTTTCAAACTCCTGGCCTCAAGTGATCCTCCTGCCTTGGCCTCCCAAAGCGCTGGGATTACAGGTGTGAGCCGCTGTGCCCAGGCCAATCCCAGAGATTTTGGTATGTTGTGTTTTTGTTTTCACTCAATTCAAAATATTTCCTAATTTCCCTTTTCCTTGGCCTATGGATTGTTTAGAATTTGTTATTTGATTCCCAAATATTTAGGGATTTTCTAGTTACGTTTCTGTTATTGATTTCTAATTTATTTCCGCTGTGGTCAGGGAATATATTTAGTGTGACATAAATCCTTTTAAATTTATTGAGTTTTATTTTATGGCCCAGAAGATGATTTCTCGATACGAGTTTCACGAAGACTTGAAAAGAATGTGTCCTCTGTTGTTGGATGGAGTGTCCTTGAAATGTTCATTAGGTAAGTTGGTTGATAGCATTCAAATCTTCTATATCCTTGCTAATTTTCTGACTACTTGTTCTATCAACTATTGAGAGAGGATATTAAAATCTCTGACTATAATTAAGAGTTGGGTTTGTCCATTTCTCCTTGCAGTTCTATCAGTTTTTGCTTCATGTATTTTGGAGCTCTGGTAAAAAGTATGTAAATGCTTAGAATAGGTATACAATAAAGAACTATTCAGCCTAATTATTAATTGAGAAAGTTGAGAAACCAGGGTCTAGGGCTAATTATTAGCCACTACAAAAGCAAGACTCTTGTATGTACTTTATCTAATGCCCCATGAATTATGGGACTTTCTAGTCTGGCCTGTAGGAACAGGCACCATTCCTAGCTTGTGTGAGTGTTGAGCACTGTTCCCTTTCATTATTATTATTATTATTATCATCATTATTATTATTATTATTATTTTGAGACAGGGTCTGGCTCTGTCGCCCAGGTGGGTGTGCAGTGGTGCAATCATCACTGCAGCCTCGACCTCCTGGTCTTGAGCCTCCTCCCACCTCAGCCTCCCAAGTGGTTGGGACTACAAGTGTGCGCCACTGTGCCTGGCTAAACTTTCATCCTTTTTTTTCTTCTTTCTTTTTTTTGAGATGGAGTCTCACTCTGTCACCCAGGCTGGAGTGCACTGGTGAGATCTTGGCTCACTGCAACCTCTGCCTCCCGAGTTCAAGCGATTCTCCTGCCTCAGGCTCCCAAGTAGCTGGGACTACAGGTATAGTTCAGCTTATTTTTGTAATTTTAGCAGAGACGGGGTTTCACCATGTTGGCCAGGCTGGTCTCAAACTCCTGACCTCAGGTGATCTGCCTGCCTCAGCCTCCCAAAGTGCTGGAATTACAGGTGTGAGCCATCACGCCCGGCAAACTTTCATCCTTCCAGATGATTCTTTCCCCAGCCTCGCATAGATTCCTGACCTACATGTGCTGATTGGTACTCAGCTGAATACATAAGGTGGGGACTGTCTCTTTAGATCTCCAGGATTCTCTCTCTGTGCAGTGCTTTCCTCTCCAGTTTTCTTTCCTGTGAATTCTAGCTGCCTTGTAGCTAGAATCTCAGCATTGTCTCCTCCACTCGGGGAATCCATCAGGCCTCACGTGGGCCCCTCCTCCCTACCTGGAAGGGGGCCTGGAAACTCCCTTAAGACAGTAAGCTGGGGCAATCACAGGAGTGACCTTGTTTCTTTCCCATCTCTCAGGGATTATTGCCTTTCATTATCTGGTACACTGTATCTTATAAATGGTTGTTTCACAGATTTTGTCGCTTTTGGTTGTTTTAGGTGGGAGGGTAAATCCTGTCTCTGTTACTCCATTTTGGTGGAAGGTCAGTCTCTTTGGATTTGGTAGACCAATTTTCAGATGCTGTGTGGAACTTGGGGCAAACCCAATAGGAGAATCCCAGTGGAGATCCTGAGGCTTTGTTTCTTTTTTTTTTTTTTTTTTTTTTTTTGAGATGGAGTCTCGCTCTGTCGCCCAGGCTGTAGTGCAGTGGCGCAATCTCAGCTCACTGTAACCTCTGACTCCCGGGTTCAAGCAATTCTCCAGCCTCGGCCTCCTGAGTAGCTGGGACTACAGGCACGTGCCACCACACCCAGCTAATTTTTTTTTATGTTTTTAGTAGAGACAGGGTTTCACCATATTGGCCAGGCTGGTCTCAAACTCCTGACCTTGTGTTTCACCCACCTCGGCCTCCCAAAGTGCTGGGATTACAGGCGTGAGCCATCATGCCCAGCCTGTTTCTTTCTTTCTTTATTTTTTTTATTGCCTATTCTGCTCGTGTAGAAATCCCGAGGCTTTGGAAGCAAGGACATACTCTCTTTCTCAGGTGATTATTCTCCTTTTAATAAGTAGTTTAGGCTTTTTATTGGCCCTAATAAACTGAACCCCTGACCGTTGGACACCACATCAGCATGCAACCCAAGCTACTGCTCATCATGAACCATGCCATGAATTCAGGCATGTCCGGCCACACTCCATAATCAAGTGCAAGTGATATGAGTGGGACTGGGCCAAGCAGGTACCAATGGCTGGTGTAAATGGGATGAGCTACTCACTTAAGCTCCAGTGTGCCTACTTCTGCTGCTCTGCTGCCTCTCCCTCAATCTGCATCTATGGCTGCATGCAGAGTTGACTGAGGAGGAAAACACCCATGACTGCTTTGCAAAACTCTTCATGATATGTTCGTCCCCACTCAAAGTAAACTGCTCTAGCCTTCTAGCTCCATTCAGAAGAGCCTCCGAAGTAGAGACCAGAAATCCTTCTAGTGGGCTGTGCTTTGAGCAGTACTGCTTGTTGACTGCTTTACTTGGAAGGAGAGATCGACTGAGGTAAGGCTCTTACTAATGCACGTGCTTTGCTAATGGTTTGGCCAGATGATCAAAAATGTGGAAGGGGTAAGATTCAAGGATTGGTGACAAGGAAGTTTAGAATAACAGAGATGTGGATGGGCCTCCTAGAATGACCAAAGAATATGAGAATATTTATGTTTCATGTGAACATTCATCAAGCTCCTATTGGTAGTCAGGTAGACAGGTAGACAAGGTGGTCTACTTTGAGGATGCTGATTAATCTCTTCCTCCAGTGACGCAGGGTTTGCTCAGTGGGCTCATGGACAGAGTGGCCCTGATGGCTCAGTGGAGGGCTTGGTATAGGCTTAGCCACATGGACTCACCAAGACTAACCTGGTTACAGCCGTTGTTGAATGCCCAACATTCTACAGCAGAAACCAACCCTGAGCTCCTGACTTGGTGCCATACCGTGGGGGGACCAACCTGCTGCTTCAGGCCCGGTTGGTTATTTGAGATTCCACTCATGGAAGAGTTATGCTTTGTCCTTCTGAAACATACACTCCTTGTGGAATGACGATCTCTGCCAACCAGTCATTTTTGTAATGATGGGGCCAGCCTGCAGACCAATTTTTGTTACCTTTTTTTTTTCTGCCCAAGGAATAGATATATGGTACACCAGGCTGTGACAGATAGATCTTGCTGCAATGGGCTTATCATCAAAAGGGTCCAGAGACAGCCTGTGAAGTGGTACATGATCCAGAGTCAGCTACAGGAAGAAATGAATAACCAAGTCTTGACACATTCATGCTTTGCACGGGGCTGTGTTTGTCATGCTGATGAGGGCATGGCAGTGTGGCAGTGTGTGCGTGCGCACATGTGTGTTGCATGCCAACATTTCATCTTTCTGATCAGCTGGGTGCGGTTTTTTTTTTTTTTTTTTTTTTTTTTTTTTTTAGACGGAGTTTCACTCTTGTTGCCCAGGCTGGCATGCAGTGGCACGACCTCTGCTTACTGCAACCTCTGCCTCCCGGGTTCAAGTGATTCTCCTGCCTCAGCCTCCTGAGTAGCTGGGATTACAGGCGCCTATGACCATGCCCAGCTGCTTTTTTGTATTTGTAGTAGAGACAGGGTTTCACCATGTTGGCCAGGCTGGTCTCGAACTCCTGATCTCAGGTGATCCACCCGCCTTGGCCTCCCAAAGTGCTGGGATTACAGTGTGAGCCACCGCACCCCGGCCTGGGGATGGCTTTAAGGCAAGGAATGAGTGAGGTAGTGAGGCAGTCTCTGACCCCTTGTCTATTCAGGGTCCAGCATACATTCTGTCACAGGGGTAGTTTCATTTGTTGGATGAGGAAAAGAAAAAAAAAGAAAGAATGAATGTATATGTCCTTTGAGTCAGATGGGACCACAGAGATTATCTAGTTCCTCCTCAACCACTGTGGGAGTCTCTTTGTTGATATCCCCGACTGGTAGCCACCTAACTTCTGCTTTTTATTTGTAATAATAGTTAGTGTGAGGCACTCCAGTTTATATGCTTTAATCTCATATAAGCCTCAAAACCTGAGGAGGTATTACTACATTTATGTGCCAACGAAGAAACTGAATTTCCGGTAACTTCCTCAAAGTCACACAATTAGTAAATGACAGAGCCAGGAATTGAAGCCAGGTATATCTGACTCTATAGCTTAAGCTCTTAAGCACTGTGCTGTACTGTCTTAATAAATACTGTGACAGAGCTCTCACCACCTCACAAGACACCCTGTGTTATCGTTAGCCAGCTTTGGCTGTTAGAAAATTTTCTTCCATTGAGTTGAAACCTCCCTGTAACTCACATACACTGTTCTAAATGTCTCCTTTCAAACCTCTGAGAAGGATTCCCCTCCCCAATTCCATGTGACATTCCTACACTGTCTAAGGATGGCTCTCTTCCATCAAGGATGGAAGAATCCTATCTAGTAGACCTGTATGCTAAGAACCCTTGCTGAAGGAACTCAAGTTTACCAATGTCCTTAGTATTTGGCTCTCAGGCTATGGAAGGCGAAGGTGGACCAGTGCAGAACGTTTCAGTACCATTACCTCCTGTGTAGACACTGCACTGTTATTAATACCATTTCACCTCGCGTTAGCATTTTTGGCAAGAGGAGTTATTCCACTGCTTGGCTGAATGACTGTGGAGCTTAGCTCAGAGCAGGAAATAATATGAGAGGGCAAGAACAGCAGGCTCCCCTGGGTCTGGCCGGAGTCATGTGTGATTATGGTCTCTGAGTCTAAGTGCTGGGGCAGTGAGGGAGGTGAGGGAGGTAGTGCACGAACTGGGGGCTGCTCCTGGTTTGTGGGGTGATGCTTGACAATCGTTTCTTCTAGAGGGGAGCTGCAGTCTGGGGGGCATGTACACGTGTGTGTGTGCATGTACTGGCATGTCTGTGTGTGTGTGTGTGTGTGATGGAGCAGGGTCAGTTCCTAGAACAGCTGTGGAGCACCTGTCTTAGCCTCACCTATCTGGGCCTTTCTGTTCTCACTTTGGGTGTGACTGAATTTCATTTCACTGGGAAAACCGTCTTGCAGACCGAACTAACTCTGCGCACGAGATGGCTCCCGGATCCTCCCCCATTATTCTGAGCCCCAGTGCAAAGAGATAGATAAGGAGGCTGCACCTACCTGGATGCCCAGCAGGTCCAAAAGGCCAGCTCTGGCAGCCTGCAGCACGCCTGTGAGGACTCACCTGAGCCCCAGGCCTCTGCGCTGCCCGGGCTTGTCCCCCCAAGCCTGTGCGTGTGCGCTGGGGGTTACTGCTCTCCTCCCATGGAAATGGCCTTGGATTTCCTCTAATTAAGACTTAACATGGCTCCTGACAGACAGGAAGAATGAGGGTGAGAGGTCCTGGATACTTTATCTGACTTTCCTAAGTCCCAAAATAGGGAAGGGAAGGGGAGTCAAAGTGTATTCGGGGGACGACGGGACGGTGGGCGCAGAGGAAGGATGGGTGGGGCTCTGCTCTTCCTCAGCCGCCACCTTGCTCTGTCACGTCCCTCTTTTCTGAGGGACCCAGAGTGGCCATTGCGAGAGGGAGTCTGAAGAGCTACAGTCCTCAGAGACCTTCAGAGACTCCAGCTGGGCCTCCCCGCCTGGAGGAGGGAAGGGAAGTTCTGTGTTCTTTCTCATCACAGGCATTTGTGCTCCCGAAGCATCATAGCTCTGCAGCCTGGTGTTTTGCCTGTAACTGGAGAAATGCTTGCTGCAAAGCAATTTTATGTGTGGTAGTAGAAAGAGGCTGAGATTCCAGTCTCAGCTGTGTGACCGTGGGTAGATCACCTAACCTCTCTGAGCCTCATATTTCCCATCTGCCAACTGCAGAGACAAATACTGCTCTGCTCACCTCACGGGATTGTGGTGTGGATGGGAAAAGCCTCTGTGAATGGCTTTCCAAATGTGGGGGCTGTAGGGACGAGGATGACTACAGTGGTGGTGATGAGCATGTTAGCACTGACATGCCAGTTTGCCAGCGGGTGGTGGGCTGGGAGCTTACCTTTTGTTACCACGGCTTGCATTCAGAGTTGTCAGTTTTAATGGCTATTGTGGGAGACAGGGTCCTTTAGAAAAGGACACGACGATGAGGCTGGCGCCAGGTCAGGAGTAATTAAGAGCATGTATATGTGCATACCTGCATTTTTTTTGAGGGGAGTGGGCTGGGAGTACCTTCGATGCTAGATAAATCTGGCCAGACTCCAGCCCTGGCCAGGCCACCTGGCCACCTCTAGTCTAGGCCCTTTGGCATCAGAGAACCCTGACTTACATGATTACTATGAAATTTGTAACCATCTCGCTCCCTTCTCCTCAATGGCACAGAAAGGACTTGCTATGCTCTGCCACGGTGGGACTGCAGGGCCTGGAAGTCCAGAGAAGGATGGACTTGAATTTCCCAGCTGGCTCCAGCCTAAGAGGACACTGGGCAGCAACATTTTCTTTCTAAACTGAAAGGTCTCCTTTATGTTCTGGGATCTCTGATCCAGCGATCCCAGTCTATCCCCGGGTCATGGGTAATGCCTGAGGTTGGCCACCAGGGCAGGGAGGGACCCAGCAGACATCTGGGACTAGGGCAAGCATCTTGGACTTCCATTCCAACATTGCCCCTGGCTAGCTGGGTAGCAAAGGTCCACATTTCACCCACCTGCCATGGGAGAGGTTGGTGCTAGAGGGGAGAGAGGGCTTGGGCTCGGGAATACGATAGACTCTGGTTTGAATCCTGGACCTGGCACTGGGTAAATCACATAAACTTTCTGGACCTCTGTTTCTTTGTCTAAATGTGAGGTTAAAACTCTTGACCACGGCACAGAGGATGTTTCGGGCAGTGAAAGTACTCTGTAGGATACTGTAATTAATGGTCGATACATGTCATTATACATTTATCCAAACCCACAGAATGTATAACATCAAGAGCTGCCCTAATGTGAACTGGAGACTTCGAGTGACAACAATGTGCCCATGTAGGTCATTGATTGTAACAAATGGATCACTGTGGTGGGGCACGGGGGAGGCTGTGAGCATGAGGGCAGGGCTGTGTGGGAACTCTCTGTACCATCTGTTCCATTTTGCCCTGAGCCTAAAACTGCTCTAAAAAGTAAAGTCCATTAAAAAACAAACAAACAAACACAAAGCAAAATAAAACAAGATCATGAATTATTCGTGAATCATGAATTCAGAATTATACTTAGTCTTCTTGTAAAACATAATTTTGTATACTGCTTTAGATGACACAAACGACTCCCTACCTCCTGGGATTTTTGGGAGGATTGAGGATAATGTGTCATAAACAATGTAATAATGGGGGCAATAATAATAATAATCCATAATAGTAGCTCTAGTTGTACAGAGACCCCTGCCCACCCCTCCCATCCTCTCCTGGACGGCATGGGAGTGAAAGGGCTAATAGATGTGGAAATTCTTTGGGCTTCCGCATGCTGTTTTTAGTTAAAATGACATGACAATAGTACTTACATAAAATTTTCTAATCCTTTGTGTCCCTAGAATATGAAGCTCTGGTGCCCTGGGGTGAGCACGAGCACTTCTAGAGGCAGGCTTTCCTCCCCTCCTCTCCCCTGAATCATTGCTCTTCCCGTCTGAATGTTCCCAGTTCAGGGACTTGCTGTTTATCAGCCACAGGAAAAGATTCAGGATGCAATAGGGTAGATTTTTGTCTTGCTAAGTCTCCATGCTCCACAGGGAATGGCCAATTAGAGTCCAGCCCAGACTCATACATCACTGTCACACCTGGCTCCTTGGGCCTGGGGGCCGGGCCGGCTCCCAGGGAGGCATCCATAGATCATAGCCATCTCCTAGCAAGAGGAAGAGGAGGTGTGGGTGGGGTGGTGGGAGGTGGTGAGGTCTGGAGGGGGCAGAACATGATCTTTGGTCGGAAGCTGGAACGTCAGGGAGGGGCTTGAAGAAACCATGAATTCTTCATTACTAAGTGCCTTGTGGCAGGGTAAAGCCAGATAAATTTAAATATGCCCATCACCCAGAGCTTTAGAGCAGTTTTCCAAAGAAACTCAAGGGTTTGTGTTTCATTTGTGTGGTCCCTGCCCCTTTTTTCCCCTACCCTTATTATCCATAATTCTGGGGAGGCACTAAAAGCAAAGAAAGAAATCAAAAGCTCTGGCTGATTTTTAACTTGATATGGTGGCAGGTTAGAGCCCTCTGTGGTTGTGTGGGTGCGGGGCGGGGGGGTAGGAGTCTGATGCCCACCCACCACTCCCAGGTCTCATCATCCTCATGGTTCAGTCCTTCACACATTCACTCATTCATTCACTCTTCAAAAAGCTTTTAATAAACACCTACACTGAACCAGGCCATGTTCTGGGTGCTAGGGAAAGAAGTGGACAAGACTCTGCTCTCTTCATGGAACCGAGTATTCTAAGGACACAGCCAAGTCAGGAGACTACACCCCTAGTATAATAAGTCCTGTGGCTGTACTGAGAAGAGGTCCTGACTCAGAACTGGAGGACATCATGGAAGGCTTCCTGGAGGAAGTGCCATCTAGGCTGAAACCTAAAGGATGAGTAGAACTAACCAGATGAAAAGGTAAGGAAAAAGGGTCGTGTGGAGGAGAATGTTCCAAGCTGAGAGAACATTGTGTATGAAGGCCCAAAGGAGACAGCAAGTGTGGTTTGTTCTAGCAACTGAAACACATTTGATGTGGCTGGATCTCAGAGTGACGGGAGAGCCAGCATGAGATACCGAGGCCAGGTCATGCAGGGCTGTAATTGTGCAAGGCATCTGGACTTTAGTCTGAGGACAGTAAGGAGCCTCAGAAACGTTTAAAGCCAGGACATGGTAGCACCAGATTTGGATTTTAGAATGAGACTATTGGCTGCTGACTCTCCACCACAAAGCAGAGAGGCTGGGTTGGAGGATATCATGGTGGATGGGGGAGAGGTGGTAGTGGCATTGCACCTCCACGCCTGTTCCTGCACTTCCACACCTGTTCTCCCAAGTCCAGACTCTCCTTTCATCTCCTTGCCCTTGCTGTGGACCACGCAGCCAACTCAGGAGGAGGTGGTAACCCACTGCTTCCTCATCCCAAATCTGTCTCATTGCTGTGGGAGCTTCTACCTGAGACCACTGCTCTTGGGTATTTGTTTTACTCCTTGCCTTGGAAGCCCTGGTTTTCTTTGTTCCTCTCAGGCCTGCTGGAGGTCATGACTCCTCAGGGGCTGGATAATGGCCATGAGATTTCTCCAGAAATGAAAATAGGGGGTTCTGAAGAGAAGGCAGAGAAGGGCTGAGATTGCAGGCCAAACCCGACTGAGGTCTTGGGTTCTCATTTCAAGTCCAGAGGTGCTGGGGCAGCTCCTAGTTCTCAAAGACTCAAACGCAAAGCAGGTGGAGAAATGGAACCCTTGTGCACTGCTGGTGGAAATGTAAGATGATGCAGCCACTATGGCAAACAATAAAAAATAGAATTACCATATGATCCAGTAATCCCGCTTCTGGGTATATATCCAAACAAATGGAAAACAGAGTCTTGAAGAGAGATATTTGCATACATCCATGTTGATAGGAACCTTATTCACAGTAACCAAGAGGTGGAAGCAACCCAAATGCCCATTGGCAGATGAATGGATAAACAAAATGCGGTACATACATGCCAGGGAATATTACTCAGCCTTAAAAAGGAAGGAAAGTCTGACATGTTCTACAACATAGGTGAACCTTGAGGACATTGTGCTAAGTGAAATAAAAGACAAATACTGTATGATTCCACTTACATGAAGTATCTAAAGCAGTCAGATTCATAGAGATAGAAAGTAGAATGGCAGTTGTCAGAGGCTGGGGCTTGCGGGGATGGGGAGTGGTTGCTTAATGGATACAGAGTTCAGTTTTGCGAAATGAAGAGTTCAGGCTATTGGTTTACAACAATGTGAACATACTTAGTACTATTGAACACTTATAAATGGTTAAGATGATAAATTTTGTTATGTGCTTTTTACCACCATTAAAAATAAGAAGAAAAGAAAGTAGATGATTTACATTTTTTAAAAAAGCAAAGCAGGGCTGGGCACGGTGGCTCATGTCTGCAGTCCCAGCACTTTGGGAGGCCAAGCGATCACTTGAGCCTAGGAGTTTGAGAGCAGCCCAGGCGACATGGTGAAAATCTATCTCTACAAAAAATACAAAAATTAGCCAAGCACGGTGGTGCTTGCCTGTAGTCCCAGCTACTCAGGAGGCTAGAGTGGGAGGATTGCTTGAGCTCAGAAGGTTGAGGCTGTAGTAAGCTATGGTGGTGCCACTGCACCCCAGCCCGGGCGACAGTGTGAGACCCTGTCTCAAAAAACAAAAACAAGCTGGGCGTGGTGGCTCATGCCTATAATCCTAGCACTTTGGGAGCCTGAGGTGGGCAGATTACTTGGGGTCAGGATTTCGAGGCTAGCCTGGCCAACATAGCGAAACCCCATCTCTACTAAAAATATAAAAATTAGCCAGGCATGGTGGTTGTGTGCCTATTGTCCCAGCTACTTGGGAGGTTGAGGCAGGAGAATCACTTGAACCCGGGAGGCAGAGGTTGCAGTGAGCCTGGGCAAGAGAGTGAGACTCCGTCTCAAACAGCAACAACAACAAAAAACAACAACAATGACAAAACTAAAACACACACACACAAACCATACACATACACAAAACCGAAACATAGAACCTGCCCTTTCTTTTAAAAAAATAAAAATAAAAAACCAAAAAAAAGCAAAGTGAAGGTAAGGGTGGGGAAGGTAAGGCTTTGGATAAAAAACCAAAAAAAAGCAAAGTGAAGGTAAGGGGTATAGGAAGTGAGAGGTCAACCCTGACTCAGACTCCCCCCATTTGAGTAGCACTGGATTCCCAGGCACTCTTTCCCCTGCCTGGGGATGGGTGGGGACCCAGAGAGGCAGCTGGAGGAGAAGGCCCTGGGTGCTTAACTGAAACCAAAACAGCCAAGAATCACAGCTGCCATTTTCCCTAACTGCACCTCCTCCACACACATACCCCACTTCTTCTCTCCTCTCTGCATGTATTTATAACTTACTTTCCCCTTGGCATTCACCTTAGCCTGTTTCTTCTCTATAAAAATAGTGGGGAGGCTGAGAGGTGGAAACACAGTGTTGCTTTGGGTCCCGTACCCAGGAAGGTCTGCCTTCCTATTCCTGCCACCTGTTTTGCCTCTCTGGGGTCCCACTGGAGGCAGAGGATGTACGGGATGAAAGCTGGGAAGCCTCCCTGCCCATACAGGGAACGTCAGCATGGAAGGAAAGGCTGCTAATTGCTGCCGATTTCCCTTTCACTGAGTGAAATGTGACTTTGCACTTCTCCATCCTCCTGCTGGCCGAAGCAGCCAGACCTATGGGGGACCCTCAGCACCGGCCTGCTGGCCACACACCCAGATGGGCTGGACATAGGGCATCCGGGGGCTCGAGTGGTTTCTCAGATGTGCCCTCCTCCACTACCTCCAGGGGTGCCTCTAGCCCTTGGCTTCCTCTGCCACATGGCCTGGTCCATTGCATGTCTATGTTCCTGAGATCTTGACCATATACATCACAATTTAATTCCTCAATATGCCTGGCATGTTAGATGTAGATTTTTGGGCCTCTCTTGACTGGAGTGTGGCGGGTATCCATATAGGAGGCCAACAGGAAGGTGGTGGTGGTGATGGTGGATCTACATCCTCCTCCAAAAACAAGCCCACTCCCTCCTCCTTGGCAAAGCCTTCGCCAACCATTCTAGTCTTCTTGGACCTCCCCTTCTGAACTGTTAATCTGCATTCCCCTTAATCTAACTCTTGATCATCGCTGACTTGTACTTGACATAGTACAGAAATTCTTTCACTGGTAATACTGGACTCCTTAACCAAGTGTTAGACTCCTGGAGGGAAACACTCTTCATTGCTTCCTCGATTTTTTGCAGCAGGATCTTTTTTTTTTTTTTTTGAGACAGAGTCTGGCTCTCTCGCCCAGACTGGAGTGCAGTGTTGCAATCTCAGCTCACTGCAACCTCCGCCTCCCAGGTTCAAGTGATTCTCCTGCCTCAGCCTCCCGAGTAGCTGAGACTACAGGTGCCCACCACCACATCTGGCTAATTTTTGTGTTTTTAGTAGAGACAGGGTTTCACCATATTGGCCAGGCTGGTCTTGAACTCCTGACCTTGTGATCTGCCTGCCTTGGCCTCCCAAAGTGCTGGGATTACAGATGTGAGCCACCTCACCCAGCCAATGCAGCAGGATCTTAAAGAGGGTCCTTGTTTTGCAAAAATATTGCGATGCTTCATTCATTTTCCAAAGGCCTCTCAATTTTTGATACCCAGATCGTTGACTTGGAGGTAATTGTGTTGTCATGATCCTTGTTGGTTTTCTTTTCTTCAGTTTAGTTGGTCTCCCCTAGCTCCTTATCTTTTCAATGGCTTTGTGGATGATGTAAAAATTTCTCTAACATTGATTTCATCAACCTCATTAAAATCTGCATTTTGGGAGGCAGGATATGCAATTTCACTTTGCAATTGGCTTGTGTATTTGTTTGTGTGGTGGTAGCCACCCACAACTAGCAGAGACCAACAAAGACCTTTGACACAATAGGTTGGGTCAGGCTAAGGCTGGAATTAAACCAAAAGAATCTATTAGTGAGGGGTTAAGGGTAAATTGTGGTTGGTTCATTAGTGAATATTTTTGTGTTATCTTGACTTTAGCTTCCCAGCACAAGCTATGAGAGCCAGAAAGTAAATTTTCTTTTTTCTTTTCTTTCTTTCTTTGTTTTTTTTTTTGAGACAGAGTTTCACTCTTGTTGCCCAGGCTGGAGTGCAATGGCTCGATCTTGGCTCACTGCAAACTCTGCCTCCTGGGTTCAAGTGATTCTCCTGCCTCAGCCTCCCAAGTAGCTGGGATTACAGGGGCTCACCACCATGCCTGGCTAATTTTTGTATTTTTAGCAGAGACAGGGTTTCACCATGTTGACCAGGCTAGTCTTGAACTTCTGACCTCAGGTGATCCACCCACCTTGGTGTCCCAAAGTGCTGGGATTACAGGCGTGAGCCACCATGCGTGGCAGTCAATTTTCATAGAGAGGACCTCTGTACTTTGACGGGATTAACGCACCCTTGATTTTTCGGCTGTATTTTCTCCTTACCATGGAAGGAATTTGGATAGCTGCAGTCTAGTCGTGTGGGAGGCCAAGCCTGGGATGAGGAGCTTCCAGAGTTTAGAGCTAACGAGTGGGGGTTACAGGGCAGTGGGTTTCAGTTGTCTAAGGAAGAACTTTCTAACAAGTAGCATTGTTAAGCTGGACGGGCTGCCTTGTGAAGTGATGTGCTTTCTGTCACTTAAAGTATTGATGCTGGGAAGAGATGATGGGGAGGTTGTAAAGACAACTTCTGTGGTGGGTGGGAGGTGGGGCTGGAGGACCCTTCGGAATCTGAGAGTCTATTATTCTACATCTTTTGTTCTTTGTTACCAACTCCTGAGGACAGCACTGGATTTGACTCATCCCTGCATCCCCCGAGCACCTCGTGGGTGCCGTAAAGGCAGCTGGGTTGATGATGACTGAGTGAAGGAGCGCCTGAGTGGATGAGCCACTGAGTGAATGAACTGGAGTTCATCTTCCACGTGGTCCTCAGCATCCACTCTAGAAGCCAAAGCCAAG
>hsa_circ_0000377	chr12	11273608	11276786	-
TGCTACTCATTGAGTTTCCTTGTGAGGAGATTGTGTGGCGAGGACCCAGCAAGACAAGCTACTATCCCAAAAAAGCTACTTATATGAACTTCATTTCCGGTTTCTTTCAAATTGAAGGTAAATTCCAAGATGAAGCTTTTATTCTATTCTCTGACCAAAGTGTTGGAAAAAGAAGGAATTTGTTACCATTTTCATTTCTAACATACTAAAACAGAAAACAAAAAACCCCAAAATCAAAAACACTTTTAAAAAGAACATGGCGTTAAGATTAGTTTGTTCAGTTTCCCTGTAGAAAATAATTTATGGAAAGATAATAAAAGATTATTCTGAACACTAAAACAAGAAAACTAAAAAATGAATTATCAATATTGAGAATCCAATAGACAGAGTTAACCAGTTAGATGGAGTAGAAGAGATAATTAGTGAATTGGAAGATAGCTACAAAGAATGAAGCACTGAGAGAAAGATGGAAAATATAAGACTAGAGGGTAACAAATTCATGCTACAGTTGGAATATGTAACATACTTCTGGAGTTCTGTAAGATTAGAGGAGAGAAAATAGAGCAAGAGAAAATACAAAGTTGTACTGAAAATACAAAGTTGAACATGCAAGAAGCAATAAAATTAATGACAATGAAAAATAAGTGTGTAATTCTAAATAAATGTTGCCTGTAGAAAACAATAGTGTCTTGTTGGATTAATTGTATAATTGATAAGATATATGCAAATAGCAATAAAGAGACTGGAGATAAAGTGACAGGAATAAATTTAGTCAAACTGTTTTGGGCTTTTCTATGTCTGTGAGTAGAATTTGAATATCATAATCAAGGACCGTATAAATCTACACCCAGATATATATACACAAAGGAATTGTAGCAAATGATATGTGAAAGAATGTTCATTGTAGCATTATTAATAATAGCTCAAAAATAAGCTGCCCAAATATATATCAAATAAAGATGGATAAATAATTACAGTAAAATCATAAAATGGAAAAATATACAGAAGTGAAAATAAATGAATCACATGTACATGCAACCATGTGATTAAATTTCAGATACATAATGTTGAGTCCAGGAAGCCATGAATAAGGACATATAGGATTGCACCTATACACAGTTCAAAGCAGACCAAACGAAGCTATTGAGTTTAGGGTTGCATGCTTTGTTCGTAAAGTACAAAGAAAATAAAAAAAGATCATTATAAATTATGGATGTACTTATCATAAGAGGTGTGAAGAAAGGTGTAGGGGATTGGAAAGTGGCATTGAGGTAAACCTAGCCTCTTAGCAATGTTCCATGTCTCGCCCTACATAATGGTTACATGAGTGTTTATGATACATTGCTATGTTTTCCATTTTTGTTTTGGCCCATTTCTAAGTGTGTAGTCTAGTTATAAAAATTATTAATTAGGAGAAATTTTCCATGAAAATTATTATTACCCTGCTCATTATATACTGAAGGGAAAAATCCACTATTTGTATACATTCATGTATAACTCTAAGAGATTTTAAGAAGAAACTTTCTGATTTTAGTTGCAACTTTTGGAAATTTGACATGATGTTTCCTGCCAACCCCAGATTTTTCAACAGGTTTTTCTTTTAGGTTTAATTATTGACTTCATATGACAAAACTTTGACATTCTCCAACTATTTTTCCCTTGTATCCTGAATTCCTGACACAACAAGTGTGGACATATTTCCCACACTTTTGGTTTAGCAGAATACCTATGTCACTTATGTTTTTCTGCAAGAGAAAATCCTCCAAAACTACATTAGATATTTGTATCTCATATGTCTTTGGATTTCATTTTTCTAAGCTGGGTTTGATGGATGGCTGTGGTGATTGGAGATGGGCCACGTACTGCATCTTGAAGATAGAGTTTGGATGATTTAGGCTAGATCAGGCAGTGGCATTCTGACTCCATTAGTTTCTCATTCTTCTTCTGGGAACAGTGTAATAGCCAGATGATGTCCTTATGGTAAATGGAAAAGAGCAAGAAACTCCAATGTGGAAGCCATCTTAAATCTCTGTGTAAAGTCTACTAATTTCCTGTTCATTGAAGCAAGTTACAGGAGTGCACACGCATATATATATGTGTGTATATGTGTGCATGTGTATGAATAACAACACTGACCATAAATTATGAAGCCGAGTACATTTCACATATATATGTATGTTTATTATATGATAGTTTATTGTATGATATTTCATTTGAAGAATTATCTCTATTTATAATTAAGAACATATAGCTTTTATCAGCAAATTATTGCTGTTTTCCATTGTAATTTGTACCACATGTATGAACTTAACTATCATTGTTTGAACATCTAATTTTTTGGATGGTAAAGACATTCAACTCTAAATCAATGAGGAGAATGTATCTTTGGGGTAGGTTTTATTTCATTATGAATTCTTATTTTATGTTGTTGTTAGATAATGATGCACACAATTAAATTTGAGTGACAAACATACGTAGAGTAAATTTTGTATATGTATACCAAAAACAGTACTAAAGAATACTAGATTTATACCAGTATGTGAATAGCTTAGAAAAAAAATTCGTTTGTATAATAGGAATGAAGAAACATAATCATGATCATTTCAGTGCTGTTATAATTTTTTATGTGTAGTTAGAAAAGAGATTTCTTCCACTTTTTAATTAAAGAAAGCCTTTTTTGAAGTTGACATCTGATGTCAAGTATTTCCATTTAATTTGCTTAGCCACCTCTGAGCCCCTGAATTTCCAATTATCTCCTTTGTCTCCCATTCCTAATATTCCTCAAAAAAATTCAAATATTCCTTCTCTTAAAAAAAACTCAATGTAAAGAGGGTATAGAAACTATGGATCATAACTGAATGAAACATTCTGCAAATATTACAAATTATCTGTCTAATCAATATATTGATGATAGGAAACGTATTAATGATATGTTTTATTGGGGGTGGGCAGTGAGCTGAGGATCCTCAGGCATCTCTTTCTATTTTTATTTTGTTTCTCTACGTAGTTTCTCCAGCATTTGGCTCTAGGTGCCAAGGGCACATGTGACAAGAAGGTGCCAGCTTTATAAACCTTGGAACTTCTTCTGTGTCAGTTCTGAGACATACAGTTTACTAAAACACATCATGAAGGCCTGTTTTGAAGAGAAGGGGAATAAGACTGCATCTGTTCATATGAG
>hsa_circ_0038894	chr16	29454225	29566313	-
[truncated: 13,562,698 more chars]
