# Supplementary material for: Identifying Circular RNA and Predicting Its Regulatory Interactions by Machine Learning
Source: Front Genet. 2020 Jul 21;11:655. doi: 10.3389/fgene.2020.00655 (PMC7396586; doi:10.3389/fgene.2020.00655)
Supplement: Supplementary file 2 [file Data_Sheet_2.ZIP › training_positive_data/circRNA_RBP_positive_fasta]

>hsa_circ_0000647	chr15	85223943	85234875	-
CTCTATTATCAAGTCCTAAATTTTGGAATGATTGTCTCATCGGCACTAATGATCTGGAAGGGGTTAATGGTAATAACTGGAAGTGAAAGTCCGATTGTAGTGGTGCTCAGGTAACAGTTTTTCCTTTCAAGGCATGGAATTGCATGGCATTACTTGGGAGAAAAATTGAGATATGAAATAACTGGCATATCATTCTCTTAGAAACTACTCTTTTCCAGAAAAGGGCCTGGAAGAAAATTAGTCACTACTTATCAGTTGTAAGAAATTCTCAGGCTGGGCACGGTGGCTTATGCCTGTAATCCCACCAATTTGGGATGCTGAGGCCGGTGGATTACTTGAGCTATGGAATTTGAGACTAGCTTGGGCAACGTGGTGAAACCCTGTCTCCACAAAAAATACAAAAATTAGCGGGTGTGGTGGCATGGACCTGTAGTCTCAGCTACTCGGGAGGCTGAGGTGGGAGGATCACCTAAGCCCTAGAGGTTGAGGCCTGCAGTGAGTTGTGATTGCACCACTGCACTTCAGCCTGGGTGACAGAGCGAGACCCTGTCTCCAAAAAAAAAAAAAAAAAGAGAGAAAAGAAATTCTTACTTTGTTAGGCATTTCCATTCAGAACTCCAAAGGGCTCATGACCTTTCTACAAAAAAGTTACCATGTTAAGGTTTGTTTTTGTCACATCCCTTAATAAAGTGTCTCGTTGTACTTTATTTTCCTGAAATTCTTCTGTCTTTTTATATTCCTCATTTTGATACACCAGGCCTGATATTTAGTTGTTAGTTCATTAGATGTTATAGTACTTCCACAAATTAAGAGTTTTTCTGTAGCATGTTCTCAATGTCAGGATAGAATCATCACTAATTATTTCCAAGTTTCCTGCTGACCTTTAAATATCACTTCTAAACTAGACTCCAGGAATTTTGAAGGCATTAATACCATCTCTTATGGTGACAAATAGTACTGAATTTTTTTTCTCCACTCTGCTTCCTTCCCTATCTTTGCACTCATACTCTTAGTGAATATTTTTTTTAAAGATGGGGTCTCGCTCTGTTACCCAGGATAGAGTGCAGTGGCGCCGTCATAACTCACTGCAGACTCCACCTACCGGTCTCAAGGGATCCTTCCATTTTAGCCTCCTGAGCAGGTGGGACTGCAGGCCTGCCCCACCATGCCTGGTTAATTTTTTAATTTTTTTGTAGAGACGGTGTATTAGTCCATTTTCATGCTGCTGATAAAGACGTACCCAAGACTGGGCAATTTACGAAAGAAAGAGGTTTACTGGACTTACAGTTCCACGTGACTGGGGAGGCCCCACAATCATGGCAGAAGGTGAAAGGCAGGTCTCACATGGCGGCAGACAAGAGAAGAGAGCTTTTGCAGGGGAACTCCCCTTTTTAAAACCATCAGATCTCGTGAGACTTATTCACTGTTACTAGAACAGCACAGGAAAAACCTGCCCCATGATTCAGTTACCTCCTGCTGGGTCCCTCCCAAAACACGTGGGAATTCAAGATGAGATTTGGGTGGGGACACAGCCAAACCGTAGCAGATAGGATCTCACTGTGTTGCCCAGTCTGGTCTTGAACTCCTGGGTTCAAGGATCCTCCCACCTTGGCCTCCCAACATGCTGGGATTACAAGCATGAGCCACCATGCGCAACCACTCTTAGTGATTTTAAAACCTAATTTAGTAACTCATTTTTAGAGAATTACCACTTGGTTGTTTGACTGAAACATTATAGGCTGGGTGTGGTGGCTCACACCTGTAATCCCAGCACTTTGGAAGGCCAAGGCGGGCAGATCACTTGAGGCTAGGAGTTCGAGACCAGCCTGGCCAGCATGTTGAAACCCCATCTCTACTAAAAATACAAAAATTAGCTGGGCGTGGTGGCAGGCGCCTGTAGTCCCAGCTACTCAGGAGGCTGAGGCAGGAGAATTGCTTGAACCTAGGAGGCGGAGATTGCAGTGAGCGGAGATCGCTCCATTGCACTCCAGCCTGGGTGACAATTGAAATTTTGTCTCAAAAAAAAAAAAAAAAAGAAAGAAAAGAAACATTACAGTTTTGTCATATTTTGGGCTTAATTTTGTAAGCCCAGATCTTTTCTGGAGATAATGGAGTGCATATTTAAAATAAATGGAATTATTAATATTATCTAGAATCTAAATAATAGTGCATTAACATTATCTAGAACCTAAGTAATAGTACTTAGATTACTCTTTTTTAACCAAATTATCGAGATATGATTGACATACAAAAAGCTGTACATATTTAATGTATACAACTTGATCAATTTGCAGGTAAGTATATTCCTGTGAAACCATCATCACAATCAAGCAAGTGAATATATTCATCACTTTCAAAAGTTTCTTCCCTTTCTATTTTTTTGTGATAAGAACATTTAACACAGGGCCTCCCTCCATCGCCCAGACTGGAGTGTGCCATCACACTTGGCTAATTTTTTTTTTACAGAGACTGAGTCTTGAACTCCTGATCTCAAGTGATCCTCCCCCCTCAACCTCCCAAGTGCTGGGATGATAGGCTTGAACCATCGTGCCTGGCCCCCAGTTTCTTTTCTTTTCTTTTTTTTCTTTTCTTCTTCTTCTTTTTTTTTTTTTTTTGAGACAGAGTCTCACTGTATTGCCCAGGCTGGAGTGCAATGGCGCAATCTCAGCCCATTCAACCTCCACCTCCTGGGTTCAAGTGATTCTTCTGCGTCAGCCTCCTGAGTAGCTGGGATTACAGGCGTGCGCCACCATGCTCACCTAATTTTTGTATTTTTAGTTGAGACTGGGTTTCACTGTGTTGATCAGGCTGGTCACGAACTCCTGACCTCAGGTCACCTGCCCACCTCGGCCTCCCGAAGTGCTGGAATTACAGGTGTGAGCCACCGCACCTGGCTGAGATTTTTTAAAAGTCCCTCAGGTCATTCCAATGTGCAGCAAAATTTGAGACCCACTGCCATATCCCTTTACATAGAGGGAAGAGAGTCTTTAAACAAAAGTGTTTGGAGTTTGTACTTATTCCTGCGTTGAACTTTATTTCTTGTCTTTCTATTCTTACTTAAGCTGTTGTTATAGAAAACCGGAGCTTGAGTTTCTGAAAAAGACTGATGGGCTACTTCTTTATAGATAAAAAGGGGTTCATAAATTAGTGCAAATATCTTAGGACCTTTTCAGCACTTGGCGTAGGATGGAAGAGGTAAGAGGTAAGAAGATACTCTGTAGAAGTTAGTCTTACTTGTTACCATGGAATTGAATCTTTTCCTGGCTTCGGAAATTCTTAGGCAAAAATCTCTGCTTATTCCTTGGTTTTCTTTTTTTCTCTTTTTAAAATAAGTAAATTGATAACACAAGCTTTATCTCTGTAGCTGGCTGTTCCTTGACTTGATGAGCCATTTTTCCTTCTAAATGAGTTGAACATATAAGGTCATCTTGGCTGTTATCTTTATAAATGGCAGAGGAAGATGATCCAGTTCTCATTTGCATATCTGAATATGTTTAGTGTTTTCAGATGAAGTGAGAATAAGGGCATTGTTTTAAAGTTCATTCTTTTATATTCTGTTTGTCATTTGAAATTTTAAAAGGTTAAGGAATTAGTAACACTGACCTTTTCAAGATTTAAGCTTCTTTGACTAGTGATACTTGAAATGGAACTAGTTAGTGAAGGTTAATAACTAAAAAAAAATCCTTTGGCGTAACTTTTTAGTCTGAGGAAACCATATTTTGAGAACAATACACATTTCTGTTGATATAGTTGTTAGGGTATTGAGTATACTCCCAAAGTGATATTTTTTATTTTGTTGAATATCTAATTTTGAAAGTACATTTAATCTCATACTTTCTTTTTGCTGTTATATTCTTCTTTCCCTTCCAGTGGCAGCATGGAACCTGCATTTCATAGAGGAGATCTTCTCTTTCTAACAAATCGAGTTGAAGATCCCATACGAGTGGGAGAAATTGTTGTTTTTAGGATAGAAGGAAGAGAGATTCCTATAGTTCACCGAGTCTTGAAGATTCATGAAAAGTATGTGCAAAGTATAGCATCTTTGTTTCTAAGTGCTTTTGTTTAAGTGTTTGTGGTATTTAGTTTTGATAGCCTAAAGATTGTAAAACAGTGAGGAACCTCTAGGCCTTCTTCCAGTCCATTTTTATGAATGCTGGAAAGTTTAGTGAACATTTTGAAAACTGTAAATAATTATTTATTAGTTCATTTCTTTCCCTGAAGGTTTTTCCAGAGGTTTTTCTTTGTTCCCTTTTACTTCCCAACCTGTCAGTGACTCTGTATATAATTCCAAAAAACTATGACATAAAGATAGATCCTAAATAGAATCTTCTGGTTGGGCACAGTGGCTCACGCCTACAATCCCAGTACTTTGGGAGGCCAAGGTGAGAGAATGGCTTGAGCTCAGGAGTTTGAGGTCAGCCTGGGCAACATGGTGAGACTCCTTCTCTATTAAAACAAAACAAAACCAAAAAAGGCCAGGCATGGTAGCTCACGCCTGTAATCCCAGCACTTTGGGAGGCCGAGGTGGGTGGATCACCTGAGGTCAGGAGTTCGAGACCAGCCTGGCTAACATCGTGAAACCCTGTCTCTACTAAAATATAAAAATTAGCCAGGTGTGGTGGTGGGCGCCTGTAATCCCAGCTACTTGGGAGGCTGAGGCAGGCGAATTGCATGAACCTGGGAGGTGGAGGTTGCAGTGAGCCAAGATTGCAGCACTGCACTCCAGCCTGGGCGACAGAGCCAGACTCCATCTCAAAAAATAAATAAATAAATAAATAATTAGCTGGGCGTAGTGGCATGTGCCTGTAGTCCCAGCTAATTGGAGGACTGAGGTGGGAGGATTGTGTGAGCCCAGGAGTTTGAGGCTGCAGTGAGTCGTGTTTGTGCCACTGCACTCCAGCCTGGGCGACCGAGTGAGACCCTGTCTCAAAAAAGAAAAAAGAAAGAAATGAAAGAAAAGGGAGGCATCCTGTATGACACACAGACGAGAAGTGAAAGAGTAGGCATGATTTCGGTTCTTTTTTTGTTTGTTTTTTGAGACAGTTTCCCTCTGTTACCCAGGCTGGAATGCAGTGGCGCTATCTCGGCTCACTGCAACCTCCACCTCCCAGGCTCAAGTGATTCTCATGCCTCAGCCTTCTGAGTAGCTGGGATTACAGGCATGTGCCACCATGCCCAGCTAATTTTTGTATTTTTAGTAGAGACAGGGTTTCACCTTGTTGGCTAGGCTAGTCTCGAACCCCTGGCCTCAAGTGATCCGCCTGCCTTGGCCTCCCAAAGTGCTGGGATTACAGGCATGAGCCATTGCACCTGGTGGATTTCAGTTCTTGAAAGAAGAGGAAACTGTCAACCATTGCTTTTTGAAATTCCTATAAACATTCTAGTTTAGAAGAGTTCTTTCTTCATTGGTGAAATAAAGATATGACTGCTTATTTTTTTTTAATAAAATCAGATATCAGTATGTATGTGGAAATACTATAATTTAAAGTGACATTATATTATTGACTGGGAAGGAATAACTTAAATTTTTAGAAATTGTTTGGGGCCGGGAGCAGTGGCTCATGCCTGTAATCTCAGCACTTTGGGAGGCTGAGGCGGGCAGATCACCTGAGCTCAGGAGTTCAAGACCAGCCTTGCCAACATGGCAAAACCCATCTCTACTAGAAGTATAAAAATTAGCCAGGCGTGGTGGTGGGCACCTGTAACTCCAGCTACTCAGGAGGCTAAGGCAGGAGAATCACTTGAACCTGGGAGGCTAAGGTTGCAGTGAGCTGAGATCACGCCACTGCATTCCAGCCTGAATGACAGAGTGAGACTCCATCTCAAAAAAAAAAAAAAAAAAAAAAAGAAATTTATTTTGGAATTACAGAGGTTTATTCAGCATGGATAGTGTTTTCCAGATTCTGAAAGTGGATTTGTGTTGTTCATTCTCAGCAATGCCTGTTGTGAACAAAGCTGAACCAACTTTCCCCTAAATATATCAGAGAGAATCAAATTAAGCTCAGGCCTTGTTTAAGCTGGAGGAAAATTTCTCCATTTTAATTTGTGATCCTTTGAAATTGAGTGAGTTTGGCTGGGTGTGGTGACTCATGCCTGTAATCCCAGCCCTTTGGGAGGCTGAGGCGGGTGGAGTGCTTGAGCGCAGGAGCTCTAGACCAGCCTGGGCGTCTAGACCAGATGGTGAAACCCTGTCTCTACAAATAAAAAAAAAAAAAAAAAATGAGTCAGGCACGGTGGTGTGCACTTGTAGTCCCAGCTGCTCAAGAGGCTGAGGTAGGAGGATCACTTGAGCCCAGGAGGTTGAGGCTGCAGTGAGCCGAGATCATGCCACTTTATTCTATCCTGGGCAACAGAGTGAGACTGTATCTCAAAAAAAGAAAAAAGAAAAGAAAAAGAAATTGAATGAGTCATAGACTTAAGTTTAAAACTGCTTCTGGGCAGATTCATAGACAGAGAATATATTAATTGGAAAATCCTTAAATTTTTAAAATAATTTTGTACAGAATTCTGATGATTTTAAATATGGTACTTGTAATCTGGGGTTTTTGGTGATTTATTTCAGACTCTTGAGATACCTTCAACTTGCAGGCCTGTGTAGATAACAGACCCTGTTAATATTCAGAAATTTTCAATTTTCTTTTTTTCTTTTGGGGAGACTGAAATATCTGGTCAGGATTACCATTTGGGTTTTTTTTGTTTTTTGTTTTTTCTTTTGAGACGGAGTCTCGCTCTTTCGCCCAGGCTGGAGTTCATGGTGCGAGTTTGGCTCACTGCAACCTCTGCCTTCTGGGTTCAAGCAATTCTCCTGCCTCAGCCTCCCAAGTAGCTGGGACTACAGGCGCCTGCCACCACGCCCAGCTAATTTTTGTATTTTTAGTAGAGGCAGGGTTTCACCATGTTGGCCAGACTGGTCTTGAACTCCGGACCTCAAATGATTCACCCACCTCTGCCTCCCAAAGTGCAGAGATTACAGGCATGACCCACTGCACCCAGCCCCATTTGGTTTAATAGTATTAACATTGTTCTTAAATATGGGGACAAATAATATTCAAAATGTATGTATTTAGTAGGTTCATCCTATAGGAGGTATATTAGTCTGTTCTCATGCTGCTAATAAAGACATACCTGAGACTGGGTAATTTATAAAGGAAAGAGGTTTAATGGACTCACAGTTCCACATGGCTGGGGAGGCCTCACAATCAGAAGGCAAAGAAGAAGCAAATCCATGTTGTACATGTCGGCAGGCAAGAGGTCATGTGCAGGGGATCTCCCATTTATAAAACCATTGGATCTCATGAGACTTATTCACTATCATGAGAACAGCTTGGGAAAGACCTGCCCCCATGACTCAATTACCTCCCACTGGGTACCTCCCATGACCTGTGGTAATTATGGGAACTACAGTTCAAGATGAGATTTGGGTAGGGACCACAGCCAAACCATATCAGGAGATATTATAATTGGATGATACTGAACACTGGCATGTGATTAAGTATTTGGAAAGAGAAATTTTACCATTGGGTGACTTAATCCTTAGCTTTGCTTTTCCCATGCAGATGGATACATTATTCTGTACCCATTTAGCTTTTGGGGTCTTATTTTTTTCTCATCTGTAAAGTGGTTATTTCCTTCTTCCTAATTTCACAGTATTGTGATGGGTGAATTAAATTCTAAACTCTTTGATCTCCCTAGAAGTAGATAATATTAAATATTTGGTCCTTGTTCCAGCAAGGGAAAAATCCTATGTAAATATGCCTTCACTCAGTATTTTGAGCCTATGACTTGTGAAATGCTGGAGTAGGACTTAATAGGTCTAGTAAGATCAGGTGCGGTGGCTCAGGCCTGTTATCCCAGCACTTTGGGAGGCCGAGGAGGGCGGATCACCTGAGGTCAGGAGTTCCAGACCAGCCTGACCAACATGGTGAAACCCTGTCTCTACTAATAATACAAAAATTAACTGGGCATGGTGGTGCACGCCTTTAATCCCAGCTGCTCGGGAGGCTGAGGTTGCAGTGAGCCAAGATCGCGTCATTGCACTCCAGCCTGGGTGACAAGTGCGAAACTCCGTCTCAAAAAAAAAAAATAGGTCTAATAAGAGCCGGTTGCCACCAGAGAATATTTGTTTCACTAAGTAGATGAAGAATATCTATGCTTTTTCAAAAAAACTATAGTGATAACTCCTGATTACATCCCAGAAGGGGAAATTGGGTGTGTTAGTTAGTTTGTTTGTTTGTTTGTTTGTTTGTTTGTTTGTTTGTTTTGCCAGCAAATCAAGTCTTTGGTAATAGTCCAGATCTCTCTAGCACCCTTTCCTTTTTCTGGGGAGTTCCCCTTTTCCTGGATTTTTATCTCCTCATATCTGATTTGCCTTTTCTGCATGTGTGGAGTTGATATTGTTTTCTGGGTTGAATTCAGTTTTCCTTCCTGCTGTTCCTGACTTTCACTCTTGCAGTGAGCCCCTCCTAGCACCTGTCCTCTTTTACCCTTCAGAATTTTTCCTTTTTTCACTTACTGAATTGTCAGCTACAGATTATTTTTCTCTGTATATATTTGCATTTTTTCTAACTGGCATCTTATTTTTAATGTGACTGTTTGCACTTAACCATCTTTGGTGTTTGCAACACCTCCCAATTTAGTTTCCTCTGCAGATTTAACATCTAGTGAGCCAGTTTCCGGCTTAGAATCTAAGTGGATATTAGCCCATAGAAACCTGAAGCTAATTTTCTTCTTTCTACTACAGTGGTCAATCCAAATGCACTTTGAATTAATTTTCAGCTAGTCTTTATCAACTGTAAAATATACTTTGCTTTCAATTAAATTTTAAAATTACTAGAAACTTCATGGTTCTTTAGTAGAATTAAGCTAATAATTTTCTGATCAACAAAATGCTGTTCCTGGCTGGGCACGGTGGCTCACGCCTGTAATCCTAGCACTTTGGGAGGCCGAGGTGGGCAGATCATGAGGTCAGGAGTTCCAGACCAGCCTGGCCAACATGGTGAAACCCTGTCTCTACTAAAAATACAAAAAAAATAGCTGGGTGTGGTGGCGGGCGCTTGTAATCCTAGCTACTTGGGAGGCTGAGGCAGGAGAATCGCTTGAACCCAGGAAGCAGAGGTTGCAGTGAGCCGAGATCATGCCATTGCACTCCAGCCTGGGCGACAGTGTGAGACTCTGTCTCAAAACAAAACAAAACAAAACAAAAAAACAAAATACTGTTCCTGTAAACCCTGGCATATCTGAAGAATTGAGGTATTTCTTCTTTGAAAGCTAACATTTTTTCCTAATATAAAAGTAATTCATGTTTGTTAGAGAAAAAAGAAGATAAAGGTAATCTAAAGAAAGCCATAGATAGCCACTGTTTATCCATTGGTCTGTTTATCCATTGGTCTGTATTATTTTAGATCTTGTCTAATACCTTTTTTTTGCTTTTATTTTCTGAATTTGGGGAGTTTCTGACATGTACAGAAGGGTATGAGGAACCCCCATGTATCTATCATCCCTGTCCCAGTGATGATTAATATATAGCCAATTCTGCTCCATCTCTACTCCCACCTCTTCCCCTTCCTGTTATTATTATTTGTTATTCAAGACAGTGTCTCACTCTGTCTCCAAGGCTAGAGTGCAGTGACGCAATCACAGCTCACCGCAGCCTCAATCTCCCTGGGCTTAGGTGATCCTCTTAACTCAGCTGGAACCACAGGCGCACACCATCATGCTTGGCTAATTTTTTTGTATTTTTTGCTTTGCCATGTTGCCCAGGTTGGTCTTGAACTCCTGGGCTCAAGTGATCCACCCACCCACCTTGGCCTCTTAAAATGCTAGGATTACAGGAGTGAGCCACTGCCCCTGGCCAAACAATTCTTTAGTATCATCAAGTTTTTGATATTTGTTCAAATCCCCAATTGTGTCATAACTTTCTTAAACAATTTGTTTGAATCTGGACCCAGATAAAGTTCTCAGCTGCAATTAGTTGATGTGGCTTTATACTCTCTTGTTTTTTTGTTTTTTTCGTTTTGGGATGGAGTCTCGCTCTGTCGCCCAGGCTTGAGTGCAGTGGCGTGATCTCGGCTCACTGCAACCTCCGCCTCCTGGGTTCAAGTGATTCTCCTGCCTCAGCCTCCTGAGTAGCTGGGACTACAGGCACCCACCACCATGCCCAGCTTATTTTTGTATTTTTAGTAAAGACAGGGTTTCGCCATGTTGGCCAGGCTGGTCTCGAACTTCTGACCTCAGGTGATCCGCCCACCTTGGCCTCCCAAAGTGCTGGGATTACAGGCGTGAGCCACCGCGCCTGGCCGTCTCTTGTTTAATCTGTAGGTTACTTCCCTAACTTTCTTTGTTCCTTGCAAGTCATTAGTTGGAGAAACTGGGTTATTCTGTAGTTTCCCATAGTCTGTATCTTGCCAATTATATCCTGTGAGATAGTTTATTGTGTTCCTTTGTTCTTTGTGTTTCCAGAAAATTGGTAGTGTGTATTTATTTTAATATAAAAATGAGATTGTACTGTACATGCTATTTTGTATTCTTTTCTTCACTTAATAAAATTTGTACAATCTTGTCATTCTTCTATACCATTATTTTAATGTTTACATAATATTTGAGCTCCTTAATATTGGATCTTTAGTTTGTTTTTAGTCGTTTATGAACAACACAGCTATTAACATTCTTGTAGCTCCATAAATAATTATTTCGACACTAGAATGGTGAAAAGATACCCCAGTGCCACAAACATGTTTGGTTAACAAGAACAGATTTTGTGCTTTAAATGCCATGAAGGTATTTGATGACTTGGGTTTCCTTTACTCTTTTAAGGCAAAATGGGCATATCAAGTTTTTGACCAAAGGAGATAATAATGCGGTTGATGACCGAGGCCTCTATAAACAAGGACAACATTGGCTAGAGAAAAAAGATGTTGTGGGGAGAGCCAGGGG
>hsa_circ_0001170	chr20	50133322	50140135	-
AACCTCGCCAATAATGTCACCTCGAACCAGCCTCGCCGAGGACAGCTGCCTGGGCCGCCACTCGCCCGTGCCCCGTCCGGCCTCCCGCTCCTCATCGCCTGGTGCCAAGCGGAGGCATTCGTGCGCCGAGGCCTTGGTTGCCCTGCCGCCCGGAGCCTCACCCCAGCGCTCCCGGAGCCCCTCGCCGCAGCCCTCATCTCACGTGGCACCCCAGGACCACGGCTCCCCGGCTGGGTACCCCCCTGTGGCTGGCTCTGCCGTGATCATGGATGCCCTGAACAGCCTCGCCACGGACTCGCCTTGTGGGATCCCCCCCAAGATGTGGAAGACCAGCCCTGACCCCTCGCCGGTGTCTGCCGCCCCATCCAAGGCCGGCCTGCCTCGCCACATCTACCCGGCCGTGGAGTTCCTGGGGCCCTGCGAGCAGGGCGAGAGGAGAAACTCGGCTCCAGAATCCATCCTGCTGGTTCCGCCCACTTGGCCCAAGCCGCTGGTGCCTGCCATTCCCATCTGCAGGTGAGCAGGGCTTTGAAAATGATTGATTCTGTGGTTTAGTTTTAAGAGATGGTTTTCTGGTTATGAGCATGGGATTCAGAGTCAGGTTTAAGACTGACTTTAAATGGATTTAAATCTTGGCTTGGCCCCTTGCTGGTTGCGAGACCCTGAGACGGAAGTTAAATTCCCGGGCCAGGTTTTTCTCATCTGTAAAATGGGTATAATTCGTGTACCTGACTCACCAGGTGGCTATGAGGATGCAGTCATGATAAATGTAATTGCTCATATGGCACCTGGTTTATTCAAAAAGTGTTTTTCAAACATCTAGGTGGCAGATTCTGTTACATAAGTAATGGAGAGACAGTGGTGAACTAAACAGGCAAAAATTTCTGCTTTCATGGAGCTGACATTCTGGTAGGCACAAAGCAAGCCTTAATATGTAAAATCTATCTCATTATAAGAGGAAGTGATGTTTGTTAGCATCTGCTGTGTGCCGCAGTTATATGGAGGACCTAAAAAAAAAAAAAAGAAATATGTGAGCCAAGGAGCTTAAAGTCTTGGGAAGCTGAGGAGATGTATGTAGATAGCAGAATAGCACGTAGGCTTTGGAGTCTCTTAAGGCTCGCTTTGAGTCCTGCCTCCGCCACTCACTACCTGAGTGAACACGGGCATCTCTGCTGCTGCCTTTCTGCTGCTGTGCTTGTGAAAGACATTGCTAATCAGTCAGCACCCTCTTTCTCATTGGGCACCTTTATGAAGCCGTGCCTAGCGCAGACATCACTAATCAATCAAGAGCTTCCCCCTCCCCGACCCCCCCGCCCCGCTTTTGTACTGAGCACCTTTGTGGTCTTGGTTTACTCCCTGTGAGAAAATAATAGAACCTACCTTGTGTTTTTTTAAAAAATGGATTAGATGAGATGATATATGTGAATCTCTTAGTATAGAGCCTGTGCAGTGATATCCTGGGATACCAAAATCTGAGGATGCTCAGGTCCCTTATGTAAAATGGTATAGTATTTGCATATAACCTATGCACATCCTCCCATATACATTACATCATCTCTAGATGATCATACCTTAGAATACCTAATACAATGCCTGCACACCACATGGACTCAAAGTAGAAACTGCAGCATGGAAAATTCAAATTTTGCTTTTTGGAACTTTATGGAATTTTTTTTCTGAATGTTTTCAATCTGAGGACACAGAACCCATGGATACAGTGGATGAATTGCACTCTCTATGTATGTTATTTCATTTGATTCTCACAGAAACTTGGTTTGTATTATTTTTTATCTTCATTTTGATGAAATGACAAAGGAGGTACATGAGGGCTAAGGCCAGAGATTATCCTATCTGTTCTCCTACATGAGGAATTGGAAGACTCATGCTATTACCACGATCCCTGTGGTTTTCAGGTTATTTTTTATTTTAGCAAATGGAAGCCTTTTATCCCCAATATTAAATTGAGTCCCCAAATAGGCCGGGTGCGGTGGCTCACGCCTGTAATCCCAGCACTTTGGGAGGCCGAGGTGGGCGAATCACCTGAGGTAGCAAATTCAAGACCAGCCTTGCCAACATGGCGAAACCCCATCTCTATTAAAAATACAAAAAATAGCTGGGTGTGGTGGTGCATGCCTGTAATCCCAGCTACTCGGGAGGCTGAGGCAGGAGAATTACTTGAACCTGGGAGGCGGAGGTTGCAGTGAGCCAAGATCATGCCACTGCACTCTAGCCTTCGTGACAGAGTGAGACTCCACCTCAAAAAAAAAATAAAAATAAAAATTGAGTACCTAAATAGATAAAGGTAGAGCTCTTTTGATTGGTGTGGGGTTGAGGGTGGCCTCGGGCCCTGCCCGCTGGGCCTTGTTCACCCCCATACCAGATGAAAATGGACAGCAGGGAGCATCCAGCCTGGCATTTCCTCCACAGCAGGTTCTGAGAACACCAGGGCTACAGTATGTCAGTTGTTGTATCTTTAAAAAAAGGAGTTTCTGGGTTTAAGAGAGTTAAGTAGGTGCCTGTGTGCAGGCCTTCTCAGAGACTTCAGTGTGGACAGAATATGCGGTGATTTCAAAGGCCATTTGGCTACAGAGTTCTGAGTTTGGTGACTGAAGTTTCACAGGGCTATCTTAGAAAATGCTGCCAGGCACAGTGGCTCATGCCTGTAATCCCAGCACTTTGGAAGGCAGAGGCGGGCGGATCACCTGAGGTCGGAGTTTGAGACCAGCCTGACCGACATGGAGAAACCCTGTCTCTACTAAAAATACAAAATTAGCCGGGTGTGATGTTGCATGCCTGTAATCCCAGCTACTCGGGAGGCTGAGGCAGGAGAATCACTTGAACCCAGGAGGCGGAGGTTGCAGTGAGCTGAGATGGTGCCATTGCACTCCAGTCTGGGCAGCAAGAGTAAAATTGTCTCAAAAAAATAAAAATAAATAATAATAATAATAAATAAAAATAAATAAATAAAAAGGAAACATCCTTTTCTTCTTTTTCCCTTTTTCTTTCCTTCCTGCTTTCCTTCTCTTTTTACCCTTCGTTCACTTTTCCTTCATTCTTTCATGAAATGCAGCCAGGCACTGTGCTAGTCACTGGGGAGACAGGTGCAAACTAGACACACACCCCCGTACCACACGGAAATGGACTGTAAAAAAAAAAAAAAGAAAATCCTGATCAAGACTAACTCCTGGTACAGATTGAGAAATTTGGGCTCAGAGAGGTGAAGTGACAAGCCCCATGATCACCAGCTAGTTAATGACTACATTGAAAATTAGAATCTGGGATTCTTAACTCCTTGTTCTTTGTGCTACGTAGACAGGTCAGTCTCCAAACCATGATTTTATTTAGTGGTTGAGAATAGGGAGGGACACTGCTATAAAATATGATTATGATACATTTATCGGACACTTTGTTTACAAAATCCTTTCCTCTCCATTAGGCAGGTTGATCAGAGAGGTTTTGAGTGTCAGAGTCCTTTAGTTCCTCACAAGTACCAACCTGTGCCAGCCGATGTGGTCTTTGCAAGAATCTTCTATAAAGTTGAGAGGATGGGGCATCAGGGAAGTCTCTTGATAACATTGATCTCAGCTTATACAGGCAACTCAGCAGAGGGCTGGAATTCAAATCAGAATTTCATGCTGGCTCTGATGCTCTACTTCTTTTTTGTTCTTTTTTTTTTTTTTTTAGATGGAGTCTCGCTCTGTCACCCAGGCTAGAATACAGTGGTGCGATCTCAGCTCACTGCAACCTCTGCCTCCTGGGTTCAAGTGATTCTCCTGCTTCAGCCTCCTGAGTAGCTGGGATTACAGGCACCTGCCACCACACCTGGCTTTTTTTTTTTTTTTTTTAGTAGAGATGGGGTTTCACCATGTTGGTCAGGCTGGTCTCAAACTCCTGACCTCGTCATCTGCCTGCATTGGCCTCCCAAAGTGCTAGGATTACAGGTGTGAGCCACCGCACCCGGTCTTTTTTGTGTTGAGATGGAGTCTTGCTCTGTCGCCGAGGCTGGAGTACAGTAGCTGATCTCGGCTCACTGCAACCTCCGCCTCCTGGGTTCAAGTGATTCTCCTGCCTCAGCCTCCCGAGTAGCTGGGACTACAGGCACACACCACTATGCCTGGCTAATTTTTTTTTTTTTTTTGTATTTTTAGTAGAGGCAGGGTTTCACCATGTTGGCCAGACTGGTCTTGATCTCCTGACTTCATGATCCACCCGCTTCAGCCTCCCATAAGTGCTGGGATTACAGGCATGCTCTACTTCTTCAGATTGTATTTCAGCATCAAATACCTACTTCGGAACCAAACAAAAGTATAAATTGATACCTGGGGATATGCCGCTGAATTTTCTTCTCACAAAATTTTTGGTGCTTTAAAGCATATTAATACAGGGCTAAAGTGGTTTTTTAAGGAGTCATAGTTTGTAAACCTTTAAAAACTTTTCACTTGTGTATATGATATGGGTAAAAGTGTTTGACACGTGTGGCTCGTTGGTTGCAGGCAGAAGCTTGAAAGCATGTTGGCACTGTAACTAAGGTAAAATAAAGGCACTTTGGATACCCTAAGACTGCAGAGTGGCCAGGCGCAGTGGCTCACACCTGTAATCCCAGCTGGCCCCGCCACAAAATGTTTAAACTTAGCTAGGCCTGGTTGCATACACCTGTGTTCCCAGCTACTCAGGAGGCTGAAGCAGGAGGATAGTTTGAGCCCAGGAGTTTGAGGCTACAGTGAGCTATGATTGCACCACTGTACTCCAGACTGGATAACAGCAAGAGCCCATATTTTAAAAAAAGAAAAAATTAAAAATATACTTCATGGTTCATGTCATAGCCCTAGAGAGTGAAAAATTTGCAGTAGTCAATAAATGAATGAGTAGTTAAATATTCTTTAAAGTCAACTCTATTTCATTGTAATTTTTGTTTTCTTTTTATCATTGTATCAAACTATATGGAAATCATATGGTTAGATGTGAGTGATTATTTGATAATGTTAGTCCATTTGAATCCATTTTCGATATTTCAAAATTAAAGAATATGAAACTTCAAAAAAAAGGACTGCAGGGTAAGAGGGATTTCAGGAGGCAATGTGGTTGGAAAGAAGGGGAGGAGATTTGCTTGCACAGGGAGGATATGATTATAAGTTGGATGAAATGTTTAAGTTGGACTCTGGCACAGATGAAGTTTATGGAGGTGCTACCCCCTGGGCTCCCCTTGGTACTGCTGTGATAGAGAAGACATAGAATTGGCTTTATTGCAAGTGCTTAACCAAGCCCAGCTGATAGTGTCAGCTCCTAGCAGCCCTGAGCTAACTGGGAAAAAATACTCTGATGAATGATTTCTGCCATATGTGAAAACTCAGGACATGGTGACATAAATCCATAGTGATGCTTTTCAAAATTCCCAGGGGAAAAGAAGGGACAGCAGTTAGAAATATGCTAGAACTAACATAAGCTTCATTAATTGAGAAGTTGCTCACACTGTCTTTATCAAGGTGGAAGAGAAAGCAAAGAGGAAGATCTCTACCCTGTGAACAGTTCTACCTGTCATGTGTAAGAAATATGTGCTGCCTCAGCATTTTGTTCACATACAATCATGCCCCCCATGATCACATTTTGGTTAGTGATGGACCCCATATGTGGGGGTGGTCCCGTAAGATTATAATACTGTTTTGTTTATGTTTTTTTTTTTTTTTGAGACAGTCTCTCTGTTACCCAGGCTAAAGTGCAGTGGCGCAATTTCAGCTGACTGCAACCTCCACCTCCCAAGTTCAAGTGATTCTCATGCCTCAGCCTCCTGAGTAGCTAGAATTACAGGCATGCACCACCAAGCCCAGCTAATTTTTGTATTTTTAGTAGAGACAGGGTTTCGCCATGTTGGCCAGGCTGGTCTCGAACTCCTGGCCTCCAGTGATCTGCCCACCTCAGCCTCCCATAGTGTTGGGATTACAGGCATGAGCCACTGCACCCAGCCTTGTGTTGTTTTTTGGTTTTGTTTTGTTTCTTTTTTTTTTTTGAGACAGGGTCTCACTCTGGTCCCTCAGTCTGGAGTGCAGTGGTGCAATCACAGCTCATTGCAACCTTGACCTCCTGGGCTCAGATGATCTTCCCACCTCAGCGTCCCAGGTAGCTGGGACTATAGGCATGCACCACATTGCTTGGCTGATTTTTTTTGTATTTTTAGTAGAGACAGGGTCTCTCCGTGTTGCCCAGGCTGTCCTCAAATTCTTGGGCTTAAGTGATCCACCCATGTTGTCTTCCCAAAGTGCTGAGATTAAGTCATGAGCCACCACACCCAGCCATAATACTGTATTTTTAGTGTACCTTTTCTGTGTTTAGATAAGTTTAGATACTCAAATAATTCCCATTGTGTTACCATTGCCTACAGTATTCAGTACAGTCACATGCTGTACAGGTTTGTAGCCTAGGAGCCACTATACCATATAGTGTAGGTATGTAGTAGGCTGTGCCATCTTGGTTTGTGTAAGTGCACTCTGATGTTCACATAATGGTGCATTTCCCGGAACGTATCCTCATTGTTGAGCAATACATGACTGTATCCATGATTTTCAGAAAGGGCCGTTTACAATTATTGTACAAGTTGACTAATTTTGGTTTATTGCACACATGGCTGATTTTATTTTCTCCTTTAGCATCCCAGTGACTGCATCCCTCCCTCCACTTGAGTGGCCGCTGTCCAGTCAGTCAGGCTCTTACGAGCTGCGGATCGAGGTGCAGCCCAAGCCACATCACCGGGCCCACTATGAGACAGAAGGCAGCCGAGGGGCTGTCAAAGCTCCAACTGGAGGCCACCCTGTGGTTCAG
>TAF15	chr10	12442014	12445368	+
GAGCAATGGTTCAGTATTGGCTAATACGGCATTCACGGCAACTTCTGAAAACATAACTACTGCAGATGATGTGACGCGATGGGATGTCATTTGCGCCTGGATGTTACGACTTTAGGAATTTAAGAAATAATTTCAGGATAATGTCTAGGTAGGTAGGTTTTTAACTCGGAATTTCAAGGGAGTGGCAAGCATTTAATTTTTACAAGACAGTCTTTGGAAGCAGTCCCCTAACAGAGTGGCAACCATTGGAAAGTCTTCTGAGTGCATCCAAAGGAGGATTTCTAATGATGGGAAGTGCCTTTGCCGTTTAAACTTCACTGTGAGCTCACTTCTTGCTGCGTACCTAAAGTCTGAGCAGTCAAGCGAAGTGCTGAGTAAGGAGAAGAGCATCTCAGTGACTCTTTTATTATTTGACTATAGCTTATATCACCGGAAGATAAAAGACCTCAGAAGAGGAGTGCAGAGTTTGGAAGCTGCCCAAGACTCCCAATTTACATTCAGAACCGTGATTTATTCTCTGATTTCACGTAGCTTAAACTTTTTTCTTAATAGCCGCTAGCTCTACAAATTTTAATCCCTACTAAATAGTATATAAAATGTAATTGTCTTGATGTTGAGAACTTTATCTTCTGAGGGACTGAGTGTATTTTGAGATGTGACCTGATTTCTCTGGAATCCCCACTTGAGGGCTTTATGTTTTCACAGATGGAGACTTACAACTGTACCAGAGTGTGACGTAGGCCTCCAGGAAATGCGTTCTTCTGGTTTAATTCCTCTCATCCTTCAGGACAGACCTCTGGTCTAGCAGTACCTTTCCTGGGCCAGGCACAGTGGCTCGCACCTGTAAACCCAGAACTTTGGGAGGCCGAGGTGGGCAGATTGCTTGAGCCCAGGAGCTCAAGACCAACCTGTGCAATATAGCGAGGCCCCTGTCTCTACAAAACCAGAAAAACAAACAAAAAAGGAATGCCTTTTCTGTCTTTACCTTTCTCCTTTATAGATTGTTTTATAATATATAAATATATGTATTATATATATTATATATATATTTTATATATATAATATATGTATTATATATATTATATATATATTTTATATATATAATATATGTATTATATATATTATATATATATTTTATATATATATAATATATGTATTATATATATTATATATATATTTTATATATATATAATATATGTATTATATATATTATATATATATTTTATATATATATAATATATGTATTATATATATTATGTATATATTTTATATATATATAATATATGTATTATATATATTATGTATATATTTTATATATATATAATATATATAAAGCTCAAATCAGATTCCAGGCCTGATATACCTCCCCAAAGAAATTATAAAACCACCAGTTACTTTTCCTTCCCATGTATGTTGTCTCTCCTAATAGCTACTTAATCAGTCTGAGCCTCTACTTTGTTCTTGGGCCTGTGTTAGGTGCTGGGGGCACAAAAACAGCCAGTGCTGAGCCCTGGGGTCAGGGAGCACATTCCCTAGGGAGAAGGATCTGTACAACAGTGTGGAGGGGCTGGCAGATAGGGAGGCTCCCACAAGGAGCCTCAGAAGGGGGCCGTCAGGGTGCCTCAGTTTGTCTGGGAGACTCAGGGAAGGCTTCACAGAGGAGGTGAGCTGGGCCTGTGGCTTGAGGGATGGGTAGGAGTTTACCAGGTGAGCAAGAGAGAGAGGGCTTCCAAGCTGGTAGACCAGCTTTGGTCCTGAGACACAGAGGATGGATGAATGAGAAGACGGTCTGTTTTGGCATTCAGGCATGTATAGGGGAGTAGTGAGAGAGAAAGCTGAAAAGAGGCTTTGGTTGTCCGGGAATATATATATTCTCAGACTATATATATATATATATATGGACAGAATCTTGCTCTGTCACCCAGGCTGGAGTACAGTGGCGCGATCTCCGCTCATTGCAACCTCCGCCTGCCGGGTTCAAGCTATTCTCATGCCTCAGCCTCCCTAGTAGCTGGAATTACAGGTGGGTGCAACCATGCCCAGCTAATTTTTGTATATATATATATTTTTTTGAGATGGAGTCTCGCTCTGTCGCCTTGTGTTTTTAATAGAGACAGGGTTTTGCCATGTTGGCCAGGCTGGTCTCGAACTCCTGACCTCAAGTGATCTGCGTGCCTCGGCTTCCCAAAGTGCTGGGATTACAGGCACGAGCCACCGCGCCTGACTGCCATTTTTTGAGACAGCATTTCAATCTGTTGCTCAGGCTGGAGTGCAGTGATGTGATCACAGCTCACTTCAGTCTCTACCTCCCAGGCTCAATTGATCCTCCCACCTCAGCCTACTGGGTAGCTGGGACCACAGGCGGGCACCACCATGCCCAGCTAATTTTTGTTTTTTGTAGAGACAGGGTTTTGCCATGTTACTCGGGCTAGTCTCAAACTCCTGCTCTCAAGTGACCCGCCTGCCTCGGCCTCCCAAGTGGGACTTTTTATGCCACACTTAGTCATTTGGTTTTTATCCTGTCAGTGAGGAAATTAAACAGAAACATGATTAGCTTTTTTGTGTGTTTGAAAGACCACTTTGGAGCTGTCGTTAAAAAGTCTTAAGACTGGCGTTAGGGATTCCAGTTAAATTGCTCGTGGAGTCCTGGAACAGGGGAGTCAGGGAGAGGTTAGTGCCCCAAATCAGCAGTGGGGTTGGAGGGGCAGGATAGACAAAAGGATCCCTGAGGCAGTCACTTCATTGGGATCATTTTGGATTTAGGAGCATCAGTTGGAAGTGAAGGGCTAACAGGTCTCCTGCTTGGGTAATTGGTGATTGGTGCCTTCTACTGAGGATATACACAGGACCAGGTTTATGTGGGCAAAAGGTGATGAGTTCCAGATGCGCAGAATTGCGTGGATTGGAGAGACCTCAGCCTGGAGCTCTCCAGGGCTAGAATAAGATACATCATTCTGGCAGAAATACGGCTCCAGGATTATAACCTGCAAGCAGGCTTTTTTTTTTCCTTTTTCCCTTCGGTTTTGCTTTCTTGTTTTGCCTGCATTGTCTACTTAAGCAATTTATGTTGATCTGTTTGTTAGCAGAAAAGGAACAAGCAGCAAATGTGTGGAAGTACTCAGGAAGAAGGCAGAAGCCCTAATGATGCGATCTGAGGACCACGTTGGACACGTGAAGCCAGATGCAGTGAAAAGTTGTGAGCTGGTGTTTGAAAGTGATTTACAACAAGTTGGCATCCGCTTGCCAGCTTGTGTTCACATGGACATCTGCCCTGCAGAACTGCAGAATGGCTTAGAACACCGGTTCTGGTTTCAGGTGGACGTTGTTCACCCCTTCATGGGTGTGGGACCTTGG
>hsa_circ_0081673	chr7	102128376	102137411	-
GGGCAACCTGGGCTCCTTGCAGCTGGAGGTGCGGCTGCGGGACGAGACGGTGCTGCCCTCCAGCTACTACCAGCCACTGGTGCACCTGCTGTGCCACGAGGTCAAGCTGGGCATGCAGGTGAGGGGGCCTGGGCAGGGTGGGAGGGTCCAGTGGCAGTAGGCCTGTGCGCCTGTCCTTCTAAACCCATTCTGCAGAGCAGAAACCTGAGGTCTGGGGATGTGAGGAGCTGGCCAGTGTCCAGGGCCCCGTCCCCAGCCACCCCTTGGGAAACTGTCCTCTTTCCCTGGGATGCTCTGAGGTCCTCAGAGGGAAAGGTTCGGGATCCCCCGTGCCTCTCCCTGCAGGGCCCAGGGCAGCTGATCCCACTCATCGAGGAGACAACCAGCACCGAGTGTCGCCAGGACGTGGCCACGAACCTGCTCAAGCTCTTCCTGGGGCAGGGGCTGGCCAAGGACTTCCTGGACCTGCTCTTCCAGCTGGAGCTGAGTCGCACCAGTGAGGCCTGGGAAGGAGCTGGGCCCAGAACACTGGGAGGTGTTTGGGGGTGGGTGGGCTCCTCCTGTAGGAGGCAGATGGGGTCAGAGAGGAGGGAGGCAAGGAACAGAGCCAAGGGCAGAGGTGGGACAGTGGGCTGGGAGGTGGCGAGGAGGCCCTTTATTGAGGGGCCAGCTTAGATCCCCCAGCCCCAAGGTCCTCTGTCCTCCCCCTCCCCCAAAAGCTTTGTGCCAGCCCCCTACCCACTGGGACCTCTGTTTGTAGGTGAGACCAACACCCTGTTCCGGAGCAACTCTCTGGCCTCAAAGTCCGTGGAGTCTTTTCTGAAGGTGAGGTTGCATGCTATATTGTCCTCATCTTGCAAACGACAACACTGAGCTTCAGAGAGAGCGACAGAGGGGGCTGGGACTTCGACTCCAGTGTTCTATCTCCATATTCAGAGCCCTTTAAGGTTAAGAATGTGGCTGGGCATAGTGGCTCATGCCTGTAATTGCAGCACTTTGGGAGGCTGAGGCGGGCGGATCACTTAAGGTCAGGAGTTCGAGACCAGCCTGGCCAACATGGCGAAACCCCATCTCTACTAAAAATACAAAAATTAGCCTGGCATGGTGGTGGGCACCTGTAATCCCAGCTACTGGGGAGGCTGAGGCAGGAGACTCACTTGAACCAGGAGCCAGAGGTTGTAGTGAGCTCACGCCACTGCACTCTAGCCTGGGCCCCGTGCTAGACTCCGTGCCCCGCACCCCCCCCCCCCCCAAAGAGAATGTGTGTGTGATTAAAATTTAAGTTAGAGACAGTCTCACTATGTTGCCCAGGCTGGTCTCAAACTCCTGGCCTCAAGTGATCCTCCTGCCTTGGCCTCCCAAAGTGCTAGGATTACAAGGGCTAAGAATTCTAGTCATTCATTCACTCACTCATTCATTCATTCATGAATAAACAGTTTGCCCTGCATGTGTACCTGGCCCCCTCCTGGGCGGATACGGCAGGCAAACGGTGCAAGGGCGGCTGCCGGGAGAAGGTGGGCAGCTGGAGTGGGACTGGGGGAGACAGGATCAATGTGACCTGCGGTGGTCCCCAGGTGGCCGGGATGCAGTACCTGCACGGCGTCCTGGGCCCCATCATCAACAAGGTGTTTGAGGAGAAGAAGTACGTGGAGCTGGACCCCAGCAAAGTGGAAGTTAAGGATGTAGGGTGAGGCCGGGGGTAACTCCGGGGGTTGCGGGGTGCAGCGGCAGCGGGTTGGGATCAGGCCCTGTCAGCATGTGTGTTTGTGCTTCTGCCCACCCGTGTATTGTCCCCTGTGTCCGTGTCCTGGCTGCTGTGAGAGCCACTGTTCCTGTCGTGGCCCTGGCGCTGACCGCGACCTCCTCTGCCAACCCGCCCCGTTCCACGCAGGTGCTCCGGGCTGCACCGCCCGCAGACCGAGGCCGAGGTGCTGGAGCAGAGCGCGCAGACGCTGCGCGCCCACCTGGGGGCCCTGCTGAGCGCGCTCAGCCGCTCGGTTCGCGCGTGCCCCGCCGTGGTGCGCGCCACCTTCCGCCAGCTCTTCCGGCGCGTGCGCGAGCGCTTCCCCGGCGCCCAGCACGAGGTGCGCCCTCCACCCGCTGGGCTAGGCTGGGCCGGGTTGGACTGGGCTGGGGCGAGGGGTGAAGAGCGGTGGGGAACCAGGGAGCGCTGGGGAGGACCAGGGAGGCTGTGTCCCAGCGAGGGTCAGGGACGGAGCCTAAGGGGAGGGGGCTGCCAGGAGCCCTGGTCTGGGGGACTCCAGCCCGCGCTCTTCCGCACCCCTCCAGAATGTACCGTTCATCGCCGTCACCAGCTTCCTGTGCCTGCGCTTCTTCTCTCCCGCCATCATGTCGCCCAAGCTCTTCCACCTGCGGGAGCGCCACGCGGACGCCCGCACCAGCCGCACCCTGCTCCTGTTGGCCAAGGTGCGGGCCTTGCGGCCACGGGCGGGATGCACAGCTGGGTGTCCTACCGGGGCCCTGGCCTGGACTGCAGAGTGTTCCCTACCGGCTCCGGCGAGGCCACTGGCACGCCCACGTAGGCACTGCACTTCACAGTTTGCAAAGCCTTCCTGTGGCCACCTTGTCCGAGCTCCATCTCATGGATAAGGGAACAGGCCTGCGAGGGGTCGGGGGTTGCCAAGGCCGCCCATCCTGTCGGTGGTGAATCGCGGGACCTTCCAACCCGGGTCTGCTTACTCTCAGGCTGCACCTATGTGCCCGGCACCGGGGTGGGGTATCCGGTGCAGCAGCGTCAGTTAAACCTACAGAGGAAGGCCCAAGTGGTCTCAGTTATCATAAGGCATCAAACTTCATGATCCTCTCCTCCCTGATCCCTAGTGGGGCTGGAGGGGGCCCGTGGGCATGGCCTCTGTCGCCTCTGCCTCCATCGCTACAGCTGAGTAGCAAAGACTTGGGGAGGGGGGGTGGGAGGGGGTGCAGTGGCTAGGCCCCTAACCTAGCAGAACCTGGTCCTTCCTGCTGTCACCTCCAGGCAGTCCAGAACGTGGGCAACATGGACACGCCGGCTTCCAGGGCCAAGGAGGCTTGGATGGAGCCGCTGCAGCCCACCGTGCACCAGGGCGTGGCGCAGCTGAAGGACTTCATCACCAAGCTCGTGGACATCGAGGAGAAGGACGGTGAGCGCCGCCCTGCACAGACCCGCCCACAGCCTACTGCTGACGTTTGCTCCGCCCTTGAGCCCCACGGCCCCACCCATCGCTGTTTGTTCCTCTCGTGGCCCCACCCACCGCCTGCTGTTGGCATTTGCCAGGCCCCTAGGCCATAGACCCACGCACCACTGTTTGTGCTTCCTGTGACCCTGCCCACTGCCTGCCGTTGACGTTTGCCCCAGCCCTAGACCCATGGCCTCACCCCCCCATCATCTGCGCCTGTTGACATTTGCTCCATCCTTGAGCTCCATAGCCCCGCCGCCACCTGCTACTGACGCGTGTCCCGCCTCCAAGCCCATGGCCCTGCCTTCCTCAGTCCACCTGTCACCCCGCTCACCACCAGCTGTTGATGTTTGCTCCGCCCTTGAGCCCCATGACTACGTCCACTGCCTGCTGTTCAGATTTGCTCAGCCCTTGAGCCCCATGGCCCCTCCCACTGCTCCGCTCCCCCCAGTCCCGCCCTCATTCACTGGGCTCTCTATTCCCCTCCCTCCCTGGCCTGGCAGAGCTGGACCTGCAGCGGACGCTGAGTTTGCAGGCGCCACCTGTGAAGGAGGGGCCACTCTTCATCCACAGGACCAAGGGCAAGGGCCCCCTCATGTCCTCCTCCTTCAAGAAGCTCTACTTCTCCCTCACTACCGAGGCCCTCAGCTTCGCGAAGACGCCCAGCTCCAAGGTGGGTAAGGAGGGAGGCCGGCAAGTGGGGCTCTGAGAGGCCGGCAAGTGGGGCACCTGTCCCCTTCCTTGGAGCCCACTTGAGGTACCCCCGGGGTCAGAGAAGAAAGCCAGGTGTGTGGCATCTGTACTGCTTGTCAGAACCTAGGAGGGCCGGGCACGGTGGCTCACGCCTGTAATCCCAGGACTTTGGGAGGCCAAGGCGGGTGGATCACTTGAGGTTAGGAGTTTGAGACCAGCCTGGCCAACGTGGAGAAACCCCGTCTCTACTAAAAATACAAAAAATCAGCCGGGTGTGGTGGTGGGTGCCTGTAGTCCCAGCTACTCGGGAGGCTGAGGCACGGGAATCGCTTGAACCTGGGAGGCGGAGGTTGCAGTGAGCCGAGATCGTGCCACTGCACTCCAACCTGGGCAACAGAGCAAGACTCCGTCTCAAAAAAAAAAAAAAATGAATATGGAGGAAGTTGATCCGACCTTACCAGGTTGTTGAGGATTAAATGAGATGATCTCCCTAAGGGTCCTGACCCAGGGCCTGGCAGGTAGTACTATTTAGGCAAATGATATTATTAAAGATAGTATATCACCTGGGCTGCTAGATGAGTAGGAGGCTAGGGCAAACAGGGGAGGCTTCCTGGAAGAGGCAGGAATATAGAAGCACGGAATCTTGGCGTGGGAAGGGATCTCAAAGATCACCTTGTACAGCCCTCTCTGAGTCATGGGTCACCTCTCCTGCAAGCTCTCTTCTCCCAGGAAGGGCTGAGGACATACTTCCTCCATGGACCTGGTGACTGCTTGCTGTACACCTGCCCCCAGTCATGCAGGCTATGGGGATGATCTTCCAGGAGTACCCAGCCTAGCCCTGGGCAGGTGAGAGCGGGCTAGGAGTAGGTGAAGGAGCTCATCACCCACCCTGTTCTCAACCAGCTCAGGGGTCCCACCAGATGAGGGGCCCGCCCCTTCCGACCAAAGACCCCTCAGATGATGATAATTATTTTTTGAGACAGGGTCTTGCTCTGTCACCCAGGCTGTAGTGCAGTGGTGCGATCATAGCTGACCGCAGCCTCAAACTCCTGGGCTCAAGCAATCTTCCTACCTCAGCCTCCCGAGTAGCTGGGACTACAGGCACGTGCCACCAAGCCCAGCTAATTTTCTTTAACTTTTTTTTTTGCGGAGATGGGGTCTTGCTATGCTGCCCAGGCTGTTCTCAAACTCCTGGCCTCAGGCAATCCTCCTGCCCCAGCCTCCCAAAGCACTCAGATGATTATTATACATCTTCCTTGCCAGGGTTGAAAGATTTGACTACATGGGCATTATTTAATTCTGGTCCCATTTTTTTTTTTTTTTTTTTTGAGATGGAGTTTCGCTTTTGTTGCCCAGGCCAGAGTGCAATGGTGCGATCTTGGCTCACCGCAACCTCCGCCTCCCGGGTTCAAGCGATTCTCCTGCCTCAGCCTCCCAAGTAGCTGGGATTACAGGCATGCGCCACCATGCCCGGCTAATTTTGTATTTTTAGTAGACACGGAGTTCCTCCATGTTTGTCAGGCTGGTCTCGAACTCCCAACCTCAGGTGATCCGCCTTCCTCGGCCTCCCAAAATGCTGGGATTACATGTGTGAGCCACTGCGCCCGGTCAGGATATGACTATTAGAGCCTGGGACTACAAAAGCAAGTTGGAAAATTAATAAATGCAAAGTCACAAAGCCTTGGCCACGGCCGGATTGACTTTGTAGCCCAGGGAATGCTGGCTGTCCCGACACTACCCCAAAGCTCACACCTCCGAGGCCTTCTGGGAGTGCCCCCCAGAGAGGCCAGGTCCTCCTCTCCCAGTTGCTGGGCACTTGGTCACCATCAGTCTGTGCTCTGCCCTGGCTGAGGTCACTCTAGGTCTCCCATGCCTACCCCTGGTGCTGCAGAAGGGGAGACTGAGGCCCAGAGATGGGGAATGGAATGCCCCTGGCTAGGTCCCTGAGCCTCCTCCTCCCTGCCTGCCCCAGAAAAGCGCCCTCATCAAGTTAGCCAACATCCGGGCAGCGGAAAAGGTTGAGGAAAAGAGCTTTGGCGGCTCGCACGTCATGCAGGTCATCTACACGGACGACGCCGGCAGGCCCCAGACTGCCTACCTGCAGTGCAAGGTGCGGGGAGGGGAGCGGGTGCTGTGGGAGTGGCCTGAACACTGTGGGAGTGGCTTGGGTGCTGTGGGAGAGGCCTGGGTACTGTGGGAGTGGCATGAGTCCTGTGGGAGTGGCCTGGGTATTGTGGGAGAGGCCTGAGCTCTATGGGAGTGGCCTGGGTGCTGTGGGAGTGCCCTGGATGCTATGGGAATGCCCTGGGTGCTGTGGGAATGGCCTGGGTGCTATGGGAGTGGCCTGAGCTCTGTGGGAGTGGCCTGGCTGCTGTGGGAGGGGCCTGAGTGGACTGGATGAGAAAAGAGTTGATTGAGCCTCTCGCCCCGCTACCAGCTACATCAGGCACCGCAGGGTGTGTCTAATCTGGGAGGTGTCAGGGACAGGTGTGTGTGTGTTGTCCAGGGGCCTGAGCCCCCAGGAGGCCATGGCCCATGTCTTTCCCTGGGCATCCATGTGTAGGTCTGTGTGTGGGCCAGTGCACAGACAGGTGCATCCCCGTGATGTGAAATTTGCACGTTGCACCCGTTTGTTGGAAACTATTTCCAGATAACTGAGATGGGGGCCAGGCACGCTGGTTCACACGGATAATCCCAGCATTCTAGCCAGGGCAACAGAGCAAGACCCTTTCTCTAAAACAGAAAGTCTGAGCTGGCACCTGTGTGGTTCTGTGTCTGTATCAATGCCTAATAATCAAACATTATGCTGTGTGTGGCTCTGGGTGCATGTTCTCAAGTAACCTTCTCATCTGTTCCTTCATTAACTCATTCATTCATTTATTTAAAAAATACTTACTGAGCACCTCCTAGGTTCCAGGCATGATTCTAGGTGAGGGGATACAGTGGCAGATGAGGCAGAGTCCTGCCCTCATGGAGCTGATATCCCTGGGAGAAGATGGGCCAATAAATACATGTTTCAAATGTCGGCTCATGCCTGTAGTCCCAGTACTTTGGGAGGCTGAGGTGGGAGGATCACTGGAGGCCAGGAGTTTGAGAACAGCCTGGCCAATGTAGCAAGACCCCATCTCTACAAAAAGAAAATTAGCCAGCCATGATGGCATGCACCTGTGATTCCAGCTACTTGGGAGGCTGAGGCAGGAAGATAGCCTGAACCCAGGAGTTGGAGGCTGCAGTGAACTATGATCACACCACTGCACTCCAGCCTGGGCTACAGAGTGAGACCCTGTCTCTTAAAAAAAAAAAAAAAAAAAAAAAGCAAATTGTGATAGTGACTTGAAGGGAACCAGAAGGGACTAAGGGAGCAAGGGAGGGAAGAGAGTGGGGTATAGCAGGGAGCGGTCTGTCCTATTAAGAGTGGTCAGGGAGAGTACAAAAAGTAGCCGGGTGTGGTGGTGGGTGCCTGTAGTCCCAGCTACTTGGGGGGCTGAGGCAGGAGAATCGCTTGAACCTGGGAGGTGGAGGTTGCAGTGAGCTGAGATCGAGCCACTGCACTCCAGCCTGGTGACAGAGCAAGACTCCATCTCAAAATAAATAAATAAATTAATTAGTAAATTAATTAAAGAGTGGTCAGGGAGGACCTCTGATGGGTGGCATTCGAGCAGGGACCTTGTAGGAGGGTGACCCAGATGTGTATCTAGGGCAGGGACATGTGGGACAAGTAAGAAGCCTGCAGCTGGAGGGGGGTTGGTTTCTTCCGGGCTTGACCGTCCTGGCCTGTGGGGAGGAAGTCACAGACCTGTCCCTCTGTGCCCTTCCCTCTAGGAGTTCCCTTTTGTGTCAGGGTCCAGAGCCACTGGGAAAAGTAGTGATATCAGGGCCACCAAATATATTTGGCGGGTTCTGGAATACCTACGAGCGTGGCCAAGGGGCCAGCGGCGGCTGAAATCCAGCCCACACCAGCCTCCTGGGCTCCTACCATCCCGGTGCCTTCCGTGGGGACAAGTGGAGCTGCTGCCACCAAAAAGACGAGACAGGTGGGAGAGGAGAGGATGAAGTCTTGCTGTGTTGCCCAGGCTGGTCTTGAATTCCTGGGCTCAAGCGATCCTCCCACCTCGGCCCCCTATAATCCCAGCTGTAGTCCCAGCACTTTGGGAGGCTGAGGTGGGAGGATCACTGGAGGCCAGGAGTTTGAGAACAGCCTGGCCAATGTAGCAAGACCCCATCTCTAAAAAAAAGAAATTAGCCAGCCATGATGGCATTATAGGAGTGAGCCACTGGGATTATAGGAGTGAGCCACTGCACCTGCTCTCCAGGCCATGCGCCCGGGCATGGGTCATGTTCCACTGGAGGAAGGGCAGCTTCTCCTAATTCACTCAAAGCTGCTGGGTTGGTATGGTGGGGAACATGGCGTCTGGCGTGGTACAGGAGCTCCGGGTTAGGAGGGCTTCCTGGAGGAGGTGACGTCTGAACAGGCCTCCCCCTCCGTGTCCCCTGCAGTGTGTGAATGAGCTTAACCAGTGGCTGTCTGCGCTGCGGAAGGTGAGCATCAACAACACCGGACTGCTGGGCTCCTACCACCCTGGCGTCTTCCGTGGGGACAAGTGGAGCTGCTGCCACCAAAAAGAGAAGACAGGTGGGAGAGGAGGCCTGGGTCCCGGGCTCTGCATCCGTCCACTGCGAGATCGGGCCTCTGGCTGAACGATGGGACCCTGAGCCCTGCTGTGCACCTGCAGGGACCTAACCCAAGGAATGCTGGCCCCTCCAGGAGCTCTGGGCAGAAAGGGTCCCGTGGACCAGGTGGTTTGGGAAATGCCACGTGATGTGTGTGATGCATATGAGTGAATTCGCTGAAGGCTCTAAGGAGGCCCGAAAACACGTTAGAATCCCATTTCTTTTTATTTCTTCTTCTTCTTTTTTTTTTTTTTTTTCAGACACAGACTTTCACTCTGTCCCCCAGACTGGAGTGCAATGGCACGATCTCAGCTCGCTGCAATCTCCACCTCCCAGGGTCAAGCAATTCTCCTGCCTCAACCTCCCCAGTAGCTGGGATGACCGGCACTCGCCACCAAGCCTAGCTAATTTTTTTGTATTTTGACTAGAGATGGGGTTTCACCATGTTAGTCAAGCTGCTCTTGTTTTGTTGTTGTTGTTGTTGTTGTTGTTGTT
>hsa_circ_0002791	chr11	65204008	65205128	+
AGGCCACCGTCATGGCCAGTTGCTGCAGTTTCTTTCCAGAGAACCTGTGTATGTGTAAAGCTGTACAGGCGTGGGTACACCACACAGCCTGTCTTGCACTGTGGACTGTTGAGTTACTAGTACATCTAGGTAAGCACCGCATATCTGTATTCATGTCTGCCTTGGTCTTTTCAACATCTGTGTGGTAGCCGTGTTTGAATTACCCATTCCCTTTTTGGGGAACCATTAAGTTGTTTCAGCAATTTTTACTGTAGATAAGGCTATACCGCATATCTGTGTACATGGGTTTTTATGTACATGGGCAAGTATATCTGTGAGAGAAAAGTTTCCTCAGGAGGAATTCTGGGCACAGCATGTGTAAATTTCTAAATATGATGGACACCCCCAGCTTCCACCTCAAGGAGGTTGGTCCCATTGACATTTCCCCACACCTTCACCCAGGCTGTGCCCTTAAACTTGGTTATTTGTCAATGTGAGAAGTGGAAAATAGTATTTAATTGTAGTTTGGATTTGTATTTCTATTGGGTTGTATACTTACTGATTAATAATAAGAGCTCTTTACATATTAAGGAAATTAACCCTTTTCAAATACATTCCTATTTCTCACTAATCTTTAAGTTTTATTGTAATATTTTGCTCTTTAGTTTATATATATATGTATATATATATATATGTATATATATATATATACATATATATATACATATATATATACTAATTTTCTTTTATGGTTCCTGGATTTTGTGAGTAGTTTGAAAAGGCTAATCCAGCTGAAGATTTTGTTGTTGTTGTTAAACCCCATGTTTTCTCCTAACTCTTTTTATTTTTATTTTGGAGGACTCTATCTAGACTTAATTTTAGCATAACAAGTGACAGGGTTAGTTAGCCTGTTGTCCTTACACCATTTTCTGGCTAATACAGCTATTAACTATTGATCTGTCTATTCACGTGCCAGTTCCTAATGGTTTTACATAGTGTAATCTGCACTTCAAAATAGCGAAGGGAAGCCCTACCTCATTATTCTACTTTTCCAGAATTCTCCTGGCTATTCCAGGCTGCATGTTTACCTTAACCTTCCCTGTGATGTCTTCATGCCGTTGTCTTCTTATGCAAGAATAAG
>hsa_circ_0000761	chr17	37455242	37457328	-
GCCTGGAATGTTCTGGCTCTGGATGGCAGTAACTGGCAGCGAATTGACCTATTTGATTTCCAGAGGGATATTGAGGTATAATTATGTGGTGTGTGGCCCCAGTTTTCATGTTAGTAATTACAGCATGGAACAGATTAGCCCTAGCCATATTAATCTCATTTTCGTTAAAGAGAGGAACTATTATTTTCAGTGCATCTGAACTTTACAGGAACCCCCAAAGTTACCAAGGGTTTCTGCAGTTTTTGAGAATGAGCCAGATTATTTCACTGAAATAATACAATTACTTAGTATTACTAGGACTAAATAGGACTCTTTGGTCTTGAAATAGGACTAAAAGTTTGTTTTTGCAGTGGAAACATTGAATCTATGTTTATTTTAGTGAAGACATTTTATATTTGTTTACTGAGGAATAAATAGAGTTATAACTTGTTGGGATGGCGTTCGTATATATTTTTTTGAGATATGTGTTTTGGTTCTTGAGGAGCCAATTTCTTGTGGAGAACGAAGGTTGAATGAGGCCAAAGCCATTTATTGAATCGTTTTTGCTAGAGAGAGAAGTTTTTTCCTCCTCTCACTTTTTGCCCCATGTTTTATCTCCTAGTATAGCCTATTATCTATAAAATGGAGAATGGCTTACACTTAAATTATTTTAAACTGAATTTGAACTCCTGTTTTTCTTATCCTTCTCATCAGGAAGGTAGAAATAAATAGCTTCTTCATGGCTTCTTAAGGATTAAATGAGGTTTTTTGAGGGCACGTGGGATGGCTTACACCTGTAATCTCAGCACTTTGGGAGGCCAAGGTGGGCGGATCACCTGAGGTCAGGAGTTCAAAACCAACCAAAGTGCTTTTAAAATAATATCCACTGGCATTATATGGGATTTTGTTTTTCACAATTCTATACCCTTCATGGATGTAAATATTTAAAGCAACACCGCCCACAGAATTATTCAGCAAGCTTTTGTTTTTGTTTGTTTTCGAGACAGAGTCTCATTTTGTCACCCAGGCTGGAGTGCAGTGGTGCGGTCTCAGCTCACTGCAACCTCTGCCTCCTGGGTTCAAGCAATTCTTGTGCCTCAGCCTCCCAAGTAGCTGGGACTACGGGTGTGAGCCACCATGCCCGGCTAATTTTTGTATTTTTAGTAGAGATTGGGTTTCACCATGTTGGCCAGGCTTGTATCGAACTCCTGACCTCAAATGATTGCCTGCCTCAGCCTCCCAAAGTGCTGGGATTATAGGCGGAATCCACTGCACCTGGCCAGCTTTTGTTTTTGTTGTTGTTGTTGTTGTTTTGAGACAGAGTCTCGCTTTGTCGCCCAGGCTGGAGTGCAGTGGAGCAAGACCTGGGCTCACTACAAGCTCCGTCTCCTGGGTTCACGCCATTCTCCTGCCTCAGCCTCCCGAGTAGCTGGGACTACAGGCACCCACCATCACGCCCGGCTAGTTTTTTGTATTTTTAGTAGAGATGGGGTTTCACCGTGTTAGCCAGGATGGTGTTGATCTCCTGACCTCGTGATCCACCCGCCTCGGCCTCCCAAAGTGCTGGGATTACAGGCGTGGGCCACCGTGCCTGGCCCCTGACCAGCTTTTGTTAAATGTTCATTGAGTCTCTACTATAAGCAGAGTACTATAATAAACATTTTGGAAAAGATACAAAAAAATAATGTAGTTGCTGTCTTTCAGTAGCTGCAGCTTAACCCAGCTAGGCAGTATATATGCATATAATGCCAAAGAGAACTATAGAACATTATTTTCTCAAGTACAGAATATATTTTACAAGTTAAACAAAATAAGAATATGGGGTTTAGGCATGATGCAAATGATAGGGGTTAATCAGGAAAGCTTTCTCAGGGTAAGTTACAATTTTCCTATTAAATTAGGTCATAATAGAAGCATTTTCTCTTTGTTTATAAATCGTTAAAAATGAGTATGTGTTCTTTTCTAAAGTAATGAGGTGGGTTATCTTTTTGTTTGCCTGTCTCATTTTACAGGGCCGAGTAGTGGAGAATATTTCAAAACGATGTGGGGGCTTTTTACGAAAGTTAAGTCTTCGTGGATGTCTTGGAGTGGGAGACAATGCATTAAG
>hsa_circ_0001427	chr4	95561426	95578698	+
TACCTTCCACTGGAAGAATCTCAAACAGCGCTACTTACTCAGGATCAGTGGCACCAGCCAACTCAGCTTTGGGACAAACCCAGCCAAGTGACCAGGACACTTTAGTGCAAAGAGCTGAGCACATTCCAGCAGGGAAACGAACTCCGATGTGCGCCCATTGTAACCAGGTCATCAGGTTGGTTGTTTTTTGAAATTTTCTTGAAAGTACTTAATATCAATGTTGGGTTTTTTTTTTTTTTTTGCATTTGGAAGTATGTGTAATGTAATTAGTGAAAATATTCTTGCCATAATCCTATAGAGTACTAATTATTGAGTAAATACGAATATCTATCTATGAGAATCTATTTTAATGAAAGGTAATACGGAGGTCTGTGAAAATAAAAGTACTAATTGCGTTCGTTATCAGTTATCAATTCCTATTAGAACTAAGGAAAAAGTGATTAATGTGGCCTTTCAGAGAATAATAAAATTTTAAGACTCAAAGGGACCCTGAAAGTCATTTATCCTAATTTCATTATTCTACAAATTATAGAAGTGAGGACATTCATTTAGATGAAAAATAACTAGTGACATTAAAGAACTTTGAGCCTTAGAGAAAAAGATGATTGGATTTTTGAGTACACAAGCACTGAAAGGTACCTTCAGACCTATTCATAAATGTTTTGAATGTTAGATTACGTAATGACCTGCTTCTTTAAAATACGTTTTATCCCAATCTATTTTATTGTCTCTTAAATTACAAGAAGAAAAAGTCTCAGATCTTAAGAATGCACTGTACTGCAGCTTATTGAATCTCTGAGTATTTCTGAATAAGGGGCTTTTAGAATGTTAGGTGGTGTAGGCACCAGTGCTGATTGCAGGCATCCCACCCAAAGGACCTTGTTGCACTTCGTGAGTTGCCTTGTTGGCAATAACAAATGGTCCTTTGAAGTGACTTCTCAAGCTCTCTTCTTTTTAAATTTATCCTACTTTGAAATAATTGAAACAGTGGCTTCTCTAAAGTTGAATAAGGTTAAAACTTAATTGCATTTTCATCTCTTCTATTACATAATTATAGCATAATGTTTCTAGGTAATATTTAAAATGGAGTCAGGAAACCTCAATACTTCATTTAGAGTCAAATATAAACACCCCTCTCTTTAGCCTACTATTAATTGAATAATATATGTGTCAAGAACATAGCACACAGTATGCCATTCAAAACTGAATAGTTTTTTTGTTTGTTTGTTTTAAAGGTAGTCAATGTTCATTGTGACGTTTAAAAAACATAGAAACACAGAAAACAAAAAACAAAGTTCACACATAATCCCACCTCCCAAGGTAACCTCTATTATCTGTTTTCTTTCAGACTTTTAAAACATTCACACATAAGGACAGATATTATTTTACAAAAATGGAATCCTAATACAGTATTTTGTAAGCTGCTATTTTTCCTTTAAATTGTATTTTTCAGAGTGAGCACCTGCTTAGTAAGAATTAGCCAGCAGCAGTGGTAGTAGTAATAGTGGTTATGGGGAGAAAGGGAAAATCAGTAAAGGTTTCCAAAGTCTAGAGCAGTATTCAACACACAGAAGGCATTCAGTAAATGTTTAACTGCATAGATCATGCATGACTCTAGACCCATTCATCATTTAGGCCATAATGTCAATTTGGTTAGTCATTTTCCTGAAAGTGCTAGTATGGGGTCTCTGTCTTATAGAAATATTTAAACTAATGTAAGATCTGGTATGTTGCTGCTTTATCCTAATAAAGAAAACAATGTTTTAGTACTACCTGCATTTAGCTGTTATATTTTTGGTTTAATATCGATAAAATAGAAACAAACTCTGACTTGTAACATTGCTTCTGTAAGTTACAGTACTTTGGTTGCCTAGACTGATGCTTAGGGATACTATATTCTGGATAAAAACACCTTTGTGGAGACAGGAGTCACTGCTGTTATTTGTATGCTATTGTAAGCAAGTAATTACTGGGTGAGTTAACAAAATGTCATACCACATCAGTTGCTGATTCATGTTGTGTAGTTATCAAATTCCATGATATCCTGTAATCACCACTTCCGGCACTTCTAAAAAACTTACTTAATATGGAGAAAATGTGAAGATCAAAGTAGAAATTACATTTCACCACCCCTACCTGCCTTGGTTTTAAATTTAATGCCAGGCCAGTATGCAATTTTAATGCACAGTCATCCTGCCGTGTAAAATAAATATGTATTATGCTAACATGAGTAGCCATCACTTATTGCTCCCTCATCTGTTAAATTTTATATTGTTCTGGATTATCCAGTACTTGTTATCAGTTAAGCATTAAAGCTTCATTTACTAAGGAAGTTAATAGGAATGGGGATTAGTTCATGTCAAGATCATGTAACAGTAATTAACATAGCACATTTGCCTGGTGCTCAAATGCTTAAGCAGCTTGAATCGATTGTGGTCAGTTCAGAGGCCTAGTCAAAGCATAATTCTAGTTCTTGGCCTCAGTGTCACTATTACTTAACCAAAGCAAGAAGACTTTAGATCAAGTGACATTCTCTTGGACACCTGTTTTAAAAACGAGCTGTAGTTTCAGGCTTGATACCTTCAATGCAGACTATTATACCCTAGCAAGCTTGGAGAAGTTTAAATTTATAATTTATATTGTGAGTTTTCTGTCATATAATTTATATTGTTTGTACCAATTTATATTGTTTTGTTTTATATTTACTTTTCAATATTTCGAATTTGCCAAAAACCATTTTTTATGTAAAGGCAAACTAAAGCACATTTTATGTTTTATTTTATTTTATTTATTTTTTTTTTTTCAGCAGAGTTGATTGTTTTAGAAAACCTCAGGAATCTGAATGTTAGAACTGAACTGGTTATCTCTTTATAGAGCACATTCAGTTTAAAATTCCGTAATCTTATTTGGATCTAAAGTTTAAAAATTTTTTGGTTTATTTGAATTGTGAAAAGTTTATGGATGTTTTGCCTAAATTGTATTATGGAGACATTACTTTGACTAGCTACGAATGAATAGGAAGTTACATTTTAGGAACTTCTGTTGAAGCTTTGATTAAGTTTGCTATGGGACATTTTCAGTCAAATTATGTTAGAAGCACCATTTATTTGACTCATACTTATGAATAGATTAACTGTTGGAGTGCTAGGATAATAGAGAATCATAGAAAATCAGGCAGTTGTAGCCAAAATCATATTTCAGTTTCCGTGGTAGAATGGGGTTTTGAACATTCTAGTTTATTTCTTAAGTGTTACATCTAGTGGCATTAAAATCTATTGACCATTTGTATTACATGGAGTTAACGGAACTATTTATGTTTAGCTTGACCTCTCTGTGAAAGAAATAAGGGGCTTATAGTGCTTGAATTTCTTCTTAAATATGGAATGCTTAAATAGCCACATTACTATTGTTTTGCCTTTGCCTACAGTACAGCACCAGAAAAACTATATACAGCCAATCCATTGTTTGTTCCAGTGAGAGAAAAAATTTTAACATTATTGATTTGTTTTTTGCTCAGTGATTTTCAAACCTCTCTCATAAGGAGCACCATCTCAGTTTACCAAGGAAAAACATGCATAATTTGTTGCCTGTTTTACCATTTATTTCAGTCTCTGAGCACCCCTTTATTTATAGGTTTTATTTATCATCCCCACTAATTAAGATTTTACTTGAAAATAAAAGGCCTCCTGGAAATGTATTATTAGCCCTTGTATTTAAGGAAACAACTAAAGACATTGACCAAGACTCATAAACAAGACAGAGACCAAGATTTCACTATTTACTGTTGTGAAAGATTAGAAAGAACATAAATGTGCAGCATCTATATAATGTAATTTTCAGATAATAGTTAAAGTTAAATGTGTTTTTAGCATATTCCAAATATTGCACCAAGAATTTTGCCTGAATTTTCATAACAACCCTGTGAGACAGTTGCTATGATTATTCCACTTCAAGGTTGAGAAAATTGAGGCATAGAGAAGTTACGTATTTGTTTGAAGTTGCATATGTAGTAGATAATGGAACCTGAATTTGAGTCCAGATTTGTCTAACTTTAATTTTTATTCATGCTTTTAACTACCACTACATAGGAAAATGTTTATAGTATCATATGAATATGGCAAAAATGAAATAAGGAACTCAAAAGTATGATTCCAATTTTATGTAAAGAAACTATACACCAAGATATATATTTAAGCCTGATAACAATAAAAATAGCTACTATATATTGAACTTGATTGGTATCATGCCAAGAACTTTTTTTTTTTTTTGAGATGGAATCTCCCTCTGTTGCCCAGGCTGGAGTGCAGTGGTGCGATCTCGGCTCACTGCAACCTCGGCTCACTGCAACCTCCACCTCCCAGGTTCAAGCAATTCTCCTGCCTCAGCCTCCCAAGTAGCCAGGACTACAGGCACCTGCCACCACGCCCAGCTAATTTTTTGTATTTTTAGTACAGATGGGATTTCACCATGTTAACCAGGATGGTCTTGATCTCCTGACCTCATGATCCACCTGCCTCGGCCTCCCAAAATGCTGGGATTAACAGGCGTAAGCCACCACACCCAGCCCATGCCAAGAACTTTATTAGTATTATTCTACTGGATTCCCAAAATAACTCCAGAGGATTGATATTATTCTTTTTTTTTTAATTTTTTATTTCCATAGGTTTTTGGGGAACAGGTAGTATTTGCTTACATGAGTAAGTTCTTTAGAGTTGATTTGTGAGATTTTGGTGCACCCATCACCAGAGCAGTATACTCTGAACCTAATTTGTAGTCTTTTATCCCTCACCCACTTCCCATCCTTTCCCCTTGAGTCCTGAAAGTCCATTGTGTCATTTTTATGCCTTTGCATCCTCATAGCTTAGCTCCTACTTATGAGTGAGAACATACGATGTTTGGTTTTCCATTCCTGAGTTACTTCACTTAGAATAGTAGTTTCTAGTTCCATCCAGGTTGCTGTGAATGCCATTAATTTATTCTTTCTATGGCTGAGTAGTATTCCATTGTGTATATATACCACAGTTTCTTTATCCATTGATTGATGGGCATTTGGGCTAGTTCCATATTTTTGCAGTTGTGAATTGTGCTGCTATAAACATGCATGTGCAAGTATCTTTTCCATACACTGACTTCTTTTCCTGTTAGTAGATATATTCTTATGCCTGTTTTACAGATGGAAATACAGAGGCTTAGATTAATTTGCCCAAAGTCACAAAGGTGGTTAAATAGTAGAGCCAGGGCTGGAACCCATCTGCTTGATTCTGAAATACATTCATTCATTCATTAAATATTTATTGAGGGTCCTATAATGAACCAGGCACTGTTTTATCCCACTGTTTTTAGGAATATAATAGTAAGCAATACATATAGCCAGTGTGCTTTAGAAAAAAGACCAAAAGAGAACTATACCCCAAAATTAAGAGTTATAATGTCCAGATAATAGATTGGATGTGATGTTTATTTTCTTCTCTCTCCGACTTCAGTCTTTCTAATTTATTGCACAAGAGTTTGTGTGTTTGTGATGAATGAATATACACACAATGATATCTATTACTGTATTACATCAGAAAAACACCCTCAGTAAACCTGCCATAACTGAAGACTATGGCAGTGTACTTTTATTCGTAGTGTTTGAATGAGAAAGAAGATAATAGATAATAAACAAGTTGAACAGTTAAATATTCTCATCTCCCCTCTAAAATTATTTTGTACAGCATATATGTATTCTTAAACTCATGTAGATTACTTGGGGCTCACTTTTCTAGTTTCTCATCTAATGCAGGAGTATAAGCAACATTCGTTGAGTATTTTGTGTGCCGCTGTCCTTAGATATCACTGGCACAGAAATCAAAGACATGCTCTTTTTTCTTAAGAAGGTTACTGTTGTGAACCGAATTGTGTCTTCCCAAAATTCATTTGCTGAAATCCCAAATTCCAGTACCTCAGAATGGGACTATATTTGAAGAGGGCATTTGGTCTTTAAAGAGGTAAAATGAGGTCAGTAGGGTGGGCCTTAATTAAATTTAACTGGTGTCATTATAAGAGGAAATTGAGACACTGACACATATTGAGGGAAGACCATGTGAAGACACATGGAGAAGATGGCCATCTATACACTAAGGGGAGAAGCCCTCTTGACATCTTGGTCTTGAACTTTAGCTTCCAGAACTGTGAGAAAATAAATTCTTGTTGTTGAAGCCACCCAGTCTGTGGTACTTTGCTAAGGCAGTCCTGGCAAACTAATTCAGTTTATAGTCTAATAAAAAATACAGACAAGCAAATCAACAACCAAATTAATATGGTAAGTCGAACAGAGATGCATCTAGGATTACATCAGTGCAAAAAGGAGAGGTAAGGATTATCCAACTTTAACAAACCAATTTATTTTATTTGAAAAGAATGGAAAGCAGTAAGGTTCAGAAGTCTATTCATAATCAAATGAATATTTTGTACAACAAATGTCCATTGAAAACTTCTATGCAAGTTACCATACTGGCACCATGGTATATATTTCTAGTCTACCCCGTGCTCACACCCGAATGATGGGTGTGACTGGAAGGAATCCCACAATCACACTAACCAGTCTCCTTTTAAATTCATCACTACTAATCTCAGGTATGTTCCTTCTTTTCCCTGGGTATATTCTTAATAGTAATGAAAGACTGCTGTTTCTCTAATATGTTTACTTTCCCACTTTCCCCAAAAAACCCATTTCACATCTTCTTTCTCCTCAAACTTCTAAAATCTCCTTTCCCATCCTCACTATTAGCTGATGACTTTGATTCCTCTTTCACTTTTTTATGTAGGAAAGGGAACAAAAAAGGCATACAACATAGAGAAAATAGATAGCAAAATGCCACTAATAAATCCTACTTTATCAGTAGGTTACATTAAACATAAATATATCACACACTCCAGCTAAAAGAGAGAGTGGAAGGGTAGATAAAATTATGATCTAACTATAAGTTGTCTACAAGAGACACAGTTTAAAATAAAAGATACAAATATGTTACAAGTAAAAGTATAGAAAAAAATATATTATGCAAATAGTAACCAAAAGAGAGTGAGAATGACTGTACTAATATCAGATAAAATCGATGTTAAGACAAAAAAAATTACTAGAGACAGAGTAGTACATTTTATAATGATAAAAAGCTCAATCCATTAAGAAAATGTGAGTTATAAACACATATTTACCTAACAGCATCAAAATAAGTGAAATAAAAACTGTCAGAATGGAAGGGAGTAATATATACAATTCAATAATAATAGTTGGAAACTTCAACACTCCATATTAATTAATAGATATAATTGATTACTGGTCAGAATAGCAAAAAGAACTAGAAAACTTGAACAACACTAAATACCAAGTATACTTCACCAGATATCTATAGAACATTCCACTCAGCAACAGCAGAATCCAGCAGAATATATATTCTTCTGAAGTGTATGTGGAACATTCTCCGGGATAGACCATATGTTAAGTCATAAAACGAGTTTCAATAAATTTAAAAGGACTGAGATCATACAAAGTATGCTCTCTGACCAGAATGGAATGAAATTAGAAATCAATAACAGAAGAAAATTTGGGAAATTCACAAATATGTAGAAATTAAAAAACACATTCCTTAAACAACCAGTGGGTCAGAAAAGAAATCACAAGGGAAACTAGAAAATACTTTGAGCTGAATGAAAATGAAAATGTAATATACCAAAACTTATTGAATGCAGCTAAAGCAGTGCTTAGATGGAAATTGATAGCTGGCAAATGTCTGCATTCAGAAGGAAGAATCATCTCAAATCAGTAACATTGCCTTCTACCTTAAGACTCTAGAAAAAGATCAAACTAAGTCCAAAACTTAGAAGGAAGGCAAGAACAAAGATTACAGCAGAAATGAATGAAATCGAGAATTTAAAAAAAATCAATGAAACCACAAGTTGGTTCCTTGGAAAGATCAACAAAATTGACAAACATTGGCTAAACTACCAAGAAAAAAAAAAAGAAGACTCAAATTACTAAAAATGACACTAAGGTGTCTCACAGGTTTTTGTTTTTTGTTTTGAGACTGAGTCTCACTCTGTTGCCCAGGCTGGAATGCAGTGGCAGGATCTCAGCTCACTGCAGCCTCCACCTCCCAGGTTCAAGGGATTCTCCTGCCTTGGCCTCCTGAATAGCTGAGGCCACAGGCCTGCACCACCATGCTCGGCTAATTTTTGTATTTTTAGTAGAGACAGTCTGGCCTCGAACTCCTGGCCTCAAGTGATCCGCCCGTCTCGGCCTCCCAAAATGCTGGGATTATAGGCGTGAGCCACCGCACCCGGCCAGTGTCCCACAGTTTCTGTGTCATGAGTCTATGGGTTAGCTGAGTACCCTGCTCAGAATCGCACCAGGCTGAAATCATGGTGTCAGCTGAGCTGAAGTTATCATGTAGAGATCCAGATCTTCTTCCAAGCCCACGCAGGTTGTTGGGCAAATTCAGTTCCTTGCAGCTCTGGGACTGACGTCCTTATAGGCCGTCCCCACCTTAGACAGTTCACAACATGATTGCTTTCTTCCTCAGGGCCAGCAGTAGAGCCTCTCCTGTTGCTTTTTAACTTCTTTTAAGGGTTTACCTGATTAGGTCAGGCCCATCCAGGATGATCTGTCTTTTGATTAACAGTATCCACTGATTAGGGGATGTAATTGTTTTTTTTTGATTTTGGTTTTGGTTTTTTTTTGAGACAGAGTCTCACTCTGTTGCTGACGCTGGAGTGCAGTGGCGCAATCTTGGTTCACTGCAACCTCCGCCTCCTGGGTTCAAGCGATTCCCCTGCCTCAGCCTCCCGAATAGCTAAGACCACGGGCACGTGCCACCATGCCCAGCTAATTTTTGTATTTTTAGTAAAGACGAGGTTTTATCATGTTGGCCAGGCTGGTCTCGAACTCCTGGCCTCAAGTGATCCGCCCGTCTCAGCCTCCCAAAGTGCTGGGATTACAGGCGTGAGCCACCATGCCTGGCCTAGGGGATGTAATTGTATCTGCACAATCCTTTTTGCTATTTACAGTTATCTAATCACAGGAGTGATACCCTGTCATGGCCACAGGTTCTACCCACACTCATGGAGAGGGTCTTTACTCAAATATCAGAGTGTTCCTGGTCACCTATTTAAATTCTCCCATTTCATCCCTACTTCCTACCTATACCATCTTCCTCTCTGCCCTCCCTGCTTAATTTTTCTTGTCAGCCTTTAATATCTAACATGCCATATATTTTATTTATCTTACTGTCATCTCCCTGCCCTATGTTAGCATATAAGTTCCATGCAATCAGGGCTTTTTTTGGCTTTGTTCCCTGCCAGATTTCCTGTTTCTAGAACAGTGCCTAGCACATATTGCATTTAGTAAAGTCTTGCTCAATTGATAGATGAACTTTTAAATATTTGTAGAATGTATATTAGTGTTGCCAAATTGAAATTATATCTCACTTGTCTTATTATTGAATTACATTTATCCTGCTTTGCAGATTTTATAATAATCTCAAAAAGAATTGACTGTAGTTGTCTCCAGTAGACTTTTAAAAAATTGTCAATTAAGGTTACCTTCTTTAGAACTTGTTCTCTTTATTTACTATTATGTTTAAACTCATTTTACCTGTGCATTTATTTTGGAGAAGCAAGTCATTTATGCCTTTCAGATATAAAACTATAGGTGGCCTCACAACCCTTTAAATGTAGTATGTTAAAGGACTGAAAGTTAAAGTTGACATTCAGCGAAAGAATTACTTTTTAATGTTCCAAATTGGAAAGTTTGCATATAATCCACTGGAAATGAAGAATTAAGAGTGACAAATACAGTGTTTCCAAATTTTAGGAAGGATTGTTAATGTCTGCAGTTTTGAGTATTCTAAGACGATAGTCACTGTGTTTCTCTTTTACTCTCTTCCTGCTTGTGTCTTTGTGTGTAATCGTTTGTGAATGTATTTATGTGCAGTTTCTCCTGATTATCTTGTTCCTATTTCACTCTATTCCTGTGGCTGTGTTGTTCTTTTGCCCTTTGCTCACGCCAGGCCCTTCCTCAATGTTGGCAAATACAAAAACATAAAAGTGGTTTGTACATTTGTATTAGTATATTTAACTAAGTAGAATATCAGATTCTGTTTTTATTCTTGAGCACGTCAGTTTTTTTATAGCTTTGGGAAACTTGTTTTTTACTTCTATTGATACAGTAATTTTCAGTCGAATAAAATCTGTTGTGGTTGGGCTTTGAAAAATTCCAGTATTACAGTTAGTTCGTCATCCATATGATCTTAGGAAAGTTGGCTGATTTCTCTGACGTTTTCTTCATCTACACGTATATGAAAAAGTTAATTTCTGTCATTGGGATTATTGTGAGAATTAAATAACAAAGAGCAGCAAAAAATAAGCATCAGATTTTGAGGCTAAATCCCAGTTAGGTTGTGCCTGTTGAAATCTGAGTTCCTTTCACCTTTGTATTTGTAAGCTTTCCTTTTTCTCTGAACTCTTCCTTGGCATCCTTCCCTACCTTTCCTTTCTTCCCCCCACATGCCCCGCCTTTTTGGATAGGTCTCACAGAAGATAAACAGGGTGAAAAGTTTCATGCCGTAGCTCTTCTCTCACAGCCAACCAAATGCTTTAAATCCCTCCTCTCCCTCCATTTGTCAGTCAACATGTACTTAGTAAGGGCTCACAGGACATCGAATACTAGAAGAGATAGCTGAATACTTAATTCCACTCTGCAGTTATCTAGGCCTGTCATTCCTGTTCACAAATGGAAACCCAATCCTACCTGGAACAAGAAGAACTTCTTTAGTGTTAATCCTGTGTTAATGAATTTGTTAAATTAGTCTTTGCTGACACAGAGAAGAAAACACTTTGCTATATGTGAAAGATTAATTTTATTGTTTAATCTGTGCATAATTTCAAGGGCATTGATGGAGAAAGATGCTCTTTCAGGACAGCCAAGAAGTATCAAGTTAGGCCAGTAGTTGCCCTGAGCATGCTTGTTTAAGAAAGGAGATCTGAGAGGAGCAAGGGTCATTTTCAGCTTGTTTTTTAAAGGTGCAGTGGGAATTTCTTTACTGTCTAAAATTCCTTTTGCTATTTGAAAGGAACTAATGAAATATTTTAAAGTCATCCTTTTAATGGACTGTAGTTTTAATTTATGTATTTATAGTGAACTATATTCCAGCAAGTTTGTAAAAAGACTTTTACAGGTATGTGAAATATAAGATAATCTTATAAATTACAAAAGGGGAAAAAGAATGAAATTCATCGATAGGCTCGTTAAAAATGAAGCTAACGTCGAGACTGGACGATACTAAAATAATGACCTGCCCACTTGCCTCTGGTTAGACTGTAAATCTGGCTTTAGGCCTTCTAGTAGTCTACCAAAAATGAAAGGTAGTTTTGCAATTTACAATAAGATAAAAATAAGACTACTGCTGAGGAAAAGCATAATAGTTCTTGCTGCAGAAATCAGGGAGGAATTTTTCTGAATGAGACCATGTGAAAGTGACGCTGGATGAGATCTAACAACACTCCAGCAACAACTTGCAGGAAGAGCAAGGGTGAATTTCATAGAGCTGTGTCCTGTAACAACTACCAGTACAGGTTCATGTATCACAACAAGCACCGTTCATAAAAGGAATAATCCTGCGGGGTGCAGCAGGCCCAATATGCTGTGATTCACAGAACCCAGTTTTCTGATGATCTGACTTGAACTCAATACATATTTTAGAAAATCTGGCAAATGGAATGTATTTTCCTTGGTCAGTTATTCTTAAATGTCTTTTTTTCTTCTCAGATGAACTTTGTCAAATATTTGATAGCATTGATAGACATGTTCCAGGAGCAGAGCTTTTCATTTTGTTCCAGGTACATACCAACACTTATGCTTTAACAGAATGCAGTTTGAAGTTGGATTGACTTCTTTGAAAACTGAGAAGCCAAATAAGAATACTAGCCTCAAGAGTCCTCCAGCCTTATGGATGAGCTAAAGATGTGCCCTAGTAAAAAACTCACCCTAGTAAATGGCTTTGAATCTGTTTTAATGTGCAGCCAGAGAGTAGCATGAAACCCCAAAGCTCTACCATGCTCTGTGTTATGGTCACAGTAAATTGAGCCTGGAAGATTTTTCATGCGTGTATAACCAGTTGCCCACCTGGCGGAAAAACACAGGGCACTCATCAAACTTTGTCTGGCTTTGAGCAGTGTGATTCCTGGTTTATCTTTGCTGATAAACTACTTGCCAAACATACACTGAGAAAATTAGATGAAGGAACTCGTTGAATAGGATTGTTATTTTATAAGTCAGTTGAAAATGATGGACCACTTACCAAAAGTAATATATTCGATTACAGAATAGGTGATCTGTAGCCTTTCTTTTCTGGCAGGAATTAGTAAACAAAGGCATTCCTTATTAGTCATAACAAAATTATGGTACCCTAAAGTTTTAAAAATAATAATAATAAACTGCCTATCTCAAACTTAAGAGAATGATATGTACTAGCTTATACAAAATGGCATCATGTTATTAATAAGAAACAAGTTAACAAAAAGTAGGGCTAGAAAATACCCTCTTACACCCCACGTAAAAATTTTTAATCACTCATCAAGAGCCTTTCTCCTTTTGTGACTCTTGCAGAATTAGGTGCTGATTCTGAGTAAACATCAATATGGTGACAAAGAATTTACAGTGGGAGATAGTTATTGAATAGCAAGGTTTATGTTATTGTCAGAATTTTAAAAATGCTGTGACTTTGCGATACTCATTGCTATGACTTCTCCTGTTAATAATCTGCCTGGAAGTCTGGTGTCTGATGCTTACCAACAATTACCATGTGGTCGCTTAGGGATGATAAGTGATGTTAATGAGGTCAAAGGCAGAATATCAGTTGACTAGAGCGGCATACTAGAAATCAGGAAATTCAACTTCTGGCCTTGGCTGGGTCAGTGATTTTATGATATTTGTCATATCTTTTGAACATTCTGTACCTTGGCTTCTCCATCTGTTAAACTGAATTCATAATAACTGTCCTGGTCTGTCTCACAGGAATGTTGCATGGACAAATTAGATAAGTGTAAAAGTGCCTTGGAGGTAAAGCTGCTCTATGAATATAAATTAGTGTGATATAGCTACTGAAAAGTATGTTGCAGAGGCTAGAATGGTTAGTCTCTGCAGGCTTCATGACTAGATAAGGCTTCATAATGGATTCCTGCCAAGCAAACCAAGCCCATCTTATCAGTTCATGACCATAAAGTATTTAATGGGGAAAAAAATCTCTTACAAACATTTGTTACCTTGATACAAATGTGTGTTAAAAATCGGTCATGTTGGGGAGGGGGGAGAGGGAAGTTGGTGCACAGTGGGTATAAAATTTCAGTTATACAAGATGAATAAGTTCTAGAGATCTGCTGTACAACATTGTGCCCATAATTAACAATACTACATTGTACTCTTAAAAATCTGTTAAGAGAGTGGATCTCATTTTAAGGGTTCTTACCACAATAAAATTAAATTTTTGAAATAAATCAGTCATATTTGAGTGAAATGAAACCTTTCTGAGTAGTTTCAGACAATTGATAATACCTAGTTTACAGTTCCTGTAGTCATTTTGGAGGGTGAGGACTTGATGTGTTTAGTAAAGTTGAGAAATAAATACATGAAAGAATGTGTGGGGAAGAGAAATTGTGGGGAAGAGAAATTGTCTCAGGTAATAGTTATTACTATTTTTAGCACTATGACTTACCAAATTGAAGTTTTTGTTTGTTTCTTTTGTAGAAGTGTCAAAGTCTCATCTCTGCCTAAACCATATATTTTTTTCTGGTTGCCTCATGTTCTGTCACAGTCACAGTTAACATCCTCATTCTCAATCCTACCCATGATGCAGACAGATTGCCTCATTTCAGCTCAATAAAACATCACCAAATTCCCTTAGGCAGAAAAAGGGTGGGGAGTGCCCTTTCTTGAAGGAATCCCTTAAGTGCACGTCTCCCGTTTTCTTTTCACATCAATGCAGAGTCCCTCTGTGAATTTACAACACCCAACACCCATGAGTTCAGTCCTTAAGAAGGAAAATTGAGCAAGTATTTAATTGGTTGGACATTGCATAAAAGAGGTCCATATCCAGGCTAACTCTAGAAATTTTATTCTCAAACTTAGTTGGCCTCTTTTTCTTCTGTCAGAGGACCATTCTTAGTGGCACTGGGGAAATCTTGGCACCCAGAAGAATTCAACTGCGCTCACTGCAAAAATACAATGGCCTACATTGGATTTGTAGAGGAGAAAGGAGCCCTGTATTGTGAGCTGTGCTATGAGAAATTCTTTGCCCCTGAATGTGGTCGATGCCAAAGGAAGATCCTTGGAGTAAGTATTGGAAACGTTTTTATTCTGAATGAGTTTTAAAGTAGAATAATTTTTTGATATGAAAGTCTTCTATCACTTTAACTTTTTATTTTCTTCTTGCTTTATGCCCTCTCTGCTTTCGGCACTATTTATTATTGTAAAGCAAAACTAAATAGACCTCTGTGGAAATATATCGGACTCATGGGGTTAGGTTGTCTTTGGTTTTGTCTCACTGAGTGCTGGCTTGTCTGGTGAAAGTCTAGCCACTGTGGGGAAAAAATAATTTACTGTGGGTGTGCTTCCTCAACAGGAGCCTGTTTGCTCAGGAATGAAGAGGTCGCATAGGACCACACACATCTGAGTTCTTAGAACTGACACCTTCACTGTTTTAAATTAAATTCCATAGCTTTTATAAGAGCAGTATTTCCCTACTTGTCAGAGTTCAAGCACAGGACACTGATTTCATGAAATATATAAAACATGAGGTTTATAAATGATATATTTTTCTTGAATACATACAGTGTTTAAAAATATAACCTCAGTTTTATGAGAGTGCACATGTGATGGAAAAATAATTTTTTTTCCTTTTTTGCAAAAAAAGGAGTAATTTAGGAATCAGATACAGTACATAATAAATAATGAATACATGAATTTCTTGCTCTGGAATACCTAGTTTCCAATGATAAAGTAAGGGTCAGGCATACTTTATGGTGACTAGGAGCTGGAATCTGATTTCAGAAGAAGCCAGAGTACCTGGCTTCACACAAAAATTGGACATGGCCCTGCTGAACTCTAATATACTCTCAATGTGAAAATATGATAATGAAACTCTAATTATTGTTAATTGAGAGAATAGGTAGTATGAATTATTGAGTAGTCTTAAGATATCTCTTAGGATATCCTTAAATATGTCTGAAACGTTGAAGACACTTAAAATTATATATATGTCACCTGAAATATTTCTAGATTATTGATTTGTGTAATATGTTGGGAACAAAGAAGTGGAATGGTTCAGACTGTACCTTCCCAAATGATAACAAATAATTAATAGAATATTCATTAATACTGTTTTAGTGTATCAAGGTATTCTATAAATGTTAGAATAACAAAACAAAGTGAAGTTAGAGTCTTAGACCCAAATAAAGTTCTGGGAAATGGAAATCTCATACTCATTGCCTTGGAGATGGGCCAGAACTTCAATAGCTTGTCTAGATTGTATTTTAGTTATTTGATTACCTGTTAAAGATTTCTCTCAAGGATGGAAAGGGAAGAATATTCTGGAAGCCTTGGGAGATAGTTTGATTCAATATACATCTTCTACAAATGTTCATGGTGAATTTTTTGGATCTAAATGTCTGTTTCTTCCCATTGTCCTTCAGTAGTGAACTGTGACAATTTCTATGGCTAATAAGTCTATATTATTTCATTTTATTTTGATATTTTTTATAAAAGAAAATAGTTCACTCAAGCACAATTAGAAAACACAAAAAATTTAAAGAATAAATTTAAATGACCTAAATATTTACCAATCACAGATAATTACTGTTAACCTTATGATGTGTTTTTTTCTAGTTTGCTCTTTATAAGTAATGTGTTTACAAAATTGTAATCATGCTTTATGTATATGATTTTTTGTGATAAATATTATAGAAAGAGTATTCACTACTCATCCAAAATTATTTTAATGGCTCCATCTTTCTCTCAATCCAAAGAAATGATTTCTTGTAAAACCAACACCCAAAACCTCTTTTACTAACTAATATCTGGCCCAAATCTTTATAACTTGGTATGTTTAACCATTGGGCCATTGCTGACTAGAATATGGTCCAAATTTTACACATTCGAGTCTGTGCTTAGTGCCATCTTAGCTGATTTCCAAAAGCCTAAACACGTGTTAAACTGATTGGATTACATTATATTTTTATTATATTTTATTACATTATATACATTTATATACATTATATACATGTAATATATACAACTATATATAATTATGTATATTTTATTATTTTTATTTATTTATTTATTTTTTTGAGACGGAGTCTTGCTGTGTCACCCAGGCTGGAGTGCAGTGGCGCGATATCGGCTCATTGCAAGTTCCACCTCACGAGTTTATGCCATTCTCCTGCCTCAGCCTCCCAAGTAGCTGGGACTACAGGCACCCACCACCACGCCCAGCTAATTTTTTGTATTTTCAGTAGAGACGGGGTTTCACCGTGTTAGCCAGGATGGTCTCGATCTCCTGAACTCGTGATCCGCCCGCCTCGGCCTCCCAAAGTGCTGGGATTACAGGTGTGAGCCACTGCGCCCGGCCCCATTATGTTTTGTTATTAAATTATATATATTATATTATTGCTTCTAAAATGCACCAAAGTATAGGTTTGTTTTAATTTTTAAATGCTTCCTCCTTCCCCCAGAACTTTTGCAGATAATACCATAAAACCTTGGTAAGTTAATGTTTCCTGACACCCTTTGAGAAGAAGCAGAAAGTTTTGTAGCAAGCATTTATGAAATGCTTACTTTATTCACTGTACATATAATGTATAAATAACATAGTGATCATTCTTTAAGTTTATTGATTGGCATTTGTAAAGAACACACGTCTAAATATGCATCCGTTTAGATGATTTGTGAGTCTGTTCTTAAGTATCTCTTGTTACTTTGAGGGAAAGCTCAAGACAAAAATGAAGTATGTGTGCCTACTTTGGATTAGCTCTACAGGGATTTACTGGTACAGATATTAGAATAAACATTTATGTATTTATTGTCATCTTCTTTTTTTACATCCAATTACCTTTCTGTAACAGGAAGTCATCAGTGCGTTGAAACAAACTTGGCATGTTTCCTGTTTTGTGTGTGTAGCCTGTGGAAAGCCCATTCGGAACAATGTTTTTCACTTGGAGGATGGTGAACCCTACTGTGAGACTG
>hsa_circ_0003418	chr6	31860183	31860687	-
CCCCCGGTCCCTGAGAAGCGGCCCCCTGAAATACAGCATTTCCGCATGAGTGATGATGTCCACTCACTGGGAAAGGTGACCTCAGGTCAGTCCCATCCCCCACCCCCGGTGGCTTGATGTGGTCTGTTCTGAAGGTTTCGGTGATAGGCCCCACACCATTCTCTCTCTTCTTCCAGATCTGGCCAAAAGGAGGAAGCTGAACTCAGGAGGTGGCCTGGTAAGCAGCAGAGGCAGAGCCTCTACCCCTCGGGGGCTGCTCTGAGGGAGGGTCAGAGGTGGGGCTGCATCCCATCCTCAGTAGAAATGCGCAGGGTGTCAGTGGCCTCAATTTTTCTGATCTTTTTCTAGTCAGAGGAGTTAGGTTCTGCCCGGCGTTCAGGAGAAGTGACCCTGACGAAAGGGGACCCCGGGTCCCTGGAGGAGTGGGAGACGGTGGTGGGTGATGACTTCAGTCTCTACTATGATTCCTACTCTGTGGATGAGCGCGTGGACTCCGACAGCAAG
>hsa_circ_0001080	chr2	170401230	170413807	-
ACTTAAATCAACTATGTTATTGATGTCAGAGGACCTAACTGGCGAGCAAGCCCTGGCAGTGTTGGGAGCAATGGGAGATATGGAAAGCAGAAACTCATGTCTGATTAAAAGGTATCTTTTCTGAAATTTACGACGTTAAGTTTGTTGTCATTCACAAGCACCTATTTTTTTCTAAGGAAAAATGGTTTTCTTCTTTAATCTACCAGTTGTTTTGAAGAAATAAGGAATTAATGCTTAAGCCACTGTTTATGTTCTACTTTGTTTTTCTTTTCTTTTTTTTTTTGTTTTTTTGAGACAGAGTCTCACTCTGTTGCCCAGGCTGGAGTGCAGTGGCACTATCTCTGCTTACTGCAACCTCTGCTTCCCTGGTTCAAGCAATTCTCTTGCCTCAGCCTCCTGAGTAGCTGGGACTACAGGCGCCCACCACCATGCCCCAGCTAATTTTGTTTGTTTGTTTGTTTGTTTGTTTTTGAGACAGAGTCTTGCTCTGTTGCCCAGGCTTGAGTGCAGTGGTGCCATCTCGGCTCACTGCAACCTCTGCCCCAGACGGGTTCAAGCGATTCTCCTGTCTCAGCCTCCTGAGTAGCCCGGATTACAGGCGTGTGCCACCACGCCTGGCTAATTTTTGTATTTTTTAGTAGAAGCGGGGTTTCACTGTGTTGGCCAGGCTGGTCTGGAGCTCCTGACCTCAAGTGATCCACCCACCTCAACCTCCCAGAGTGCTGGGATTACAGGCCTGAGCCACCGCACCCAGCCCTCCAGGCTGGTCTTGAACTCCTGACCTCAAGTGATCCGTTCACTTCGGCATCCCAAAGTGTTGAGCCACTGTGCCTGGCCGTTTTTTTTTTTGTTTTTTTTTTTTGAGACAGGGTATGGCTCTGTTGCTGAGGCTAGAGTGCAGTGGTGCCATCACAACTCACTGCACCCTCCACCTCCCAGGCTCAATTGATCCTCTCATCTCAGCCTCCTGAGTACCTGGGACTACAGGCACGTGTCGCCATGCCCACTAATTTTTGTATTTTTTGTAGACATGGTGTTTTGCCATGTTACCCAGGCTGGTCTCCAACTCCTGGGCTCAAGGAATCCATCCGCCTCAGCCTCCCAAAGTGCTGGTTTGTTTTTCAAAGTAGAAATGACAATTGTTTATAGCTTTTTCATTTTATTTGTGCTATTACACTCAAGCAGAGCATCATAACCTTGTAAAATAGAGAGCATAAAGACCCTCCTTTTATTTTTTTCTTTTCTTTTTGTTTTCTTACTTTTCTTTCTTAGTTTTAAAATTTTTTGTAGAGATAGGGTCTTACTATTTTGCCCAGTCTGATCTTGAACTCCTGGGCTCAAGCAGTTCTCCCAAAATTACCACCAAGGCTGTAATTTTCAAAAGGAAAGTTTCTGCAGCACAGTCAATGTCTATATGAACTTGAATTGTCTCACACCACAATGTTACCTTGAAGTCATACTGCCATTTGTTGGCTTTTTGGTAACTTGAGATTTCAGAAGAAAAAATATATACTTACATTTTTACATATGCTTAATTGTACATGCCTAATTTTTCATGACCTATTATATGTTCCTTTATTTTAATATTTCTTTGTCCCATTTTTTTCCAACTTACTGCCTCTTAGCATTTCCCTTTGCTTTTAAGCATCTTCATTTGAGGGCCAGTGGATTTACGGAAGAAAATTAAATTAGTTTTGCTAATTATTGGTAACTCTTGGTAAAGATTTTGTTATGGGGAGGATGTGGAAGTTGATGCTGTGTGAGATTTGTTTAACTGAGGAAGAAAAACTATGCTTTTCTCTTCTTGTACTATTGATAAGTGAATGTTATTTCATTCACACTTAATTGATTGCTTTTACTTCATTCTGTTTTAGTTGTTTACATTTCTAGAGCCACCTTGAGACATTTCTTCAAGAATAGAGAATCTCATCTCATTCATTGCCGTTTCTCCAGCACAGAACGGAGTGTCTGGTGTGAAAGCACCATAGTAAATGTGTAATAAATGAATGAACTGGTTATAATATATGCTCTATCCTTTTTAGAGTTACTTCAGTTCTGCATAAACATTTGGATGGCTATAAACCATTAGAGTTGTTGAAGATAACTCAAGAATTAACTTTTCTGCATTTCCAAAGGAAGGAGTTTTTTGCGAAACTTAGAGAATTACTGCTTAGGTAAGATTAAAATAGAAATTTTGTTTAGTGTTTCATTTTCTAGCCACAATATTTGTTTTGTTTAACTATGTACAGTGGTGCTAGAAGTTATGGAGGCAAAATTGTGAAGCTTATTAGTAAAAATGTTAAGACACTATCTCCCTCCGTGGCCATTCTGCCAGTGCCCATGCTGGGTATATTTTGAAACGGAAATGAGGCCAGCAGGGTGATGAGTTCCCTAGGGGAGGAATGGCAATAAACTGATGAATAGCAAAGCCATTCTCCTTTCCTGCAAAATGGAGTCACCATGAAAAGATTGGGACTGCTGACGAAAGTTAAACTCCATTTGGGAGCATTCATATTTAGGGCCTTTCGGTCTTGCATTCATGCCTATTTTAAGGCTTATTAAATTTTTGAGAATAAGACATAATGGTGATGTTGGGGAAAAAGTGTTTTATTTTCTTTTCCTCTTTTTTTTTTTGAGATGGAGTCTCACTTTGTTGCCCAGGCTGGAGTGCAGTGGAGCAATCTTGGCTCACTGCAACCTCCGCCTCCCCAGTTCAAGCAATTCTCCTGCCTCAGCCTCCCGAGTAGCTGGGAATACAGGCACATACCACCACACCCTGTTAATTTTTGTAATTTTAGTAGAGATGGGATTTCACTGTATTGGTCAGGCTGGTTTCGAACTCCTGACCTCAGGTGATCCACCTGCCTGAGCCTCCCAAAGTGTTGGGATTACAGATGTGAGCCACCATGCCCAGCGAAAAAGTGTTTTCATGTAGAATTTTCCCTTTATAATTTAAAATCACCTTATTTTCTACAGATGTATCTTTTTTTTTTTTTTTTTTTTTTTTTTTTTTTTTTTTAGAGACAGGGTCTCACTCTGTCCCCTGGGCTGGAGTGCAGTGGTGCAATCATAGCTCACGGCAGCCAATCATAACTTGCTGTAGCCTCGAAGTCCTGGGCTGAAGTGATCCTCCCGCCTCAGCCTCCCAAGTAGTAGTGCTACCAAACTTGGCTAATTTTTTTTTTTTTTGTAGAGATGGGGGTCTCACTTTGTTGCCCAAGCTGGAGTGCAGTGGCATGATCATAGCTTACCACATCTTCAAACTCACGGGCTCAAGCAATCCTACCACCTCAGCCTCCTGAGTAGCTGGTTTTACAGGCTTGAACCAGCATGCCCATCTAGTTTGATTTCTTACCGTTATTTATTTATTTTTTTTGAGATGGAGTCTCGCTCTGTCGCCCAGGCTGGAGTGCAGTGGCACGATCTCAGCTCACTGCAAGCTCTGCCACCCGGGTTCACGCCATTCTCCTGCCTCAGCCTCCTGAGCAGCTGGGACTACAGGTGCCCGCCGCCACACCCGGCTAATTTTTTGTATTTTTTTTTTAGTAGAGATGGGGTTTCACTGTGTTAGCCAGGATGGTCTCGATCTTCTGACCCCGTGGTCTGCCCGCCTCAGCCTCCCAAAGTGCCGGGATTACAGGCGTGAGCCACTGCGCCCGGCCTGATTTTTTACTGTGATTTCTGAAAGACCAAGCATATAGTTGAAAATGATTTTTATTATAATAAAGTGATATGCCATTATGGTTAAAAAGGTTTTGAACTGAGTAATATGAAATAACATGTTATCAGATGAGAATTTAGCGTATTAGGATGTTATAAGAAAGTTTATCTTTTTCTTGAAAAATAATTTTCTTCTTAAGATGGTAAGATGATAAGATGCTTATTGTTTCTTCACCCTTTCCATATTTAGTCCAGAATTTCACATAGACTACCTCTCAATTATGAATTTTATGTTCTAAATTAGAAATGATACACTAGCCCAGGCATGATTTATGTCTGCACAGTGGGTTTTTTTTTTTTTTTTTTGCATGCTTTTAAAAAATTTTCTATATTTTTATGTTTTTATTTATTTTTATTTTTGTATTTGTTGTTTTTTGAGATGCAGTCTCGCCCTGTCACCCAGGCTGCAGTAGAGCATGATCTCGGCTCACTGCAACCTCCGCCTCCCAGGTTCAAGCGATTTTCCTGTCAGCCTCCCAAGTAGCTGAGATTACAGGCATGAGGCACCATGCCTGGCTAATTTTTGTATTTTTGGTAGAGACTAGGTTTCACCATGTTGGCCAGGCTTATCTTGATCTCCTGACCTCAAGTGATCCGCCTGCTTTGGCCTCCGAAAGTGCTGGGATTACAAGCATGAGCCACTGCACCTGGCCTATGTTTTATGTTTTTAAGAAATATTTCAGTAGCTTTTGGGGTACAAGTGGTTTTTTGTTACATGGATGAATTGTATAGTGGTGAATTCTGAGATTTTAAGTGCACCTGTCACCTGAGTAATGTACTTAGTACCTAATGTGTTGTTTTTTTGTCCCTAGCTTGCCTACCAACCTCCCTTTTCTGAGTCTCTAACGTCCATTATATATCACTCTGTATGCCTTTGCGTACTCATAGCTTAGCTCCCACTTGTAAGTGAAAGTATACAATTTTTTATTTTCCCCTCCTGTGTTACTTCACTTAGTATAATGGCCTTCAGCTCCACCCAAGTTGCTGAAAAGACATTATTGTGTTCCTTTTAATGGCTGATTAAAGGTGTATTAAATATACACCATGATATCCATGGTGTATATTTACCACATTTTCTTTATGCACTTATTAGTCAATGGGCATTTAGGTTGGTTAACATCTTTGCAGTTGTCAATTGTGCTGCTGTAAACATACATTGCAGTGTTTTTTAAAAAAATTAAATTATTCAGTACTGATGAATACTTCTAGGTATGTTAACAGAAAAATAAGAGCAGGAGTGGGAGCATCAAAGAAGATTTCATTTTCCTGTAATGTTTTGTTGCTTTTATGAAAAGACTTGAAGCACGTATGATAATGTTAAAGCTTATTAAATTCTGAGTAAGGAGAGCCTTTATGTATCTCTGTAGTTTAAAATTATATCAAAAGTGTTTGAGTTACTAACATTTGAAAGTTTGGTGTTGTTATATAAAAATCATAGGCACTTCATGTTTCAGAATTACCTTCTTCCACTTCAGTGCAGATAATCTGAAGTAGATATTAGAAGGAATGTAGTCTATTTGAACTAATAATTTACATAAATTCTTATGTAAATAGGTCCTAGGTCCTGAAACAGCTCAAAGAACCCAGAGTTTTCATGTACTGGAATAATGTCTGTTGTTGTTTTTTAACTTATTGAAATATAATCTACATAAAATATACATTTGCCTTCCTCATTACCCTGTCCTCACCTCCAAGATTAACTATCTCTATTTGTAACTGCATGGATTGGTTTTGCCTTTATACTTTATATAAATGGAATCATTAGTATGATTTCCTTTATTTTTTGAGATAGGGTCTCATTCGTTTTCCCAGGCTGGAGTACAGTGGCGTGATCTCGGCTCACTGCAACCTCAAGTGACCTCAAGTGACCCTCCTGCCTCAGCCTCCTGAGTAGCTGGGACTACAGGCACGTGCTACCACACCCAGCTACTTTTTGTATTTTTAGTAGAGATGGGGTTTTGCCATGTTGCCCAGGCTGGTCCCAAACTCCTGTGCTCAAGTAATCTGCCTGCCTTGGCCTCCTGAAGTGCTGGGGTTACAGGCATGAGCCACTGCGCCTGGTCAGTGTGATTTCTTTTGTGTCAGGCTTCTTTTGCTCAATACTAAGTTTATGAGATTTGTTTATGCTTTTGTCTTATAGTATTCTCTTGTAAGAATATAACAAAATTTATTTATTTATTCTATTGTTGATGGATATTCGATTTATTTCCAGTTTTTGGTTATTATCAGCAGTACTGTTTATGAACAAATTCATGTATATTTTTTAGTGAACATACATATTCATTTCTGTGTGCCAGCGAGTGTAATCATTGGTTCATAGGGTATGCATGTCCTCATCTTCAGTAGATGCTGCTGAACATTTTCTAAAGTGGTTTTACCAATCCCTACTCCCACTAACAGAATGTACACATTCCTATTGCTCCATATCCGTGCCAACACTCGATATTTTTTTACTTTTTTTCCCCTATAACCCAGGACAGTGCTCATGCTTTTTAATTTGAGCTGTTCTGGTGGGTATGTTGTGGTATTATAAATAAATATACGCAAATATCTAAGCTTTGACAATTGAGGAGGTATCACAAGGAAAAACACCAAGTGGAGGTTGGAGAAATTGTATCTGTTGGGGGTTTATTTGTAGAAAAGTATCTCAAGATTGGTAGCTCCACAATGATGCAGCTTTTTGAAGGCTTTCATTTCTTAATATAAAATAGTGTATTAATTTTTTGTGGTTATAAGAATAAAATATGCAGTACTAACTAAGTGCCTGGTTGTGTCAGGCACTGGGCCAAATATATAAAAATCATTTTGAAAATTTTGGAAAACAGAAAAAAGTATATTTGAGAGGCTGAGGCAGGAGGATCATTTGAGGCCAGGAATTCAAGACCGGTGTGTTCAACATAGCAAGCCTCTGTCTCTACAAAAAACTAAAGAATTAGCAGGGTGTAGTAGTTCATGCCTGTAGTCCTAGCTACTCAGGAGGCTGAGGCGGGAGGATCACTTGAGCCCAGGACCTCAAGCTTACAGTGAACTATGATCATGCCACAGCACTCCAGCCTGGGCTATAGAGTGAGACCCTATCTCTAAAAAAGAAAAGAAAGGAAAAAAATATAAAGAAGAAAATAAAAATTATTCATAAACTCATTCATCCACTGTCAACAATATAGTTTATTTCCTTGTTGTATACTACATATATGTATTTTTTTTCCTAGTTGACCATACAATTTTGTTTGTTTGTTTTTGGCCATTTTACCTTGTACATCATTAAGAACTACATCATTAAGAACTTTTTGTAAATCTTTTATAATGGCTGGTTGATACCCATCATATGACTGTACCATAATTCACTTATTACTATTCCCCCTCATTATTTAGATTGTTTTCACATTTTAGCCATGTAAAAAATATGATAAGGCATGGTGGTGTGCACCTGTATCCCAGCTACACCCAGCTATGTTTGGGAAGCCGAGGCAGGAGGATCACTTGAGCCCAAGAGTTGGAGATCAGCCTGGGAAACATCGTAAGACTCCCTCTTAAAAGAAAAAAAAAGATGAATAACAACACACATCTTTTACCTGGATTTTATATTAGTTTATTAGGTTAGTTTCCCAGACAGGGATTGACCATGTCAAATGATAAAATTAAAATACTTTTAAAGTTTTCAAAGCCGTACTGCTAAATTACTTTCCAGGAAGTTACACCAACTTTTTAAGTTTACTAATAGTGAATGAGAATGCCTGTATCAGTACACCCTTGCTAACACTGAGTATTAATATTACGATTATTTTAGTATGCTAATTTAAATATTTTAAATGGCCAGGCATAGTGGCTCATGCTTGTAATCCCAGGACTTTGGGAGACTGAGCTGGGAGGATTGTTTGAGCCCAGGAGTTCAAGACCAGCCTGGGCAATAAAGCAAGACCCTGTCTCCACAACAAAAAACAAAAAATTAGCTGGGCGTGGTGGCATGTACCTATATCCCCAGTGTGTAGAGAGGCTGAGGCAGGAGGAGTACTTGAGCCCAGGAGGTCAAGGCTGCAATGAGCTATATTACGCCACTGCCCTCTAGCCTGGGCAACAGAGTGAGACCCTGTCTCCAGAAAAAAATTAATTTAAAAAATATTTTAAAAGTAACTCAATGTATTTATTTATTTATTTTTATTTTTAATTTTTTTTTGAGATGGAGTTTCGCTCTTGTTGCCCAGGCTGGAGTGCAGTGGCACAATCTCGGCTCACCGCAACCTCCGCCTCCCAGGTTCAACCGATTCTCCTGCCTCAGCCGCCCGAGTAGCTGGGATTACAGCGCATTACATGCGCCACCCCACCTGGCTAACTTTTTTGTATTTTTAGTAGAGACGGGGTTTTTCCATGTTGGTTAGGCTGGTCTCGAACTCCCGACCTCAGGTAATCCGCCCACCTCGGCCTCCCAAAGGGATGGGATTACAGGCGTGAGCCACCACGCCCAGCTATTTATTTAATTTTTTGAGATGGAGTCTCGCTCTGTCGCCCAGGCTGGAGTGCAGTGGTGCCATCTCGGCTCACTGCAAGCTCCGCCTCCCGGGTTCACGCCATTCTCCTGTCTCAGCCTCCTGAGTAGCTGGGACTACAGGCACCCACCACCATGCCCGGCTAACTCTTTTTTGTATTTTTAGTAGAGACGGTGTTTCACCATGTTAGCCAGAATGGTCTCGATCTCCTGACCTCGTGATCTGCCCGCCTTGGCCTCCCAAAGTGCTGGGATTACAGGAGTGAGCTACCGCGCCCAGCCTCAATTTTGTTTTAATTTAGATTGTATTATTCCTTCCACTACTTCTATACCTAAAGTTTTTTTTTTTTTTTTTTTTTTTTTGAGGCGGAGTCTTGCTCTGTCACCCAGGCTGGAGTGCAGTGGCGTGATCTCGGCTCACTGCAACCTCCGCCTCCCGGGTTCAAGCGATTCTCATGCCTTAGCCTCCCCAGTAGCTAGGATTACAGGCATGTGCCACCACGCCCGGCTAATTTTTTGTATTTTCAGTAGAGATGGGGTTTCATTATGTTGGCCAGGCTAGTCTCGAACTTCTGAGCTCAAGCTATCCCCCGCCTTGGCCTCTCAAAATGCTGGAATTAAAGGTGTGAGCCACCATGCCCGGCCCCAGTTTTTCAATTTTTTTTTTTTTTTTTAACAATTATTGTCCTGGTGGTGGGACTCTTGCCATGGGGATTTCGGAATGAAGTAGAGAATGAGGTCAACTATGTCCTGTTTCTTTTGTTGTTGTTTGTTTATTCATTTGTTTTAAATGTTGGACTGTGTATCGGAAACAAAAAAGGAACCAATTTTATTACGTGATCACTGCATGCCAGGGCCTGACAGGTGATATCAGAAATTGAACCCAAGTTCTTTCTTCAGCGACAGCACTGGAAACATTGTTCTGACATGGACCTTTTGTTTCCCTGGGACTGTGGTTTTATTTTTGAATAAAAAATTTTGGCCTGTGCTTCAGAACAGGTCTTCCTGTTTTATTCCTTTATTCCTTCCACTATTTCTATACTTAAAGATTTTTTTTTCTTTTCTTTTCTTTTTGTTTTTGTTTTGTTTTTTTTTTTTTGAGACGGAGGGCATCAGGAAGTCTTAGGCTTTCCTGAATAATCCTTTATGGACCTGTCATCTTTGAATTTATCAAACTCTTTTTTTTTTTTTTTTTTTTTTTTTTTTTTTTGAGATGGAGTCTTCCTCTGTCGCCCAGGCTGGAGTGCAGTGGCACGATCTTGGCTCACTGCAACCTCCACCTCCCTGGTTCAAGAGATTCCCCTGCCTCAACCTCCTGAGTAGCTGGGATTACAGGTGCACATCACCATGCCTGGCTAAGCTAATTTTTTTGTGTTTTTAGTAGAGACAGCGTTTCACCATGTTGGCCAGACTGGTCTCGAACCCCTGTCCTTGGCCTCCCAAAGTGCTGGGATTACAGACATGAGCCACCGTGCCTGGCCTATCTAACTCTTCTTAAATTAACTTGTATTATGCCCACCTGTGATGTTATATATATTGGCTTTTGTCCTAGTTACTAGTTCATAACTTCTATAGCTCTTGCTATAGCCTTTTGTTAACAATGTTGGGTATGTTAGGCCTCTGGAAAGAGAATCTCTCTCCTGCCCCAAAGCAGGACTCTAATCTCCCTCCACCTTTCTGATCGTGGGTCTTAAGACGCTCCCCTGAGAGATCCCACCCTACACCCTGTGTGAGGAAATGTTGATGTCACGAAGCTCATAAAAACCCAAGAAGACTGGGTTTGGACTGCTTCCGGATAGCCGAACACGTGGAGGTTCCTGGAGGGTGGCATGGTCAGGGAGGGCATGGAAGCTCTGCACCCCTTCCCGCATACCTCACCCTACTGTCCCTTCATCTGCATTCTTTATAATATCATTTATAATAAACCTGTAAACATAAACAACTGCTTCCCTGAGTTCTGTGAATCACTCCAGCAAATTAATCAAACCCAAAGAGGAGGTCATGGGAAACCCAACTTGAAGCCGGTTGCTCAGAAGTTCTGGAGGCCTACTTTTGCAAGTGGAGTCTGGGGTTTTTGTGGGAGAGGTTAGTCTTAGAGACCAAGTTCCCAACCTGTGGGATCTGACACTGTCCCCAGGTAGATTGTGTCAGAACTGAATTGGACACCCAGTTGGTATCCGCTGCTTGGAAGAACTCCCACACATTTGGTCACAGAAGTCTTCTGTGGTTGATGATTGTTGTGGTTTGAGATTAGAGGAGAAACATAGTTTGAAAGAGGTTTTTTTGAATCATCATCTTACCTATTAATTGTACTCATATGTATTCATATTTTAATACATATATATTTTGGGTTTGTTGCTGATGTATTCTTTTCATTTTTCATTTTGCAGTTATTTGAAAAATAGTTTCATACCAACTGAGGTGTCTGTTCTGGTCCGTGCTATTTCCCTGCTCCCTTCTCCTCACTTGGACGAAGTGGGGATATCCCGAATTGAAGCCGTTTTACCACAGTGTGACCTAAATAACCTGAGTAGTTTTGCCACATCTGTTTTAAGATGGATTCAGCATGATCACATGTATTTGGATAATATGACTGCGAAACAACTGAAACTACTTCAAAAATTAGATCACTATGGTCGTCAGAGACTACAACACAGCAACAGTTTGGATCTGTTACGGAAGGAACTTAAATCTCTCAAAGGAAACACGTTTCCTGAGTCACTTCTTGAAGAAATGATTGCTACTTTACAGCATTTCATGGATGATATTAATTACATAAATGTTGGGGAGATTGCATCTTTTATTTCTAGTACTGATTACCTCAGTACTTTGCTACTAGATAGGATAGCCTCAGTGGCTGTTCAGCAGATTGAAAAGGTGAAATTTAAATGGTAGACATTAATTTTATAGAGTTGTCAACTTCTGCAAGCATAATTTTTATCATAGGCACTTTGAGAACTTGGATTGGAATTTGAGGTTTAAAAATTAAATAAATTCTGGGTCAGATGTGGTAGCTCAAGCCTGTAATTCCAGCGGTTGGGAGGCTGAGGTGGGAGGATTGGTTGAGCCCAGGAATTAAGGCTCAGTGAGCTATGATTGCACCACTGCACTCCAGCCTGTGTGACAGAGTGAGACCCTGTCTCTTAAGAAAAACAAAGAAAACTCTGGTTTCTATTTCAGCGATTTGTTGTTCCTCTCCTTAAAGTCACTTTCTCATTCCGGCATTGTAGATTTGGAAAGATCAGCAATCATTCTTTGGTTCATTACAGTATTAAGATTAGTAATCAATTCTTTGAGGATACTCATGTTAGGACAGTGGAGTATGAATGATTTTTGGTTTTACTTTTTCTTATTTCTGTAATCGTGTGGTATTATTTTTACCATTTAAAAACAATTATATTCAAAAGTGTGAGATAAGCTTGAAAACTGAGAAAATTATAAGGTATCCATTGGCAACTATATTCTTAAACTGTCATTGCATCTTCTTGCAGATTTATTTCTGGGACTTGTAAAATGCCGCTTTATGGATTATGTGAGAAGCAGCTCACTTACAAAATCACTATCATAAATATATCAGGGCAAGGCCTTTATTTAAAAGACAGTGTTTCTCACAAATGAAAATAAAAAGTTTGTCTTAACTTGCTTAGTATAGTGCCTGGAAGTCATTAAGTATTGGATGAATGAGTGAAAAATGAAATAAAAAAGCAAATGAAAGAAAAATAAATGCTAGTGATTATAATTTAAGAAACTTCTTTAATTATGATTATTCTATAAAATGTACTGATTATCATGGAAATTGCTGATACTGTTTCCTATTCAATTTAGTGACTAATGAATTCTGAAACAGAATTTATTTACTTATTTTAAATTTAAATAAAGACAGGGTCTCACTATGTTGCCCTGACTAATCTCGAACTCCTGGCCTCAAGCAATCCTCCCACCTCAGCCATCCAAAGTGTTGGGATGACAGGCATGAGCCACCACTCCCAGCCAGAACAGAATTTTACACCTAACAAAATAAATTTGTAAATTATCTGATTTACTTCTTTTTTGTTACATTAACACTTTTGGGGTTATTAATAATGTTGGTGGGGTTAAATAAATTATAGCAGGATGGAAAAATTAATAAGCAGGGTGATACATTTATTATTTAACTGTAGCGATGATAGGAAAAGATTTCTCCTAAAAAATAATTAGGTTAAAATTTTGTCTTATTTTCCTAAAGTTTAAACTATAAATTTTTTGTTCTTTTTATACAGATCCATCCTTTTACAATCCCTGCTATTATTCGTCCATTCAGCGTATTGAACTATGATCCACCTCAAAGGGATGAATTTTTGGGAACTTGCGTGCAACATCTTAATTCTTACTTAG
>hsa_circ_0001754	chr7	138936701	138951149	+
GGTGGGAAACCCCGTAAACACCGGAAGGATCGGCTACAAGATTTAATTGATATAGGCTTTGGCTATGATGAGACAGATCCATTTATTGATAACTCAGAGGCTGTGAGTAATGTATCTTTAATATAGCAGCAAATTCATTGTTTGTATGGGATAGTAGAAGTCAAGGGTAAAGTAACTTAAATAGTGCAGTGAATGTTTTTATTTGTGCTTTTTAAAGCCATGTTCACTACTTAAAGATTTCTTTACCCTTTTTTTTTTTTTTAAAGAATACTGCAGACTGAGAATTTTGTAATTTTGGGTTTGTCTGTGGTGAATTGTTATTACATTGTTAAAATAGACCAAGTTTTATCAAACTTTTTTCTGTAAAAGGCCACATAGTATTTTAGACTTTGTGAACCCTGTGGTTTCTGTCACAACTACACAAGTTTGCCATTGTAGCATGAGAGCAGCCATAGATAATACCTAAAGAATTAGCATGGCTGCGTTACAATGAAACTTTATCTATGGTCTGTGAAATTTAAATTTCATATAATTTTTCGTGTGTTGTGAAATATTAATTTCTTTTGATTTTTTTTCCAATAATTTTTAAAATGTAAAATCCATTTCTAGCTTGCAAGCTGTTTGAAAACAAGCCGGTGGGCTGGATTTGGCCAGTGCATCTCATGGTTTGCTGACTCTGTACAATGTCTTTATTTTCATATGCTCTGCTCCTTTCCAGTTCCTGAAAGAATCTCTTGGGATTCTCTAGTAGTTGCTCATTTTCAGAAGTCTAATTATAGCGTTGACTCCATCCTCACCCCTTGCTCAAACAGAACAAAAATAAGTTTCTTAAAAAAAAAGAGAAAAAGGAAAATCAAATGCTGAAAAACATTAAGTTAAGCTAGTGGTTCTCAATCAAGGGTGAGAATATTAGTACACTTGTCTTAACTCAGACTTAAGGAATTAGGATTTCTGGAGGTGAGGCCTACAGAGATTTTAGTGTTCTTTTTTTTTAATTATAAGATTAACATATGCTTATGGTAAAACAACAATAAAGTACAAGGTGGTTATGTAGAAGGTAAAGTACCCAAAGGCCCCAGTCCTGAGAGGTAAATACTAAAAATCTTCTTGTGTAGTTGTCCAGAAATTTCAGTGATACTTATATATTAGTACATGGATATAATCCTTTTAATGGCTGCTAGTGAATATACCTAAATTACATAATGTATTTATCTACACCCATTTGATGTACATCTAAACTGTTTCTGGTTTTATGTGCATACAAATAACGGAGCATCTGGGTGCATTTATCTACTGAAGTAACTGTGTATGAAATCTGGGTGCATTTATCTACTGAAGTAACTGTGTATGAAGGGTATTTAGAGGGTGCATTTATATGGGTAGGTTAAATTTCTAGCAGTGGAATTTATTGGTCAAAGGGCATTTATTTGCATCGTGATTTTTATTGATATTCCCAAACTTGGGCAGGTGTGTTTCAAAATGACTTCCAAGATAAGAACCATGCAATCTTAAAGATTGGTGCTACTGGGTTGAAATTAATCTGGCAGACATCTCTAATATCTGTTCAATTCTTTATTGCTGCCATGCCTTATTACCAGGATGGTACATTGAGTGCCAGTCTTTATCACCAGTCTGTTTTGATTGAGCCCTACAGCTTTTCCCCTGGAATCCCCTTTTTCTTACAAAAGGAAAAGGAATTTAGGAGAGCATTTAAGGACTGTAGCAGCCCCTTGATCACATAACAAATGAAAGACAAGTCATGTTTTGCAGTAGAGAAGGTGTATGTTCTTCCATTCTTGTCCATGTACTAGAGTAATCTAATCCCTGGGATTATGATATCCTCTGCAATGTGCAGTAATTAAGCATATACAGAAGGTGACACTAGGTGACTATTACACTACCCACAAATTATATATTATGTCTTTTTTCCTGTTGCTACAGTGCTTGCTTATAAAGTTGATGACAGAACATATAAAGGTAGGAGAGTGACAGTAAGGACTTCAACATGAGGCACATTGGATATTCTGTCAAACTCCTAAGTTAATTCTGCTGTCACGGCCGGGTGCGGTGGCTCACGCCTGTAATCCCAGCACTTTGGGAGGCAGAGGCCGGCAGATCACGAGGTCAGGAGATCGAGACCATCCTGGCTAACACAGTGAAATCCCATCTCTACTAAAAATACAAAAAATTAGCCGGGCGTGGTGGCGGGCGCCTGTAGTCCCAGCTACTCGGGAGGCTGAGGCAGGAGAATGGCTTGAACCCGGGAGGCGGAGCTTGCAGTGAGCCGAGATCGCGCCACTGTACTCCAGCCTGGGCAACAGAGTGAGACTCCGTCTCAAAAAAAACAAAAAAAAAATTCTGCTGTCCCGACATAAACTTATTTACCATACTAGGCAGTCTGGTCTGTAGAAGTAACATATTGCCAGTGCCCTTTGGAGTAAAATGGCCTTCGTCTTACAAAAAAGGTTGTCAACCAATAAATCAGGGCATGGAATGTTTTCCGGAGTCTTGACCTCGATTTGTAACTTGGTGCAGAAGTCTAGATTGTAATCTTAATTCAGTTTCTAATTTGCTGTGTAGCCAGGAGCAAGTCTTTTAGCACCACCCGGTTTTCTCTGCTATGACTTGCTTACCCCACAGAATTACTGAGCCTTAAATAAGGTAATGAATGTAAACTAGCTGAAGAAACATGAAGCAAGTGCAAAGCATCAGTAGAAGTGTTATGTGTACATTTTGAATTCTAAATAACCCAAGAAGTAACTTAGCCATATATAAATGGGCATCACATGTACTCACACTTACATAAATAGCTTTTTTAAATTAATAAACTTTCTTTTCTTAGAGCAGTTTTAGAGTCACAGCAAAACTGAGCAGAAAGTACAGAGTTTCCATGAACACCTTGCCCGCATGCACACACTGCCTTCCCCCGCTCAGCATGCTGTACCACAGTAGGACATTTGTTAGAGTTGATGAGCCCAGACATTGTGACACATCATTGTCACCGAAGTCCATAGTTCACATTAGGGTTCATTCTTGGGGTTGTACACTTTGTGGGTTTGGACAAATGAATAATGACACGTATCTACCATGGTAGTATCACACAGAAGTGTAGTTTTGCTTCCCTTAAAATCTTCTGTGCTCTGCCTATTCATTCCTCCTTCCCTCCTAATCACTGGCACCTACTGGTCTTAACTGTCTTCAGAGTTCTACCTTTTCCAGAATGTCTTATAGAGAAAATCATATAGTATGTAACTTTTATAAATAGCATTTTTAATATCTCCTTTTATAGCATTTAGGATATTTTCATGCTGACTTTTGTAACCCATAATTGGCTTATATATCAACTTAAAGGGCATGACTGGTATTTTTAAAGAAAATGAAATCAAATAGAATAGGAACTAGTACGTCATTGGTAGACTATACAGTTTTTATTGTGTGTGTATGTGTGTGCTAGATTTTGATGGGTAATGTATTTTCCACTTGGGCTGTGGTGAAGAAAAGTGGAAAACTTCTGTTTTAATAAGTCAGGATAAATTTTGTAGATACGAATTGCTTAGTCATACAACTAGTTTCTGAACAAGGTAGGTTCCTGTTTTATAAGAAGAAATTGAACTGAAATGCAGGTTGCGTGACTTAACAAAATAACTTAGTGTCTTTGCCCTTGACATATTATTTGTTTTTTTTTAATGAGATAATTCAGACATAAAACAACTATGGTCGAACCAAATGATTCTTGTTCTTTTCATTTATTGTATTGCCAGTAAGCTTTCAGTGTTGGCATATTGTTTAATATATTCTGAATCATGCACGAATTACTAAAAATAAATACCTGAAAATAAATGCTTTTGAAGATTATTTTTAGTCTCATATTTATGCTACCAAACTGTAAAAGAGCTGAAAGAAAATGTTTTGTTTATTATTAATAAATAATGATACCAGGCATGATTCACACACTTTTATTTAGATAGTCTCTTTTAAATTTCACTAGAACTTTGTGAAGTAATATTGTCCCTGTTTTATAACCCTCCAAATTTGATGTTAAGTGATTTTCCCTGGGTCACAGTAGCTAGTCATAGGCAAAGAATCTAAATCCAGGCCTTTTGATTCTTAAGTTCAGTGTGTTACCTCTTAACACATTCTACTGAAATGACTGAACTAAATATTCACAAAGAGTGTATTCCTCTGAAGAGTGTTCGGATAGGAAAAGCTCAGCAGAATACTGCATAAGAAAACAGACTTTGAGCACATCAGAATTGCCCTGTATACCTGGAGATGAACATGTTTCACTCCCACGTGAAGCTGCTTGGAAGAAAAAGGAATAGTAGCAGTGATCCTTAAATTTTTCTTAGCAGGTGATATATTTAGAATTTACTTTATTATTTCAGAAGTTTTTTTCTTACACCAAATTATCAGAACTAATTTTTATTTCAGATAGTAACCTTTTCTAAATTTATTTTACAATAAATTAGATGGGTTGGAGGCAGCCACTGACTTTGCCATAAACATATGTATAGAATTGCTTTGGTAAGGTGCTTACCTGGCTTTCATCTTTAAAGTGGGAGTAATATTTGCCTTTCTTACCTCACAAGGGTATCATGAGGACCAAATGAAATAATTTATATGAAGAAGTATTGAAAATTATAAAGCATTGTACAAAACAATGTAGGCAAAGAGTACAGGTGTTTTTATCTTATCACAGTTAGTTTTCGAAATTATTACTGTCTTTTCACATTTAATCCCTCACCCCTCATATCACTTATTTGCAGATGGTACTGCCCCTTTTCTGTAAGATCTTTATAATAGTGTAGATGTTTGTAGTAGATCTTTCTAGTAGTGTATCAAGTAGAACGATAAGAAAGTAGTTTTTTTCTTTTACCTTTCTTCAATCATTTTATTTCTTTTTAATTCAGTGTGATTAAACTGGAACCTCTTCATTTTTCCATTCTCCATATAATTGAAAAAGATACAGGTTAAAATTACAACTTTTGTACTTAGCCTTATATTCTTACAGTAACTAATAGGATATGTATATTCCTTGCCCATGGCAATGAAGTTTCCCTAAAAATCTGACTTTCTTAAAGACTAGTTAGATGATGTGAAGAACCTCGGAAGTAGAGGTCTAGAGATCCCAGGTAACAGATATCTTTCTACAATCAGATAAGTTCCTTTTTTCTTTCCTACTTTGAACACCTTCATTTGGTTAAGTTGTCCTTCACTTAGTGTTTGCTTTTTAGCCATCTTTATCAGGTGAGGTAATGATAAACCTTGAGATCTAGCCTTTGGGAACATAAGTGTGATTTAAACAAATTGAGTTCCTTGCTCCAAGCAAAGTACCTCCTCATTCTAGGTCCTCAAGTATGTGCTTTCTGAACTGGGCAGTTGTTTTTCTATGCTATTCAATTCTTTTAAAATATGTGCTATTCTTTTTCTAAAATATATTTGCTATTTTTCTTTCTTTTTCTCTTTCTTTTGAGACAGAGTCTCGCTGTGTCACCCAGTCTGGAGTGCAGTGGTATGATCTTGGCTCACTGCACCCTCCACCTCCCAGGTTCAAGCGATTCTCCTGCCTCAGCCTCCCAAGTAGCTGGGACTATAGGCACCCACCCCACCACGCCCGGCTAATTTTTTGTGTGTGTATTTTTAGTAGAGATGGGGTTTCACTATGTTGGCCAGGCTGGTCTTGAACTCCTGACCTCATGATCCACCTGCCTTGGCCTCCCAAAGTGCTGAGATTATAGGCGTGAGCCACCATGCCCGGCCTAAATTAAATGTTTTTAAAGTTTTCTCCACTTAAAAGCATACGGCTAAGACAGAAAAAATAGTTTCTGTTAAACAGAATGTTGTTGCTGTTTTTTGTTTTTTTAGACCGAGTTTCACTCTTGTGCAATGACGCAATCTTGGCTCACTGCAACCTCCACCACCTGGGTTCAAGGGATTCTCCTGTCTCAGCCTCCTGAGTCGCTGGGCTTACTACGCCCAGCTAATTTTTGGTATTTTCAGTCGAGACAGGATTTCACCATGTTGGCCAGGCTGGTCTCGAACTCCTGACCCCAGGTGATCCACCCGCCTCAGCCTCCCAACTGGGATTATAGGCGTGAGCCACCGCACCCAGCCAGTTTTGTTATTCTTTATAAAATCTCCTTATGGTAGGAAATGAAATTTACTCCTTATCTGGACACTTGGTCATCTTTTTAAACTTGATTTCTCATCAGAACCATTTGTCATTAAGAATAGTAGCAGTGGGAAGGAAGAAAAAGGAATAGTAGCAGTGATCCTTAAATTTTTCTTAGCAGGTGATATATTTAGAATATACTTTATTATTTCAGAAGTTTTTTTCTTACACCAAATTATCAGAACTAATTTTTATTTCAGATAGTAACCTTTTCTAAATTTATTTTACAAACATCCTTATTGCAGTCTGTGTTGCAGTTAGGATTTAAGGGAGATGCTGCCATGGTGGATGAATTTCTTTGACATTTATAGAGTTAAAGACAACAGGATATAGCGGAAACTTTTTTGTTTTTTAATCTAGTATGATGAATTAGTTCCCGCTTCTCTAACAACAAAATATGGAGGCTTTTATATCAACACTGGCACTCTACAGTTTCGCCAAGCTTCAGATACTGAAGAAGATGATATTACAGACAACCAAAAGCACAAGCCACCCAAGGTGAGTTTATCAAACATTGCAACAGTACTGAGAATGTTCAATTAATAGGATTTTTTTTAATGTTACTTGTGTCACACGTGTGAATGTAAGGAAAAGTAAAATACAAACCATTGTGTCATGAATATATAATTACATGCTTTAAAATTAAATTATGTAGATATTGGAAAATTGGTATTTACATCATAGAATTATATTTTCTTATAAAAACTTCTCTCTACAAATGTGGGCTAATAATTTACTGTTTCTGGGAGAAGGTTATATTTCTCGGATAGGTTAATATTAATAGCTGTTACCTTTCCTAAGATGTCATTTTTAACAAAATCTATAGAATTTGTATACATTGTCTTTGGGAAAGATATAGTGTCCTTGGATAAGTGTTTCTTGAAGTGTGGCCCAAAGACTTACTTACACCAGAATCACCAGAATGCTTGTTTAAAATGCAAATTATAAGGTTCTAACTCAGATAACTGAATCGAAACCGGAGGTGAGAGTGCTCTTGAACCCCAAGGATCTGCAGTTATAACAAACGATTGTAATGCACACTGACATTTGAGAAAAACCACTGCTGATGCTGGATTGCTAACATCAAAGAGTAAAGCATTGTTACTTACATAAATGATCATTCTTTTATCATTTTGCAGGTCCCCAAAATAAAAGAAGATGATATTGAGATGAAGAAGCGGAAGCGGAAAGAGGAAGGGGAAAAGGAGAAGAAGCCAAGGAAAAAAGTTCCCAAACAACTGGGGTACGTTAAATTAAACCTAAGAAGGGAACTGGCGTCACAGTCTGACTGTCTCTCCCTTTAGAAAGATATACTTACCATTAACTAATTCAACCTAGCTGAGTCTAATTTAGTACGTTATTGACATATTAGTGACTTATGTTTAATAGTATTGTAGTATTTGTTCTTAAGTAGAAGGCTTTGTCATCTTAGAGACTCCTAGTGTTTTAGGTGAAATGCTCATTACTACTTTTACCAACAAGAACCAGTTTGAAAAGATATTATAAACATTGAAAAAACTGTTCTAATCTTTTGGTACTAAAACTAAGTTTAGATGCCTGGGGAATGAGGATTGGCAGTAGCCTATATGTAAACAATTTATGGTTGTTTTAATATTAAAAATTTTGATTTGATTGATTTGAGACAGAGTCTCACTGTATCACCCAGGCTGAAGTGCAGTCCCACAATCTAGGCTCACTGCAACTCCCATCTCCTGGGTTCAAGTGATTGTTATGCCTCAGCCTCCCAAGTAGCTGGGATTACAGGTGTATGTCATCACACCCGGCTAATTTTTGTATTTTTAGTAGAGAATATTTTAGTAGTGAAACATGAGGGTTTCACCATGTTGGCCAGGCTGGTCTCAAACTCCTGACCTCAGGTATTCTGCCTCCCTCAGCCTCCCAAAGTGCTCGGATTACAGATGTGAGCCACTGCACCCAGCCAAAATTTTCATTGATTTTACATAGCTATTCTTTTTTTTTTTTCTCTTTTAGATAGGGTCTTGCTATGTCACCCAGGCTGGAGTGCACTGGCACAATCATGGCTCACTGCAGCCTCAACCTCCTGGGATCAAGGGATCCTCCTGCCTCAGCTACCTGAGTAGCTGGGACTATAGGCATGTACCACTATGCCTGGCTAATTTTTATATTTTTGTACAGATGGTGTTTCGCCATGTTATCTAGGCTGGTCTCGAACTCCTGGGCTCAAGTGATTCACCAGCCTCAGCCTCCGAAAGTGCTGAGATTACAGGCATGAGCCACTGCACACAGCCAGTATATAGCTATTATTAATGATATTGCTGCTAAAAAACAAATAGAATTTCTCAGAAGCCTTACATCAGAAGAATAAAATATTTGTATAATGCAGTCAAACATTACCAATTGCCTTGACTTCTCTGTGGCTTTTTTCACAGAGCTAAGGGAAAGACGCTTGTGAGAGGCTGAATTTTCTTACTCTACTTAGCAGTGGAGGTGCATCTGAATTTTGGGTTATCAATATCCATAAGATTGATGTCGGGCGTATTTCTCCCCTCCTAAAACTTGGGATTACAGTCATTAAGAAATTAGGAGGAAAAATGTGTATATTACTAATGGTTGTCTTAAATCTTCATTATTTACAAGTAGACTTCTTTGGGAATGTAGGCTATAAGTAATCCCTTTTATTGAGTGTATTGTTTTTCAACTTTATAACTTATTCATTTATTCAGCTAATATTTATTAAGTACCCTGCTGTATACCAGGCACTGATACAGGGTTTGGGTTGTATAACAGTGACTGAAACACGGGGCTGCCTTTAAGATGCTAATAACCTTTTAGGTTCTGTAGTGCACATAGAAGCATTTAAGCCATAGGATTTAGAAAAGATTTCTAGGAGGAAGTAATAGCTAAACTGAGCTGTTTCCCCATTTTCTTCACTGTAATGGCCATTTACCTATTTGCCTTTCGTGGGTGACATTCCAGATTATACTGAAGAAGGTGCTATTGTAATAGTATAAGTTAATAAGAAATTAAGAAAACTGCTCTGTCACCTGTCAAATTATTATTTTAATTCTGTGCCTGCTTATTTATGTGACACTTTAACGTTTAAAATCACACATAGCCTAACTGATCATTTTTGTCTTCACAGAGTTGTGGCTCTAAATTCACACAAGTCTGAAAAAAAGAAGAAACGTTATAAAGATTCTCTTTCTCTAGCTGCCATGATTAGAAAATTCCAGAAAGAGAAGGATGCATTAAAGAAGGAGTCTAACCCCAAAGTCCCAGTGACCTTGTCAACCCCTTCTCTGAATAAACCCCCATGTGCTGCTGCAGCACTGGGGAATGACGTCCCGGACTTAAATCTGAGCAGCGGTGATCCAGACCTTCCCATTTTTGTTAGCACAAATGAACATGAGCTGTTTCAGGAAGCTGAAAATGCCCTAGAGATGCTAGATGATTTTGACTTCGACAGATTACTGGATGCTGCTTCTGATGGTAGCCCCCTATCTGAGTCGGGGGGTGAAAATGGAACCACCACCCAGCCAACCTACACTTCTCAGGTTATGCCCAAAGTGGTACCTACACTCCCAGAGGGTCTACCTGTACTTCTTGAAAAACGTATCGAAGACCTTCGTGTAGTAAGTGTAATAATTCTCTTGCTTTTTATTTGCTGCACAAACATAAGAATTAATGCTTTTGTTCGTTTGTTTTTATTTTCCACATAACACTGGTATAATTGCTTTTGTTTTTTAAAGATAAAAATAATAAACTACAATCTGAACATTTTTATAACTTTTTATTTGCCATGTTTCCTTTTAGACCTTTCTTTTTTCTTTCTTTCTTTCTTTTTTTTTTTTTTTTAGTAGAGACGGGGTTTCACCGTGTTAGCCAGGATGGTCTCAATCTCCTGACCTTGTGATCCGCCTGCCTTGGCCTCCCAAAGTGCTGGGATTACAGGCGTGAGCCACCGCACCTGGTGTTTTATTTTATTTATTTATTTATTTATTTATTTTGAGACAAAGCCTTGCTCCGTCGTCACACAGGCTGGAGTGCAGTGGCGTGCTCTGCTCACTGCAACTTCTGCCTATTAGGTTCAAGAGATTCTCTTGCCTCAGCCTCCCAAATATCTGGGATTACAGGTGCGCACCATCTCCCCCGGCTAATTTTTGTATGCTTAGTAGAGATGGGGTTTCCCTATGTTGGCCAGGCTGGTCTTGAATTCCTGACCTCAAGTGATCTGCCTGCTTTGACCTCCCAAAGTGCTGGGATTACAGGTGTGACCCACTGCGCCCAGCCTAGACCTTTTCTCTTAAATAGAAATAACTGACTGGGCATGGTGGCACATGCATGTAATCCCAGCACTTTGGGAAGCCAAGGTGGGTGAACCACTTGAGGTCAGGAGTTTGAGACTAGCCTGGTCAATATGGTGAAACCCTGTCTCTACTAAAAATACAAAAAAAAATTAGGTGGGTGTGGTGGCGCGTGCCTGTAATCCCAGCTACTCAGAGGCTGAGGCAGGAGAATTGCTTGAACCTGGGAGGCAGAGGTTACAGTGAGCCGAGATTGCGCCACTGCACTCCATCCTGGGTGACAGAGCAAGACTCCATCTCAAAAAAAAAAAAAAAACCCAAATAAATAAATAGAAATAACTATAGTGATAACATCAATAGAGTTGGTTCTTTTATTATTAAACAGCGGGATTCACCTGACTCCAGAGTAGGTGGCATAGGTTTTTTTGTTATTCCATGTGGCCCCATCTCTACAATCTTAGTTTCTTTTAGGTTTTAAAAAGTGCTAATGATGTAATTCAGGTTTTTCAAGGTGTAATTATTCATAATAGCTATCGTTTATTTAGCAGGAACCAATCCTGTGTGTTAGTTCCTTATTTATAAGATAGGGACTGTAACACCAACTTTTTTGGCTGTTACGAAGGTTAAACATGGTGATGAGCATGAAGTCAGACACATGGTAGGCAGTAACGTGTATAGAAAATGAGACATCTCTTTCTGTCTCCTTTCTGTTACCTTGCAAATCACAGCAAGAATTAATAAACCTATGGATAATCAAAATACACAAGACATCCGAAGTATTTGCCTCATTTTGTGAATTTAGGAAGACAAATTATATGTATATATATCAAATATGAAAGAAGGGTGTGTATGCTAAATTTCAACACTCTTTAATTGCCTACTTTATGCCAGGTACTAAATTGCATACCAAGGATACAAAGTTAAGTGAATTATAGCCCTACCCTCAAGGAGCTTATTTTTTAGTAAATAAATATGGGAACAGTATCTTGTTTTTTAAACTGTGGATTGAGACTTATCAGTTGGTTGGAAATCACAATAGTAGGTAAAGGCCAGCATTTTTAAAAAATGAAATAAAAATGGTCAGGCACAGTGGCTCACACCTGTAATCCCAGCACTTTGGGAGGCCGAGGTGGGCGGATCACCTGAGGTCGGGAGTTTGAGACCAGCCTAGCCAACATGGTGAAACCCCATCTCTACTAAAAATACAAAAATTAGCCCCGCGTGGTGGCAGGCGCCTGTAATCCCAGCTAATTGGGAGGCTGAGGTGGGAGAATTGCTTGAACCCGGGAGGTGGAGGTTGCAGTGAGCATGCCACTGCACTCCAGCCTGAGCAACCAAGCAAGACTCCATCTCAAAAAAAAAAAAAAAAAATAGGAATACGTGCTAATACATCAAAAGTAGGTTCCAAAAGTATTGTATGACATTTTTGTTTATATACATGTGTGACTACTGGATAACTAAATCTAATTTTCTATAACTAGGTCATATAAAAAGTCTTAAGGTTATAAAGTTTAAAATTCCATCAGAAATTCTTCTAGGTGTTTTTACTCAAAGGAAATCTATTTTTTATTCACATTAGGCTTTGGTAAGTACTATATGCATCATGAAGAGATTATAACTTAATTTGCAGTTTGATACTTTTTATGACCTGTGATGATTATTGAATCTAAAAATAGTACTAATTTATTATTCACATTACTTTTTAAAAAATACTGTTTTTGCCTTCACCAAATCATCAGTTAAGTGACCTTTTAAAAAAATCGTTTATTTCAACAGTTGTACTATCAATTCCGTATTACTTTACTTATTCACTACATGTTTGGCTTTTTAACTTCCTCTTAGAGATTACCAACTCTACTGATTTTTTGTTGTTGTTGACTATATCTATGGTTATTTTTTTCCCCCAAAATATACTGCCTCCAGCCACACATTTCAGCTGGATCATTGACTGTATTCTGGTCAGCGATCCTCATGGAATGTAGCTAACTCTATTAATAATTATGATGTCAGTGACTCCTTAAAGGACAGAGTCATAGAGTCTGTCTTCTTGGATTCAAGTTAGATATGACACCAGATTCTTTTGTCTGCTCGTAGAAGTCTGCAACTTCAATGTGGGGGTTGATCACACGATTTGGACCTCTTTTTTTTGACCTACACTATTTTTGTTTGTTTGTTTTGAAATGGAGTCTTGCTCTGTCCCCAGGTTGGAGTGCAGTGGTACAATCTCAGCTCACTGCAACCTCCACCTCCCTGCAACCTCCGCCTCCCGGGTTCAAGCAATTCTCCTGCCTCAGCCTCCCAGGTAGCTGGGACTAGAAGGTGCATGCCACCACACCCAGCTAATTTTTGTATTTTTAGTAGAGACGGGGTTTCACCATGTTCGTTAGGATGTCTTGGTCTCTTGACCTCATGATCCACCCGCTTGGCCTGCCAAAGTGCTGGGATTACAAGTGTGAGCCACCATGCCTGGCCTACACTATTTTTTAATTAATACATATAAGATGTAGATATTTTTGGGGTACATGTCATAATTTGATACATTCATATGATCAAATCATGGTAATTGGGTTAGCCATCACCTTAAATATTTATCTTTATACCAGGAACATTTGAATTATTGTCTTCTAGCTATTTTGAAATGTGCCATCAATTATTTTTAACTGTAGCTACCCTACTGTGACCTATACTATTTCTAAATATCTTTGTATTTGATTCTAAAGACTCTTAATCTTGATGGGAATTGATTTTTTTGTTTTTTCATGTTCTTAGGATCACAACTTTTACAGATTTTTAAAATATTGGCCGGGCGCAGTGGCCCACACCTGTAATCCCAGCACTTTGGGAGGCTGAGGCAGGAGATCAAGACCATCCTGGCTAACACGATGAAATCCCGTCTCTACTGAAAATACACAAAATTAGCCAGGCGTGGTGACACACACCTGTAGTCCCAGCTACTTGGGAGGCTGAGGCAGGAGGATCACCTAAACCCGGGAGGTGGAGATTGCAGTAAGCCGAGATCGCGCCACTGCACTCCAGCCTGGGCGACAGAGTAAGACTCCGTCTCAAAAAAAAAGAAATTTCTGTATTAAGCCTTACAAAAGATATCCATATTCTAATCCTTGGAATCTGCGAATGTTATTTTATATGGCAAAAGAAGGGTGGAATCTGTGTGTGTGTGATTAAGTTAAGGATCTTGAGATGGGGTTGTTATCCTAGATTAGCCTATGGCCCATAAATGCAATCACTTGTATGCTTAGAAGAGGGAGGCAGAAGGAGGTGTTTTACACACACAGGAGAAGGTAATGTGAAGGGAGAGCCTAGAGGGATTTGAGGTTGGAATGCTGCGGCTGTGTCCAAAGAATGCTGGCAGCCACCAGAAGCTGGAAGAGGCAAGGAACAAGGTCTTCCCTAGAGCCTCTGGAGGGACCATGGGCCTGCTGACACCTTCATTTCAGCCCGGTGATATTGACTTTGGACTTTGGACTGAGGAAGGATAAATTTCTCTTTTTTCAAGCCAAAAAGTTTGTGGTAGTTTGCTATAATAGCTGCAGGAAACTTACACAATACCCAGCTGAATTTGAATCTCTCAAATGGCTTTGCCTCTCTGTTCATCACAACTCATTTGGTGTTCTACTGTTAGGAGATTCTTTTTTTTTTTTTCATTAGATGTTCATCTCAAAGTAATTGTTTATTGCAGCAGGGCACAGTGGTACATACCTGTAATCCCAGCTACTTGGGAAGCTGTAAGGTGGGAGGATTGCTTGAGCCCAGAAGTTTGATACCAACCTGGGCAACATAGAGAGGCCCTATCTCAAAAAAAAAAAAAAAAAAAGAAAAAAACCTTTGAACACGTGTCCTAAGAATGCAAAATAGAGTAATGGCCTATTTTGATTTATTATCATCTTTCTTGTTTCTTTAGGCTGCCAAACTTTTTGATGAAGAAGGAAGGAAAAAATTCTTTACACAGGATATGAATAATATTCTTCTGGA
>FBL	chr3	49736908	49738142	+
TGGCAGGCTACCGGCCCCTGCAGGACCCACCGAGTGCTGACCTGGTGCGGGCACAGAGGTTGCTGGGCTGCTTCCGGGCAGTGCTGAGTGTGGAGCTGGACCCTGTGGTGAGCTGGGGTCTGGGCCAGGCGGGGTGGGGGGCTTCCACAGCCTCCTGCCCCTCACACTTCTCCCTCCTCCCCCTCCACACAGGAGGGGCGGCTGTTGGACAAGGAGAGCTCCAAGTGGCGGTTGCGGGGCCAGCCCACCGTCCTCCTCACACTGGCCCACATCTTCCATCACTTTGCACCGCTTCTGGTGAGCGGCATTGGGAGGGGCATGGGAGGGGAGGAGACAGGCCATGCTAGACACGCCCGTGGTAGATGTGCCCTCACTGAGGGCTGCAGTGCTGAGGTCCCACAGCATCACCTGGCGAGGGCCCCATGTGACCAGGGCCCTCAGACCTCAGTCAGTCCCCTAGGGAAACAGGGACATTGCCAACCAAGGGCATCAGGGGATGTCCTGGAAAGAAGACTGAAGGATAATAACATCCCAGGCCAAGGAAACTGCGTGTGCCAAGCCTTAGAGGAGCCGTGGGGCAATGGCCTTCTTGTCCCTCAGTCAGACCCCGGAAGGGGTCATCTATGTTTGGTGTTGCTCGAGTGGCTCAAGGCTCTGTGCCTGAGGCTTGTGCCTTGGCCATGTGCCAGGGCAGGGGTGCCTTGACCAGAGTGGAAGGCCACCACCTCACCAGTGCCTGGCCTTGGTGCAGCGCAAGGTGTATCTGGTGGAGGCTGTGCTCATGAGCTTCTTGCTGGGCATCGTGGAGAAGGGCACACCCACACAGGCACAGTCCGTGGTGCACCAGGTCCTGGACCTCTTGTGGCTCTTCATGGAGGTGAGGCTCCTGACCTCAGGCCTCAGGCCTGGCTGTCAGTCTTCACTGGGGTCGGGAAGATACGGGGAGAATCTTGGAAAAGGCCCCAGTCATGGCTGCCTTGGCATCTCTTCCCCCAGGACTACGAGGTACAAGATTGCCTCAAGCAGTTGATGATGTCTCTGCTTCGGCTGTACCGATTCTCACCCATTGTCCCAGACCTGGGCCTACAGGTGGGAGCCCCTACCCCTGCCCTGAGCCCCCTGGGACTCGCCTGTCCACTCTGAACGCCCCCTCTCCACAGATCCATTACCTGCGGCTCACTATCGCCATCCTGAGGCATGAGAAGTCCCGCAAGTTTCTGCTTAGCAATGTCCT
>hsa_circ_0001475	chr5	39002636	39021238	-
AACCTTCTGATAACTTAAGAGAGATTCTCCAAAATGTGGCCAGATTGCAGGGAGTATCAAATATGAGAAAGCTAGGCCATCTGAATAACTTTACTAAGGTAAGTAACTTGAATTTTTATTATTGTCTAAAATTCTTTGTTCCTTACCACACTTACTAAATGTTTCTTGACCATCATTAAATACAAATTCTTGTGTATTCACTCAGCATTAATGCTTTTCTTTCCTGCTTCTCATGGATTTTGTCCAGTGTATCTTAAAAATGTATTTGTGTAATAGAAGAATTATATCTTTGTTACAGAAAATTTGGTAGGTTCAGAAAAGAATAAAATCACTGAGAAATTTACAGTTCAACCTTTTATTCACATAAGGATGTATTTCTTTTGCCTTCTACTCATTTTACTTGATAATATATGGTACAGGCATACATTGGAGATATTGTGGGTTTGATTCTAAACCAGTGCAATAAAGTGTCGCAATAAAGTCAATGTTGTAATAAAGCAAGTCACGAGTTTTTTGGTTTCCCAGTGAATATAAAAAGTTATGTTTATACTATAGTGTAGTCCATTAAGTGTGCAATAGCATTATGTTTTTAAAAAATGCGTGTACCTTAATTTAAAAATATTGATTAAAAAATACAGTCATCTGAGCCTTCAGCAAATTGTGGGGTTTTTTTTGTTGGTAGAGGAACTTGCCTCAATGTCAGTGGCTGCTGCCTTATCAGAGTAGTGGTTGCTGAAGGTTAAGGTGACTGTAGCGATTTCTTTAAATAAGACAGCAATGAAGTTTGCCGCATTGACTCTTCCTGTCACGAAAGATTTCTCCGTAGCATGCAGTGCTGTTTGATAGCATTTTTTCTTTCAAAATTGGAGTTAGTCCTCTCAAACCCTGCCACTGCTGCATCAACTAAGTTTCTGTAATATTCTGAATTATTTGTTGTCATTTCAACAGTGTTCATAGCATCTTCACCAGGAATAGATTTCATGAAACCCCGTTTTTGCTCTTCCATAAGAGGGAACTCCTTATCCATTAAAGCTTTTTTCATGAGATTGCAACAATTCAGTTGCATCTTCAGGCTCCCCCTCTAATTCTAGTTCTCTTGCTATTTCTTCCACATCTGCAATGACTCCCTCCACTGACACCTTGAACGCCTCAAAGTCATCCATGAGTATTGGAATAAACTTCTTCCAAATTCCTGGTAGTGTTGAGATTTTGATTTCTTCCCATGAATCAGGAATGTTCTTAATGGCATCTGGAACGATAAATCCTTTCCAGAAGGTTTTCAGTTTGCTTTGCCCAGATCCATCAGAGGAATCACTGTCTATGGTGGCTGTAGTGTTGTAAAATGTATTTCATTAAAATAAAACTTGAAAATCAAAATTATTCCCCAATTCCCCGATTCATGGGCTGCAGAATGGATGTTGTGTTAGCAAACATGAAAACAACATTAATCTCCTTGTAACTGTCAACTCTTGGGTGACTAGGTGCATTGTCAATGAGCCGTAACAATTTGAAAGAAATCCTTTTTTTTCCTGAGCAATAGCAAATACTGTTTTCTCAACAGTATGTTTAAAATATGTAGTAAACCATGCTGTAAACAGATGTGCTGTCATCCAGGCCTTGTTCCATTTGTAAAGCACAGACAAAGCAGCTTTAGCATAATTCTTAAGATCTCTAGGATTTTCAGAATAGTAAATGATCATTGGGTTCAATCTAAAGTCACGAGCTGCATTAGCCCCAGACATGAGTCAGCCTGTCTTTTGAAGCTTTGAAGCTAGACATTGACTTCTCTCTAGTTATGAAAGTTCTCGATGGCGTCTTCTTCCAGTTGAAGATTGTTTCATCTGCATTGAAAATCTGTTGTTTAGTGTAGCTACCTTGGTCAGTGATCTTAGCAGTATCTGCTGGATAACTTGTTGCAGCTTCTGTATCGGCACCTACTGCTTTACCTTGCCATTTTATGTTACGGAGATGGGTTCTTTCCTTTAACCTCGTGAACCATTCACACTTTTCTTCTGCAGCTTCCTCACCTCTCAGCCTTCATAACATTTAAGAGAGTTGGGGTCTTGCTTGCTCTGGGTTAGGCTTTAGTTTAAAGGAATGTTGGTAGCCAGTTTAATCTTCTATCTGGACCACTAAAACTTTCTATCAGCAGTAAGGCTGTTCTGCCTTCATATTATTTGTGTGTTCATTGGAGTAGTACTGTTAATTTTCTTCAAGAACTTTTCCTTTGCATTCACAAGTTGGCTACCTGTTTGTCTCAAGAGGCCTCTCTGGACTTTCTTCACTAAGCTCAATCTCTAATTTGTGATTTAAAGTGAGAGATGGTTGACTCTCCCTTTCACTTGAACACTTAGAGGCCATTGTAGTGTTATTAATTTGCCCAATTTTACTGAATATTTTGTCTCAGGAAATAGGCCCAAGGAGAGAGGGAGAGACAAGAACAGCTAGTTGGTGGAGGAATTGGAACACACATTTATTAAGTTCATCGTCCTTTATGGGTCCAGTTCATGGTGCCCCATAACAATGATAATAGTTACATTGAGGATCACTGATCACAGATCACCCTAACAGATAATAATAATGAAAACATTTTTAGTATTGTAAGAATTGCCAAAATGTGACAGACATGCAAAGTGAGCGCATGCTTTTGGAAAAATGGCACCAATGAACTTGCTTGAAGCAGGTTTGCCACAAACCTTCAATGTGTAAAAAACAGAGTATCTGTGAAGCTCAATAAAATGAAGTATGCTTGTAAGTATTCATATGTAACTACATATGTGTGCCATATTTCATAAATATAGCCATAAGCCCAAAGAACTATATTATAACTTTCTCTTTTCCTGATGTTGTATCCCCATTATTTGGATCTAAATTAGAGCCCAAATTGTGGGGGCCCTGGTCCCAAATAAATATTGACTTGATCTCTAGTAGCAGCCCAGAATTCTTGAGTTTGATGAGTGGATTGGTATGTTTCTCAGCCTTGTAATGCTGGACAGCCAATTCATGCAAACACTAAAATGCCTGCTATTTTAGGAGATACCCTAAAATAGAAAACAGAATGGGTCTTTGGGATAACGTTCCCCCCACCTTTTAGTATATTAAATATAAATTGTTTTTAATGAAAGAATCATTTTATGTTTAATCCCTTGCTGCTCAAAATATGATCCACAGTTCATCAGTATTGGTATCGCCTTGAAGCTTGTTTGAAAATGCACTATTTTAGCCCCACCCCAGACCTACTAAATCAGGATCTACAGTTCAATAAAGAGTCTCAAGTAAATGTATGTGTACATTCAAGTTTGAGCAGTACTGTTTTAATCCTTCCAAATATTCTTTGTCAAGTAATTGAACTGTGACTTGGATTTGATTTTTATTTCATAGAAATAGAAGGGGATGAGAATATAGTCACTATGTAATACAATTTTTTATGTAGTATTGTGCAATAAATATAGGTTTTTTTCTATAGCTAGAGAAGCAAGTACATAGGCATTTATTTTTCCGTAGTGAAGTTTTAAAATACTCTGGCTGTTTTTTAATATATAAGAGATGATAAAATGATTTTATATGAGGGATGAGAAAGTTTTTTTTTTTAAAAAACAGCTTTTAAAAACATTGACTAGGTACTGGAGAACGGGCTTTCAAAAGTATGGGCATGTATTTTGTAGTGTGAGTGAATGTAATGAAAATCTTCAAACATCTTTCTTCAACATGGTGGTGAGATAATGTCAAATCTTTAAGACCGCAACATTGTTCCAAGGTTGCAAAATGCATCTTCTAGTTTCATTGTCTTTTATTAAATTTTATAGTTTTATTTCACCAGTCTTCACTCAATTCAAATAAGCCTCACTTGCTTAGTTTTAACTGTTAAAAACAATTATAATAGAGGTCTGTGTCCTGTTTGCAATTATAATTACTGTTATAACCAAGTTTGCACAGCTAGATAATATAGTTCCACATCTCTTGCCAACAGGATTCTGAAAGTTGGGGATGGAGGTAAGAATGGCAGTAATTCCTGTTATTTTACTTTGTTACTAGCATGGGTCTTACAGCAATCTTAAAAATCTAGAATAGTGTTGCGTAATAGAAATATAATGTGAGCCACATGTGTAATTTTAAATTTCCTGGTAGCCATACTAAAAAAGTAAAAAGAAACATGACATTAACTTTAATATTTTTATTAAGCCAGTATATCTAAAACATCATTTGATGTAATTAGTATAAAACATTATTAAATGTTATTTTACTATTTTTTCATACTAAAGTTTTGAAAGCAAGTTTATGGTTTATACTTAACAACAAACTTCAATTAAGACTAACTACATTTCCAGTGCTCATAGTCACTTGCAACTAGTATCTACTAACCACATTGGACAGTGAAGATACACAGCTTTTTGGAACAGGAGTGGCTTAAAAGCCTTCATTTCTAGGAATCTGTTGAACACCTCTGGCCTTCATTTCTAGGAATCTGTTGAACACCTCTTATTCTCCCTTCTCATTCTTCATTTATTTCTGTCTAGGTCCCAGGTTTTCTTGCATTAGGATTAGTTTCCCTTTTTTTCTTTCTTCTTCTCTCTTCAGTTTCCTTGTTTTCTGTTGGTCTAAATTTCCCCCACAGTATTTCACTAAGTTATTCGCTCCACCTCCTCTCTCTTTCTTGATTTGTGCTCCCCCACTCTCTTCTGCCCTTTCTCCTTCTCATCCCTTCTCTACTTCTTCCTTTCGCCCCTTCATCTTCTCACTCTTTTCTTCACCCTTCCTTGTCACCTTTCTCTTCCTCCCTCTTTTCTCAGTTCCCTCTCCCCCCTTCTCTGTTCCCCCTCTCCTTCCTTTTCTCCGTTGTACCACTGTAGAGTATGCAGTGTATCTCTGTAATGAAGGCTCTAAACTTTTTGTACTTTTTGTCTTGTTTGTTTTTTGTTTTACCATATCCTTTTTAAAATGATTTTCATATATCCCTCTGGCCTTGGTGCAAGCTTTGTAGCAGCCCCTTTCTTTGCTATGTTGCCATGATTTTAAAATCCTGATAGCCAAACTTATTAGAATTTGTCTATTCTAAGAGTGAGTACGCCCTGAGTCAGGATCTTAGGGGCTGTCCCATGAATAAAGTCCATGAACTTTGGACTTCATAAAATCTATTTTGGCTGCTTAGTGATGTGCTGGGAAAAGCATGAGCTTTAGATGAAACAGATGGAGACTTGCAGCCCAACTGTGATTAACTGTCAGGGCAATCTTAGGCAGATTTCTTTACTCAGAGGTAATCTTGCTTTCTGTAGAGGCAAGGTCTCAGTCTAGTGCCTGACACATAATATGTGCTCTGTAATAGGTAGTGCCTTGATTCAACCTCATGTTTGGTTTTTGTGTTTTGTGTTTTTTTGTTTTTTGTCACTTCTCTAGTTTTTTAGCTGACTGTAAGATGGTGAGTCTGCTTAATAGTTTGAGTTGTCAGTTGGTAAACTATTACTGTAAATCAGGGTTCTTCAATGCTGGCATTACTAACAAATTGAGCCAGATGATTATTTGTTTTGAGAAGCTGCTGTGTGTATTTTAGGGTGTTCAGCACTGCCCCGGCCTCTACCTACTAGATGCCAGTAGCACCCCCACCCCAAACCAGTTGTGACAAGCAGAAATGTCTCCAGATATTGCCAAATGTTCCCTGGGAGACAAAATTGCCCCCCATTAAGGACCATTTCTGTAAATAAATGTGTGTGTAGATTTTATTATAAAATTTATTCAAATATGCAGCACAGAACACTGAATTTAATTGTACTGTGTCTTGAATTCCATTTGTTAGAGACCTGGGTTTATAAATATTTAGGTAACTAGTATTCCTATAAAACCTGTAAATTCATTCATTTGCTTATTGAGTAAAATTTAGGAATTCTCAGCAATTTCTGAGAATAGCTCTATAGAATAAGAAAATAAGAAAAATAATTATGATGCCAGGACTAGTGGAGTTTGTTTGCTACCCTCTTCTGTGTTTCCATTATTTGATAGATATGCCTACTAAATTTTATCTATTTTATTATTTATTGTGGGTTGCTCTGTTACTAAACTGAGTTTCTCAAACACAAAAAAATACGTAGTATTTATTTTTCCACCCTCATATCCCTCTCTACTCAAAAGCGTGTCACATAATATGTGTTTAATTAATGGTATTATATTAGATTGGGAAGATGATGCATTTTAAATATGAGTTTTTGTTTTTACTGGCATTTGTTTTGTTGTTAAGTATAAGCCTGTTAGGATTAAGTTATCTTAATAGAACAGTGACATTAAAATGTTGTATAGGGTGAACTTCAGCTTCAAAACTAAACTTCCTTTTAAGGTATAAAGAAACGGAGCTAGTGATGTGATCCTTTAACCATGTGAATGTCACACACCCATGCTTGCCTTCTGACATCATCTCACTGGATAAAGTAATGTGTATAACAGACTGCTGATGAGTATAATCTTAGTATTCTATTTTTATAACTGACAACATGCTCATAATCTAAAGACCTGCTTTTTAAAGATGAAAATATTTTAGCTCGTTTATATCTTAAAAGTTCTCTTTTCCTATATTTAATCTCATATATTTATATTAAAAGCTTTAAAAGAATATTTATTTTGTTCTGCTTTTTAAAAACTTTAAGGTATTATAAGCTGAGTAAAAAAAATTAAAATGGTACAGAAGAATATATGATAAAAAGTGAAATTCTTCCCTTTCATACCCTTCCCACCCACCTCCCTGTTCTGACAGAAATACCACTCTCCAGAGGTAACCACTAGAAAGTATCCTTTTCTGGTATAATTATAAATGTGTATGTGTATTTTCTTGGGAATTGTGAGATTTAAATGAGCAAAATAAAATGAAGTGTTTACTATCATGCTCAGTTTATTTGCCATTTATTATACAGTTATACGTAATTTATTTACCATTATTACACAGGGTATGGTAAAGGAATGCATCGTTAGGTGATTTCATCATTTTGTGAACATCATAGAGTGTACTTACACAATCCTTGATGGTGTAGTGTACTACATATCCAGGCTATGTGGTATAGTCTGTTGCTCTTAGGCTATGAACATGTACAGCATATTAGTGTACTGAATACTGTAGGCAGTTTTAACACAATGGTAAGTGTCTAAACATAGAAAAGATACAGTAAAAATATAGTATTATAATCTTATGGGACTACAATTCTACATGTGATCCATCATTGACTGAAAAGTTGTTATGCAGTGCATGACTGTAGATGTATATGCAAAAAGGTATTTTTTAAATGACAGCATGATATGTGTATATAAATGTGTATGTGTGTATATATATCTTTGTATGTAAATGTGTATTGACTTGCAGTTTGCTGCTTTCCACATCCCAATATATCATAGCATGCTTTCCTTTTCTATACATGTCAATCTACTTTTTTTGTAGCTCTGTGTGTGTGTGTTTGTGTCTAAATTGCCATGTAAAAGACTGTGCCATGGAATTCTAGTATGTGAGATAACATTTTTTAAAATTAGGGTTGTTGTTTCTTTTGCTTATTTACAACTATTTAACCTTCAGAGTAATACAAGTAAAATGGGAGTAGCATTTAGAACTACCTAGTTTTAACTAGTCATTACATTTTTTAAAACTTGATCATTTTAATAAACAGACAAATTTTTAATACTTGGAGATAATATACAGTTCTGTTGTAACTTTGACAGGATATAATTGTTTATAGCCCTTTTTGAATATTTTAGTATTTGTGTAAGAAAGTCATGTAGATTTATTATAACAAATAACTGATTCACTGATGATGGACATGGATTTTAATAGTCAAACCAGTGACATTATCAAAATCTTTAACCCGTCTTAAAATAAGATTTGTATAATAGTATTTGTTTTGCTTTTATAAAAATGTTAAGTTTAACGTGTTATACTCATAAAATAATTGTGGACTTAAGATACTGAAAGTTTAACTTGTTTATAAGTAATAAATTCAACAAACTTAATTCATCTTAGCTAAAATATAAAGAAATTTTTTGTGTACATAATTAGGAATATCAAATGTTGGATCCTAATTTCAGACAAGACAACCCAGGGGTTGAGACACTGTCAATTACATGCTGCCACTCTATTTTTCATTCCTGTTTTCTTTCAGGTTGTCTTCATTCTCAGATAAACACTTTCCATGGGACTAAGATAAAATACATCATCCTTAATACTTCTAGTCTTGAAAAGCAGAGAGTAACCCTCTCTTAGCATCTTTGTATATGAACTCTGATGTTATTTGGTCAGGTTTAGCTAGGCGTTGTGACTGATAGCCAATTAAAAAAAATGCATGGATGGCATGGGGAGTGCCAAACCCAATGAAAAGTGTGGTGTCTAATAATTTAGCATTTTATGTGACTGTAAACGCTAATTCTTAACATTTTGTAAAGTCTTTAACAATTTCTAAACATAGTCAATGATTTGTTCTTAATATATAATAACAAGCCTATATAATAGGGTAGTCAGAATTACATTTTAATGACTTACATTAATACAGGAGATAGGATGTCAACAGTAACGGCAAAAATAGTAGTGACGAAACTGCTACCTAATTGTTGAAGATTAATTAGCAACTTGATTATTAGTAGAGGCTTCGCAGGATGTCCATGTTTTAACTCACTCTATGTTCTTCTATTTCTTCTTGTATCTTTCATAGTATATTAGTCCATTCTCATACTGCTGCAAAGAACTGCCCGAGACTGGGTAATTTATAAAGGAAAGATGTTTAATTGACTCACAGTTCCACAGGGCTGGGGACACCTAAGGAAACTTACAATCATGGTGGAAAGGGAAGCAAACATGTCCTTCTTCACATGGCGGCAGGAGAGATAAATGAGTGTTGAGTGAAGGGGGAAGGCAGCTCCTTATAAAACCACTGATAGTTCTCTCAGAGGACTTTTTAAGGGGGAAGGAAGTCCCTTATAAAAGCGGTGATAGTGAGTGAGTTCTCTCAGATCTCATGAGAACTTACTCGCTATCACGAGAACAGCATGGAGGAAATCACCCCCATGATTCAAGTATTTTCACGTGATCCCACCCTTGACACATGGGGATTATTACAATTCAAGGTGAGATTTGGGTGGGAACACAGAGCCAAACCTTATAATTCTGCCCTGGCCCCTCCCAAATCTCATGTCCTCACATTTCAAAACACAAATGTGCCCTTTCAACAGTCCCCCAAAGTCTTAACTCTTTCCAGCATTAACCCAAAAGTCCAAGTCCAAAGTTTCATTGGAGACAAGGCAAGTCCCTTCCGCCTATGAGCCTGTAAAATCAAAAGCAAGTTAGTTACTTCCTAGATACAATGAGGGTACAGGCATTGGGTAAATACACCCATTCCAAAGGGGAGAAATTGGCCAAAACAAAAGAGCTACAGGCCCCATGCAAGTCCAAAACCCAATATGGCAGTCATTAAACCTTCAAGTTCCAAAATGATCTCCCTTGACTCCATGTGTCACATCCAGGTCACACTGATGCAAGAAGTGAGCTCCCACAGCCTTGGGCAGCTCCACCTCTATGGCTTTGCAGGATACAGCACCCCCTCCTGACTGCTTTCATGGGCTGGAATTGAGTGCCTGTGGCTTTTCCAGGCGCCCAGTGCAAGCTGTCGGTGGATCTCCCATTCTGGGGTCTGGAGGATAGTGGCCCTCTTCTCACAGCTCCACTAGGCAGTACCCAGTGGGGACTTTGTGTGGGGGCTCCAACCCCACATTTCCCTTCCACAGTGTCCTAGCAGAAGTTCTCCATGAGAGCTACACCCCTGCAGCAAACTTCTGCCTGGACATGCAAGCATTTTCATACACCGTCTGAAATCTAGATGGAGGTTCCCAAACCTCAATTCTTGACTTCTGTGCACCCACAGGCCCAACACCATGTGTAAATTGCCAAGGCTTGGGGCTTGCACCATCTGAAGCAACAGCCTGAGCTCTGTCTTGGCCCCTTTTAGCCACGGCTGGGATACAGGGCACTAAAGACTACACAAAGCAGCAAGTCCCTGGGCCCTGACCAGGAAACCACTTTTTCCTCCTAGGCCTCTGGGCCTGTGATGGGAGGGGCTGCCATGAAGATCTCTGACATGCCTTGGAGACATTTTTCCCTATTGTCTTGGTGATTAACATTCAGATCCTTGTTACTTATGCAAATTTCTGTGGCCAGCTTGAATTTCTCCTCAGAAAATGGGTTTTTCTTTTCTGTTGCATCATCAGGCTGCAAATTTTCCAAACTTTTATGCTCTGCTTCACTTTTAAACATAAGTTCCAATTCCAGATTGTATCTTTGTGAATATATAAAACTGAATGTTTTAAAGAGCACCCAAGTCACCTCTTGAATGCTTTGCTGCTTAGAAATTTTTTCCACCAGATACCCTAAATCATTTCTCTCAAGTTCAGAGTTCCACAGATTTCTAGTGCAGTGGCAAAATGCTGTCAGTCTCTTTGTTAAAGCATAGCAAGTATCACCTTTATTCCAGTTCCCAACAAGTTCCTCATCTCCATCTCAGACCATCTTAGCCTGGACTTCATTGTCCATATCACTATCAGCAATTTGGTCAAAGCCATTCAACAGGTCTATAGGACGTTCCAAGCTTTCCCACATTTTCCTCTGTCTTCTGAGCCCTCTAACTGTTCCAGCCTCTGCCTGTTACCCAGTTCCAAAGTCACTTCCACATGTCGTGTATCTTTACAGCAGTGCCCCACTCTCTGTGGTAGCAGTTTACTGTGTTAGTCTGTTCTCACAGTGCTATAAAGAACTGCCTGAGATTGGATAATCTATAAAGGAAAGAGGTTTAATTGACTTACAGTTCTGCATGGCTGGGGAGACCTCAGGGAACTTACAATCATGGCGGAAGGGGAATCAAACACATCCTTCTTCACATGGCAGCAGGAGGGAAAATGAGTGCCTAGAAAAGGGGGAAGCCTCTCATAAAACCATCAGATCTCGTGAGAACTCACTGTCAGACGAGATTGGGTGTGTTCAGGGTGATATGGTCATAGATGGAACTCACTTTCACATGAAGAGCATGGTGGAAACTGCTCCCATGATTCAGTTATCTCCACCTGGTCCTGCCCTTGACACGTGGGGATTATTAGAATTCAAGGTGAGATTTTGGTGGGGACACAGAGCCAAACCATATCACATAGAAAAAGAGCTAAACAGTTTAATGTGTACTTTAGGGTTTGGTTATTTAAATTAGGAGATAACTAGTAAGGTAGTCATCACAAGAAGTTTGTATCAAAGTCATTCTTATTCATAATATTTTGAGATTTATATATGAATTCTTAGTGATTAGCAGTGAAAGTATAATATTTCTTTGATAATCCAAAATTTAGAATTCTATTACTATCTTCTTTCCTATTCCCAATATATATGTGAATTTATTTACACATAGAAAGTTTAATCACTGCTCGGGATAATTCTAATTCAAAAGGTTTTTCATTTAAGACTGATTAAAGCCCTCTTCTACGGTCCTGGAAACAACCTGAAGGCATTTAACCATTATTGAATGGTTAAATGGTTAAATTTAACCATTATTGAATTCCATTTACTATGTCTGGAAAATAGGCACTAATTAATAACAAATATATTGTGTTTCTGCCATAATTGTTCTTTTTAGTTATTTATGATTTTCCAGTTTCCAGCTGATTCAGCATCTTTCTCAAAAACTTTTCTTGCATTTGAGATGCATTGACATTAATAATCAGAAAATGACACACCTCTCTAAACACTTTTTAAATGGTGCGTGTTTGTTTTTTAAGATTATAATACCTTTGAATTTTGTTTAACTTTTTCACTAAAACTGCTAACTCTAGGAAATGTTAAGTGATAAATGGTCATATATTTTTCTCGTCTGAGAAGGTAGATAATTTGAAAATTGTGTTCTCTGAATCTATAGTTTTCTACAAGGTTGACTGGCAAGTATGAAAAATATAATGCAGGAAATGAGAGTCAAGTACACACTTAGGGGAAAAACCAACCTTTTAAAGGACAAGACTTTGTATATTTGTAGAATTTTACAACCTTTCATTTTATTAACATTCATTATTACTGTAGCAGAGGAATGGAAATACTCCCTTTTTAAGCAGTTGAGTTGATATGTGTAAATTATAATTTAAGAAAGTAACATTTTTTCCCAGTTTGAAAGCACAATATTTTGTATGTTGATATAAACAAATTCTAACCTTAATTTTTCTATATTATATATATTTGAATATTCCCAAGGATGAAGTAATGATAACACTGTAAGCTGACCATATTTTTCTTTCTTACTCATGTATGGTACCACATAGTGATAATGCTAGTATTCTGAAATATGTGAGAAATCTTTAAAATAATAAATTATTTTAAGGAGTGAAAGTGCAGTTTTTTATATTTTAATTCTTTGAAATGGGCAGTTTTTTTTTAATGGTATATTTTTAGTTAGCAGTTCTGGAGAAAACAATAGTTAAATTTTCTTATTTGTTTTATGTATATATATAGCCAGGGTGCAGTTCTCCAGATTCTTGATGCCACATTTGAGGCTGGAGAAATGAAATAAGATGGTAATGTTCAATTGTTTTTTACTTCCCCTAACCCCCAACCCTGTGTAAATAATTTCAATACAAAATTATAGTAATATTTTTCATAGTGGGCTCTGGCGTCAAACTGGTTTGATCTGATTTCCAGCTTTACCACTTAATTAGGCTTTGTGGCCTTAGGAAGTCATATTAACCTCTCTAAGCCTCAGTTGTTTTCATTTACAGAAGTACTACCAGGGTTGAGAAGATTACCAGTCAATAATTGTTACTTCTGTGTGTATTCATCAATACTATATATAAAACTATTCCTAGATGGTGTGATACATGTTTAATTGTGAACATTTATAAAATACACAAAAACGCAGAGGAGTTGTTGTTAAAAAAATTTTTGGTGTTAAAATTTTGATGTATATCCTTTTTTTTTAAAGTGTGTTTTTAAGAAATATGTCTTACAGAATCTTTTCCCCATTTAGCAATAGATTCTGCATATTTTTCTTATGATTGTATATTACAGTATTTTAATGGCCTCATGAAGTTCCTCCTTTATAAACATTTTATTCCCATTTCTTTAATGTTATAAATAATGTCATAAGCATCTTGTACTTGAACCTACTTTATATTAGTAAAATAATTTAAAATACATAAATCTCCAAAAGTGGATCTTGATCCTAGTGCATTTTTCCAATTTATTTTATAAAATATTTTCAGTTTTCAATCCCATTACCAGTATATAATAATATTTAAAATAATATTTTACAATATATTTAAAAACTATTATAGTAATATACAATATTTAAAACTATTTTCTGAAATATTTACAATAATAAAATAATATACAATAATATTTAAAACAATATTTTGCCATTTTTGTGAGTTGTAAGTAGAACTTTGCAATTCATTTGATTTGGGTTTTAGGAAAAATGAATATATGTCATATTTATTTGTCAATTATATTTCTTCAGTAAATTCCTTGTACATTTTCTTTGCCTGTTCTTCTTTGGGGTCCTGAGAAGTTTTTCCTCAATTTGTTTCAACCTTTTACATTATAAGGATCTGTATTAGTTTGCTAGGTGAGGATGGAATGCTGTGAGCTGAATTGTGTCTCGTCAAAATTCGTATGTTGAATTTCTAACCTCCAATACCTCAGAATGTGACTGTATTTGGAGATAGGGCCTTTGAAAAAGATAATTAAAGAAAAATGTGGTCATATGGGTGGGTGGGCCTAATCTAATATAATCTCTTATAAAAAGTGTAGATTAGGAGACAGACATACACATAGGAAGATATAGAAAATAGCCATATGTAAGGCAAGGAGAGAGACTTTAAAAAAACAACAACCCTGCCAACACCTTGATCTTAGATTTCTGGCCTCCAGAGTTATGAAAAAGTACATTTCTGTTGTTTAAGCCACCCAGTCTGTGACATATGTTATAGTAGCCCTAGCAAACTACATACAGTGCCTTAACCTTTTTCTTACCATATTTGTTGCAAATATTTTTTACTAACACATTGTCACTTTTAATTTTAGGTATATGGTTGGTTTTTTAGAGGTATAGAAGTTTTATCTCAAAACTTAGAAAATTTTATGTTATTTTAAATATGTATGTATAAAAACGCATTCTCTTAAATTTGTAACTACTTTCAACACTGTACAAGACAGTAAAAACAAAAGAAAAACATACTCTTTGAAAGTCTGAGGCCTCTTTGTTCGTCATATCAGAATTTTAAGGAATACCAGTATTGTAATATCAGCAGTGTTGCAATATCTGATAGCAGCTATTCTAGTCCTGTCTCCTACCCTATTCTGTTTGGGACCCCCTCCCCTCCCCTCCTCTCCTCTCCCCTCCTCTCCCCTCCTCTCCCCTCCTCTCCCCTCCTCTCCCCTCCTCTCCCCTCCTCTCCCCTCCTCTCCCTTCCCCTTCCCTCCCCTTATTTCCTCTAAAGAAAAAATTGGACAGGAAATTTTTACAGTTATCCTACCAATAGGGTAGTGAACTTTTATCAGCTTTTTCTTAGGGTCCATGCTTCTCGTGGATGTGATGTGATATGTTGATCACTTTGGTTGCTTTATACTGTATGGTTACAATGTTTATAACTTCATACTGAGAAAGAATATTAGCACTTTGGAGACCCTTCTTGGTCTTCAGTGTTAAATAAATGATTTATCTTCTCTTTAATCCATTTCAGTTAGCCGCAATAAATCAATTAAGGACATTATATGTAACTTTTAGGTAAAAGTCAATTCTCCAGACTCATATCTAGATTAAACTGGCATATATTCATCCAGGTGGGATCCATAAAGGTAGTATTAGACCACCGCTCTCAATGAAAACTAGGAAAACCTGTTTGAAGGCAGCAGGAAGCTGCTCGGGCAACAATAAGTGCAGACACCAACCTTTCAGAAAAGAGAGAATCTTGTACAAATAAGCTGCTTCAACAACTTTTTCCCAGGGGACACTTGCTGATGTTAAGTATGGGCAGGAAACGGGATTCAAGCATTAGGCCCAGAAATACTGTTGCCGAAAGTCAAAAAACAGCACAGAGGTTTTGGTGGAGTCCTACCTAGATGCATCAAGCATGAGGAGATTCTCCCCTCAGTTCAGTTGTTTAATCCTGGGGCTACCTGGGATGAGAAACTTAAAACCTAAGTAGAAAATCTTTGAAAATCAGGAATGGAGTTTGCAGGACAAAAATTAAATTTTTCATCCTCCTTGGACTAGTTTTCTTAACAATAAGCTTTCAGTTGAAACTTCAGGTGGCAGGGAAAAAGCAGAGGTAGGCCTGGTCTTACCAGGGCAACCACCTAACGTGGACTCAACACCATCTAGTGGTTTAACAGAAAGAAGGCTGAACCTTCTGTGGAGACAGATAACACCATCAAATCTTTGCAAGTTTTTATATACAATCAAAGACTAAGGAGCTACCAAAGGACAGGATTACATGACTAGAACAAAAGGGAAAACAGTTAATAACAGATCCAGAGATGATCCACATCATTCAGGTTTATTAGATGAAACCTATTTTCAGTAACAACTATGTCATGAACATAGAGGACGTATGGAGAAAATTGATGTGAAATGAAGAATTTCATTAGCACATTGGAATGGCTAAAAGGATTAAATGGAAATTCAAGAAGGGAATAATACAGTATCTACATTTAAAAACTCATTAGATACATGTAATAGAAGATTAGACACATCAGAAAACAGGTTATAGAAAATATTCAACTGAAGCATTGAGATAAAATGGAAAAAAAAAAAAAGAGGATTTACGGATTTGTGATACACATGAGAAGATCTGGCATACATTTAATTGAATTACCAGAAGGAGAGTTTGGACAGAAGTAGTTTTGAAAATATATTGTATAGAATTTTTCAAAACTGCAGAAGTAGATCAACCCAGAGATTTAGGAAGTTTTGTTTACCCTAAGCAGGATAGCTACAAAGGAAACCACACCTAGAAACATTGTAATAAGATTGCTGGAAACCAAAGATAAGGAAAGATGTCTTTAAAAGAGTCTGAGTGAGAGGCCGGGCGCTGTGGCTCATGCCCATAATCCCAGCACTTTGGGAGGCCAAGGCGGGCGGATCACCTGAGGTCGGGAGTTTGAGACCAGCCTGACCAACATGGAGAAACCCTGTCTCTACTAAAAATACAAAATTAGCTGGGCGTGGTGGCACATGCCTGTAATCCCAGCTACTAGGGAGGCTGAAGCAGGGGAATCGCTTGAACGTGGGAGGCGGAGGTTGCGGTGAGCTGAGATTGCACCATTGCGCTCCAGTCTGGGCAACAAGAATGAAACTCCATCTCAAAAAAAAAAAAAAAAAAAAAAGAGTCTGAGAGGCCCAGTGCGGTGGCTCACGCCTGTAATCCCAGCACTTCAGGAGGCTTAGGCAGGCAGATCGTGGATCACCTAAGGTCAGGAGTTCGAGACCAGCCTGGCCAACATGGTGAAACTCCGTCTGTACTAAAAATACAAAAATTAGCTGGGCGTGGTGGCAGGCACCTGTAATCCCAGCTACTCGGAGGGCTGAGGCGGGAGAATCACTTGAACCCGGGAGGCAGAGGTTGCAGTGATCTCAGATCAGGCCACTGCACTCCAGCCTGGGTGACAGAGTGAGACTCCGTCTCAAAAAAAAAAAAAGAGTTTGAGAAATAAATGACATGACTTTCAAAAGAGTCAACAATAAGACTGATGGCAGACTTCACAACTGAAATAGTGGAGGCCATCTTGAAACTGTTGGAGGAAAATAGCAGCTAACCTAAACTTCTAAATATCCAGCAAAATATTCTTCAAACTTCAATGTAAAAAAAAAAATTATTTCCAGAGAAATAAAAACCAAGAAAATCATTACCAGCAACCTGGTCTAAAATTAAAACACTAACAGAACAAGTCAACAGCAACAACAGAGTTCTTCAGGTAAAAGGAAGATATCCCAATAAGGAACCATCAAAATGATGAATAATAAAAAGGGTAAATATGTGAATAAATATAAACTGATATTGACTAAATACTGTTAAAACCCATTAACAGTAATACGGTATAGTTTTTAAAAGATAGAAAAAACAATTGTAAAGTGAAATGTGAGGGGAGAAAGTGAAATTAAAGTGTGAGATTCTGGCATTGAGGACATTGTGAAGTGATACTTTTTGTTAGATAAGTCAACAATGCATGTTGTAATCTTAATAGTAGCCACTAAAAGAACCATTTTTAAAACAGTAAATTATTGAGAAGGAAAATGGAATAATAGAAAACAAATGATTTTTTAAAAGGCAGGAAAGATAAAAGATTAAAGAAACTTAAAACTGGCAGGTCAAATGAGAAATAGATGATACAAATAAAGCTGCTGATTTGAACAGTAAAATCATATTTTTCAAAATATTATTCCATAAAAATACCTTATTTTCCAGTGTAAATATATAATGTATATAAATATGTGAAAATATACAACACATAAATGCACACTTATTTTGTTTTTCTGACAGCTTCTTTGTGATATTGGCCACAGTGAAGAAAAACTGGGCTTTCACTATGAGGATATCATAATTTGGTAAGTGTGGTTCATTCCCCCCTCCCATCCCTTTCAGATTTTAGTAATTTTAATTTTAGTAATTTTAAACTAGAAATAGAATAATACAGCACCTCATATTTGATTTTATAGAAATAGTTGCTTGAACATTAGAAAAAATCTAAGAGCTACAGTAGTTTTGTTTTTGTGAGTCTTTGTGATATTTTCTAATTACTAAATATGAAGAACCAAAGTGAATGTTCAAAAATATCTGGACTTCTATAATTTAAACTTTTAAATTAAATCTGAAATTTGCAGACTAAATTTCTCATATTATTCCCAGGAACAACTATAACTCTAGGTCTTACCTAAGAGAAAGTTTGTGCTTACAACAGACTTGATTTGCCCATGCACACTAATAGAGGCATGTTATATGGCTTTATAACTATCTTTTAGGTACTCTTAGGAATTAAAATTGATATAAAAGGTCTGTGCCTGCTATTGGCATAAATTATTATTATCATTGATTTAAACCAATGATTTTTGGGAGGTATGGAACCAGGTAGGCAGAGAGAGGATATTCGATTGTAGAGACACAAATGGTACAGCTTGAAAAAGGCTGTACCATTGTTTATATAAAACAAAGGCTGTTTCCATTGTTTATATAAAATAAAGTACAGAAGGTAAGAAAGAACTCAATAACATTTTCTTGATTGGTAAGAATGTACTAAGGAGGCACAGATTTAAAAAAACAACACTAAGTGAAATTGTGTGGCTTGGAGTGAGTAATTTTTATATATGTAGAATGCTCTTAGAATTCTGTGCATGACTAGAATTTTTGCATATTTTGGCTGAGGAATAATTTGGTAATATAATTTTGTGTGTATTTGAAACCTGTGCAGCAAAACTTGTATTTTGTTTGTTTTCATACAGTTTGCGGTTAGCTTTATTAAATGAAGCAAAAGAAGTGCGAGCAGCAGGGCTACGAGCGCTTCGATATCTCATCCAAGACTCCAGTATTCTCCAGAAGGTGCTAAAATTGAAAGTGGACTATTTAATAGCTAG
>hsa_circ_0013090	chr1	89004735	89035878	-
TTACCCTGGAGCTGTACAAGTCACACACAGCTCCATTGGAGAGAAAACTGGATGGAACCATTTGACTGAAAATCCATGTCAAAAGGCCAACAAGAAAGAGCTGAGACACTGCAGAAAGAGCAGGAATAAATAAGAGGTGAAGACAGACAGAGACCAGACAAGGAGGACTCAATTACAGACTGACAGAAGACTCAAGGAAGAAAATGAAGGTTTGTAACTTCTAGACTTCTTGTATAGGCTTGTCTATCTAAAAAGATACATAAATCATATATATTAGCATATATCAGGCATTTATCTGTTCAGTGGAGACCAATTCACAAAAATGCCAATACTCCATGCTTACAAGGTTCTGAAGAGTAGAATAAATATCTATTTAGGGAAAAAATTCTATTGCATTTTGTGCTGTCTTATACATATTATAGAGCTTGGGGGAAGTGGAAACAACCTTCTTCTGGAAACCTTCTTTTTACAAATGCAAGGATGGCCTGGAAATGGACCTAAGGTCCTTATGGAGCCACTTTGTCTAAAATGCTAAAGAAGTGGCTCTCACATTGATCCACATAACTAGAACCAGCTGAAGTCTGGTTTAGCCTATTATGGCCTTCTGACTTGAATTAATTGATCAAATAATTAAACATTTATTAAATTATGCAGCATCCTCTATGTCCCATGTCCTGTGTAGGGGCTTAGGAAACAAGGATGAGGATAAACACCCTTTCCTTGAGAGGCTGAGGAGCATTAAATGTGAAAAAACACCTGCAGAAAAATAAAAATAAAAAAACTATCGTTCCACCCACTGCAAAAAAGAAGAAAAAAGGCTATCAAGTGATTGTTTTGGAGTTGATACATTATTGGTGATTGAATTTTTATGAGTGTGATGTGTAGCTACAAAAGGCCCAGATACGTAAAAAAAAAATTCCAATATGAATCTTCCTGAGGCCTAGACTTGGCTTATATCTTCTCTCTGGTTCCTAAATTTTATTTAACAACTTTTTCTCAGCCTGTTGAATTTCCCACATGAAGACCCCTTCAATCCACAGTTCAGGCTGTCAGGAGTCTAATCTTCCTGGAAGACAGTGACAGCCACAAATTCAGGTTGAATCTTTTATTCCCCCCTACACAGACCAATGCCACTGGAAAGAACTATATTTACCTTAACTCATTGGCAGGGATAGTAGTGAATGTATGTACTCTTTGGACCTTTATTTCCAGGCCCAGAATTGGACTCTCTATATCCAGTTACTCCTCTTTCTAATCTGTTCCTTCCACTCCCATGGTCTTCTTAAAGCATAGATCTGATTGGGTAATTCATAGGGAAATGATCTAGTCCTTAGCTTGGTCTCTGTGCTCTCTACCATTTATCTCTATCCTATCTTTACAGCTTCATCTTCTAGTCCAGTGGCTACTATGGGATACTTGTGTTTTCTAGAAATACTGAACTGAACGCTTTCATGATCTTTGCATTTGCTGTTTCTGTTCCCTTCACTTTTTTTTTTTTTTTTTTTGAGACTGGGTCTCACTATGTCATGCAGGCTGCAGTGCAGTGGTATTATCATAGCTCACTGTAACCTCAACTCTTGAGCTCAAGCTATCAGCCTTCCAAGTAACTAGGATTACAAGGCATGTGATACCATGCCCGGTTAATTAAAAAAAATTTTTTTTTTTTTTTGTGGAGATGATAGGGGTCTCACTATGTTGCTCAGTCTGGCTCAAACTCCTGGCCTCAAGCAATTCTCCTGTCTCAGCCTCCCAAAGTGTTGAGATTATAGGTGTGAGCTACTGTGCCTGGCTTTTTCTTCCTAGACAATTAAATATCTCAGGCTGTTAAAATCCTGCTCATCTTTGAAAACCTGATTTAAATATCACAAATACTCTAGAAGAGCCTTCAGAGTGTCCTTTCTTGGTATTAATAATTTTTGTCTCTGGGCTTTCACAGAACTTTACTAATATCTCCTATAGCACTAAGGTTATAGGCATTAAACTAAATGGTATAAATCACAGTATATGGCATAATGAAAGAGTTAAATAAATATTAGCTATTAGTTTTACTTACCACATTGTGCCTAAGATAAAATTTCTATATACGTGTAAGTAATGTATCAGTAAGTCCTCCACTGATCTGTAAGTTCTTTAAGAATAAGAGAAGATAATAACTTACCCCTTTTAGTGCCTAAAATCTTAGATTTGTGCTTTCTACCTTGAAGAAGCACAAAAAGCACTTGTCGAAACACTGGTTGAATGAATCTGTTACTAGAATTTAGAGAAAGAAATATAGAACAGAGCAGCTTTTCACCCTGATATGTGCTAAGGCATTCTGTTGGGCTTCATATACTTTACCTCATTCAATCCCCACAACTACCCTGTGAAACATATATTGATCTTGCTCTATGAGGAAATTGAGACTCAAGGAATTTAAATAATATACCACAAGTAAGCAACTAGAAAGAATCAAAGCCAGAATTCAAAGCTATTGCATTTCTGACTCCAACTCCTAGGCTCTTGCTCCCATAATATTTTGACACTAAGTGACATCATGTTGTCCCCAAGGGAGCTAGTATGTGGACACCACAATGACTCCTAGCAAATATTACTAATACAGTTCTCAGAGATATTTCAAACCGTTTAAAAAAGTCATCATTTCTTCTTCTTCTTCTTTTTTTTTTTTGAGATGGAGTCTCACTCTTTCGCCCACTAGAGTGCAGTGGTGCCATCTCCTCTCTGCAACCTCCGCCTCCCGGGTTCAAGCGATTCTCCTGCCTCAGCCTCCCGAGTAGCTGGGATTACAGGCATGTGCCACCATGCCTGGCTAATTTTTTTTTTTTTTTTTTTTTTTTTTTGTATTTTTAGTAGAGACAGGGTTTCACCACGTTGGCTAGGCTGGTCTCGAACTGCTGACCTCAGGTGATCCGACTACCTTGGCCTCCCAAAGTGCTGGGATTATAGGCGTGAGCCACCACACCCAGCAAAAAAGTCATCATTTCAATTCAAAGTTAGATTTCTAGTTTGTTTTCGTTTTTTTCCCAAAGGTGTCTCCAGCCCCTTCAAGTTATGCCTTTGGGATGGACCATAAAACCGCATTACAATTGTAAGTTCGCATGGGAGTAAATAAAACTTTTACACAGTAATATGAATGAGTGTGTTGTCAAGAGGATCCTAGGTGTGTATAAATCCTTTAATTACAATTTCTAGTGCTAATGTTTATCCTTTAATTAGAGGTGTGTAGTAGGCTTCTTTGTTGGGGCAGAGGAGGAAACTGGAACCATATGGTTGCTGCCTCATTTTCATCTGAGCCCTTCCAGGGATTGTAAACCTTAAAATGGCATTGGAACCCAGCACTTTCGAATCTGCTAAGAAAGGTGGGAACAGTAAGTCTTTGTGCAAAGGCTGAATATACATAAGGGAAGTGTAGCCCTAAACCTGTTTGCTCCCACATGTCTTTGCCCCGTTTTGCTTTGACTAATTATATAATCTGCAACATAATAGAACCAAGTGATTTTACCTGTCTTGCTGATTACATGGTTTGGAGTAGCCTTTTGGTATGAGGCAGCTTTTAATTTGCTTTAGATTTGTAACTATAAACAATAGGACTTCCCTGAGAGAGAAAACTATTGAGAAGACCAGAAAGAGAGAGGGGCAGAAAGAAGAGGATTTGATCTTGGTAAGGTAAAAACAGCTTAAGCTCTGGGTAGGAATTTTCATTTGCTACTTACCGACTCTGTGCTTGGCAAGGTTCAAACCTCTCCGAAATTCAGTTTCATCATCTACAAAATGGGGATAATGACCCCTTCCTTGCCAGGCAATAATGAGATTTAGAGATAATGTGTATGAAGTGCCTGGCATCTTGGAAGCCCATGAAAAATGTCTGATATAGTTATTACAGGTTTTTTTTTTTATTGAAAGGGCTCATCTTTCAGGACTGTAAGCAGTCCTGAAAAGAACCAGGATTCAGGACAAATATGATTACTGCTGATGATAACTTTCTTGGTGCCTTTTTCTTATTTCCTTGCCCTTTTCATGTCCCTTGTTTTCCTCTGATTAAATTAATGTTCCAAACTCACCCTTATCAGCATCTTTTTTTTTTTTTTATACTTGTAGAATAGTCAAAATAAACTGGAGGGGTTGATCAGACCAAATAATTACAAACAGCCTTTGTTTAGAGGTCAAAAATTGCCTCTTCCCTTTGCCCTGACTACTTTCCTCCTTCTGGTCTTTTCTCTCCCTACATGTCAGTAATAAAATGTATTGTTAGACAGATCAACTGATGCATCACCTTGACACTTTGGTGAGTGAAGACATAGATTTGGATAATAGACATAGCTGAAATGTTTTCCTGGGGGTGTCCAGTTCTCTTATTTACACAACAACTGTTATCCCAGAAAACAACTGGTATATACCTCCTCCAAACTAGTACAGTTCTTACAGAAGTGGACTAAGGAAGTATTTTCCTAAGGGATTCATTAGATTTTGATTAACCTCCAATACATTTGTTCTAAACAACATGGAGGATTTCCCTCAAGCCAGGCTGGGGTTGCCAGCTGTGACAGAGATGGACATTTAATTTGTTTGTGGTTGGGTTGTCAAGGCTGGACATTTGTCATTTGAGATTTCTACTTTACTCCTTTCCCCCAAATGTGCTTCTAACAAGAGAAATCTTTAAAATGAAGCAGATTAAAAATCGATGATGTAGAGTGTGTACTGGATTGGTTTCTATTTTATTTTACTTAGGGAAATCATAATTTTGGGGCCAGTGATTAAAATTCCTGGCTATGTACGGGCAAAGCTCACACCGCTCACAAAACACCCCAGTAATCTCATCCCATTTCTTAGGGAAGATTTAATAGCAGGCCTGTTCAGTGAGGCACATACAAGTTCATTACCTTTATAAAACACTCTACAGGAATTTTACTAGTGTCCAAGGCAGTGCTGTTAATGGTTTCCATCCACACATTTCTATAAAAGAACAAAAGACAGCTTGTGTTAACCTTAATTTCTTGGTCTTTTTTGCTTCCTTGATAATTTTCTAAATTCAAACATTTATACGGAATCTTCCAATCATTTGTATTAGTTAGCAACCTGCTACTATTGCAATATTTCACTGTCCTTGTGGTAAGAGTTGTTGTAAGACTGTATTGTCTAAACTGGAGCGGCTGCCTCGTACTTAGCTTCATGTCACATTTCAGCTGAGACACAGGAACAGTTTCTGACTTATGCTGCTGCATAGGAGGGTAAACTGAAGTTTATGTTACTCAAATATAATTTCTCAAGGCCAAATTGGGCAGCAGCAATGCTGGGTGTTTGTTTTAGTGTTTTCTCTGGCCTTCAGTTTAGGTCTTTGGTAATCGCATGTCAGATATCAAGTGAAGTATTGCAGTTGAAATTTTCATATACTTTTCAGAAATTAGACTATGTCTTAATGATCTTTTAAATTTGTGATTTTGGGCTGGGCACTGTGGCTCACGCCAGAACTTTGGGAGGCCGAGGCGGGCGGATCACGAGGTCAGGAGATTGAGACCATCCTGGCTAACATGATGAAACCCCGTCTCCACTAAAAAATACAAAAAAAAATTAGCCAGGCATGGTGGCAGGCGCCTGTAGTCCCAGCTACTCGGGAGGCTGAGGCAGGAGAATGGCGTGAACCCGGGAGGCGGAGCTTGCAGTGAGCCGAGATCGCACCACTGTACTCCAGCCTGGGCGATAGAGCGAGACTCTGTCTCAAAATAAATAAATAAATAAATTAATTAATAAATAAAACATATAAATAAATAAATTTGTGATTTTGAAACCCTTTTGGTGGACCCAATGTGCTCTGGGACTTAAAATTGTTATTCCCTTTCATTCCCTGCTGCCATGGCTTCTGTCTGCTTTGGTTCTGAGCTCTGTGTTGAGACATTTTAAATTGTAATACTTCTTTTTTAATTTCGGTTCTCAGATTAGGTTGGTCTAGTTAGGATGAAGGTATTATATTAAATAAATACAATTTTGATCTTGTTTTTTTGGCTAAGTCTGTGTGAATACTCATGTAGAATATAAATGACCAGTATTTGACTCCATCACCAACCGAGTTGCCCACAGGGTCCATTCGATTTGCACTATGTGCTCTAGGGTCTAAAGAATCCAGTTTGGTTCCAGTTCCAGTCTTCAAGAAGAGGGAAGATTGACCAAGTTAGCAGAAGTGTGAGAAATTATGAGCATGCATCACAAAAAACATCCGTTGACACACTAAAATGAGCACATGAGGTTATTACAGTGACACCTTGTGCATTTGTTTCTTCACAAGCCATTGCTGCTAATGATGTGGTAGAAGGAGCACTGTACCTGGAGAAGGAATATTCTAGCTGTGGCTTTTTCATTAACTTGCTGTGTGAACTTATACAAGTCATTTAATTTTTTAAAAACTGAGGTTAGATATCTGTCAATGAGCAAGTTTTACTGGGTGATTTCAAACGTTCTTTCTAGCTCTAAAAAAAATCCTATGATTCTCATAAAGTTTTATTTGATTGTGACATTTCATTTGGCACCTAATTCTGTACAGATGTCTTAACTCGGAGTATTTTGGTTCTTATAGATTTAATACATGGAATTTATCATTCTATTAATGTACCTTGGAGTGAAAAGCATGTCTGTGTATACAGCTGCTCTCACATTTATAATATGTATTATATCTTTTTAATGTACATCATGAGAAATGCCAGTGGACCTAAATGAAATATTACTATTGTTGCATTCATTTTTATGAACTCTGTCAGGCTAAATGAATTAAATAAGGAACAACATGTGCTACAAAAACTACATTTACCATATACTCAGGTGTCTGTGTACTGCATAAACACAGATATCGAATATGTTTTGGGTTTTCTTTACCAAGAGCCAGAAAGTTTCTAACTTAAAGATAAATTGAAAATCAAATGGACGTTTTGATTTTTAAACATGAGGCTGAGCTATTGTTACAGCACCTATTGTCTTTGGCAGACAGCACAGCTGGGGACTTTGTAGTTCCTTTTGTCCTATACCTGGTGATTGAGCAGGTGAGAGGGAGGTGAGTTGGATGTGAGAGGCACAGATTATAAGAATATGAATAACGGTGGGAATGATGAACTGAGGATCAAGAAACCTGTGGGGACTCCTGAGGGTAGACATACTAGGGATCTTTGATCTCCAGCTCTGTATATATTTCAGAACACTTTATATCTTCCTTCTCTCTGTCCTTTTTTCTGCCAGCTGTCTGGACAACTTCTCATCTTACTTCTCTATAAAGGCATTACGATCTTTTTTGGAAATCTCACTTTAGCCTGAATGTTTCCAGATTTGAATAGTAAATTCGCCCCGGGAACAGTTCTACCTTGACATTTTTGCACATGAAGAATATAAAAGGATTTGGGAGGCAAGGGCTGGAGAATAGGACATGGGCTTCCAATTTGGGAGGAGATACTTAAAGTTCAGGTTAGCAGTTCTTGCTGTAGGCTGTCATTTAAAAAAATGACTTAGGGATGTCGGAATGTTTTTGTTTTGTTTTGCTTTTTAACTTTTTAAAAAATTGCAAAATAATCTACATAGAATAAAGTGCACAAATCTTAAGTGTACAGCTCTGTGATTATACACACACACATGTATACACGCACATTGATATGGTTAGGCTTTGTGTTCCCACCCAAATTTCATCTTGAATTGTAATTCCCATAATCCCCCTAATCCCCAGGTGTCAAGGAAGAGACCAGGTGGAGGTAATTGAATCATGGGGGGCCATCTTCCCCATGCTGTTCTCATGATAGTGAGTGAGTTTTTGATGGTTTTATAGGGTGCTTTTGCCTCTTTGCTCAGCACTTTTCCTTCCTGCCACCTTGTGAAGAAGCTACCTTGCTTCTCCTTCACCTTCTGCCATGAAGGCCTCATGTTTCCTGAGGCCTCCTCAGCCATGCTGAACTGTCAGTCAGTTAAAGCTCTTTCCTTTATAAATTACCTAGTCTTGGGTAGTTCTTTATAGCAGTATAAAAATGGACTGATACACACATACTCCTTGGAATGACTAATAGATTAAGATTTAGAATACCCTTAGCACCCCAGACGGCTACTTTGTGACCTTTCCCAGGATATAAACTCATCAATTTGTATTTATTAATGTGTTGCAACATGTTTAGAAGGTTTATTGTTGTTTAATTCATGGACTTTGCCATGAAAAATATACCCTAATAGTGTTATTTTAAGAAACAAACCCCAAGGATCAGAAAACTTATTTGGATAACATTGTAAGCGTGGAGCACTATTTCCAAGGGAAGCTTACCATGTTCCATAGGCATCTTTTTATTGAGGGTCATTGCAAGACACAGTAGAATTCCAGCAGTCTCATTTACAATCACACTTATCCTCAATAGCCATATTTATGGCTTCCTGTGTAATGAGGTGATTTATCATGGTATGTCAGCCATAGAGAGTTCAGTATAAATGAATTTGGTTTCTTAAAAAAAGTTATTATATCTAAACACTTTTACAATAATCTGACATTGCTCTTTAAAGGTAAGCACATATTCTGTGATTTGCATATGAAGAAACCATGCATTACTCTTACTTGACTGACTGTCAGCTTCAGCAGCTGTACCTGGTAGTGCCCAGGTCTGTCATTGTTTCCATGATAGAGCTCATTTTTCAAGGGTTAATAACATAGACCTTAAAATTCACTTTGGGTTGAAACTTGGCAACCACTGTGAGTTTATAGCCTTAGGAGCTGATTTTAAACAAAAATGGTTTAAATTGATTTACCCTTTTCAAATTACAGTATGTCAAAATAATACTTTGCATCAGTTCTAATGCTTTACATTTATTTAATGTTAAAATTTGTAAGCTATTATTCCTGGGTGATGATTTGGGGGATGAGAGCTATGGGGCAAGTTAAATGAACATTGGTTTCCATTGAGAGTTCCAAAATAAATTTGCCAACTTTGATTATTTTTCTTTGGTAATATCATTGCTATTCTAAAAGAAGAAATGCTATTGCTCTCACCTTTATTAGAAGAGAGCAGTTGTGGCTGTGAATGCAATTTGAAAAGAATGATAGAAATAAAACGTTGAAAGTCATATTTAGTTGTGTAACATCCTGATCTCACAAAGGATTTCTCTCAACTCAGCACCTCTGAGTGGTATTTGAACTAAGTTAAGCTGGGGTGTGTGTAGTTGTTCATGGTCTTAAGCTTTTCAGTTTTGAAAACTCCACTTAGAAAGAAGAGGATATTTGTATTTCCACCGTAGCACACATTTTTGTTACTTCTTTGAAATGTACATTTTTATTTTATGTACATTTATTTAAAATATGAACACTTCCAGCCTATTTACTGAGTCAACAAAAGTTAAAACCCCACATTCATTTTTCTCACTTTAAAATTACTTAGATGTCAGCATATTCGTATATTTAATGTACGGCCACATACTAAAGAAAAAAATGCTGCTGGGCTATATCTATACTGAAGCCATCTTCTCAATGAGAGAAGAGCTGGACTAATGAGGACATCATACTGTCAATTTTTAAACTTTGATCAATTTTTGACTGAGAATGATACAGACAGAAATTTGGAGAAAAAGTTCTCACATATATTAGACACAATGAGACTAGGACATCATGTGTCAAAAGCTGCAACTTTGTTCTTGTATCGAACAAAGACAAGGCTGAAGAATAAGAAAAGCTATAAAGTAGTTCGTATTATAGAGCATTCTGTAATAAATTACAGACAGGAGGATGAAGAAATATAGTCTAGATGTAGCAAAGGTACAGAAGGAATAGGATTAGCATTGGAACCAGGCAGTTTTGGGTTAGAATTCTTTTATCACTTATTAGGTCACCTGGGCAACCTTGACACACTAATTTTCCTTGATGATTTTCAGTAAGGTGTGAATAGTGACTGACTTCCAGTGTTTTCATAATAATTAAAATAATGTATGTAAAGTATTTGTCACCTAGCCATTGCTCAGTAAAAGGTGAGTGTTATGATGGTGTAATTGTAAGGATTTAAACAGTGAACTTACATCTAAGACCATACCACCGTGAATGTGCCTGATCTTGTCTAAAAAGTGAACTTACAAGGCATAAAAAGTTTCTGTTGGTTATATTACCTTCTCTTGAGGGATCTCAGAGTGCACTTATATCGAAAGTCTTCTTGGTAGCAGATTTTTCAAAAATCTTCATAATTTCTCTATATGAAACTCACACTCAGGACAAGGACACTTCACCAAAAGTGGCCTATGAAGTGGTTAAGGGGGATAATGCTTCTCAAAGAGGTACCTATGATATCTATACACATGGTGTCTGACCAACCAATCTGATGCTGTCTTAGGGAAAGTTTAAATTCTGGTCATACATAAAATTATAAGGCAGGTAGGAGGTAAAACAGAAAGACATACAGAGAGAAGACAATAAACATCCATGAGCTAGAAAAGAGCATAGAGAAAAGCCATAGTATGGTGATAGTAAATAAATCAATTGTGCCCAAACCAGTAAAGCAGAACCACTATGAACAGTTGGACTACCGTAATGGTAGAACAATTGAGCCATGAATAGCTACTTCTGGAGGGGAAACTGTGAGTGGCCATGGAGTGCTCCCCACTGCTCCTGCCCTACTAGAGTTACTGTTGTATATAGAATGATATTCCAGTGCTCCCTTAGGTCTGGCTCTGTGTTGCTTTTGTGTGATTTCCTGTCTCTTATTTCCCCAGTTATGTTACAATAAACTGCTTTAACTGAGGCAATTTGAGTATGTAATCCATAAAAGGCCAACAAATACACACAGTTTGACTTGTAGATCAAAGTCAAACTAGAGAAAGGACCCCACATATCTTCCCTTGAGTCCATGTGAAGTCATGGATGTGTGAAGCAGAGTGGTATTTGTGAGAAATTTTGAAGTGTTTCTAGATCATACGACATGAGTCGGGGAGAAGTGAGAGATGAAGCTGGAGAGATCAGTAGGGGGAGAGAGCTCTTTAAGGCAAAGTATGAAACGTGAAGGAGCTTGGAAAATTGTGGAGAGAAGCAACTAAAGGGTTTCTAAGAAGGGGAATGGTATGGTTAGGCCTTTAGGTATATCAGCCTGGTGGTTTTGCAGAAGATCGTTTGAGGGCAGCAAGACCAAATAAAGGCAGACAGATACAGAGGCTGTTAAAGAGACTAGCTTCTGATTACCAGGGCTTTCACTAAGGGAGAAGCAGTAGGGATGGAGAAGAGAGTATGATATTCGATAACATTTTAATTGACTAAGTCAGAAATGCTTGGTTAATGTAGAGAATGAAGTAGGCAGTCAAGGGTGATTCCTAAGTTTCTGGTTTGAGCGTCTCAGGGGATAGAGGTGATATTAATTTAGAAAGAGGATATAGCAAGAAGAGATGAGTTTGGGAGAAGATGATAAATGCCACTTTGGACATGCTAAGTTTATGATGTCTACGGGACACTTGGGTAGAGTTGTTTAGTGGACAGTTATATATATGAACAGAAAAATCAGGAGAGAAGTCAGTGTTGGAGGTAAAGGACACATCCACTTTTATGTGGTATTTAGAATCACAAGGATTAAAGAAGTTTTATGAGGGTAAAGGAGGAATAGCATTTAGAAGGTGAAGAAACACCACTGAAGGGGTAGGTAGAGGAAGAGGAGTTGATATCAAAAGGAGAGAAGAAATAGTGAGTGGATTGGAGAAAATCAGGAAAGGATGGTTGAATTGAAGTCTAGGTATACTAGAGTTTCATTAAGGAGGAGATAATTATTAACAGAATTCAGTGTAGCTAGTGAAATACAGAAAGATGACTACTGAAATAAGGTCAATTCCAGTAGAAAGGAAGGTACAGAGGATACTGCAATGGAGCTGTGAATGAAAATGATGGATGCTGATGTTTTGAAAAGTTTAGCTGGAGATATGGTGGGGTGGGGAGAGAAGCTAGACCATGATTCGGGGCAGATATGTGGCTAAGGGAGATATGGAATCGAGGGAGAATTTTTTTCAATGATGGGAGTAGCTTGAAGATGTTTATATGCTGAAAAGGAGACAGTAGGAGAGAGAGAGAGAGAGAGAGAGACAGAGAGGCTGGCTTAAGATGTATGTGAGAGAGGTTCACCTGATTAAATGATGCTCCTAGAGGAAGAAGATGGGTCTTAAACAAAGGAAAACTCACCTTTTTCTCTGAGACTGGAAGAAAAGTGTCAATGTGTGTGGCCATAGATACACGTGTAGGTTGTGGTGGGTACAATGAGATAGAAAGCTGGATGATGGGATCACACCAATGAATTCAATTTTCCCGATGAAGAGGGAAGCAGTATCAACGGCTATGAATGAGAGGGGCAGGGTTGAGCCTCTGTGGGGACTGAAGAAAGTCTGGAACTACCAGTTACTTTCAGGAGTAGAAGAGGATGCTGATTATAAGCAGTTAAAATGCTCTTAGAGCCAGAGGGAAGAGAAATTCAGACACTGTGATTGTATAGTTAGGCCCTTCTACAAGGTTATATGATTTTTTTTTTCCCATGCAGTACTCAGCTGCCTATAATTAGGCTTATATTTTAAAACTGCACTCAAGTTTTTCATGTGTGGTCATTCAAATAAGAATTTTTGTCTTTGGTTTATTTTAAATGCAATTTTGAAATGAAAGTCAGGGGACCTTCACACCGAGATGGTAGCATTTGGGCTGGGCACTGTGGAGGGATTCTTAATCCTATTTCATATTTAGTTAGGCTTTTCACCTCATGCCATAGTCTCTTGTGGAGAACATATATTTAGCTTTTAAATAAAGTGCATTCAAATTTGGGGAGGAGATTTTAAGGAATTTATTATCATTTCTTGGGGCACCTTGGGTTATCCAAGAACCAATATCTTTGCTGCGGCTATTGCCACTTGCTTCCTGACAGAAAATATATTTGAGCATTAGCTCAAGCAAAAACAGCTAAAACAAGTGGATTTATGGTCTTTAACACTTGGATGCAACTGATTTGCTAGTTGCATCATCCTCATTATCAGTGTTAACTCCCCAAAAAAGAGAAGTAGTTTTATATACAATAAAAGCTTATCTGAAGCTTTGCGCCCAGCTCCAGCTGAATGCCAAATTTGAGTTTGAAAATGCTAGCAGAAATCTTTTCTTACAATAATTTATCACTTTTATTTTCTCTTTTGCTCCTCCAACTTCTAGCTGGACCTGTGAAGAACTGTCGAAACAGCTGTAGAGGAATTGTGGTGGAGGCAGTAATGGCTCCTTTAGTAGCAGAGAATAGAAAGATCTCGAAAATAAAGCCTATTGTCAGGAGACTTGCACCCATCCTGGCCTACTTCCAAGTGTAAGTGAGGTAACATTTAATTTCTGAAGTGGAGATTTGAACCAAATTGTTAAGCTCTCAAAGTTTAACCAACAAGAGGTGATGATGATGTTTTAAAAAAATTAAATAAAAATGTCTGGGTTTTGGTAATAATTATAACACAACACTTAACTCTTCTTAAATTTCTTGTCTTTCATTAAATTTTGCCTTAAATTACCACTCAAATTTTTCATGTGTGACCATTTGGAAGTAGAATTCTTTCTTTGGTGTTAGTGTGCTATAAAATTTTCGTAGTTGCACACATTGCTTTTAGATATTCAGTTTGTTTGATCTGAAAAGTTTACCAAATAATTTGCCTCTAGATTTTGATTAGCTGAAGACTTATCTACATTAGCTTTACAAATAAAGTGGCCAAAGTGTATTGATTATCAGATTGTAAGGAGTTATCTATTGCACAAGGGCCAGACCAAAACAGATAAATGGCTTGTCATATAAACATTTACGAGCCAATGGAATGACAGTCCTCATTTGAAAGCAACTAGTATAAATTTGGCCTATACCACAGTGGGTGTGAAAATTGCAAGGTAAAATAAAACAGATGAGACCATTTAAGTTTGAAATGGAAGAACAGATCACTGGCAACAGCTATTTACTTTCACAGTCACTAAAATAGGGTGTTTTGTTGTGAAAACTATCAATACAGGGTGATGGATACCCTGCTTAAAGTGCCAATATGATGCCATTCTGAACTGTAAAACGATTTCATTACAAGTGTATGGGGAACCTTTAAACATGACATTACGATGCGACTATAATGTAAGATAACAATGGAAAAACAATTTCAGAGTAAGTGTAAGGAGACTATAACCATGCAGTTAGAAGGCCACTGGAATGTGAGATTATAATAGCTCAATATTAAAATGCTGAAAAGGATATGGCCAATTGCTTTTTTTTTTTAAACTGGGAATAGCCTAGACAACATTTATACTCATGAATAGTAAAGTCATAGAATGTATTTTAGGGAGGAGGGAAGTTCAGCACCAGTATATCCAGCTCTTATCCCCATTCTGAAGTGTATTCCCATTTTTTTTTCCATTTCTTGAGGTTAAGTTGGAGACAGTTTTTTGTTCGACCTTATCACTCTCCTTCAACCATACCACTTTGAAGCTCTGTTGCAAGTTCAAAAACATTTTCTTTCTGACTCACATCTAGCCCTATGACTTGGCTGCATTAGCCACCTATGGGATATAATTTGAGTTCAACTAGGATGATTTTCTACTGCTCATTTTATCTTCCTGGCTTCCAGTTATCACTGGACCTCAGCTGAAATCTTGCCATTAGAAATATATTTCTTTGAGTCTAAAATGATTTTTAAAAATTCTTTGAGAGTACATAATAAATTTAAAATTTAACAACACTTATCAATGTATAAAATATAAGTACCTGTTAGAGGGGTAACATACTAAACTTGAACAGTCTAAGAAGCACAGAATTTGTCATCAGACAGACCTGAATTCATATTTCAGCTCTTCTACTTAGTTATGTATAAATATGGGCAGGTCCATACTTTTCTAAGTCTTGAGTTCCTTATCTGCAAAATGGGGCTAATACCAGCACTTAATTCTTAGGGTAATTGTAATATGAAATAGATACCACGTATGAATGCCCGGCACAGTGCCCAGCCAATGTGAGGGGCCTGATAAAAATTCTCTCCTTACAAATATAGAAAGAGATAAGGGATTGGGTCAAGACGCTAGAGAGTGGAGTAAAGGAGAGAGAACAGAGCACAGTCACAATGGCAATGTGATTAGGGAGAAGGTTTCTCCCTAAACTCGACTTACAATTTATTTTCGAGCCACTCCAATTCAATTCTAATTAAGCAGCCTCTTAGTCTTGATTATCTAAGGTATGCTTGAGTTTTCTTATCTCTTCCTGTTCTTCTGCATCTTTGGATTATTGTGTTTGTCCACAAGTACTGCCACCTTTAGTACTGCTCTATCTATGATAGTGGGACATTCTGTCCTTGGGAGATGACTTGTGGCCACTGTCTGAGCTGTTCCTCACTGGGCCTCTCTCCTTTAGGCTTCTATCATGCACGGTGCTACCTTAAATAATCTCATCTTGGATCACAACCTGAGGTAGTGATTTTCCAGCTCCTGAGGTTATACAAAAGTGTAAACAGGAATTTTATTATACCACTGAACCAGTTTTAAATCTATTCATCCATATCATACTTAAAGGACCAATTCACTAATAAGATCAAACAAGTTTTGTGAGCATAGAATGCAACATTTTCTCCCCAGATATTTTCTTCTGGTAAGAGTCTTGATTTTAGCTGCGTTATTAGTTTTTGTCTAAAGCCCTCATAGCATTATCAAGCATTCTCATGAAGGAGTTACCTGACTCTAAAAATATATTCTTGTATTACTCGGGTTTAGTGACCCCATTCAGCATATGATTGGTTAATTTCCTTAAAAGTTTTTCTATAGGGATAAGTCACCAAAGAAATAACTCACTCAGAGTGCAAGGCCCCTGTTGAACATACTTTATGGCTCTAGGCACTAGCAGTGCCAGTAATTGAAGGTGATTCATAAATGATTTTTGGAGTAAACTTCATGTAGACTACAAACCAATCCAAATTATTCAAGGCAGTATAATCTGGGTGATGTGGAATGCAATGCTGTAACACAACTACTTTGCCTTCAGCCCATAATGAGCACCAACTATGTGAAAGATGTGAAGACAATCATTTTCTCACGTGGAGATTAGATTGGGGAAGAAACATATTTGTTGTGTGTCTCCTGTATGCTAGACTTCGTATGCCTTACTTCATTCACTTACTCTTAAAAACAACCCCAAGAGTCGTTTTGTCATTTTGTCATAAATATGCATTATCATCCATATTTTATAAAGAATGAAAACTAACAGAGGTTGAGAGACCTGTCTGAGGTTATATATGTGGAGTGTTGAAGCTAGGATTTGAACATGACTGTCCGGTTACAAATCCTCTGCTATTTACACTCTATCACATTGCTGCCCCTTGTGTGAATTCAATTACAATCCACTAGAGGAAAAAATAAAAGAACATAAAGGACTGGATGGCAAAGTAATCTGTGATAAGTGCCATGTGAGTAGAATGAAAAGTACCAAAGGGTTTGAAGGAGAAAAAGATTACTTCGGCCTGGGTTCTGTCTTCACTGTGGCATTTATCTTTTTTTTTTTTTTCTATCTGCTCTTTGGGGATGCTGCTTTCCCTCACTGGTGTGCTTCTCTGTCTACCAAGCAATGGTCAACACTGACTTCTTAAACTGCCTAAGCCAGTAATTATTGCCTAAAATAAAAAACCGAGTCCCTAGACTGCTTGTTATGTTCCAGATCTCTTCTATTCTCATTTTTCCCCAGAAATGTTTCCCCTGGATGACTCTTATATCTCCACGATGTGTTAAAAGTATACATGTACCCTAGAATTTAAAGTATAATAATAAAAATAAATAAATTTAAAAAAAGTAAAAGAAAAAGAAACAAGTGTACTTACTCTTTAAGGCCCAAGTCAAATGTACTTTCTGGGAACTCTTCCCCCAGCAGAATTAGCGACAATTTGTCTCTTGTCTCTCAGCGCATTGGCTATACAACTATTTGATACGTGTTACCTATTGTTTAGCATGGTGGAGTCATGCTAAGCATCAGGTCAAGTTATGTTTTGTTTTGGGATTTGGACATTTAATGGCACATCTGTCATATTAGTGAGGTGGACCTGATAAGAGTCCATTTAGCTGAGTGATCGAGAAGTGTCTTTTGGGGGCAGGGATGATACTAGGTAACAAGAGAATCCGAAACACATCCTTTGTCTAAAAACCATCATCCTTATGGTAAGAAGGTGGAGTTTCTTTGAAGAGTTCAGCCTTCCTCCTGCCAACATGCAGTTGTGTCGGGGGCAAAAGGTGGTGTGATGTGAAAGAGGATATAACTAAAACATCTGAAAACTATTTTCATATAAACTATGAGATTTTGGGGACAAGAAAATAGCATTGCTAGAAACTGACAGAGTAACGTTGTATGAACATGGTATCATTCTTATGGCATAATACGGCAAGTGCATTGGGACTGTGGAGGTCACAGCCTGGTTTTAGGTCGTCACAGGCTTCAGCACAGTATCTCTGTACCTGAAGTCTGTAGATTTCTGGGGAGGGGTTAGGCTGCATGGCAAAAGGTCCACAATTCCATAAGCACCTGATATATTGTCAATGGGCAAAACAGTGTTTCCTGAATGAATGCACTACTTCCTTTCAAATATATGTAGAGATTCTTACGATGAATAAATATGTTTATTGAAAGGATTACTGAATTTGCTGTCATATGTGTCATTAAGTATTTTTTTAATTAACAGACACTAAAACGTACCTATTTTTGTACAAATGTGGTGAATATGAAACCTTTTAAGGTTAAAAAGGTGTTTCCATACTCACAGAGGATTATTGGTGAGGGGTGGAGTTAGTGACATCTGGTGGTGGCAGCTCCTACTGATTAGCTCCATGAATACTAGCTCTTCTTTACCATCTAACACACAAACATTGGTGACTGGCATTTAGTAAGTCAATTTGGAATGAATGAATAAGAGAATGAATTAATAGTTTTTGGATTGAGAAATGTCTACCCCTTCTGCTATTGCATTCTGACCCATTACATAGAATTCCATGTATAGGCCAGTCTCCATGAAAGCAAGAAAAAAGTTAAAAAAAAAAAGAAAAAGTCTACCACTTTTCATCCAGTTAGTACACAAATACTGTGATAATTTAAATCCCAATGGTACAGTCATGTGGACCAGAACCAGCCCCTATATTGGCACGTGAACTTATTTCTACCCAGTGAGTCAGTTAAGATGGGAATAATAATTTAATTTAGTGTACTTCACTTGTGACTGTCACAATAAACCCTGATGTATGTATATTAGTTCCAAGAGAAAGATAATCCATGTCATTTGAACTTTCTTTCGCCAACTTTAAAATGTGGTTTGTAAAAAGTTTTGATTGAAAATAGAAAAACTCTGGTGAAATTTTCAAAAGGAGTAAATCATATTCTTGGGATAATTTCAATTAAACCATTTTCTATGAAGATGTGTCAGCTTTGGGTATGTCATGAGCCAGGTCTCTTCATATGCTTTCACACATAGGCCAAAGATTTGCTGCAAACTCTGTGAGTTAGATAAGTCTAGGCAGGTTTTTTCATTTCCCTTCTTCTTTACTTGTGGGACTGTCAACTCTCAGAAAATCTAGTGAGGCCCTAATTTATAAACATTCAATGTATCCTCATACTATTGAAGCATCATGGGAGGGGATATTAAGAGGAGGTAGAATCATGAAATTCAAAGAGAATTCCAAATGGTTCAAGATGAAAGGGAGCTTAGAGGTCATCATAGTCCAATCTGTTCATTTTACTGATGTAGCCGAAAATGGGGAGTGACTGCTACAACATTAAGTTTCTAGTTAGTTGTAGAGTTGGGCCACCAAGACTTTTCCCATTTCAAAATCTCTACTTGCTCTGGTCCCCATTACAAAAAAATTTTATGTGGATTTTGGCTCTGATGTCACCTCTTCCAACATTGGATGACTTAATAACTCTCTGTATCACTGTTCTCCATTTGCCACTCTTTAGAGACTCTTTCTACCGGTGACAGGAAGCTGACCTTTAAGGAAAGCAGCAGAAAGCTTCATGGTCTTCTGGCTTCTGGTTGGGTTTGATCAAAGGGAGACTTGGCAGGGTACTCTCAGAGGAGAGAGAGATCAGTGCATTTATGACCCTCCACGCCCGGACTGCAAGTCATTGGTGGCTGTGTTTGATCCTGAAAACCAGAGTTCTTGTTGGAAGATCTTTCCTTTAGCTACAGTTTTTTCTTTGTGTTCTGGTAACTGCTCCTTTCCCTCTCTACTGAGGCCTACGGGTAGTAGTGACCTTCCACTTTTACTAGTTCTAAGGTGTTTTGCTTTCCCTTACTCGTTTACCTTAATAGTGTCCACACATTTTACAAAGTCCCTTTATTAAACTCTCATCAATTACCTCATTGAGTATAAAATCTGTTTCCTGCTCGAACACCAGTTGATATACTCCATCCTCTGTCACCTTAATTTTTTCCTTCATAGCACAAATTACAAGCATACTCAGCTTTTAAAAATGTGTTTACTTATTTATTACCTGGCATTCCTGACCAGAATGTGTTTCCATGGCTTAGTGCAGTGCCTGACACATGGTAGATACTCAGTACATGTTTGTTAACTGAATGGTTCCAGACATACAAAGTTGTACTTCAAAATTCTTTCTATACATCACAATGAGAATAACTCTGTAGAACTTTTAAGGGATGAATCTGCCTAAAGGGAAATTTTAATTCATTTCAACGTCAAATATAAACTGTATAGGCTTTTGTGGGTTAGTAGTTGCTATTTAATATATTGTTTCTATGGTAAAATGTACTCCAGATCAACCCATTTTTTCCCATTAGATTATAGTTTCATGAAGGCAGGAAACAGTTGTATCTTCTCCATGGTTGTATGTTGAAAGCTTTGCACACTGCCTGGCACAGAGGTAAGTTCTTCTTTGTGCTGAAGACCAAGCTAAATACTAGTGACTTGGAGATGTATGAGGCAGGATCTCTCTCTTTGAGTGGCTCATAGTCTTACGGAAGATATTGACACACAAACAAGAATGGCAATGTAAGGCAATGGGTGATACAATGGAGGTTATGGGAAAGTGTTTTGGCCTTATAGAGAAAGGAGAGAAGCCAGGGAACTCTTGACAGACGATCTGGGTGAAGGGGGTGTGGTGTGGTCTTCCAGGACTTTTCTTTTCTGAAACAGCTTATTCAGGGGTGTAAGTTCAAAACTAACAGATTCTAAAATAAAATTTTTATCACCCAGTCCATTTAGAGCTGAGTATTTCATGTAAAACAGAACTTTCCTACTTGTTGACATAGGCTATTTTCCTTCTTTTATCCTTTTATTCAGGAAAAAAAAGTAAAAGAAGTAAAAATGACTTTTGAATCTGGATTTTCTGAGTGTTGATCATGTCAAAAGACAGTAAAATCTGTTTAAAAGATGATAAACTGATTATCCAAGTGTACTCTTTTAAAGCATCATGAAACTTAGCTGAAATTGACTGCAAGAAAAAAAGGAAAGAAAAACTTGTTATATTCCCCACCAGAGGGAGACAATTTTTTTCCTTTTGACTTTCAAAACCTAAATTCTGATTAATGCAGATTTGAAGAGTACAATACAAGGTTTACTGGGGCTGATTAATACCCGGGGGAAAAAACAAACTTACAGTCTAATTTGTTTACTTTTGTCTTTTAATATCAAATTATTTTTGAGATCTAAATTCTGTTCTGCCAGCACAGTAAATGCTACTTAACATGCAAGGAACTTTAAGAGCTACTTGTTATTTCAGTGTCGACTTTATCTCTAATTATATTAGTATGGATTCAGATAGGACACTGATAATATAACAACATGGAATAATTTAGCATTAATTATTTTTTATAGTAAGACATTTACAAATCAACCCTAAACTAAGAGAGACAAGGGGTATGGTGCTGGTGGAGGAGAAAGTGATAACAATGTCTCTTTCTATTGGCAAGACTGTAGATATTGGAATAAACTGAAACCAAGTCAGCCAATTTTCAATATGCTGCAACTCTACAAAATTTAAGAAAGAAATTAGCTTACAGTAGTTGCTAATTTAGGAAAAATGGTACATGAGCAATAGTTCCTTTCTATGACATATCTGTACTTAGTATAATTAAACATTTTATCAAAAATATAGAAAATTGTCTAGAGATTTATAGTGTAAGACCTACTGTACTTAAAAAAAGTCCAATTTCATGCCCAATTTAATAGATACAGTGTTAGATCTACATGTCCAGTGTAATTACTTGGACATTTCATTCTTCTCTATGGTTCTTTTTAGAAACCAGTTCAGATCTGACCTTGTGTAAATGCTTTTTAAATTACTCTGAATCATTTTACAAATCCAATTAGTGCACAGTCAAATCGCCTCAGCTCACCTCATTTGACACAGGGTGCTGCTGAAGTAGCTTTACTGCTTATTATGATTCCTATTTACTTATTCTTTGTCATTTTCAGAATATGTACAACAAAAATGTGGACTAATTCTCAGAAACTCACATTTAAACATGGGATAATGTGGAGGCATCAGGTAAAATATTTGTCTGGTTAGGAGCATGAGTTTCTTGTCATAATTCAGTGGCGGTAAATGGATGCTTTGGAAAAGCACGAAGTGTCACTTAAGTTTCACTTGCCTGAGGTATCATTTAATCAGCAAGCGCAGTTAATAATTTTGCTTTTCTATTTGTCAAGCTCTCAATATTTTTTCAATATGAAGTCTGCTCCAGTGTACTTTACATGACACTTTATAATTAGTGGTACTTGAGAATTTGGCAGTTTTAAAAATTCATACAACATTCTTAGTTACAATTTATAAATGATTTTAAAGTATAATTAACATTCATCTTTACAAGTTATATGCAAACAAATATGCAAATTTAGAAATAAATATGCAAACATATAAAATGTTTTTGAATTAAGTAGTCCTTAACATTTTTAATGAAATCAATATTTTATTCATATTTTGCACACAATTTTGAGTACTTACTGATTTGGGGGAGTCTACAGCGTATATGCTTTTTCGTATTGTAACCTTTAACTACCAGCAACAGGAAGGAAATGAAAATGAATTTTTTTTTTCTTTTTTGGAGATGAAAATCAAAGGCTAATTTAGTAGACAAATCCAGTAGGTGCTGTTGAGTGGATTATTGATGCAATTAAAATGGTCTTTTGCTCCTTGAACTGTAAACCTTATAAGGAACTTCTGCTTCCTTAGATGACACAAAACTCTTGCGGATCTCAAGAAGACAAAGTGGAGGGCATCAACAAACTGCCCCCTACTTTCTTGTGTGGCTATAAAGGCCAACACACCGAGTTGGTAGCTGTGGATTTTTAACATATTAAAGTCTGAAAGCAGAAGAAAGCAGGGTTCAGTATAAAATGAACAAATAATTATTGGGAAAATGCACCTTAGATGGAGAAGTCGCTATGCAAGAGTACAGATTCAAAGTTTAGTTATTATGATTTTAAAAACAACCTCTTCTAAAAAGTTAACTGATTCAAGATCTTAGTTCACTCATTCAACAAAAACTCATCTTTTTAGGCTCGGTTTCCGTTCTTCCTCTGCAAGGAAGATTTCTCACTAGCAGAGTCCTCTGTCTCTGAAATCATGTTGCATTGTAAGTTAAGTAGGCAATGATTTTTATGTGCCCACCATGGGCAAGGAATACATTCATTGCTAGCAGGGGTACAAAGAAGTATCAGAAATAATTAACTAGCATCACACAGTTTAGTTGTAAAATGTTCTCCAATTTTTACAGGTATGCATGCTTTATTGTCATTTTCAAATGACAAAATTCTTGAGGGAAAAACTTCATTTATACAAGGGATAATGAGAAGAATTTGTTTTTTGAGTGGCATCTCTGATGAATTAGTAGTTGCTCACTGGTATGCTCTTTAAAGAATGATTCTGAGGCTGTGGCATTAGCAGTACCAGCATTGCCATGTTTTTGTTATTCCTGCTCAACTTACAATCTTTTTAAAAGAAATAGCATTTCTTTTACTAGAGAATGAGGGCTTCATGATCCATTTAATTTCTCCATTGTAACTGCTAGAAATTCAGCAGAGAGTTTTGATATAAATTTCTTCTCCTTTATTGCTTGACTTTTTTTCTTTTATTTTGTATGTCATGTTACTGTACTATAGTTTGTTTTTGACAGCTGGTTGCTTTAAGTCTTTTTGAAAGAAACAAATCATTGCATACACTTACTTCTTCCTATAAGTTTTATTGTGCTTAGCATAGGTCCAGGACCCTAAGGAGGCATAGAATAAATGCACTTTGCATGGAGAACACTGAACTTGATGCTATGGAGGTCCCATATGGTAGGTGCACAACGATGCATGAATGAGTAAGTGAATGAATGAATGAGTTCAGAGGGAATTAAACCACGAGAAAAATCATGATGGTTTGTGACTTATCAAGGAAAGCATCTGATGAATCTTTTAAGGCTGATGCCTTAAAAAAGGCATAGAATGATGATTGGAAGAGGAGGAAATGGCTTAGATGAGAATAGAGGTTTAGCAAGAAGAATTTAAAAGGACAGGAGCCATCATGTAATAATATTTGACTCCTCTCCATGGGCCTATTTGCTTGTGTGGAATGTAAAATTTCAGGGAACAGAAATTTTTAAACATTAATTTGGAACACATTAGCGTGGCCTTCCATAGAGTATGCCAGAGTGTTTTTAGGTTGTTTGAAGATAAAGATGATCCTCTTACCTACATTATTTCAAGTTCAAAAATGAAAAATTATGGGGCATGATAATTTCAAGTTTTAGATTTAGGGTGAAATAATTCATTTAGATGCATCACAAATTAATCTTCCCTCATAGAATCAGAATAAGCAATTGAAATTCTGTTTTGCAGCAAGCTGCTCCATAATGTCTGTGGGGACTAGTTTTGTTTATTTGCTGCTATATGATAGTCTTAGGTAAACAACATACAGCTATATCTATGTGCATCTGGGTAGGCTTAAACATTTTTATTATGCAACTTAAAAATGAAAAAGCCAAATCTGCTGCACTTAAGGAAACAGCTAAATCCCATTCAGTGTAAAACAAGCCCCTACCACCTTCTTGTCAAGTAACTTTGGCCTTTAAAGACCATCCCCACACAATCAGTCCCTTCCATGGGCCTTTCATTCTTCCCATAATCTAGGATTTTTTTCCTCGACGTTTTGTTTCTCTGGGCTGAATTTCATCTCAGTTGATTGCCCAATTCACTTTTCATTCACTCATAATTGTTTTTTGAATTGTCTCAAATTCTCAAATGGATTATGACAATTTGAAAATTAACAATGGCGCCTTAATTGCATGGGGCTGTGTGATCCACAAAACCCTGTTGGCTGACGTTTTTACCCCCACCTGTAATTTTTTTTTTTAAACCAAATGTGAAAAGGTAGAAACACATATAAGCATAAAACACACGTGGTTGTGATTTACAAAAATTGTTGACTTTCCAGTATTTGGAAATTAACCACAGACACTTGCAAAACCATTTTACAAAAGAAATTATTTTAAAAATTCAATTGGATTTTCTTTCTCTCAAACTTAGCTTCTTTTGTGGAAGCAGCAACATATGCAAGCAGGGCAGCATTTTCTGGATGTGTATGGAAATTAAGATTCAGGAAAAATAATCATTATTCTTTAATTATGTAACTTTGGCTGGGCTCTCAATGCAGCTTGGCAATCCTCTCTCACTTGTCCCCGAAGGACTCCCTCTAGAATTCCTCTTGAGGCAGCTGTTTGAAACCTTTAAACTCATGCCATTCTACTCATGCCCCTCACTCTCAGCCTTTACCCTTACTTCATAATTTACAGAGACTATAGCAGCTCCAAGCTATCTCCTTGGACTTTCTTCGCTTCCACCTACAGACTCGCCTACAGAAGCACACCTGTTTTTGTTTTTTTTTTTCTTTGAGATGGAGTTTTGCTCTTGTTGCCCAGGCTGGAGTACAATGGCGCGATCTTGGCTCCACCTCCCTGATTCAAGCGAATCTCCTGCCTGAGCCTCCCGAATAGCTGGGATTATAGGCATGTGCCAACATGCCCGGTTAATTTTTGTATTTTTAGTAGAGACGGGGTTTCACCATGTTGGCCAGGCTGGTCTTGAACTCCTGACCTCAAGTGATCTGCCAGCCTCAGCCTCCCAAAGTGCTGGGATTACAGGTGTGAGCCACTGTGCCTGGCCAAGAAGCACACATCTTTTAATATTTCTTCTTCAGTCTTAAAGTAAGAGGGTTTTTCTTTCATCCCAGTATTAACTTTTTGGGTTCATTGGATTCTATCTCCTCTGACCTCCTCCCTAGATGTAAATTTTTTTCTTTCTCTTGTCTCTGATTCCCTCTCTTCAGCCTACAGACATGATCAAATCTAATCTTCCCCATCTCCTATTGCTTTAACCTCCTCCCAACTCTCATCTTATCTACCTTGGCCGTTTGTGTGCAGCCAGCCCTCTTTTACTTACCGTCTTCCTCCCTGCTCACCATGCACTGGGAGTTAGTAAAAGAAGGCCACACCTATTCCAGGTAATCACCTAGGAGCTCATGTCCTGTCCTTTTCTTTTCTCTTCTAGCTCATATTCTTTGTTCTCTATTGCTTGGTTTTTCACCCTGCCTTCAGAGAGCTGTTTCTGGATACTCAATTTTTGGTTTTATGGTTTCCTTGATTGTAGCTTTCACATACTCCTCACTTAAACTATGTCTCAACCTTAGTTTTTGGGCCAAAGTTTGGCCCTTTCTGCCAGGAGATGGAGTGTTAGACATTTTTCTGAACTATGAAGCCTTTTAAAGTTGTGCTTTGAGTATGCTTTCTGTTCTCTACAAAAGCACTGTCTGTTTCCTCAGCTCCCACTCACTTCTTATCCAACTGAAGCTGGTCTTGCTAAGATGACTAATAAGTCCTCTTTGACCCCTACAAGCAAGATGACTTCCTAATGCTAGATCCAATAGCCCATTGGCCAACACTAGGCCAAGTGGCCCATTTCCAATTTTCAATATTGTCTCATCTTTTAACACTATCAACTTCTTCTGACTTTTTGATATTTTCCAACTGTTGGCTTCCAGCACACTTATCAGTATGCATATTTTTACTGATTATCTACTACTCCGATTCTTGAGATACAAAGGGGAGTGGAACACGGTCTCTGCCCGCACAGATATTACAATGTAGGGTAGAAGAAAGACAAGTAAATAGGCAAATACAATTCATGATGTAAAGTCTACACATGGAAAATACTCACTCCTATGCTTGTGGGGGTCAAAGAGGACTTACTTCTAGACAGAAGCTTGAGGGATGATTAGGAACAGTCTAGGTCATGTGGGGCCAAGGGTGAGAGTTCCAGGAAGAAGGAGCAATTCTACCAAAATTCAAAGGAGAGAGGACAGGAATGTTCAGATAACTTCAAGGAGTTCAGTGTGATTGGAGCACAGGGGTTAGGGTGTGTATTGTAAGAAATGGGCTGGACAGGAGGCAGGGACCAGGTCATGGAAGGCCACATGAGCCATTTTTAAAGAGTTTGGAAATTGTATAAAGGCAATGAGAAACTACTGAAAAATGTTAATATTATACAGAGGAGTAATATCATCACAGTCATATTCTGGAAATATCACTCTGGTTGCTGCGATAATGAATTTGGTGATGGTAAGAGTGGTGGCAGGAAGTTGGGTTAAAAGGCTGTGGCAGAAATCTAGGCAAGATGGCCTTGGTCTGATCCCATAGAGTGGTAATATGGATATATAGAGGTAAAAATAAGTGGTGGGTTTTAGTGACATGAAAGAACAATAATGGAAAAGACTTGGTAATGGATTGAGCTATCCCTTTCAATTATCTTCAGTTCCTTTCTATCCTATCGTGGCACACTTACCCATAAAAATGATAGCGTTTCTCACATTTCATGTTATTTTTCTGTTATAGAATAGGGTCTATAACTAGGACTGTATTTGATTAATCTCTATCTCCATTGCTCAGCTTGATGTTTTGTGGATAACAGATAAACAATCAAGGCTGGTTGACTGAGTGACTCAACTTCCCTGGGTAATGTTTGATATTAATTTTTAGCATATACCTCTGTCGGATTATCTTCCCCACCCCTCTCACCCTTCCATTCATTATAGAACCATAAAGAATGCTTCCCAGTTTGAACATTAAAAAAATACCCTGCAAGTAAAAATTTATTCTTATGTTTAAACTCTTTATAAATATTTATTTTTAAGGATGTGAAGCCAGATACTCTATCATTCCCTTTATTAGCTTTCCATTGCTGCTGTAAAAATTACCACAAACTTAGAGGCTTAAAACAACACAAATTTATTATTTCACAGTTTCTACAGATCAAAAGTCCAGGATGGCTTGACTGGGTTCTATGTTCAGTGTATCACAAAGCTGAAATCAAGGTATTGGCTGAGCTAGCCTCTTATATGGAAGCTCTGGGAAGATTCCATTCTAAGGTTGTTTGGTTGTTGGCAAAATTTAGTTCCTTGCAGTTGTAGGATGGAAGTCCCTCTGTCCTTGCTGGCTGTCAACTGGGGGCTGCTGTTAGCTGCTAAAGACCACTCAAATTTCTCTTCACCTGGCCTCCTCCCTCTTCAAACCAGCCATGGCAAGTGTGGTTTTGATTCTCTTAGATTTCACCCTTTGACTATGTTCTCAGATTTTTAGGACTCATATGATTACATTGGGACCACTGGCATAATCCAGGGTGATCTTCTAATTTTAGGGCCAACTGATTAGCAACCTAAATTACATCTACAAAGCTCCTTTTGCCATGTGATGTAATATATTTATGGGCGTGATATTTTGTCATATTCACAGTCTGGAGATTAGAATGGGACATTTTAGAAATTCTATTTAATACATTCCTATTTTAAATTGGGAAAAGTTATATAACAAATTAGACACCACTATAATGTCATATTGTAAATTAATCAGTAGTGTTGGGCATAACTTTTTCCAGAAAGTGTCCTATAATTTTATCTTATATCTTTCATTTGTTACGTACTGAAGTTTTAGATTTGTTTTTTAACCTTTCCACCCTTCTACCCAAACCTACTATGTTGAATGGGGAAAGGATCAGTCTTCAGTAGCCAAGATGCCCAGATAATAATGTCCCAATGGTGCAAAATATACGTATATAATTTTGTGACCAGAAACAATTATAGAGACAGATTTTTAGCTCTGAGGAAGGAGAGAGGAGGCAGTGTGAACCTGTTGTAATCATACCAAGCACTTATGATTTCTGATCCCGAGGAATGGAGAATCAAAACTTTTCATTTTGGATAATCAAAATTCCTTGATAGCCCCCATATTCAGATATGACTTTTTATTTATTTAATACATATTTAATGAGCATCTGTCAGGTTCTCAGATACTATTCTGTGCACTAGGAATAGGATGTTGGATAAGGCATGCCAGGTTCCTGTCTTCTTGGAACTTCTTGTTGCTGTGTACTTTGGCAGACAAAGGAGTAAAATGGCAAAAAGAGGAGAGATGGGGGTGGTGATCTCTTCTCGTATGAACCAAATGCTCTTCTCATATGCTCAGAGAGCTTCAGATACCAATTTTTCTCTTTTCCTGAAAGGCAGCTGATATAGTTTGGATGTTTGCCCCTCCATATCTCCTGTTGAAATGTAATCCCTAAGGATGGAGGTGGAGCAGATCATGGGGCAGAGGTTTGGATCACGGGGCAGATCCCTAATGAATGGCTCAAGGCCATCCCTTTGGTAATGAGCGAGTTCATGCAAAAGCCATTTGTTTAAAAGAGGCTGGCCCCCTCCTCTCTCTCTCTCTCTTGCTCCTTCTCTTGCCATGCGATGTGTCTGCTCCCCTTTCACCTTCTGCCATGACTGTAAGCTTCCTGAGGCCAGAAGCTGAGCAGATGCTCATGCCACACCTGTACACCCTATAGAACCATGAGCCAATTAAAGGTCTTTATAAATTGCTCAGCCTCAGGTATTTCTTTATAGCAATGCAAGAACGGCCTAACACAGCAGCCTTGGAGGGCTGAAGGAGATACTCCACAGGAGAGATGGCCTTGACCAATATGACTCAGCAGGGGTGTAGGTCATAGAGACAGATAGAGTTGGAAAAATACTCTAATTAAACATTAGTGAGTTTTCTTTTTTCAAAAAGTTTAGCATAAGGAAAAAAAATGCCTAAAGAAAAAGTTTCAAGGATGACTTTAAAAATTCAACTCACAAAGTACCAGTTTGTTGTGTAGGATATTGGGAACATTTGGTGATACAAGAAATAGTTAACAGTTCTTTGCTTTTGTATTATCACCTTGTTTGGTGTACTGAGGCCCTGATGAGTTCCCAAAGAATATCAGGATGTGAATACAAATTGCCAATCTTGTAAAATCAGTTTACCAGTCAAATAAAAAAAAAAATCCGGACTTGTCTTTCTTTCATACAATGCTCAGAACACCAATGCCATTGAGCTTGTTTGAGAATAAAGATGAGGAAATTGTCAGTCATTAGGTATAGCACTAGCAAATGAAAACAATATTTGAGAGACCATTTATTACCAATTTCAATTCAGCTTCATTTGTGGATACAAACATATTGTGAGTATTTATCCATTTCTTCTTATTTTTTAGAGAAACAAAAACAGAAACGAAGATATCCATGATACCTAATGTTACAAGGAGAAGAAAGCACTTGTAATCACAAGGGTACTGAGAAAAGGTAACAGACACATTTATATATGTGGAACCAGGAATCTTTCTGATGACTTTCAGAAAGGGTGGACATACAAATAAAAATCAACCTTCTTCTTGGTGAGGATTTGACCCTGGTTCCATATTAACCCAAGAGCTGATAAGCACAAACCTGGAGTCCAGTTTTTATGCAAATATAACAACTCTGCTTATACCTTGAATTACTTGTATGAAGCGGGGAAAATTTTTTACTCTCTCTGAACCCATAATTAAAAAAAATCTGTATGACTTGGATAATAAACCCACTTCCTAGAATTTTTATGAATATGAAATATTGTGTGAACTACCTAGTATGTTATGGAGCACATGGTTTGTGTTTAATATGTGGAAGCTAGTATTGCTATTATTGTTGTTGTTATAAACAATAGCACTTCTATCTACATAATTCTCAAACTTTCCCCCTGAAGCTCAAGATACTTTAGTACATGAATTATTATTAACTTCAATGCACAGATTGAGAAACTGGGAAAAAATATGCAAGCCGCAGAGTGGAGAAAGAAAATTCCAGGTGTCCATATTCCTTGTCATGTAATTGCCACTGTAATTAGATCTACGTGATGATGACCTTTAGGGGACTGCCTCAGAGTGCTGAATTGTTCAATTCACTAGAGTGGCACCATCAAAATGACCTGATAATGTTAGCACAATTGTCCTTGTACCAAGCAGAAGAGTCCTTTCATTCCTTTTCTTCCTGTAGTTCCAGGGCTACACAAGCCCAGCAAAAAGCAGAAGCAGTGAATGAACAAATTATTTGGGATGATGCTAGTGGCTGATGTCTCAGAGGAGGCAAGCACCCTTTCTCAGACAACCCAGTTTCTTGACTCTCAGCCTTCTTTGGTTTAACTTTGGATTGTTAACCCTTTACTGCCTGAAACTTTGTCTAACTCCCTGTGCCTTTGGAGTATGAAGTTCCCAGTATATCATCTGCATTGATTTTGGTTCCTGTTTCACAAGCTGTGCATCACAGACCTTTATCTTGCAATTATCCATGGTCCGGATGACCAACTTCAGCCTTAAAACCAGGAGCAGACTTTTCCAATCAACTTTTGCAAATTCAAGGGGAAAGAAAGAAAAGAACCATGTAGGCTCTTGGATGTTACTTCTCTTAGGGAAAAAGGAAGGATATAGCTTGATATTTTTACTGCAGTCTCCCCAAACTTTCCACTCATCATGCTGCCAACATCATTATTAATCTGTACCTTCTCTGGAATTTTATGGGCATGTTGAATTCATTGTCATCTCCAGAAAAGAGCAAAGCATGGTGTGGACAATTTAAAACCACATTCAGTTGCTTTATTTTGGCCAAAAGTTTAAACATTTTTGTTCTTTATTTTTTTTTTAGCTTGTTAAGCCGTTTGCAGAACTACTGCTATAGATTAAACCTGACAGGTCTAAGCACATAGTATAACTGTATAACTGTGTGATGCACACATGTGTGTATTCCCTTCCCTACACACACACACACACACACACACACACACACACAC
>hsa_circ_0016171	chr1	204536888	204542871	+
GGTCTCACTCTGTCACCAGGCTGGAGTGCAGTGGCACAATCTAGGCTCACTGCAGCCTCGACCTCCCAGGTTCAAGCAATCCTCCCACCTCAGCCTCCCGGTTAGCTGGGACTATAGCTATGCGCCACCATGTCCCTATGTTGCCCAGGTTGGTCTCGAACTCCTGGGCTCAAGCCATCCACCTACCTCAGCCTCCCAGAGTGCTGGGATTACAGGTGTGAGCCACCATGCCCGGCTGAACACTACTGATTTAAATGCATGGGCACAAGGAAAGGAGTAGTTAACAAAGTTGCTTTGTTAGTTTGGTTATTTTTATATCAATAAAGGCCACAAGATGGAAATAGGAGCAGGACAAGAGGAAGGAAATCCCTTGGGGTGAGTGTGGCTCTGGAAGGGAAGAGGTTAAATTATAAAGGAAGGGAATGAACCATAGGCCAAGGAGGATCCTGGCACATGGCAACTGGTAAAACTTGGAGGATGAACAAGGTCTGGTCTCACAAACTCATAAGCTACAGAGACCAGTGCGATCTCAGAGGAGAGCTGCTGGAATGGGGACAGTAGGGAGTGCAGGAGGTGAGAGTAAACTGGAGATCCATGCCCATAACAATGGGATAACCAACACCCAACTCCGGCCAGGTCTTTTCAGATGGTAGTGTGGGTCGTGGTTGCCAGCCTTTCCAATATACCAAGAAAATCCACAAGGCTAGATTTTTCTAGGAAATCTCTCTGTTGTCAATATTGGATCAAAAGAAAAGTTTTGAAACACTAGGTAGACCCAGAGAAAAATGCTTGCAGGTGAATTTGGGTAGTCCGACTCATGGGATCTCTGAGGGGCCATTCTCATCTAAGGTGCTGTGGTACATGCCCACTCTGCTGGTTGATGAAAGGGAGACAGGTTTCAGCTCACACAAGATGGAATTTACCACCAGTCTATGCTGGCAAACAGTGAGCAGGCTGGGCAGAGGAGTAGTAAGCATTCCCTGGGGCACCGGGCTCCGCACAGGCCAGGAGCTGTCACAGGAGCTAAAGCAGGGATTCCTGTGCCATCTCCGGTCCCTTCTGGATCTGAGATTCAGGAATTCTGGGGCTGTGATTCCTTGAAGGCAGAGCCGGGAACATGAAAACCGTAGACACTAATCAATGCCTGTAGTGCTAACAGCTCAGACCCCTGGGCAATTGTTCTTGAGCTTGGTCCTGTCATTCCCTCTGCTGTGTAGGAATGAGGAAAAGAAGTCGCGTGAGTCCCTGCTCCCTAGAGGTCTTTGCCTTGGTTCATAATACTGACAGTTTGCAAAATCAAGCTGCTTTTATTCTCTCTCAGCCAGTGAGTCCCTGACACAAACTGCAGAGCTAAACAAGCAATTTTCCAGCCCAGCTGTTCAGGCACACTCTGAGTTTAAACGCACTCTTCTTTAAAAACCACCAGGAGCTGTATCCTCCCCCATGCTTGTTTCCTCTCCTGTTAACCCAGCAGAAAGTAGGTTCTACAAGGTAGCAGTGCTTAACATGCTGGTGCCTGCAGATCCTCCACTGGACGCTACCCTCCTTCCCCTGTGGAGTGATGACGGGATGCCCCACTTGTTTAGAATGAAACCCCAAACTCCAGTGTGTGTGCGTTCTCTGTTCTTTCCAGGTGGGGCCTGCCTGGGCTTCTCGCTGTCTGGTGGAGCCCCACTATGCCTTTAAAAGCAGGGCCTTTGATCATTTCTGACTTTTAGCAGCAGATAGTCAAATGAGGGGGAGGTGGCAGGGCTTTGCCAACCAGACCCCTGATGTGGACGAGTTGAAAACCCAGGCTGCAAATGTTAATATTGTCACATGCTAGGAAATCTCTGCTTCAATTCACCAGATACTAGTTAGTCATTGGCTTGTGAAGTCTGTAATCCCTCTCGTTTCTGGCTTTGCTTACAACCCTGCACCCTGGGTGCTGGAGCAGACTCTCAGGAAGGGAGATGGTGCCAAGCCCTGTTCCTGTCTTTCTTGGTCTGCATGCCAGCTTAGGCCAGGTTTTTATTGAGCTTCAGGATCGGATCTTCGTTATAGGCGGGGAGGACAGTGTAGGTAAAGCCTACTGACAAGTGCCTTAGACCCCTTGCACTGCCATAAAAAATATCTTAGCCTGGGTAACTCATAAACATCTTTTTTTCTTTTCTTTTTTTGAGACAGGGTCTCACTCTGTTGCCCATGCTGGAGTACAGTAGCACAATCTCCACTCATTGCAACATCCACTTCCCGGGCTCAAGCAATTCTCGTGCTTCAGCCTCCCTAGTAACTGGGATTACAGGTGTGCACCACCACACTCAGCTAATTTTTGTATTTTTAGTAGAGATGGGGCTTCACCATGTTGGCCAGTCTGTTCTCAAACTCCTGACCTCAAGTGATCCACCTGCCTTGGCCTCCCAAAGTGCTGGGATTACAGGCATGAGTCACCGTGCCTGGCCTCATAAATATCTTTATGAGTTGTTTATTGCTCACAATTCTAGAGGCTGGGAAGTCCAAGATCAAGGTGCTGGCAGATTCGGTGTCTGGTGAGAGCCCATTCTTTATGGGTGGTGCTCTCTATGTGTCCTCACGTGGCAGAAGGGCAAACAGCTTTCCTCTAGCCTCTTTTATAAAGGCACTTGTCCCATTCATGAGGGCTCTGCTTTCATGATCTCATCATCTCCCAGAGTCCCCACCTCTTAATACTATCACCTCGGGAATTAAGTTTCAACATATGAATTTTGGGGAGACACCAGTGTTCAGACCATAGCACAAGCCATGCAGCACAATAGACAGAATGCATGTGGAGGCTAACACCAGAGAAGGTCATTTTTGGGGTTTACTCCATCTGGACCACCCTCTGGCATCCCCAGGGTCAGTCTGTAAGTTGTAATTTTCTTATCTCTTTTCTATTCAGCCTCGGTGTCTGGATGCCCAGCCTAACCAAGTCAGCTTCCCATCTTTGGCTGAGACAAGGAGAACCCTGCTGGGCTAGGGGACCCAGGTAATGTTGCTCAGGCATTGTCCTTTTTTTTTTTTTTTTTTTTTTTTTTGAGATGGAGTCTCACTTTGTCGTCCAGACTGGAATGCAGTGGTGCGATCTCGGCTCACTGCAACCTCTGCCTCTAGGGTTCAAGTGATTCTTGTGCCTCAACCTCCCGAGTAGCTGGGATTACAGGCATGTGCCACCACACCTCACTAATTTTTGTATTTTTAGTAGAGACAGGGTTTTGCCATGTTAGCCAGGCCGGTCTCAAATTCCTGACCTCAGGTGATCTGCCCACCTCGGCCTCCCAAAGTGCTGGGATTACAGGCGTGAGCCACCATGCCCAGATGGAAAAGACATTTTAATGCCACAAATGTAGGAAGAATATAATCTCCAATAATGGACAGTCTTTTGAAGGAAATCATTTAGCTTCGTCAAAAAACTGACCTCATTCTTATTTTTCTAATTTCATCCCCCATGTGACATCCTTGTTACACACTCCCCGGCCCTCAGATGGGACTGGCACTTGGGTGCCTCTGGACTAGATTTCCACTTTTCATTTCTACTTTCTGTGCCTGTCTCCATGCTTTCTGCTTTGTGATGAAATGAGGATAGTCATAATGTTAGAAAAAGTTGTGCAAGACTTTGAAATGGCAAAAGAAGGTTGTTATTGGGCATTCTGTCTGTTTGCCTATGGGTTACCCCTGCCTTTCTTTCATTGTCTTTGAGCTATTTTATGACTCTGAAAATTGTAGAAAACTGATAACAATGCAAATGATTTTGTCCATAGAAATGCAAATTATATCCATTGGAAATGCAACTGATTATTGCCCTATGGATATTGACCAGTTTTATATTTGTTAAGCAAATTAATGTCAGCATTCCCGATGGCTTCTGTATGCATCTGCTCTTTGGATTCTTTTTTGAGCGGTCGTAACATCTTACTAGTTCCCTTATTAATCGACGAGTTAAATCATTGGCATGTCTGAATTTCATGTTTGTAAGAGGTTGTATTTATACAAGGGCCTTGATTTTTACCTTTAAACATTTCTTTAACAATAACTCCCCTGAAGGTTGTTATGAGGCAGAATGAGATCATGGATAAGAGAGTGCCTGGCTCAGGGCCTGAATTCACCTCTCATAGTTGGGACAATCCTTGCTTCCTCCTGGTTTCTGGGCTCTAGGGCACCTTGTATTCTCACAAAAATAAATAAAATCTTTTAATTACACTTTTCACATTACAGCATTAGTAACTTTCATGAGAATTTTCACCTTTCAAAAGGAGACCCTAGGGAGACTATAATGCTTACCCAGAGGAATTCCTGCAATGGTGGAAATCCGGAGGGTGGAGTACACAGGTGCCACAGATATTGGGGGCCAAGGGCCTTTAAAATAACCTGCCTAGGTGCTATTCAGCTGCAGAGGGCAGTTCAGTTCCCTGACCTTCACCCCTTCCCCCATGTTGGGAGTGCTGGCCTTACCATGGTAAGGAGAATGGTTACAACTTTGTACCAGGATTTAAAAATATATACTTTATTAAATCCGCTCCTCAGCTAAATCTGTGAGGTGAACATGTTTATCCTTGTTGTTGATGAGAAACTAGGACAGGTTAAATGACTCACCCAAGGTTATACAGCTAGGAAGTTGTTGTGCCAGGATTTAAATCTAATGCCAGGGGCCGGGCCCAGTAGCTCACGCCTGTAATCCTAGCACTTTGGGAGGCTGAGGTGGGTGGATCACCTGAGGTCAGGAGTTCGAGACCAGCCTGGCCAACATGGCCAAACCCCCGTCTCTACGAAAAAAATACAAAAATTAGCCAGGCGTGGTGGGAGGTGCCAATAATCCCAGCTACTCGGGAGGCTGAGGCAGGAGAATCACTTGAACCTGGTGAGGGCCGGGGGAGGGGTGGTGGAGGTTGCAGTAAGCCAAGATTGCACCACTTCACTCCAGCCTGGGCGAAAGCATGAAACTCCGTCTCAATCAATCAATCAATCAATCAATCAATAAAATAAATCCAAGGCCTAAATCCAAATCTCATGCTCTATCTGTGATCTGAGCCATGGAGTAGCCATTCTAATCAGGACTCTTTTTTTCTACTCCAAACTCATCACCACTGCCAAAATCCACTGCCAAGGGTTACACCTGGGCAAGGACATTGCTCCAGTTCAAATTCAAATGACCTGGGAGACAAAACCCACTTTTGTGAAAATATGTCAGAAAGAAATTGATCTGAACTTGGGAACAGGTTTTGATCCAAGGGCTAGTGTACAGCCCAGGGAGGGCCAGCGGAAGTAAGAAGACAGCTCCATCCATCAGGAGCCTCTGTGTTCAGGGGACAGTGGGCAGGGGGTGGGTTGCCAGGAGAGGGAAGAAGCTGGGGAGGATCAAGGGAAAAAGTTAGGGGAAGAGCGCTGAGAGTTCACGCCCACTCTCCTGCTTGGGCCCTGATAACTGGGGAAGATTCAGGGCAGAGAAAGAGGAGTTTACAGGTCTCAGGAACTGAGGTGGGTTACACCCAGTAAATGACTTCCTAAAGGTCAACTAGCCAAAGCCATGCCCTCCTCTGTGGCCTGGGCCAGGTGGGGCAGGCCAGGTGGATGCTGGGATGGCCCAGAGGGCAAATAATGGACAATGAACCAGGCCAGGGCAGCATCTCTGCTGGGCGGGAAAAACAGGAAGCTCAGGCACATGCAAGCCAGGTAAGTGTGTGTCTTGAAGATGGATGAGAGTTCCCAGACAAGGGTGACCTTTTCTTTCACCTCGTCCAGCTAGACAGACGTGGTGGTTCCAAGGCCCCTTGTCATCTGCTGATTGCTTTGTGATTAATGTACAAGTCACTTATTCCCATCTCCTGTCCCTGCTCCATTCTCCCCCAGCTCCCGGGCAGACTCTTCTGCCCTTAGGTAATTTACTTAGAAATGATTGTCCCTAGAATCTCTCCATGTGCTTTGTGTACAGATAGTGACCAGGTTCTGCATGTGATTTCCCTGTGGAATTCCAACCAAGGACAGACAG
>hsa_circ_0000459	chr12	124091978	124101150	+
GTTGGAGCCATAATCATCACCCCCACTCGAGAGCTGGCCATTCAAATAGACGAGGTCCTGTCGCATTTCACGAAGCACTTCCCCGAGTTCAGGTGAATTGGATGCAGTGTCCCTGTTAGTCATGGGCTGTTTTGTCGAACTTAATCAAAGGCTGTTTTCTTGTTGTAGCCAGATTCTTTGGATCGGAGGCAGGAATCCTGGAGAAGATGTTGAGAGGTTTAAGCAACAAGGGTGAGTTTGCTCGTGTCTGCTTGTTTCTTTGCTTGCTTTTGGCATTGAACCTAAGAATCGATGTGTGATCTCAGCCTAACTGTGGGTCCCCCTTTCAGCAGCCTCCTCCCCCTGCAAAAAGGTGTTTTCTCCAGGCCAGCTTCCCATTGTGCTTTGCTGGCTCCTTCCCATAAGGCCCTGATGAGAACTTCACAAACTCAGGTTCTTACAGAGGTCAAGAGAACGACGTGAAGATAAATGAGTGGTCAGGGGCTGGGGGATGGTGAGGAACTGGCCAGCAGCTGCCTTGAATACTCAGCTCCAGCTGGTAGTTGCCTGGGAGGACTCGGCTCAGTAGTGGCAGGTTTTGAATTTTTTAAAAAGAAGATGGAATTCCAGATTTGTGTGTGTAATCTCCTGATTTTTTAACTGTTGGCGTGTAATCCACATTTGAAAAACATATCTTGTAGGTGAGCCAGTCTGAGGGAGCCACATCTGGCCCTGAGTCTGCCAGTTTGTGATCTTTACATAGGATTCTCTAATTCTGTCAACATTTCCATTTTACAAGTGAGTTACCTGGGACCTACAATGGTTGAGTAACTTGCGTAAGTCAGAGGTTGGTAAGCTTTTTTTTTATAAAGGAGCAGATGGTAAATGTTTTCGGCTTTGTGAACCATATGGTCTCCATCGCACTTACTCAACTGCTGTTGTAGTGTGAAGGCAGCGATAGACAACATGTGAATAAATGGGCGTGGTTTTCTGCCAATAAAATACTTGGCAAGGACAGGCAGCAGCCCAGGTTTGGTCCGGGAGCTGGAGTTTGCCAACCTTGCCTAGGTCATAGCCCAGAACCCAGATCCCGTCTCACCACAGCCCTCAGTCTTTCTACCCTGCAGCACTCTTCTACTCTCATGCTCTTCGTTCTCTTCACTAGGGCTTAAATGACTTTGGGGGGATATAAAACTTGGTATTTTGGTAATCATCAACCACATTCCCAAGATCCAGAGAGTTTGGTAAATGTTAACTTTCTTTCCAAAGTGGGAACATCATTGTGGCCACTCCAGGCCGCTTGGAGGACATGTTCCGGAGGAAGGCCGAAGGCTTGGATCTGGCCAGCTGTGTGCGATCCCTGGATGTCCTGGTGTTGGATGAGGCAGACAGACTTCTGGACATGGGGTTTGAGGCAAGGTACTGGACTTTGGACTTCACTGGCTTGAGTGGGCAGATGATACTAATACAAAAGGGGAGCAAAATGGAGTTTACTGTTTCATGACTAGGTATTTTTATTTTTTATTTTCATTTTTATTTATTTTTTATTTATTTGTTTATTAGAGACAGGGTCTTGTGCTGTCACCCAGGCTGGAGTGCAGTGGTGTGATTATGTTCACTGCAGCCTCAACCTCTCGGGCTCAGATGATCCTCCTGCATCAGCCTCCCGGGTAGCTGGGATTACAGGTGCACACCACCATGCCTGGATGGTTTTTTTATTTTTTGCAGATGAGGTTTTGCCATGTTGCCCAGTCTGTTCTCAAACTCCTGGACTTAAGTGATCCTCCTACCTAGGGTACCCAAAGTGCTAGGATTACAGGTGCCAGCCACCATGCCTGGCCTAAGTATTTTTATTAACCACATTTTAATTTCAAATCATTAAGTAGTTTGAGCTTTCAAATTCTACCACGTGATTTTATTCCAGTTCTATCTTTGATCTTAAAATGCACTTTCCTTCAAGTTTTTTTTTTTTTTTTTTTTTTGAGACAGGGTCTCACTCTGTCATCCAGGCTAGAATGCAGTGGCATGATTTCGGGTCATTGCGACCTTTACTTCCTGGGCTTAAGTGATCCTCCCACCTCAGCCTCCTGAGTCATCTGGGACTACAGGCACATGCCATCATGCTTTTTTTTTTTAATTTTTGGCAGAGACAAGATCCCATTATGTTGCCCAGGTTGGTCTCAAACTCCTGGGCTCAAGAGATCTTCCCATCCCAGTCTCCCGAAGTGCTGGGATTACAAGCATGAGCCATCACACCTGGCAGTTTTGTTGTTTTTTAATAAACAGCTTTATGGGATATAATTCACATATCATTATAATTGTATGCTAAAATTTGAGGAACCTTGGAAAAATGAAAGTATAAAGAAGAAACAAAGAATCACCTATAATCTCACCTCCCAGTGTATGTGCTATAAATATTTTGATGGCTTCACTTTCAGTCTTTTTGAATACCTGTTTAGTATCGTGAAGCACTGTGTGTTGATTCTGCTGGCAAGTGAGCGGTTAAGTGTGAGCCCTCTTTTTATCAGCATCAACACCATTCTGGAGTTTTTGCCAAAGCAGAGGAGAACAGGCCTTTTCTCTGCCACTCAGACGCAGGAAGTGGAGAACCTGGTGAGAGCGGGCCTCCGGAACCCTGTCCGGGTCTCAGTGAAGGAGAAGGGCGTGGCAGCCAGCAGTGCCCAGAAGACCCCCTCCCGCCTGGAAAACTACTACATGGTAAGCGCCTGGGCTTGCTTCTTACTCAGCGATAATGACCAGTGCTCATTTTATGGAAATTGTACTGGTAGAATAAATATGTGAGACCCTGTAGCACCTATGAAATGCATTTGGGGACAGAGCTAGCTAGGGCAAATGGCCTGAGTGGTCCTACTCATTGAATGAATAAGTTAAATTGGACATAAATGTATTTTAAGCACAGTCTCTAAGGACAGAGTCTCTGAACCTCCTACCCTCAAGTGACCAAATGTTTCTATTGTACATGCTTGGGGTGTGCTGGGTGCAGCCATGACTAAGCTCTGTAGTTCCTGGGCCCGTCAGAACAGCCTGTCTGACAGAGAAGGGCATAGTTAGATGTGCAGGTGGAACACAGAAAATCAAATGACAGACTCACTCCTAAGGAGACTTTGTGGGGTGGAAATGTTCTGCTCCGTAAATGTTGTGTATTTTTGACCTGCATCAAATATGCTGAGTTTCTTTTTTTTTTTTTTTTTTTTTTTTGAGACAGAGTCTGGCTCTGTCGCCCAGGCTGGAGTGCAGTGGCGCGATCTCAGCTCACTGCAAGCTCCGCCTCCTGGGTTCATGCCATTCTCCTGCCTCAGCCTCCCGAATAGCTGGGACTACAGGCGCCCGCCACCACGCCCGGCTAATTTTTTGTTAGCCCTGTTAGCCAGGATGGTCTCCATCTCCTGACCTGGTGATCCACCTGCCTCGGCCTCCCAAAGTGCTGGGATTACAGGTGTGAGCCACCGCGCCCGGCCGTTTTTTTTTGTTTGTTTTTTTTTGTTTTGAGACGGGGTCTCACCCTGTCACCCAGGCTGGAGTGCAATGGCACGATCTCGGCTCACTGCAACCTCTGCCTCCTGGTTCAAGCAATTCTTCTGCCTCAGTCTCCCGAGTAGCTGGGATTACAGGCATGTGCCACCATGCCCAGCTAATTTTTTGTATCTTTAGTAGAGGTGGGGTTTCACCACATTGGACAGGCTGGTCTTGAACTCCTGACCTCATGATCCTCCTGCCTCAGCCTCCCAAAGTGCTGGGATTACAAGAATGAGCCATCATGCCTGGCCCAAATATGCTGAATTTCTAGTAGTAAATACTGGCTGCTGGCTTCTGTAGTTTCTTCACAAAGAAGTAGATGGGCTTTTGGCAACTTGATTGTTTAGTAATGAGGCCACTCCTCACCCCTGTTCTGTTCTGTCCCATTGCTGGGATGGGCCAGGAGGCACAAATGTAGAGAGCACAGGCTGCAGGGGAGGCAGCACCATCAGGGCGAGGAGGCACCCACAGGCCAGTGCCACTGCTGACGGTACACTGGCCCACCAGCCCGGGGCTGGGGCTTTTCTTTCTCTTTTGCAATAAGCTTTCTCAGGTTAAATTTTTCGTTAGGCCTGGAGGGGTTCCCTAGCTCCTGAACATGTCTGCTGTTCAAAATGAAGGAGGCTGGTCTCGAAACCAGAATGTTCCTATTGCTGCAGACTGTGAGGTTGTCGAGGCTGCTCTCCGGTTTGTGTCAATTTGTAGGCAGATTAAAGGTAGAATGAGTTTGCAAATGAGAAACTGCACCTAGTGTAACTGGAGAGTGTTGTCAAAATCAGATAGGCTCATCAGAAGTGGGAGTTGTAGTTGCCATTGATGTTTCTGACAAGCTGGACTGGGTGAGGGAGGAGGCTAGCTCTTCCCAAGCAGAGGGAAGGACTCTGCATAGGGTAGTGTGGAGAGCATGGGCGCTAGAGCAGGACTGCCTGGTGCATATCTTGGCTTTGGCCCCTACCAGATTTAACCGATGAACTTAGAGGTCCTTACTTGTCAAATGGGGGCCACAGTAGTATACAGCTTCGTAGGGTTGCTGCAGGATTAATTAATTAATCCATGCAAAAATGTTCATGATAGTGCTTAGTACACAATAAGTATGGGTTGAGCATTCCTAACTTGAAATTCCAAAATCCAAAATCCTCCAAAATCTGAAGCTTTTTTGAGTGCCAACATGATGCTGAGAGGAAATACTCGGAGCATTTTGGATTTCGGATTTCCAGATTAGGGATGCTCAGCTGGTAAGTATAGTGCAGCTATTCCAAAATCTGAAAAAATTCAAAAGCCAAAAAACACTTCGGGTCCTAAGGACCTTGGATGAGGGATACTTGTACTACTGTTAGCTTTGGACACACTGTGGCTACTGTTGCATTCTGTTATTTTGCATTCGTTTTGCATTTAGAGATGGCTGAGTACATGAGAAAAAATTCCAAACTGGGGATTTGGTTTTGGTAAAAATAGGATGAATGCATTCAGGTGAATTTAATGTCTCTAATTTGGGAGTTTGAATGGAGGACTTGATTGCATTATGAAGAAAAGCAGTGGGGTCTGCGTCCATGGAGGCCTTTTAAATAATGATGTACATTGCTTTCTGGAAATCAGTATTCACCTTAGAGCAGTGACTTCTGAACTTGGCATCAGAATTTCCTGGGGGAACTCTTAAATAATAGGGATTCTTAGGTTCAATCTCAGACCTACTGAATCAGAATCTGTATGTCGTACCCAAGAATCTGCATTTAAAAAAAAAAAATCTATCCTTTGGCTGGGCGAGGTGGCTCACGCCTGTAATCCCAGCACTTTAGAGTTGAGGTGGGAGGATCGCCGGATGCCAGGCCAGGAGTTCGATACCAGTCTGGGCAACATATTGAGAGTCTGTCTCTTGAAAAAAAAAAAAGAAGAAAAAAAAAGGTAAATAAATAAAAATCTACCCTGGAGATGGTGTAATGGCTGGCATGTATATTGGGATTGGGAGTTGGGAACTGTTGCCTGTTGGATGACTGTGTTTCTCTGAGCTATATGATTTTGTGACATACAAATTAACTTTTACAGGCAGCAGCACATGTTGATATTTATTCTGAGCTAGGTAGACCAGTTAACATTCCGACTAAAGTCTGTCCTACCCATGGGGGAAATGACATTCCTTAAAATTTAATGCTGAAACTGAAAATAGCCATGGGGATTATTATTGCCAAATATGTTTTTTATTAGTTTCCCTTTTTATTTTGCAGGTATGCAAGGCAGATGAGAAATTTAATCAGCTGGTCCATTTTCTTCGCAATCATAAGCAGGAGAAACACCTGGTCTTCTTCAGGTACTCCTCTGGTCTCTGTGGTAGAGGCATCAGGGATTCAGCCAGAATGTGCAGGTGCATGCGGCCTTTGGGTTTTGGATTCCATCTAGCATGGTTCTCTCCGGAATGCTTTTGGCTGCAAATAACTGAAAACCCAACTTTTGTTGTCCGAACAAGGTTGGCTTTATTTTTCTCCCGTAAAAAGTCGTCCAAAGGCAGGCAGTTTCTCACATGGGTTTCATGTGTCAGTCATGTCAAGGTCAATGTTGATGTGATTGGTCTTCTCTTCCTATGTGTCACCTCATGGATTCTGGATGACCACTATTACACCCTGTCATGTCTCCACTGAAGAAAGATAAGGGGGGAAAGGCAGAGGGGGCTTAGGGCAATGTTAGCTATATCCATGCCTTTTAATCAGGAGAGCAAAGAGCTTCTTCAGAAACCCCTCTGCCCTAGTTGACTTCAGCTGTGAATTCATCTTAGGGGCCAAAAGTGGGTCACGTGGTGGCCCCTCACTTCAAGAGCAGCAGAGAAAATGAGTGCGCAGCTTTTCTGCCTCTGTAGTAGTGGCCAGTGAAGCAAGAAGTGGTTGGGAATAGTGTTTATCAGCCACCCATGGAGTCCGCCACAGTGGGGTTTTGTCCTGTGGTCAGAAGGCAGCGTAGGGACAGATGCATATGTTCTTTGGACTGGTTGGTTCTTTTCCCCTTTTCTCCAGAGATAAATGTGTTGATCTTTAGTAGTACATAAAAAATAATTTTATATTTATTTATATATTTATATTTATAATTTCTTTTCTATCTGTTATCCTACAAATAAAATGCAATATTGACCATGACCCACAGTAAGAAGTACAATTTGGTACACACCCAAACAAGACAATAAAACAAAGGTTTTCATGAAACTGCACCCTGCTAGGTGGGATGTTTTCTATTCTGTTCTACTCCAGCTGTTAATTTTTTTAAAATGCTGGTCGAGACCCACTAAATTGATTTCAGAACCCACCAGGTCTGTGGGTTGTGAGGCTTAGTGTGTGAAACACCACTTCATTACATACTATGTGACTCAAGGTGGAAAAGAGCGGTCACAGCACAGGTGGAGGGACTGAAGTAGACAAGAGTTAGCCCAAACTGGAATGCAGTAGTGCAGTAGTCTGGTCTAGTGGGAGGAGCATTAGACCTGGGTTCTGGTTCTGCCACTTACTCTGTGTCTCTGGTAAGTTTTAGTTCCCTCATCTGCAAAAGGATGGGAAGTCACTTGGGAATGCTTCCAGTTAAGGAAAAGGGTCCAGGGTGAACTTTATTAGAAGGGTGCCGGGTAAGGAGCTCACAGATTCAGAGAATGTTGAGTGTCCAGCTCCCAGGGAAGGAGGCTCCCTGGCAGGAGTTCATGGGCCATCTCTTTAGGGCATATCTTTATTGGGATGACTGCCAACCCCTTTTTGTCTTTGGATGACTCAGCTCCAAGTCCCAAATATCTGGGAGAAGGGATCTGACTGGCCTAGCTTGGGTTATTTGCTGAGCCCTTGGGAATCCTGCTAATTGGGAAAGAAGCAGTTCCCTAAACGGAAAGCAGAAATGTTTTTAAATCTTGTAACACTATTTGTGGCTAAGATGTCATTGCTTTTGTTCTGAATGACTGTTTCACTTTAATTCCTTTCTCGGGGTCAGGGAGATTTCCCGTGAGAACATCTTTAGACAGTAAAATATGTCCTTGGGGGTTTTAATTCATGTTTAAGGGATTTTGTCAAAAGATTGGCCTTTCATTGGCTGAGAGGATTACAGATTGAGAACTCAGTTGTGGATGATTTCCACTGCCATTTTCCTTGTCATTCCCCTAGGGAGGGCTTGTAGTTAGGTTGCGTCTGCTGCAGCTATTGCTCACTGTTCCCCTCTCCCGGTTGTAGAAGGACCAAAGTGGCCAATGACTCTAAGCCCTCTGTCCCTCTTGCAGCACCTGTGCCTGTGTGGAATACTATGGGAAGGCTCTGGAAGTGCTGGTGAAGGGCGTGAAGATTATGTGCATTCACGGAAAGATGAAATATAAACGCAATAAGATCTTCATGGAGTTCCGCAAATTGCAAAGGTGGGTGGGCTTCATTGAAGGTAGCAGCTCTCCTGCCACACTGCTCTTTCAGGTCCCCAAATGCCCCATTCTCTAGTAGCCTGTGCTGTCCGCATGTGTTGTCTTTCCTGCCTGGAACCCTCTTCCCTCTCTAATCTGGTTATCACATCTCTGTAAACACCCCGAGCCTCCATTGCCCTGTTCCAATTGCTTTGCCTTTTGCTATGTCATTTCCCTAGTTACTGAACTTCTGTGCTAGACAGCAGGCTCCGTGACACAGGAGTCCTGTGTATTGTCTTCACTCCCAGATTGCCCTGTGCCCGGTCCAGGGAAAGGTTGTGATGACTGTCAAGCAGCAAGGAGCAAATCCATTTGTCCTGTCTGGGTAGAAACTGTCTGTGGCTTAAGGCCGGACACGGTGGCTCACGCCTGTAATCCCAGCACTTTGGGAGGCCGAGGCGGGTGGATCACGAGGTCAGGAGATCAAGACCATCCTGGCTAACGTGGTGAAACCCTGTCTCTACTAAAAACAAAAAATTAGTCGGGCATGGTGGCTGGCGCCTGTAGTCCCAGCTACTCCAGAGGCTGAGGCAGGAGAATGGTGTGAACCCAGGAGGCGGAGCTTGCAGTGAGCCGAGACTGCGCCAGTGCACTCCAGCCTGGGTGACAGAGTGAGACTCCATCTCAAAAACAAACAAACAAAGAAACAAAAAAACAAAAAACTGTCTGTGGCTTATTAGGCTTGTGACTATACAGCAGGCAACTTGTGTCTACCAATGACCATAACTTGTATCTGCTTGTGCTGACAAATAATAGTTTTCTGTTTTTCTTAATCATTGAACATCTGACTATATTAAAAGTCTTCTTTTGGACAAAGTGATATACCTGACTGCTAGGCCTCAGTTATGGAGTGAATTGTCCGTTGTTTTTCAGATGGCTACAAAGGATTAGACCCATACAGTTTTGGTTTTCAAATGGCAGTGCTGTAATTTTTAAAATCCCTTTGCTGTCTCTCACCTCCCTCCAATTTTTATTGGAATTTATGAAGTCCCAGAGATTTGTAGAAAGAAGAAAAAATCAAAATATTACCTTAAACATTTGCTTCTGTGAGAAGCTCCAGCACCTGTGTGTCACTGTCATCGAGATCAGTAGGCTGTTTGATGGTGATGAAGATGGTGGCCTCCTTACTCAGAATGCTTTTTTCTCATTTCCTAGTGGGATTTTAGTGTGCACTGATGTGATGGCCCGGGGAATTGATATTCCTGAAGTCAACTGGGTTTTGCAGTATGACCCTCCCAGCAATGCAAG
>hsa_circ_0033792	chr14	106331860	106363795	-
TCCCAAAGCCCTACTGCAAACACACCCACTCCTGGGGCTGAGGGGCTGGGGGAGCGTCTGGGAAGTAGGGTCCAGGGGTGTCTATCAATGTCCAAAATGCACCAGACTCCCCGCCAAACACCACCCCACCAGCCAGCGAGCAGGGTAAACAGAAAATGAGAGGCTCTGGGAAGCTTGCACAGGCCCCAAGGAAAGAGCTTTGGCAGGTGTGCAAGAGGGGATGCAGGCAGAGCCTGAGCAGGGCCTTTTGCTGTTTCTGCTTTCCTGTGCAGAGAGTTCCATAAACTGGTGTTCAAGATCAGTGGCTGGGAATGAGCCCAGGAGGGCAGTCTGTGGGAAGAGCACAGGGAAGGAGGAGCAGCCGCTATCCTACACTGTCATCTTTCAAAAGTTTGCCTTGTGACCACACTATTGCATCATGGGATGCTTAAGAGCTGATGTAGACACAGCTAAAGAGAGAATCAGTGAGATGAATTTGCAGCATAGATCTGAATAAACTCTCCAGAATGTGGAGCAGTACAGAAGCAAACACACAGAAAGTGCCTGATGCAAGGACAAAGTTCAGTGGGCACCTTCAGGCATTGCTGCTGGGCACAGACACTCTGAAAAGCCCTGGCAGGATCTCCCTGCGACAAAGCAGAACCCTCAGGCAATGCCAGCCCCAGAGCCCTCCCTGAGAGCGTCATGGGGAAAGATGTGCAGAACAGCTGATTATCATAGACTCAAACTGAGAACAGAGCAAACGTCCATCTGAAGAACAGTCAAATAAGCAATGGTAGGTTCATGCAATGCAAACCCAGACAGCCAGGGGACAACAGTAGAGGGCTACAGGCGGCTTTGCGGTTGAGTTCATGACAATGCTGAGTAATTGGAGTAACAGAGGAAAGCCCAAAAAATACTTTTAATGTGATTTCTTCTAAATAAAATTTACACCAGGCAAAATGAACTGTCTTCTTAAGGGATAAACTTTCCCCTGGAAAAACTACAAGGAAAATTAAGAAAACGATGATCACATAAACACAGTTGTGGTTACTTCTACTGGGGAAGGAAGAGGGTATGAGCTGAGACACACAGAGTCGGCAAGTCTCCAAGCAAGCACAGAACGAATACATTACAGTACCTTGAATACAGCAGTTAAACTTCTAAATCGCAAGAAGAGGAAAATGCACACAGCTGTGTTTAGAAAATTCTCAGTCCAGCACTATTCATAATAGCAAAGACATTAACCCAGGTTGGATAAATAAATGATGACACAGGCAATTGCACAATGATACAGACATACATTTAGTACATGAGACATCGATGATGTATCCCCAAAGAAATGACTTTAAAGAGAAAAGGCCTGATGTGTGGTGGCACTCACCTCCCTGGGATCCCCGGACAGGTTGCAGGCACACTGTGTGGCAGGGCAGGCTGGTACATGCTGGCAGCTCCTGGGGCCTGATGTGGAGCAAGCGCAGGGCTGTATACCCCCAAGGATGGCACAGTCAGTGAATTCCAGAGAGAAGCAGCTCAGCCACACTGCCCAGGCAGAGCCCGAGAGGGACGCCCACGCACAGGGAGGCAGAGCCCAGCTCCTCCACAGCCACCACCACCTGTGCACGGGCCACCACCTTGCAGGCACAGAGTGGGTGCTGAGAGGAGGGGCAGGGACACCAGGCAGGGTGAGCACCCAGAGAAAACTGCAGAAGCCTCACACATCCACCTCAGCCTCCCCTGACCTGGACCTCACCTGGTCTGGACCTCACCTGGCCTGGGCCTCACCTGACCTGGACCTCACCTGGCCTGGGCTTCACCTGACCTGGACCTCACCTGGCCTCCGGCCTCACCTGCACCTGCTCCAGGTCTTGCTGGAACCTGAGTAGCACTGAGGCTGCAGAAGCTCATCCAGGGTTGGGGAATGACTCTGGAACTCTCCCACATCTGACCTTTCTGGGTGGAGGCATCTGGTGGCCCTGGGAATATAAAAAGCCCCAGAATGGTGCCTGCGTGATTTGGGGGCAATTTATGAACCCGAAAGGACATGGCCATGGGGTGGGTAGGGACATAGGGACAGATGCCAGCCTGAGGTGGAGCCTCAGGACACAGTTGGACGCGGACACTATCCACATAAGCGAGGGACAGACCCGAGTGTTCCTGCAGTAGACCTGAGAGCGCTGGGCCCACAGCCTCCCCTCGGTGCCCTGCTGCCTCCTCAGGTCAGCCCTGGACATCCCGGGTTTCCCCAGGCCTGGCGGTAGGTTTGAAGTGAGGTCTGTGTCACTGTGGTATTATGATTACGTTTGGGGGAGTTATCGTTATACCCACAGCATCACACGGTCCATCAGAAACCCATGCCACAGCCCTCCCCGCAGGGGACCGCCGCGTGCCATGTTACAATTTTGATCGAGGACACAGCGCCATGGGTATGGTGGCTACCACAGCAGTGCAGCCCATGACCCAAACACACAGGGCAGCAGGCACAATGGACAGGCCTGTGAGTGACCATGCTGGGCTCCAGCCCGCCAGCCCCGGAGACCATGAAACAGATGGCCAAGGTCACCCCACAGTTCAGCCAGACATGGCTCCGTGGGGTCTGCATCGCTGCTGCCCTCTAACACCAGCCCAGATGGGGACAAGGCCAACCCCACATTACCATCTCCTGCTGTCCACCCAGTGGTCCCAGAAGCCCCTCCCTCATGGCTGAGCCACATGTGTGAACCCTGAGAGCACCCCATGTCAGAGTAGGGGCAGCAGAAGGGCGGGGCTGGCCCTGTGCACTGTCCCTGCACCCATGGTCCCTCGCCTGCCTGGCCCTGACACCTGAGCCTCTTCTGAGTCATTTCTAAGATAGAAGACATTCCCGGGGACAGCCGGAGCTGGGCGTCGCTCATCCTGCCCGGCCGTCCTGAGTCCTGCTTGTTTCCAGACCTCACCAGGGAAGCCAACAGAGGACTCACCTCACACAGTCAGAGACAAAGAACCTTCCAGAAATCCCTGTCTCACTCCCCAGTGGGCACCTTCTTCCAGGACATTCCTCGGTCGCATCACAGCAGGCACCCACATCTGGATCAGGACGGCCCCCAGAACACAAGATGGCCCATGGGGACAGCCCCACAACCCAGGCCTTCCCAGACCCCTAAAAGGCGTCCCACCCCCTGCACCTGCCCCAGGGCTAAAAATCCAGGAGGCTTGACTCCCGCATACCCTCCAGCCAGACATCACCTCAGCCCCCTCCTGGAGGGGACAGGAGCCCGGGAGGGTGAGTCAGACCCACCTGCCCTCGATGGCAGGCGGGGAAGATTCAGAAAGGCCTGAGATCCCCAGGACGCAGCACCACTGTCAATGGGGGCCCCAGACGCCTGGACCAGGGCCTGCGTGGGAAAGGCCGCTGGGCACACTCAGGGGCTTTTTGTGAAGGCCCCTCCTACTGTGTGACTACGGTGACTACCACAGTGATGAAACTAGCAGCAAAAACTGGCCGGACACCCAGGGACCATGCACACTTCTCAGCTTGGAGCTCTCCAGGACCAGAAGAGTCAGGTCTGAGGGTTTGTAGCCAGACCCTCGGCCTCTAGGGACACCCTGGCCATCACAGCGGATGGGCTGGTGCCCCACATGCCATCTGCTCCAAACAGGGGCTTCAGAGGGCTCTGAGGTGACTTCACTCATGACCACAGGTGCCCTGGCCCCTTCCCCGCCAGCTACACCGAACCCTGTCCCAACAGCTGCCCCAGTTCCAACAGCCAATTCCTGGGGCCCAGAATTGCTGTAGACACCAGCCTCGTTCCAGCACCTCCTGCCAATTGCCTGGATTCACATCCTGGCTGGAATCAAGAGGGCAGCATCCGCCAGGCTCCCAACAGGCAGGACTCCCGCACACCCTCCTCTGAGAGGCCGCTGTGTTCCGCAGGGCCAGGCCCTGGACAGTTCCCCTCACCTGCCACTAGAGAAACACCTGCCATTGTCGTCCCCACCTGGAAAAGACCACTCGTGGAGCCCCCAGCCCCAGGTACAGCTGTAGAGAGACTCCCCGAGGGATCTAAGAAGGAGCCATGCGCAGTTCTGCCGGGACCCTCGGCCAGGCCGACAGGAGTGGACACTGGAGCTGGGCCCACACTGGGCCACATAGGAGCTCACCAGTGAGGGCAGGAGAGCACATGCCGGGGAGCACCCAGCCTCCTGCTGACCAGAGGCCTGCCCCAGAGCCCAGGAGGCTGCAGAGGCCTCTCCAGGGGGACACTGTGCATGTCTGGTCCCTGAGCAGCCCCCCATGTCCCCAGTCCTGGGGGCCCCTGGCACAGCTGTCTGGACCCTCCCTGTTCCCTGGGAAGCTCCTCCTGACAGCCCCGCCTCCAGTTCCAGGTGTGGTTATTGTCAGGGGGTGTCAGACTGTGGTGGATACAGCTATGGTTACCACAGTGGTGCTGCCCATAGCAGCAACCAGGCCAAGTAGACAGGCCCCTGCTGTGCAGCCCCAGGCCTCCAGCTCACCTGCTTCTCCTGGGGCTCTCAAGGTCACTGTTGTCTGTACTCTGCCCTCTGTGGGGAGGGTTCTCTCAGTGGGAGGTCTGTTCTCAACATCCCAGGGCCTCATGTCTGCACGGAAGGCCAATGGATGGGCAACCTCACATGCCGCGGCTAAGATAGGGTGGGCAGCCTGGCGGGGGACAGTACATACTGCTGGGGTGTCTGTCACTGTGCCTAGTGGGGCACTGGCTCCCAAACAACGCAGTCCTCACCAAAATCCCCACAGCCTCCCCTGCTAGGGGCTGGCCTGATCTCCTGCAGTCCTAGGAGGCTGCTGACCTCCAGAATGTCTCCGTCCCCAGTTCCAGGGCGAGAGCAGATCCCAGGCCGGCTGCAGACTGGGAGGCCACCCCCTCCTTCCCAGGGTTCACTGGAGGTGACCAAGGTAGGAAATGGCCTTAACACAGGGATGACTGCGCCATCCCCCAACAGAGTCAGCCCCCTCCTGCTCTGTACCCCGCACCCCCCAGGCCAGTCCACGAAAACCAGGGCCCCACATCAGAGTCACTGCCTGGCCCGGCCCTGGGGCGGACCCCTCAGCCCCCACCCTGTCTAGAGGACTTGGGGGGACAGGACACAGGCCCTCTCCTTATGGTTCCCCCACCTGCCTCCGGCCGGGACCCTTGGGGTGTGGACAGAAAGGACACCTGCCTAATTGGCCCCCAGGAACACAGAACTTCTCTCCAGGGACCCCAGCCCGAGCACCCCCTTACCCAGGACCCAGCCCTGCCCCTCCTCCCCTCTGCTCTCCTCTCATCACCCCATGGGAATCCGGTATCCCCAGGAAGCCATCAGGAAGGGCTGAAGGAGGAAGCGGGGCCGTGCACCACCGGGCAGCAGGCTCCGTCTTCGTGAACCCAGGGAAGTGCCAGCCTCCTAGAGGGTATGGTCCACCCTGCCTGGGGCTCCCACCGTGGCAGGCTGCGGGGAAGGACCAGGGACGGTGTGGGGGAGGGCTCAGGGCCCTGCGGGTGCTCCTCCATCTTCGGTGAGCCTCCCCCTTCACCCACCGTCCCGCCCACCTCCTCTCCACCCTGGCTGCACGTCTTCCACACCATCCTGAGTCCTACCTACACCAGAGCCAGCAAAGCCAGTGCAGACAAAGGCTGGGGTGCAGGGGGGCTGCCAGGGCAGCTTCGGGGAGGGAAGGATGGAGGGAGGGGAGGTCAGTGAAGAGGCCCCCTTCCCCTGGGTCCAGGATCCTCCTCTGGGACCCCCGGCTCCCATCCCCTCCTGGCTCTGGGAGGAGAAGCAGGATGGGAGAATCTGTGCGGGACCCTCTCACAGTGGAATATCCCCACAGCGGCTCAGGCCAGACCCAAAAGCCCCTCAGTGAGCCCTCCACTGCAGTCCTGGGCCTGGGTAGCAGCCCCTCCCACAGAGGACAGACCCAGCACCCCGAAGAAGTCCTGCCAGGGGGAGCTCAGAGCCATGAAAGAGCAGGATATGGGGTCCCCGATACAGGCACAGACCTCAGCTCCATCCAGGCCCACCGGGACCCACCATGGGAGGAACACCTGTCTCCGGGTTGTGAGGTGGCTGGCCTCTGTCTCGGACCCCACTCCAGACACCAGACAGAGGGGCAGGCCCCCCAAAACCAGGGTTGAGGGATGATCCGTCAAGGCAGACAAGACCAAGGGGCACTGACCCCAGCAAGGGAAGGCTCCCAAACAGACGAGGAGGTTTCTGAAGCTGTCTGTATCACAGTGGGGTATAGCAGTGGCTGGTACCACAGTGACACTCGCCAGGCCAGAAACCCCGTCCCAAGTCAGCGGAAGCAGAGAGAGCAGGGAGGACACGTTTAGGATCTGAGGCCGCACCTGACACCCAGGGCAGCAGACGTCTCCCCTCCAGGGCACCCTCCACCGTCCTGCGTTTCTTCAAGAATAGGGGCGGCCTGAGGGGGTCCAGGGCCAGGCGATAGGTCCCCTCTACCCCAAGGAGGAGCCAGGCAGGACCCGAGCACCGTCCCCATTGAGGCTGACCTGCCCAGACGGGCCTGGGCCCACCCCACACACCGGGGCGGAATGTGTGCAGGCCCCAGTCTCTGTGGGTGTTCCGCTAGCTGGGGCCCCCAGTGCTCACCCCACACCTAAAGCGAGCCCCAGCCTCCAGAGCCCCCTAAGCATTCCCCGCCCAGCAGCCCAGCCCCTGCCCCCACCCAGGAGGCCCCAGAGCTCAGGGCGCCTGGTCGGATTCTGAACAGCCCCGAGTCACAGTGGGTATAACTGGAACGACCACCGTGAGAAAAACTGTGTCCAAAACTGACTCCTGGCAGCAGTCGGAGGCCCCGCCAGAGAGGGGAGCAGCCGCCCTGAACCCATGTCCTGCCGGTTCCCATGACCCCCAGCACCCAGAGCCCCACGGTGTCCCCGTTGGATAATGAGGACAAGGGCTGGGGGCTCCGGTGGTTTGCGGCAGGGACTTGATCACATCCTTCTGCTGTGGCCCCATTGCCTCTGGCTGGAGTTGACCCTTCTGACAAGTGTCCTCAGAAAGACAGGGATCACCGGCACCTCCCAATATCAACCCCAGGCAGCACAGACACAAACCCCACATCCAGAGCCAACTCCAGGAGCAGAGACACCCCAACACTCTGGGGGACCCCAACCGTGATAACTCCCCACTGGAATCCGCCCCAGAGTCTACCAGGACCAAAGGCCCTGCCCTGTCTCTGTCCCTCACTCAGGGCCTCCTGCAGGGCGAGCGCTTGGGAGCAGACTCGGTCTTAGGGGACACCACTGTGGGCCCCAACTTTGATGAGGCCACTGACCCTTCCTTCCTTTCCTGGGGCAGCACAGACTTTGGGGTCTGGGCAGGGAAGAACTACTGGCTGGTGGCCAATCACAGAGCCCCCAGGCCGAGGTGGCCCCAAGAAGGCCCTCAGGAGGTGGCCACTCCACTTCCTCCCAGCTGGACCCCAGGTCCTCCCCAAGATAGGGGTGCCATCCAAGGCAGGTCCTCCATGGAGCCCCCTTCAGACTCCTCCCGGGACCCCACTGGACCTCAGTCCCTGCTCTGGGAATGCAGCCACCACAAGCACACCAGGAAGCCCAGGCCCAGCCACCCTGCAGTGGGCAAGCCCACACTCTGGAGCAGAGCAGGGTGCGTCTGGGAGGGGCTAACCTCCCCACCCCCCACCCCCCATCTGCACACAGCCACCTACCACTGCCCAGACCCTCTGCAGGAGGGCCAAGCCACCATGGGGTATGGACTTAGGGTCTCACTCACGTGCCTCCCCTCCTGGGAGAAGGGGCCTCATGCCGAGATCCCTGCAGCACTAGACACAGCTGGAGGCAGTGGCCCCAGGGCCACCCTGACCTGGCATCTAAGGCTGCTCCAGCCCAGACAGCACTGCCGTTCCTGGGAAGCCTGGGCTCCACCAGACCACAGGTCCAGGGCACAGCCCACAGGAGCCACCCACACACAGCTCACAGGAAGAAGATAAGCTCCAGACCCCAGGGCGGGACCTGCCTTCCTGCCACCACTTACACACAGGCCAGGGAGCTGTTCCCACACAGATCAACCCCAAACCGGGACTGCCTGGCACTAGGGTCACTGCCATTTCCCTCTCCATTCCCTCCCAGTGCCTCTGTGCTCCCTCCTTCTGGGGAACACCCTGTGCAGCCCCTCCCTGCAGCCCACACGCTGGGGAGACCCCACCCTGCCTCGGGCCTTTTCTACCTGCTGCACTTGCCGCCCACCCAAACAACCCTGGGTACGTGACCCTGCAGTCCTCACCCTGATCTGCAACCAGACCCCTGTCCCTCCCTCTAAACACCCCTCCCAGGCCAACTCTGCACCTGCAGGCCCTCCGCTCTTCTGCCACAAGAGCCTCAGGTTTTCCTACCTGTGCCCACCCCCTAACCCCTCCTGCCCACAACTTGAGTTCTTCCTCTCCTGGAGCCCTTGAGCCATGGCACTGACCCTACACTCCCACCCACACACTGCCCATGCCATCACCTTCCTCCTGGACACTCTGACCACGCTCCCCTCCCTCTCAGACCCGGCCCTGGTATTTCCAGGACAAAGGCTCACCCAAGTCTTCCCCATGCAGGCCCTTGCCCTCACTGCCTGGTTACACGGGAGCCTCCTGTGCGCAGAAGCAGGGAGCTCAGCTCTTCCACAGGCAGAAGGCACTGAAAGAAATCGGCCTCCAGTGCCTTGACACACGTCCGCCTGTGTCTCTCACTGCCTGCACCTGCAGGGAGGCTCCGCACTCCCTCTAAAGATGAGGGATCCAGGCAGCAACATCACGGGAGAATGCAGGGCTCCCAGACAGCCCAGCCCTCTCGCAGGCCTCTCCTGGGAAGAGACCTGCAGCCACCACTGAACAGCCACGGAGGTCGCTGGATAGTAACCGAGTCAGTGACCGACCTGGAGGGCAGGGGAGCAGTGAACCGGAGCCCAGACCATAGGGACAGAGACCAGCCGCTAACATCCCGAGCCCCTCACTGGCGGCCCCAGAACACCCCGTGGAAACAGAACAGACCCACAGTCCCACCTGGAACAGGGCAGACACTGCTGAGCCCCCAGCACCAGCCCCAAGAAACACTAGGCAACAGCATCAGAGGGGGCTCCTGAGAAAGAGAGGAGGGGAGGTCTCCTTCACCATCAAATGCTTCCCTTGACCAAAAACAGGGTCCACGCAACTCCCCCAGGACAAAGGAGGAGCCCCCTGTACAGCACTGGGCTCAGAGTCCTCTCTGAGACAGGCTCAGTTTCAGACAACAACCCGCTGGAATGCACAGTCTCAGCAGGAGAGCCAGGCCAGAGCCAGCAAGAGGAGACTCGGTGACACCAGTCTCCTGTAGGGACAGGAGGATTTTGTGGGGGTTCGTGTCACTGTGAGCATATTGTGGTGGTGACTGCTATTCCCACAGTGACACAACCCCATTCCTAAAGCCCTACTGCAAACGCACCCACTCCTGGGGCTGAGGGGCTGGGGGAGCATCTGGGAAGTATGGCCTAGGGGTGTCCATCAATGCCCAAAATGCACCAGACTCTCCCCAAGACATCACCCCACCAGCCAGTGAGCAGAGTAAACAGAAAATGAGAAGCAGCTGGGAAGCTTGCACAGGCCCCAAGGAAAGAGCTTTGGCAGGTGTGCAAGAGGGGATGTGGGCAGAGCCTGAGCAGGGCCTTTTGCTGTTTCTGCTTTCCTGTGCAGAGAGTTCCATAAACTGGTATTCAGGATCAATGGCTGGGAGTGAGCCCAGGAGGACAGTGTGGGAAGAGCACAGGGAAGGAGGAGCAGCCGCTATCCTACACTGTCATCTTTTGAAAGTTTGCCCTGTGCCCACAATGCTGCATCATGGGATGCTTAACAGCTGATGTAGACACAGCTAAAGAGAGAATCAGTGAAATGCATTTGCAGCACAGATCTGAATAAATCCTCCAGAATGTGGAGCAGCACAGAAGCAAGCACACAGAAAGTGCCTGATGCCAAGGCAAAGTTCAGTGGGCACCTTCAGGCATTGCTGCTGGGCACAGACACTCTGAAAAGCACTGGCAGGAACTGCCTGTGACAAAGCAGAACCCTCAGGCAATGCCAGCCCTAGAGCCCTTCCTGAGAACCTCATGGGCAAAGATGTGCAGAACAGCTGTTTGTCATAGCCCCAAACTATGGGGCTGGACAAAGCAAACGTCCATCTGAAGGACAACAGACAAATAAACGATGGCAGGTTCATGAAATGCAAACTAGGACAGCCAGAGGACAACAGTAGAGAGCTACAGGCGGCTTTGCGGTTGAGTTCATGACAATGCTGAGTAATTGGAGTAACAGAGGAAAGCCCAAAAAATACTTTTAATGTGATTTCTTCTAAATAAAATTTACACCCGGCAAAATGAACTATCTTCTTAAGGGATAAACTTTCCCCTGGAAAAACTATAAGGAAAATCAAGAAAACGATGATCACATAAACACAGTGGTGGTTACTTCTACTGGGGAAGGAAGAGGGTATGAGCTGAGACACACAGAGTCGGCAAGTCTCCTAACAAGAACAGAACAAATACATTACAGTACCTTGAAAACAGCAGTTAAACTTCTAAATCGCAAGAAGAGGAAAATGCACACACCTGTGTTTAGAAAATTCTCAGTCCAGCACTGTTCATAATAGCAAAGACATTAACCCAGGTTGGATAAATAAGCGATGACACAGGCAATTGCACAATGATACAGACATACATTCAGTATATGAGACATCGATGATGTATCCCCAAAGAAATGACTTTAAAGAGAAAAGGCCTGATGTGTGGTGGCAATCACCTCCCTGGGCATCCCCGGACAGGCTGCAGGCTCACTGTGTGGCAGGGCAGGCAGGCACCTGCTGGCAGCTCCTGGGGCCTGATGTGGAGCAGGCACAGAGCTGTATATCCCCAAGGAAGGTACAGTCAGTGCATTCCAGAGAGAAGCAACTCAGCCACACTCCCTGGCCAGAACCCAAGATGCACACCCATGCACAGGGAGGCAGAGCCCAGCACCTCCGCAGCCACCACCACCTGCGCACGGGCCACCACCTTGCAGGCACAGAGTGGGTGCTGAGAGGAGGGGCAGGGACACCAGGCAGGGTGAGCACCCAGAGAAAACTGCAGAAGCCTCACACATCCACCTCAGCCTCCCCTGACCTGGACCTCACCTGGCCTGGGCCTCACCTGACCTGGACCTCACCTGGCCTGGGCTTCACCTGGCCTGGGCTTCACCTGACCTGGACCTCACCTGGCCTCGGGCCTCACCTGGCCTGGGCTTCACCTGGCCTGGGCTTCACCTGACCTGGACCTCACCTGGCCTGGGCCTCACCTGACCTGGACCTCACCTGGCCTGGGCTTCACCTGGCCTGGGCTTCACCTGGCCTGGGCTTCACCTGACCTGGACCTCACCTGGCCTGGGCTTCACCTGACCTGGACCTCACCTGGCCTCGGGCCTCACCTGCACCTGCTCCAGGTCTTGCTGGAGCCTGAGTAGCACTGAGGCTGTAGGGACTCATCCAGGGTTGGGGAATGACTCTGCAACTCTCCCACATCTGACCTTTCTGGGTGGAGGCACCTGGTGGCCCAGGGAATATAAAAAGCCCCAGAATGATGCCTGTGTGATTTGGGGGCAATTTATGAACCCGAAAGGACATGGCCATGGGGTGGGTAGGGACAGTAGGGACAGATGTCAGCCTGAGGTGAAGCCTCAGGACACAGGTGGGCATGGACAGTGTCCACCTAAGCGAGGGACAGACCCGAGTGTCCCTGCAGTAGACCTGAGAGCGCTGGGCCCACAGCCTCCCCTCGGGGCCCTGCTGCCTCCTCAGGTCAGCCCTGGACATCCCGGGTTTCCCCAGGCCTGGCGGTAGGTTTGAAGTGAGGTCTGTGTCACTGTGGTATTACTATGATAGTAGTGGTTATTACTACCACAGTGTCACAGAGTCCATCAAAAACTCATGCCTGGGAGCCTCCCACCACAGCCCTCCCTGCGGGGGACCGCTGCATGCCGTGTTAGGATTTTGATCGAGGACACGGCGCCATGGGTATGGTGGCTACCACAGCAGTGCAGCCCATGACCCAAACACACGGGGCAGCAGAAACAATGGACAGGCCCACAAGTGACCATGATGGGCTCCAGCCCACCAGCCCCAGAGACCATGAAACAGATGGCCAAGGTCACCCTACAGGTCATCCAGATCTGGCTCCAAGGGGTCTGCATCGCTGCTGCCCTCCCAACGCCAAACCAGATGGAGACAGGGCCGGCCCCATAGCACCATCTGCTGCCGTCCACCCAGCAGTCCCGGAAGCCCCTCCCTGAACGCTGGGCCACGTGTGTGAACCCTGCGAGCCCCCCATGTCAGAGTAGGGGCAGCAGGAGGGCGGGGCTGGCCCTGTGCACTGTCACTGCCCCTGTGGTCCCTGGCCTGCCTGGCCCTGACACCTGAGCCTCTCCTGGGTCATTTCCAAGACATTCCCAGGGACAGCCGGAGCTGGGAGTCGCTCATCCTGCCTGGCTGTCCTGAGTCCTGCTCATTTCCAGACCTCACCAGGGAAGCCAACAGAGGACTCACCTCACACAGTCAGAGACAACGAACCTTCCAGAAATCCCTGTTTCTCTCCCCAGTGAGAGAAACCCTCTTCCAGGGTTTCTCTTCTCTCCCACCCTCTTCCAGGACAGTCCTCAGCAGCATCACAGCGGGAACGCACATCTGGATCAGGACGGCCCCCAGAACACGCGATGGCCCATGGGGACAGCCCAGCCCTTCCCAGACCCCTAAAAGGTATCCCCACCTTGCACCTGCCCCAGGGCTCAAACTCCAGGAGGCCTGACTCCTGCACACCCTCCTGCCAGATATCACCTCAGCCCCCTCCTGGAGGGGACAGGAGCCCGGGAGGGTGAGTCAGACCCACCTGCCCTCAATGGCAGGCGGGGAAGATTCAGAAAGGCCTGAGATCCCCAGGACGCAGCACCACTGTCAATGGGGGCCCCAGACGCCTGGACCAGGGCCTGTGTGGGAAAGGCCTCTGGCCACACTCAGGGGCTTTTTGTGAAGGGCCCTCCTGCTGTGTGACTACGGTGGTAACTCCCACAGTGATGAAACCAGCAGCAAAAACTGACTGGACTCGCAGGGTTTATGCACACTTCTCGGCTCGGAGCTCTCCAGGAGCACAAGAGCCAGGCCCGAGGGTTTCTGCCCAGACCCTCGGCCTCTAGGGACACCCGGGCCATCTTAGCCGATGGGCTGGTGCCCTGCACACCGTGTGCTGCCAAACAGGGGCTTCAGAGGGCTCTGAGGTGACTTCACTCATGACCACAGGTGCCCTGGTCCCTTCACTGCCAGCTGCACCAGACCCTGTTCCGAGAGATGCCCCAGTTCCAAAAGCCAATTCCTGGGGCCGGGAATTACTGTAGACACCAGCCTCATTCCAGTACCTCCTGCCAATTGCCTGGATTCCCATCCTGGCTGGAATCAAGAGGGCAGCATCCGCCAGGCTCCCAACAGGCAGGACTCCCACACACCCTCCTCTGAGAGGCCGCTGTGTTCCGCAGGGCCAGGCCGCAGACAGTTCCCCTCACCTGCCCATGTAGAAACACCTGCCATTGTCGTCCCCACCTGGCAAAGACCACTTGTGGAGCCCCCAGCCCCAGGTACAGCTGTAGAGAGAGTCCTCGAGGCCCCTAAGAAGGAGCCATGCCCAGTTCTGCCGGGACCCTCGGCCAGGCCGACAGGAGTGGACGCTGGAGCTGGGCCCACACTGGGCCACATAGGAGCTCACCAGTGAGGGCAGGAGAGCACATGCCGGGGAGCACCCAGCCTCCTGCTGACCAGAGACCCGTCCCAGAGCCCAGGAGGCTGCAGAGGCCTCTCCAGGGGGACACAGTGCATGTCTGGTCCCTGAGCAGCCCCCAGGCTCTCTAGCACTGGGGGCCCCTGGCACAGCTGTCTGGACCCTCCCTGTTCCCTGGGAAGCTCCTCCTGACAGCCCCGCCTCCAGTTCCAGGTGTGGTTATTGTCAGGGGGTGCCAGGCCGTGGTAGAGATGGCTACAATTACCACAGTGGTGCCGCCCATAGCAGCAACCAGGCCAAGTAGACAGACCCCTGCCACGCAGCCCCAGGCCTCCAGCTCACCTGCTTCTCCTGGGGCTCTCAAGGCTGCTGTCTGCCCTCTGGCCCTCTGTGGGGAGGGTTCCCTCAGTGGGAGGTCTGTGCTCCAGGGCAGGGATGACTGAGATAGAAATCAAAGGCTGGCAGGGAAAGGCAGCTTCCCGCCCTGAGAGGTGCAGGCAGCACCACAGAGCCATGGAGTCACAGAGCCACGGAGCCCCCAGTGTGGGCGTGTGAGGGTGCTGGGCTCCCGGCAGGCCCAGCCCTGATGGGGAAGCCTGCCCCGTCCCACAGCCCAGGTCCCCAGGGGCAGCAGGCACAGAAGCTGCCAAGCTGTGCTCTACGATCCTCATCCCTCCAGCAGCATCCACTCCACAGTGGGGAAACTGAGCCTTGGAGAACCACCCAGCCCCCTGGAAACAAGGCGGGGAGCCCAGACAGTGGGCCCAGAGCACTGTGTGTATCCTGGCACTAGGTGCAGGGACCACCCGGAGATCCCCATCACTGAGTGGCCAGCCTGCAGAAGGACCCAACCCCAACCAGGCCGCTTGATTAAGCTCCATCCCCCTGTCCTGGGAACCTCTTCCCAGCGCCACCAACAGCTCGGCTTCCCAGGCCCTCATCCCTCCAAGGAAGGCCAAAGGCTGGGCCTGCCAGGGGCACAGTACCCTCTCTTGCCCTGGCTAAGACAGGGTGGGCAGACGGCTGCAGATAGGACATATTGCTGGGGCATCTTGCTCTGTGACTACTGGGTACTGGCTCTCAACGCAGACCCTACCAAAATCCCCACTGCCTCCCCTGCTAGGGGCTGGCCTGGTCTCCTCCTGCTGTCCTAGGAGGCTGCTGACCTCCAGGATGGCTTCTGTCCCCAGTTCTAGGGCCAGAGCAGATCCCAGGCAGGCTGTAGGCTGGGAGGCCACCCCTGTCCTTGCCGAGGTTCAGTGCAGGCACCCAGGACAGGAAATGGCCTGAACACAGGGATGACTGTGCCATGCCCTACCTAAGTCCGCCCCTTTCTACTCTGCAACCCCCACTCCCCAGGTCAGCCCATGACGACCAACAACCCAACACCAGAGTCACTGCCTGGCCCTGCCCTGGGGAGGACCCCTCAGCCCCCACCCTGTCTAGAGGAGTTGGGGGGACAGGACACAGGCCCTCTCCTTATGGTTCCCCCACCTGGCTCCTGCCGGGACCCTTGGGGTGTGGACAGAAAGGACGCCTGCCTAATTGTCCCCCAGGAACCCAGAACTTCTCTCCAGGGACCCCAGCCCGAGCACCCCCTTACCCAGGACCCAGCCCTGCCCCTCCTCCCCTCTGCTCTCCTCTCATCACTCCATGGGAATCCAGAATCCCCAGGAAGCCATCAGGAAGGGCTGAAGGAGGAAGCGGGGCCACTGCACCACCGGGCAGGAGGCTCCGTCTTCGTGAACCCAGGGAAGTGCCAGCCTCCTAGAGGGTATGGTCCACCCTGCCTGGGGCTCCCACCGTGGCAGGCTGCGGGGAAGGACCAGGGACGGTGTGGGGGAGGGCTCAGGGCCCTGCAGGTGCTCCATCTTGGATGAGCCCATCCCTCTCATCCACCGACCCGCCCACCTCCTCTCCACCCTGGCCACACGTCGTCCACACCATCCTGAGTCCCACCTACACCAGAGCCGGCAGAGCCAGTGCAGACAGAGGCTGGGGTGCAGGGGGGCCGCCAGGGCAGCTTTGGGGAGGGAGGAATGGAGGAAGGGGAGGTCAGTGAAGAGGCCCCCCTCCCCTGGGTCTAGGATCCACCTTTGGGACCCCCGGATCCCATCCCCTCCAGGCTCTGGGAGGAGAAGCAGGATGGGAGAATCTGTGCGGGACCCTCTCACAGTGGAATACCTCCACAGCGGCTCAGGCCAGATACAAAAGCCCCTCAGTGAGCCCTCCACTGCAGTGCTGGGCCTGGGGGCAGCCCCTCCCACAGAGGACAGACCCAGCACCCCGAAGAAGTCCTGCCAGGGGGAGCTCAGAGCCATGAAGGAGCAAGATATGGGGACCCCAATACTGGCACAGACCTCAGCTCCATCCAGGCCCACCAGGACCCACCATGGGTGGAACACCTGTCTCCGGCCCCTGCTGGCTGTGAGGCAGCTGGCCTCTGTCTCGGACCCCCATTCCAGACACCAGACAGAGGGACAGGCCCCCCAGAACCAGTGTTGAGGGACACCCCTGTCCAGGGCAGCCAAGTCCAAGAGGCGCGCTGAGCCCAGCAATGGAAGGCCCCCAAACAAACCAGGAGGTTTCTGAAGCTGTCTGTGTCACAGTCGGGTATAGCAGCGGCTACCACAATGACACTGGGCAGGACAGAAACCCCATCCCAAGTCAGCCGAAGGCAGAGAGAGCAGGCAGGACACATTTAGGATCTGAGGCCACACCTGACACTCAAGCCAACAGATGTCTCCCCTCCAGGGCGCCCTGCCCTGTTCAGTGTTCCTGAGAAAACAGGGGCAGCCTGAGGGGATCCAGGGCCAGGAGATGGGTCCCCTCTACCCCGAGGAGGAGCCAGGCGGGAATCCCAGCCCCCTCCCCATTGAGGCCATCCTGCCCAGAGGGGCCCGGACCCACCCCACACACCCAGGCAGAATGTGTGCAGGCTTCAGGCTCTGTGGGTGCCGCTAGCTGGGGCTGCCAGTCCTCACCCCACACCTAAGGTGAGCCACAGCCGCCAGAGCCTCCACAGGAGACCCCACCCAGCAGCCCAGCCCCTACCCAGGAGGCCCCAGAGCTCAGGGCGCCTGGGTGGATTCTGAACAGCCCCGAGTCACGGTGGGTATAGTGGGAGCTACTACCACTGTGAGAAAAGCTATGTCCAAAACTGTCTCCCGGCCACTGCTGGAGGCCCAGCCAGAGAAGGGACCAGCCGCCCGAACATACGACCTTCCCAGCCCTCATGACCCCCAGCACTTGGAGCTCCACAGTGTCCCCATTGGATGGTGAGGATGGGGGCCGGGGCCATCTGCACCTCCCAACATCACCCCCAGGCAGCACAGGCACAAACCCCAAATCCAGAGCCGACACCAGGAACACAGACACCCCAATACCCTGGGGGACCCTGGCCCTGGTGACTTCCCACTGGGATCCACCCCCGTGTCCACCTGGATCAAAGACCCCACCGCTGTCTCTGTCCCTCACTCAGGGCCTGCTGAGGGGCGGGTGCTTTGGAGCAGACTCAGGTTTAGGGGCCACCATTGTGGGGCCCAACCTCGACCAGGACACAGATTTTTCTTTCCTGCCCTGGGGCAACACAGACTTTGGGGTCTGTGCAGGGAGGACCTTCTGGAAAGTCACCAAGCACAGAGCCCTGACTGAGGTGGTCTCAGGAAGACCCCCAGGAGGGGGCTTGTGCCCCTTCCTCTCATGTGGACCCCATGCCCCCCAAGATAGGGGCATCATGCAGGGCAGGTCCTCCATGCAGCCACCACTAGGCAACTCCCTGGCGCCGGTCCCCACTGCGCCTCCATCCCGGCTCTGGGGATGCAGCCACCATGGCCACACCAGGCAGCCCGGGTCCAGCAACCCTGCAGTGCCCAAGCCCTTGGCAGGATTCCCAGAGGCTGGAGCCCACCCCTCCTCATCCCCCCACACCTGCACACACACACCTACCCCCTGCCCAGTCCCCCTCCAGGAGGGTTGGAGCCGCCCATAGGGTGGGGGCTCCAGGTCTCACTCACTCGCTTCCCTTCCTGGGCAAAGGAGCCTCGTGCCCCGGTCCCCCCTGACGGCGCTGGGCACAGGTGTGGGTACTGGGCCCCAGGGCTCCTCCAGCCCCAGCTGCCCTGCTCTCCCTGGGAGGCCTGGGCACCACCAGACCACCAGTCCAGGGCACAGCCCCAGGGAGCCGCCCACTGCCAGCTCACAGGAAGAAGATAAGCTTCAGACCCTCAGGGCCGGGAGCTGCCTTCCTGCCACCCCTTCCTGCCCCAGACCTCCATGCCCTCCCCCAACCACTTACACACAAGCCAGGGAGCTGTTTCCACACAGTTCAACCCCAAACCAGGACGGCCTGGCACTCGGGTCACTGCCATTTCTGTCTGCATTCGCTCCCAGCGCCCCTGTGTTCCCTCCCTCCTCCCTCCTTCCTTTCTTCCTGCATTGGGTTCATGCCGCAGAGTGCCAGGTGCAGGTCAGCCCTGAGCTTGGGGTCACCTCCTCACTGAAGGCAGCCTCAGGGTGCCCAGGGGCAGGCAGGGTGGGGGTGAGGCTTCCAGCTCCAACCGCTCCACTAGCCGAGACTAAGGAAGTGAGAGGCAGCCAGAAATCCAGACCATTCCATAGCAAATGGATTTCATTAAAGTTACCAGACTTCAGTGTAAGTAACATGAGCCCCATGCACAACAATCCCTTATGAAGGGGAAGTCAGTGTCGCCTCGGATTTCTTGAAAAACACAAAAACTTATCAATGCCTGTAAAAGTCTGTTGGAAAGAAAATATGATTCAAGAATGTTATGCCCAACAAAGCTGGCATATTTTCTACCCGGACACACTCAGGGAATGTGGTCGCTTGAGTGCTTCTCTCACTGCGTAAATCCTACGTGGTGTTTAAGCATATTCATAAATGTGTATGTCTATTTTTATGTGTAAGATGGTTCATTTTTATTTTATTTATTCAATATGTACAATAAAGAATATTGACAAATAGGCTGGACATGGTGGCTCCCACCTGTAATCCCAGCCCTTTGGGAGGCCGAGGCGGGCAGATCACCTGAGGTCTGGAGTTCGAGACCAGCCTGGCCAACATGATGAAAACCCATCTCTACTAAAAATACAAAGATTAGCCAGGCATGGTGGTGCATGCCTGTAATCCCAGCCACTCAGGAGGCTGAGACAGGAGAAATGCGTGAACCCGGAAGGCGGAGGTTGCAGTGAGCCGAGATCACACCACTGCACTCCAGCCTGGCGACAGAGCAAGATTCCATCTCAAAAAAAAAAGACAAAGAAATTTGTTTTTTTGAATAAAGACAAATTTCATCACACGAAGATAAAGATGCAAAGCTCCAGACAGGAAGGCACGGACAGCACAGTGAAGCCTGGAGCGGGCGCTGGGGGGCCAGGGGCATGGCGGGGGTGCCAGCGTCTCTCAGTGCCTACCATGGCCACTCCAGCCTGTGTTCTCACGAGGATGGCTGTGCAATGCTAGGAGCGTGTTCGAAGCTCTAGGGCAACCACTGGAAGTGAGGCTGAGGAGCAGAGCCCAGAGGCCCGTGGAGCTGATGAAAAGAAAGCTGGAGAAAGTGTTTGCTGCCTCCCAACATGGTAAGAAAAGATAGAAAGAGAGAGCACACGGCAAAGGGAGCTTGCTGAGGGACTCTTTACAATGGCTTGCACAGAGCTCAGGGGGTCTGGGAGGCTAGGGCCCTGCGCAGGGCAGTCACCCCAGCCTGCTGACCAAGGTTTGCTGCAGGCAGCTCTGGGGGTGGTTGAGGCGCGGTCCCTGGAGCCACCCCTCAAGGGAACGAGGCAGCAGAGTGGGCCAAGGCCCAGGTCGGCTGCAAGGCTGCCCAGGACTTGGGGTCCTTACATCAGCAGCCACTGATGCAGCTGGCCCAGAGAGAGGCGCCGAGCAGGTTGCCTCCAGGGGACAAACCAGGTCGGAGAGGGTGAGGCAGTGGATGGAGCCACAACAACCCCGGGCACGGGTGACACGCACGTTCATGCACATCTGACCCTTCCTCCCTCACCAAACAGGTCCCCCTGCCTTCCCCATGGTTGCGAAAAAGCAAAATGTAGACGTTTTTTCTTTTTTAATTCATGTTTTAATTGACAAATGAAGCCGTATATATTTATTGTGTACAACATGATGCTTTAAAATATGTATACATCGTGGAACAGCAACGTCGAGCTAATTTAACACGCATTACTTCACATACTTGTCATCTTTTGTGGCGAGAATGCTTAAAATCCACTCTCTTAGTATTTTTTAAGAATGCAATACATTGTTGTCAACTGTGGTCACCGTCATGCATAGCCAAGCTCCCGACCTCACCCTCCTGCCAGCTCAGGCTGTGCATCCTTTCACCAGCATCCCCCACCCCGGCCCCTGGCCCTGGTAACTACCACTCTATACTCTACGTATGAGTTCAGCTTTTTAAGATTCCACAGATGAATGAGATCATACAGTATTTGCTTTCTATGCCTGGCTTATTTTAGTTAACACACTGTCCTCCAGATCCATCCGTTGTTGCAAATGACAGGGTTTCATTCTTTTTAAAGTCTAAAGAGTATTCCATTGTGTCAATGGACCTCATTTGCTTTATCCATGCATCAACTATGGACATTTAGGTTGATTCCATTTCTTAGCTGTTGTGGATGGTGCTGCAGTAAACATGGGGCTGCAGATGTCTCTTCAACATACTGACATCATGTCCTTTGGATAAATACCCAGTAGTGGGATCGCTGGATCACAATGTACAGTTTTTTTTTTAATGGAAACTTTCATTTTTTGGTGAAATTAGGAAAACAGATAAAACCCACAGAATCCAAAATATATGTGAAGATGCCAAAAACAGTTGACATTGGGCAGAGGTCACATGGAAGGAAGTGAATACATGACGGGGTGTGAGGGCCCAGAGGCAGCTGAAATACGCTTTCTAAACACAAGGACCTCTTCTGAGAGGGCAGAAGTTTTATCCTGCACATGCAATGACCAGCACAGCTAAAATACACTTTCTAAACATGAGGACCTCTTCTGAGAGGGCAGCTTTATCCTGCAAATGCAATGACCAGCACAGGACCCAGAATAAAGAGAGTTGCCAGCGGACGCCTGGTGTCCATGTGTCCAGGTGAGTTCGAGATGCGGACGGCGCTGGCCAGCCAGTCACACCCTAAGTCAATCTGCTGCATGCATTTGTCCTTGCCACAGCAGAAAACGAGAAAGCCTTTGGGCTGCAAAGCTTCACAGGCTCCTCTTCTCCCGACTCCATGGAAACAGCTACAAAGAGCAGGCCCAGTAGAGCTTAATTCATGAAAATGAGTAATAAACTTGAACTGGAACAGTATCGACTTTTTAGAAACGGCAGCAAAGTGTATAAAAAATATTCACCAGAACAATATTTCCAAACGATGAGATGAGAATTTCAGCCAAGTAATCCTCCATGGATAGAAAATAATGAAGGGATTGGATTTATGAAGGAAAATCATGGAGCTCAAATACAAGAGAAGAGAATCAAAAATGAACAGGAGGAGATAAAATATGGTTTGGCCAAAGTTACAAAATAAATTTTTTAAAAACCCTTCATCATGGCAAGTAGAAAGAGCGAGAGGAAAAACAGATCCCGTGGAAGACACAAATAGGACATGGGGAGAAAAATGAATGAGATGAAACAGAGCAGAAATAAAATTTTACGGAACTAAAGACAAGTGATCTGAACCTGCCTGGGGCCTGGGGGACCTCGCCACCCTGAAGGGAAAGAACATGCCTGGCTGGCTTTGCCACCTGCTCATTGCAGAGCCCCACAGCTTGCAACAAACATAGGCGGTAGCCAGGGAGTGGTTACAGCAGGCCTTGAGCAAGACCCAGTGTTGTGCTGACTTCAGGTCTGACCCAGCACTGTCATAGTGGTGGTGTCCATAGTGGTAGTGGGGGTGCTTGTGTCACTCCACCCCCATCTCCAGGAGGCTCAGAACAGACAGAGAGAGACTCCATTTGTTTGGGAGAAAGTAAGGGATGAGAACAAGAGTCTCTGCCTGGTAATCCAGAGAATTATTCTAGATCTTGGCCAAGATTATCAAAGCAGTACCTCTATGAGTCTTTTGGGCTTGGAGTCCCCCTAAAGCAGATATAGCTAAGATCACAACACCCAAGTCCTTTTGAATATGTGGGAAGACTTCCCAAGGACAGGAGCAAACAAACAAGCCCAGACTGCAAAAAAACAAGCCCAGACTGCAATAAACACCTCACTCTTCAATGCCCAGGCACTGAAGAACATCTCCTAGCAGCAACACCATCCAGGAAAACATGGCCTCAACCAGTGAACTAAATAAGGCACCAGGGACCAGTCTCGGAGAAATAGAGGTATGTTATCTTTCAGAGAATTCAAAGTAGCTTTGTTGAGGAAACTCAAAGAAATTCAAGATAACACAGTGAAGGAATTCAGAATCCTATCCGATAAATTTAACAGAGATTGAAGCAATTAAAAAGAATTAAGCAGAAATTATGGAGCTGAAAAATGCAATTGGCATACTGAAAAATGCATCAGAGTATTTTCATAGCCTCATATATCAAGTAGAAGAAAGAATTAGTGAGCTTGAAAACAGGCTATTTGGAAAAGCACGATAAAAGGAGACAAAAGAGAAAAGAATAAATAACAATGAAGCATATCTACAGGATCTAGAAAATAGCCTCAAAAGGCCAAATCTAAGAATTATTAGCCTTAAAGAGGAGGTAGAGAAAGAGGGATGGAGAGTTTATTCAAAGGGATAATAACAGAAAACTTCCCAAACCTAGAGAAAGATATCAATATCCAAATGCAAGAAGGATGTAGTACACCAAGGAGATTTAATGCAAAGAAGACTACCTCAAGGCATTCAATACTCAAACTCCCATATGACAAGGACTTTAAAAAGATCCTAAAAGCAGCAAAAGAAAAGAAATGAATAAAATACTATGGAGCTCCAATATGTCTGGCAGCAGACTTTTCAGTGAAGACTTTATATGCCAGGAGAGAGTGTCATAATGGATTTAAAGTGCTGAAGGAAAAAACTTTTACCCTCGAACAGTATAGCTGGTGAAATTATCCTTCAAACATGAAGGAGAAATAATTTGTTTCCAGACAAATGTTGAGGGATTTCATGAACACCAGACCTGTCTTTTAAGAAATGCTAAAGGGAGTACTTCAATCAGAAAGAAACACGTTAGTGAACAATAAGAAATCATCTGAAGGCACAAAACTCACCGGTAATAGTAAGTACACAGAAAAACACAGAATATTATAACACTGTAACTGTGGTGTGTAAACTCCTTTTGTTTGTTTGTTTGTTTGTTTGTTTGTTTGTTTTTGTTTTTAGACGGAGTTTTGCTCCAGCCCAGGCTGGAGTGCAATGGCACAATCTCAGCTCACTGCAACTTCCACCTCCTGGGTTCAAGCAATTCTCCTGCCTCAGCCTCCCAAGTAGCTGGGATTACAGGCATGTGCTACCATGTCCAGCTAATTTTGTATTTTAGTAGAGACGGTGTTTCACCATGTTGGTCAGGCTAGCCTTATCTTGAGTAGAAAAACTAAATGATGAAGCAATGAAAAATAATAACTACAACTTTTCAAGACATAGTACAATAAGATATAAATCATAACAAAAAGTTAAAAGGTGGAGGGATGAAGTTAAGGCATAGAGTCTTTATTAGTTTTCTTTTTACTTGTCTGTTTATGCAAACAGTGTTAAGTTGTCATCAGTTTAAAATAATGGGTCATAAGATACTATTTGCAAGCCTCATGGTAACGTCAAACCAAAAGCAATACAACAGATACACAAAAAACAAAAAGCAAGAAGCTAAATTACGTCATCAGAGAAAATCACCTTCACTAAAAGGAAGACGGAGAAAAGAATGAAGAGAGAGAAGACCAAAAGCAAATAGCAATATGGCAGGAGTAAGTCCTTACTTATCAATAATACCATTGAATGTAAATGGACTAAACTCTCCAATCAAAAGACATAGAGTGGCTGAATCAATTAAAGAAAAAACAAGACCCATTGATCTGTTGTCCACAAGAAACACACTTTATCTATAAAGACACACATAGACTGAAAACAAAGGGATGGAAAAAGATACTCCACGCCAATGGAAACCAAAGAAAGAGCAGGAGTAGCTACACTTATATCAGGCAAAATAGATTTCAAGACAAAAACTATAAGAAGAGACAAGGTCACTAATGATAAACAGGTCAATTCAGCAAGAGGATATAACAATTGTAAATATATATGCACCCAATGCTGGAGCACCCAGATATATAAAGCAAGTATTTACTAGAGCTAAAGAGAGAAATAGACTCCAATGCAATAATAGCTGGAGATTTCAACATCCCACTTTCAACATTGAACAGATCCTCCAGATAGAAAATCAACAAAGAAATATTGGACTTAATCTGCACTATCGACCAAATGGATCTAACAGATATTTACAGAACATTTCATCCAACAGCTGCAGAACACACATTCTTTTCCTCAGCACATAGATCATTCTCAAGGATAGACCATATGTTGGGTCACAAAACAAGTTTTAAAATATTCAAATACATTGAAATAATATCAAGCATCTTCTGTGACCACAATGGACTAAAACTAGAAATCAATAACAAGAGGAATTTTGGAAACTATATAAATATATGGAAATTAATGAATGCTGAGTGGGTCAATGAAGCAATTAAGAAGGAAACTGAAATTTTTCTTGGAACGAATGATCATGGAAACAGAAAATACCAAAACCTATGGGATACAGCAAAAGCAGTACTAAGAGGGAAGTTTACAGCTACAAATGCTTACATTAAAAAAGAAGAAAAACTTCAATAAAAAAACCTAACAATGCATCTTAAAGAACTAGAAAAGCAAGAGGAAATCAAATCCAAAATTAGTAGAAGAAAACAGTAAAGGTCAGAGCAGAAATAAGTAAAATTGAAATGAAGAAAACAATACAAAAGATCAATAAAACAACAGGTTGTTTTCTTGAAAAGTTAAACAAAATTGACAAACCTTTAGCCAGACTAAGAAAAAAAGACAGAAGATCCAAATAAATAAAATCAGAGATGAAAAAGGTGACATTACAACTTACACCACAGAAATTCAAAGGATCATTAGTGGCTACTATAAGCAACTATATGCCAATAAATTGGAAAATCTAGAAGAAATGCAGAAATTCCTAGACACATACAACCTCCCAAGATTAAACCAAGAAGAAATTCAAAACCTGAACAGACTGATAACAAGTAATGAGATCAAAGCCGTAATAAAAAGCCTCCCAGTAAAGAGAAGCCCAGGACCCGACGGCTTCACTGCTGAATTCTACCAAACATTTAAAGTAGAACTAATACCAATCCTACTCAAACTATTCCAAAAAATAGAGGTGGAAGGAATACTTCAAAACTCATTATACGAGGCCAGTATTAACCTGACACCAAAACTAGACAAAGACACATGAAAAAAAGAAAACTACAGGCCAATATGTCTGATGAATATTGACACAAAAATCCTCAACAAAATACTAGCAAACCAAATTCAACTACACATTAGAAAGTTCACTCATCATGACCAAGTGGAATTTATCTAACTTGGGATGCAAAGATGGTTCAACATATGCAAATCAATCAATGTGATACATCATATCAACAGAATGAACAACAAAAACCATTTGATCATTTAATTGATACTGAAAAAGCATTTGATAAAATTCAACATTCCTTCATAATAAAAATTCTCTTCTATACTAGGTACAAAAGAAACTTACCTCAACATAATAAAGCCATATATGACAGTCCCACAGTATGATACTAAATGAGGAAAAACTGAGAGCCTTTCCTCTACGATCTGGAACATGACAAAGATGCCCACTTTCATCACTGTTATTCAACATAGTACTGGAAGTCCTAGCTGGAGCGATCAGACAAGAGAAAGATATAAAAGGCATCCAAATTGGAAAGGAATAAGTCAAATTATCCTCATTTGCATATGGTATGATCTTCTATTTAGAGCTAACTAAAGACTCCACCAAAAAAAGTTATTAGAACTGACGAACAAATTCAGTAAAGCTGCAGGATACAAAATCAACATACAAAAATCAGTAGCATTTCTATATGCCAACAATGACCAATGTGAAAAAGAAATTAAAAAGTAACCCTATTTACAATAACCACAAATAAACACCTAGGAATTAACCAAAGAGGTAAAAGATTTCTGTAATGAAAACTATAAAACACTGATGAAAGAAATTGAAGAGTACACCAAAAAATGGAAAGCAATTGCATGTTCATGGATTAGAAGAATCAGTGTTGTTATAATGTCCATACTATCCAAAGCAATCTACAGATTCAATGCAATCCTTATCAAAATACCAATGACATCATTCACAGAAATAGAAAAAAAAAATCCTAAAATTTACGTGGAACCACAAAGACCCAGAATAGCCAAAGCTCTCCTAAGCAAAAAGAACGAAACTGTAGGAATGACATTGCCTGTCTTCAAATTCTACTACAGAGCTATAGATAGTAACCAAAACAGCGTGGTACTAGCATAAAAACAGACACAGAGACAAACAGAACAAAATTTAAAAACCCAGAAATAAATCCACACACCTACAGCAAATTCATTTTTGACAAAGTTGCCAAGAACATACTCTGGGGAATAGATAATGATATCTCTTCAATAAATAATGTGGGGAAAACTGGATATCCATATACATAACAGTGAAACTAGACCCCTCTCTCTCTCACTATATACAAAAATCAAATCAAAATTGTTTAAGGACTTAAATCTAAGACCTCATACTATGAAACCACTGCAAGACAACCTTGGCGGAAACTCTCCAAGACATCAGTCCAGGCAAAGATTTCTTGAGTAATATCCCACAAGCACAGACAACCAAAGCAAAAATGGACAAATGGGATCACATCAAGTTAAAAAGCTTCTGCACAGTAAGGGAAACAACCAACAAAATGAAGAGACAACCCACAGAATGGGAGAAAATATTTGAAAAATACCCATCTGGCAAGGGATTAAAAACCAGAATATATGCAGAATATATAAGGAGCTCAAACAGTGCTATAGAAAAAAAAATCTAATAATCTGATTTAAAAATGGGAAAAATGTTAGAATAGACATTTCTTAAAATAAGACATACAGATGGCAAACCGACATGGAACGGTGCTCAACATCATGGATTATCACAGAAACACAATCAATCAAAACTAAAACTAAAATGTGCTATCATCTCACCCCAGTTAAAATGGCTGATATCCAGAAGACAGGCAATAACAAATGCTGGCAAGGATGTGGGGAAAAGGGAGCCCCCATACACTGTTGCTGGGATTGTAAATTAGTACAACCACTGTGGAGAGCAGCATGAAAGTTCCTCAAAAAACTGAAAGAAAGCTACCATAGGATCCAGCAATCCCACTGCTGTGTATATACTACAAAAGAAAGGAAGTCAGTATATGAAGAGGTATCTGCACTCCCATGTTTGTTGCAGCCCTGTTCACAACAGCCAAGATTTGGAAGCAACCTAAGTGTCCATCAGCAGTTGAATGTATAAAGAAAATGTGGTGCATATACACAATGGAGTATTATTCAATAATAAAAAGGAATGAGATTGAGTCATTTGCAACAACATGGATGGAACTGGAGATCATTATGTGAAGTGAAATAAGCCAGGCACAGAAAGACAAACATTACAATGTTCTTACTTATTAATGAGATCTAAAAATCAAAACAATTGCACCCATGTTCATAAAGAGTAAAAGGATGGTTACCAGATGCTGAGAACGGTGGTGGGGGGATAGGGAAAGGTGGCAGTGGTTAACGGGTACAAAAAAATAGAAAGAATGAATAAGACTTACTACTTGATAGCACAGCAAGGTGGCTATAGTCAGTAATTTAGTTGTATATTTTTAATAATGAAAGGTGTATAATTGGATTGTTTCTAACACAAAGGATAATGCTTAAGAGGATGGATACCCCATTTTCCATGATGTGATTATTTCACATTGCACGCCTAGATCAAAACATCCAATGTACCCCATAAATATATACATCTTCTATGTACCCATAAAAATTCTGTAAAATAAAATATATAAAAAGAGGTGACAGATATGGAAGACAGGCAAAGAAGAGACGACATCCACATAATCCGAGTACCTAAGAAAGAATGGAGTCCAGTGCATCTCAGGAGCCACCATTCTAAGCCAATTTTCTCTGGTTCTCTCAGTCACCCTACCAATACGTGGGCAATCTTGTTTTATTTCAGGATAGAGTTTTTGAAATTATAGATTTAAGTATGCTTTCTGTTCTATTACTTTTGGTAATTAATTTTAGAAAGAACTAATTTGGGCACAAATTTGAAAAAATTCTAAATCCAAAAAAAAAAAGAAAAAAACACACACACAATCATCTATAAGGGGGATGATGACCAGTCCTAGATTTCTCACCAGCCACATTCAAGATCAGTAAATGGTAGGACAAAACCTGTAGGGTCCTTAAGGGGGAAAGAAGTAGTGGATAGTCCAGAGTCTATATACAGCCAACTGTTCTTGAAGAAAAAAGGCTGCTGAAAAGGAGTTCCAAACATTCTATAATCCATAATCTCATGATGAAACTACTAGAGGAAGACCACCAGCCATCAAAAGGTGCTTGGAGAACCCAGGGCCAAGAACCAAAAGTAAATATTAAGTGTCCTTAACTGCGAGACTAAGATAGAAATGACTGTGGGGGACCATGTGGCCTCAACAGAGGTGAAATGGTGTCTGCCTGACAAAGTGGACATTTTACAATGATCAAAACACAGAATATGAGATAGAGAGCACTTCTGAATTACTGCCTCACTCCAAATAACTCTCAGCCAAAGGACTTCAGTAAAACCAAATTGGGCATATTAGACAGTACAAACAAATTCTAAGAAAATAATATTACTGATTACAATCACATGATGCTAGAGATGGAGGGGAAAAGGAAGAGGAAACCAGGTAATTTCATACTCGTATATAGTAAAGAACTAAAGTACATTGTCCAAAGAAGAACAAAGAATATTTTGGAAAGTTATAAAGGTAGCCACTACACATAGAAGATAGCAAAGAACAAGAAAACTTAAGATGGAAAACTTTTTGGAAGCATAAAAATAGAAAATATAAACTACTAAGATAAGATTGAAGCCAAACAGATCTATGAAAACAACAAACATCAATGGCCTTAACTTGCCTATTAAAAGGAAGAGACTTTCAAATTGGACCACAAGATAAAACCCAACTCTATATAGCATATGAGTATTACACACAAAATGGGAAAAGCTGAAAAAACTTGGGCAAAATTCACCCCAAGCAAATTCCACTGTTTCCTTTGGGACAAAATGCCAAGCTCCATGCCAGGGAAGATGATTCTCCTCAGACCTTCTCCTCACTCTCCCAGTCCTCTTAGGGAAGGAATTGGGTGTTAGAGGAGGGAGACTCTGTCGATTATCAGCTGAAGCAGTGGTGTGCTCCTGCGTTGCTTCTGACCTGGGAAATGAAGCAGCAAGACTCTTTCTGCTGTGTCTTTGCCCAGAAGGGCCATCCCCCCAGAGCAGAGTACCCAGGCCGGCAGGAGCAGTGGTGGAAGCGTGGAAACCACGTCTCCTACAGCAGAGACCATCAGAAGCGGAGCCTCGGGTATAAGGGAAACAACGCGTTCTCCCTAACCTGGGAGTGACAGACAGCGTCATTCCTCACAGTGATACCCTGTGTTCTAGCCATCTGGCCCATGACAGAGCCAGCCCAGAGCCAGCCCAGAGCCAGCCCCTCACCAACCTGGAGCCTGGCCAGCTCGCCAAGCTGCACCATAGGCCTGGAAGGCGTGGAGACCTGCGGCAGTGCCCTGTCCTCCCGTGAGGCCTGCCATCCCTGCCAGGGGTCGCCTCTGGCTTCTCCTTCTCCAGGACCGCACGGTCCAGAGGCTCAGTGCCTGGAGTAGGTGTTGCCCCCCTGCTTCTAGGCCCAGACCCTCCCTTGTTCCTGACCCCGGGCCTTTCCCTCTGGCTTGGACATCCAGGGCCCTGTCTCAGCTGGGGAGCTGCTCCTGCTCAAGGACTGTCTTCCGCGGGATCGAAAGGCCGCGTCCTGAACAATGCGTGGGCCACGTGAGCGGAGCAGGCTCTAAAGGCCGCGTCCTAAACAGTGCGTGGGCCACGTGAGCGGAGCAGGCTCTAAAGGCCGCGTCCTAAACAGTGCGTGGGCCACGTGAGCGGAGCAGGCTCTAAAGGCCGCGTCCTAAACAGTGCGTGGGCCACGTGAGCGGAGCAGGCTCTAAAGGCCGCGTCCTAAACAGTGCGTGGGCCACGTGAGCGGAGCAGGCTCTAAAGGCCGCGTCCTAAACAGCGCGTGGGCCACGTGAGCGGAGCAGGCTCTAAAGGCCGCGTCCTAAACAGTGCGTGGGCCACGGGAGCGGAGCAGACTCTAAAGGCCGCGTCCTAAACAGTGTGTGGGCCACGTGAGCGGAGCGCCCTCTCCACTGCCCTCGGGGCCGCAGCTCCCAGCTCAGCTCCCAGCCCTGCTCAGGGCAGCCAGGCCAGGAGGTACCATCCAGGCTAAGTGACCCTCAGGGGGGACAGGTGCCCCAGGAGATGCCAGCTGTTGGGAGAGGCTGGGGGACCAACTCGACCTGGCCTGTGGGCCCTGCCCTGGCCACCCATTGTAGGATCCAGCCGCCACGCCTGTGACACTCGTGTGCTTTCCCTGGTGTGTGCTTGTGGCAGGTGGGGGCAGAGGGTCCTCAGGCCAGAGAGCCACTCCCCCAGCGCCAGACCACCCTCTTCCTCACTCCCCCACCTCACCCCCTCACAGGTGCCTCCCAGGCCATCAGGGCCCAACCACCCCTAAACAAATGGGTTCTCGGCCCCTCGTGGCTGGAGGTGGGTTCTCTCACCATTCCCAGCCTAAGACTCCATCCCCATGCTGGCAGCTGTTCAACCATGTCTAGAGAGATCCACTGTCCCAGACAGCACCTCAGGGTCCCCCGTCCTGCCTGGAACCCTGTAGGAAACTCCACAAACCGCCGCCATTCTGTCCACACCCCTACAGGAGCCCCAACCCTCTCCCCACATCCAGGCTTCCCTCCCAGACCCCTCATCCCTGCCCGCACGGTGCCTGAGGGGGCCTTCTTGGGCAGCGCCTAAGCAAGCCCCCAGCACCCTTCGGCCCCTTCAAGGCACACAGGCCCCCTTTCCACCCAGCCTCAGGAAACCACCTGTGTCCTCCAACGACAGGTCCCAGCCTCCCAGCCTTTGCCTTGCCTGTTCCTCTCCCTGGAACTCTGCCCCGACACAGACCCTCCCCAGCAAGCCCGCAGGGCACCTCCCCTGCCCCCAGACACCCTGTGCCCATCAGTTCATCCCCAGCAGAGGCCCTCACCAGGCACACCCCCATGCTCACACCTGGCCGCAGGCCTCAGCCTCCCTGAGGGCCCCACCCAGCCCGCGTCTGGCCAGTGGTGCGTGCAAAGCCCCTCACCCAGACTCGGCGGAAGGCAGCCAGTGCAGGCCTGGGGAGGGGCTCTCCTTAGACCACCTTGCACCTTCCCTGGCACCCACCATGGGAAGAGCTGAGACTCACTGAGGACCAGCTGAGGCTCAGAGAAGGGACCCAGCACTGGTGGACACGCAGGGAGCCCACGCCAGGGCGCCGTGGTGAGTGAGGCCCAGTGCCACCCACTGAGGCCTCCCGTTCAGTGGGACGACGGTGAACAGGTGGAACCAACCAGGCAACCCCCGCCGGGCCCCACAGACGGGATCAGAGCAGGAAAGGCTTCCTGCCCCTGCAGGCCAGCGAGGAGCCCTGGCGGGGGCCGTGGCCCTCCAGGCGAGGAGGCTCCCCTGGCCACCGCCACCCGGGCCTCTCTGCTGCTGGGAAAACAAGTCAGAAAGCAAGTGGATGAGAGGTGGCGTGACAGACCCAGCTTCAGATCTGCTCTAATTTACAAAAGAAAAGGAAAAACACACTTGGCAGCCTTCAGCACTCTAATGATTCTTAACAGCAGCAAATTATTGGCACAAGACTCCAGAGTGACTGGCAGGGTTGAGGGCTGGGGTCTCCCACGTGTTTTGGGGCTAACAGCGGAAGGGAGAGCACTGGCAAAGGTGCTGGGGGCCCCTGGACCCGA
>hsa_circ_0000664	chr16	960930	1004666	-
TCGTGGCATTCCTGGTGGCTTTCCATCAGAACAAGCAGCTCATCGGTGACAGGGGGCTGCTTCCCTGCAGAGTGTTCCTGAAGAACTTCCAGCAGTACTTCCAGGACAGGACGAGCTGGGAAGTCTTCAGCTACATGCCCACCATCCTCTGGCTGATGGACTGGTCAGACATGAACTCCAACCTGGACTTGCTGGCTCTTCTCGGACTGGGCATCTCGTCTTTCGTACTGATCACGGGCTGCGCCAACATGCTTCTCATGGCTGCCCTGTGGGGCCTCTACATGTCCCTGGTTAATGTGGGCCATGTCTGGTGAGTAGCAGGAATGGGGCGGTCGGAGCTTAGGGCTTGCTGTCACTCAGCACAGGCACTGCAGGTGTCCTGGCACTTGGAAAGACTGGACGAGCGTTTATCTTAAATTCCTTCAGGAGGGTATTGTCATTTTACTTAGGCCATGGCAGAGCGGCCAGTGCACCAGCCACAGCAGCCACCCATCTTCAGGATTAAAACCCCACCTCTTTGCAGTAGCTCTTCCTTACTTAAAGGACTGCGTTGCCAGCTTACTGGAGCCAGAGGGATGGGGAAAGGGAGGCAGAAGCAGTGGGTCTGTGTCTGTGTGGACGTGTAGGAGGCTGGTTTGGGGTGGGTGTCTGTGTGGACGTGTAGGAGGCTGGTTTGGGGTGTCTGTGTGGACATGTAGGAGGCTGGTTTGGGGTGGGTGTCTGTGTGGACGTGTAGGAAGCTGGTTTGGGGTGGGTGTCTGTGTGGACGTGTAGGAGGCTGGTTTGGGGTGTCTGTGTGGACGTGTAGGAGGCTGGTTTGGGGTGGGTGTCTGTGTGGACATGTAGGAGGCTGGTTTGGGGTGGGTGTCTGTGTGGACATGTAGGAGGCTGGTTTGGGGTGGGTGTCTGTGTGGACATGTAGGAGGCTGGTTTGGGGTGGGTGTCTGTGTGGACATGTAGGAGGCTGGTTTGGGGTGGGTGTCTGTGTGGACATGTAGGAGGCTGGTTTGGGGTGTCTGTGTGGACGTGTAGGAGGCTGGTTTGGAGTGGGTGTCTGTGTGGACGTGTAGGAGGCTGGTTTGGGGTGTCTGTGTGGATATGTAGGAGGCTGGTTTGGGGTGTCTGTGTGGATATGTAGGAGGCTGGTTTGGGGTGTCTGTGTGGACGTGCAGGAGGCTGGTTTGGGGTGGGTGTCTGTGTGGACGTGTAGGAGGCTGGTGTGGGGTCCGTGTCTGTGTGAACGTGTAGGAGGCTGGTTTGGGGTGGGTGTCTGTGTGGACGTGTAGGAGGCTGGTTTGGGGTCCGTGTCTGTGTGAACGTGTAGGAAGCTGGTTTGGGGTGGGTGTCTGTGTGGACGTGTAGGAGGCTGGTTTGGGGTGTCTGTGTGGACGTGTAGGAGGCTGGTTTGGGGTGGGTGTCTGTGTGGACATGTAGGAGGCTGGTTTGGGGTGGGTGTCTGTGTGGACATGTAGGAGGCTGGTTTGGGGTGTCTGTGTGGACGTGCAGGAGGCTGGTTTGGGGTGGGTGTCTGTGTGGATATGTAGGAGGCTGGTTTGGGGTGTCTGTGTGGACGTGTAGGAGGCTGGTTTGGAGTGGGTGTCTGTGTGGACGTGTAGGAGGCTGGTTTGGGGTGTCTGTGTGGATATGTAGGAGGCTGGTTTGGGGTGTCTGTGTGGATATGTAGGAGGCTGGTTTGGGGTGTCTGTGTGGACGTGCAGGAGGCTGGTTTGGGGTGGGTGTCTGTGTGGACGTGTAGGAGGCTGGTTTGGGGTGGGTGTCTGTGTGGATGTGTAGGAGGCTGGTTTGGGGTGGGTGTCTGTGTGGACGTGTAGGAGGCTGGTTTGGGGTGGGTGTCTGTGTGGACATGTAGGAGGCTGGTTTGGGGTGGGTGTCTGTGTGGATGTGTAGGAAGCTGGGGATGCGCTGGCTCTTGCATGCCCAGCTTGGTTCCGCCCTCAATGGGACAGCTGGGCTTTGCATGGAGACTGAGGATGGCTCTTGTGTCTTTCGTGGACGGGAGACAGGAGGCAGCTGGCTCAGGGCTGAGTGGTCGGAACCAGGACCCTGTCCCAGGATGGAAGGCTGTGGTGGTGAGTTGGTGCGGGCAGGGCGCAGCCTTGGGCTGTGGAGCCTGTGTTTTCCATCCTGGTCAGGGCGGCTGAGTTGAGGTTGGAGTGTCTGGGGCCACGTGCACTTCCGGGAGCCTGAATGCTCTGCCTCCAGCACAGCGCCTGTGGCTCCGGTGTTCCCTGGTCGGAGGCTCAGATTGCTCTGATCTGGGCTTGGTGGCACAGCCCAGGCCCTGCAGGCTCATGCAGGGAGGGCTGCAGCTGGCATCAGGGCACCTGTGGGGGGGGGTCCCCACTTTGTGGCTGTGCTGGAGTGGGCACTTGTAAGGGGGGTCCCCACTGTGTGGCTGTTGCTGGGGTGGGCACCGCTGCCAGGTCCAGTTGCTGGTGTTTCCTCAGGTCTCAGCTACACTTGAGTGTGTCACCTCATTCAACAAGCAGGCCAGACAGTGTCACCAGGGCAGGGCAGGAGGCCTGGGGATGCCTTGGGCACCCACAACGTGGCTCCGCCCCAGGACCCCTCCACGCACACATGCCTGACTTTGCCGAGGCGCCCATGAGCTGTCAGCACAGGCTGAAGTGGTGTGCTGGGGTCAGGCGCTCTCACGGGAGTCTGCAGGCCTGGGGCCACGTGCAATGCTTGTGGCTGTTTGTGGTTTGCCCCCGATGCCCCAGGCCCTGTGACGCACCTCCCCCGCACATCACGTTCACATGAGCTGTCTCTGCTGACGGTGGCCTGGTGGGGGCTGTGCTTGTTGAGTGTCTGGACGGTGAAGTGGCTTTTTCTCCCTTCACCACATGCTCTTGGTGAGGACGTCGCTCTGCAGTCTTCACTGGAGGTGTGAGGTTCCGCCGCCTCTGGGGGTCTGCAGGAGTCATGAGCCCACCTGCGTGGGAGGCTTCTCTCTGCTCCCCATTTATCGTTCACCTGAGCGTGGTTTGTCGCAGCGTGGACTTGCACGTTTTTGTTTTGGTACTTTGGGGGTCTGTCTTCTTGGTCTAGAAATTTAAACATCTGGGGGTTTGGCAACATTTATGACGGAGAGAGCCACAGCTTAATAATTGTTGCATAAAACTCTAAGTGATTTTAGAGAGGACTCTGACTCTGCTCAGAGCTGGCCTTCCTGTTACATAAAGCCACGCAGCCTTGCAGGACGCTGGAGCCCTGAGCACAGCATCTGCTATAGTATCTGAAGTCGCTTCAGCTTTTCCAGAACATTGGCTCTGACTCCATCGTTGGCTCTGACTCTGTCGTTGTCTCTGACTTTGTCGTTGTCTCTGACTCTGTCATTGGCTCTGACTCTGTCCTTGGCTGACTCTGTCGTTGGCTCTGACTCTGTCGTTGGCTGACTCTGTCGTTGGCTGACTCTGTCAGCTGACTCTGTCATTGGCTGACTCTGTCGTTGGCTGACTGTTGTTGGCTGACTCTGTCGTTGGCTCTGACTCTGTCGTTGGCTGACTCTGTCGGCTGACTCTGTCATTGGCTGACTCTGTCATTGGCTCTGACTCTGTCGTTGGCTGACTCTGTCGGCTGACTCTGTCATTGGCTGACTCTGTCATTGGCTCTGACTCTGTCGTTGGCTGACTCTGTCATTGGCTGACTCTGTCATTGGCTGACTGTTGTTGGCTGATTCTGTCGTTGGCTCTGACTCTGTCATTGGCTGACTCTGTCATTGGCTGACTCTGTCGTTGGCTCTGACTCTGTCGTTGGCTCTGACTCCGTCCTTGGCTGACTCTGTCGTTGGCTCTGACTCTGTCATTGGCTGACTCTGTCGTTGGCTGACTCTGTCGTCTGACTCTGTCATTGGCTGACTCTGTCGTTGGCTCTGACTCTGTCGTTGGCTCTGACTCTGTCGTCTCTGACTCTGTCGTTGGCTCTGACTCTGTCATTGGCTCTGACTCTGTCGTTGGCTGACTCTGTCATTGTCTCTGATTCTGTCGTTGGCTGACTCTGTCCTTGGCTGACTCTGTCGTTGTCTCTAACTCTGTCGTTGTCTCTGACTCTGTCATTGGCTGACTCTGTCGTTGGCTCTGACTCTGTCATTGGCTGACTCTGTCATTGGCTCTGACTCTGTCGTCTCTGACTCTGTCATCTCTGACTCTGTCGTTGGCTCTGACTCTGTCGTTGGCTGACTCTGTCGTTGGCTGACTCTGTCGTTGTCTCTAACTCTGTCGTTGTCTCTGACTCTGTCGTTGGCTCTGACTCTGTCATTGGCTGACTCTGTCGTTGGCCTGACTCTGTCGTTGGCTGACTGTTGTTGGCTGACTCTGTCGTTGTCTCTGACTCTGTCATTGGCTGACTTTGTCATTGTCTCTGACTCTGTCGTTGGCTGACTCTGTCGTTGGCTGACTCTGTCATTGTCTCTAACTCTGTCGCTGTCTCTGACTCTGTCATTGGCTGACTCTGTCGTTGGCTCTGACTCTGTCGTTGGCTGACTCTGTCATTGGCTCTGACTCTGTCATTGGCTCTGAGTCTTTCGTCTCTGACTCTGTCGTTGGCTCTGACTCTGTCGTTGTCTCTGACTCTGTCGTTGGCTGACTCTGTCGTTGGCTCTGACTCTGTCGTTGGCTGACTCTGTCGTTGGCTCTGACTCTGTCGTTGGCTGACTCTGTCGTTGGCTCTGACTCTGTCGTCTCTGACTCTGTCGTTGGCTCTGACTCTCATTGGCTCTGACTCTGTCGTTGGCTGACTCTGTCGTTGTCTCTGATTCTGTCGTTGGCTGACGCTGTCCTTGGCTGACTCTGTCGTTGTCTCTAACTCTGTCGTTGTCTCTGACTCTGTCATTGGCTGACTCTGTCGTTGGCTCTGACTCTGTCATTGGCTGACTCTGTCATTGGCTCTGACTCTGTCGTCTCTGACTCTGTCGTCTCTGACTCTGTCGTTGTCTCTGACTCTGTCGTTGTCTCTGACTCTGTCATTGGCTGACTCTGTCGTTGGCTCTGACTCTGTCATTGGCTGACTCTGTCATTGGCTCTGACTCTGTCGTCTCTGACTCTGTCGTCTCTGACTCTGTCGTTGTCTCTGACTCTGTCATTGTCTCTGACTCTGTCGTTGGCTCTGACTCTGTCGTTGGCTGACTCTGTCATTGTCTCTAACTCTGTCGTTGTCTCTGACTCTGTCGTTGGCTCTGACTCTGTCATTGGCTGACTCTGTCGTTGGCCTGACTCTGTCGTTGGCTGACTGTTGTTGGCTGACTCTGTCGTTGTCTCTGACTCTGTCATTGGCTGACTCTGTCATTGTCTCTGACTCTGTCGTTGGCTGACTCTGTCGTTGGCTGACTCTGTCGTTGTCTCTGACTCTGTCATTGGCTGACTCTGTCGTTGTCTCTGACTCTGTCGTTGGCTGACTCTGTTGTTGGCTCTGACTCTGTTGTTGGCTGACTCTGTCGTTGGCTGACTGTCATTGGCTGACTCTGTCGTTGGCTGACTCTGTCGTTGGCTGACTCTGTCATTGTCTCTAACTCTGTCGTTGGCTGACTCTGTCATTGGCTGGCTCTGTCATTGTCTCTGACTCTGTCGTTGGCTGACTCTGTCGTTGGCTCTGACTCTGTCGTTGGCTGACTCTGTCATTGACTGACTCTGTCGTTGGCTCTGACTCTGTCGTTGGCTGACTCTGTCGTTGACTGACTCTGTCGTTGGCTCTGACTCTGTCCTTGGCTCTGACTCTGTCGTTGGCTGACTCTGTCGTTGGCTGACTCTGTCGTTGGCTGACTCTGTCATTGGCTCTGACTCTGTCGTTGGCTGACTCTGTCGTTGGCTCTGACTCTGTCGTTGGCTGACTCTGTCGTTGGCTGACTCTGTCGTTGGCTCTGACTCTGTCGTTGGCTGACTCTGTCGTTGGCTCTGACTCTGTCGTCTCTGACTCTGTCATTGGCTGACTCTGTCGTTGTCTCTGATTCTGTCGTTGGCTGACTCTGTCATTGTCTCTGATTCTGTCGTTGGCTGACTCTGTCGTTGTCTCTGATTCTGTCGTTGGCTGACTCTGTCATTGTCTTTGATTCTGTCGTTGGCTGACTCTGTCGTTGTCTCTAACTCTGTCGCTGTGTCTGACTCTGTCATTGGCTGACTCTGTCGTTGGCTCTGACTCTGTCGTTGGCTGACTCTGTCATTGGCTCTGACTCTGTCATTGTCTCTGACTCTGTCGTTGTCTCTGACTCTGTCGTTGGCTGACTCTGTCGTTGGCTTTGACTCTGTCGTTGGCTGACTCTGACGTTGGCTCTGACTCTGTCGTTGGCTCTGACTCTGTCATTGGCTCTGACTCTGTCGTTGTCTCTGACTCTGTCGTTGGCTGACTCTGTCGTTGGCTCTGACTCTGTCGTTGGCTGACTCTGTCGTTGGCTGACTCTGTCATTTTCTGTAACTCTGTCATTGTCTCTGACTCTGTCATTGGCTGACTCTGTCGTTGTCTCTGACTCTGTCGTTGGCTGACTCTGTCGTTGGCTCTGACTCTGTCGTTGGCTGACTTTGTCGTTGGCTGACTGTCGTTGGCTGACTCTGTCGTTGGCTGACTCTCTCGTTGTCTCTAAGTCTGTCGTTGGCTGACTCTGTCATTGGCTGACTCTGTCGTTGTCTCTGACTCTGTCGTTGGCTGACTCTGTCGTTGGCTCTGACTCTGTCATTGGCTGACTCTGTCGTTGGCTCTGACTCTGTCATTGGCTGACTCTGTCGTTGGCTGACTCTGTCGTTGGCTGACTCTGTCATTGTCTCTAACTCTGTCGTTGGCTGACTCTGTCATTGTCTCTAACTCTGTCGTTGGCTGACTCTGTCATTGGCTGACTCTGTCGTTGTCTCTGACTCTGTCATTGGCTGACTCTGTCGTTGGCTCTGACTCTCTCGTTGGCTCTGACTGTCATCCGCGCTTGGCTTTGGCAGTGGCCCTGCAGGCTGCTTTGCTGCTCTTCAGCACGGCAGCACCGCCATCCCTTCCCCACTGTCTCGACCCCAGAAGGAAGGAAAGATCCTCTCCAGAAACTTGGACCAAAGTCAGGACACCTCAGGGGTCCTCCTTCCTGTGGCGGGAGCTGCCCTTGGAGCTTCCTTCCTGGGCAGGACGGATGGTGGCTCCACTTCAAAGAGTACTGAGAGCAGCGCCAGGGCTGGAGGGGACGCTGGGAGGCCGCCAGCACCCAGGGACACCGCCCTCGGTGCTTCATTTCTCACTGACGATGAACAGCATGTTTGGGCTCCAGGACTTCAATGTAAGGAGGTTCCACAAGTACCTGCAACACCTTTTCCACCACCTGCCTCTGCGTAGCCCCAACTGGGTGGGTGGGGCCCTCCCTGGCTGGGCTGCAGCCTCTGTCTCTGTGTTAATGCATGGGAAGGGATTTGACAAGGCGTAGACATATTTGATGGTAAAAGTGACGTCCTTTTCATTTCACAAGGTTCAGGGACCCCGTGGTGGGAGGGGTGGCAGTTGCCACACAAGGCCAGGCACTCAGAGAGCCCACCCTGGGCGTCTCTTCTGTCAGCCGGGTCATGGTCGTGTCCTCCTTTCAAATGGCGTGGGAAAAGCCTGATCCTGTTGCTGTGTGCTGGGTGTCTTTGTCTGTGATATCTGACTCCTGCCTAGCACTCAGTCCTGCCTGTGAGCTGACCTCTGAAACAACAGAGTTACCTTCCTGGCTAGACGGGGATTAGTCTCCAGAGCCTGGCAGGTGGGTGAGCGTCTCTCATATGGGAGCCTGTGTGTGTCTGCTGGTGCAACTGTCATCGGGTCATTTACACAGCTGGCAGATACTTGCTGAGCCCCTGCTTGGCACCGTGGACACTGAGGAGGGGGTGCCCTGACTTCAGCTTGGTCAGGCCCACCAGGGCACGTGAGGTCCCTTGAGAGGCAGAGGAATCCATGGCAGGGCATGGGCCATGTAGGTGACTGAGCCCATGTTGTTTGGCTTGAGGTTGGACCTGTGAACGTTCTCTGTTAAGCCCACCTTCCGAACAGCATACCTGTAGACGGGAACTCCCACGAGAGGGGCCTGTGAGCACTCACCTTTCCAGTCTGCTCTAAAAGTCTGCCATAGCCTCAGCAGGAAGACCAGGACTGTCCGGGCCTCACACTGTAAAAGGCCTCTTCTGGCCTTGGATCAGTTGCCTTAGCGGACACCCTGCCCTGGATAGGAGGCCACAGGACAGCGTGGCCGTGGGTGCCTTCTGCAGAGGCTTGTCCCCCTCCTCTCTAGGACTTGCTGGGAGAAGCGCTTCCTTCTGGCTTCCACTCCTGCTTGGAGCTGTAATGGCAGAGTTGGGATCTGAGGTTTCTGGGATTTGCAACAATACAGTGAATTCGGAAAGCACACAAGTGGCTACATCCGCTGCCAGCCAGCTGTCCCCTCCCCTTCGTGGCTGCTGCGGCACATGGGGCTGGCAGACGCCGCACCTTGCCCTCCCTGGCTGGCCTGTGGTTGCAGGTCCACTTCTAAGGCGAAAGAACTCCCATGTCCCATGTGTCATTTGCAGATAACCACAGCTGAAGCCAGCTCCGAGACTCTGCATTGACTTCTTGGTGAACTCTGTGTCCACCATTAGCTTGTTTTGGGGTGAACTCTGTGTCCACCATTAGCTTGTTTTGGGGTGTCCATGTCAGCTGTTTCCAGAGGGTTTCCTATCATTGCTGCATAACAAGAGAAACATTTCAGGCAGCTGGACGCCGGGGGGAGAACAGTCTGTCTTTGCACCTTGTACTGAGGCTTTTCTGGTCCTGCGGGGACTTGGCAACCCAGTCTCCTGCGTCCAGAGCTTTCTTCCACAGTAGCTGTGGTGTATGAACCGTGACTTACTTCATTTCCTAGAGGTGAGTGGATTCCTTGAAGCCACGTAACATGTGTTTCCCAACCCTTTCTGCCAAGACCTTCTACTTCTCCAAATAGATTCCTGACCGTTTCTGCCAATGCCTTCTACTTCTCCAAATAGATTCCCGACCCTTTCTGCCGAGGCCTTCTAGTTATCCAAATAGATTGTGACCCTTTCCGTTCTTAACCTAAATCTCTTTCACATTTTAAACAGATATTTTTTCTTTTTTAAATTTTTTAACTCTGACCCAGTGCCAGCTGAACTTTTTTCTTTTTTTTTTGAGACAGCCTCTTGCTCTGTCACCCAGACTGGAATGCAGTCACACAGTCACAGCCCACTGCAGCCTCAACCTCCTGGGCTCAAGCAATCCTACCTGCTCAGCTTCCCAAATAGCTGGGACTACAGGCACCCAGCACCACACCTGGCTAATATTTTTATTTTTTGTAGAGATGGATGTCTCACTATGTTGCCCAGGCTGGTCTTGAACTCCTGGGCTCAAAGTTCAATACTCCTATCTCAGCCTCCCAAAGTGCTAGGATTACAGGCATGAGCCACCGTGCCCAGCCAAATATTTTCCTTTTTTTTTTTTTTTTTGAGATGGAGTCTCGCTCTTGTCGCCCAGGCTGGAGTGCAGTGGTGCGAACTCGGTCCATTGCAGCCTCCACTTCCTGGGTTGAAGCGATTCTCCCACCTTAGCCTCCCAAGTAGCTGGGATTATAGGCATCTGCCACCACGCCTGGCCAATTTTTATACTTTTAGTAGAGATGGGGTTTCACCATGGTCAGGCTGGTCTCGAACTCCTGACCTCCAGTGATCCACCCGCCTTGGCCTCCCAAACTGCTGGGATTACAGGCATGAGCCACGGTGCCCAGCCCCCTATTTTTTTTAACCTAACAAGAGATATGTATTTCTTTGACTCCGAAGAGTACATCCCATAATCATCAAGGTGCACCAAAGGGGCAGGGATGACAATTGAGACGAGATGGGGTGTTTAGGGCACTGGGGCCGTAGACAGGGCGAGACTTCAGCAAGCAGCAAGGAGGGGCCGTAGACAGGGCAAGCCTGGCAGGGGCAGTTTGAGGGAGAGGACGTCTCACATTGAAACAATACTTTAAAATAAGAGATTTGTCTTCATGGACTCCATGCCCGTCCATGGCAGAGTGGCAGGTGCAGGACGAGCCTCCCCACTATGAAACCGTCAGCAAGTGAAATACCAGAGGGCACAGGTGCCCAGGACTGCTGTCCCTGGAAAGGAGATACATACAGGGTGGCCTTGGTGGCCCCGGCCTTCTGCCTGAGCACCTTGTACACCACAGCTAGGGCACCCAGCAGAACACAAGGCGTCTCCAAGCTCAGGAGGCAGGGATCAGAGTTGAGGGCAGCTTGCATTTGTGCGGCAAGGCATTAGAGTAAAGGAGCTAACACAGACATCACCACAGAAAGCTACATGGATTCCACTAAGTCCTTGGGTTTGTTCTAAGCTGTGAACGTGGAGAGTGAGAGTCTTTGAGGGTTGGTGGAAAGTGGCGGGTAGAGTCTTTGAGGGTTGGTGGAAAGTGGCAGGTAGGGAGTGGTGACCTTAGTGGTGAGTCTGAGGGTCCCACAGTGCTGGCTGGGAGACAAGCCTCCCCATCAGCCGGTCCAGAGGTGACTTGCATAAGACCCTAGGCACTCAGCGCATGCCCCCAGAAAGGCCACATCTTAGGAGGAGGGTTCCTCTCGCCCTAGAAAAGGGCTGTTCTAGACTGACCCTAACTGAGCTTTTGGAAAGACCAAGTTCATCCTCCAGTAGCTCAGCTGCTTACCAGACAGACTCATTCACTCTCCAAAGGAAGCAGACAAAATTAACTTCTCAATGATGTTATGATCTTTCATAATGTCAACTAGAATCAGAAACTACTACACAAGTAAAGAAACAGGAAAATAGGATCCCTATACAGGAAACAAAAAAGGGTCACAAGAAACTGACCATGATAGCCAAGATAGCACACGTAGAAAAGAGGATTTGAGGCAGCCATTACAGATACACACCAGGACTCAAGGGAAGTATTCCTCTTTTTTTTTTTTTTTTTTTTTTTTGAGACAGAGTCTCATTCTGTCCCCCAGGCTGGAGTGCAGTGGTGAGATCTTGGCTCACTTCAACCTCCACCTCGCAGGTTCAAACAATTTTCCTGCTTCAGCCTCCCAAGTAGCTGGGATTATAGGTGTGCACCACCACACCCAGCTAATTTTTGTATTTTTAATAGAAATGGTGTTTCACCATTGTTGGCCAGGCTGGTCTCAAACTCCTGACCTCAGGTGATCCGCCCGCCTCGGCCTCCCAAAGTGCTGGGATTACAGGCATGAACTACCACACCCAGCCTAGTAGTGGTCTTAATGAATGAACACATGGGAAATTTAGCAGAGACTCTGAATCTTTTTTTTTTTTTTTTTTTGAGATGGAGTCTCGCTCTGTCGCCCAGGCTGGAGTGCAGTGGCGCGATCTCGGCTCACTGCAAGCTCCACCTCCTGGGTTCACTCCATTCTCCTGCCTCAGCCTCCTGAGTAGCTGGGACTACAGGCGCCCACCACCACACCTGGCTAATTTTTTGTATTTTTAGTAGAGACAGGGTTTCACCGTGTTAGCCAGGATGGTCTCGATCTCCTGACCTTGTGATCCACCCGCCTCGGCCTCCCAAAGTGCTGGGATTACAGGCGTGAGCCACCGTGCCCGGCCGAGACTCTGAATCTTTAAAGAAGAGTCAATTGGACATTTTAGAACTGAAAAGTACAGTATCTGTACTGAAAAATCTGTTGCCTGGGCTTAATAACAGGTTGGAGGTGGGTAGAAGATAGCCTCAATGAATTTTAAGAGAAATCTGTAGAAATTATCCAAGCTAAAGAACAAACAGAAAAAAGATTGAAACGAGCAGAGCTTCAGTGACATGTGGGATAGCACCAGGTGGTCTAACATACCTGTGATTGGAGCCCCACAGAGAGAGGACACACAGAATGGGGCATATAGCACCAGGTGGTCTAACATACATGTGATTGGAGCCCCACAGAGAGAGGACACAGAGAATGGGGCATATAGCACTAGGTGGTCTAACATACATGTGATTGGAGCCCCACAGAGAGAGGACACAGAGAATGGGGCAAATAGCACCAGGTGGTCTAACATACATGTGATTGGAGCCCCACAGAGAGAGGACGCAGAGAATGGGGCACGTAGCACCCGGTGGGCTAACATATGTGTGATTGGAGCCCCACAGAGAGAGGACACAGAGAATGAGGCATATAGCACCAGGTGGTCTAACATACTTGTGATTGGAGCCCCACAGAGAGAGGACACAGAAAATGGGGCATAAAAAGTATTTAAAGAAATAATAGCTGAATGATATAAATGTGTAAATCCAAGAAGCTCAGCACACTGTAAGCAGTAAAAGTAAGAGAAAATGTTATCTGGGCACATTGTAGTCAAACTACCGAATACCAAAGACAAAGATAGCACCTGGAAGGAAAAAGACGTTACACTCAAAGAATAAAGATTCAAATATGTCTGGCTTCTTATAACCACTGGAGGCCAGAGGATGATGGACTGGCATCTTTAGAGTTCTAAAGAAAAACGATTGTCAACCCAGAGTTCTATCCAGTGACAATATCCTTCAAAAACAAAAGCAAAATAAAGACATTTTCAGATAACGGAAAACTGAGAGAAGGCTTTGCCAGCAGACACACTATAGAAATGTTAAAGGAATATCTTCAGGCTGAAGGAATTATTGCTTGGCAGAAAGAATTATTGCTAGGCAGAAAGTCATCTATAGAAAGGAGTAAAATCCACTGGACATGGTAAAGGTAGGGAAATATGAAATGTTCTCTATTTCTTTTTTTCTTAATTTAATACAGACACAACTAAGGCAAAAACTGTAATACTGTAATATACACAACATTAGCACAAAGGAGGGAGGGGATCCTTCCTGAATCTGTAACATCACTGGCTCTCTAAATTCTACGTGAAGCGAGAAAATATTAACCCCAGGTCTGTTGTGAGTAGGTGAGATACCTGCTGTTAGCCCTAGGGCAATCACTAAAAGTAGTGCAAAGATATGTAGCTGAGGAGCCCATGGAGTGATTGAAATGGAGTGTTAAACATGTTTGCTTCCAGTAAGAAGGCAGGAACAGAGGAACAGGACGAAAAACCAGGTGAGACTCTGAAAACAAAAAATAACCAATGAGCCATATCAATGATTACATTAAATGTAAGTGACTAAATCTTCCAATTAAAAGACAGAGATTTAGAATCAGGCCAGGCATGGTGACTCATACCTGTAATGCCAGCACTTTGGGAGGCCAAGGCAGGCAGATCACCTGAGGTCATCAGGAGTTCAAGACCAGCCTGGCCAACATGGTGAAGCCTCATCTTTACTAAAAATACAAAAATTACCCGGGCATAGTTGCACGTGCCTGTAGTCCCAGCCACTCAGGAGGCTGAGGCAGGGAGAGTCACTTGAACCCAGGAGGCAGAGGTTGCAGTGAGCCACTGCACTCCAGCCTGGGCAACAGAGTGAGACTCTGTCGCAAAAAAAAAAATCAATTTAAAAAAATCAGGTATCAAGTATATGCAGTTTTCAAGAGCTATGCTTTAAATATAAAGGTACAAATGAGTTGAAAGAGGAAGGATAAAGATAAAGAAGGATAGACTACATAAATATACTGGAAAGCTAGAGTGGCTGTATTAACTTTAGACAAAGTAAAGTTCAGGACACGGAGTATTATCAGAGGTGTACAGAGACATTTTGTGGTAATAAAAGACTTAATTGATCATAAAGACATAAAGGCACCACATACTGAACCTCACAATATATGAAGCAAAAATTGCAGAACTCCAGGAAGAAATACACAAATTCACAATTCTGTTTGGAGATTTTAACATCAATCACTCTTTCAATAATTGAAAGAACAACTAAACAAACAAAAAAAAGAAGACATAGAAGATCAGAACGGCACTATCGGCCACTTTGACATAATTGATGAATCCCTTTACCCTGCAGTACTTCCGGGTGTTTTTCCTAAGAAGAGTGTTCTTTTCATTCCTGCAGGGATCAGCTGCAGTAGGTTTAACACGGTTGCGGTTCTGAGACTGCGTCTCCCACTCATTTTCCAGTTTGTCATCTGACCTAAGGATAATCCTTATAGCATTTACTTTCCAGAATAGGGTTCGGCGTTGGGTTTAGTTGTCTGGTCTCTTCTGGGACATCCATCTTTTATGACACTGATATTTTAAAGTTATGCATTCCTTTAAATAAATGGTGTTCCTCTTTGGGGTTTCCCAGCTGTTTCCTGTGGTCGTCGTCCCAGGCAGGACGCTGCCTGCGGGGAGGACCCTCCCACACCACCTGCCTTGTCCTCCATGATATGCTGGTCCCCGGTGGGTGAGCCTGTGTTTCTAGGTGGTCAACAGGGAATGGAGATATGTCCAAACCAGTTCCCATGGCCCTGTGAGAGATGCATGGCGGCATTCTGCAGCCATGACCGTGACCACGTGGGGAGGCTTCAAACAAGAAACACTTACTCTTCCACAGTTCTTGAGGCCAGAAGTCCGAAATCAGGGTGTCGGCAGGGCCAGTTCCACCCAAGTCTCTATGGGAGGAGGGACCTTCCCTTCCCTCCGAGTCTCTGCGGGAAGGTCCTTCCTCGTCTCTTCCAGCCCCTGGAGGCTCCGGGCACCCCCGGCTTGTGGACGTATCACTCGGGTCCCTGCCGCTTTGCCTCCTCCCCTTTGGTCTGTCTCAGGGTTCCTGGTACGTCTCTCTGATGAGGACGTCTGTGATCACATAGTCCAGGACGCCCTCACCTCGAGATCCTTAACTTAATTACCTCCACAGAGACCCCTTTTCCAAATAAGACAGGGTGCAGGCATTAAGATGTGGACAGGTCTTTCTGGGGGCCTCCTTTTAGCCCACTGCCCAGGGCTTCTCTCTAATAAAGGTGGGCTCAGACTGCGCACCCTGTTTTATTCCCTGTCTGGTCACTTAATTCTTAAACAATTTTCATTACCTGGTCCTTATGACAATATTGGAAATAACCAAAGTTTTTTTACTTCCCGTCAAATCACAAGTATCTTCCCATCTCGCCGACGTTGTCTTACAGCAGCTTTGGTCAGCATGTACTGCTCCTGACAGAGGCAGAGGCCGCGTGGAGAGTGGGCCGGGTCGCCGCAGACACAGCAGGGTCGAGGCCTGGCGCCGGCAGTCTCAGCGACGCACTGGTCATTGCCCCAGATGCCACGCGCCCGTCTGGACCTCCGCTGCTCGGCGGCACGTGTGGTGGCCACAGGGTGGTCTGTTACGTGTGTTTGCTCATTGCGCCAAGCCCACCGGCCGGCACGTTGGTTGTTCCTGGTTTTTATTGCTGGAAGTGGCACCTCGGTGGCCAGCTTTGTGGCGCAGGGATATTTTGCAGGGCTGTGACTTACTGTGTGAACTAGCTCCTGAGGTGGGCTGCTGGGTCAGGGTGTGCGTGGTGGACGGGTGCCGCCAGCCTGCACCCAGGGTTCGTGCTCACGGCGGGGACAGCGTGCTGTTGTCCTGTTCCCTACTCAGAACATCCCATTTCCGAAAAACCACTGAGAGTTTTTAAGTGAAAATAATGTTATTTAAATACGCATTTCTCTGCCAAGTTATTTTTCTTGGTTTTGCTCTTGTTGTTTCTCTGGGGATTTGTGTTTTGCCTTTGCCGTTCCCCTTTGGTGTGAATGTTCTTTGTTTATCCATCTGTAAGAGGCCCTGCTGTCCGGGAAGGTAAATGCACGTGGAAGGTGTAACCCCTTGGCCGCATCCCATTCTGTATGCACGGACTTTGCTTTCTGCACAGGTTTCCTCTTGTGTCCAGTCTGCCCGTCTTTCCCCATTTTCATTGCTGCCTTAGGTGCTTTGTCGAAACGGCCTCCAGCACTTTTTCCTTACACTTTTAAGGGCTATTTACATATTTACATCCTGTTTTAAATTGCTTACCTGTAGTGAATGGACTATGTACTCTGAGGTCGGTTTTCACACAGTAATGGGAGCACTGTCCATCCATCCCTTCGTCTGTCCATCCATCCATCTGTCCGTGGGAGCCACACATGCACTTGGTGCTCCCTGCGCTGCCTGGCTTCAACAGCCCGGGTCCTCCCAACAGCCCTGGGACCTGGACTTCCTCTTGGCAGCTCCAGTAAGAGGCAACAGGCGACAGATGTTTGCAAAGACACCTCTTGTTATTACCATTTTATTTTCTCTGTTGTATGAACTTAAACATTAGGGTGGCAGCAGTCATGTCTTCAGTGAACCAGTTGCCTCACTGGCACTGCCGAACTGGTATGTGTGGTCCAGCCCCACCCCTGCCATCCCCACGAGCTGCCATCCAGCCCCATCCCTGCTGTCCCCGCGAGCCGCCGTCCAGCCCCATCCCTGCCTTCCCTGTGAGCCGCCGTCCAGCCCCGTCCCTGCTGTCCCCGCGAGCCACCATCCAGCCCTGTCCCTGCAAGCCACTGTCCAGCCCCATCCCTGCCGTCCCCACAAGCCACTGTTCAGTCTAGCGCTTCCCTGTGCCAGGCAGGCCATGGCCCTGCACAGCGGGACCCAGCGTCCCGGCCTTGCCAGTGCTAGCTGGCACCCCGTTCCGTGATTGAGTGGGAGGCACAGTGGTCTGGTGGGTGCTCCACCCCCTCTCCTGCGAGGCGGGTAGACATGGAAGCCCCCCAGCTGCTCTCACCCAAAGGCGCCCCTCTTTTTTTGTGGTATTTTTTTTTTGGTAACTTCTGTAAATAAATCCACGTTTGGCCTTCACCACATGACAAAGACTTCAGTCTTGATGGTGGGATCAGCTGCAGACACAAGTCAGGAACCTGGGCGTGGTTCAGGATCAGCTGCAGACACAAGTCAGGAACCTGGGCGTGGTTCAGGAGGACATGGTTCATGATTAAGTCCCTACTACACACTCTAGATAGGCCTCCAGCAAAGTTCTTTGCACTAGGCCAGAAACTGGAAGATTTCTTACAAATTTACAACTAGCCTGCCCCAAAATGGGGAGCATAAAATTTAACAAATATTTATACATGAAGTCTTTTTACAGATGATAAGTAGCTGGAGCCAAATGTGTTTTTAAATCAAAAGCTTCCTATAGAAATGGGAGCCCCCATCCAGTGCAAGGGGCAGGGCCTGTGCTGGGGCCGTGTGCAGCATCTGCAGGGCATCGGGGGTCTTGCTGCCTCCCTAGCACAGAGACCCCAACGACCTGTCAGTCAACAGAGACCCCAGCAGCCTGTCGGTCAACAGAGACCCCAGCAGCCTGTCAGTCAACAGAGACCCCAGCGGCCTGTCAGTCAGGTGTGGAGGCTCACAGGGGAGCAGGTTCCTGACCTCACTAGGCAGTCAGAGGGAGCGTGTTAACCCCGACCATCCAAAAGCAAAATCTACGTCCCACTGTCCAGGAAAGGACTTGAGTTTCTTTAAAGAACAAAACAGCAGAACAAACCCAGAAGAACTCCACGGAGTCGGTATCTTCTAACGTGAGTTCCAACTGTTGAAAATGTAATAAAAGCTATGAAAGTAATAAGACGTTTTAGTTTTTCGTGTCATTACCTTAGCTAAAACCTGCTATTTAAAGATTCTTTTATCAGGCAGCCTTGAAATGCAAAATTCAAAGCAGGTGAAGTGACAGAAGAATGCATTTTCGAACACCCTCAGCCGATGTGAAGGCAGCTGCGTCTGGACTCACCCCTTCTCTGCACAACGCTTGTATTTTGGTGGCCCTGAGTCACTGAAACTCTTCCAGGCCTTGGTCCCTTCTGATAAAAGCGTGAGGCTGCGTCTTTTTAGCTAGGATCTCCCGCCCTGTCGCCCAGGCTGGAGTGCAATAGTAGCGCGATCTTGGCTCACTGCAGCCTGGAACTCCTGGGCTTAAGCCATCTTCCAGCCTCGGCCCCAAGGTCACTGGGACTACAGGTGTGCGCCACCACACCTGGCTAATAAAAGAGCAAAGCTTTTATTCTCTATGGATTTGAAAAATCAGCTCCTTTTCCTTTCTCCGTTCAACTAAGGTTATATATTGGGAACATTTTGGGGGTAAATTTATTTCTAGCATTAGCCAATGTGTACAGCGGTTGCTTGGAAGATTTTGGTCACGGAAAGGGGGGCAGGGAGTGTATCCTGCAGCCCACAGAGTGCCCTCTCTCCCTCCCAGCCTCCTTCCTCAGCCCACGGGGTGCCCTCTCTCCCTCCCAGCCAGCTTCCTCAGCCCACGGGGTACCCCCTCTCTCCCAGCCTCCTTCCTGAGCCCACAGGGTGCCTCCTCTCTCTCCCAGCCACCTTCCTCAGCCCACGGGGTGCCCTCCCTCCCTCCCAGCCTCCTTCCTCAGCCCACGGGGTGCCCTCTCTCCCTCCCAGCCTGCTTCCTCAGCCCACGGGGTACCCCCTCTCTCCTAGCCTCCTTCCTCAGCCCACACGGTGCCCCCTCTCTCTCCCAGCCACCTTCCTCAGCCCACGGGGTGCCCTCTCTCCCTCCCAGCCTCCTTCCTCAGCCCACGGGGTGCCCTCTCTCCCTCCCAGCCTCCTTCCTCAGCCCACGGGGTACCCCCTCTCTCCCAGCCTCCTTCCTCAGCCCACACGGTGCCCCCTCTGTCTCCCAGCCACCTTCCTCAGCCCACGGGGTGCCCTCTCTCCCTCCCAGCCTCCTTCCTCAGCCAACGGGGTGCCCTCTCTCCCTCCCAGCCTTCTTCCTCTGGAGTGAAAAGCAAATCTAGACTTCGTACTCTTTTACCTATAAATAGTGTGGACCTCTACCGGGTAAGGGATGATTTAAAAAGATATCAGAGCCACTGGGGCAGCCACACACCTGATGCGGTTGAAGAATGAGCCCTCCAGTACTCTGTCCCCGCCCACCTCCCCCACGGCTCAGATGTCGTTTGTCATGGCCTTTGCTGTGCTTTTATCGTAATGTCAAGGTGGAAAATCACAGACATATTCAAAGGTCGGACGATGTAGGGAGCCCTGGGATGGGCAGTGGGCCCTGAGGGCCGTCCCACACCCTGTAGCTTTTCATTCCTGTGGATTTCATTAGGCAACGTTGCTCCTTAATGTCTTTAGTGAGATAGAATTCACATACCATAAAACTGCATTTAAAGCAAGCTTGTCCACACGCGGCTCAGGATGGCTTTGAATGAGACCCAACACAAATTCATAAACTTTCTTAAAACATTATGAGTTTTTTTTTTTTTAGCTCATCAGCTGTCACTAGTGTTAGTATATTTTATGTGTGGCCCAAGACAATTTTTCTTCTTCCATTGTGGCCCACGGAAGCCACAAGATTGGACAACCGACAACCCTGACATAAAGTGTACAAGTCAGCGTACATATTCATGGACTCTGAAGCCATCAGCACCACGTTGAAAACATTCTGGCTGGGGCAGTTCACACCTGTCATCCCAGCACTTAGGGAGGTGGAGGCAGGAGGATCGCCTGAGTCTAGGAGTTTGAGACCAGCCAGGGCAACATGGCAAAACCTCTATAGAAAATACAAAAATTAGTGGGGCATCATGGTGTACACCTGTGGTCCCAGCAACTCAGGAGGCTGAGGCGGGAGGACTGCTTCAGCCCAGGAGCTTGAGGTTGTAGTGAGGTTATGCACCGCTGCACTCCAACCTGGGTGATAGAATGAGACCGTGTCTCAAAAAAAAAAAAAAATTCTGATCAACCCCAGGATAAACCTGGCAATCTACCTCCTGTGTCTGTGGACCGGCCTGTTCCGTACATTTCGTGTCCACAAACCACATGCTGTGCCTTCTACGTCAGGTGTGGCACTGAGCACCTGAGGCAGGGCTCCTCATGCGGGCATTGGTGCATCCTGCCCGCCTCTTGCGGGACCATAGGTGGCAGAGGGGGTTTCTTCTAGAGCCCAAGGGTAGGTCTTGCTGTGAGGTGGGGTGGGGTTAGAGAGGTCAGAGGCTGAGGCAGGTGTGGGATGCATTGGTGTTGCTTTCCCGCGGCTCTGCCTCCTCTAGACACCCGTGCTGCTTGCCCACGCCTCTGCTGTCTGAGGGTAAGAAGCGGGTCACAGCATCACTGAAACCCCTTTTGGTTGGGATTCAATAGTAAAGACACAGGCCTTGCCCAGCCTTTCCCACCAATTCCTTTCATTTAAGATCCCTTTTCTAATGAGCTGCGCTCGAGGTCATGTGATGTCCTTAAATTTTCAGATTCCAGAGTATGACATTTGCCGTGGCATTTAATTGATGCTGCAAAAAAATAAGTATTAATTCACTCATTCGCAAAATACATATTTTTTTATTTCTATGGGTACTTAGTAGGTGTATCTTGGAATATGTTTTGGTTGCCTGTTCTGGGCCTGCCTGTGTGTGAGCCGTGGGGAGGGGCTCCTGTTCCCCTAATGCCCAGCGGGCAGGTCCTCCTCGCAGGGCTTCCCTGACCCCACACCGTGCTGGGTGCCAGGGTGGGCTTCACTCAGTGGGGAAACAGTGGGTTTTTGGTTGAAACAAGCCAAAGTGTTAATACTCGTTTCTTCTTTTGTTTTTCAGGTACTCTTTCGGTAAGTGAGATGCATTTAGAGAAAGCTCTGCGAGAGTTGAGCGTTGTGTGTTTGGTATGTATCTTCACGCACTTTTCCTGGCCTCTCCCCTTCCTTAGCCTCTGCCATCAGCCTTCCCAGTATGCACGGAGGGCAGTGATGGGCGCTTGTGATCTGATCCGTGCCTCCTCCCTGGATGTGGGAGCTCCTGGGCTTCCAGGCCCCGGGCACCTAGAGACGGATGGTCGCACGCATGATTGTCGGCATCTCACAGGTGTGATTACCACCGCTTCCCTGGGGCAGAGGGAAAGCACCCACAGGCCCATCCCCCGTGGACGCTCAAGGCTGTGTGCCCCTCGGCATAGAGAAGGTTCACGGTGCTCACGGCACTCACGCTGGTGGGCACTTTGGCTTGTGCTTTGTTTGGTGGAGGGGACCGGAGGTCTTCCCCATCCCACACAACGCAGTCAATACTGGAGGGTGGGAAGAGGGCAGCCACCCAGTGGACAGGACAGGGCCGGGAGGACGGTGGATGTGACCTCCATTGGGCCCGGAGGCCTCCAGAATGTCATGGGACACACGGTGGCTTGGTAAGCAGACCTGACTCCAGGACCTTGGGAAGGATGACCATACCCCCACCCCTGCCTTTCTCCATGACCTCAGGGCGCAGGCAGAGGGGCCGGTCTTTGCTGGTAAAGGCCCTGGCCTGGGCCTCGCACTCAGGCTCTCTCTGCCCCGAACTCTCTGGCTCTCGGCCCCTTTCCCAGGAGAGCAGGGGTGGCCTGTCTGGGCGTGGATCTTTGCCTGCCCCCTTCACAGTCTCAGCCTTCAGGGCCTGTGTCCTTGCGGTAGAGGTCACTTTCTTCATTCTTTTATTCCTCACGTATTTTCATTCCTTCAATATTGAGTACCAGTGATGCTGGAAATCTGGATCGAATCAAAGAAAGGAAGAACATCAGAATCTGTTAAAACGTAAATACAAAGGAACCTTATTCCTGATTTTAATCACCTTGAAAGGCAGGTTCCTGTAATTGCAGACGACCAGGCCACCTTGGCCACTGTCACTCATGGGTTTCCTGGCTGCTGGGTGCCACCTGGCTCGGGGTGCACCGTCAGGGCGTGCGGCTCTGCGTGCTTGCGTCTGTTCATTGTTTCCATGTTTTTCTTAAAGCAAGAAGCAAGGAATTATTTCAGGAATTCCTTTTCTGTTTGCAAATCTGACACAACCTGGTTGGAACCAGCTGGTTTTTTGCCTGCCAGTCCTGTGGCTGCATCAAGGGAGCAGAGTGCTCACGCGTGTGGGAGCGAGTAGACGTGAGGAAGCGTGTGCGGCGGCCTGAGTCCCCAGGCCTCCCCTAGAGTGCTCACGCGTGTGGGAGCGAGTAGACGTGAGGAAGCGTGTGTGGTGACCTGAGTCCCTGGGCCTCCCCCGCAGTGCGCCAGTATACATTCAGTATCAAAATGCCCACAGAGAAAACTACATTCTTCAACATTTAGATAAACAAATCTTTTCTTAGTAAATTTTATTTATTTAAAATTACAACAGGGTGGGTGCAGTGGCTTATGCCTATAATCTTAGCAGTTTGGGGGCTGAAGCAGGACCTCTTGAGCCCAGGAATTCCAGACCAGCCTGGGCAACATAGCAAGACCCTATCACCACAAAAAAAATTTTTTTAATTAAAATTGTACAATCACAACAGTATTATTTTTTCCCAGTTCTTATGAGGAGGGAAAGCTTTAGGTCCTGACACCTGTGTCTAGCGGGAGAAGTCCCTGCTGTCTGATGTTGTGGACTCTGAGCAGTGATCGCAAAATCGAGTCCGTGAGGCAAGAGCCCAGTGCGCGGGTCAGAGGGTCAGCACCGCGGGGGCTGTGAGCGGGCAGGCCGGGGCAGGCTCGGGGGGCAGCGGCTGAGGCTTGTGTGTTCCCTGTGAGAGATGGGCCTGCGAGGCCACGGTGCTGCCGTGTCTCAGCACCAGGGCCACAGGACCCATCGCTGAGGATGAGAGGGCCTGGAGCCCACCCTCCCCGTGCCCCCGCCTGTGAGGCCTCCTGGGGAACACAGGCTCTACTCTAAGTAGGGTGGGGGGGAAGTGCCTGGGGCAGTGGACTCCCAGAGGCAGTGCTGGAGCGGCAGAGGCAGTCGAGGAGCCGGGTGACTCTGGAGCCAGCCTCCCGCGTCCCCAACCACTTGCTGAAGCAAAAGCAACGGGGTCTGCATGGGGGGTGGGACGTGAGCCTGTGTGGCCGCCGTCGGGGGCTGCGCTTGCGCTCCCAGCCCAGGGAAGTCAGTCTTCTGCGTTTGTGTCTCCCTGGGTGTTTTCAGGTGAGCGTCATACATTCTAACTGATTCTTCGGTAGCAGGTGGTAATTGTAGGGACTCAGAAGCGAATTGTTGACTCATTAATGTTAATGTTTTCCGCCTGAGAGCCCTCGTGAGCCTGAGTTTCATGTTGTGTCTGACCCTGCAGCGGCTCAGCACGTCACTTTGGACTGTCGCGCAGAAATTCAGAAGACTCGTAGTAGCTTCGGCAGTGCTCTCCCTGCCTTCCGAGCAGCCATGCGTCTTTGAACTGTCTTCCCTTCCCTGATCTTGGAGAACATAGAGCTGCCAGTTACTGAGGTATGACTCCGGGTGCTGGGCCTCAGAACACCTAGACCAAAGGCACTGGAAGGTCAGGCTTCCTGATCTGAGACCTCTGGGGAGGCTCCTTTCCTGTGGCCTCGTTCGGGACGGCCTGGGAGAATGCAGTTTGTGCGTGCGTTCCTCAGCTCATCCGAGCCGCGTGTGCGTCTGTGTCCATCTCAGTGACATTCCTTGTCTTCATTTTGCACAATGGGCTTTAGTGGAGATCAGGTGGTTCAGGGCGGGGCACGGGGTCGGTCACTGGGACCCTGCGGCCCGCAAAGCAGCATCCTCAGGCAGTGCGTGCCCCGAGGCAGCAGCCAGCCGGCTCTAGGTGGGCCAGGCTTCCAGGGCCCCCACCCAGCCCGGCCACTGGGCACATGTGTTTCTAAAATTAATTAAAACTAAATGAAATAAAAAGCTCCAGTCCTTGGTTGCGTTGGCTGCACCTCATGTGCTCCGTGGCCGCATGTAGCTGTGGCTTCCCCACTGGGCGGTCCCAGACCTTTTTTTTTTTTGAGATGGAGTCTCGCTCTGTCGCCCAGGCTGGAGAGCAGTGGTGCGATCTTGGCTCACTGCAAGCTCCACCTCCTGGGTTCAAGTGATTCTCCTGCCTCAGCCTCCCGAGTAGCTGGGATTACAGGCGCCCGCCACCACGCCCGGCTAATTTTTGTATTTTTAGTAGAGATGGGATTTCACAGTGTTGGCCAGCCTGGTCTCCAACTCCTGACCTCAGGTAACCCGCCCACCTCAGCCTCCCAAAGTGCTGGGATTACAGGCATGAGCCATTGCGCCCGGCCCCAGACCATTCTCAGCCCAGCAGTCTGCAGAGGCTGCCAGTCAAAGATCCTAACATTTCACCAGCAGCAAACCCTGCCTTCTGAGGGCTCGTGGCTCGGCGTGGGCTCCCCGGGACATGCTCTCACAATGCTGTGGGTGTGAGCGGGACCCGCCTGAAAATACACACGGCTGCTCTTAGTGAAACGGCCGCTGGCCGGGAAGTCCGCACAGCCCCCGTCGCTAGTGTCTTCCTTTTTCTCAGGATGACCACACCATCCACAGAATGTTTACGTTTCTTTTCTTTTCAAGGCAGAGTCTTGCTCTGTCACCCAGGCTGGAGTGCAGTGGTGCAATCTCAGCTCCTTGACCTCCCGGGCTCAGGCGATCCTCCCGCCTCAGCCTCCCGATTAGCTGGGACTACAGGCGCACTGTCATGGCCAGCTAATTTTTAACTTTTTGTGGAGATGGGGTCCCACTGTGCTGCCCAGGCTGGTCTTTGGGTCTCCGTTCACATCTCTCTACTGTTGTAAGAGCCCCTCCAGCGAGCTCGCCTGCTGCTGTCCTGGGCTCTGTGTCCCAGGGTCCTGCGCCCCTGTTCAGACGGACGCGACTGCTGCTGTCCTGGGCTCTGTGTCCCAGGGCCCTGCACCCCTGTTCAGACGAACACGACCGCTGCTGTCCTGGGCTCTGTGTCCCAGGGTCCTGCGCCCCCGTTCAGACGGACGCCACCACTGCTGTCCTGGGCTCTGTGTCCCAGGGTCCTGCGCCCCCGTTCAGACGGACGTGACCACTGCTGTCCTGGGCTCTGTCCCAGGGCCCTGTGCCCCCGTTCACACGGACGCGACCACTGCTGTCCTGGGCTCTGTGTCCCAGGGTCCTGCGCCCCCGTTCAGACAGAGGCGACTGCTGCTGTCCTGGGCTCTGTGTCCCAGGGCCCTGTGCCCCCGTTCACACGTACACGACCACTGCTGTCCTGGGCTCTGTGTCCCAGGGCCGTGCGCCCCCGTTCACAGACGGACGTGACTGCTGAGCAGGATGAAGCTGCGTTCGTCAGGGCCGCGCTTTCCAGGACGCAGGAAAACCACAATATTTGTTAAACCCCATTCTGCCGTCTGTGTTTCTGCTGGAGTTTAGATAGAGCTGAGCTTTGAGGGCTGCTGAGTTTGGTAACATTCACTTCAAAGAAGGAGCCTGACGGTAATGAATTCCGCAGCCCCGAATGTGGCCGCTTCCTGCCGCCCTGCAGCGAGTGCACCTTTTGATATTCAGTGAGCCTGGATCTGGGAGTGTCTCGAGCTTCCAGCCGCCCTTGCGCATTGGAAAGGATGCGGGAACCCGAGAGGACCCGCAGCAGCGGGTGGCAGGGCTCCGTGGGGCTGCCTGCTTTCCCTCCAGGACCAGACCGCCTTTGCCGGCACCCTCCCGACAATGCACCGTCCCCCAAGTGTGGGCCTGACCCCCAGTTTGGCCCCATCCCCTGAGTGTGGACCCTGTCCTCCAGCGTGGTCCCCGTCCCCCATGGGGCGCCATGCCTAGCACCTGGTTCTGTATGGAGAGCGGGCTCTGGGAAGGGGCTCCCGTCTGCAGAGTTTGGTGAGGTTGAAACAGCAAAGGCCACAGCCGTTGTTCTGGGACTGAGACCAGGGCCGGTCCCCAGTGCTTCTGGAGACGCTTTCTGGCCCCTCCCAGGCCTGGGGCAGCTGGGAGGGATGGCTGGGCTTTTCAGGCGCGGGATGGGACAGCATTGTGACCCCACTGGCCGCTGAGATGTGACCAGGGGAAGGAGACACTCGTGGTGAGGGGTTCTGGAACCAGGGGCAGCCTTGTGTGAGTAGGGGGCAGAGTGCACAGGCGCCAGGGCAGGGCTTCCTCTGGCTCAGCTCCTGGGCCACTTTGCCAGGTCTTTGTGCCCAGATAGAGTCCCAGAGGAAGACCAACAGGTTCCCAAGGCCTTTGGAGTGTTTTAGGCCCCCAAAATCGTTTTGTAATTTCTTTGTGATTTTAGCCTGATGGACTTGGGTGTGTACGGGTGTCTACCTCCAGGCGATCCTACCCCCATCTTGCACCACTGGGCCCCCATGGGGGTGTAGGGATGGGCCCGTGGGGGCGTGGGGATGGGCCCGTGGGGGTGTGGGGTGGGCCCGTGGGGATGTGGGGAGGGGCTCGTGGGGGCGTGGGGATGGGCTCGTGCAGGGAACCGGGCTGTTGATGGTGACTGCCTGTGGGGAGGGGCTGGAGGCCTTTGCCCCCCTGCTCCCTCAGGGCAGTGAAGTGAGGGTGTCAGCTGGGGGCATACAGAGGAGTGAGGGTCCCAGGACCCAGGGAAGGGTTCTGGAAGTCTCCACCTTCCCAGGATATTCCTTTGTAGGAAGTGGGTTCTGTTTCTTACTACAGTCCCATCCAGGGGAGAGTTGGACAGGCCAGGGCCTGAGGGAATTTGGGGTCCTTGGAGTAAGAAACTTGGTTGATGAATGGTTGGTTTATCCTTATCTTCCACTGATGAATGATTGGTTTATCCTCATCTTCTGGAAGGCCAATGCCAGCTGGTCTGGGGCCTTCCTCCATGCTGGGCCAGGTGTCAGCGCCAACACACAGGTGGCCTGGGTCTCACTGGGATTGGACTGTGGTTATGCTGAAAACACGTGGAGGCTGGGGGGGCCCATCCACGTAGCGGGTGCGAGGAATGAATCTCAGCAGCAACGGGCGCTCCTGTGTGAGCCACGGAGGCAGGACGGCCAGGCTGTCCCAGCGTTGGGTGCCTGTGTGGGGCCGCGGCCCAGGTTTCGTTGCAGGTTGTGCTGGAATTCGGTTATTTGTCGCTACATTCGGAGGCTTTCCAAGCGTACCAGGCCCCTCCTGGGTTTTGCTGCTGTGCTCTTGCCAAGCGGGAAACTTCCCCACCTCTCAGGTCTGCTTTCTAGGCTGTCCCCGCACAGGCCAAGTGTCGCCGTGCGTGTGCGGGGCCCCAGACACTGGGCTAGGGTGTTTTCCATTGCGGCAGCACCTCCCGCCAGCCATTGTGAATTAAATGCTCCCTGTGACCCTTCACCCTTGCGGCTCTTAAATTCGTGCTTTAAAAACAGCTTAATGAGGGGTTCACTGGCCCAACTGGAAGTTTTTATTAAGCCCTATTAGTGCTGGAGCAGAGCCTGCCTGCGGGAAGCGATCGCCGGGTGAGCTCCGCCTGGGCTGCACCAGGCTCCACCAAGCAGCCCCAGTCCCCGCCCTCCTGTCCCTGCTTTAGCTGATGGCCCTTCCCTCCCCTTCCCAGCTCCCAGGGTCAGGGATGCAGTTTCTTTTAATTAAATTATTCCCTAATCAGAGGCAGCCTCCACGGCCTCTGCCGTGAGCTCGCTCAGCTGCCGGGCTGCAACCGGTAGGCCGAGCCAGCTCCTCTCTGGGTCCTTTCTCTTGCATTCCTGTGTTGATTTAATTGCACGGCCCCTCCCTGGGGGAGAAGCATCCTGTAGAGCGTGGTTCCAGAGGGTTCCCTCAAACCGGGAGGCAGAGCCCTTCCCTGTCACCTGGGGCGTGAATGACTGTGGTCCTGCGTGTCTCTGGTCTCAGTGTCTGGTCGTGTTCTTCATAGGAAGGACAGGGAAGCCCACTTGGGTGACTTTTAGAGCCCGCCACGTGACATGGGCTAGCTGTGAGCCATCTCCACGGGCCATTTCCAAGGTGAGAAAGGGCTCTTGAGCAGCTTCTGCCACTTCCTCACCATGAGCGGCCCTTGGTTGGCCATGAGAGAAGGAGAGGCTGCCCTCAGACTCGGCTCCATCTCTGGAGGCCTCTGGGCCTGAGTCTCCGCCTGGGTGCAGTGGCCCTTCTGGACCCTCCAGTGCTCTCCACTGGGGTCTCGGGGTGTTTCTTGGCTCCAGGAGTGGTGTTCTCGCCTGGTGGCTTCTCTGTCACTACTTGCCAGGCTGTCTTCTTGGGCCACAGGGACCCCAGCATAGGCCCGGGGTGCCGTCCAGGGAGGACTCCTATGGCTAGAAGGGGAGGACTCACAGAGAGGAGAGGTGGCAAATGGGGACCCGGGGAGCAGCTGACATCCTGGCTGTGACCTGCAGGGTCCCTTGGGTCCTGCATGCAGCCAGCACAGTGAAGGAGGAGAGGAAGCCTCTGGGTGGATGCCGGGACCCCTTAGGGTGTGGGCCGTGGTGCCGGGTTCCACCTTCTTCACACATGTGCGTGCGCAGCTTTGGTGGCGCTTGTTTTTAGGGTAGTCTTCTTTGGTGGCGCTTGTTTTGAGGGTAGTCTTTTTTCATCTAATTTACATCCACCCCGTGTTAACCTCCCGGTTCCGTCCATTCTTATCTTCATGCCAACTCAGATTTGTACCCAAACACAGACGTGCAAACACACGTGCGCACATGCGCACACACAGACACACGTATGCAGATCCTGTGCAAACACACGAGCACACATGGACATACACAGATGCATATGCAGATCATACGCAAACTACACACATGACACAATGCAGATCATATGCAAGCACGTGCACACATGCGCACAGACCTGCAGATCTTATGCAAACACGCACATACATGCACACAGACACGTATGCAGATCATATGCAAACAGGTGCATGCATGCACACACAGACATACGTATGCAGATCATATGCAAACGTGCACACGCGCACACAGACCCACGTATGCAGATCATATGCAAATGTGTGCACACGCGTATGCACATATGCAAACACAGGTGCACGCATGCACACACAGACATATTCAGATCATATGCAAACGTGCACACATGGGCATACAGACCCACCTATGCAGATTATATGCAAACGTGTGCACACATGCGCACACAGGTATGCAGACCATATGCAAGCACACATGCATGCATGCATACAGACACGTATGCAGATCATATGCAAACGTGCACACGTGCACACACAGACACATATGCAGATCATATGCAAACACGTGCACATGCACACAGACACACATGCAGATGCACATACAGGATTTAGGGGTAAATGTTTGCTTTACTCAAACAGGGCCATATTAGATACATTTCTTTCATTCCCTTTTTTTCACTTACTAATATCTGGTGAAAATTACTAAGTTGAACCTAGAAGAAAAGCATATATATATAGTTTTTCTTCAGAGACAGGGCCTTGCTCATTTGTCCAAGCTGGACTGCACTGGCACAATCACGGCTCATTGCAGCCTCGACCTCCGCAGACTCAAGTGATCCTCCCACCTCAGCCTCCCAAGTAGCTAGGACCACAGGCATGAACCACCACACCCGATTAATTTTTTTATTTTCTTTTTTATAGTGACAGGGTCTTGCTATGTTGTCCAGGCTGGTCTTGAACTCCTAGGCTCAAACTGTCCTCCTCTCTTGACCTCCCAAAGTGCTTTAGGGGATTACAGGCATGAGCCACCACGCCCTCCCAGAAAATAGATTTTAAAGGCCATTTTGTCTCATTCACACGATCATTAACATTTTGTTGGTTTTGAATTTCTCCCATCACGTTGTTAGCCATTTCTGTTTTAAAAAATTCTCTTTACTATGCAGAATTCTAAACTACTGAAGAAGTGTTTTGTTGCTGTGATTCATACTTCCAGTGCTGAATCCACTTGAGTGGCTTTAATCTAGAATCTTCAACGTGGCTTTTTAATTGTTTTTAACTGTATGGATGCAGGATGTTTGGTGGCATCTGCTCTTCATTCCTAGTGGATTAGTGACAGTGACAGTGAGCAAGGGGCTTCCTGTGTGGCTGAAGAGGGCGGTTTCGTCACCACCCATTCCGCAGGGGGCAGCTCAGCCCAGCAGGCATTTGGGGACTCGCACCCAGCACTCTGCGGACGGGGGTCTGACTGCACCCGCTCCTCCCCTCCACCCCCCGCTGCCGGCTGGAGGGCACAGTCTGTGCGGTGGCCTTGCCACCCCCTAGCAGGTCTGCATCCGTTCTCCCGCCTGGGCCTCAATACTTGTTTCCTCCTTTTCCTCACTCTCCCTTGCCTAAACCGCCATAGATCATCCCCTTTATGGGTCTTTTCAAAGAGCTGGTTTTATCTATCAGAATTTTAAAATATACTCTAGCTCATTCGTTTTTGCCTCTTGTAGTTGCTTGCTTTTTCTGGGAGAAAGTGGTTTATCATTTCCAGTGCCTGGAGTTGGTTCAGCTATTTTCTGTCTCTTCTTCTCTGCTAATGAAAGCCAACTGGAGGGCGGCTACCCACTTCTGGGTATGTCCCTGCCCTACCCTGTCATCTGAGACCCCCGGCTGCCCCTGACAGTGGCCGATGGTGTGGTTTTATAACCTTCAGCGCTAATGCCTCTAGACCAAGGACAGCCTGGAGAAATGCTTCGAAAATGCCACATGCTCAGGGTTTTACAGGTGGCCTTTTGTTTCTCAACTTTGATTTTATTACACTGTGGCCAGTGTGGCCTGAAGATTGTTCTTTTAATTATTAAAAAAAAATGGGCATGTGCATGAATAGTCAAATTGTATTACACGACTTATAATAAAAACAGAAGCCCTTGCCGTACCACTTCTCAGCCACATGCTGTTCTCCAGACAACCCTTTTATCACTTCCTGCACTTAACTCTGGTATTTGTCTGTCTTTCTGACTGATAGGTTTATATGGGTTATTCTTCGCATACCACGGTTAGACACTGTGTATACATGTCCTCTTATGAACGACAGGGATTGCCCTCACACACCCTAATGTTCTTCTCATCATCATCAGTATAGCTGTGTCACAAGTATAATTTTTATTAGTTTGATTGTCTTTACATTATTTTGACTCTGTAAATATTGTGACTGCTGAGCCAAATAGTGAACTATAGTAACTTTTTTTCTAATAACTCTTCATTTTTCCTGGAGTTCATAGTTGCCTTTTCTATTTTGATTGGCTTCGTTTTTCATCTCTGATCATATCTCACTCATTTGTTCCAACTTTACCAGCACAACTGGTCAACCCTTTCCAATACTGTTGTTTTTACAGAATCAAACACATTGGACAATCCATCAGTTTTTTCTCTCCACTTTGTGAAGATTTCCGCTCAGGACCTCATTGTTACTGCTTGGAGCAGATGCTTTGTAGGCCTCTGGATTTGGAGATTGTGGGGCAGGTTAACTCTGCCAGATTGGGGGCCACTGATGAGTTTGTCCCTCTGCCCATTCCAGGGATCCTAAGATGGTTCCCAGGAGCAGGTGACCTCATTGTATTGAGGGTAAGGCTCAGAGTCCACAGCCCCTCCTCCACGTCCTTCTAAAGCAGTGCTCTTAGGGAGGATTTCTCTTTTTTAGAGCTGGGATCTTGCTCTGTTGCTCAGGCTAGTCTCAACCTACTGGGCTCAAGCTGTGCTGCCACCTCAGCCTCCTGAGTAGCCGGGACTATTGGCTTCCCTGAGAAGCCTGATGCTTTAGTGGGGAAGGTGTTTAGAGACCAAGACGTGGGTGCTGGGGTGCCCGTTACTACTGGGGTGCTGCAGCTTCTCAGCCCCTCAGCCGGCAGAGTTAGGAAATACATGGCTGTTCAGGAAGCCACGCAATGGGGAGGAATGAACTGTGGACAGCTGGGGACCCTCGTAGGCCACAGTGCACCGTGCCAGTGTTAGCAGCTGCCACATCCGCCCCACACTCCTTGCCCCTGCTGTTTTGCCATGACGCAGATCCCAGGCATCACATTCCTGCATTTGGAAATGCCTCCTCGTACACCTGAAGACAGGCCTTTGCAACAACACGACGCCAACACCACATCACACCCGAAAACCCAGGCGACTTTCACACAGGGCCTTCGCAACAACACGACACCAACACCACATCACACCCGAAAACCCAGGCGACCTTCACACAGGGCCTTCGCAACAACACGACACCAACACCACATCACACCCGAAAACCCAGGCGACCTTCACACAGGGCCTTCGCAACAACACGACACCAACACCACATCACACCCGAAAACCCCGGCGACTTTCACACAGGGCCTTCGCAACAACACGACACCAACACCACATCACACCCGAAAACCGAGGCGACTTTCACACAGGGCCTTCGCAACAACACGACGCCAACACCACATCACACCCGAAAACCCAGGCGACTTTCACACAGGGCCTTCGCAACAACACGACGCCAACACCACATCACACCCGAAAACCCAGGCGACTTTCACACAGGGCCTTCGCAACAACACGACACCAATACCACATCACACCCGAAAACCCAGGCGACTTTCACACAGGGCCTTCGCAACAACACGCACCAACACCACATCACACCAGAAAACCGAGGCGACTTTCAGACAGGGCCTTCGCAACAACACGACACCAACACCACATCACACCCAAAAACCGAGGCGACTTTCTTCACGTCCATGTTAGTAATGCCTTTTCTCAGCTGTTTGTCCACACAAGGGCTGGCCACGTTAGGTGGACGCCCGTGTGCTGTCTCCCTGCTTCAGGTCCTGCTGGATCAGTTCCCCAGTGGCCGCTCTGCCTGCCATTCTGCCTACCTGGCTACCAGTCGCTGTGGGCTGGGGGTGAGAGCTCACAGCTGGATCAGAACCCCCTCTGTGGCCCCCCTCGGGAGGTGGCTGCCTTCTCCCACCTTGCATCGGAGGCGAGATTGTGCAGGGACCAGAGGCTGCCCTGGTCTGCCTGTGAGAAAGCCCCTGGGTGGTTGCTGCCAAGGAGCATGGCTGGGCCTGCGAGACAGGGTGCCCCGATCTGCCTGGAAGTTTTCTGTCCAGGCCGCCCTCCCTCATCGCCTCTGTCCCGTGTTGGCTGCTTGGAATGCGTCTCTCTGGACCTCATCTGGGATAAACAGCTGCTTCTCTCCCCTTACTCCTCAGCTGTGGGGGAACGCTGGTTTCCAGGCCCACTCACAGGATTTTTAATGTTCCGCCCAGACCTTGCTAACACCTCTCAGCGGCTAAGCCTATTTCTGTAGATTCTCTTACTTATGTTTTGTTTTTAAATTTTCTATGTAGTCAATCTTTTTTACATTTCAAACCTTTTAACCTTTGTTTTTCTCCTAAGAATTGTATAGTAAAACCCGCACGGGGACCGCCTGGATGCCGTAGGTTCTGTTCACGGGGTTTGCTGCGTTGTTACGTAGTGGGTCTCCTCGCCCGTGTCCCCCGTCCCTGCGTCGGTGCTTCAGCGCACATCAGGGTGGGGCTGGTGTCAATGCTTCCCACATCATTAGCTGGAACTCACCGCACACTGCGTCTTTCCCTCCATAAAGAACTTGCACGAGCCCCATCAAGGTATAGGGAGTGGCCGTCACCCCAGAAAGTCCCGTCATCCCCACTCGTCACCGCCCGCATTTGTACAGAGATACAGCTGTCTTGTTCTAAGGGCGAGTCCCTGTGAGAACGCGTGGAGCGTTTTGTCCCTGCCCCCACACACTCCGCCGGGGGGTTTGGCTTTGTGCCGGTGCCTGGCTGGCGGGTGAACTTTCCACAGGGCCTGCCTTGTCCACGTCTCTGCAGGGAGCGCAGGTCCGTGTGCCCACCCAGGAGGTCTTGGACCCAGCAGCCCCTCAAGAAGGGCTATGGCGACTGTTCACCGCAGGAGGGCTCTGCGCTGTCTGAAAAGGGGAACAGAATGCCCCAGTGGAAGCAGATTTGCAGGTGATATTAGGGAAGCTTCCTCCTGCCTTCTACTTACCTGGACTTCTTATCCTCCAAGGCGCTTGACTCACAGTCTTACCTCCTTGAGTTGCCTCCAGAAGAAAATGGTCTTTGTTTTACTGAGTTCCTTCTAAGCGCAGTCTGTGATGGGGCCCGTTCTGTCCTGTCCTCGCCCTGCTGAGCACTGAGACAGAGACCCAGGCGACCTGCTGACCGAGGCCAGCTCACGAGCCTGCTCTGGGCCACGTGGTGCCGAGTTGCTTCCTCCTTCAGGCTCTGATGACACTGAAGCTCCCCGGGGAGAACAGCGGTGTCCTTTGCTGCTGGAGATGCCTGCAGATGCTTGCTCTGGGCATGCAGGGGCCCCTGGGGAAGGATCCGCGCCTGGCTCCCTCTCTCCATCTGTCCCTCGTTTTGGACGGGAAGTCGACTATCATTCCTGACGTTCCAGTGTAACGTGTTATGTTTCTCTGATGGCTTTGGGGATTTTATCTTCCGTTGCCAGTTTCTTGACTATGATATGCCTACTTTTTACCAAATTTGGATAATTTTTGCCAATATTTGGGGGGGTTGCCCCATGTTCTTTCTCCTCTCCTGTGGCTCCACGGACATGGACATCAGGCCTCTCCCTGCCTTCCACGAGCTCCTGGGCCCTGTGCTTCTGTGTGGTGTTTTCTAAAAGCCTCTCATCTCTAGAATGAGTCACTGTGGCTGCTATGTCTTCGTGTTCACTGCCTTTTCTTTCGTTCTTCACTCTGCTGCTGAGCTCAGCCAGGGGCATTTGTGCTCTGGAGATTTTAGTTCTTGCTCTGGAGTGGGCCTGGCCTTCCTCCGAGGCTCTGTGTCTCTGCTCAGCTCTCCAGCCCGCCTGCCTGGCAAGCACGTTTTCCTGTGCTTTCCGGTCCTGATGCTTTCCTGCGTCCGTGTGGAGCCAGCGCTTGGGGTGTGGTGTGTAGAGAGGGGAATGTGGACATGCAGTGCGTGCTGTGGGGGCTGACGGGCTGGGGCCGGTGTGGATGTCGTGTCGGGGGCCGAGCCAACGGGCCAGGGCCAGTGTGGATGTCATGTTGGGGGACGACGGACTAGGGCCAGTGTGAATGTCTTGTTGGGGGCCCAGCTGACGGGCCAGGGCTGGTGTGGATGTCCTGTTGGGAGCCGACAGGCTGGGGCCATTGTGGATGTCGTGTTGGGGGCTAAGCCGACGGGCCAGGGCCGGTGCAGATGTTGTGCTGGGGGCCGACAGGCTGGGGCCAGTGTGGATGTCCTGTCCAGCAAGGCCCTGGAGGTGGTGTCCGGGCAGTCTTGACCGAGGCCGGAAGGATGGTGCCGGGGGCAGGAGCCTGACTGCCTCGGAGGAAGGGGGTCCCGGGGCGGAGCTGTGGGGTGGGGAGCCCATTGTGGATGCTGGCTGCTTCACCCTCACCCCCACGTTCTGTCTGTGGGTCTCCGTGAGGCTCCTCCCAGGGCGGCCCTGCCACATGATGTAGCTGAAACCCAGTCCTCTCTGCACACCAGTGTTTCTAGGAAAACACTTCCTGTCTTTCTCCCCAAGACCTCCAGGACGTGGGCCTGAGGTCATCACTGCCTCCTTCAGTTGCTGCTGCCCGAGGCCCCCAAGAGTGACCCACATGAGACTGCGGTCCAGACGCCCTCCCTGCCTCTGAGGGCGCACACTGTCCAGAGCGGGTCTGTGGGTGGAATGCCCCCAGCGGCCTCCGGGCCCCTTGTCTGTGGGGCCTGTGCCCTGGTGCTGCCGGCACTGCTGTCCTCACGCGAGCGCTGGAGATATGAGCTTTCCCAGGGGGGCTCAGCAGTGATGAAGGTGGGGCAGGAGCTGTGTGTGTCCACCATAGGTCCTGACAGAGATGAAGCAGAGGCCACAGGGCTGCCCTGCCCCCTGCCGCGGGCATGTGGGGTGATTCCCGCCCACTTCTCAGGTGTGCCAACCCCCACGTTCCTTCCCTGTGAGTGTGTGAGCTCACATAGCCCCTGGACACACCACCCTCCACGTGGGGTGGATCGTGCCTGTTGGCCACACTGAGCACACCTGGAAACGCCGACTGCCGAGTGTCAGGGGAGGGTCTGGAAAAGCCGCGAGTGAAAACAGACTGTCCCCCGAGACTGTGTGGTGAGGGGAACACCTGATTCTGCAGCCTGGGAGTCCACGCCGACATGCCGACTGCCCACACAGGTGTCACAGCAGGGATGTGGATGCTACTGTGCTGTGCGGGCTCCAGCCCAGGAGGCCCCGTGGGAGGAGCAGGTGCCGAGAGCTCGTCCCACCGCTACTCGGGAGTGAGACCCACATCCCACAGGTGTCTCTGAGCAGGCGCCCACCCCAGGACTGGCTGAGAGTCAGGGTGCACCCCAGGGCACTGGCCCCACGTGAGAGTCGGGGTGCGCCCCGGGATGCCGGCCCCGCGTGAGAGTCGGGGTGCGCCCCGGGACGTCGGCCCCGCGTGGTCACTTAAATTCACATCCAAGTGAACCAAAGTTAAATGTGATTTAAAATGTGCTTCTCAGCCACGCAGGCTGCCTTTGAGTGCCTCAAGGCCTGAAGGGCCGGGGCCCTTGAGGCACACCCCGTGACCCAGGACAGCTCCGTGGGCACAACGTCCCCGCAGCCCACGATGGCCAGCACTTTTCTGGGGTCTCATGAGTCCCTTGGAGGCTCGGCACACTTCAGCCATTTTTCATGCCCGGGACACAAAAGACAAAGAAATGGTCAGGTGTGGTGCCCACCAGCCTGACTTAGGTGAAATACTTGGAACACATTAATCCTAAACACTCTTTGCCGCGAAGTCTAATTTCCGTGGACGGGAAGCATTTTCGTATTTATCCAAAACCAATAAAGATAGCTAAGGTCATTACTGCGGATTTGTTTCCCAAGAGCTGGTGACACCTGCACAGAGCTGAGCCACAGGGACACCTGGGGCTAGGAAGTCTGGTTGTCACGGCAACCAAGTACGAACAAGCCGCGCGGCCGGGCGCAGGGGTCACTGAGGCCACTTCCTGTTTCTCGGCAGCGCCCACGGACAGCCTTAAAATATGTAACAGTCCACGAAATTCCTCATAACTGAGAGCGTGCAGTTAACGTAATTTTATCTAAAGCACGAAAGCCCTTAACCAGCACTTTCAGAGATGTCTGGTTACTAGAAAATGCCCTCCCATTTGCCATCTGATCTCTGGTTTAACCCAGCCAGCCGCCCCGCGCCACGTCCCGACGCCATGTCCCCAGCTCTGCACCTGTATGTCTTGCGGGCAGCAGAAGGGCGGCCCTCCTGTGAAACGTCCTCAGGACGTGAGACATGGCCAGCGGGCAGACGCAGCTGTGAAGCTCAGGCCGGTTCTGGAGGTTCCTGTGCAGAGCTTGGCTCTGGGTGACCACAGGCCAGGGAGCTGCAGTCCACTCCAGACACAGCCTGGTCAATCCCAGAGGAGGGAAGGAGCCCACGGTCAGGAGGAGGCCGGGGGTGCCGGGCGAGCACAGCAGTACTCCTGTCCCCTGGGACACCTCTGGGGTGGGGCTGACATCAGGACCTCCCAGCACCCCTGCAAACAGCCCCGGTACGGGGGCAGGCATGTCTCTTAGGGGAGGGCAGCCCTGCCTGGTCATCTCCAGTGAGCCGGAGGGGTCAGCGGGCCTGGACAAGCCCCTAGAACGGCACCTGCCCGCAGCACACACGTGTGGCATTTCTTCACGTGGGCCTGCGCCCGCCCACAGCGCACACGTGTGGCATTTCTTCACGTGGGCCTGCGCCCGCCCGCAGCGCACACGTGTGGCATTTCTTCACGTGGGCCTGCGCCCGCCCGCAGCGCACACGTGTGGCATTTCTTCACGTGGGCCTGCGCCCGCCCGCAGCGCACACGTGTGGCATTTCTTCACGTGGGCCTGCGCCCACCCGCAGTGCACACATGTGGCATTTCTTCACGTGGGCCTGTGCCCGCCCGCAGTGCACACGTGTGGCATTTCTTCACGTGGGCCTGCGCAGCATGTGCTCTGCGTGGCCACACCATGGCTGTGTGTTGCCCATGTGCTTGGGGGAGGTGAGATGGTGGTGACCCGTCCCCCATGGTACCGGCATGAGAGTGGCTTTGGGCCTGGTTCCCCACAGGATTGCTTCTGTGTGCTGGGCTGCAGATGGCCCCATACACGTGACTTTAGCTCTGCCTTCAAGATGAGTTTGCAGCATGGCAGCCCCTGGGTGGCGTCTCCATCCCCGACGCTGAGCAGTACTCATGCTCTCAGAGCTCGCTGCGCAGAGAAATAGCCGTAACAGACCCGGAGCTCAATATTCAGGGGATCCCAGAGCTGGCTGTGCAGAGCAATGGCCATAACAGACCCGGAGCTCAACACTCAGAGGATCTGCGAGGGGACACCCGGGAGGTGGCTAGTTGCCAGGAGAGGGGTGTTCCTGACATACCTTCATTTGCTGCCAGGGAGCCAACGAGGCATCCCAAGGCCGCAGGCCTCAGTGGCAGAGCCTGCACTTGTCCCTCTGAAGCTTTTTCAAACATGGTCACAAAAGATGTTTTCCCCGTGGCCAGAGACATGGAGAAGTGGGGTCTGGGGCTCTGCATGTGGGCGGATCACAGACAAGGCCACCTGGTGTCCCGGGGCCATGTGGGTGTGGCCTACCAGTGCCCAGCCCCGCCACTGGCGCGCAGCGAGAGCCGAACTCCCCAGCCCCCATCATCCAGCCCCAGGGGCGTCTGTAGCCCACAGCCCCTGTTCCGTGATAGTGCAAAGTAAGATTTGCAGTGCTATTTCATAACTTTTCAGCTTAAAATATAACCTGTAAAAATGAAGGAAACTTTTAAAAGCTCCCAGCTCTCTCTGGGGCCGCCATTAGAAGCCCCTGGGGTGGCAGAGGGCGGCCCGGCGCAGAGCTGAGTGACAGGCAGTCAAGATGGAAGCGCTTTGCTCCCTCGTCCCCGATTTTAACAGCGAACTTAATGGATTTCCTGTTTCTAACGTGGATGGTGGCTGTCATTTTTGAAGGATCCATCTGTGCTATATTTAATGACTCTCCCTAAGTAACTAAAATAGTTTCCACAGAGTTAATGAGGCCTCAGCTGGCGTTCTCTCCTACAGTGGCCATTGCAATGACTTGCACCTCCAAAGCGTTGTGTTAAATCACGTTTCTTCCTTGGTCAGAGGCGGCTCAGCCCACAACCCACTGGCCCCTCATCCCTCCCTTTGCCGGAGGCTACCCCGTGTCCCTCCCTGTGTCCTGAGGGCTGCCCCCACCCTGCACACCTTCTGCACCCTCCGAGCCTCTGCCCCTCACTGGTGGCCAGGCAGCGCCTGGGTGTCACCTGCCCCAGCTGCTGAGTCTCACCTGCCCCAGGCCCCCAAGTCTCACCTGCTCCGGCCCCCGCGTCCCACGTGCTCCGGCCCCTGCATCTCACCTGCTCCGGCCCCCGGTGATGGTGCTCATCTCACCCGCCTGAGGCACCGCAGTCGCCCCACCCTGCGTGTCTCTCGTCCCACACGGCTGCTGGCCTCCAGGACTTCCGTCCGGAAAACCCCATCTCAGGCTCCACCCCAGCACTCTGCCTGGCCAGCACTGCACCCTGTCCCTAGGCTGGCCTGGGACCCTCCATCCTCTGACTGGGGTCGCCAAGGCTGGTGGTGCATGAGTGTGCTGCCGGCTGCCCAGCCCAGCCCAGAGCAGCCGCCAGGTGCCCCTCCACATGTTCCCACATGCCCCAGGCCGCCAGGCGCAGATCTCGCCTCTTGGTGGAGAATCTTCTGGTTCTTCAGTGGCAGAGGGTCCCTCCTCAACCTCTGATTCCCATAAATAGAAAAGAAAGGTGAGCACGCACCTCTGCCTGGGTTTTATTTGGGGAGCAGGTGCCTAGGAGCTTGGCTGCGGAGTGAGGGACCCCGGCCGTTGTGAGGATGAAGAGGGCTCTCCGCACCACCCTGTGGTCTCTGCCTGCCCTCTGCCCCCATCCTGTGCCTGGCTCCTCTGGTGTTTCAGACCCATCCATACCCATGCCTCACACCTATGCACACAGGGCCTGCCCAGCCTGAATGTCCCCAGAGTCATCCCTTGGTCGCCCCTTGGCTCTGCAGAGGCGGATCTAGGGTGAGTTTTTCTTTAGCTGTTTTTAAATCAGTGGTATTAAAACAAGTAGCCCAGGACCCTGCCATCTAGGAAGCGAGCACGAGATGGTGAAAACCCTACAAGCCCTCAGGCCTCGGGGGATGCCCCTCCTGGGCCAGCCGAGCAGGCAGCAGCGAGGCCGGAGTCCTTAGAGACGCCGATTTAGGGCTGAGAGCTGTGTGGCCCTCTGCGTCAGTCACTACGGAACATTACTGATTAGCACTCGGATATTTAGTTCAGAGAAACCACGTTTCCATCTGATTCCAAGGCAGTAAAATTTTGTCACCAATGGTCATGGGAGAGAGGGAGATGGTCATGGGAAGGGAGGGAGGGAGTGTGTCACCAGTGGTCATGGGAAGGGAGGGAGGGAGGGAATGTGTCACCAATAGTCATGGGGAGGGAGGGAGAGTGTCACCAATGGTCGTGGGAGGGAGTGTGTCACCAATGGTCATGGGAGGGAGGGAGTGTGTCACCAATGGTCATGAGGAGGGAGGGAGTGTGTCACCAATGGTCATGGGGAGGGAGGGAGTGTGTCACCAGTGGTCATGGGAAGGGAGGGAAAGAGGGAGTGTGTCACCAGTGGTCATGGGAAGGAGGGAGGGAGTGTGTCACCAATGGTCATGGAAGGGAGGGAGGGAGCGTGTCTGGTTTTGCACTTGGAGAGCTGGAGCGATCACGGGGCTCAGGGCCCACAGCGGTGTGCGTTCTCTCGTGGACCCTACGAGTGAGCATCCGGTCTGTGTCCTGCAGAGCAGGAAGGTCGGGTGTGGGGAGCCTCCCCGGGTCTTGGCCTGCCCAGCCTTCTCCCCATTTGGGTCAGGGCTGTCTTCACAGGGTGCTGGAAGGGTTTGTACTGAAGCAACCTGCAGTCCCCCTTCAACGTGGAGACGTTTGCTCCCCTCCCAGGAGGGGTCAGGGACTGCCCAGGTTGCAGTGGTGGAGATGTTATCTCCCCTCCTAGGAGGGGTCGGGGTGGCCCAGGTTGCAGTGGTGGGGATGTCCCTGTCCCCAGGGCTCAGCATCTCGTAGGGCCTCAGAAGACCGTGCGTGTAGCTGCAGCCGCCCAGGCCTCGCGGCCCATCAACAATGGTGAGAACTGATTCCAAAGTCTAGAGCTCTGGGAAGCCACTCCAAGAGGCGCCATGTGGCATTCGCCATTGTCTGCAGATTTTCTCTTCCGAGTATTTCATCTTAAATTTCCATTATAAACCGAGGCGTCAGAATCCCTGTCGGGGTGTCGGGGGCCTGCAGGTCTGGCCCTGGCCTCGCCATGTGCCTCGGGCTGCCCCATGGCGAAGCCTCTCTTCTGTGTGCCCCACGCCTCCGGTGGCTGCAGACCTGACATCCAGAGCCTTCAAACCCTAAACTGTCTCCAGCAAGGCAGTTATGAGGCTGCGTCCTTGTTTCTGCCTTTTCTGATGCCCCGAGACGCCTGTGAATGGCACAGTACAGTTACCTGCAGCGCTGGCTGGGCCTGCAGGCCACAGGCTCCTGCCTTGGGCACCAGCCTGGCTGTGGATCTGCATGAATCCTGAGGGGGAGGGCAGCTGAGAAGCACCAGTGCCCAGCTGTGCCTGGGTGCTGGGGCACCTGCATTTCCTCCGCACCAGCATCGGGGCATCCAGCCGGCAATGAGCCATTAACATGGGTGCACCGGGCGAGGCGCCAGGGCAGGAGTTGGGTGTCGCACCCTGTCCAGCGGGCAGGGCTCAGGAGCATCTCCCTGGACCGTGCACATGCAGCTTCTCCGCTGATTGGGCCAACGCTGTCTGTGTCGCAGGAAGGAGAGCAGCGGCCGTGGAAGTGAATGTTCCCCACAAGAGCTACTGCCCCGTTACCCAGGCAGAACGCGTCAGGCTCCTCACAGGGTGTGCTCAGTCTCCCGGAAGGCCCAGCACAGCACGAGGTGGAAACGACGCCGGAGCCGTGGAGTGGAGCAGGGGCCCTCCCGGAGCCGTCCCCCTGGCTAAAGGGAAGGGAGGTCCCTGGGGAAGAGCAGGGCGTGCAGATGCTGGCGCCCAGCAGGCAGCGCGTGCAGCTGCGCAACGGGAAAGGCACTGAGGCGGGGGCGAGGACGGCTCCTCTCCCCGGCAGTGGCAGCGTGTGCTGTGGCCCTGCGTGTTGCCGCCTCGTTCGGGTGCCTGGGGCTCGCTTCAGGCAGCGCTGGTGTTTGCTGGGTGAGAGCTGTCTGGAGAGCCCTGGCCCTGACCTTGGCGCTGAGGCCGCCCTGGCAGCGTGCTGCTTATTGACTTTCCTGGGGACGCGTTGTCCGCCACGCTGAGGCGGAGAACAATGGCAGCCCTTGTGCACGCCGCGCAGCTGCTGGAATTCCTCAAGACCCAAGCAAAGAAAACAGAAGCAGGTGGGCCCAGGGCAACCCTTTTCTTCCCAGGGTGTCCGCAAGGCCCAGCCAGCCAGGCGGCTCTGGCTTCCGTGGGGAAGATGGGGCCCAGCGAGCCTGGGGCGTGAGCGAGGTGGAGGGGGTCCCGCTGAGAGACCAGCAGGCGTCAGCTTGGCAGCCTGTGCCCTCCATAAGCCGGGGCAGCATAAGGACTGACCGTCTGTCCATTCAGAGACCAGGGTCGCGCTGCCTCCACTCACGCCGATCTGCTTATTCAGTAATTGGCGCACATCAGTGTGGACTTGCAGGCGTTTATTTTGTACTTTGGGTTACAGTCCAGTGCTGCTGTAGCAGCCTCTTCACGGGCTTTTGACTTTACCGTAGTATCTCAGGTAGAGATGAGTTGCACCAATGGTTGGAGGAAGCTCCCCGCGAGCCTCCGTCTGCTTCCCCTCTGCACTCTCCCGTCCTCTCTGTGGCAGGTAGACACTGCCCCCACAAGCCTCCGTCCGCTTCCCCTCCGCACTCTCCCATCTGCTCTGTGGTGTGTAGATGCTGCCCCTGCGAGTCTCTGTCTGCATCCCCTCCGCACTCTCCCATCCGCTCTGTGGCGCATAGACACTGTGGTGGTGTGAGTCATGTGATCGTTGTCATGCTGGGCAGCGGGTGGCCTCTGTCCCATCCAGCATCCTCAGAGCCCAGGAGGGAGCCCGGCCTGTGGGGTCTCTGGGGCCCTGGGATGTGACCTTCCATTGACAGACGCGAGCTGTGGGCAGTTTCCAGCAGCCACATTCACGGTGGCCTCACCTCTGAGAATAGCACTGGAATGGCGACCCGCATCCGCATTCTTATGCTGGGTTTCCAGTGCGAAGAATCCGTTGGGCCCCCACGTGTCCCCCGCATCCAGTGGCGGAGCTGCTGCCTTATCCTGGGACTGCGAGGGGCTGACCGGTGTTGGTTCCGTGTGGACCCACCATGACCTGCCTCTGCATCCTTGCCTGGCTTCCATGCCCATCTGGGAAGGACAGGGCCAGAGGGAGACACTGCCTCACATGGAGGCTGGGCTGCCTCCCCAGTGCTGCCTCCCCAGTGCTGCTCCCCCAGTGCTGCTCCCCCAGTGCTGCCCCCCCAGTGCTGCCCCCCCATTGCTGCCTCCCCAGTGCTGCCCCCCCAAGTGCTGCCCCCCCAGTGCTGCCCCCCCAGTGCTGCCCCCCCAGTGCTGCCTCCCCCAAGTGCTGCCCCCCCAGTGCTGCCCCCCCAGTGCTGCCTCCCCAGTGCTGCCTCCCCATGCTGTTTCTGGGCTGGGAAGAAGGTGAAAGCTGTTTTCATGCAAACCTATGGGAGGGGAAAAGCTTCCCCCAAAGTCTGCCGGCAGCATGTGTGCAGGGCGCATTCTCAGATGTCAGGTCCGTGCAGCGTCCTGCAGGGTGGCAGGTGGCGGACCTCAGAGCGGGGCCTTTCCCTCCAGGGCGAAGGGTGCCGAGGTCACAGGAAGTCCCGACCTAGGCCCTGGGTCCCACGCCAGAGCTCCCACTCCTGCAGACCTGACCTTGCGTGTCGATGTTGAGACTAATACGTGCGGGCTGGTGTCTCTCAGTAGCAAGATCAGCCCTGTCTCAAGGACCGTTTCCATTAAACTGAGTTTCTGAAATGATTTCTTTGTGAAATGTGTGGCTTCCATTAACTCACCTTTGGTATGTCTCGTTGTTTTAGGATGGGAGTCCCAGCTTCTGGAGACGGGGTTCCTGGGGATCTTCCTGTGCCCTCTGTGGACGCTGTCAAGGCTGCCCCAGCATACCCCCACATCCCGGATTGTCCTGTGGGGCTTCCGGTGGCTGATCTTCAGGATCATGCTTGGAGCA
>hsa_circ_0001571	chr6	3076997	3078169	+
GGTACAGCTCTGCCGGGGGGGGAAAAAGTGGTACCATTTTGGGCGTTCTTGAGCTTCAGAATGCAACCAGACATGTCCTTGAATGTCATTAAGATGAAATCCAGTGACTTCCTGGAGAGTGCAGAACTGGACAGCGGAGGCTTTGGGAAGGTGTCTCTGTGTTTCCACAGAACCCAGGGACTCATGATCATGAAAACAGTGTACAAGGGGCCCAACTGCATTGAGTGAGTAGGGAGCAGGGGTGGGTGGGCTAAGTTCTGAGCGGGATGGGGACGTTGGCTGTTGTGGAGCCGTTGGCTGCTGCGGAGCCGTTGGTGGGTAGAGTGAGAGGGAGCCTGCCAAGATGTCAGGGTGACGATGGCTCTTCGGATTGTTATTGTCGCTGATGTGGACTCTGAGACTGGGTAGTGAAGGACTCTCACAGCTGGTAAGTAACAGAAGAGACATGAACAAGAAGGAAATAGAGAAAGACAAAGAGATAAGTGTGGTGGGGGGACAATGAAAAGGAAACAGGAGGATGGGTGAAGACAGACCTATTCACTCGCTTCACATTTTCAGTGAGGACCAGCCCTAAGTATAAAAATGAAAAGGCAGTTCATTCCTGAGAGGTTCTGAGAGCCTTCCCTTTAAAGCAACCAGTAGAGTGGTTTCACCTCTCTCCCTCCTTTGTCAGAGTGGTTTTGAGAGAGGCTGTTTTTTTTTTTTTTAATCGTTCTGTCCAGCACGGTCTTTTTTCAGGTTACCTTGCTGCTGTTCATGTACTTTTCATTCATTGATTCATTCATTCCTTCATTGATTTACATTTTTGGAGCATGCACTGCCAGTTACTGGGCAGGAGTACTGTGAGGAAGTGAGAAACCGCTCTGCCTTCTAACGCTTCTGGCCTGTGCCTGGAAGAGATCGGTACAGACCCAAGCATGACCCCAGCACGTGGGAGTGATGTGTTGGAGGTGTGCACCAGGCTCTTGAGGCGCTGGCTCTGCCAGCCTCAGCATAGCACCTTTCCTGCCCACAGGCACAACGAGGCCCTCTTGGAGGAGGCGAAGATGATGAACAGACTGAGACACAGCCGGGTGGTGAAGCTCCTGGGCGTCATCATAGAGGAAGGGAAGTACTCCCTGGTGATGGAGTACATGGAGAAGGGCAACCTGATGCACGTGCTGAAAGCCGAG
>hsa_circ_0000280	chr11	18312988	18314523	-
GGAGGAAAAAGAGGTAACTAGTCCACCTCCAGAAGAAGACAGGTTCCAGGAGCTTAAAGTAGCAACAGCAGAAGCAATGTGAGTATAATGAGAAACTTTTATAGTGACGTCTCAAGGCAGTTTAGTAAACGAAGTGAATCATTATATTGTAAGTTTTTTATGGGCCTTGTATGAAATATATAGTTGATTAGAGAAGTTGCTATAAATGGTCTTTCCTTTTATTAAGTCCAAGTTGCCTTCCTAGGACTAATAGGAAAAACCCAGGCACTGAAGTTTTCATTCTTGGCAGCAATAAGATTTTCTTCATGTTAATTTTTTGGTATTTGACTTCCAGTATTCCTAGCTTTGTGTGTAAAACTACTGAGAAGATTGGCAGCCTTCACACAAGCCCAGAATGGGAATGACTTTCTGAGTCCATCAGTAGTGGTCCTGAGACAGTTTGGGGCAGAGATAGCCTCATTTGGAATTGAAATTGAAGAAGTAGGCTGGGCGTGGTGGCTCATGACTGTAATCCCAGCATTTTGAAAGGCTGAGGTGGGCGGATCGCTTGAGCTTAGAAGTTTGAGACCATCCAGGGCAACATGATGAAACCCCAAATACCAAAAGTAGCTGTGTGTAGTGGGTGTAGTGGCATGTACCTGTATTCCCAGCTACTCAGGAGGCTGAGGTGGGAGGATCACTTGAGCCTGCAGTGAGCTATGTTTGTGCCATTGCACTCCAGCCTGGGTGACAAAACAAGACCCTATCTCAAAAAAAAAAAAAAAAAAGTAAAACACTACAAAGTTTATGTTCTCTGTTTTGTCATCTTGTTGAGATAGTTTTTATTTAAAGAGTTGAAAAGTAACGTTTATTCCAGATGAGTATGTTACATTGGTTAGGTTAATTTATTAGCATGAATTAATTTGTTTTAAGAAAAACACATGACACATGAATTTCATACTTGTCTGTCTTGTATAGGACCAAGCTACAGGACCCTCTGGTTTTATTTGAATCCGAGTCTCTGAGAATGGTTTTACAGGAGTGGCTTTCACATTTAGAAAAAACATTTGCCATGAAGGACTTTTCAGGTGTTTCAGATACTGACAACTCATCCATGAAATTGAACCAGGATGTGCTATTAGTTAATGAATCAAAAAAGGGAATATTAGATGAAGATAATGAAAAAGAAAAAAGGGACTCTTTAGGCAATGAAGAATCTGTTGATAAAACAGCATGTGAATGTGTAAGGAGTCCAAGGGAGTCTTTGGATGACCTGTTTCAAATATGTTCTCCATGCGCCATTGCAAGTGGTCTTCGGAACGACCTGGCTGAATTGACAACATTATGTTTGGAGTTGAATGTATTGAATTCTAAGATCAAAAGCACCAGTGGACATGTGGACCACACTTTGCAACAGTACTCTCCTGAAATTCTGGCTTGCCAGTTCCTGAAGAAGTACTTTTTTCTCCTGAACTTGAAAAGAGCGAAGGAGAGTATCAAGCTTAGTTACAGTAATAGCCCTTCTGTTTGGGATACTTTTATTGAAGGATTGAAAG
>hsa_circ_0001573	chr6	7176887	7189555	+
GTTGCTCCGACTGTGTGTTCCAGGAGTGGTGGCTCTGAGGTGTGACCCTGCCCACGTTTGGGCCCAGCCAGGTTCAGCCCCCCAATAAGGAGGGCAGCTTGATAACACAAAGAAAACAGGTTAGTGAAACAGTTTTCACTCGCAGTGAGTCACAATAATGTTGAACGTCGAGTCTTCCCATGCCCTCCTCTCCTACCCTCCCCTACCTCCCGTTTAATTGTCATGCCATTTCCAGGTCCTCCTGAGGCTTTGTTGCAAAATCGTGTTGAAATTGTAACTAGGCCAGACATGGTGGCTCACACCTATAATTCCAGCACTTTAGGAGGCTGAGGCGGACAGATCACTTGAGGCCAGGCATTCAAGACCAGCCTGGCCAACATGGTGAAACCCTATCTCTACTAAAAATAAAAAAAAATTAGCCAGGCGTGGTGGTGCGTGCCTGTAATCCCAGCTACTCAGGAGGCTGAGGCACGAGAATCGCTTGAACCTGGGAGGCAGAGGTTGCAGTGAGCTGAGATAGTGCCACTGCACTACAGTGTGGGCAATAGAGTGAGACTGTCTCACAAAAAAAAAAAAAAAAAAAAAAAAGGAGGAAAGAAATTGTAACTATAACTTGTTAGTTCTTGATCTGATGGGCCTGAAATGTGGGATGAGAAAGGGTGCCAAGGGTTCGTCTCAGGAAGCAACACTTTGGACATCTCTCTCTTTTTTTTTTTCCCTTTTCTCTCCCTCCCTCCCCTCCAAATCCAGACCATGTGTGTTAAAAACTGGAACACCAGGTTCATCTGCTTGGTAATGTTGATCATATCTATGACTTGGGAACTTCATCTGGTTTCCCAGTGCTGATTCCAGTTGGAAGAGATTATATTAGAATATGACCAGTGATATTTATTTTTAAGAGACAGGGTCTCACTCTGTCGCCCAGGCTGGAATGCAATGGTGTGATCATAGCTCACTGCAGCTTTGAACTCCTGGGCTCCTGTGATCCTCCCACTCAGCCTCCCAAGTATCTGGGACTACAGACACATGCTACCATACCTGGCTTCTTTTTTCTTTTCTTTTCTTTTTCTGTCTTTCTTGTCTTTCTTGATGGAGTCTTGCTCTGTCACCCAGGCTGGAGTGTAATGGGGCTATCTCAGCTCACTGCAACCTCTGCCTCCTGGGTTCAAGCGATTCTCCTATTTCAGCCTCCTGAGTAGCTGGGATTACAGGCATGTGCCACCACGCCCAGCTAATTTTTGTAGTTTTAGGGGAGACGGGGTTTTGCCATGTTAGCCAGGCTGGTCTCAAACTCCTGACCTTAGGTGATCTGCCTACCCTGGCCTCCCAAAGTGCTGGGATTACAGGTGTAAGCCACTGTGCCCGGCCCCGGCTGATTTTTATTTTGTATAGGTGGGGTCTTGCTGTGTTTCCTAGGCTTGTCTCAAATTCCTGGCCTCAAGCCATCCTCCCACCTCAGGCTTCCAAAGTGCTGGGATTACAGGTGTGAGCCACCACACCTGGCCTTATTTTATAATAATAACATATATTATTACTAATATTGGAGTGATGTCAGGGAGAAGAAATGTTGCAGAAGAAAGAATGAAAAGTCTAGGATTGTAAATATCCAGAAAGAAAAAAATGCTTTGTGAATAGACCATAAAAATGTTAGTAATGGTCTTTTATTCCCCGAGATTGAGTATCAGAGGGTTTAGGTTGGTTAGTTTGGGCTGTTGTTCCAAAATTGTCCAGGATGTGGTTATAGGGTAGATAGGACCAACTAATACTGGCCAGCTTGCTCTGGTTCGATGATCTTGTAGAAGAGCCCGCATGTTATGGTGGGTTTTTTCTAACGTAGAACAATGAGCTCCATTGTGCCTTGCACCAGCTTCTTCCCCTTCTTCCCTGCTCTGTGGTCCTGAAGGAAGAACTCAAATAGAAGACATAAGAACAAACTGAAGTACAATCTTGTCACAGCCCAAGGGGCTGGTTGTTGGTTCCTTCTGGAACAGATTCTCAGGGATGAGGCCAGTGACTCTTTTCTTTTTTTCAAACAGTGTAGCTATGAGTTTCATTTTATTAATTACGCTTTCAGATTAGAGATGAGTCTCTATTTTTTTTTAATTGTTATTTACTTAAAATAGGAAAAGGAAGTAAATGTAAGTGATCTTGGTGTCATCAGTGGGTAGTGTCACACTTTATACTTTATCCCCAAGGAAGAAACATGTTTAGCAAATATCTTCCTGTCCAGACAAAATGGCAAACAACAAGGCTTTTCTCCTTTTCAAGTGGGATAAGCTTTTGCAATTTTCAGCCCTTACATTGGTTAACTATACTGACTGTTGCTAGGCTTTCTGTGTTTAAGACACTTAGGTAGTTTGCAAGAATGTATCTTTGATAACATGACTGAAAAGAATTTTTACTGGCAATTTGGCTCTGTTTAGTGAATATATTTTTTTCACTTTGCTTATTATTTCCCTCCTCTCCACTTCCTTCCCTTATTCAATGATAGAATTAGAATTTTTTTTATAACTTAAAATTTTACATTTAGTCTTAAAGGTGTTTAACCTGTTCCCAGACTTGAGCAAACTCTAACTCTACCACATTTTTCTTTCCTTTTTCTACACACATACACACACATTTTGTTGTTTGTTTGTTTTTGCTTTTAAAATTTGAGATGGGGTCTTGCTGTTTTGCCTAGGTTGGACTTGAACTCCTGGGCTCAAGCAATCCTACCGCCTCGGCCTCTGAAGTAGCTGGGAGTAGCCCTCTTTTCTAAATGTAGTAATAGGACAAAAGCAAGATCATCTTCAAAACTCATAGTATAAATTGGTGGAAAGTTTGTAACAATTACAGGAAAGAGAGATTTCTAGTCAGTTATGTTGTAATTCTCTGTACATTAAAATTGTGAGGGAGATATACGTATTTAAAAGAAGGAGGTGAGTTCAGTATTGAAGGTATCCATTTATGAATCAAGTATGTAATTATGTGATTGATTACAAAAATTCTAGGGACTGATGACTCTCTTTTTAGTAGTCCATTAAGAAAAAATTGTGTGTACACACTCATGTATGCACTTTGTGTCTACATGTTTTTTCCCTATAGAGAAATCACCCAAAATAAACCTTCAAAGACAGTTAAAAACAGAAAGTTTGAAACACAGTTTTTTTTTTTTCTTTTAATTTTAAAAAATCTTTTGTAGAGATAGGGTCTTGCTGTGTTGCCTAGGCTGGTCTCGAACTCCTGGGTTCGAGTTGACCCTCCCACCTTGGCCTCCCAAAGTGCTGACATTAAGGTTGTGAGCAACTGTGCCCGGTGTGAAGCACAATTCTTCATAAATTTAAAGGGTCTGCTAGCATGGGGAAATGTCATGGAAAGATGAAAGTATAGATGTTTTTTTGGGGGGTGGGGGCTGTAGCTTTCTTCTCTTTATGGAGAAAGATGTGGACAAAGAGGCTGGATCCATAGTCTCAAATTGTATGTTTCTGCGGTTAGTCCTTTTACCTACCAGTTGGAAAACCATTTGATTCACATCTTCAAAATGTCTATTGACAAGGAAGGTACATTTTATCTCTTTACAAGACAAGTGCTTTCCCTAAGATTCCCTTTTGCCCTTTTGGTAAGAATTTAGGCTGGTACTGCAGGTTTGTAGCTGCTCTGGGTGGTACCATTTCTCATATGCTAGGTCATATCCCCTAAAGTTGGAGGAGGAAGCCATGAGAAATCATATTCTTCCTTGTGTTGTTCCTACACGTTCTCTTTACAGCTGAGATGATGAGCTTGATCTTCAGCTGCTGTTGTGGACTCGTAGAATTTATTAGCACACATTGTGGGATAATAGGATCTTAATATCCAATTACCTTATGGTAGGGCTTCAGCTGTAGAATATCCTCCTAGTTAAAATGAGGGAAGCAGTAGACTTCATACCTACTGACTGGACCTGTAGCCATAATAGTCTAGTTGCAAGGAACGCACATGGCCTGAAAAAGTAAATTGTGACATGGCCATGGGCCATAGTTTTCCCTTTGGTCATTCTTTTCATGTCGCCAGGTTTCTTTTAGGTCTGTCCTGAGAGTGTCTAAACTCAGCCTTTAGTGAATGCCTGAACTGTTTTGTCTTTGGTCACTTTTAGATAAAGGCGTGAGACGGGTCAAGTGGAGCCTGAGCATCCTTGCAAGGGACTGAGGCACAGTGTGAAAGAGAATTTGATGCATGGGTATAAATATGAGCTTTAGAAAGTAAAATTTTACTGCAGAGTCCTTTTGGCTGTTGGGAGTGTGCGTAACAGGCAGTACTGTAGGGGTTAAGATAAGGTTGAGAAACAGCTGTAGAATGTGGTTTTGGAAGAAAGAAAGGCAGACATTGCCTCTCATTTGTGCTCCTTGCATTGTTGTGAATATAGTGGTCTAAGATTATAGCCAATAAATGATTTCAGTTTTTTCTTCACTAAGTGAAAAGATGTTCACTTTGGGCCTTTGCTTCCCTTCCAGTGTCAACGAGTACTACCAAGAGAAGAAGACAAGAGGTCAACACAGACTCATTTTCTACTCCGTGTGAATGATAGCTACAGCAGGGGAAAGTTTCATAGTCTATCAGTGGGTCAGAAAATGGAGGTAATCAGCAGTGTGGCGGGAGGGTTCTTCTTTCCCTCCTAGGGTACGTTACCTGCTTTATACATATTTTTTAAGAAACAGGCTTTGATATGTCAATTTGAAATTTGTTTGTAACTCTGATAGCGTTGGCTTCTTAAATCTCTTATAAAATTCAGGCTCCCCATCAGAATCACTGTATTGCAGCAGTGGAGTTAAATGAAACCTGATGTTTCTCATCACTAGTTTTAGGTCTGGAACATTTGTGTAGTAGTGAATAAGCCTAGGTTCTTAGGAGGGTGCTGCAGGGCGGCAGCTTTCTGGGCTTTGTCATTGTTGGCTTGGCCTTTCCCACTCTGCCTAACCCAGATTAGGAAAGGTAGAGAAACCTGCCTCTCATGAGTTTGAGTCCTGTTGGTAGTGCACACTCAGAAAGGAGGCAAGGTTACTTCGTCCTTGGTATGCCAAGACTTGGTTTAAATGAAAGCTTCCATCACTCTGGGCGTGAATGTGGCCTTTAACTGGAGAAAGACAGCGTTGGATGTTTTTGACCTGAATTACAATTAGAGTAGCCATGGCCAGCGCCCCCTGGCAATGACAGAAGCCTAAACTTCCCCATGATCACATCAGCAATTTCCAATTTTCAGTTTTATAGCAGAGGCTTCTTAGAAGCTTAAACCCCTGTCCCAATGACGTCAAGTTCGCCCGCTGGCTTGGAAGGTTCAGACCTATCTTCCATCAACACCATGATGTCGGCGGTCATGAGTGTAGGGAAGGTCACAGAGAATGGCGGGAGCCCCCAGGGGATCAAGTCCCCCTCGAAGCCTCCAGGACCAAATCGGATTGGCAGAAGGAACCAGGTAAGTGTTCACACCTAGTGGTGACCTCTGGTGGGTTCAATCCATGAGAACATTGGGAGATGTTTCCGAGTTTCCTATGATAAAACCTTGGAAGAATTGGGAATAAAACGGACATACCCAGAGGCCTTGATCATTTTTCAAGGGCAAAATTTTTATGGCTTATGTTAGTTTCCTTTCATGGAGAAGGTTTTCTTTGCTGTGGTGTCGATGTTGGTGGAAGTGCCCTTATTTTTGGCCCCACCATTGGATTTTAACTCAAGCTTTCTTCACTTGATGGCCATGGCAGGGAACATCACTGATTTCTGTGATGTGGTTTGTTTCCTCATTCACACAGCTGGCTATTTTTAAGTATCTTCAGATTAGGTAGCAAATAAGTATTGCCTGTGCTAGGGCTGCCGTTCAGCTTTCTATCCTTGAAAAAGCACAGAATTTGGCTTCAGATAATTCCAGTTAAGATGCTGTTTAGTCATCTTGGATTTTCATTGGGCATCAGATCAGAACAGGGTAAAGTAAATAGGTGGAATTGAGAAGGGTTAATGCTGTTACAAAAGTTGATGTCTTCTCTGTTGGGAAATAAATGAATCTTCAATGTAAGATGGGACATTTCCTTGAAAAGTTGTTGCTGTCTTGGCAACATACTGTTGAACAGAAAGAAGGAAGGTGGTGGAAGGAGGCAGAGAGTGAATACTTCTCATTTCAACTCTGGATCCATGTAATACGAGTTGACTTCCTCGTGTTTAAAGTTTGGTTTAACTAATTTAATGAGACTATACTAAATCCTTGGAGAGAAGGTGGTCTTGCATTTGTCCAGGAACCAGCAATGGATGAGAAAGCAAACCTGCTGGGCTTTTGTAAACTAATTTTCTTTTTTTATAAATAATCCTACTGTGGCTGTCCTTATACAGAATTCTCTGAGTATTAATATGATGGTTTTCTATAAATTCTTAGAAGTAGAGCCTTAATTAAGGCTTTCGATACAACTTGCCCTACAAGAAAAGTTGTACCAGCCCCAAACCCTGCCAGCAGTATGGGGGAGGATGCATTTCTCCACACCTTGCTGAAGGATGGGGACTTGGCAGAGTTCAGTGATGTTTTAGGGTTGGAACATTGATTCCTTTCTCTCTCTCTTTTTTCCCTTTTCTCCTTGTGCCTCTCTTCCTGTGGGTGCCTGAGAAAATACTCAGCCTGTATGACTGTGGCCTGAGTCGAGAAGGAGTGCTAGCTCTGAGAAGAAAAGGTTTATTTCCACTCTCATGTGACTATCCATCTATCCATCTCTCCATCCATCAGCCCATTGGACAATATGTACCCAGTTCCTATATCCAGCTAGCTACTGTACCAGGTGCCAGGCATTTCGGGAAGAATAAGACAGACAAGGTTGTCGTCCTCATCCTTCTGCTCTACCAGGAACAAGTGAAGTGATAGGAAGAGCTTTTCCTCAAATAGCTCTGAGTTGTCCCAAGTCCAGCCTCCAGATCAGAGACCGTGGTTAGGGCCCTGGAGGATGCCCACAGCACCTCCCATGTTTGCATGCTAACTGGAGGCTGCCTCTTCAGGTGTGAGGAGGCAACTGTGCAGGTGGGGCAGGGCTGCCTTTCATCCCCCTCCTTTCTTCTCCAGGGATCTGGTATGCTGAGTTTGCTTTTGAAATGGAGGTCCTGGCCAGAGGTAGCCTGGTAAATACAGTTCTTAATCTAAAAAAACAAAACTCAGTGGGGAGAGAGTATGGGGAAGAAGGAAGCATTCTCCTTACCTGTGGACTAGACAGGGAGTGCTGAGAGACGGAGCCTGGGGAAAGTCCCATTGGTGTGAGCTTAGAGTTCCAGGAGAGATTAGCCACAGCCGGATGCTGACAAGGGTGCCAGATTGTTTCATTATGGAATGGTTAGTTATCACATTAGCTGCTAATTTTATCTTTCAGCTCAGGAGGTGTGCTCCTTCCACCAGCATGGCTGCAATAACTGGATTCAGAATTCTCCATTAGGGTGCTGGGCGTGGTGGCATGTCTCTAATCCCTGCTACTTGGGAGGCAGAGGTGGGAGGATTGCTTGAGCCCAGGGGTTCAAGGCCAGCCCGGGCAATATTATGAGACCTCCATGTCCTATAAAAAACAAAAACAGAATTCTCCAGGAGGGCCTCTCTTCCAGTATCACAGTGCTGTCTTTTCTAGTAGGTTCATTTTATTATTATTATTTTTTTTATTATTATTATGTTTTAAAATAGAGACAGGGTCTCTATTTCTCAACCAGAGCATGGTTGATTCCTAGTTTCATAAACTATACAGCTAATGTGTGTAAACTGTCTTAATTGCTGTGATATCTGGCTTTTTTTTTTTTTAATTATAAAAAAAACTTTTTGCAGAGACGAGGTTTCACTATGTTGCCCAGGCTGGTCTCAAACTCCTGGGCTCAAGCCATCCTCCCACCTCAGCCTCCCAAAGTGCTGGGATTACAGGTATGAGCCACCATGCTTGACATGGTTCATTTTAAAAGATTACATCTGGGTCTGTAGACCTCCTCCCATATAACTTGGATTTTGTGGACCTGTATGATGGCCTGCAGCACAGCACTGCCAGCCTCAGAGAAGGCTGGGGTGTCAGTTCATGAGTCACCCCAGAGTCAACACAAGTCAGCCCCACCAGCCGCACAGTGTGCCTGCTGTCTATTGCAAGGTGAATGCAAGATGATTTTTTAAACAAATTTGTCTCCCTGTGGCTGGTCACTTGGAGGCCTTTTTTTTTTTTTAAAACATGTATTTACATCCTATTGATGTATCACCATCCTGTTGGTAACTTTAAAAATTTTGTGTATGTAAAATTGCCTATCTACTAATTTGACAACAATACCCCGGAGGTGGAACTCATCCCCAACTTTTGGCCTGGCTGTGAGACATCCCTCCTTGTTATGTCTTACTTTGTTGCTGTTGCTTTTGTTTCTCCCCACACCCATGCCCCCATGGGGGTCCTTGGCCAGCTCTACTCCGACTGCAGTTGTAGAACTGGGCAGAGAAGGTATGACACCCCCTCCCCCATTATACCTCAGAAAGAACTAGAAGTATGATAAATGAGTACGACTGGGAATTTGTTTTTTCCACTATCTCTAGGATGTTCATGTTTTGTAGAATCCATATCCTTAATTCTTTTTGTGTGAAAATGTAGAGCATACCTAGTTCTCAGACCCAATTCCATAGATTAGAAAAAAGTTTTGGCCGGGCACGGTGGCTGATGCCTGTAATCCCAGCACTTCGGGAAGCTGAGGCGGGTGGATCACCTGAGGTCGGGAGTTTAAGACCAGCCTGGCCAACATGGCAAAACCCCGTCTCTACTAAAAATACAAAAATTAGCCAGGTGTGGTGGCGCACACCTGTAGTCCCACCTACTTGGGAGGTTGAGGCAGGAGAATCACTTGAACCCGGGAGGCGGAGGTTGCAGTGAGCCAAGATCGTGCCACTGTACTCCAGCCTGGGCAACAGAGTGAGACTCCATTTAAAAAAAAAAAGAAAAAGTTCCTATTGCTCAGAATGAGACTTGTTTGTCTTTGAAGAGGAGTGAGAGGGAAGGTGGCTGTGAGCTAGACATCATCATGCCTTCATTCCACCCGTCTGGTTTATGGCGCCATTTGCTTTTATAGTCTTCAGGGTGACTTTTATTTTCATCATCTCCCATAAGCAACCACAAGAGTGTTTCCTTTCCGTGCCTTGGGGTTAATCCTTTTGGTCAGACTTTATATAGAGCATAGTGGCTTAGGGCATGGGCTGTGGAGCAGCTGGCCTGGGTTTTAATGCTGTGCCTACCACTTAATAGTTCTCTGACTTGGGGCAGGTTACTTGCCTCTGTGTACCCCAGTTTCCGCATCCAGAAAATGGGATCCATAATAATGCTTGTCTATTAGTGGTTGTGAAAAAACCCTGATGGTTCTGTATAGAGTTTAGCACATGGTAAGTGTGCAGTAATTGGTGTTATTTGCAAGGAGCAGAAACTCATTCAAATGAATGCAAGTAAAAAGAGGTCTATTGAAAGATGCCCGAGGATAGGAAATGACCCAGAGCCTAGACAGAGCATCCAGCCCTAGGGACGGTGCCCTCCATCCCGTTGGGTTAACACTGACATCTTCCACACTGCTTTCTCCTGGCTTGGGCTTGCCGAGGTGCAAGCCTCCTTGGGTTCAGCCCTACCTCTCCATGAACTTTCAATTCAAGTGCTCATAATCACCCAACTTAGTAACTTAGCCATCCTCAAACCTGGGCACATATCACCATCATCTGGGGAGCTTGTGAGACAAACAGATTTCTGGGGTTCTACTCCCCCAACCCCAGTCCCCCAGTGACTCCGATGTGGCACGTCCAGAATCTGGTTAAATGCATAGAAACCAACCCCCCAGGTGATTCTGCTGATCTTCAGAAATCTCTGAGCATCCCAACTCCAAATTACTGGGAGAGGTATCCAAGCCTAGGTCCAGTTAGTTTTGGGTATTGAGACAGGAACCCGTGGTCTTAGGGACTGTGGGGGTGAGGAGTCAATGATGCACACAGCCTAGAACTCTGCATGAATTATTTGGAAAGAGGATCTGTAGCATAGGGTTAGTGAACGACATTGGCTTTTTCTGAAAAAGACAAAACATACTGCTTGACCTGTGCATTCTGAGGGAACATAAAAGGAGCCCCCTCACCAAGTAGTGAGCTGGTTCTTTTGTCACCTTCTGTGGAAGTCTTCAGTTTGGGTTGGCATTCCTATCAAAGTTGTCGTGATAAGGACAGCAATTTTCTCAGTGTGATGTTTTTGTTGAGTATTTATGAGCAGTGTTAAGCAGATGCTAGCAGTGGGCAGGGGCATGCCCACTGGGTGCACAGCTAGGCACTGAGGGCTTCCCTCTTTGTAGGGTGGGCTCTTCTGATGAGAACCTTGTTATCTCTCAGGTGTTCTTGGAGACCCTGAAACCTGTTGCAAAATAGCCCAGGCTGGACTTGGGGAGAAATGTATTCCTTTCTAGCTCTTCCGTGAGTCAATGCTTAATTTTTCACCATCACAGATTATTAAGTGGTGTCTGTGTAATTAGAATGCTAGTATTGATTGAGTACTGACTATGATCCCAGCACTGTTCTAGTGCTTGGCATGTGGTAATTTAACCTGCATCACAGCATGGTATGGTAGGTGGTACTGTTTTTCCCATCTTTCAAATGAGGAAACTGAGGCAGACAGGGCCGTGACTTGCACAAGCTTATACCTGGGCAGGTTCTGGAGCCCATGCTCTCAGCTACATAGACACAAGTGCTTATTACACTTATTACAGAAAGAAAAGGCACTTGTTGACTGTGAGTTGAAATTTATCTTCCCTTTTAATCTTTCTTTTTAGGAAACGAAAGAGGAGAAGTCTTCCTATAACTGCCCCCTGTGTGAGAAGATTTGCACTACCCAGCACCAGCTGACCATGCACATTCGCCAGGTAGATTCCCACTGTTCTTTTATTTTATTTTATTTTATTTTATTTTATTTTATTTTATTTTATTTTAGTCAAGTGCAGTAATGAGAAGAGGGGGAAGAGTAGAACAAGGAGTTAAACACTCACTGTGAGCAATCAGTTGAGATAACTCAGTACCTTCGGACCAGCCTATTTTTGATCTAAATTATTCTTCCTTAAGCACAGGGCAGGGTAATTGGATTTTAATGGATGAGCTGTAGCTGTGCCTAATTTAAATTTAGTTTTTTAAATAATTTTGGGAGGTGGTTATGAAATGACTTTTGTATATGCATATTCCTGTGACAAAGTCTTAGGTCAACACAGAATTCCTTTTTGGCTGGGTGCAGTGGCTCATGCCTGTAACCACAACACTTTGGGAGGCCAAGATAGGCGGATCACTTGAGATCAGGATTTGGAGACCAGCCTGGCCAACATGGTCCAGACCAGCCTGGCCAACCCATCTCTACCAAAAATGCAAAAATTAGCCAGGCATGGTGGCATGCACCTGTAATCCCAGTTACTTGGGAGGCTGAGACAGGAGAATCACTTGAACCCGGGAGCAGAGGTTGCAGTGACCCAAGATTGCGCCACTGCACTGCAGCCTGGGTGACAGACCGGGACTCTGTCTCAAAATAAATAAATCTCAAAATAAATAAATAAAATAAAATAGAATCGCTCCCCCCCACACGTGTGTGTGTGTGTGTGTGTGTGTGTGCGCGCGCGCACGTGTGTGACGGAGTCTCGTTCTGTCGCCCAGGCTGGAGTACAGTGGTGCGATCTCAGCTCACTGCAACCTCTGCCTCCTGAGTTCACGTGATTCTCCTGCCTTAGCTTCCCAAGTAGCTGGGATTACAGGCGCCCACCACCACGCCCAGCCAATTTTTTTATATTTTTAGTAGAGACGGGGTTTCAGCACGTTTATATTAGTATAAACGTACATAACACAGAAGGAAATCTACTCAGCTTGGGGTCTTTTTTTGCTTTTCTCCTTTATTATGAGATTTACCCTTCTTCTCCTGCTGTGGCCAATTCATGACAAAATATTGATGAGTGTAGAACAGTGAAGGATTGATGACCTAGTAAAATCATGACATAGTACTGAATTAACATCAAGTTACTAAAGTAACTCGGGTTTGAATAGAAATGTTCCTTTTTACCGTCTTTCAGAGGCCAAAACTCTACCCTGTGCAGGTTTCAGTTCTCTTTCTCTGACGGCAGGCCTGAGTCATCAAATCTGAAGAAGGGACGTTGACTCCTTTAATGGAAGGACATATTTCCTTCACTGTTGAGTGTCCTTCGGCTTGTAGGAGTTAATATATGTGGTCACTGAATCTGTATGTGGTTCAAAGCAAGACCTGGGAAGGCTCTACTTCTTTCTGAGCCTTTCAGTAGAAGTAGTTTTCAAAACAATGTGGGAATGGAGGAATATCATACAAAATATTTATTTGCCTGTTTTCCTGATACATTTTACCCCTTCAGAAAGATATTTAAAATGAAAGAGAAACACATAGCCAAGAAAGTTGATTGGTTTTTTTAATAAAGCTCTGGATCTGCATTTCCTAAGAGCTGAGCTTCTGATGCACTTTCTTAAGTGACCGCTGTGACCATTGCTTTCTGCAGCACAACACAGACACTGGAGGAGCCGACCACTCATGCAGCATCTGCGGAAAGTCACTGAGCTCGGCCAGCTCCCTCGATCGCCACATGCTGGTGCACTCTGGCGAGAGGCCTTACAAGTGCACTGTGTGTGGCCAGTCATTTACCACCAATGGGAACATGCACAG
>hsa_circ_0001216	chr22	29191568	29192081	-
AACATCTCCCCATGGATTCTGGCGGTATTGACTCTTCAGATTCAGAGGTAGGGATCATTCTGACTTATTAAAGAGCTATATAACCAGTTAATTCCATCTGTTTGATGCTTGACATCCCTAACTAGACAGATGAGGGTTGAAGTTAGTTTTTGGTGGGGTTGGAGGTGAACATCAACTACCTTCCTAGTTCCAGGTAATATAGAACATGGAGTGAAGTGTAGATAAATGGGTCTGGTGGGTCCCGAGGTCATCTTATCACATAATGACTAATTTACATTATGGAACCCAGTACAAAGTGTTCCAGTTAGATTTTCCATTGTATTCTGACAGTTGTACTTCATTTAATTTTTGCCTCTTACAGTCTGATATCCTGTTGGGCATTCTGGACAACTTGGACCCAGTCATGTTCTTCAAATGCCCTTCCCCAGAGCCTGCCAGCCTGGAGGAGCTCCCAGAGGTCTACCCAGAAGGACCCAGTTCCTTACCAGCCTCCCTTTCTCTGTCAGTGGGGAC
>hsa_circ_0000084	chr1	70740402	70766591	-
GCTTGACACAACTCTCATAGACTTTACTGACATGAAGTGCCAACGAGGGGATCTAAGCTTCATTTTCAATGGGGATGCGGCGCCCTCTGAATCTTTTGTAGTATTAGACAATGAACAAAAAGTTTATCAGCGAATACATCATGAGGTGAGCATGTTGTCTTATCAATATTCCTTTAAATCATTAAAAAAAAAGTATAGGTTTTTAGCAAAACCTCAGTATAATTTGCTTAAAAGCTTAAGGTATAATTGAGATGGTTTGTTCCTAAAGCTATAGTTTCCTGACCACTAGCTTTCTTTTCTTTTTTCTTTTTCTTTTTTTTGAGACTGGAGTCTCGCTCTGTCACCCAGGCTGAAATGCAGTGGCGTGATCTAGGCTCACTGCAACCTCCGCCTCCCAGGTTCAAGCAATTCTTCAGCCTCAGCCTTCAGGGTAGCTGAGACTACAGGCGCCCGCCACCAAGCCCGGCTAATTTTTGTATTTTTAGTAGAGGCTTGGTTTCACCATGTTGGCTAGGTTGGTCTCAAACTCCTGACCTCAAATGATGCACCCACCTCGGCCTCCCAAAGAGCTGGGATTACAGGCGTGAGCCACTGCGCCTGGCCTATTTTCATTTTTTATATTTCTATCCTCTGGTCTCCATCTTGACCGGTCCATTGAGCCTGCTGAGAATTCAACTGATTATCTCCTAGATCAATGAACTCCAACTTCTCTTCATTCTCATTTATAGTTTTCATTTGTTGAACCTGTGCTGGACCTTTACCATGTATTATCTTTTTATCTTACCTTCTTTTAATGTTGTTGACCATCTTTATTTTATCTCCTTAATATGAATACTTCTTTTGGCTCTGTCTGCAGTCTTACTTTTCCTAACTCTTTGGCTACCTTTCCTTTCTCTGTCCTTTCCCTCTTCAAGTACGACATGATTTTCCTTCTCTCATGCCATATCTTTGTGTTAAAAAACCATTGATATGCCCTTGATGTGGTTCTCATTTTTACAAACTGCCAGAATAATCCCTTCCATTCCCACAGTCCTATAGGTTGATGATTTACAAATATATGTTTGTGTCCATACAGTTCTGAGTAGAGGCTTATCTGTTTAAATGCCTAATGGATATCATGTGTGTCTCCCAGGTACCTCAAAATTCACCTTATTTAAAACTAACCTTGCTACTTTTCCTCCAAACCTGCTCTTTTTCCTGTTTTTCCTCTTTTGAAGAATGATGTCATTCTCTATTCAGTTAGAAACCTAGGAGTTATTTTTGATATCTTTTCTTGTACTCTGTGTTTTCTCATCAGAGCACATATCTGGTCATTTCTTTCTCCTTAATGTCTCATTATTATTCCTCTTTTATTCACACTGTCACTACTGTAATTTAAACATTCATTATTTCTCAACTGGACCATTGGAAAGTCTTATAAATGATCTTCCTGGCTCCCTTCTCATCTGCTTCTAAATTATCCCACATGTTGGAGATACATTAAACTTTAGAAACACATTTATGAAACCTTAGTTACTTAGAGATACTTAAAAAGTTCCCCATTACCTAAAGAGTGAAATCTAATCTCCTTAGCACGGCATGGTTCCTTTTGTCACCTGAGTTTTGCTCACCTTTCTAGCCTTTTTCTTACCTTACTATTTTAGATACCCTCATACTGCACTCTTGGCAGTTTGTCAGATGTGCCAGGCTATTTGGGCCTTTATTCCTTTGTTCATGTTCTTTCCACTTCCTGGAATGCTTTTCTTTTTGCACCCTCACACCTGTAGGGCATGCACTTGGTGTTACTTTCTCTCCCACCAAATGACTTTTGTTGTCCTTATGTTCCTATTAAATCTGGAACCATAAAGCTTCTAATGTTACATTTACTGACATGGCTTTTTTCCCTTCTATTGGTCTAAGCTCCTCAAGGGCGTGGGGTTCTTTTTGTTGTATTCCCTGTTATCTAATACAGCATCAGTACATTCTACGCTATAGGTTGGTAAACTCTTTCTGTGAAGGAAGAGATAATAAATATTTTTAGATATTAAAATATATTTGTGGGCCATATGGCCTCTGTCACAACTACTCAACTCTGCTGTTGTTAAAAGCAGCCACAGACAATATGTAAATAAATGAGTATATTCCATTATCATTTTATTCATAAAAACAGGCAGCTGATTATAGTTTGCTTACTCATATGTGAGCCTCTCAGATATTTATTAAATAATTTGACCTCTTACTTATGAAATGACAACAGGATAGCCAACTAGGCAATAAGTGAATTGGAAATAGGGTCTTGAAAGAGAAGCTAGAAGTTAAGGCTAGTAGTCCATAAGTATTTGTGGATGTCATAGTATTACCAAAGAACTGGTATTAAGGGTACCAGTTTTAAGGTATTAAGGTATGTATGTACTAGTATTAAGGTATGTATGTATACATACATATATGTATTATGTATTTTATAATGCCTACAATACAGGAAAGATAAATTTTGAGCAGTATTCCTTAGGGCAGAGAATACTTGTTGTTTATCCTAATATGTATGTATGTATAAGTAATAACTTCATTAAATGTTGAAGCAATGTAATTAATTAAAACAGCAGATCTTTTTCAGTGATGTGGTTAAGAGATAGTCTCTGATTTATATAAGAATTCTGTTCCAAAAGTTTATTGAAAATAGGATGTTTGAAATGTAAGGCAAATTTGCTCATAGACAATGGGTTATACAGTGTTCAGTTTCCAAGCTAATATATAAAATTCTACTTGATTCATAATATATTTGAAGTATAGTGTTTAACAGTTCTGTTTAACTACTGCAACCTAACTTTTTTTTAAAGAATATTGTGTTCAGAATTAATTTGGGTTACCAGGAATACATTTTCACCTATTATGGCTTTAGCAGTAACACCAAGATTTTGCATTCTTTACTTGTAGGGGTAGAGGAAATGGTACTGTCCCAGGCCCAAGCCATTGCTATTTTTTTGTTTGTTTGTTCTTTGTTTTTTTTTTTTTTTGAGATGGAGTCTCTCTCTGTCTCCAGGCTGGAGTGCAGTGGCGTGATTGATCTCAGCTCACCGCAACCTCCACCTCCCGGGTTCAAGTGATTCTCCTGCCTTAGCCTCCCGAGTAGCTGGGACTACAGGCGCGTGCCACCATGCCCGGCTAATTTTTTTTTTTTAGTAGAGACGGGGTTTCACCATGTTAGCCAGAATGGTTTCTGTCTTCTGACCTCGTGATCCACCTGCCTTGGCCTCCCAAAGTGCTGGGATTACAGGCATGAGCCACCTAGCCCGGTCGCCAATGGTATTGTTTTTGGAAATTCAGGAAGGGACTATATGGGCTGGGCACGGTGGCTCATGCCTGTAATCCCAGCGCTTTGGGAGGCCGAGGCGGGCGGATCACGAGGTCAGGAGATCGAGACCATCCTGGCTAACATGGTGAAACCCCGTCTCTACTAAAAATAAAAAAATTAGCCGGGCATGGGGGCGGGTGCCTGTAGTCCCAGCTACTCAGGAGGCTGAGGCAGGAGAATGGTGTGAACCCGGGAGGAGGAGCTTGCAGTGAGCTGAGATTGTGCCACTGCACTCCAGCCTGGGCGACAAAGCGGGACTCTGTCTCAAAAAAAAAAAAAAAAAAAAAAAATCAGAAAGGGACTCTATGTAGGTTAAAGTTAGATGGTGAAGAATAGAAAATGGGCCTCTTGGGAACCTAGAAATAAGGAGGTTTGGAGAATGAAGGCTCTAACTATTGTAAACCCTAGGGACTGTTATTATTCTCCAGACAACTCCCTAGGTTTTGCCTTTTTTCTTCCTTATAACGTCTTAAATATTAGTTAGGGTATCTTTCTTGGCCTATTATGGAATAGAATCTCATCTTATACCTGCTCACTTACTCTTCTGTACTTGATCATTTAGTCTTCTGTCCCTGAAGCAAGCACAAAACTTTCCTTTTTTCTCATATAAAAAATAATTATTGCTCAATTATTATATACCAGCACTAGGGAATATGTACAGGATAAAACCTGAAGCATGACTACTCATTAAGTTTAGAAATTACGGTTGATATTTATGGATTCCTTTCCATTTTATAAGGAATACAGAAAAGATCCTTTCTTGCTTCTTTTCCTTCCTTCCCTCTCTGCTGCTTCCCTTCTTCTATCCCTCCCTTCAGTTCTTCCTTTCTTCCACTTACAATTTATTGGGAAAGAAAGGCTCAAATGACAGTGGTGGATCTTTGCATTAAGAAGAACTAAAGTAAGATTAATCTGTATTGAAAGAAAAATATCCTTTATCTGGGTTTTTTTCTCAGATCTGTCAAGTTAATTCTTAAAGTTGTTTTTAAAAATTGCTCTATGGACTATACAGTTTTATAATGGGTAATCTAGTACTGCTTCCATTACATATCTATAACAGGATAATAGTACCGTATTTCATGTGTCCTGCTTTTATAGATTCATAATTAGTCATAATGCTAACTTAGAGAAGATATTAATATGTACAATTTAAACATCTAATTCTTTTTAGAGTAAGTAACACTTCACATTATTTAGAAACTATCCTTTTTGTCTTTAAAAATTGGTACCATTATAATTGTTGATATTTTCATATGTAGTACTAAGAACTTTTGAAAAACCTAGATTTTTATATTTAACTTTTGCTCACATCCCAGGAATCAGAGATGGAAACAGAAGAAGAGGTGGATATTTTAATGAGCAGTGATATTTACTCTGCAACTTTATCAACAAAATCAATTTCTTTCACGCGTGCCCAGACAGGATGGCTTTTTCGGGAAGATAAAACAGTATGTGCAAATCTAGATTTTTAAACTTTAAGCATTGTTCGGTATTTAATATTTCCAAAATAACGTGATGGAAATGCAAGAAGTAGCTTACAGAATTGTCTCCAAGTAGTTTTTTTCTCTCTTCCTTGAATCCAGATAAGGAATTATAATGGATGGTTAGAGTCAGAATGTGTCCTTGGAGAATTCAGGAAAGAAAGCTGAGCTCATTTGAATTCTGTGTCAGGAAGGACTCTTATTGCTAGCTGTCTTGTTATTATACAGGGAACAATGTTTTCACATGATTCCATTATATTTCTAGTGCTTTATTCGATAAGAAGACTACAAAAAGGGATAAACTTGACTCTATTTCCCTGAACCTGTTTGTCTCCCTACTTTAGACTTCTCATTTACTTAATATTTTTTTCTTGTATTCTATACATATGAGTAAGATTAAATAACCTTACATTTCTGCAACACTGTAGAATTGTTAAATCAAATCTCGGGGGAAGTTTCCCCATTAGTGTAAATTATTTCCATAATTCCCATTGTATCTGTCAGCAAGAGGTTATATAAGACTATTCAAATATATATTCGGAAAATTTTGAGGCTAGGCGTGGTGGCTTATGCATGTAATCCCAGCACTTTGGGAGGCCGAGGCCGGCGGATCACGAGGTCAGGAGTTCGAGACCAGCCTGGCCAACACGGTGAAAACCTGTCTCTACTAAAAATACAAAAATTACCCGGGCGTGGTGGTGCATACCTGTAATCCCAGCTACTCGGAAGGCTGAGGCAGGAGAATCGCTTGAACCCGGGAGGTGGAGGTTACAGTGAGCCGAGATGGCACCACTGCACTCCAGCCTGAGACAGAGTGAGACTCCGTCTCAAAAAAAATAAATAAATAAAAATAAAAATAAAAATAAATTGAATGAGCTGTATGAAGAAGCATGTTTATAAAATTTTAAATTTAACAGTAAGTGACCACATCAAGTCAGGGTCAAGATTGACTTCTATTAAAAATTATATTTATTTTTATTATACACAATGAAATGAATATATTCTCAATGGAGAAATAAGAAAAATAGCATTATTAGGGTTCTCTGAGAAACAAAACCAGTAGATAGAAGGGGAGTGGAGAGAGGAAGAAAAAAAGAGTAAGGGGGAGAGAGGAGAAGGAAGAAATTGATTTATTTTGAGGAGTGGTTCATGAAATTGTAGGAGTTGGCAAATCTGAAATGTAGAGCAATCTAGCAGGCTGGAAATTTAGTAAAGAGTGGATATTGTGCTCTTGAGTTAGAAATGTTCAGGCTTGGCCTCCTGGGCAACATAGCAAGACCCTGACTCTACAAAAAATTTAAAAATTAGATGGCTGAGGTGGCACAAGCCTATAGTCGCAGGTGCTTGGAAGGATGAGGTGAGACGATTACTTGAGCCCAGAAGGTTGAGGCCACAGTGAGTGATCACACCACTGCACTCTAGCCCAGGTGACAGAGTGAACTCCTGTCCAAAAAAAAAAAAGAGAGAGAAAAAGAAATCTGCAGGCTGGAAACTCAAGCAGGGTTTCTGTGTTGCAGTTTTGAGGCAGAATTGCTTTTTTTTTTCCTGGAAACCTCAGTTTTTGCTCTTAAGGCCTTCAAACTGATTAGATTAGGCCCACTCACATTATGTAGGGTAATTAGCTCTACTTAAAGTCCGTTGATTGTTAATCACATCTAAAAAATACCTTCACAGCAACATCTAGACTGGCGTTTGACCAAACACCTGGCATCATAGCGTAGCCACGCTGACACATAAAATTATCATTTAACTTTATACATAAAGCTAAAAAGCCCTCCTTGGCCACTGCCCACAGTCCCACATCCCCTTGCAGAATGTCACCAGTTTTTATATCCTCCAGACCTTTTTTATGCTCTCCATATGTAAATATGAGCTCATAATAATAGGTAGCCTTTTGTTGTTGATGCTTACTTTTTCATAAAGTGTCGTGTCATATCGTATCTACTGTTTTGCAGCTGGCTTTTTTTCCTCATTCTTTAGTATGTCGTAGAAATCTTCTCTTACCAGTACATGTAGTGCTAGTTCACTCTTTTTAGCAATTGCATAGTATTCTATATGATGGATATACTGTAACTTAACATATTCAGTCTTGTTTTTGGACATTTAAATGAATAGTCACATTTGTGTCCAGTTTTCTGCCATTATAAATGATGTGTTTATCATCCTTTTACATGCCTTTGCCTGTTATAAGTAGCAAGAAATTAAGTGGCTGGGTAATGGGGAATACACACTTAACATTTTGTTGATATGATAATTTACATTTACTAAGTGGTTTTTCATTATAAGGTTTCAAAAACTGATAATTACCACCTGGTTATTTCCCAGCCACAGATAAATTCTGTTAGGAAATCTAAGCTCACTGATTTTCCTCTCTAAGCCTAATGGCATTATAGCATTCTCAGTTGTGAGGTCCTACATTGCAGTCCATTTGTTGGCTTTAAAGTCTTATTTGTTTGTACTTTGTTCTTCTGGGCAGCATTAGATGGATCACTTCAAGAGAAGATAAAAATTGAAACTGCTAATCATCTAGTACTACTGCTAAGCAGCTCAAAGCTCTTGAAGCATCTAGGTGATCTTCTTAAATCTTTGACAGGTAAGGAGGGAGTCAGTAATACTTATGGTTCCCATTTTGTAGGTAGAAACAGGTGCAGAATGCTTTGCTTTTTTTGCAAGGTGGACTGGAACACAACTCTGAACATGTAGTTTTGAAATGTCAGTAAACAGCAGCAGGGTGGAGACATGTGATTTGCATGCAGATAGAAATGGGAAGCTTGTTTTCAGTAAGTTATTTATCTTTTTTTTGTTTTTTTTTTAAGTAAGGTATTTCAAACTCTGAATACCTGTGGGTCTGAAAAAGGTAAAAGTTAATGTTGAAGGTTTAAGAGGACTTTATTGAAAGAAAGTAATGACTTTTTTTGATGTCCTTTACACCACTTGAGTTTCCCTAAAACACTTTAATTGTATTGGTGAGCAAGGGTACTCTTTTCCTCTTTTCTTTGTTGAAAACAGGCAGCTGTAACTTGAAGTTTGGTGCCTGTTAGAGAATAGAGAATGTGAACAGGTCATTAATTCTGGTTGTACTAGAGATTCTTGTGTGACATGGACTATTTATTTCTTTTTATTCCACTTTTTTTCTATCTATAAAATGGGAACAGTGTTATCCCTGACCCCTCCTTGTTACTCGTGATATTTGACTGCCAGCTTAATAGTTTTGAGATAGCTTTGTGCTACTTGGGAGTAGGATCTGAAGAAATGCTATGTGGCAATTTTATTTAAAATCATTTGCAAATTAACTACCATACATTTTTATGTATTTTAAATTTCTCTTTACTGATTTGAAATGTATGCTTTTGTGTATTTTTCAACTTATTGAATAACTTAGATGTATATGTTGTATAACCTAGAAAATGTAAGATAGTTTGATAATTTCAAGTACCAAAGGAATATTTATTTTCACCTACATGTTACATATTTATGGAAAAATATATTACCTTGACACTTTTTTTAACCTAAAAATTTTACTTTTAAATATTTGGTTTTGTTTTAGGAAAGAGTAGGAAACTTTTTGGCAGACTTTTACCTGGTGAATGGACTTGTTTTAGAATCAAGGAAAAGAAGAGAACATCTCAGTGAAGAGGATATTCTTCGAAATAAGGCCATCATGGAGAGTTTGAGTAAAGGTGGAAACATAATGGAACAGAATTTTGAGGTATAATTTTTAATTCTTCTAATTTGTAGTTTTCTAAGAAGAGAGGGGATAGATTTCATTCTTGGTGGCATTCAGTAAGTATATAAATGTACTCACAGCTTTTATTTACTGTGTGTTACCTTTTTCTGTGAATCTTCATTTCGTTGATGTCATTATTATGAAGACAAAAAAATGTCTTTTGGGATTTTTTTGTGAATCTGTACTTTATCTTTGAGTCTTCATTAATAAATAGATTAAAAGCGTGAAACCTAATGTTATTATTATATTTTGAGATGGATTCTTGCTGTGTTGCCCAGGCTGGAGTGCAGTGGCTCAATCTCGGCTCACTGCAACCTCTGCCTCCTGGGTTCAAGTGATTCTCCTGCCTCATCCCCGCCAGGTAGCTGGGATTACAGGCCCTGCTACCAGGCCTGGCTAATTTTTGTATTTTTAGTAGAGACAGGGTTTTATCATGTTGGCCAGGCTGGTCTCAAACTCCTGACCTCAAGTGATCTGCCTGCCTCAGCCTCCCAAAGTGCTAGAATTACAGATGTGAGCCACTGTGCCTGGCCCCTAGTGTTATTTATTTATTTATTTATTTAGAGTTGGAGTCTCCCTCTGTCGCCCAGGCTGGAGTGCAGTGGCAAGATCTTGGTTCACTGCAACTTCCGCCTCCCAGGTTCAAGCGATTCTTCTGCCTCAGACTCCCGAGTAGCTGGGATTACAGGTGCTTAATTCTTTCTGCTTTGCTAATCAAAATCCGCTGCTTTGAAGGCCCAGCTAAAGATCCATCTACTTCATGGTGTCATCTCTGACTTACACCTTCCCATATGTTTCTTGTTTAGCATATGTTTACTGAAAGCATGCTATATGCAAAGAATTGTGTGACAGTAAGGAAAGGGGAGGAGAAATTAGGAAATAAAAGATGTATGAGACATGGTAACTGCTCCTCAAATCTTATTCCTCTGTGAAGTGAATTTAGATGCATTCTTAAATTTATTTTTTATTTGTATAATTTTATATTTCCAAAAAAATACTAGAGTCATACAAAGAATTCTTGGACACCTTCATCAAGATTTCCCAGATGGGCCCAGGCGTGGTGGCTTACACCTGTAATCCCAGCACTTTGGGAGGCCAAGGTGGGCGGATCACCTGAGGTCAGGAGTTCAAGACCAGCTTGGCCAACATGGTGAAATCCCGCCTCTACAAAATTAGCTGGGCATGGTGACACATGCCTGTAATCCCAGCTACTCGGAAGGCTGAGGCAGGAGAATCGCTTGAGACTGGGAGGTGGAGGTTGTGGAGCTGAGATTGCGCCATTGTGCTACATCCTGGGCAACAAGAGCGAAACTCCGTCTCAAAAAAAAAAAAATTTCCCAGATGTTAATGTTTTACTGCCATTTGTATAGCACTGTTTTTCAAACTGCAATATAGGGATCCTTTAGTAGATTATAAGAAATTAATTTAGTGGGCCATGACTACTTTTTTTTCCTTTTCTCCCCTCAGTTGTTGGCAATACTTAAAAAAATTTGTATCTAAATAAAAATGGTAGGCCAGGCACAGTGGCTCGCACCTGGAATCCCAGCACTTTGGGAGGCCAAGGTGGGAGGATTGCTTGAGTCCAGGAGGTGGAAACCAGCCTGGGCAACAGAGCAAGACCCTGCCTCTACTAAAAAAATAAAAAATTAAAAAATTAAAAATCAGCTGTGCGCAGTGGCATGAGCCTATAGTTCCAACTACTTGGGAGGCTGAGGCAGGATGATCACTTGAGCCCGGGAGACTGAGGCTACAATGAGCTATAATCATGCCACTGCCACTGCATTCCAGCCTGGGTGACACAGTGAGATCCTGTCACAAAAAAAAAAAAAAGGAGAAAAATCAGAGCACATTACACATACTGAGAGTCATTACTACTTCATGAAACAATAGTTTCAAGATTGTGTGTGTTGTATAAACATGCATATGTGTGAGTGCCGGATTGTAATATAAATTGTGAGTCACAGTTATAAAAAGGTTAAAAGGCTACTACATACTACAAAGAGGCTTGAATTGCTGGAATGTTTAGTCCTTTCCCTATAGTATTGTCCTGGATTCTATGTTTTAGTGATGGTCAAAGTTTCCAGAATAGTATGCCAGGTTTCAACTAATTCATGGTAATACTATGTTTGTCAGTAAAACATTTTAATATTTAGAAAGATCATATATTGAGTGAATCAGCCATAGTTTAGTTGAGTACATTATGTAAAATGTTTAAAATTGTGATCATGCCACTTTAGTGTGATCCTATCCCCTTCCTGCCACATCTCATTTGTGCTCCTAATTTTTCTTCTGACTTTGGGATAAAGCTTCACCAGACTTCATTTTTCCAGGAGCCTGCTAGTATTTACTGATCTCTCAGTCAGTAGGAAATACTTGACAAAATGCACTCAGGAAATAGAAATGGAGATGAATTAATAGCGGGAATGCTGAGCTCAGTCTTTGACAGGGCTGCTGTCTTCTCCCATTGTTGGCCAGACAAAAGGCCATCTCTTTGGACTTATATTGTGATTTAAATTTTATTAGAGTTATTTTGAAAAAAGTGATTTTGTTGTGTTGGTGGTTAATGCTACTTTTTTAAAAATTTGGGCAACACAGGCTGGGCGCGGTGGCTCAGGCCTATAATTCCAGCACTTTGGGAAGCCGAGGTGGGTGGATCACGAGGTCAGGAGATTGAGACCATCCTGGCTAACATGGTGAAACCCCGTCTCTACTAAAAATACAAAAAAAAAAAAAAAATTAGCCGGGCGTGGTGGCGGGCGCCTGTAGTCCCAGCTACTCAGGAGGCTGAGGCAGAAAAATGGCGTGAACCCCCGGGAGGCAGAGCTTGCAGTGAGCGGAGATCGTGCCACTGCACTCCAGCCTGGGTGACAGAGCAAGACTGTCTCAAAAAAAAAAAATAATAATTTGGGCAACAAACTAATTTGGGATAAGTATATGGAAATAAGACTTTATAGAATGCTGTTTCATGGACTGTTTGCCAGTTGCCTCTTCTGGTCTGATTTATGTACATTTAAACTTACGATAGACAACTTGATTTTCTTAAGGGCAGAGGTTGTAACCGGATGTATTTGAATAGTTAAAGAGGTCTTTAAGTAGCATTTTAAGCAGCCGTACTTTGCAAGTTGAAATTAAAACATAGTTTAATGCCAGATAGCTACATAATGGAACAAACTAATATTACTTAAATTAAATAATTAAGCTTTCAACTTCTAATCAGAAATTAAAGGAAACACTTCCCATATAAACCATAGGATTTTGAACTTTATAGTTGATGAATATTTAAATTCAATTTGTCACTTTCTACAAAAGATAAAAAACGTGGTGGGATTTTGATTGGGATAATGTTGAATCTGTAGATAAATCAATTTCAACATAAAAGCCTGTTTGGATTTTTTTAAATTAAGCTTTTTATTTTGAAATATTGTAAATTCACATACAGTTGTATGAAATCATACAGGGATTCCATGTATGCCTCACCCAGTTTCCCCCAGTGGTAACGTCTTACCAAGGTATAGAACAGTATCATGGCGAGGATATTGGCATTTGTAGTCAAGACACAGAAGATGTCTACCACCATACGATCCCTCATGTACCTCTTTTATAGGCACATTTGCTGCCCCCTTAGCCTCTCTCTGTCCCTTATGCCTGGCAATCACTAATCTGTTCTTCCATTTCTTTAGTGTTGCTGTTTCAAGGATGTTCTATAAATGGAATCATATAGTACTTAGCCTTTTGAAATTGGCTTTTCTTTTTTCACTTAGCATAATTCCCTGGTGATTTATCTAAGTTGTATGTATCAATAGTTTGTTCTTTTTTTGTTGAGTAGTATTTCATGGTATTAGTGTACCACAGTTTGTTTAACCATTCACATGTTGAAGAACATCTGGGTTGTTTTGGGCCATAATGAATTAAGCTGCAAAAAACATTCACATATAAGTTTTTGTATGAATGTAATATAAGTCTTCATTTCTCTGGGATAAATGCCCAAGAGTGCAGTTTCTATGTCATATGGTAGTTAGCTGAATGTTTAGTTTTGTAAGAGACTGCCAAAGTGTTTTTCATTTTACATTCCCATCAGCAGTGTATGAATGATCCAGTTTTTCTACATCCTTGCCAGCTTTTGGTATTGTCATTATTTTCTATGTTACTCATTCTGTAGTGTTCAATGCTATCCCATTTTGATTTAATTGCATTTTCCTAATGGCTAATGATATTGAATGGTCATCTCTTCATGGCTTATTTGCTATCTGTATATCCTCTTCTGTAGCATGTCTCTTCATGCCTTTTGCTCTTTTCCTAATTGGATTTTCTTTTTTTCATTACTGTTGAGTTTTCAAAGTTGTTGTTTCTGAGACATGGTCTCACTGTTTTGGTCAGACCAGGAGTGCAGTGGCACGATCTTGGTTCACTGCAGCCTTGACCGCCTCAACTCAAATAATCCTCCCACTCAGTCTCCTAAGTAGCTGAGATTACACGCATGCATCACCATGCCCAGTTAACTTTTTATTTTTATTTTTTATTTTTTTGTAGAGACAAGGTCTCACCATGTTGCCCAGACTGGTCTCAAACTCCTGGGCTCAAGGGATCCTCCTACCTCAGCTTCCCAAAGTGCTGGGATTATAGGCATGAGCCATTATGCCTGGCCCAAAGTTCTTTATATTTTCTAGATGTTAATTCTTCATCAGATAGGTGTTTTGCAAATATTTCCTCTCACTCCACAGCTTGTCTTTTCATCTTCTCAAAGTGGGCTTTCATTGAAAAAAAGTTTATCATTTTGATGACATCGAATTTATCATTTTTTATCTTATGTCACATGCCAAATCTGAGAACTTTTTGCCTAGCTCCAGGTTCCTAGAATTTTCTCCTGTGTTTTTTTCTAAAAGTTTTATATCTTTATATTTTACATTTAAGGAAATGACCATTTTGAGTTAATTTTGTGGAAAGCATGAGGTTTAGGTCAAAGGTTTATTTATTTTTTTTTTGCCTTGGATGCCCAGTTGCTCCAGTATCATTTTTTGAGAAGTCTGTTCCTCCTCCATTGTATTGCCTGCTGAGATTTGTATAGGGATGGTGTTGAATCTATAGATCAATTCGGTGAGACTTGATATCTTAACAATATTGAATCTTCTGTTTGATGAACATGGTGCATCTCTTCATTTATTTAGATTCTCTATAATTTCTCTCAGAAGTGTTCAGGGTATAAATCTTACATATATTTTATTAAATTTATCGTGTAAATTTTTAATATTTTTGAGACTATCATAAAAGATTATCTTTAAATTTCATTTCCAGTTTGTTTTTATACATAGAAATAAATGTAATTTTTATATTTCTATGTTTATATATTCTATAGTCTTTATTTTATTTTTATTTTTTGTTTTCTTGGAGACAGAGTCTCGTTCTATCCCCCAGGCTGGAGTGCAGTGGCACGATCTCAGCTCACTGCAACTCTGCCTGCCATGTTCAAGCAATTCTCCCGCCTCAGCCTCCGGAGTAGCTGAGATTACAGGTACCCACCACCACGCCCGGCTAGTTTTTGTATTTTTAGTGGAGACAGGGTTTCGCCATGTTGGCCAGGCTGGTCTAGAACTCCTGACCTCAGGTCATCTGCCTGCCTCGACCTCCTAAAGTGCTGGGATTATAGGCATGAGCCACCGTGCCTGGCCTATTCTGTAGTCTTTTGTATATTACTTAGGATTTTCTACAAATGCTTATGTCATCAGATAATAAAGATAGTTTTACTTTTCTCTTGCCTGTTCTTATTTCTTTTATTTGTTTTTCTTACCTCACTGTACTGGGAAGTAACACCAGTATAATAGTGAATAAAAATGGTATGAGCAGGTGCACATGGCTTTTTCTTGATCTTGGAAGGGACTTTTTTATACTAACATTAATTTTTTAAAAAAAAATTAGTCTTATTTTTCAACCTGACTTAAGTCATTTAATAATTACTAGGAACCAAGATTTTGTTGTTATTTGTCAGCATAGTAATCCTTTTAAGATTATATTTTAAATTTTTTTAGAATGAAGAAAATGTGCCTTTTTATATGTTATTTGGACTTTTGATAAGGAGGAATCGAAGAATTGCATTTGAGAATATTCTCAGAGTTCAATTATAAATCTTTTTAGAAGAAATTTAAAGAAAATATTAATAGTAATTCTATCAGATATTCATCAATACATATAATTTGATTTGGTTTAATTAGGTAAGGTATAGGATGCAAGAACAACAAAATAGAATTGATAGGTGTAATTATAGAAAGATACTGGTAGCTGTGTGTTGTTTTTTCTCTTAGACACAGACACAGAATTTAACACCTGGAAAGCAGCATGGAACTGTTAGCAGTTTATATATATATAATAGTGGTCATTAAAGAAGAAAATAAATGTTTGTATGTATTTTGTTTATAATTTTAGAAGTACAGTTCTTTTAAGCCTGCACAATAAGCTTTTTAAGAAAGGTATATATAAGTTTAACTTGGCCGGCACGGTGGTGGCAGGCAGATCACTTGAGGTCAGGAGTTCGAGACCAGCTTAACCAACATGCTGAAACCCTGTCTCTACTGAAAATATAAAAATTAGCTAGGTGTGGTGGCACGCTGTAATTCCAGCTACTCTGGAGGCTGAGGCAGAATTGCTTGAGCCTGGGAGGCAGAGGTTGCAGTGAGCTGAGATCACTCCACCCTACTGCAGCCTGGGTGACAGAGCGAGACTCTGTCTCAAAAAAAAAAAAAAAAAAGTGTTTAACTCTATTATTTAATGTGAGGTTAAACAACAGGGGGTGAAAGAGGAGAGACCTATCAAATAAATTCAAGAGACATTTCCATTTTAATGGTGAACTAGATTTGAAAATTTAAAGTTTTAAAAGTCATTATAGCTGGGTGCAGTGGCTTACGCCTGTAATCCCAGCACTTTGTGAGGCTGAGGCGACCGGATCACTTGAGGTCAGGAATTCGAGACCAGCCTGGCCAACGTGGTGAAACCCCATATCAACTAAATATACAAATAAAATTCGTGGGCATGGTAGTGCGTGCCTGTAATCCCAGCTACTCAGGAGGCTGAGGCAGGAGAATTGCTTGAACCCAGGGGGCAGAGGTGGCAGTGAGCCGAGATCATGCTACTGCACTCCAGCCTGGGCAACAGAGTGAGACTCCATCTCAAAAAAAAAAAAAAAAAAAAAAAGACATTATAAATCAGTATTGAAAATTGATGCTTTCAAGGTCACAGCTGACAATATAAGAACAAATCAAGTGTAGAAATAGACATGTGCTATATTAATTTTCAAGTCACAGTGAATTGTAGGTTAGTAACTCAGATGTATTTAATTAATGACAGTTGTGTGGAAAGCATTATATTTTATCAGAGAGTAATGAAGGATTCTCCAGTGGCCTATTCTGAGTTGAGTGCCATAAGCTCAATTTCAGCTTCTGCAGGTTAAAAATGACATTTATTGGATGTCTTTCGTAGCTGGCTAAAAAAAGAAAACAACAGGAATGAAAACTGAATTCATATACACCTCAACAAAGTTTTCTTTCTTATTGATATTGGCTTAAAACATTGAAGTTGTTAGCATGGGCCTTGTACTAAGTACTTTCCATATATTATCTGGTTTAGTTATTGTAATGACCTAAAGAGGTGAGTGCCATTGCCCATTTTATAAAAAAGAAATTGAGGTTTAAGTAAGTTAATTTGTCTGAGTTACGAAGATAGAGAAGCAGAGATGGACTTTTATGTTAGGAACCTGACTGCAAGCCTGTTCTTGCTGTAAGTTCTTTGCTTCTTAGTCTGTCTTTGTTATAGTTTCTTCTTTCTGTATATTCAGGTATTAACACGTCTTAGCAATTCTTTCAAAATACTGGGAAGTTGAAGTCAGGAAAGAGTGGGGAAAACCTTAAGAAATAATCCTGGGAATATGTTATTGGTAAATGTAGTAAAAACTAGTAGAGCACATAATAGTAAAAAATATATTTTTGATTTTGGAGAATTATTAAAGTTTCAAAAATCTAGAAAATATATATGATTTCTTATTTTTTTCAAAATACATTAAAATTATATATTTTAAAGCCATGTTTTAATAGAATTTCCATTCTTAAAAATAAATGTCTATTCCTTTTTGGAATGAATTTATATGCTTTATTATAAATAAATAGCTTTTGGGTTTCTTCTTGTCCCCCATCCCCAGCCAAAATTTTATTTCAATTTCTGCAAGAAATGGCTTATAGGTAGTATTCAGAAGGAATTATTTGCCATTTGATTACTTTTACTGTGCCTCTTCTGCTTTTTTTTCTCTTCCTTCCCAGATGTGGTTCTAGTATTTAGTATATATTTTTGACAGAATTTTTGATAGCAAAATTTAAGTGCTCAGAAATTCTTAAATCATGGGTACTTGTTCTTGTATTTTTAGCTCCTTGTTGTAACCAGTTATCATTGGAGTAGGGAACAATGCTCCGTTTATACCTTAGAGTCATTGATAAAAGCACTTATACTGTGCCAACTATATGTTCAGAATATTGAGTTAAGCCCTATTCATGATTATGGATTTTTTTTTTCTTTTTTGAGATGGAGTCTCGCTCTTGCTCTGTTGCCCAGGCTGGAGTGCAATGGCGTGATCTCAGCTCACTGCAACCTCCGTCTCCCGGCTCCAAGCAATTCTCCTGCCTCAGCCTCCTGAGTAGCTGGGATTACGGGCACCACACCCGGCTAATTTTTGTATTTTTAGTAGAGACGGGGTTTCATCATGTTGGTCAGGCTGGTCTCGAACTCCTGACCTCAGGATCCACCCGCCTCGACCTCCTAAAGTGCTGGGATTACAGGTGTGAGCCACCGCACCCGGCATGGATTTTTTTTTCTTTATTTAAAAATCTAAAGAGGAATACATAATAAAATACATGAATATCTTAAACTTTCAGAAAGCTTTGCCATATAAAATATTAGAATAATAACAAACCTAGAAATAAAGTATTTCCTATATGCTTCAAGGAAAATAGTCATCAGAAGTTTTACATTTAATTATGAGGGAAAGGCTTGAAGGCATTTCAATTACAGAGCCAATTGATTTGGCAAAATAACTTAAAGAGTTATCTGGTATTGCACCAACCTTTATGTCTTCCTGTTTCATTAGATAGCCATGGCATCAGTATAGAGGAGGCACTGAAGGATTCAGCAAGAAGTGTCAGTATATAATAAAGGACTTTGAATCTATTTGGGATTCCTTGAAAAAAATAAAGGACTAATTTAAACTTAAACTAGAAAGACATTTTTAGAATATGATAATTGATATTTATAATGATGAGATAAAGTGCTCAATAAAAGGTTAAATTACATTGATTACAGTCTTTACTAAGATGGGGAATGTATAATGTACTGTTTAGAAAGAATTTATTTGGAAATGGTAGAAACTTACTTGGAAAAGTTATTACCTGAAAAAATATAATGATGTGACATGCCATGTTATCTAATCATATGACAAATGTGTCTTTACCATGAAAATGTTATATATAATATTTAAAATATTAATAGATAGAGATTTCAGTGGGTATGGGATTAGTCTTTGCTGTGGTTCTAGGTTGGAGCAGCAATCTTAAACGTTTCCAGCGGTTTCCCCTAAAATTAAAGGTTCTATTAAACGCATGTCTCTCTGCTTTCTAGCATATCACTAGATACTATTTTACCTAATGTTTTGCCACAGCATTTGTGAGGGTCATTAACTAGCTTTTAAGCCTCTTCGTCATTCTACTGATAAGCCATTGCTACATGTCATAGTATTATGTATAATCTCCCACTGTAAATTTGGAATTTGGTATTGGTTATGATGTAAGTTTGGCTGCTTATAAGAAATCTCAAAAGAACAGTGACTTAAACAAGATAAAAGATTATTTTTCTCTCATGTAAAAATCTGAGTTTGTGTGGTTTTTCTCTGCTCTGTGGGTTAATCCCAGACAACTTTTTTTCTTTTGTCTTCTCTGCCATTCCTAGGATGTGGCCTTGCATCCACATGGTATAAGATGATTTATATTGCCGGGCGCGGTGTCTCATGTCTGTAATCCCAGCACTTTGGGAGGCTGAGGCGGGCAAATCACGAGGTCAGGAGATCGAGACCAGCCTGGCTAACATGGTGAAACCCCGTCCCTACTAAAAAATACAAAAAATTAGCCGGGCGTGGTGGTGGACACCTGTAGTCCCAGCTAGTCAGGAGGCTGAGGCAGGAGAATGGCATGAACCTGGGAGGCAGAGCTTGCAGTGAGCCGAGATCGCGCTACTACACTCCAGCCTGGGTGACAGAGCGAGACTCCATCTCAAAAAAAAAAAAAAAAAAGATGATATGTACCAGTTTCATATTCCAGCCAGCAGGAATAGTAATTCTTTTTTTTGAGATGGAGTCTCCCTCTGTTGCCCATACTGGAGTGCAGTGGCATGACCTCAGCTCACTGCAACCTCTGCCTCCTGGGTTCAAGCGATTCTCCTGCCTCAGCCTCTTGAGTAGTTAGTAGAGACGGGGTTTCACCATGTTGGCCAGGCTGGTGTCGAACTCCTGACCTCAGGTGATCTGCCCGCCTTGGCCTCCCAAAGTGCTAATTAGAAAGGAGAAGGCATTCCTATTCTGTTTGAGAGCCCATTCTGAAGTTGTACACATCACTCTGCTCACATTCCATTGGTTAGAATTTAACCCGGGCATGGTGACTCATGCCTGTAATCCCAGCACTTTGGGAGGCCAAGGTGGGAGGATTGCTTGAGCTCAGGAGTTCAAGACCAGCCTGGGCAACATAGTGAGACTCTGTCTCTACAAAAAAAAAGTAAAAACAAGCTGAACATGGTGGCATGCATCTGTAGTCCCAGCTCCTCAGGAGGCTGGGGTGGGAGGATCACTTGAGTCCAGGAGGTCATGGCTGCAGTTTGGTGTGATTGAGTTACTGCACTCCAGTGTAGGTGACAGAGCAAGACCCTGTCTCAAAAAAAAAAAAAAAAAAAAAAAAGAATTTAGTCACATGATAACACCTAGCTGCAAGGATTTCTAGAAAAGGAGTCTATTCTAGGAAGTCATGTGCTCATCCAAAAATTTGGAAGAGAGGTTCTTTCACAAAGACTAATGGGAGAACAGATACTGGGGAGACAACTAGCAATCTCTGACATCTCATCAGTGAGTACATAAACACTGGTAACTGTCAACCAGATATATACCTTTAACTCTATTCTTCCGTCATATCACCACATCTATAGTGCTTTTGCCTACCTCTACTTGGATAAACATAGATGTCTAAAATTTAGTGTGTCTAAATCAGATAATGCTTTCTTCCCTCCTTCCTCTTTTCTCTGTCTTAGGTAGTAACACCATTATCTCCTTATTTACCCCAGCTGGCAACCTGAAATTTCTTCTTAGACTTCTTAGCTTTCCTGTTATCTCTATATCTGATCAATCACAAAATCCTAAGGATCTCTTGAGTCTATTTAGTCTATTTTCTGTCCTTCCATTTTTAAACAACATGCCCTTATCATTTCTCATTTGGATTACTGAGATAGCTTCCTAAATACACTGCCACCAGAGTAATCACCCTGAAATAGATTGAATCATGTAATGGCTATGCTCAGTAACTAAAATGTATACAGTACTTGCTATGCGTGAGGCACTATTTTAAGCACTTTACATTTAACAGCCCATTTTTATCATCACAGTAAACCCTCTGAGGTTATATAGTTGACAGAACTGAGGCAAAAGAGGTTGAGTAATTTGTTTGAAGTCAGCTAGTCATTGTCGAAGCCAGAATTGGATCACTCTGGCTCCACAGTTGGTGTTTTAGCTACTATATTGTATTGCTCAAAATATTTGTCCATTGCTTCCTGAGTAAAATGTGATCTACTTCATATGTAAAACCCTTTCAGGCTACTTTTTCTCTTCTGTGTCTGGCCACTTTTCTCTTACTACTAATCTTCATGTATACTACTCATACAACTAGACACACTACACTTGCAATTTCCCAGTATGTCATGCTTTCTCTCACCATTCTGCTTTCCCCAGTTCCTTCAACCAGTTCTTTTGTTCTTTTTTAGACTCCTCAATTCAGGAGTCAACCAGTCCACGTCTTTTGGCTACCCTAGTCTGTCATAAACCTCTTCTGTGCATGTTTATATCATTCTGTAGCCCCTGTCACCCTCAATTATATCATAGCCCCTGTCACCCTCAATTATAAGTATTTACTTTTTGTGTCTCTTGATAAGCTTCTCAAGGAAAGAACATTGTCTTTCATCTTGCCTGATACTAAAAAACTCTGTTTCCTTTCTTTCCACATCCCTCGGCTGCTACTCAGAGATCATCAATGACTTCTAACCAACAAAATTTATGGCTTTTTCAGGCTTCTTTCTCTTCAAAGTCTCTGTAGTGTGATATTGAAACAGTCTTTTCTTTTGGCCTCCATTATACCATAAGGGAAACTAAACTTTACCTCTTCCAAACTTAGTTCTTAGTTGAGATGGACTCTCGTACCAAAAGACAGATTTATAAGGGAAAAGCAAACAAGTTTATTAATGCGTGCCGCACACCACACAAGAAACCCCAAGGAAAAGTAACTCAAGGGCTGATCACAGTGGCTTATGCCTGTAATCCCAGCACTTTGGGAGGCTGAGTTGGGCAGATCACTTGAGGCCAGGAGTTTGAGACCAGCCCAGCCAACATGGTGAAACCCCATCTCTATTAAAAATACAAAAATTAGCTGGGCTTGATGATGCACACCTGTAATCCCAACTCAGGAGGCTGAGGCAGAAATATTGCTTGAACCTGGGAGGCGGAGGTTGCAGTGAACCGAGATTGTGCCACTGCACTCCAGCCTGGGTAACAGAGCAAGACTATGTCTCAAAAAAAAAAAAAAAAAAAAAAAGTAGCTCAAAATAGTGGCTTAGAACTCTACTTATATAGCATCTTCAACAAAGAACAATAAATTTATAGAGAAATGACAGGACAAATGAAAGTGATTTTAGGTTTCCAAGGACAGGAAAGGAGTAAGGTTTGTTTGCAAATTCCTCTGGTGCTGTCACTGGGCTAGTAAGAGTATAGAGTTATCTCCAGTGAAGCAAAATTTATACTCTGTAGTTCGGCAGAAAACGGAGGGTAGAGAAAAAGCTTTTCCTCCATTTACTGCTTCCCTCTCTCTCTCTCTTTTTTAATTTCTTTTGAGACAGAGTCATGTTCTGTCCTGTAGGCCGGAGTGCAGTGGCATGATCTCGGCTCACTGCAGCCTCCATGTCCTGGGCTCAAGGAATCCTCCCACCTTGGCCCTTCAAGTAGCTGGGACCACAGATGTGTGCCACCATGCCTGGCTACTTTTTTTTTTTGTATTTTTTGTAGAGATGGGGTTTTGCCATGCTGCCCAGGCTAGTCTCAAACTCCTGAGCTCAAGGGATCAACCTGCCTTGGCCTCCCAAAGTGCCAGGATTATAGGCATGAGGCACCACACCTGACCTGCACTAAGTTTTTTATATACGTTATCTCCATTAATTTTTAACTATGAGTTAGTGGCCCAATTCCCATTTTGCAAGTGAGTTAAGTTGACATAATAGAAAGTAACTTGCCCAAATTCACACAACTACCAGGTATTGGAGCTGGGATTCTAACTCAATTTTGTGTCTTAGCAATCCTTGATTTTAACAACTCTAATATATGGCTCATTAACATCTTACACTAATTATATGTAAAACCACATTTCTTGAATGAGACCCTCTCAATGTTATTAACATCTTATTATTCATATTAGTCTTTCACTTATTGTCTTTTTGCTCCATAGTCCTGTTAGGTTTTCATTAGCAATTGAAAAAAAATTTTTTTTTAATTTATGAGGTTTTTGTTTTGTTTTGTTTTCTTGAGACATAGAGTCGCTCTGTTTCCCAGGCTGGAGTGCAGTGGTGTGATCTTGGGTCATGGAGTGCAGTGGTGTGATCTCAGGTCACTGCAATCTCTGCCTCCTGGGTTCAGGTGATTCTCCTGCCTCAGCTTCCTGAGTGGCTAGGATTACAGGTGCGAGCCACTACGCCTGGCTAATTTTTGTATTTTTAGTAGAGATGGGGTTTCACCATATAGGCCAGGCTGGTCTTGAACCCCTCACCTCAAGTGATCCACCTGCCTTGACCTCCCGAAGTGCTAGGATTACAGGCATGAGCCACCACGCCTGGCCAGTTCTTTTTTTTTTTTTCTGTGAGGCAGGGTCTTACTTTGTTACCCAGGCTGGAGTGCAGTGGCATAATCATGGCTTACTGCAGCATCAACTTCCTGGTCTCAAGTGATCCTCCCGCCTCAGCTTTTCAAGCAGCTGAGACCACAGGCACGCACCACCACACTCAGCTAATTTTTTTTTTTTTTTTAAGAAACAGAGCCTCATTATGTTGCCTAGGCTGGTCTCAAACTCATGGGCTCAAGTGATTCTCCTGTCTTTGTCTCCCGAAGTATTGGGATTACAGGCATGAGCCACTGCACCTGGCCCAGGAATTTCCAATTTCCTTTTCTGCTCCAGAGTTTAGTTCCTTATTGCCAGTTCATCTTATAGTGATTGAAATTCATATTTAGCAAAGATAGGGTGAAAGTTTTAAAATCTGACCTTTGCGATTTTTACCATCTACTGTTGATCTCCGTTTTGAACTTCCCATCTGAGTTTAAATCAGTCTTCTTGTGTTTTTTACCTTTAATTTTCTCTGTTTTAAAAACACTCTGTTTCATCTTCATTTAAATCTGAAGTCCAATTGCATAGTCTTGATCTTTACCCACAGAAGATTGCTATCTTTTCTCATATATTTTCTATTTTCTATAATCTCATTTGGCCTTTAATAATATGCTCTTTTATATTTCTGGTTAACTGTTCATGTCTGTATTTTTTTTTTCTTTCCAACTGAATTGTAAATTCCTTGAATCAGAGTTTTGTTTTTTTTTTTTTTGAGGTGGAGTCTGCTTCTGTCACCCAGGCTGGAGTGCAGTGGCACGATCTCGGCTCACTGCAACCTCCACCTCCTAGATTCAAGCAATTCTCTGCCTCAGCCTCCTGAGTAGCTGGGATTACAGGCACTCACCATCACGCCCGGATAATTCTTTTGCATTTTTAGTAAAGACGGGGTTTCACCATCTTGGCTAAGCTGATCTTGAACTCCTGACCTCGTGATCCACCCGCCTTGGCCTCCCAAAGTGCTGGGATTACCGGCATGAGCCACTATGCCTGGCCCAGAGTTAGTTTTTACACTTCTCTGTAGTTCCATGTTCAGCAGCTAGTATAATGACAGGAACATTTTAGATGATTGAAGCATTGACTGAATGGGTGTTATTATTTTGATATTTGTCTTTTTGGGATTTAAAAAAAAATTGATAATAAATATTACCAATAGAGCTTAAACCACCATGGAACGATCTTGGAAGGAACCTTTTCAAGTATTATATTGAAGAGATTAAGTAGATTGTTAGTTTTAATAGTTTACGATGTATTTTAATCTTATATTTAAAAAATAACATCTTTCTTTCTCCCCCACCCCACTTTCTTTCTTTTTTTTTTTTGGCAGCCGATTCGAAGACAGTCTCTTACACCTCCTCCTCAGAACACTATTACATGGGAAGAATATATATCTGCTGAAAATGGAAAGTAAGTTTTTTTCTTGTTTATGTGTTATTTGGTTTTTAGAAAGAATAATTTGTAAAAACTGAATATGTGAATATTTTGGCGTAAATTATTTTGGAGAGAATTATTGGTATATTTTTGACTGAAGCAATTCTTCTACCTTTTAAAAATATGGATTAAATATGATAAGGGCAAAGTGTCCCAAATTATGTACCCTCTTTGCAAATGGTTGTAGATCTTTCTGTATCCATCCTGTCAATTTATACACACCTAAAAAACTAAAAGACACTGTTCTAAGGAAATATGATATAGGAAATTGCGCAGGACAGTTGCTTATTTGAGATTTCCCATTGTATGATGAGCTTTTCTATTTTGTGATTATCCTGATTTTTTAGCATAGTGTGCAAGCCCATTCATTATTTATCTTCTTTTTGCCTTTCCAAGCTCCTCACCTGTCATTATCCTTTAGTTTCAACCTATGCTAGACTACTTCTCACTGTCCTTCCATAGGACCTTTGCTGATGTAATATTACTAACAGTAGAGTGCCTACCACATAGCTCATACTCAGTTTATATTTATTGACTAAAAGAATGATGAATGAATAAAGAAAGGGTTTATTTTTAATAAATAGATAAGTAAAAAGTGTATCCTGGCCAACCATTATTTCCTTTTGGTGGAGAATAAAATATAAAATATTGCTTTCCTGCTCCTGTTTAGGAAGAAGTTGTCATTTTTTTTTCTTATTGAAAGTTTTGTTATATTTTTCTGAATTCTCCAAGATGTTTCCATCTTAATATTTTTATAGTTTTTTTTTTTTTTTTTTTTTGAGATGGAGTCTTGCTCTGTCGCCCAGGCTGGAGTGCAGTGGGCGTGATCTCAGCTCACTGCAACCTCCGCCTCCCAGGTTCAAGCCATTTTCTCACCTCAGCCTCTCGAGTGGCTGGGAATACAGGTGCGCTCCACCATGCCCAGCTAATTTTTGTATTTTTAGTAGAGACAGGGTTTCACCATATTGGCCAGGCTGGTCTCAAACTCATGGGCTCAAATGATCCACCTGCCTCGGCCTCCCAAATGCTGGGATTACAGCTATGAGCCACTGCGCCTGACCTTAATATTTTATGGTGCTAAACAAAATTTATGAGGGTATTATTGTATTAGATTAGCCTCCTGCATGCACTAGGCACCAGCAGACCATACCAAACCAGAATGTAGTTACTTCTGCTAAGTACTACATAATTAAACTGAACTTTGAAATGGGCCAGTTTAAAATGAAAAAAAAAAAAGGACATTCCAGGCAACCTGAGTCAACATAGTAACTAAGTCTTCTGTTTTTTTAACTGTATAAGGAAAGCAACTTTGAAATAACCAGATCACCTTTTTTCCCCACCGTTTCCACTTCAGCCTTTTCAGTCTATAAAGATAACCTCCTCTTTTCAGCTTATTGGAACGCTCATTCTATTTTACAGAATTAGGTATTGTCCTGTGCTAGAGTTGCAAATAAAAGCCAATTAGATCTTTATGCTACATTGATAATTTTCTTTTGATAATAGTTAATATAGAATTCCTTATTCTTCACAATATTTCTTATTGATCAATGCAGAGGCTGTAATAGACAGTAAAGAAGATTGAATTGAATAAGTGACTTTAAAGATATACAATAATACCTTAAAAATTTTTTTACTAATGATTTTCTTTATTCCTAAAAATAGTGGTTATTAAAATTATATTCAATGTGAAATTAGTTTAGATCTAATAATTTCTGAACTTTTACTCTTTGCTATTCTTTTTTATTGCCCTTGTCTTAATTTCTTATACATATCTTATTCCCTTTTAGCATAACTTTATTTCTGTAGACAGAGTAAGAAAAATTGAAATATTAATGAATGTCATTGAAAGATGACAGATGCTTCTTAGGAAGGTGATAGACTATGGAAAAAGTTTCCTAACATTTTTTTTCCTCCCATTTTAGAGCTCCTCATCTGGGTAGAGAATTGGTGTGCAAAGAGAGTAAGAAAACGTTTAAAGCTACGATAGCCATGAGCCAGGAATTTCCCTTAGGGATAGAGTT
>hsa_circ_0001871	chr9	91940462	91949645	+
AATGTTTACTCAGTGCCTGGCTCCCAGTATCTTTATAACCAACCCAGTTGTTACCGAGGTTTTCAAACAGTGAAGCATCGAAATGAGAACACATGCCCTCTCCCACAAGAAATGAAAGCTCTGTTTAAGGTGAGTAGTGATGTTGTTTTGTTGTGTCCTTTAGTTGGTTGCTTTAATGTTTAAAATGTAAAGAAATGGTAAATTTGTACATCATATTTAAGTATCATGTATTTTTTTGTATTTAACCTTTTAAAAAATGATTGAATTGTGAATACTTAATATTTTGCTGCTTTAAACCTTTTTTATAGTGGTGGTTTTATTTCATGTTGCTTTTTAATCTTTCCTGCAGAAGAAAACCTATGATGAGAAAAAAACGTATGATCAGCAAAAGTTTGACAGTGAAAGGGCTGATGGAACTATATCATCTGAGATAAAATCAGCTAGAGGTTCACATCATTTGTCCATTTACGCTGAGAATAGTTTGAAATCAGGTAAAAATAACCAACAATGTAGTATAATGCGAGCCTACTCCTTGTGCCCCAGAAACATTCCTGCTATGTATACAGCTGTTTCTATGGGCTTGTTCATTGTGACTACTCCAAGAAATGAGACCTGGGTCTGACACAGCTTAGGGCGTCAGACTTCCTGAGCAATTCTAGAGGTATTTCTTCCCAGGGATGGGATTATTATTTGGTACCTGTTGCATTGTGGGATCTTAAGTGCCTATAATTTGTATTATTTGGTATATACATTTTTCTCTTTTCATTGACTTCACTCATAAACCATCTGGTACAAGGGACGTTTATTAACTGTAGTAACTGTGGTCTTATAATTAAATGAGTGGCTTCATGTAGCTGCAGCCTACCTTATCCATTGCATTTCAGGAGAAAGATGGGGAAGAGGTTATGCGTTTTATGCTACCTGCTTCCCTCTAGTTTATTCCAGCAAACTGAAAGATGGAAAGTTTACTAGCACAGAAAATTCATTAGAGTCCCTTTAAATTTGCAATACAATAAAATGTCTAAAAAGAATAATTAAAATGCCCAGCTGCACAATCAGGTTAAGGTAACTATTTCATCAGCCTTAGAATTATAGTCATGCCTCACTTACTGATGGGGACACATTCTGAGAAATGTGCCCTTAGGTGATTTCGTCATTGTGGGAACATTTAGAGTGTACTTACACAGACCTAGATGGTATAGCCAACCACCTAGCTAGGCTATATGATATAGCCTGTTGTTCCTAGGTTATAAACCTTTAGACCATATTATTGTACTGAATATTGTAGGCAGTTGTAACATAGTGGTAAGTATTTGTGTATCAAAATATAGAAAAGGTACAGCGGTGGCTCACGCCTGTAATCCCAGCACTTTGGGAGTCCGAGACGGGCGGATCACGAGGTCAGGAGATCAAGATCATCCTGGCTAACACGGTGAAACCCCGTCTCAACTGAAAATACAAAATATTAGCCTGGCGTGGTGGCGGGCACCTGTAGTTCCAGCTACTCGGGAGGCTGAGGCAGGAGAATGGCATGAACCCGGGAGGCGGAGCTTGCAGTGAGCCGAGATCAAGCGTCCCTGCACTCCAGCCTGGGAGACAGAGCGAGACTCCGTCTCCAAAAAAAAAAAAAAGATATAAAATGTTTTACCCGTATAGGGCACTTACCATGAATGGAGCTGGCAGAACTGGAAGTTGCTCTGGGTGATTCGATGACTGAGTGGTGGGTGAATGTGAAGGCCTAGGGTGTTACTGTACACTGTTGGAGACGTTCTAAACATTGTACACTTAGGCTACATGAAATTTATAAAAGTATTTTTTTCAATAATTAACCTTAGCTTACTGTAACTTTTTTACTTTATACATTTTTAATTTTTCTAACTTTCTGACTCTTGTAATAACACTTACCTTTTGTAATAAAACACAAACATGCAGAAAAACCAAAAATACTTGGCTTGGACAAAAATATTTTCTTTCTTTACATCCTTACTCTATAAGCTTTTTTCTATTAATTTTTTTTTAACTTTCTACACTTTTTAATTAAAAACGAAGACACAACCACACACATTAGCCTAGGCCTGTACAGGGTCAGAATCATCTGTATCACTGTCTTCCACCTCCACATATTGTCCCACTGGAAGGTCTTCAGGGACAGTAACATGCGTGGAGCTGTCATCTCCTGTGATAACAATGCCTTATTCTGGAATCCCTCCTGAGGGACCTGCCTGAAGCTGCTTTATACTTAAGTTTTTCTTTTGTCGTTTTGTGTTTTTTTTTTTTTTTTGAGACAGAGTCTCACTGTGTTACACAGGCTGGAGTGCAGTGGCACTATTTTGGCTCACTGCAACCTCTGCCTCCCAAGTTCAAGCAATTCTTGTGCCTCAGCCTCCCAAGTAGCTAGGGGGCATGCGCCCCCACACCCAGCTAATTTTTGTATTTTCAATAGAGTTGGGGTTTTACCATGTTGGCCAGGCTGGTCTGGAACTCGTGGCTGCATCTGCCTGCCTCAGCCTCCCGAAGTGCTGGGATTAAGGCGTGAGCCACCTTGCCCTGGCCAAATTTTTCTTTTGTAAGTAGTGGGAGTATATACTCCAAAGATAAAAAGTATAATACATAAACAAGTGACATAGTTGTTTATTGTCATTACCGAGTATTATGTACAGTACATCATCGCATGTACTATACTTTTATATGCCTGTTAGCTCAGTAGGTTTGTTTACACTGGCATCACCACAAACGTGAGTAATCGCACCATGACATTACCAGTAGACAATAGGAATTTTTCAGCTTCATTACAATCTTATGGGGCTGTTGTATACGTAATCCATTGCTGATCAGACCATCATATGTGGCGCGTGACTATACATACTCCTAAATGTACAGTGCATTTTGGTTTTTCTGCATGATGGTCCAACCAGAGTGATTGATACTTATGGTCATTTAAACTTTATACTTTTACAAAGGAAGGTGAACAACACCGGTAAGAGTTACGGTGTTTTGACAACAACCTGTTGCATCAATAGCAATAGTCTTTGTACTCTGCAATTTTTGCTTGCATACTGGTCATCAAACAGTAACTAAATTTTTACTCTTACTTTTAATTTTGTAATTACAGATGGTTACCATAAGCGAACAGACAGGAAATCCAGAATCATTGCAAAAAATGTATCTACCTCCAAACCTGAGTTTGAATTTACCACACTGGACTTTCCTGAACTGCAAGGTGCAGAGAACAATATGTCAGAGATACAGAAGCAACCCAAGTGGGGACCTGTCCACTCTGTCTCTACCGACATTTCTCTTCTAAGAGAAGTAGTAAAACCAGCTGCAGTGTTATCAAAGGTGAGGTGAGGGTTTCTCTCTTTTTCTTTTTCCTTTGTACACTTTAAATTGTCTCATTTCAAACATTACACATTAAATCTTGCTGTGGGCTTTGATGTCCATGGAGCTGGGGAGGATGTATTGGGGGAAGCCTTTCATTGTGCACTTATATGACCTTCTTTGTTTGAACAGTTTATAATGAGGCTGTAACATCTAGTGCAGCTATTGTTTTATTTGTGCGTTTTGTTTTGTTTTGTTTTGTTTTTGAAACGGAGTCTCGCTCTGTCACCAGGCTGCAGTGCAGTGGCACGATCTCAGCTCACTGCAACCTCCGCCTCCCGGGTTCAAGCAATTCTCCTGCCTCAGCCTCTCGAGTAGCTGGGACTACGGGCGCACACTGCCACGCTGGCTAATTTTTTTTTTGTATTTTAGTAGAGACGGGATTTCACCATGTTGCCCAGGCTGGTCTTGAATTCCTGAGCTAAGGCAATCCGCCTGCCTGGGCCTCCCAAAGTGCTAGGATTACAGGCGTGAGCCACCCACGCCACTGTGCCCGGCTGTAGCTATTGTTTTAAAAGAATCACCTAGTATACCTTTTTTTTTGTGGGGAGGGAGTCTCACTGTGTTGCCCAGGCTGAAGTGCAGTGGCACGATCTTGGCTTCTTGGCTCACTACAATCCCCGCCTTCCGGGTTCAAGCAGTTCTCCTGCCTCAGCCTCCGGAGTAGCTGGGACTACAGGTACATGCCACCATATCTGGCTAATTTTTTTGTATTTTTAGTAGAGATGGGGTTTCACCATATTGGTCTGGCTGGTCTCCAACTCCTGACTTCAGGTGATCCACCTGCCTTGGCCTCCCAAAGTGCTGGGATTACAGGCTTGAGCCACCGTGCCCAATCTAGTATACTCCTTTTTATATGGTAGCTGAAAGGTATTGTGGTGCCTCAGAAGGAAAAGGTTGTAACAGAGTCAAGCCGCTTTGACAGCCCATTTTCAACACGCTACTTCTAACATGCTGATAGCACTTTTTCCAATATAGAAAAAAAAGACTTTTATAAAAATTGAAATACATTAAGTCCTCACATAATGTTGTCAATAGGTTCTTGGAAACTGCAACTTTAAATGAAAGGCTGTATAGTAGGTCCTCCAGTAACATTTTCTTCACCATCATTTCATTATGATGTTGATGAAAAAAGGAATTGGTTTTGTTTTATGTTGTTTTGTTTAAAGTCACAGTTTCCAAGAACCTGTCCATGGTACTGAGGACTTAACTGTAGTAATATTTAAAACTGCATAGTGTAACTTTTGAATTTTCCAGGCTTTTATTACATCTTTGTCTTGTTAATGATGCAGCAAATTCAGGAAAACTTATTACAGCAGGTTAATTCACTTTGTTCAACATTTGATCTCAGAGTTTTAGTCCACCAAGTTGAGGCATTTCTCTCAAATGGATTGATTTGAGACTTCCAGGAAGAAATAGTGTCTGGTTAGTAGTTCCTAAAATGGCTTCTGATGAATTTCCGCTGAAGGAGCAGTGGAGTACATGCCAGTACGAAGGCAAGTAGAAAGAAGAAAGATAAAGAAAACAGGCCTCACCCATTCGCTTTACCTCTTGAATTTAGAAAGGATTTGTTTCCTGCCCTTGGACTTCTGTTAGGTGCCTGGACACTAAGGCCTGAAGGCTCAGTGACAGTTGCTGGTAATGTGCAGAAGATAGGCCATTGTGTAGCAGTTTGCATGCAGGACCCTCATACAGTTGTACCCTCACACTGTTGTAGCATGGTGCTTTCCTGTCAAAGAGCTGGGAGAAGTCAGGCCAACTGATGGCTATCTAAAAATCATAGTTCCATCTGGCCTGCTCCAGGGGCTCCAGGCTGGGTTTGTGCGGTGGCTGAATAGCCACGGCGCTGCCGGTCTTCATCACGTACCGCTCTCATGAGTGCCCTGCAGAAGTAGTCCAGGATGCTGTGTAAGCCTCAGGGTCAGCTCGTGGAGTGAGCAGGAGTGTGACTGGGGCTTTATATCAAGGTCACTTGTTACATGTGACTGTTAATGTGTTTGAACATATGAAGTAAGATAGAAGATATACATACTGATTGCTCTATTAAGAGAGTCACATACACTCTTGAATTATGTGTGGGCTTTTTAAAAAGTTATTTTCCTTCTAAAAGAAACTTTTTCCTGATGATATTAGTAATGTCTGAAAATGACAAAAAATATATATATTTGTCTGAAATTGTACAACCAAAAGAAAAGCATGCTTAACACATAATCTTTTAAAAATAGTCTATTGTGGGAATTTCCTTCACCTTGAGATTATAAATACGTACAGTCTTACGTTTGAATTGTTTAAAACTTTGTTCGTATTTTTTCCATGTCATTAAGTATTTTTTGAAAGCAACTTGCATTGGATCTCTCATACTGATAGGTATAATTTATTTAACCATTCTTGAACAGGTAAGCTATTTCTAATTTTTTATTGGCCTTGGTGAGCATAAAAGTTATGTTTACTAAAAGAACAGGCTGTGTTTTAATATTATTTTTTATTCCTGGACTCATGTTATGAATTGACAAATGGATAAATTTGTGAAGCATATGAATTTTAAAAATTATTTTAAATCCATTATCTACTTAATGGATTCAACTTTGAATCTTTTAATTTACTTTTACCTCTGGTGTTAGTCACTTGGAGGAGCCTTTTAATATACTCGACCCCCCCATACACATAGCGTCATTATATGTCTTATGTTTAATATGTGAGACAGCCTTCTGTCTTCATAACACAGGGCATACATTGCAGGCTTACATTTGTTGTCTTTGTAGACATTTTGATGGACTGTTGAACTTTGGTGTGTGCCTAGTGAATGATGGCTTTTGCATTTACATGGGATCATTGCAGCTTTAAGAATTGTGTGGTGCATCTGTGCCAACTTGTAAAGCTTGTCAGTAGTATGTTAAAGTTTTTTTAAAAGTTGCCACAATACTATGTGTGGTGTGATTCCATTATGGGAATCCGTATAAAAATATGATACACAAATGTTTATATCATAGGCAAAGAAGTAGAAGGATACTAATGAAGCTATAGATGTGGGTGGTGTTTTCCTCTAGGGAGTGAGATTTGGTTGAAGGAAGTAATTTAACTTTTCACTTTATGTACTTATATATTTGGAAATTTTAATTAGCATATATTTTGCAGATTTTAAGAATGGCAAGGGAAGCTATATTTTAAAATTAAATGATTACTTTGAAATGGAAAGTAACTGCTTAGGCTTTTTTAAAAAAATAGATTTTATGTTCGAGAGCAGTTTTAGGTTCACAGCAAAGTTGAGAGGAAAGTACAGATTTCCCATATGCCCCTTGCCTGCACACACACACACACACACAGCCTCCTTCATTATCAACATCTTGTGCTAGAGTAATGCATTTGTTACAATTGATGACCTGCATTGACATGTCATCATCACCCAAAGCGCATCGTTTGCATTAGGGTTCACTGTTGGTGTTGTGTCTTCTAAGAGTTTGGGGAAATGCATAATGATGTGTGTCTACCATAGTAGTATGGTACAGAGTGGTTTCACTGCCCTAAAAATCTTCTGTGCTTCACCTGTTTATCCCTTCCTCCCCTCAGCCCCTGCTAACTACTATCTTTTTATTGTCTCCACAGTTTTGTCTTTTCTAGAATGTCATATAGTTGGAATCATATAGTATGTAGCCCACATCTTGGCTGCTTCCAAGTTGTGGCAGTTATGAGTAAAGCTGCTATAAACATCCATGTGCAGGTTTTTGTGTGGACATAAGTTTTCACCTCCTTTGGATAATTACCAAGGAGTGCAGTGGCTAAATCATATGGTAAGAGTATGGTTAGTTTTGTAAGGAATTGCTAAACTATTAAATATCTCCCAAAGTGGCTGTAACGTTTTTCATTCTTACCAGCAATGGATAAGGATTTCTGTTGTCAAAGTGTTCTGGATTTTGATATGTAGTGTTATCTCCTTGTTTTAATTTGCATTTCTCTGATGACATCTAATGTGTTTGCTTTTTAGGGTGAAATAGTGGTGAAAAATAACCCAAATGAATCTGTAACTGCTAATGCCGCTACCAATTCTCCTTCATGTACAAGAGGTAAAAGTGGCTGCAAAAATGTTAATTTTTAAAATGTCATAGATTTTTTAAGTTCATTTTTAACTCCAGTGCAGTTGAAATGATTTTTGTTGTAAAGACTTAAGACAGCTAATGAATTGTGGGTAACCTAACATCAGTGTTAGTTTAGAAAGTTAAGTAGATGAGATCCCACATCCACACACAAAGAGTATAAAATAAGAGACAAGAATTCTAAATGAAGTACACATCCAATTCAGTGAGAAATTTTATGAACTCAGCAGTAACTACTTCCTTTAGTATTGCCTATTCTCAAAAGTTTTTGAGACCTTTAAAGATTGAGAACCCCAAAGAGCTCTTGTTTATTTGGGTGATACCTGTCAACATTTGCCCTATTCAAAGTTCAAACAAATTTGCTTAAAAATAACAATAAATTAAGCGTATTGCATTTTAAGATAGCATATTTTTAGGAAAACCGTTTTTCAAAATTAAAAAGCTGTAGTGCAGAGAGCAGCCTTGCTTTCCACTTGTGCAGCTCTGCCATCTGGCTCTGTAGATCTGCCATGGCATTCACCTGCCTCACGGTCCTGCCTCATACAGCATTTGGAAGACTCCCAGGTGTTCTCGTGAGAGAGGGAGAGTAGGGAAGGCAACTGATGTGTTTGTACTCCAGAACGGTTTTAACTCCATAGACACCTGCAAGGGTCATGGGAGCCTCCTGCCACACTGTAAGGACTGCTCATCTGTCCTGTCCTGGCCAAGAAGTAATATTTTCAGAGAGAGTTCCATGTACCCTGCTTTGATATTTTTACAGTAGCTTGTCCTAACAGAGACATTTTTACAAAATGATTCCAAATTTATTCATAGGGTGTTTTCTTTTGTGTTCTCATGTTCGATATGTATGTGGTTGAGTAATGGTCTGTACTTCACAGGCTGCTCTGAGGATGTGTAGTTCTCTAGTGAGGGGAACAGTCTGTTTTACCCTTGGGGGTAGCCACAGGCTGCTGACAGGTGTTCACCTGCCTGTGTCCTGATAGATGTCTTTGTTTTGTCTGTATATAGAGTTTCATGGGCACCTAAAGGAGTAGTGTTGCTGTACTTATGCCTCTGTTCTAAAAGAAATAAATTACCAGTTATTGTGATAGCTGAAGTCTAGTGATCTTTGACTTCTGATGTTAAAGGTACACTTCAAGGTTAGTAGGGCCAAAATTTGATCTTTAGTTCGTTAATTCTGTGTGCTTGCCACGTGGACATTTATTGTGGATTGTTGTTTTTTAACTAAAACTACTGTTTGTCTACCCACCTCCAACCCCCAGGTTAAAAAACCAGTTTCCAGGAAAATTAACCTTACAAGTTAAAAGGGAAAAAAATGCAGCATGCATGCCCCAAGAAGAAAAACAAGTTTAGTGACTACTATAGTTTCCAAGAGGATGTTTTAAATGATAGCCTACATTTAATGATGCTCTGAGCAGTTACCTCATGTAATGCATGTTTGAGTAACTAAGGAATTTCTATTTTACTGTTGAGATTGTTCAACAATTTTGGTTATCTTTGAGCAGAGTTATCTTGGACACCAATGGGTTATGTTGTTCGACAGACATTATCTACAGAACTGTCAGCAGCCCCTAAAAATGTTACTTCTATGATAAACTTAAAGACCATTGCTTCATCAGCAGATCCTAAAAATGTTAGTATACCATCTTCTGAAGCTTTATCTTCGGATCCTTCCTACAACAAAGAAAAACACATTATTCATCCTACCCAAAAG
>hsa_circ_0001306	chr3	51575513	51586079	+
ATTCCCCAGGAAGCCATCACACTCCTTCCCACTGTGGTTTTGGGAGCATGAAGGCGTTGCTTATCCCCTATGTCTGGTTCACTGTATGTAGGCTGGGAGTGTCTGCTGATCACTTGGAGTGCTGTCCCTTGGAACAGGAGGAGTAAGATTGAGGTAAGGCTCAGTCTGTTTGAAAGTCATTTGCTTCTTAATTTTTACTGCATAAAATATAATGTAAATCTGAATGTTTTTTGCTTTGTTACTCTTCATTCTGATCTATTAAAATGAAATTCTGCCTTTTGCTGTCTATCTCTCTGTGTATATATCTTGGGCAAAAATAAATGAAGAAATGTAAAATCAAGGTATTTAAATAATAAATGAATTCTTCAAAATAGCTCTCATTTTCCATCTGGACTATTCACTTGATCAAAGAAAATAAAAACTTGTTTATTTGTTGCCTTAAAGGCAAGGTGATTGCTTAAATAAATGTTTTTGGCCACCTCTTAGTTAAATGGATCAACTTCAGAAACTCTTGGAAATAAGGCTTAGAGTTTTCTATTTCTTTAGAAAAAGTCTGAGAGAAGAAATGTCTGGTACAATGGGAAGAGCTTGGTTTTTGGAGTCTTCCCACTTTTTCTTGCTCAATTTTTGACCCTTGATAAGCTGTTAACCTCTCTGAGCTTTGGTTTGGTTTTGTTTTTCCATCTGTAAAATGGGCCTAATACAGCCTTCTTTGCAGATTGCATCGAGGACTGGAGATGAGGGCCTCAAGCTTTGAGGGTGGTCAGTGCTGGTTGTCAGTAGTAGTTAATGTGTATTATTATATAGGACCTCTAATCTCAGTAGTATTAATAGTAGGAATGTGGCTGGGTACTGTGGTGCTGTGCAGGATTCAAGTTTCCTTGTCTGGTGAGGAAGGCAGCTGTCTGCACCTGTTGGCACTCTGGACAGGTGAGGAAATTTTGAGGTTGTCTTTTTTTTTTTTTTGAGACGGAGTCTTGCTCTGTTGCCCAGTCTGGAGTGCAGTGGTGCGATCTCGGCTCACTGCAAGCTCCACCTCCCAGGTTCACGCCATTCTCCCGCCTCAGCCTCCCTGGGATTACAGGCCTCCCGAGTAGCTGGGACTACAGGCGCCTGCCACCACACCCGGCTAATTTTTTGTATTTTTAGTAGAGATGGGGTTTCATCGTGTTAGCCAGGATGGTCTCGATCTACTGACCTCGTGATCCGCCCGTCTTGGCCTCCCAAAGTGCTGGGGTTACAGGTGTGAGCCACCGCGCCTGGCCAAGGTTGTCTTTATTCAGTGCCGGTAGGCAGGAGTCCACACTATAAAGTCCAAGGTCATTCCTGGCAGTAGAAGGTTTTTTCCTGACAGTTTGTATGGGGAAGCCAGGAGGTAACTGTTTGGCATGTTCTTGTTTGGAAACAGCGGGCTCTCCCATTGATAGAACACTAAAGTATACCAGGCAGCATTGTGTTCTATATGGCCCCTGATCAGGACATTTCTCTGGCATTCTTCTGCTGGCACCAGAGACCTGGCTTTGGTGTTTTTGCCAGGAATTCTCCAGATGCAGGAGAGATTTGTCATTTTCTTTAATTGGGGCTACTTTGGTAAAATCTAGCACTCTGTTCAGGCATGTTTTTGATGAACAGACTTAGTTATAGAACTTTCAGTTTTATTTTTTCCCAATAAGACAGGAAAAAAAAAAAGTCCCACTAATATTCAAGAGAAAAATAAGTAGAGGCCAGAAGTGACTTGAAATAACTGGTCTCTAATTTCTTGCAGTCTTGCTGTAGTCAAATGCCCCCTCCATTCTGCTGGTCTTTAATTCCAGATAAGAGTAAGTAATGGCCAGGCGCGGTGGCTCACGCCTGTAATGCCAGCACTTTGGCAGGCCAAGGCGGGCGGATCACCTGAGGTTGGGAGTTCGAGACCAGCCTGACCAACATGGAGAAACCCTGTCTCTACTAAAAATACAAAATTAGCCAGGCATAGTGGCGCATGCCTGTAATCCCAGCTACTCGGGAGGCTGAGGTAGGAGAATTGCTTGAACCTAGGAGGCGGAGGTTGCGGTGAGCAGAGGTTGTGCTAGTGCACTCCAGCCTAGGCAACAAGAGCGAAACTCCATCTCAAAAAAAAAAAAAAAAAAAGAGTAAATAATACACCTCTGGTCTCTAACATCTAGACCCTGGCCTGTCTCTGCTTCAGCATCTCATAAGGACCTTTATGACCTGGCCCCTTCTTTATCTTCCTTTCTAGTTTTTCCTCTGCCACATTTACTCTGGCACGTGAGGCTCAGTTATAGTGAACTCCTTGAAGGTCCCAGCATTCTTAGCTATTCCTTCTGTGATATTTTGCTCTCTATTCTACAGCTTGGCCGACTCTAAGGCTTGAACCAGGAGTTCGGGCACCACCTTCTCTTAATAAAAGCCTTCCTTGATTGCCTCCAGGTTAAGCAGAATGCCTCTCTTCTGTATGACATTGGAGTCTGTGCAAGCTTTTATAATCATACTGTCCTGCTAAGTTTTGGTATTTTTAAAAAAAATTATTTATATATTTTTTCCTCAAATTCCTTTTTACCATGTTTTGGTGTTTTTTTTGTGTTTCCCATACCTAGTTTATTACCTACTTCAAGGCAGGAGCTTGTCTTGTTTATATCCCAGCACCTGACCATTTCTGGCACAGTGTAGCTACTTGGCAAATGTTTGTTGAGTGAACAAATGAATAACCTTTGCTTATGAAATAACAGGAAATCATTCACTGTGGAACTAGTGGTGTGATGAGAGTTCTGACTTCATGGCTGCCTCTGATCCTGGCTGAAGCAGTATCTCTGCTTTTGTTTTTCCAGGTTGCTAAAGGCAACACTTTGTTGTGAGAATGTGTTGCTTATTCATTTGTTCATAATTTTGAGGCTGGAGGGCTATTACTTGCTTTTTTGGGTCTTGCAAACATTTCATTTGGGAGTAAATGTGACAGTTCTTCATTGGTATTGTCTGATCTTCTGCAGGCCATTTACTGCTCTGAGTGCTTTGTCTTCATATGTAAAGAAGTGATTAGTTGGTTTGGGCCACAGGGTATCTAGACAACTAACTACTGATAAGCCACCACCTGCTGGGAATGGGTAATGACTTGATTGATTGATTGGAGATGGAGTCTTGCTCTGTCACCCAGGCTGGAGTGCAATGGCACGATCTTGGCTCACTGCCTCAACCTCAACCTCCTCGGTTCAAGCTATTCTCCTGCCTCAGCCTCACAAGTAACTGGGACTATAGGTGCGCCACCATGCCTGGCTAATTTTTGTATTTTTAGTACAAAATTTCTCCATGTTGGCCAGGCTGGTCTTGAACTTCTGACCTCAAGTGATCTGCCCATCTTGGCCTCCCAAAATGCTGGGATTATAGGCATGAACCACTGCGCCTGGCCTGGGAATGGGTAATGGATTTAACACTAGGATATTGTGAATTTTGCTGCCTGGTTGGCCTTTTGGAGACCCATCTGAGCTCAGTGTCACCATATACAGGAAATAACGATTATTTGAGCAAACTTTATTCAGGAGTTAGAATTCAGTGACTATAAAATTATCTGTATCCGTTTTCTGCTCAGTCTAATACTGTACTAATTCTGAAGTGTCTGGAGCTGTATGTTCTGAGTTATTTACCTAGAAGTTACAGAATTGTGCCAATTTATTTAGTTACCCTCCTGGATCTTTTTTGTTGTTGTTGTTTTGTTTTTGAGACGGAGTCTTGCTCTGTCGCCCAGGCTGGAGTGCAGTGGTGTGATCTCAGCTCACTGCAACCTCTGCCTCCCGGGTTCAAGTGATTCTCCTGCCTCAGCCTCCTGAGCAGCTGGGATTACAGGCGCGTGCCACCACGCCTGGCTAGTTTTTGTATTTTTAGTAGAGTCAGGGTTTTACCATGTTGGTCAGTCTGATCTTGAACTCGTGACCTTGTGATCCACCTGCCTCTGCTTCCCAAAGTGCTGGGATTACAGGCGTGAGCCATGATGCCTGGCCACCCTCCTGGATCTTGGTAGTAAAATAACTTGAGTATACTACCTAAATTACTTTGAATTAGTTTTTTTAAGATTTTTTTTAAATTTTTAATTTTTTTTTGTTTTGAGACAGAGTCTCTCTCTGTCACCCATGCTAGAGTAAGTACAGTGGCATGATCATAGCTCACTGTAGCCTTGACCTCTCAGGCTCGAGCAATCCTTTCACCTCAGCTTCTTGAGTAGCTGGGAGTACAGGCATGCATGACCTTGCCTGGCTAATTTTTATATTTTTTGTAGAGGCAGGGGTCCCACTATGTTGCGCAGGCTGGTCTCAAACTCTTGGGCTCAAGTGATCCTTCTGCGTTGGCCTCCCAATCAAATTAGTTTTTATGGGTGATTAGACTGCATAGAAATCCCTACTGAAGGCTGGGTGTTAGGAAGGTTATCAAAGCCTACATCAATTCTTTTTTTTTTTTTTTTTTTTTTTTGGAGATGGCGTCTCACTCTGTAGCCCAGGCTGGAGTGCAATGGCATGATCTCAGCTCACTGCAACCTCTGCCTCCTGGGTTCAAGTGATTCTCCTGCCTTAGCTTCCCAAGTAGCTGGGATTACAGGTATGTGCCACCGCACCTGGCTAATTTTTGTATTTTTAGTAGAGACAGGGTTTCGCCATGTTGGCCAGGCTGCTCTTGAACTCTTGACCTCAGGTGATCCCCCCTCCTCAGCCTCCCAAAGTGCTAGGATTACAGGTGTGAGCCACCACGCCTGGCCAAATGCAATTATTCTTTCATGCAAGTGACAAAATAGCAGACTGCAAAAAATAAAAGCATGAAAAGTAACTGTAGTTAGGTTAAAGATAAAAGTTGATATCAGATAAAAAGGAAAACTGAAGGCCAGGCACTGTGGCTCACGCCTGTAATCCCAGCACCTTAGGAGGCTGAGGCGGGCGGATCACCTGATGTCGGAAGTTTGAGACCAGCCTGATCAACATGGAGAAACCCCATCTCTACTAAAAGTACAAAATTAGCTGGGTGTGGTGGCACATGCCTGTAATCTCAGCTACTTAGGAGGCTGAGGCAGGAGAACCACTTGAACCTGGGAGGCGGAGGTTGTGGTGAGCCGAGATCGTGCCATTGCACTCCAGCCCAGGCAACAAGAGTGAAACTGCGTCTCAAAAACAAAAAACAAAAAACACTGAGGCACTTTAAATTTAGCAGTAGCTGTTAAAAATTGATGACATTTTGTGAGCAGTGTTGAGAAGTTAGGAGGAAGTTGTTGAGGCCAGGCGCGGTGGCTCACGCCTGTAATCCCAGCACTTTGGGAGGCTGAGGCAGGCAGATCACCTGAGGTCAGGAGTTTCAGACCAGCTTGGCTAACATGGCGAAACCCTATCTCTACTAAAAATACAAAAATTAGCTGGATGTGGTGGTGCACGCCTGTAGTCCCAGCTACTTGGAAGGCTGAGGCAGGAGAATCGCTTGAATCCGGGAGGCAAAGGTTGCAGTGAGCCGAGATCTCACCACTGCACTCCAACCTGGGCAACAGAGTGAAACTTGACTCTGTCTTTAAACAAAAAAAAGAAAGGAAGTTGTTGGTTGGCCAGGTGCAGTGGCTCATGCCTGTAATCACAGCACTTTGGGAGGCTGAGGTGGGAGGGTTGCTTGACCCCAGGAGTTTAAGACTAGCCTGGGGCGACATGGTGAGAGCTTGTCTCTACAAAAAAATTAAATAAAAATTAGCTGGGCAAGGTGACACACACCTAGAAGTTATGGACCACATCTGAGCTACCAGTCTCCCAGTTAGGAGATCGAGGCGGGACGATTGCCTGAACTCCAGAGATAGAGGCTGGAGTGAGCTGTAATTGTGCCACTATCCTCCAGCCTGGGCGACAGAGTAAGACTCTGCCTCAAAAAAAAAAAAGGAAGATGTTATAATATAGATTGAAAGCAATACAAACAGAAAATTTCAGCCAGTGGAGGCACATTGGAGGTACTAACATGTGCTTATGGTTTTATAGTACCATCAATAGTAGGCGGAAATGAAAAATGTTTGCTTTACTGTGATAAGCATACTTTGCGTATGTATGATGTTGTAGTTTATAAAACACTTTTTTTTTTTTTTTTTTTACATTTGAGACAGGGTCTGACTCTGTCACCCAGACTGGAGTGCAGTGGCATGATCTCAGCTCACTGCAGCTTCCACCTCCTGGGTTCAAGTCATCCTCCCTCCTCAGCCTCTTGAGTAGCTAGGACTAATGGCATGTGCCACTGTGCCCAGCTAATTTTTGTATTTTTTGGAGAGAGAGGGTTTTGCCATGTTACCCAGGCTAGTTTCGAACTCCTGAGCTCAAGCGATTCACCCGCCTTGGCCTCACCAAGTGCGGGGATTACAGACGTGCCCAGCCTATAAAATACTTTCTTTCTTTCTTTTTTTTTGTTTTTGAGATGGAGTTTTGCTCTTTTTGCCCAGGATGGAGTGCAGTGGTACGATCTCGGCTCCCTGCAACCTCTGCCTCCTGCGTTCAAGCGATTCTCCTGCCTCAGCCTTCCAAGTAACTGGGATTACAGGCACCTGCCACCACACTCGGTTAATTTTTTTGTATTTTTAGTAGAGATGGGGTTTCGCCATGTTGGGCAGGCTGGTCTTGAACTCCTGACCTCAGGTGATCTGCACATCTCGGCCTCCCAAAATGTTGGGATCACTGGTGTGAGCCACTGCGCCGGCCACTTTCTTTTTTTTGAGACAGAGTCTTGCTCTGTCGCCCAGGCTGGAGTGCAGTGGCACGATCTCAGCTCACTGCAACCTCTGCCTCCCAGGTTCAGGCGATTCTCTTGCCTCAGCCTCCTGAGTAGCTGGGATTACAGGCACCCGTCATCATGCCTGGCTAATTTTTGTATTTTTGTAGAGATGGGGTTTCACCATGTCGGCCAGGCTGGTTTTGAACTCCTGACCTCAGGTGATCCGCCTGCCTTCGCCTCCCAAAGTGCTGGGATTACAGGCATGAGCCACCACGCCCAGCCAACATTTTCATATATATATTTACTTCATCCTCCCAACAACCCTGTGAGGCAAATATCCCCATTGTACAGATGAGGAAGCAAACCCGAAAAGGTGAAGTGGCTTGCTTTCCAGTACACAGAGCTGATAATAAGAAAAGCTGGGAATTGCTGCCTGTTTTCTGATTCTAAGTTTAGAGCCCTTTTTATGTCCTCATAAGATATTGTTAGGGCTTCAGTTTGGGATGACAGTCACCCCTTATTTCAGGCTGCTGGCCAATAGAGGATACACACAAGGAAGATAGTCCTACACAGTGAGTAGAATCTCTGCTCTGTCATAGCAGCCCAGTAACTCTGCTTTTTTTTTTTTTTTTTTTTTTTGAGATAGAGTCCTGTTCTGTTGCCCAGGCTGGAGTGCAGTGGCGCCATCTCCGCTCACTGCAACCTCCGCTTCCCGGGTTCAAACGATTCTGCCTCAGCCTCTCAAGTAGCTGGGATTACAGGTGCAGGCCACCATGCCCGGCTAATTTTTTTGTATTTGTTTTTTGAGACACAGTCTTGCTCAGCTGCCCAGGCTGGAGTGCAATGGTGCGATCTTGGCTCACTGCAATCTCTGCCTCCTGAGTTCAAGCTATTCTCCCTGCCTCAGCCTCCTGAGTATCTGGGATTACAGGCGCCCACCACCACGCCCAGCAAATTTTTGTATTTGTAGTAGAGATGGGGTTTTGCCATTTGGCCAGGCTGGTCTCAAACTCCTGGACCTCAGGTGATCCATCTGCTTTGGACCCTGAAAGTGCTGGGATTACAGGCGTGAACCACCACTCCCGGCCTAGCAGCCCAGTAACTCTGGAAGAGCTGGCTGCTGGAGGAACCTAGAGAGCTCTACTCTCTTTACAGATTGCTTAGTGGTCAGGAGACAAATCCAGAGCCAGGTGGACATAGTTCGGCAATTGAGGCCCATGAAACAAGTAGGAGTCTTTCTCCTAATGTATATTGTATAGAAATCGGGAGAAAAAGGCTGGGCGCGGTGGCTTATACCTGTAATCCCACCACTTTGGCAGGCCGAGGCCAGGGCGGGGCGGTGGAGGGAAATCACCTGAGGTCAGGAGTTGGAGACCAGCCTGGCCAACGTGGTGAAACCTCATCTCTACTAAAAACACAAAAATTAGCCAGACGAGGTGGTACACACCTGCAATCCTAGCTACTCGGGATGCTGAGGCAGTAGAATCACTTGAACCTGGAAGGTGGAGGTTACAGTGAACTGAGATCACGCCACTGCACTCCAGCCTGGGTGACAGAGCGAGTCTCCATCTCAAAAAAAAAAAAAAAAAAGGGGGTGGGGAAGGAAAATGGATGTATTCTGGCTTGAGCTCTGCTGTCATTGTGCCTTCCAGTCCCACTGTCTCCACACCCTATCTCTTCATTTTTCTTTCCCTGTGTTTCACCTACCTCCCCTACTAGCTTGGCTCTGGTTGGTCATGGTCCACAATTCCAGTATTCCTTCCCCAGGTATTAGAACCCTTTGCTTCCCTGACTTTGTGCCCTGCCGGCTATGCTAGTTGCTGTCTCTGAATTCTCTTGCCTGGCTGCTTTTCACTGCCCCTAGGGTGCCCATTCCCAGTGTTTCTGGACAGTCAGGAAAATGAGCTGTCTTGGTTGCTGGTAGTTCCCACTGCCTCACTTGAGCTGATCGCTCTCTGCCCCTCAGGGTGCTCCTGTGCTGCCTCCTAAGGGTCCCATTTCCTATAGCAGCTGTTTACATGTTTCCCAAAGGTGCCTTTCCCCCAGGCTCTGGACCAGTGACCTCATTTTAGGGCTTGTGCTCTCAAATATTTTCCCCATTGTTTCTGTCACCATACTTTCGTCATCCAGTCTGTTGCTCTTAGAAAGTCCTTGACCTTTTTTCCCTGGTTACATAAACAATGTATGAGTACAGTAAAATTCAGGCATTTTTAAATAGGGAAAGGAAACCATAATTCCATATCTCATTATTAACTACCATTAAGAATTTAGGCCTGCTGGGTGTGGTGGTTTAATGCCTGTAATCCCAACACTTTGGGAGGCCAAGGTAGGTGGATTGCTTAAGTCCGGGATTTCGAGACCCGCCTGGGCAACATAGGGAGGCTCTATAGCTGAGTGTGGTGGTGCGCCCCTGTTTTCCCAGCTACTCAGGAGGCTGAGGTGGGAGGATTGCCTGACCCTGGGAGGTAGAGGATGCAGTGAGCTGCAATTGTGCCACTGCACTCGGGCCCAGGGCAACACAGTAAGATCCTGTCTCTAAAAATAAGTAAATAAAGTCCAGGCACGGTGGCTTACACATGTAATCCCAGCATTTTGGTTTGGGAGGCTGAGGTAGGCAGATCATTTTAGGCCAGGAATTCAAGAACTGCCGGGCCAACATGGTGAAACCCTGTGCTTACTAAAAATATAAAAATTAGCCGGTGTGGTGGTACATGCCTGTTAATCCCAGCTACTTGGGAGGCTGAGGCACAAGAATCCCCTGAACCCAGGAGGTGGAGATTGCAGTGAGCTGAGATGGCACCACTGTACTCCAGCCTAGGTGATAGTCATACTAACAAATTTGTGTACGTGTGTAAGAGAAAGTAATTCCTTTGTACAGAAATGGGGTTATAGTCTATCTACCTTTCTGTGACTTTTTTTTTTTCATTTAATCTTTTTTTGTTGTTGAGACAAGGTCTCAGTCTGTCACCTAGGCTGGAATGCAGTGGCATGATGATAGCTCTTTGTAGCCTTGACCTCCCAGGCTCAAGCAGTCCACCTGCCTCAGTCTCCTGAGTAGCTGGGGCCACAGGTGCATGCCACCATGCCCAGCTAATTTTTGTATTCTTTGTAGAGATGGGGTTTTTCTATGTTTCCCAGGCTGGTCTTGAACTCCTGGGCTCAAGTGATCTGCCTGTGTCGGCCTCCCAAAGTGCTGAGATTACAGGCATGAGCCATCATGCCTGGCCTAATTTAATTTTTTTTTTTTTTAGGTGGAGTCTCACTTTGTCATCCAGGCTATAGTGCAGTGGCGCGATCTCGGCTCACTGCAACCTCCGCCTCCTGGGTTCAAGTGATTCTCGTTCCTCAGCCTTCCAAGTAGCTGGGATTACAGACATGTGCCACACGCCTGGCTAATTTTTGTATTTTTGGTAGAGATGGGGTTTCACCATGTTGGCCAGGCTGGTCTCGAACTCCTGACATCAAATGACCCACCTGCCTCGGCCTCCCACAGTGCAAAGATTACAGGCGTGAGCCACTGCACCCGGCCTGTAGGATACATTTCTTTTTCTTTCTTTTTTTTTTTTGAGATGGAGTCTCGCTCTGTCGCCAGGCTGGAGTGCAGTGGTGTGATCTCGGCTCACTGCAACCTCCATCTCCTGGGTTCAGACGATTCTCCTGCCTCAGCCTCCAGAGTAGCTGGGACTGCAGGCATGTACCACCATGCCCGGCTAATTTTTGTATTTTTAGTACAGTGGGGTTTCACTATGTTGGCCAGGATGATCTCAATCTCTTGACCTCGTGATCTGCCCTCTTCAGCCTCCCAAAGTGCTGGGATTATAGGCGTGAGCCACCACGCCCAGCCTAGGATACATTTCT
>hsa_circ_0000528	chr14	31185129	31204064	+
AATCTACCTGTTACTCGTATTTTGGACAATCTTATGGAGATGAAGTCAAACCCCGTGAGTACCATATAACATATTTTGTGTAAATTCCCGAATGTGTCAAACTGACTAGTATGAAAGAGGATAAAATCAGATTGAGTTCCTTGTGAGCTTAATCACAGCAGAATACATGAGGAAAAGGAAGAGTCCATGTTCTCAAGAAGCCTTTTTTAGCCATTATCACGGATTCTGGGAATTGGTTTTCTCAGCTGCCATACCCATTCTGGCCAGCTCTCATTCAAATGTCATGTAGATTATATCCTATATGTATAATTAAATGTAAAATATATCCTAAGGAACAAATTTCTATAAATGAAAAAAGAACCAGTGAGCATCTGTTGATATAGTATAAAGAGTACCAAACCAATTTAATTTTATAAAAGTTAAATTAGGAAAGAAGTGCATAGTAAAAATGTTAAGTACATATGTTTACAGGGCACTAAATTCTTTTGGGCTGAAGAAGTAAATTGACAATGAAATCATTGGGTGAATAGACAAATGGGTCAATACCGTTAGCATTGACTTAAAGAATGGGTTTCTAAGCTATCTGTTTGTAATTCAAGAAAGGAATGTAAAAATCATCACAATCTGTTTCATAAAACATCCCATCCTGTCACTGTCGCAACCAAAAGGTGGTTATTACCACAAGAATCTGGAATCAAAAACAGGCAGCATGAGCCTACCGACATCAAAACCCTGGTTTGAGTTTATCTAAAACCCTATAGATTTGGCAGTGAGGCTTAGGATTCCAATTCTAAGAAAGAGTGAGAACAGTGTCTTCAGATGAGTGTCACCTTTTTTGTAATTGTCAGAACATGACTGTAATAACAAGAAACTAACAAATTTTAAAATTCACTGGTGTGAAAACAAAGATACAGTGTAATAAAACATCTCAAAAGGGCAGTTAATATTAGGAATGGGAGAATCATTTATAATGATAAACTAAAAAGGATTGGATTCTTCCATCTGGGAATCAATACAGATAAAGTGGTATACAATGAAGTAATAATAGACTTTGTCACTACATCCTAGAATACATGAAGAAAAGGTTCTTCCTGAAAAGCCTAAGAGAGGTATACATTCATGACTAATTGACTTACAGAATACTGCTTCCTAATAGGCAATAAACTTCCAGAAGATACTATGCCAAGCAACTATAAAGATTAAAAATATAAGTAAATGCAAAACTTTAGACAGGTGCCAAATACACAGGGGGTTAAGAAATTTTGATATTTTCCAGGCATGTTTGCTTATGCCTGTAATCCCAGCACTTTAGGTGGCCAAGGCTGACAGATCACTTGAGTTCAGGAGTTTGAGACCAGCCTAGGCCATGTGGTGAAACCCTGTCTCTACAAAAAATACAAAAAATTAGCCTGGTGTGGTGATACACACCTGTAGTCCCAGCTATTCAGGAGGCTGAGGTGGGAGGATCACTTGAGCTCAGGAGGTTGAGGCTACATTGAGCCAAGATTGTGCCACTGCACTCCATCCTGGGTGACAGAGTGAGACCCTGTCTCAAAAAAAGAAAGAAAAAATTCTGTGATATTTGTTACTGTCCCTAATCTTGAAGTTGAGATGAAAAATAATGACAGTAATAATGATAATAGCTAACATTTATTGAGTACTTATCATGTTCCAGAAATCATTCAAAGCATTTTGCGGTGGTTCAAGCCTGTAATCCTAGCACTTTGGGAGGCCGAAGCAGGTGGATCACTTGAGGTCAGGAGTTCAAAACCAGCCTGGCCAACATGGTGAAACCCCGTCTCTACAAAAAATTAGTGGGGCATGGTGGCACGCACCTGTAATCCAAGCTACTCTGGAGGCTGAGGCAGGAGAATTGCTTGAACCTGGGAGGTAGAGTTTGCAGTAAGCCGAGATCATGCCACTGCACTCCAGCCTGGGTGACAGAGCAAGACTCTGCCTCAAAAAAAAGAAAAAAAAAAAAAAAGCATTTTTCACCTATTATCTCACTTAATCCTCATTAGAACTTTCTGAGAAAAGTACTAGTATTATTATTTTCATTTTATAGGTGAGGACACTGTAGTGCAATGTAACTTACCCAAGGACACACAGCTAATAAATGTCAAACTGAAGATTTTAACTAAAGGCCAAGTTTTCTACCATTATGCTGTATTGATTAGGGCAAGAATCATTCCCTTCATGGAATCCCAGAACTAGAGAGTTAAAGAAACATAAGTCATCTTAACAGTGGAAGAGAGGCAACCAAGAAATGTTGTGACTTCCCACGTCACACTACTTTTAGTAGCAGAATTGGAACCAGAAACCTACTACTGCTATATTCCTGCTTGGTGCTCATTCCAGCATACACATTCCTTCCACATTTCTCTGTCATAAACACATGGATGGCTACCTTGTGGATCTTACTGAAATGTTTTCCAAGCTGTGAAAGTTCATTGATCAGTTCCCTTGACTTTCACTTTATAACTCAAGGCATATTATTGCAGACGGATATTTTTTTACTTAACTAGGAAAAAGTAACTTTCTGTTTTGAAAGTGTTTCTTCATCTGCTAGGTGAGGCAGCTGCCTGCATTATCATCCTTCTCCTGTTCCCAGATGGACAAATTGATTTGGAGGCAATGAAGAGATTAGCAAAATGCTAAAGAGATTAGCAAAGTATACTAAGTTAGACCTGATAAATAATCTTGATTGTATCCATTTGAAATGCTGTAATCTAATTCTAGATGCATTTTTATCAGTTCATTTATTAAATGTTTTCCTTTCATTTCTTAATTGAATAAATTAAAACTAAGGCAGGATATCAGATAGGTTATCTTGCCTTGTAAGTCTGGCTGGTAGTGGTTTCTTGGAGCAAAGTGTTGAAGGATCCTTACACTATGTTTGGGTTTACTGAGAGTGCTATGATTGATTAGCAGTGTCCACCCCATTGGGTACAGGACTAAATAGTAGCAACATGTGTAGCATATTTGTCAAGAATCAGGTTTTGATAGTCCTGTCAACACTCCAGAAGAGAATTAGTTTCTCTGGCATGGTAATTAAGAACTTGGGCATTGAAAATAGACTGCCTGGGTTCAAATCCTGTAGTTCCCATACTTACTAATCATGTGACTTTAGAAAAGTTACATAACTTTTCTCTACCCCAGACTGTCAATCTGAAAAATGAGGGTAACAGTAACAACCTGATAGACCATTATTAGGATTGAGTAATTTCATCTAAAGCACTTAGAATAAAGGTTAGCACATAGTAAGTGCTCATTAAGTATTAGGGATGGTTGTTATACATTCTACAAAATTGATAGATTCATTAAAATAGGATACTCTAAGCCAAACTGACCTTCTGAAGAGAAATTCCACAGTCATGGTAAAGTTCTATTTTTTTTAATAGGAAACTGATGACTATAGATATTTTGATCCCAAAATGCTGCGGGGCAATGACAGGTAAGCAGCTTTTGTCTTGTTTAACTTGTGGATTTTTTCCCCTCGAGAATGGAAATAATTTTTTTATTATATAGTACTGCTTATTAAAAATCCAAACTATATGGAAAACTCGTAAGGAAACAAGGATGTATAATCTCATTATCCAGAGATATCTCTAGTAATGATACTTGGCATTCAGATGTTTTTCCTTCCACATATACACACACACAAATCCATTTAGACGTTTACTGGTGTTTTTATGAAATGGTGGAGGTATTAGAAACTAATTGTGGGTGAGGGAAATTTCGATAACGTGTTTTTAAATGAATATTCTTATTGGACCAATTGAAAAAAATAGGAGCTTTATATTGGATACCAGTTGTTTGGTTGTTTTTTATTTAACTGGTCCATAAAATTAAAGTCACTGGGAACCATTGCTATGTAACACCTTGTGTCAATGAAACATTCTATAAATAAATTCTGCATTTTATCACAGACATTGGATGGTAAGATATCCTTATGGATATTATTTTTCATGATTTAATTAGCGGTGGTATGACAAATAGCCTACAAGATACAGAAAAAGAATAGGCAGAATTGGGGGCAGGGGGGTGGGGGGCGGGAATAACTGCCTTGGACTGATTTGTCTGTAGCACTGAAACTCAGATGAAGCTAGTGAAGCTAGTTTGTTGCCTGTTCCTTATGTTTGGGATCTTCAGAACTTTACATTTGCTGTATCCCAAGCTTTCGTATCTTTGTAGATGGTGTGAAAATAATCTAGTCATTAGATTAAATTGTTTGATAACTTGAAACGTTATTCCCTTTTCTGAATTTACCAGAAATATCACCAAAATTGCATAAGAACTGCCAATAGCAGCTGCTGTTGGCAAGAGAGAATTTGACAAAGAATGGATTGTGGAAAGGGGGATGAGGATTGACTGCTAATGGGTACAGGACTTCTTCTAGGGGTGATAAAAATGTTCTGAAATTAGACAGTGATGGTTGTACAACTCTGTAAATATACTAAAAACCACTGATTGTACACTTTACAACAATGGATTAGCAACTTTTTTCTATATTAATGATTCTCCAGCTTACATTTTTTCCTTCCTTGCATTTAGCTAACAAGTAGATATACAGTTAGCCCTCAATATGCGTGGGTTCCTCATCCATGGGTTCAACCAATCAGGGTTCGAAAATATTTGGGGGGAAAAACGGATGGTTGAATCTATACAGAGCATGTACACACTATTTTTTTCTTGTGTTTATTCTCTAAGCAATACCTAATACAGTGTAAACTATATAGTTCGTAATACTGTTTATATAGCATTTACATTATATTAGGTATCATAAGTAATCTAGAGATTATTTAAAGTATATAGGAAGATGTGAGTAGGTTATATGCAAACACTACACCATTTTACATAAGGTACTTGAGCATCTGTGGACTTTGGTGTCTATGGAGGTTCCTGGAACCAGTCCTTCATGGATATCAAGGGAGACTATACTTGGCTTCTTGGAAATTTACTGAGAAATATTTAATCCTTAATGTAGTTTATGCATGGTAATGAGGAAGAATATTAGCATTGATAAGACAGATAAGCTTAGAGTTTCATTTTTAACAGAGCCTTCTCCTGAGCTATCCCATCACAGTTAAATCTTGGTGACTAATAACTAGTAATACTATTCTATAAGTCTTACCTCTCCTCATCCATGTCTACTGTTTAAGGAACTGGAACACTGAAGAGGCATTTCAGTCAGGTGGACTTGTAGCTTCTTCTGTGGAATATTCAGACAGGCCATAGAAATGAGGAAAAGATGATAGAACTGTGTCATCAGCCTCTGAACAATTAAGGAAAGTTATGATAGCCCTCTTTTCTCAGTTGATATTTTCAAAAATTACTTAGGGGAAAATCTAAGTTGTCCTTTTAAGTCATACTCTACAGCCTGTTTTAGCACTCAAATATGTAAGTCTAGACTCGCAAAAGCTTTGAAAAATGTCTTTATAATACTTTGGTGTCTAAGAGATCTTTAATAAATAAGCTACAGCAAAATTCAGATCCCTCCCTCCCTCCCTTCCCCATTTGCTTCCTGAGTTGTTATTCTTCCCATACATGTATTTATATAGTTTTTCCACAAATGTAGATACCCACAAACTATATATAATATTGAGTTTGGTAAAAATTTACCACATAAAATATATGCCTTATCCATTCACCACAAACCCAGACTTACGCTCCTCCTCGTGGGAGTTGCTGCTCAGTCATCTAGAATTTTATTTTAAAGTAATAGGGTTGACCCATTTCCTTTTAGACTCTGAGATATCTCCCTTTTCTAGCTGCTTCTTAATGAAACCCAGTTCACTACCTGGCTCAGCAAAATTAAAGGACCCACCCCTCTAAGAAGGTGAAGGAGGTAGAATTGTAAATACTTACCTAATAGTGCATGTGTGTGTATTTCCCATACCTATTTTATTCATAATAAAAGCCATGGGTGAAATTTTCATTACGGTTTTTCTTTATTACAGCTCAGTTCCCAGAAATAAAAATCCATTCCAAGAGGTAAGTTTCATATAAAAATTCTCTGTTCCTAGAAAGGGAAGATGAAAGGTGACCAATCTTGAAGACTGTCTGTACCAAACATGGCTTTATGATGATTAGTGTATGATAATTTGGCCTAGCAATTATATTTTTCTAATTTATAAAGCTGCTTATATTTATAATATTTTAAGCTTAAAAATAACGGACAATTCACAGGAAATGAAGTATTTCAAATTGCAGTGAGAGTTTTACATGTGTGGAACCTTTTTCTGAAATTGGATTCCAAACATTTGTGAAGATACTATGACTGTTTTCATTTGAAATACAAAGAAGCTTCTCCGTAAAAAATACAGTAAATAACATATATTGGAAATTATAGTTATTTTCCTCTAAATTGTTTCTGAAAAATCTCTTCTTCATACTACTCAAGAGACATTAGAAATTTATAAATTGACTTTTTAGAAACATTTCTTAATAATTAAAATAGCATCAGGGGCTTAGAATATGACTTTTGGCTAGCATTTTTTAACCTTAATTTTAGAAGAGGTTTCAGACTAAAAACTGTGTTTTTTTTTTTTTAATCTGTTTGCATTTTAGGCCATTGTTTTTGTGGTGGGAGGAGGCAACTACATTGAATATCAGAATCTTGTTGACTACATAAAGGTACATTTTATTTAGCCTTTTTATTCTGTTGTTAGATGGTTTCATAGGTAGAACACTAGCATACTCTGATGGCTATCCTGATCCTTCTATAACTTCTTTTCTAAAAGGTAGTTTTAAAATCATGCATATATGATTTTTAAATGTTTATTGTTTTCCTATTCCTGTCACATTCATTTCTGGCCTAAAATTGTACTTAATCTAGAAAACAATGTATCTTATTGATATAATGCACTTTGCAGCTACCTGTCTTAATATAACCTCAAATGCTTAGAGACCTCTTCCCAAAAAAAAAAAACTCTTGTGGTGAAATGATTTACAAAACTCATTTATCTGAATAATATGCACTTTACTCCTATCCTATTAGCTTAAATCAGTGACATACTTCTAACAAACTTGGATTTTTTTGTTTTGTTTTTTCAGCAAACAGGAGCTATAGAGGTAGCAAATGAAAGGGAGTGCAGGGAGTAGCAGACAGCTAAGCAAAAAGGAAGGAAGGAAGGGGCATACTTTGAAGAGGAAAAACACTATTTAAAATTCAGGGGCAACAGAATTAGCTATTTTTAGGATGTCATTTTGTAATCTTCACTTATTCACTTAACATTAAATAAAGATCATTCTTTATGTCCTTATGTCATGTATGGCCCTAATAATGGTAGAGGGTTATGGTACAATGAAGACAAAAACACACAGGCAGATGCCACAGAGCTCCAAAACAAATAACTACTCTTGGGAGTCTATCTGTTTCATAGGACACGCTTCATCTTTGCATCGTGAACCACCAAGATATATGTAAGATACCTTAGTTTCAGAAGAGCCCTGGTCTTGTACAAAGGTTTTTTATTTTTATTTTTTTAACTTTTAAGTTCAGGGGTACAAGTGCAGTTTTGCTACATAGGTAAACTCGTGTCATGGGGTTTGTTGTACAGATTATTTCATCACTCAGGTATTAAGCCTAGTACCCATTTGTTATTTTTCCTGATCCTCTCCCTCTTCCCACCCTCCACCAGGCCCCAGTCTGTGTTGTTCCCCTCTGATGTGTCCATGTGTTCTCATCATTTAGCTCCCGCTTATAAATGAGAACATGAAGTATTTGGTTTTCTGTTCCTGAGTTAGTTTGCTAATGATAATGGCCTGCAGCTCCATCTATGTCCCTGCAAAGAACATGATCTTATTCTTTTTTATGCCTGCATGGTATTCCATGGTATATATGTACCACATTTTCTTTGTCTAGTCTAACATCAGTGGACATTTAGGTTGATTCCATGTCTTTGCTATCGTGAACAGTGCTGCAAGTGAACATACCTGTGCATGCATCTTTATAATAGAATGATTTATATTATTTGGGGTATATACCCAGTAATGGGATTGCAGGGTTGAATGGTATTTCTGTCTAGGTCTTTGAGGAATCACCACACTGTCTTCCACAATGGCTGAACTAATTTATACTCCCATCGTGTTCCAAAAAGGGATGTGTATAAGTGTTCCCTTTTCTCCAAAACCTCACCAGTATCTTAAAAAAAAAAAAAAAAAAAAAAAAGGCTGACTGGTGTAAGATGGTATCTCATTGTGGTTTCGATTTGCATTTCTCTAATGATCAGTGATGTTGAGCTTTTTTTCATAAGATTTTTGGCCACATGTATGTCTTCTTTTGAAAATGTTCATGTCCTTTGCCCACTTTTTTATGGGTTTTTTTTTTTTTTTTTTTTTTTTTTTGAGACAGTCTTACTCCATCGCCCAGGTTGGAGTGCAGTGGTGCCATCTCGGCTCACAGCGACGTCTGCCTCCCAGATTCAAGCGATTCTCCTGCCTCAGCCTCTCAAGTAGCTGAGATTACAGGCGCACCCTTCCACAACCAGCTAATTTTTGTATTTTTAGTAGACACGGAGTTACACCACGTTGGCCAGATTGGTCTTGAACTCCTGACCTCAAGTGATCTGCCCACCTCAGCCTCCTAAAGTGCTGAGATTACAGGTGTGAGCCACCGTATCTGGGCTGGGGTAGTTTTTTCTTGTAAAGTTCCTTATAGATGCGGGATATTAGACCTTTGCTGGATGCATAGTTTGCACAAACTTTCTACCATCCTATAGGTTTTCTGTTGATAATTTCTTTTGCTATGTAGAAGCTCTTTAGTTTGATCCCATTTGTCAATTTTTGCTTTTGTTGTAGTTACTTTTGGTATCTTTGTCATGAAATCTTTGCCCATTCCTATGTCCAGAATGATATTGCCTAGGTTGTCTTCCAGGGTTTTTATAGTTTTGGGTTTAACATTTGAGTCTTTAATCCATCTTGAGTTGATTTTTGTATGTGGTGTAAGGAAGAGGTCCGGTTTGAGTTTTCTGCATATGGCTAGCCAGTTATCCTAGCACCATTTATTGAATAGGGAGTCGTTTCTCCATTGCTTTTGTCAGGTTTGTCGAAGATCAGATGGTTGTAGGTATGCAGTCTTATTTCTTGGTTCTCTGTTCTGTTTGATTGGTCTGTAGGTCTGTTTTTGTACCAGTAGCATGCTGTTTTGGCTACTGTATAGCCCTGTACTATAGTTTGAAGTCTGGTAGCATGATGCCTCCAGCTTTGTTCTTTTTCCTTACGATTGCCCTGGCTATTTTGGCTCTTTTTTGATTCCATATGAATTTTAAAATAGTTTTCTCTAGTTCTGTAAAGAATGTCAGTGGTGATTTAATAGGAATAGCATTGAATCTACCAATTGCTTTGGGCAGTATGGCCATTTTAATGCTATTTCTTCTTCCTATCCATGAGCATGGAATGTTTTTCCATTTGTTTGTGTCATCTCTGATTTATTTGAGCAGTGGTTTGTAGTTCTGCTTGTAGAGATCTTTCACCTCCCTAGTTAGCTGTTTTCTTGGGTATTTTATTCTTTTTGTGGCAATTGTGAATGGGAGCTTCTTCCTGATTTGGCTCTCTGCTTGACTGTTACTGTTGTATAGGCATGCTAGTGATTTTTGCACATTGATTTTGTATCCTGAGACCTTGCTGAAGTTGTTTATCAGCTTAAGAAGCTTTTGGGCTGAGACTGTGTGGGCTTTTCTAAATATAGGATCATGTCATCTGCATACAGAGACAGTTTGACTTCCTGTCTTCCTATTTGGATATCTTTTTTCTTTCTCTTGCCTGATTGCCCTGGCCAGAACTTCCAATACTATGTTGAATAGCAGTGGTCAGAGAAGGCATCCTTGTCTTGTGCCAGTTTTCAAGTGGGAATGGTTAGTACTCCTCTAGTTTCATAGCAAAAATTAAGTTGCTTGACCAGGCTCAAAAGCAGAAACCAAGGGAATATGACAGAAACCAGATGCAAACCGTCTCTATAAACGGTGCTGACAAGCTAGTACAAGTTGCCCCCTAGTCTTGACTCTAGCACAGGACTATATTCATCACTAGTTAGAACATTTCATTCAGGTTTGGCCAACAGTTAGCAACATGACTGGTTCCAGGTGTTCCCGGGGATAAACACATGGTTGCAATAGACACTTACGCATTCCACACGCTCTTACCCTTGGTTAAGCTTTTTAAATCACTTGTCATCATTCTTCTTTTGGCATCTTTTACATTATATAACAGAAAAACAAGAAGATAAACACCAAAATACTAATCATTTGTAGTTACTGAAGTAGATTATAACTTTTAAAAAAATTGCAGTTTACCAGATAATCCAGTGAAAACTTGTTCTTAATCATGTACAAGCTTGACAGTTTTACCTCTTTCTACCACAGAAAGTTGAGTTTTGTGAAATTTTATAACAATTATTAATCTAGTTATTTCTCTGATAATCTAGTCTTTTACCAGAAGACCATCTTGTAGGGATTTTAATTCAGTTTCCTTATACATTTGCTCATTCATTTGGTCATAGGATGTGTTCATATGAACCTCACCAATGATACCATTTGCACCAAGTAGCAATTACATTATGATTTAGATTGCTTACTAAATGTTTTCTCATCTTTCTCAACAAAATCAGCTCTTGCTTATATACCAAAATGTTGTAATTGACTGAGGCACCATAAGTTTCCCATAAATTCATTCTTTTTGCTCGCTCTGCCAAGATACCAGGCCATTTTCCTTGCACTACCTTGGCTTTTAATTGAGGAGCGTACTTAATCCTTCTTGAGTCTGGGTACATGTGTCTTCCCATCTTTATGTAACTGTTGAGTTTGTTTTATCATTTTTCCAGGCTGCTTGCCACCATTTCCCTTCCTCCTGAAATAACATTTCTTGTCAACAACCAGTAGGTCATTAAGTCGTCTTGCTCAGTATGTCTCTTTTCATTAAAGGCAAATCGGGCTTACCATAGGACTCATAGAACTGTGCCAGTGTTTCTGCCCAAATTGGTTTAACCATTAAATAAGTTGTTGCCATTGAGTTTTTATTGCTTGAATATAGTTTGAATATACCTTTTGGATCCAAAATCTTTCAGGAACCTTTTGAGAGATGGCGGGCGAGGGAAGACAAAAGTTTTCAGTTCCCCGAGACAGTGTCTTATGAGTAGTAATTATTCTCAGCAAAAGATCAGGGCTATAAGTGTGTAAGCCCACCTAGTTATCCTTTACTTGGTTTCAGTACTAAGAATTTTTTTAACCTTAGTGCCTTCCGCCCACAGAAACAAGGTACATAGGCATTAGAGCACATGTTACTATGAGTAGTTGGAAATGCAGCAGTTATTTTATGTCTGTGTTTCTGGACACCTTTCTTAACAAATCATAACTGCGTTTAATAGTTACGTGGTGGTCTGTGACTTCGTTGTTCAACAAAATCGTTTGTGTGCATTTCAGAGACAACGTGTCCTAATTTTGCCTCCCAAAAGTGGTTCTCTACAATAGATAAAACCAATGGGAGCCAAAAGGCAAGCATTAGAATTATTCTGTGTTTATCCTCAAGATGTTGTTATTAGCATCATCAAGATTCAGACAAAATTCTACAGATTAAATTATTAAATCTCCTGCAACCCATCTTAGACAGCTTCAAATAAAGGAGACAATTTCATCAGGTCTTATGGGCATCTGTAAATATAGCTAAGAGCATTCTCTTGCTCCCAGGCTCTTACGAGATACCAAAATAATGTTACCTTTCTTTTTTGCATTATTCATTTATTGGCTCCCTTTCTGAGAGTAAAGACTTTTCCTCCTTTCTCCTGTTGTTAGTTTTTTACCCAGACCTTGATCCCTGAGTTAGGAGACCATCACATTCGGCAAGAGGACTTACCTGTGGAGCTGACAGCAATGTGAGACTGGCCAGTGCTTTTCCCCTTTGTCCATTCCCAGTCACATGATGTTGAGGTGGATAACTACAAGTTTATAGGACTGTCTTGTCCACATGTGAGGAAAGATGAAAAAAAAACATTAATTCCAAGCTTAGATAGGTGAAAATAAAAACAGTCCATTCCATCATTCCTCAGACAGTTATATTTAGAGGTATTATCTTCATGTCATGTTTGCAACTGATCCGTCTTCCTGAGCTTGTAAATGTAATCCATATCCATGTTCTACATGATCAGTCAGAGAAAAAGAAAAATGTTCAGAAATATGGAGGAAATTGTTATCAGTTCCTGTGTTATTACTCCACCCCTCCCTTATTTTTCCTGAAGTATCTCTATAATCTGTTTAGTGTTGAGTCCCCCTTTAATTTCATGCCTTTTATGTTTTGACACACATTCCATCATGCAACTCTGTCTCTCATTACCACTTTGAAAAGTGTTTCAAACATTTGCTCCAATACTTTGTGTTTGGTAAGGTATATAAGTTAGTCTGTGGTAGATAATGGTTGTTAGCACATTGTTGAACTGCACCTGCAGTAAAGTGAGTTTCTTTATCAAATGATATATAAGTAGGAGGTCTAAATTGAAATTGTTTCTGCTGCGGCCTCTAATAATGTTAAAGGTGATTCCTGCAGCTAACAGGTATACACATCCAAATGAGTGTGTATTCTAGACAAGACCTGTTGCTGTCCACGTGGAACCATAGATAATGGCCACCATAATTCTGTGTGAATGTATGTTTTCACTTCTTTTAGGTATATACCTAAGAGTGGAATTGTTGCGTCACTTAGTAACTGTAATCATTTGAAGAACTACAGACTGTTTTCCAAAGCAGCTGCACCATTTTACATTCCCCCCAGCAGTGCATGAGGGTTCTCACTTCTCCACTTCATTACTAACACTTGCTTTGTTATCTATATTTTCCTGATGACTTACGAAGTCAAGAATCTTTTCACATGTGTATTGGCCATTTGTATATCTTTGGAGAAATGTCTGTTTAGATCCTTTGTCCCTTTTTTTTTTTTTTTTTTCCCCCCGAGACGGAGTCTCGTTCTGTCACCCAGGCTGGAGTGCAGTGGCGCAATTTTGGCTCACTGCAGCCTCTGCCTCCAGGGTTCAAGCGATTCTCCTGCCTCAGCCTCCCAAGTAACTGGGATTACAGGTGCACACCACCATCATCCACCTTGGCCTCCCAGAGTGTTGGGATTACAGGCTTGAACCACCACGCCTGGCCCCTTTGTCCATTTGTCCATTTTTAATTGGGTTATTTTGCCTTTTTATGATTGAGTTGTAAGAATTCTTTATGTAATATTGATACAAATCCCGTATCAGATACATGATTTCCAGATTTTTTCCCCCATTCTCTGGGTTGTCTTTTCTCTTTTTGTGATGGTGTCTTTTAAAGTGCAAAAGTTTATTTCGGCGAAGTCCAGTGTATCTCTTTTTTTCTTTTGTTGCCTGGGCTTTTCGTGGCATATCTAAGAATCCTTTGCCAAATCTAAGGTCATAAAGATTTGACCCTGAGTTTTCCTCTAAGAATTGTATAATTTTAAAATATGGTATGAAGATCCAGTTTCATCTTTTTGCATATCCAGTTGTTCCACTGCCATCTGTTGAAAAGACTATTCTTTCCCCCATGTAATGGTTTTTTGGCAACCTTGTTGAAAATCACTTGATGTGTATGGGTTTATTTCTGAACTCTCAATTCCATTATTTGGATCTATAGGTCTTTTCTTGCACCAGTATTACACTGTGTTGATCATCATGGCTTCCTTAGTATGTTTTTGAAATCAGGACACATGTGAGTCCTACTTTATTGTTTAGGCTTTTCTGGGTCTTTTGCAATTTTTTATGAATTTTAGAATTTGCAAATGTCTACAAAGACTGTGTTAAATCTCTGGATCAGTTTGGGGAGTATTTTCATCTTAATGTTAATTAAGGCTTCTGGTCCATGAATAGGGGATGTTTTCCTTTTATATCTTTAATTTCTTTCAATAATATTTTGTAGTCTTCAGAGTATATTTTTATGCTGTTACGAAAGGCATTTTTTTTTTTTAAGTTCTAGGGTGCGTGTGCACAACGTGCAGGTTTGTTACATGTGTATAAATGTGCCATGTTGGTGTGCTGCGCCCATTAACTCATCGTTTACGTTAGGTATATCTCCTAATGCTTTCTCTCCCCGCTTCCCTTACCCCACTACAGGTCCCGGTGTGTGATGTTCCCCTTCCTGTGTCCAAGTGTTCTCATTGTTCATTTCCCACCTATGAGTGAGAACATGCAGTGTTTGGTTTTTTGTTCTTGCTATAGTTTGCTGGGAATGATGGTTTCCAGCTTCATCTATGTCCCTACAAATGACATGAACTCATCCTTTTTTATGGCTGCATAGTATTCCATGGTGTATATGTGCCACATTTTCTTAATCCAGTCTATCATTGATGGACATTTGGGTTGGTTCCAAGTCTTTGCTGTTGTGAATAGTGCCGCAATAAACATACCTGTGCATGTGTCTTTATAGCAGCATGATTTATAATCCTTTGGGTATATACCCAGTAATGGGATGGCTGGGTCAAATGGTATTTCTAGTTCTACATCCTTGAGGAATCGCCACACTGTCTTCCCCAATGGTTGAACTAGTTTACAGTCCCACCAACAGTGTAAAAGTGTTCCTATTTCTCCACATCCTCTCCAGCACCTGTTGTTCCCTGACTTTTTAATGATTGCCATTCTAACTGGTGTGAGATGTATCTCATTGTGGTTTTGATTTGCATTTCTCTGATGGCCAGTGATGATGAGCACTTTTTCATGTGTCTGTTGGCTGCATAAATGTCTTCTTTTTAGAAGTATCTGTTCATATCCTTCGCCCACTTTTTGATGGGGTTGCTTTTTTCTTGTAAAGTTGAGTTCTTTGTAGATTCTGGATATTAGCCCTTTGTCAGATGAGTAGATTGCAAAAATTTTCTCCCATTCTTTAGGTTGCCTGTTCACTCTGATGGTAGTTTCTTTTGCTGTGCAGAAGCTCCTTAGTTTAGTTAGATCCCATTTGTCAATTTTGGCTTTTGTTGCCATTGCTTTTGGTGTTTTAGACATGAAGTCCTTGCCCATGTCTATGTCCTGAATGGTATTGCCTAGGTTTTCTTCTAGGGTTTTTATGGTTTTAGGTCTAACATTTAAGTCTTTAATCCATCTTGAATTAATTTTTGTATAGGGTGTAAGGAAGGGATCCAGTTTCAGCTTTCTACATATGGCTAGCCAGTTTTCCCAGCACCATTTATTAAATAGGGAACCCATTCCCCATTTCTTGTTTTTGTCAGGTTTGTCAAAGATCAGATGGTTGTAGATGTGTGGTATTATATCTGAGGGCTCTGTTCTGTTCCACTGGTCTATATCTCTGTTTTGGTACCAGTACCATGCTGTTTTGGTTACTGTAGCCTTGTAGTATAGTTTGAAGTCAGGTAGTGTGATGCCTCCAGCTTTGTTCTTTTTGCTTAGGATTGACTTGGCAATGCAGGCTCTTTTTTGGTTCCATATGAACTTTAAAGTAGTTTTTTCCAATTCTGTGAAGAAAGTCATTGGTAGCTTGATGGGGATGGCATTGAATCTATAAATTACCTTGGGCAGTATGGCCATTTTCAGGATAATTGATTCTTCCTATCCATGGGCATGGAATGTTCTTCCATTTGTTTGTGTCCTCTTTTACTTCGTTGAGCAGTGGTTTGTAGTTCTCCTTGAAGAGGTCCTTCACATCCCTTGTAAGTTGGATTCCTAGGTATTTTATTCTCTTTGAAGCAATTGTGAATGGGAGTTCACTCATGATTTGGCTCTCTGTTTGTCTATTATTGATGTTTGGGAATGCTTGTGATTTTTGCACATTGATTTTTGTATCCTGAGACTTTGCTGAAGTTGCTTATCTGCTTAAGGAGATTTTGGGCTGAGATAATGGGGTTTTCTAGATATACAATCATGTCATCTGCAAACAGGGACAATTTGACTTCCTCTTTTCCTAATTGAATACCCTGTATTTCTTTCTCCTGCCTGATTGCCCTGGCCAGAACTTCCAACACTATGTTGAATAGGAGAGGTGAGAGAGGGCATCCCTGTCTTGTGCCAGTTTTCAAAGGGAATGCTTCCAGTTTTTGCCCATTCAGTATGATATTGGCTGTGGGCTTGTCATAAATAGCTCTTATTATTTTGAGATACGTCCCATCAATACCTAATTCATTGAGAGTTTTTAGCATGAAGGGCTGTTGAATTTTGTCAAAGACAAAAGGCATTTTCTTAAGTTCATTTTTGGATTCCTCATTCCAAGTGCATAAAAATCCAACCGATTTTTATGTTGATCTTACGTTTCACAGCCTTGCTGAGTTTATTAGTTCCAATTGTTTTTAATGGATTTTTAGAAGTTTCTATATACAAGATCATGTTATCTATTAATAGAGATAGTTTTGCTTCTTTTCTATCTTCTGCAACTGCCCTGGCTAGAACCTTCAGTACATTGTTGAATAGAAGAGGCAAGAGCAGACATCCTTGTCTTCTTTCTCATCATACGGGCAAAGCATCTAGTCTTTGACCATTATATATTTTATTACATTATTCATAGATGCCCTTTAGATCCATTAAATTTTTAGTAGCTACTAAGCTCCCCAGTTTATTGTCCTGAGAGGATTTTTAAATCCCTTTTAGTTTTTTTGTCCTGAATAATCCTAATCTTTTCCCTACCATTCAGCCCTATTAAGAAGGAACTGAGCTAGGTCTATGACAGCCTTCCTCACATCATTAGAAACCTGTGTCAGTACAGTCTCGTAGTATGAAACTAAACATGCGACTATGCCTACATGAGACTGGCAATACAGAATTAACTAACATGGCCCTTGGTTTATACTAGTCCACAACATAAGGGGCAAGTGCCAGAAAATACTGCTGTAATTCTGATTTATTTAGTAATGTTGTTAATCTAACTCACAATGTAAATGCTATTTGGTATAACTTTGGTATAATTGGTAAAAAATAATTTGACTGATTTTATCAAAACATTTGATAATACTAATATTGATGAATTGGGAACTTGACTTAAAACCACAAGGTATTCTCTTGATGGAAGGTGATTGGTTAGAGAAAGAACTACACTGAGTTAATTTTACATTGAATCAATATACTGGTACATTTTATAAAGTTCGATTTTTTTTTCTTTTTTTTTTTTTGAGACAGAGTCTCATTCTCTCACCCAGGCTGGAGTGCAGTGGCGCAGTCTTGGCTCACTGCAACCTCTGCCTCCCGAGTTCAATCAATCAGTTCTCCTGCCTTAGCCTCCTGGGTAGCTGGGATTACAGGCATGCGCCACCACACCTGGCTAATTTTTGTATTTTTAGTAGAGATGGGGTTTCACCATGCTGGCCAGGCTGGTCTCGAACTCCTGACCTTGTGATCCACTTGCCTCGGCCTCCCAAAGTGCTGAGATTACAGGCATGAGCCACTGCGCCCAGCCCATAAAGTTCAATTTTTAACTGACAGAGTAAGTAAAGGGGTCATCAAGCTTGTACATGATTAAGAACAAGTTTGCACTGGAATGTTTGGTAAACTACAGTGTTTCTTTAAAATTACACCTACACTTCATTGGATGGCTAAAAACGATTAGAAAAGAATGATGATGAGTAATTTGGTTAAGAAAGCTTGGTCCAGGGTGGGGACTGTACAAGTCAGGATTAATCTCAACTGGGCTACTGTACCCCTGTGCTTATCTCCAAGAATACCAGGATCCATGGTGCTGATGTTTAGCCAAACCTGAATGAAGTATTAACTAGTGATGAATTCTGGGCCTGGGCTAGAGACTACGATAAACCAGGGGGCAACCTTGGGCTGGCTTGCCAGCATTGTTTAATAGAAAATGTAAAGATTGATTTTACATTTTTCACCTGGTTTCTGTCATGTTCCCTTGGTTTCTGCAGTTGAGCCTGGTCATGCTGGTCATGCAGCCCAATTTTGCCTACCTGACCAGAGAGGCATAAAAGACCTCTCCTTGAACAAGAATCAGGTTCTCCTGGGAGCTATGCCTAGAAGTTCTGGACCCCTCTAATGTTTCCCTGTGCCTGCTTTCTCCTTGCATACTGTGACCTCTACCTTTAATTAATGCCTGTTAGCCACAAGAATCCCAATTATATGACCCATATACCATCTCATTTTGAAAAAAATATGAGTTGTGGCTTTTGTTTTATTTATTCTCAGAGATGGCCATCTAGGACATGTATTCAGCCAACAATATTTGCTCAGCTTATACATCACAGAGTTGTGTTACAAAGCCATCATTCCTCTGTCCTTTGATGAATCCTCAAATTACTTTGTTCTAGAATAAACTTTTTTATATTACAAAAGAAATCTCATGAATTTACCTTCAGGTTCACGATACATACAAGAAATTAGCAAATCGCTAATAGAGAAGTTTTGGCTGTTGTGATTGGGTTCCAACATTGTAACTGTGACTTTTATTCCTGATGTTGACAATGTGGAATGAGATGTATTAACTTATAAATACTGTGTTGCTCAAGTGAGACTAAAAGCACAATCCATGCCACCTGCACCATAGCCCACTTTCAGCATAAAGAAACTCGAATGTATTCTTCAAGTAGTACACATCCTACATTGGAAGAATGTTGTTCTAAGATTTTATAGGTAACTGTTGCTCCTGTGAAATTTGACAGTGAGATTCCTTCTATTTTTAGTGTAATAGGAAATGGCACCAATAGTATGCCATAGTATATATTTTGGGGGACAAAAATACTATGCTCATTTCACCACTTTATTCCTCTTTATTTCATGCAATTTTAGGTAGATGTGTATACTAAAATCCAACAGTATCCCAAAGAAAGACTGTTAAGAATAACAAAAAAACTAGCATATTAATCTCTTTTCTTGGGAATATTGAATATATTTCTTGTTACTTGTATCTAAGTTCTGACTCTGATTTTTACAGGGGAAACAAGGCAAACACATTTTATATGGCTGCAGTGAGCTTTTTAATGCTACACAGTTCATAAAACAG
>hsa_circ_0001152	chr20	35539620	35540955	-
GAAGTTGGAAATCTGTATGACATGTTCCACACTCGCAACTCTTTACACCGTAGAGCTTATCAACACAAAGTTGGCAACATTATTGATACAATGTAAGAAACTTGATTGTCATTTCCCTATAAAATTTTCCTTGATACTTGGCTAGAGTATCATACTAGGCTCAACTAGACATTTCTAGATGAGTTCAAGTGAATATTAAGTGATTAAATTGAAAATGGTTTCCTTAAAGAAAAAAAATCTAGCATAAAGTTAATTTAGTTGGAGGAAAAGGAGGGAAGTGGATAAAGGGGCAGATGGAGGGAAGTGGATAAAGGGGCAGATGAAGGGAAGAAGAGCTGGCTTAGGCCAGACGTGAAGCGGCAGTGCTGAGATCACTCAGGACCTCGGCACAGGTAGTCACTTACACACCATTCTCATCAGGAGAATGGGAGGTAGGACATGAATATTTAAATTCTGAGATTAATGACAAAAGTTAACTTTAAGGATTAAGATTAATGTCTATTTGTATCCTTTCAAATATTTATCAAAATTAGTACCAAATGGTAAAACCAACAGGAATTTTACCTCTTCCTGACCCAGTCAGAACCATAGCAGAAAACTGTACAGCCAGGTCTCTCCGTGACTCAAAGATCCATAAGGAGTTATCAAACACTGGGTGTGAGTCAAGTTACTTCTTCCATGTCTCTAAAATAGCCTTAAATTGATTAACTTTTCATGTTCGTTTTCACATTTGTGTTGAGGAAGTATATCTTCATTCCTATTTTTTACCTATCCTTTGTCATGAGCAGATTACTTGGAATACCTTCTCCTATTTGTATGTTAATTCTTCGGTAAGAGTTTTTGTTGTTGTTATTGTTGTTGTTTTGTAATTCAGAGATATCTAGTTTCAAAGCCTGGCACTGTTTCTTCCTAACTTGGTTAAATCAAAATTTACTTCATTTCTGCATCTATAAAATGAGGGCTGAATACACCTACCTTATTGTTGGGAGGAATAAATAAGATGGTGAATGCAAAGCCCTGCGACAGTGCCTGGAACACAGTAAGCATGGCAGCTCACAGCTTACCAAGCACAAATTTAGTACGGTGGAGAAGCAGTTGTCTTTAGAACACTGTGCCTCATTATTTTGTTTCCCTAAAGTAGAAAGATTTCCTTAAGTAAGACATAAGGCAAATATTCAAAATTTCTCATAAACATAAATTTTTGCAAAATGATTTTTAGGATTACAGATGCTTTCCTCAAAGCAGATGACTACATAGAGATTACAGGTGCTGGAGGAAAAAAGTATCGCATTTCTACAGCAATTGACGACATGGAAGCCTATACTAAGCTGACAG
>hsa_circ_0000019	chr1	15964801	15970145	+
GCAACAGAACATTGAGGAAAACATGACAATAGCTATGGAAGAGGCTCCGGAAAGTTTTGGCCAAGTAGTGATGCTTTATATTAACTGCAAAGTGAATGGACATCCTGTGAAAGCCTTTGTTGACTCAGGTGACGTCTCTGTCTTTTATTTCTTGGTCTCCCCTCCAACATCTTTACCTGACACGGGAGAAGGGGAGGCTCAAGCATCCGTTCAGATGGCTGTACTTTTTTTTTTTTTTTTTTTTTTGAGACAGAGTCTTGCTCTGTCACCCAGGCCAAAGTGCAGTGGCGTGATCTTGGCTCACTGCAACCTCTGTCTCCTCAGTTCAAGCGATTCTCCAGCCTCGGCCTCCCACGTAGCTGGGATTACAGGCGCCAACCACCACGCCCAGCTGATTTTTACATTTTTAGTAGAGATGGGGTTTCACCGTGTTGGTCAGGCTGGTCTTGAACTCCTGACCTCAAGTGATCCACCGTGCCTGGCCCAGATGGCTGTAGTTCTTTAGGCTGCTAACTCACTAGCGTGGGACTTACTGTTTCACTTGCGAGGCATTCTGTTGGTATTAGGTTTCTTTCTTTAATCATTTCTTAACCAGTTTTGTATTTTGTGGTGTCTCCTTTTTCTTCCTAACTCCCCTTATCTAGCATCCTGAATTTCTTGGATGTTTCTGTAAAAAACTGGGAATACATAGGTTTAGAAGAAGGAGCTATAAAAGGAGCTGTGTAGAGTATAGGTCAAACACATTTCAGCCTGGCCTGTGCACCAGCACTTTGCCAAGATTTGGGAGGAGTGTAAGGCTATCTGGGTATGGTTCTTACCCTTAAAGAACTTAACAACCAAGTAAGGAGACAGGGATTCTTCTGCTTGAGGGTTCAGTTAATTCACATACTAGTTGGCACCTTTTCTGTCAGTAACAACCGTTTGCTTTTTAGTAAGACTACACCATGCAGCATTTTGTGGGTGTATGACTGAGTGGTCTCATACATCTTAATTCTGGGTTGTCTCACTCAAGGCTGTAAGATAGGTGAGTTCCTAGAGTAGAAAAATTCCTTGCTCAAATAATATTTTCCCCCTTCACTGTGTATTTCTATATAAAAAGAAAAAAAGTATTTTCTTTCATTTGTTCATCTACACATTCCTGAGCACATGCTGGGTTTCAGCTCTCTCTCTCTCATTTTTTAAAGAGAGGGTCTCTGTCACCCAGGCTAGAGTGCAGTGGTGCAGTCAGCTCACTTCAGCCTCCAACTCCTGGGCTCAAGTGATCCTCCAGCCTCAGCCTCTCAAGTAGCTGGAACCACAGGCATGTGCAACCATACCTGGCTGATTTTTTAACTTTTTGTAGAGACAGGGTTCCCCTGTATTGTGTAGGCTGATTGGGAACTCCTGGCCTCAACTCTCATTAAGAGTTTGTACCTTGAGACTGGGTGTAGTGGCTCATACCTGTAATTCCAGCATTTTGGGAGGGTGAGGTGGGAGAATTGCTTGAGCCCAGGAGTTTTGAGACCAGCCTAGGCAACATGGGGAAACCTCGCCTCTACAAAAAATACAAAAATTAGCCGGGTGTGGTGGTGCGTACCTATAGTCCCAGCTACGGGGGAGGCTGAGGTGGGAAGATCACCTGAGCCTGTGGTGACGGCAGAGGTCAGGGCTTGCAGTGAGCTGTGATTGTGCCACTGTGCCCCAGCCTGGGTGAGTGAGACCCTGCCTTCGGGGGAAAAAAAAAAAAGAGTTTGTATCTTGAGATACAGACATTCCTGGGAGTTTAAAAAAAAACTGAAATTATTCAGTTTAAAAAATATCTGTTGTGGGTAGGGCCTTGTGCTGAGTGCTTGGTGATAAGACTTAGTGACTGGAGCCTCAGAGGTCCCCGTGTGAGTGAGAGACAAATACATAGAAGACGCTAATAGAATACTCAGTGTGTATTGATTCCTTATTGTGTGCCAAGCACCATGCTAGGTGCTTAATATAATCATCTTACTCAATTTTATTTCATCCTCAGAATATCTCTATGTACTTTGTTCTATAATTCCTGTTTTATCCATAAGAAAACTTAGATATAGAGAGGTCACATTCTCTACTCTGTCTTTTACACATAAGGAAACTTAGAGGGATCAAGTCACGCTTCCAGGTATACAGAGTTCGTGAGTGGTGGGCTTTGGATTCAGCCCCAGGTCCCCTTGATGCCAGAAATCTCAACCACTGTGCAAAAATCAGGTGAATGTTGGATGGCTGTAGAGACCACATTCTCACTCTGACCGAGGTGCTCAGGAGAGTCTTTCCAGAAGACAGCATTTGAGCTGAGGCTTTGGAAAATGCAGGAGAGCAGTGAAAGGGGCCCTTCTCATCCTGGGTTGCTTACTTTAATAACTTGGCTTTTGTAAATTAAGAAGGAGGAAGAAAAGAGAGAATTGCCTTTCCAAATTCCCTTTTCCTTCATTATTTCTGGGCCTTTTTGAATCTAATCTTTCTCAAATGCCAAGAACTTTTATTACTTATAAAGTGTAGGGTACCTGTGAGTAATATGAGCAGGAAGTGTTGGAATTGAGTGAGAGGCGAGGTCATTGCAAAAGGGCAGTCAGTTAGGGAGGAAGTGGGTCTTGAGCTAGATCTTGAAGCATCGGTGGAATTCAGGAAAAAAAGCAGGGCAGGGACCATTTTACAGGAGGGTCAAAGTGAGTGAATGGCAAAGGGGACATATTCCTCCTGCTGAAGCAGAGGGTTTAGAGTAGTTAGAATGTACGGCTGGAAAGAAATGGTGGAGCCAGGATGGGGTGGGATCTGAAGCTGTGGTGATGGTGGTTTGAAACTAATCTCATAAGGAGTGGAAACCATTGAGGACTTTTAAGCAGATGAAGAAGTAAGTGATTTGAAAATGGTGCTATTGGCCCAGTGCAGTGGCTCAAACCTGTAATCCCAGCACGTTGGGAGGCTGAGGCGGGTAGACCATTTGAGGTCAGGAGTTCAAGACCAGCCTGGCCAACATGGTGAAACCCCATGTCTATTAAAAACACAAAATCAGCCAGGCATGATGGTGGCACACCTGTAATCCCAGCTACTTAGGAGGCTGAGGCAGGACAATAGCCTGAACCTGGGAGGCAGAGATTGCAGTGGGCTGAGATCACATTACTGCACTCCAGCCTGGGCAACAGAGCAAGACTGTGTTTCCAAAAAAAAAAAAAGTGACATTTTAGGAAAACTAAAGGTAGACACAGATCTGGAAAATTCTGTACCCCTAAGGGTCACAACAATATCCTTGCTTTAAATTACGCATCCACGGAGTGGTTTGGAAGCCAGAACAATTGTCCTTTTGCAAGGGAATGGCAGTGTGAGCCAGGCTGATCACTATGGTTAGAAGAAAGAGCATCAGGACAGGCACAGTGGCTCAAACCTGTAATCCCAGCACTTTGGGAGGCCAAGGCAGGTGGATCACCTGAGGTCAGGAGTTCAAGACCAGCCTGGCCAACATGCTGAAGCCCCATCTCTACTAAAAATACAAAAAATAGCCGGGCATGGTGGCACTTGCATGTAATCCCAGCTACTCGGGAGGCTGAGGCAGGAGAATCGCTTGAACCCAGGAGGTGGAGCTTGCAGTGAGCCGAGATTGCACCATTACACTCCAGCCTGGGCAACAAGAGTGAAATTCAGTCTCAAAAAAAAAAAAAAAAAAAAAGGAGAAGAAAGGGCATCAGAAATAGCAGAAATTGCATAGACCTTATTTACAGGTTTGAGAGAAGAAAGACTAGGAGAAGAGTCAAAAGTGAACAGTGCCCAGGTTTTATGGCTGCAAGAAAATAATCCCATTGGCAAACACAGAGAAATCCAAAGTGAGAATTATTTGGGGAGAAAGAGTTTTATGCCTGTTGGCTTTGACAGAAATGTCCAGTGCACAAGAATGTAGAACTAGAGTTTCAGGGAGAAATTAGGACTGTAAAGATTACAGAAGCGACTGTCTTCTACATAGGCCAACCCGCCGTGTACATGTTTCTGGGAGAGAAAATAACCTAAGTGCCCTCATATTTAAAGGGAAGAGAGTCTGATTGTTGGAGCAGAGTATGGGAGTCCACTTCTAAATTTTGGAAGACTGCATGATTTATTAATAGTAGACTATAGTGTCCCAGTGTGGGGTTTTTGTTTTTAATTTTACTTTTTGAGCAGATAAAGTAGTAAATAATGTACTTACTTGTTTACATAGTGAGACGGGATATTGCTATGTTGCCCAAGCTGGTTTTCCACTCCTTGGCTCAGGTGATCCTCCCGTCTTGGCCTCCTGAAGTACGATTACAGGCATGAGCCACTACACCCAGCCCAAAATTTGATATAAAAACAACTTGATAGGGCCAGACACTGTGGCTCACACCTGTAATCCCAACACTTTGGGAAGCTGAGGTGGGCAGATCACTTGAGGTGAGGAGTTCCAGACCAGCCTGGCCAACGTGGTAAAACCCCATCTCTACTAAAAATACAAAAATTAGCTGGACGTGCCGGGTGCAGTGGCTCACGCCTGTAATCCCAGCACTTTGGGAGGCCGAGGCAGGTGGATCACGAAGTCAGGAGATCGAGACCATCCTGGCTAACACAGTGAAACCCCACCTCTACTAAAAATACAAAAAATTAGCCGGGTGTGGTGGTGGGCAACTGTAGTCGCAGCTACTTGGGAGGCTGAGGCAGGAGAATGGTGTGAACCCGGGAGGTGGAGCTTGTAGTGAGCTGAGACTGCGCCACTGCACTTCAGCCTGGGCGACAGAGCGAGACTGTCTCAACAACAAAAAAAAAAACATTAGCTGGACATGATGGCGCAAGCCTGTCAATCCCAGGTACTCAGGAGGCTGACGCAGGAGAATCGTTTGAAGCCAGGAGGCGACGGCTTAGAGATACTCGGTAAGAAGTGCAAAGTACTGCTAATTTAGCATTGCCATCTGTAGACGCAGGACATCACTGCTTTCTACTGGTAAAGTCTTAAAATGTCATTTAATTATTGCATCGCTACAGAATATTCTTCCCTCAATGTCAAATTGTACATCATGTTTCAGATTACAGAGTAGAACTGAAAGTTGAATTAGGCAGGCAGGGCACTTGCTAGGTAGAAATGAGTTTATAGAGACCAAAGCCTTGGGGTGTGCTTGGTTTTCGCTTTGTTATTATTTAGTGCTATATTTTGAGTCTTCTCACAAAGTGGATTTTGTTTTTATTGTCTGATGTTTCTCTACTCCTCCAGGTGCCCAGATGACTATCATGAGCCAAGCTTGTGCAGAAAGGTGTAACATAATGAGACTGGTGGACCGTCGGTGGGCAGGGATTGCCAAAGGAGTGGGCACCCAGAAGATTATTGGAAGGGTACATCTAG
>hsa_circ_0001419	chr4	82353452	82369435	-
ACATACAGAAAGAATGTCCAGCAAATGATGCAGTGTCTGATCCGCAAGCTTGCTGCGCTCAGCCAGTACGAAGAAGTCCTGGCAAAAATCAGCTCCACATCCACAGATCGGCTCACAGTTCTCAAGACCAAGCCACAGTCTATACAAAGGGATATCATTACTGTCTGCAACGACCCTTACACGTTGGCCCAGCAGCTGACTCATATAGAGCTGGTAAGGCCGTTATCATCATTGCCCTTTACAACCACAGATTTGCTTTGCTTTGGCAACCAGACGATATATTTGTCAGCGGTAATGTCACAGGAGAGGTCAGAATAATCCAAGTGGGAAATCATCTGAGATAGCTGAAACATACTTTGTTTATGGATTTGAATATGAATGCTTCTGATATTCTGGGGATTCACTTGTAAATAAATACTAAACAAGGCTGAAGAGCAAAGAGTTTATTGACTTTCCTCACCTTCCGCCTCTAATCAGTTTTTCCAAAACCTGCTCAGCCTTTCACTATCTTGTGGAACATTGACCCAAGCAGAAAATTGCCTCCGCACAGACCTTGAAGATGATGAAATTATTTAGGGCTAAAGGTTTATTTTATAATCTTCATTAAAAAATGGGGGGTGGTGCCAATAGTCATAGAGGGAGTTGACAGTCCATTTCTTTTCATTTTCTTTAATACTGTTGACCTTCTGGGTTTGTGTTTCAGGAGAGGCTCAATTATATTGGGCCAGAAGAATTTGTTCAGGCGTTCGTGCAGAAGGACCCTTTGGATAATGACAAGGTAATCAGTCTACCCAAAGGTCAGCACTGAAACCAAAAATGGGATTTATCAGTCTATGATAGTGGGTATAAAGGACGGAAGTTAGAACTATATTCTGTTGTAGATTTTAAAATCAGAATTTTTTTTTTCCATCAGCCACGTCTGATTCATGGCAGTTTTCTTGAGCGAGGTCTCCAAGCTCCTTTATAATATTGCCCCATCACTAACTTGTAGCCTTTTCTTCCTCCTTATTGGGAAATTTAGTAAGACCTTTACAGCAAGTAGATGCAGGCATTTGTGGTGATGAAAATAGGAGACGAAAGCATAATGGTTTTAGCAGATTAAGAATCTGCTAAGAGAGAAGGTTCTGCCCATAATTCAACAATAGCAGGGGCAGGAAAGACAGGATGCACATCCAGCTTGCTGAGCAAGGGGCTTGACTACTTTGCCTCTTGTTTTAAGGTGAATCTCTCATGAGAGGTTTATTGCCTAGGTGCAGCCCACTATTAAAGAAAATAATGCTGGGCAGGGACTGTCAAATCAGTGTACACATATAAGAAAATTTTTTATCTCCCAGTGACCTGGAAGCATTTTGAATTGTTAGGCAAAGACTACAACACACACTGCTGAAAGCCCCCTTCTGAGAGTGGGGGCAACAGCTGCTTTCCGGCCTTAGAATAGTGTCTCCTAATACAGGAAGTGAAGAATTTGTTTTGCAGTAGAAGGCTAGTGGACTCTTTGTTTGTCTCTTTCTTTTGGAAGGAAGGAAAGAGGGGTGTAATTAGCCTCTTCAAGCTGGCCTTGAACTTCAAGATGAGATTAACTTTTTTGCCTTTGAACAATGTGTTACTCACCCTACTAAAGACCATGATGGTGTAGACTTCTGTTTATCTACTTGGGAGATACTTAGTTTGTTGCAACATTATGTTCTAAAATTTTGTCCTATGCTTAATTTTAAGAGAAAATGTTCTACTCCTCTGTACTCTTAGCCATTTTTTGCTGTATCGATTATAGCAGTTGGTATTTGCACTCTATCTGAGTCGGGATTGTTTTGGAATGCAGCCAGAATTCTTCCTCTGAATTGTGTTTCTGAAGATACAATCCAGACTAACTTAGTATCTTGGGAAGAGGGGTAGGGACACTTTTTCTTTGGAGGCCGAATCTCACTCTGCCACCCACGCTAGAGTGCAGTGGCACGATCCCGGTTCACTACAACCTCCTCCCGGGTTCAAGCGATTTTCCTGCTTCAGCCTCCCAAGTAGCTGGGATTACAGGCACCTGCCACCATGCCCAGCTAATTTTTTGTATATTTAGTAGAGACGGGGTTTCACCATGTTAGCCAGGCTGATCTCGAACTCCTGACCTCTGGTGATCCACCCACCTCAGCCTCCCAAAGTGTTGGGATTACAGGCGTGAGCCACCACGCCCGGCCTAAGGACACTTTTATAAATGCATCAGAGTACATTTCTAGGCCTCAAGTGTTTCACTGGACTATCCTAAAGGACTTTGATATTTCTGTAAGGATAATCAAGAATGCCAGTGGTTGTCTTTCTCTCTCTCTTTCTGTTGTTCTCAAAAGCTTTCCTAATCCATAAACTGAGACTAAAGGCTCGTATTTCACAAAATGAGAGTCCACTACATTGTTTTTTTCCTCTAACTCATCTGTTTACTTTGTTTTCTCTAAAGAGTTGCTACAGTGAACGGAAGAAAACACGAAACTTAGAAGCTTACGTGGAATGGTTTAATCGCCTCAGCTACTTGGTTGCTACAGAAATCTGTATGGTGAGGAAATGAATTTTCTGTCTCCTAGTTCTCAACATTATTTTTTCATACTTATTTTAGAACTGTTGGGCCTTCATACTGGATAACTGCCCTCTATTGTCTTTTACTGTGTAGCCTGTTAAGAAAAAACACCGAGCAAGAATGATTGAGTATTTCATTGACGTAGCTCGGGAGTGTTTTAACATTGGCAACTTCAACTCCTTGATGGCGATAATCTGTGAGTATTTTGTGGAGGATACATGTCGTTTATCTTTACGAATCCTGTAAAATGACCCACAGAAAATGTGCAAATAGTATGGTTTTGTTAGTACAGACTGTATTTTTTAATCCAGAGTTATTTGAGAATGCCCAAAATGCTTTAAATAGCCAAATGAGTGCAAGTATGTGTGTAATCTTTCTTAAGTATGCAAGAATTGTTGGAATGTTTTAAGTTAACCTTAGCTAAATATTCATCTACAAAGGCTTATACATAAGATATTTGTCTACATAAAGAGTTTTAAAAAGTATTTTGGCAGCTTGCATATCAAGTATTATAGAAATAATGATCCAAGACTAAGTTATCTGATTCCTTGGACAAGAGAGTGGCCTAAGAAACTGGTACATTTTCTAACTGTTCAGGCTTCTAGTACTTATCACCCACAGACCTTATTACTCTAGTATACAAACTCACTCCTCTATATCATGGAGGTTTTAACATCAGAGACCATGTTTCTTTCCTTTCATTCTATAAATATGTATGGTAACAATATGTCTTGGTTGTTCCAATTTATACTTGTTGTCTTGCCTTAATTATTGATAATAGCTTTTGATAGTAGCTCTTTCATTAAAAAGTGTCCTAGTTTGTATGATCAATTATATGGCCATCTTATAAATTTGTAGGTGCTCAATAAACATTTGAATAGAAGAATAGGCTGGGCACAGTGGCTCACGCCTGTAATCCCAGCACTTTGGGAGGCAAGGCGGGTGGATCACAAAGTCAGGAGATCGAGACCACCCTGGCCAACATGGTGAAACCCTGTATCTACTAAAAATACAAAAATTAGCTGGGCATGGTGGCACATGCCTGTAATCCCAGCCACTCAGGAGGCTGAGGCAAGAGAATCGCTTGAACCAAGGAGTCGGAGGTTGCAGCGAGCTGAAATCATGCCACTGCATTCTAGCCTGGCGACAGAGGGAGACTCCGTCTAAAAAAAAAGGAAGAAGAAGAAGAGAGTTGAGGTCTTTTCGAAGGATCAGTTTGAAGCTAGAGAGTCTACCAAATTTAGTTCAAGAATCTTAATCTAATAAATTCTCCCTTCCACCAATTTATTTTTCCATTTTGTTTACATATCATTTCCTCTTTCTCTCCCCCCATAAAAAATACTGGCCAAGTCTCAGCTTATTATTTTTCTGACTAACTCTGTGAAAATAGCAAACAGAAAGATTATCTGAATCAGGGACTGAAAGGCCCACAGTCTAGATAATAGATTACTTAATTTGCCTCTTCTACTAGTAAGAAAATGTCAAGGCAAGCCATAGCATCGGAGAAAATGTATGTAATACATAGAGCTGACAAATAACTTGTATCCAGAATCTACAAAGAACCCTACAAATCAATGAAAAGACAAATAACCCAGTAAAAAAAAAGGCCAAAAGACTGAAACAGATTTGTCATGCGAGAGGATACTGTATATTAATGGCTAACGAGTATCTGAAATGGTGTTCCACATCATTAGTCATCAGAGAAATACAAATTAAATTGCAGCAAAATATTAATACCATTGCATACACTAGAATGACTGGAATTTTAAAAACTGGTTACACCAAATAGTGTTGAAGATGTGGAACAAGTGGGGCTCTTATTGTACATTATTGGCAGGAGTATAAAATGGTACTACTACTTTGGAAAACTGTTCAGCAATTTCTTATAAGGTTAAACATATTTCTACCCTGCAATGCAGAGATTGCACACACCTACATATTTACTCCATGAAAATGCCAACACATGTCCACAGAAAGATTTGTAAAAGAACACAGCTTTATTCATAATTGCCCAAGACTGGAAACAATCCAAATGCCCATTTACAAATGAATGGCTAAATAAATTGTGGCATGTTAATACAATGAAATACTGTTTGGCAATAAAAATGAACAATTGATACATATAAGTAACATGGATTAATTTTAGAATCATTATGTTGTGCAAAATAAGACAGACACAAGAGTGGATACAGTATGATTTCATTGATACGAAGTTCTAGGACAGACAAAACGAATCTCTGGTTTTAGGCAGCCACTGTTCTGATTTCTGTGGTGGTGGGGAGGTGACCAAAGAGGGTCCAAAGGAGCTTTCTGGGGTCATGAAATGTGCTACTATATCTTGATTGGAGTGGTAATACATGGACTTACACATTAGTCAAAATTCATCTAATTATGTGTTTAAGATCTGTGTATTTTTTGTATGTAAATTGTACCTCAGTTAGGAAGCAATCTCCCACTTCTGGTCCTTAAAATATGAATGTTGGTGGCATGGAATTAATATACGTACTCATTTAGGCTGGCATGGGTTCCTTTTCTGTACAACAGCCACTGTAATATTTTTCTGAATAGTTATAGTACGTAAAGTATCATTCAGGAGAGGCAGCATGGCTTGTTGGAATGAGTGTGGGTTATGGTGTTAGCTCCATGTGAGCTTCCATCTCTGTTACTTGTTAACTGGATATCCTTGGGAAAATTTCTTACTCCCTGGAACTTTAGCATATTCTTTTAAGAATGTTGAGGGGATGTATGAGATAGTACACGCAAAGCGTGTTTGACACATTAGTTTCTAGGTCAAAGGTCAGCAAACTATGACCCGTGGGTCAAATATGGTCCGTCACTGGTTTCTTTATGACCAGTGAGCTAAGAATGGTTTTTATCTTTTTAAATGATTGAAAAAAATGAAAATAATAATACTAACATTTCTAACATGTGACTGTAATATAAATTCAGATTTCAGTGTACATAAACAAAGTTTTACTGGAACACAACCATAACCATTTGTTTATGTAGTTATCTACATAACTGGATGGTGGCTGTTTTTGCATGACAGTGATAGTGTCTTGTAGTGATGACACAGACCATATGGGCTGAAAGCCTAAAATGCTTACTCTCTTTCCCTTCATAGAGAAAATGTATTCACCTCTGCACAGAGTCAGTGATAGCATTTATGCTGTTTCTCAACTCAGAATTTGCAAACAAAAAAAGTTATAAAATTGGAGTTTGTTACTTACTAATTTTAGAATTCTCACTTAGTAATGAAAGTATTTTAGAAGTATGTGTTTATCGTTTTTCTTATTTCTCTCTTTCAATTTTCCTTTTTTCTCCCCCTCCATTTCAAATGGGAAGCTGGTATGAATATGAGCCCAGTCTCTCGACTAAAAAAAACTTGGGCCAAAGTGAAGACTGCAAAATTTGACATTCTTGAGGTATGTGAAGCTGATGTTTTGCTGTTAAGTAACACTTTACACCTGGAAAGTGGAATTCCTTTATGTGGTCTTGCCTCTCCATCAGACTACGACAGAGGAAAAAGCCCATCTATCTTTACAGACCCAGGGAAAGGAAAGTGGGTAGAATTGGAGGGGAAAATAAATCAGGTTATGTACTGGTTGCTTTATAGGTAGAGATGTCCATTCTGGGGTTAATTGACTGGGGAAATAGTGACCTGTCAGTCACATCACCTTATATGTCAGAATGGAATTTTGGTCCTGAGCAGTTGAGAGTTTTACTTCACTGTGAGCCTATTAGCTTCATTTATCTTCAGTGTCTCAGGGGAAGGGTTCCCCATCCCTACAGTAACATTTGTTCATCATCCTTTCAACAAATTTAGCTGACCTGTGAAAAAGCCCTTCCCATACAATTCTGAGGATAGTAAGAATTGTGGGCCAGGCGCAGTGGCTCACGCCTGTAATCCTAACACTTTGGGAGGCTGAGGCAGGAGGATCACCTGAACCCAGGAGTTCAGGACCAGCCTGGGCAACATGGCGAAACCCCACCTCTATAAAAAATACAAAAAATTAGCCAGGTGTGGTGGCATGTGCCTGTAGTCCCAGCTACTTGCAGGGCTGAGGCAGGAGGATTGATTGAGCCTGGAAGGTGGGAGCTGTAGTGAGCCAAGATCACACCACTGCACTACAGCCTGGGTGGCAAAGTGAGACCCTGTCTCAAAAAAAAAAAAAAAAAAATCGCGTGCAAGAGTATGTGTATTTGAATCATATTCATCTCAGTACTACCTTGGTATATCAGTGCTTCGAATTACTATCTTTGGAGACAATAAGAAAGTGTTCTCTCCCAAGTTTTCTCCCAAATTGGAAATTACCATTATATATATAATGTTATGATCTATTCATACAACCTAATACATTTATTTTCCTTCTTGCAAAATGATATGCTTCAATTATTTGTGCATGATTTGTCACTACAAAGTGTTGGATCACTATGCATGGCTAACCATCAACGGGCCCGTTGACCTTCAGATGCAAACAGGAAATTTTTCTGATGCTGGTGTTTGACTCTTATTTGTTTTACATCTAAGCTCAACAATTAGCCTAGAAAGAATGCGGTTTAGGTTTAACATTATTGAAGCTGACATCAGCTCGCATAATTACACCAAATCTCAGGAAAGAAAACACTTGTGTCATGTGCATTTGTGTGTATGAGAAGGATAAATCATATTCCTACTGAGTTTCCTAACTTATTTTGAATTTTGTATATAGCTAAATATGTGATCTTATAAACTTCCTACAGAAGTTTACAATAAATAAATAGTTAATATTCTTCTCTCTTTTATCTATAGCATCAGATGGACCCTTCAAGCAATTTCTATAATTATCGAACAGCTCTTCGTGGGGCAGCACAAAGGTCTTTAACTGCTCATAGTAGTAGAGAAAAGGTATGCACTTAAAGAAGTATCTTTCTTATGGTAGAGTTGCTGTGTTTTATGCTGAAATGCTATGTGAACTACGACACTGAAGTTTTTTTACTTGTTAAGATTTAAGAGAGAGACATGTGTACTCTAGAAATGATACCACTTGACACACAGAGAAGGAGAATGCTACCAGAAAGTTTGTTAGACTGGATATTGCTGTGTTACTATTACATTACTTAAATAATTACTCTGTAGTGCCTCTTAATTGTGTTTCAAGCAATACATTAAGTCATATGTTAAGATGACTCATAGCATTAGAGAGTAATTTAGTTTAATGGTTTAATGGAAAATAGACATTTAAGCTCTGCACAAGGTAGCCGACTTAATATAACCTTTTCTCTTAAAAGAATTAGCTTACCTCCCATGGTTAAGTCATTTATTTTCAGAAAGTGGGTTAGTTGCTATAGCATTAGGTGTGCTGTTACTAATTGGATTATGGGGGTAGCAGAAAAAGTACAGGGGTCATGTCTGAGAAATTAATGGTCCTTTCTCACTCTACCCTACTCTTAAAACAAGTTAGTACCATCCTGCATCTACCATATTCTTGATTCTGAGGGTCCTTTCTTGGCACATTTTGGTGTCATATTTCTTTACAGAGGAAGGATAGGCTGTTTCAACATTTGGCAGTCATGTTATTTGAGAGGTGAATACTTAGTTATGGTAACTGGGTTAATGAAGGTTGCTTGATGGAGGTTATTTTCGGTTTAGATTCCATCTGTCTTTTAACTTAAACTATATCTTCCACAAATAAAAGAAAATGAGGTAAAAAACATTTCATGGCTTCCCAATCACGTCCCCTGAAAAAGGTTCGGCCTCAATGATCTGAAATAAAAATAAACACAAAACCCCACCTTTAATAAATGCGAACTTGGTTCTCAATCAGATCTGAAATATCAGTTCTAACAATGTTTGAAGGATATTGTAAATACTTCAAATTTTTTATTTAAATAAAGAAACTTATAAGATCAGAGGGGGTATGAAGCAGAGATGACAGTCTTACTGTAGCCTGACAGAGTTTGCCAGCTTTTAAGTTTTACTTGCTCAATCCCAGTACTCTTGTGATTAGATTGAGAAAAAAATCTAATATGAGGTCTTTTAAGCTTCAAACAGTGAGCACATGTGGGAGGATTGCAGTACACTGAAGAGTAAGTAAGCCCACTGAAGGGGCTGTATGTGGCCTCATTCACCTTCTCTGTGTTGCAGGGCAGGCAAGGTTCTCTCTGCATGGGCTTCAGTGAGGGCTTGGTGGGCTCTGCCCCAGGGAGGAGGCTGTGGAGTCATATCTGTGAGTAGGGAGCTGCATTGTTGGCCAAAGAAATTCTGAAGTGCAATCCCTCCAAAATATCTCAGTTGTGGAATTCTAAGTTTTTTTCTACAAAAAGTCCCAAGTATTTACCCTTCACATCATTTAATAAATTATGTCTGCTTTAGTTTTGTTTTGCTTTAAACAGGTTCTATGTGAACATATAAATTGTACTCTGTAGTTCATAAAACAAATGAAATCACAGCCATTCAATTATTAAAAAGTCAAGAAACAATAGATGCTGGCGAGGCTGTGGAGAAATAGGAACACATTTACACTGTTGTTGGGAAAGTAAATTAGTTCAACATAATTTACATAATTATGGAAGACAGTGTGGCAATTCGTCAAGGATCTAGAACCAGAAATACCATTTGACCCAGCAATCCCATTCCTGGGTATATACTCAAAGGAATATAAATCATTCTGCTGTAAAGACACATGCACACATATGTTTACTGCAGCAGTATTTACAATAGCAAAGACATGGAACATTTGGGTTGGTTCCAACCCAAATGCCCATCAATGATAGACTGGATAAAGAAAATATGGTACATATACACCATGGAATACTATGCAGCCATAAAAAGGAATGAGATCATGTCCTTTGTGGGGACATAGATGAAGCTAGAAGCCATCATCCTCAGCAAACTAACACAGGAACAGAAAACCAAACACTGCATGTTCTCACTCGTAAGTGGGAGTTGAACAATGAGAACACATGGACACAGGGAGGGGACAACACATAACTTGGGCCAGTAGGGGGCTGGGGGGGCAAGGGGAGGGAGAGCATTAGGACAAATACCTAATGCATGTGGGGCTTAAAACCTAGATGACGGGTTGATAGGTGCAGCAAACCACCATGACACATGTATACCTATGTAAGAAACCTGCACGTTGTGCACACGTATCCCAGAACTTAAAATTTAAACAAAAAAATCACAGCCATTTAAAAAAATGCCATCTCTTTTTACAGTTGGGCTCAAAGGCTAGGAGTGAAAGCATTTCTAGTTAAATCTACCTTTTATTCAAGAAAATTGGGATTCTTGGCCGGGCGTGGTGGCCCACGCCTGTAATCCCAGCACTTTGGGAGGCTGAGGCGGGTGGATCACCTGAGGTCAGGAGTTCGAGACCAGCCTGACCAATATGGTGAATCTTTTGTATCCTTTTAAATCTCAAGTTTGTGTGGTCAGAGTGGCACATCTCTAGGTACCTAATAGAGAACAAACCAAATGTGTCTTCCACACAGCAGCCCTTAAATATTCTTTAAATAGCTGTTTGTTTTTTTTGTTTCTGTAGGTACCTGTGTCTCCAGGTTTTTAACCATTTCTCATATGATTACATGGCTTTAAATCCTCTTGCCATTCCAATTCTGCTCCTGTGAACTTACTTGGTCCTATTTATCAGCATTCATTTCTAGGTGTGGAACTGGCAAAACCCTTATGGTGCAGTTGCTGGGTCTCTGAATTAAGAATATTTTGAAAGGAAATTCGAAAATATTATTACCTGAGAAGTTCTCCTGCTAAAAACATCATTGACAAGACCTTCAGGAAAATGAACTTTTGCTTTCTCCTACTAATAATGTGTACATTCACTTAGCTCATGGAAATCTGAAGTCCTTATAATCTGATTTTCACTATATTAGATTTGTGTAGGGGCTACAGATCTGAAGGGAATTATCCATGAATAAATGAGAAGTTGAAGCCTGCAAGGCTTCTTTCTTGCATGCAGGCATAAGGAACAGAGCAGTAAAATATCCTAAGTAAGATTATTTCTATTTCTATGAAAGAGTGATTGAGATAGTCAATAGTGGAGCATCTTGCAGGCACCCCTGAATGCAAAAATCATGTAAGGTAATAGCCTCTGCCATCTAGAATTTATAATCCAGCTATAGGCACCTGGCGTGAATTTATGAGAAGTTTAAATATCAATAAGAAACAGTAAATGATCAGCACTGCATGAATCTCACAGCTCAGCACCAAAGAATAGAGCACAAAAATAAAGTTATTTTTTTAAAAGCTGCTACAATATACAAATATTACATCTTGATTATAATTTTATTCTTATTTCCCTGGGGCTGTCTTATGATGATGTATCCTTATTATCCTCTAAGTGCATATTCACCTTAGACACAGTAGCACAGAAGACAGTATGAAGATGAATGAATATGGCTGTCTTCCAGTAAAACTCAATGGCCACTGTCATTTGAATTTCATATAATTTTCATGCATCTTGAAATATTATTATTTTTTTATTTTTTAGCTACTTAACAAATGTAAAATGTGTGACTCCTAGGCAATAAAAAAGAGGCCTGAGGGCCACAGTTTGCCAACTCCTAGCTTATAGCACCAGGAAATTCTGAAGCGAAATTTTTTGCTGTTGTCTGGCAGCATCCAAAGTCCAGCATTCCCATTCACAAATAGTCTTTCAGAGAAGCAAGGTTCAGTTGTACTTTTACTATTGTTACTATGCTGTTTAGTTCTAACATAATGGAAAATAGCTAATCACGTTAGAAGGAAAGGTAATGAGATCTTTACTAATTTGGCTTTAGAGACTGTCCGAGATAATAACAAATGATTAAAAGTATATTTAGGTGAGATGTCAAAAGAGATCAAAACAGAAGATTCATTTTGGTTATTTTCAGAAATCAATGAAACAAAAATAATCAAAACTTGTTTTTTAAATGACTTTGGTGAAAATCTGAATTTTTCCTTAGAAGGGAATTGATACTTAATATTTTTGTGTGTGAGCCCAAAAGTATGTTTTCTGTTCACTCAATATAGAAGTACCACCTGAGTCATAAGCTTAGGGAACTTAAAAGATCTGACTTTGGGGAAACAAGATAGGCCCACGATCGGTGTTTAGTGGATTTTTTACATTGTAGGAAATTTAGGATCTTTAAAAATATGTTGACATTTGAGAGAAAATGGAAATTACTGTATGTGAGCCTTTTTCTCTGTTTCTTGTAGGTTTAGTATGATTTGGGGTACTTACTGAGAGATTATTGCTTTAGGTTAATTAATTAAATACCACCTCATCAAGCCAAAGAATTCAGATGGGAAAGTATTTTTAAAGGTTTATTGTTTTTAAACAGCTATTAATTTTAATTTATACATTCATATTTCCTCCTTCACCTGGGGCATATTTGTCTCAAAACATATTATGCAAGGTACTTCTTAGGTGATTTCCTATGAGAGCAGGTGCTAACTTGTTCATCATACACAGGCTAGGTTTACAATAGAAAGTTTGTAGCAACTATTCTAAACTGAACTCTCACATTATCTTGAGGAATGTCTTCAAGAAGAAATAAAATGTTTATCTAAAAAAAAAGTTTATCTTAAATGTAGAAGTCTAAATAATAAGCAGTACAGCTTCTAGCAGGGAGATGGGTCATGCATCTTAAAATCTTGGTACATGGCTGGGCTTGGTGGCTCATGCCTGTAATCTGGGCACTTTGGGAGGCTGAGATAAGAGGATTGCTTGACCCCCATGAGTTAGAGACTAGCCTGGGCAACATAGTGAGACTCCATCTCTACACAAAATTTTTAAAAATTAACTGGGTGTGGTGGCACGTGCCTGTAGTCCCAGGTATAGGAGGGTGAGGCTAGAGGATTGCTTGAGCCTAGGAGTTCAAGGCTGCAGTAAGCCATGATTGCACCACCGTACTCCAGCCAGGGTGACAGAGAAAGACCTGTCTCTTAAAAAAAAAAAAAAAAAAAAAAAGGCCAGGCGCGTTGGCTCACGCCTGTAATCCCAGCACTTTGGGAGGCCAAGGCGGGCGGATCACAAGGTCAGGAGATCGAGACCATCCTGGCTAACACGGTGAAACCCTGTCTCTACTAAAAAATACAAAAAAAAAAAATTAGCCGGGCATGATGGTGGGTTCCTGTAGTCCCAGCTACTCGGGAGGCTGAGGCAGGAGAATGGCATGAACTGGGGAGGTGGAGCTTGCAGTGAGCAGAGATCGCACTACTGCACTCCAGCCTGGGTGACAGAGCGAGACTCCATCTCAAAAAAAAAAAAAAAAAAAAAAATCGGTGCCTGCAATGATAGGTATTCTTTTTTTTTTTTTTTTTTTTTGAGAGGGAGTCTCGCTCTGTCGCCCAGGCCGGACTGCGGACTGCAGTGGCGCAATCTCGGCTCACTGCAAGCTCCGCTTCCCGGGTTCACGCCATTCTCCTGCCTCAGCCTCCCGAGTAGCTGGGACTACAGGCGCCCGCCACCACACCTGGCTAATTTTTTGTATTTTTAGTAGAGACGGGGTTTCACCTTGTTAGCCAGGATGGTCTTGATCTCCTGACCTCATGATCCACCCGCCTTGGCCTCCCAAAGTGCTGGGATTACAGGCGTGAGCCACCGTGCCCGGCCCAATGATAGGTATTCTATTAACATTTTGCTAAGGGGTTGCTAAGTGAAAGGCAAGAGTTCTTTTAGGTATTTTTTCTTTCATAATAGCTAGAGTTTTCAGATTTTATTGCATACTACTGCAATGAGAAAAATAGGAAAAATTGTAATAAAAGTACTAACCTATTCACTTCCCATTGCTACTTGTCCTTGCTGTGCTTTGGTTATAGCAGTTGTAGTATAAGCAAAATTATGTAAGGGAAGAAATTGCTGTTGTGTAAGAAACAAAACACTGTACCTTAATTCTTTGTGGCCTTTCATATAATCAAAAGTTAATGTTGTTCATTAATCTTGTGTATTTTTATGAAAGGCTAAATATTTGTTTGCCCAGACCAACCAGAATCTTTTGTTTCCTCTAGATTGTGATACCATTCTTCAGTCTCTTAATCAAAGATATTTATTTCCTCAATGAGGGTTGTGCCAACCGCCTTCCCAATGGCCATGTCAATTTTGAGGTGAGTGTGATAAAGTAGGATACAAAAATCCAAGCACAAGGAGAGGGGCAGCTTCTCCAGCACCGCATTCCTGGCCAGGCAGCCAAAGCCAATTCTGCAGTTTCAGAACAAATTATCTCTTTCCATATTATTTTGTTAGAAATTAACAATACCAAGTAGAAGAGAATAGCTGAGCCATTATGATGATGATTATTACTATCTGAGGGAACTTGAGAACATTTTTTTACCTCACAAATAGAGTTTTATTAAATGAAGAAAACTATTTAATTCAGAAGATTAAATACCAGAAAGTAGCTGCAGTAGCTCACGCCTGTAATACCAGTGCGTTAGGAGGCCAAGATGGGAGGATTGCTTGAGGCTAGGAGTTTGAAACCAGCGTGGGCAACAGTGAGACCCTGTCTCTGCAAAAAATTAAAATATTAGCTAGTCGTGGTGGTTCGCACCTGTAGTCCCTGCTAGTAGCAGGGAGGCTGAGGCTGAAGGATTGCTCGAGCCCAGGAGTTTGATGTTGCAGTGAGCTATGATTGCACCACTGCACTCTAGCTTTGGTGACAGAGTGAAACCCTGTCTCCTTAATAAAATAAGAAGGAATCATTTCAAATGGTATTGCCTCTCCCAAACTCATAATTATTTTTTTATGATCACCTTTATATTCTTTTTTTACTTATCTTCCAGAAATTTTGGGAACTGGCCAAACAAGTGAGTGAATTTATGACATGGAAACAAGTGGAGTGTCCATTTGAGAGGGACCGGAAGATCTTGCAGTATCTGCTCACAGTACCAGTCTTCAGTGAAGATGGTAAGGCCATTCAATAGGAGCTACCACTAGCATCCCCAAATCCTTCATTTAGGAAATTAGTATAGAAATGCTTGGTTACTCATATAGTAATGAGGCCTGTCCTCTGATCTGTTCCATGTTAAGAGTTTTCTGTTTCACAGAAAATGTATGATTTGTCCCTAAAATATTTGCACTTAATATTCACCTATAAACAGTAGGTTTCTGTGTTTAAGTATTCTTTATAATACCAGATTTGCACAGCTATGGGCACAAATGGGGTTATTGAAGAATTTTTTTTTTCTTGCTTGAGCTTACTTGAATAGACAAAAGGTGTTTTGTGGTATGTTGATAGTCAGTGTAATTTGGAGAAAAATAACAAAAACAGTAAATTGCTACCCCCTGCCGTTTAAAAAAGTACTGGAACATTTTGACCTGTTAAAACATTAGGGAATTTGAAGCAGAAAAAGAGATTAGATACAGAAAAAAATCATCAGAAGTGAGCTCATAAAATACTTAGAGATTTATTTTATTGATTTGTTATATCCTAATATTACAGGAATTAATAGCACCTATTAACAGTTTCTCATAGTAGATTGATAGTATTTACAATAATGACTTTTTTTTTTTTTTTTAAGACAGCAACTCACTCTGTCACCCAGGCTGGAGCGCAGTGGCACGATCACAGCTCACTGCAGCCTCAACCTCCTGGGCTCAAGCAATCCTCTCACCTTAGCCTTCCAGATAGCTGGGAGTACGGGCGTGCACCACCATGCCTGATTAATTTTTTTCTTTCTTTTTTTTTTTTTTTCTTGTAGAGACAGGGTTTTTCTGTGTTGCCCAGGCTGGTCTCCAACTATTGGGTCACATGATCTGCCCACAGCCTCTCAAACTGCTGAGATTATGCCACCACACCCAGCCAGGAGAACATTTTTAATTAATATCACCTATGCCAGAGGGGATTTGTTTTTAATCTCTATAAAGAGGACTAATAACAAACTTTTGAATTTTTAAATGAAGAGTCTTTCTGATTTAAAAAGGAAGAAAAATATTAGTAGAATGGAAAATTGGTCTAGAAAATTTTTACCTAGGCTTTTTACCTAGTAAAGAGTTTTAAAAAAAAGAAAAAAGGAAAAAACAACTCAGACTACCAGGAAAGAACTCCCACCCCTTTCTTTGTAAAGAACATTAAGTCTGAGTATACGACAGCATCATATGGCTTACATTTTATAAGCTTTTTTTTGCCTTATACATTCTTAGGTAATTAAGTGCATTTTTGGCTTAGAAGCCCTTGGGTTTTCATTGAGATGGTCAGTCAGAGGCAAAGTGATATTCTGTGTTCTTCATGAAACAGTGAAGCTTCTTGGTCATGACTTGATATTTTGAAGAGTATTTTGCTATGGAGTTTGGCTCAAGTCGAACAAGGGTGGTGGTAGATAATATATCAGGAGAAGGCTTTAATGTTAATGCACTTTCTTTTGTTTGATTGTAGCTCTCTACTTGGCTTCTTATGAGAGTGAAGGACCTGAAAATCATATAGAGAAAGACAGATGGAAGTCTTTAAG
>hsa_circ_0001895	chr9	134305476	134308181	+
GCAGATCGGGAGCGGTGCCGAGAAAAATTTCCTTACTAGATGACATTTCATCGCAATGTCCGATCGTTTGGGGCAAATTACCAAGGGCAAGGATGGGAAAAGCAAGTACTCGACTCTCAGCCTGTTTGATAAGTATAAAGGAAAATCAGTAGACGCGATTAGATCCTCAGGTAAGGCCCAGGGTTGAAGGCCAGTTCCTCAAACTTTCTCCGAGTGACATATCCCAGAAACCCAGAGTCCCTCACCTGGTTAGACAGATGTGGTCCGTGCACACCAGGCTTCTGGGTGTGCATGTAGAATCACTCTCTACTTCCTACTTGAGGTATGATTTCAGAGCCTTGAGCATCCTGACTCTTTCTGTAGTGGAATTTTCTCCATCTATTACCTTATTGAAGCTGGGGAGATATATCTATAGATATCTATAGATAGATAGATAGATATCTATCTATAGATATCTATAGGTGTGTGTGTATGTGTGTGTGTGTGTGTGTGTGTGTGTGTGTGTGTATATATATGTTTTGGAGACAGAGTCTCACTCTGTCACCCAGGCTGGAGTTCAGTGGCATGATCTCAGCTCATTGCAACCTCCACCTTCTGGGCTCAAGCGAGTCTCTTGCCTCAGCCTCCCGAGTAGCAAGGATTACAGATGTGTGCCACCACGCCCAGCTAATTTTTGTATTTTTAGTAGAGATGGGGTTTCCCCATGTTAGTGAGGCTGGTCTCAAACTCGTGACCTCAGGTGATCCACCCGCCTCGGCCTCCCAAAGTGCTGGGATTACAGGTGTGAGCCACTGTGCCTGGCCAAAGCTGTGGATTTTTATCCTGATGGGTAGAATGGGACTTAATAGGCATTAGTGTTATCCTTTTTTTTTTTTTTTGAGACACAGTTTCGCTCTTATTGCCCATGCTGGAGTGCAATGGCGTGATCTCAGCTCAGTGCAACCTTCACCTCCTAGGTTCAAGTGATTCTCCTGCCTCAGCCTCCTGAGTAGCTGGGATTACAGGCATGTGCCACCACGCCCGGCTAATTTTGCTTTTTGTTTTTTGTTTTTCTTTTTTGAGACGGAGTCTCACTCTGTCATGCAGGGTGGAGTGCAGTGGTGTGATCTTGGCTCACTGTAAGCTCTGCCTCCCGGGTTCACGCCATTCTCCTGCCTCAGCCTCCCAAGTAGCTGGGACGACAGGCGCCCACCATCATGCCTGGCTAATTTTTTGTATTTTTAGTAGAGACGGGGTTTCACCGTGTTAGCCAGATCGGTCTTGATCTCCTGACCTCGTGATCGGCTTGCCTCGGCCTCCCAAAGTGCTGGGATTACAGGCGTGAGCCACCGTGCCCAGCCTAATTTTGTATTTTTAATAGAGATGGGGTTTCTCCATGTTGGTCAGGCTGGTCTCGAACTCCCGACCTTAGGTGATCCACCCACCTCGGCCTCCCAGGGTGCTGGGATTACAGGCATGAGCCACTGCGCCTGGCCAGTGTTATCCTTAATAAAGAATTTTTTTTTTTTTTTGAGACGGAGTCTCACTCTGTTGCTCAGGCTGGATGGAGTGCAGTGGCGCAATCTCGGCTCACTGCAAGCTCCACCTCCTGGGTTCACGCCATTCTTCCGCCTCAGCCTCCTGAGTGGCTGGGACTACAGGCGCCCGCCATCACTCCCGGCTAATTTTTTGTATTTTTAGTAGAGACAGGGTTTCACCGTGTTAGCGAGGATGGTCTCGATCTCCTGACCTCGTGATCCGCCCGCCTCGGCCTCCCAAAGTGCTGAGATTACAGGCATGAGCCACCGCGCCCGGCCATCCTTAAAGAATTTTTTAAATTTTGTTTTAAAATTTATTTATTTATTTAGAGACTGGGTTATGAGACTGGCTAATTTTTGTATTTTTAGTAGAGACAGGGTTTTGTCACATTGCCCAGGCTGGTCTCGAACTCCTGGGCTCAAGCGATCTACCCACCTCGGCCTCCCAAAGTGCTGCAATTACACGTGTGAGCCACCACGCCTGGTGTGTTATCAGCCTTTTTAGCTTTCATGGTTCTTGATATTCTAGAACTTGTTGGAAAGGTTCTTGTTGATCCTTTTCACACCCCATGAAGACTTCATGAATGTCGAAGGGCTCCTGTTCAGTCTTGTTTTGGATCTAGGCAGAGGCTGTCCCTTTAGTCCTGTAATGAGACCAGAGCTGTCTCAACTTGCAGAGAGGTGGTTCCTCTGTAAGCTGGAGGTTCCTGGGCCTGTCTCCTCACCCATGTTGTAAAGTCTGCGAGCCTTGTCCTGCCCATCAGTGAAATGGAAGCCTTTTTACAGGTTTTAGCAGCTCCTTTGTCCCTGTAGTCTTCAGTGAAGAGCTTGTAAAGTGACTAAAGTGACACCAAACACTTGTTTGTCCCACTGCTGGTCTGCCCTTTGTTTTTTGTTGGGTTAGCTTTGTTATGATCACTTAGAGATTGAAAGAACAGCTGAATGCATCAGGCTTCTTTCCTTCTGTGACCTTTTTGCATGGTGTCTGTTCCATGTCCCTCTCCCTGCAGTTATTCCTAGACATGGCTTACAGAGTCTTGGGAAAGTTGCTGCAGCCCGGCGCATGCCACCGCCTGCAAACCTGCCAAGCTTGAAGTCTGAAAACAAAGGAAACGACCCCAACATCGTGATAGTACCCAAGGACGGGACGGGATGGGCAAACAAGCAGGATCAGCAAGACCCAAAGAG
>hsa_circ_0075945	chr6	32137742	32138037	-
GTGAGGGTCTGGGTGTTTCCTGAGGGAACGAGAAACCACAATGGCTCCATGCTGCCCTTCAAACGTGGCGCCTTCCATCTTGCAGTGCAGGCCCAGGTGACTACTGCTCTTCGTTCTGCTACTCAGCTGCCAACCCCCACCATTCCCTCATCTCTGGGCAGGGGCTTATTGTAGGAGTCTCTGAAGAGAGCTGTGGACTGACCTGCTTTAACCCTTCCCCAGGTTCCCATTGTCCCCATAGTCATGTCCTCCTACCAAGACTTCTACTGCAAGAAGGAGCGTCGCTTCACCTCGG
>hsa_circ_0001863	chr9	79890413	79898566	+
ATTCAGAGGAGGAATTTTTTGATGCACCATGTAGTCCCTTGGAAGAACCTCTTCAGTTTCCAACTGGAGTTAAAAGTATTCGAACCAGAAAGTTACAAAAGCAGGATTGTTCAGTAAATATGACTACATTTAAAATAAGATTTGAAGTACCAAAGGTAGGTACTACGGTAAAATTAACATGGCTTAATTTGTTTGCTGTTTCTATATTTACAGCTTACTATATAGTCTCATTGTTAAGAAGCACTATCTTTTTCACCCTAATTAAAGTAATTCCAGACTTGCTGTGTGATTCTTGGTCACTCCCCGCCCCCCCCTTTTTTTTTTAAATAAGATTAACTTCCTTAATCAAGAGTGAAGGATTTAAATTTATTCAGTACATGTTTTTGTGAAAACGATTATTTATGTTGTGTGTGTATTGTATGTCTGTGTGGGTATAAAATCTCTCCTAAATTTTAAATAATAATATATCAATTGTATGTATACCTCATATATTCACATGTAACCACTATGCACATAAACATGTTTTTGTTTTATGTAGTGGTAATTTCTTTTTTCTTTCTTCTCCAGGTTTTGATCGAGTTTTATCACCTTGTTGGAGATTGTGAACTATCTGTGGTAGAAATTCTTGTTTTAGGATTGGGTGCAGAAATTGAGATTAGAACATACGATTTGAAAGCAAATGCCTTTTTGAAAGAGTTCTGCTTAAAATGCCCAGAATACTTGGGTAAGAATCTCTATTTTTTAAAATAAATAAATTAATTTCATTGTTTGACTACCTGCTAGAGAGTTTTCAATTCTTTAGGCTCTGAATCAGTACATTTGCTGAAATATTCTCAGAGAACCATTCCTTTTTGAGTTAATCTTTAACTTTTATAGTTGGTAATGTGGGGGGCACACCGGAGATAAAATGAAGATAATTTTATTCATTATGGAAAATCAGATGATAATGGTTGAATTTTAAATCTACTTAACTGAGTATTGGAACACTTAATTAGTTTTCTATTGTTGCTATAACAATTTACCACAAACTTAGTGCTTAAAAACAACACAAATTTATTATCTTAGAGTTCTGTATGACAGAAGTCTGACACAAGTCTCACTGGGCAAAACTCAAGGTGTCAGTAGGACTTCCTTTTAGGAGGCTCTAGAGGAGGGTCCATTTCATTGTTCAGTCAGGTGTTGACAAAATTCATTTACACATGGTTTAAGTCTATGTTTCCTTGTTGCCTGTTAGCGGATGGCTGCCCTTAGGCCTCAGTTGCTTTTTTGCACGTAGCTGCTAACCACAATAAGGCATCAGATCCTCCTCATGTTGCCATATCTCTAACCTCCTCTTCTGTGTTTTGCTTCCACTCTTAAAACTCCAGTGATTAGATTGGACACACCTCTATAATTCAGGATAATATACCTTTAACCTTAACCTTAATCCCATTTTCCAAGGCCCTTTTGCCATATGAGTTAACATATTCTCAGATTCCGGGGGATTAGAGCGTAGGTATCTTTGTTGGGGGCAGAGGGCAGTATTCTCCTTACTGCAAACCTTTTGTGTTCGTAATGGATATATGATCCCTAAGAAACTATTCTGTTTCCTATGTTAGGTAATTAGGAGGGTTGTATTTATATTTCTTCATTTACATTTTTTGGATTTTTCCTTGAAAGATAATTGTGAATAGTAGAGGCAATTATTAGGACACCAGTTTCATTTTATTAAACTCCTTTGTAGCATAATAATATTATGTATGAGCAGAGGTGGAAATAAAATTTTTTAAATAGACTATTTTTTAGAGCAGTTTTAGATCATGGGACAATTGAGCAGAAGGTACAGAGATTTCCCATATACTCCTTGTACCCACACCTGCATAGCCTTTTTCATTATCAACATCCTCCACTAGAGTGGTACATTTGTTACAACTGATGAACCTACACTGACACATCGTAATTACCAAGAGTCCACAATTTACATTAAGGTTCACTGTTGCTGTTATACCTTCTGTTTGGACATGTATAATGACATGCATCTACCATTACCTTCTCATGTGGAGTAGTTTCACTGCCCTAAAAATCCTCTGTGCTCCACCTATTTGTCCCTCCCTCCCACTTAACCCCTGGCAACTGGTGATCCTTTTAGTGTCTCCATAGTTTTACCAGCATGTCACATAATTGGAATCATATATATCCTTTTCAGATTGGCTTCTTTCACTTAGTAATATATGCTGAAGTTACCTCCATGTCTTTTCATAACTGGGCAGCCCATTTCTTTTTTAGCAATGAATGATATTCTCTTGTCTGGATGCACCACAGTTTATTTATCCATTCATGTACTGAAGGATATCTTGGTTGCTTCCACGGTTTGGCAATTGTTAATAAAGCTGCTGTGAACATTTGAATGCAAGTTTTTGTGTAGACATAAATTTTCAGTTTCACTGGGTAAATACCAAGGAACATGATTGCTAAATCATCAAGAAACAGTTTGCTCTAGTAATTGGAAAGAAAAGTAAACCAACGTGACAGTGTTCCCTAGTAACCCAGGAACTTTATAGCAGTTACTAAGTTTTTTTTATTATTATTAGTTTTATTTATTTTTATTTTTTGAGATGGAGTCTCGCTCTGTTGCCCAGGCTGGAGTGCAGTGGCATGATCTCGGCTCACTGCAAGCTCCACCTCCTGGGTTCATGCCATTCTCCTGCCTCAGCCTCCTGAGTAGCTGGGACTACAGGCGCCCGCCACCACGCCCAGCTAATTTTTTTTTTTTTTTTTTTTTGTATTTTTAGTAGAGACGGGGTTTCACCATAGTCTCAATCTCCTGACCTCGTGATCCGCCCGCCTTGGCCTCCCAAAGTGCTGGGATTACAGGCGTGAGCCACCGCGCCTGGCCACACTTATTAAGTTTTATGTTTATTCTTATGTTTGCTTTGCCAAGAACAAAGGATTAAAAAACCCTTGCAAACAGAAAAAAGAGTATACAATTATTATTGCGCTTATTTCTGTAATATTTTTGTTTCTGTTTTCTCAGAGGGAGTGAATAGCAGTTTCTTGCACAAAGTAAATGATCAGTAAATGGTTCAATGAATGAATAAATGTGTAAACAAAGTGGGAACTTTTTTAAGGCTTCAAGTGTGGCTAGCACTTGGAGTAGAAAACAGGTTTATGTGCTAAGCATTAGGTTTGGAGAACTCTGTGCAATTTGTGGCATTTTTTTCTCAGGAATTGTAGGATTAGTTTGTAGTCCTTTCTTCCAGTCTTTAGATACTAATTTTCTAGCAACCGTAAGTCATTTGGTGATGAGAGTTTTAAAAGCTTTCTATAAATTCTCTTCTACACTGGTTTTCTTAGTATAGCACATTTTGAGCAGAAGCAGTAATATTAAAATGGGAGAGTTCCTTTATTCCCCTCGCAGGACATGCCACAGGGGTGTGTATTTCCCTAGAGGGAGCATGCAGATGGGCAGGTGCAGAGGCTGTGGGGAGTGCTTTTGGGCTCCGGCCCCAGGACAGCATCTAGGGGTAGGTGTCTACAACCCCTGAAGCCCAAGGGGCATGTGTTACAGTATGCTCTTTCAACTTTGCCATCTGCAGACAGCTTTTGTTAATCACCTCGATAGACCGTCTTCCTTATCGCAAGGGCAGGGGGCCATTGTGACTGCCTGAGTTCTTGCCCAGTGTACCAGAAGAATTGGATGACATGTGGGCTGGAAGGATGAGTGCAAGGTTTTATTGAGTGGTGGAGGTGGCTCTCAGCAAGACGGATGGAGAGCCGGAAGTGGGGGATGGAGTGGGAAGGTGGTCTTCCCCTGAGGTTGGGCCACCCAGCAGATGGACTCTTCACTGACAGCCCCTAGTTGAACTACCCCAGCGTCCGGACGTCCACGTCCTTCCTCTTCTCTCTTTTTCTGCCATGCTGCCCTGCCACTCTCTGCCACTCTCCACCACTCTTTTCCTCTGCTCTTCTCAATGCTCAGCTGCTTGTATCTGTGCCCACTAAGGCCTTGGGCTTATATGGGCACAGGATGGTGGGTATGGTGGGCCAAAAGGCAACTTTTCAGGTGCAAAAACAGAAATGCTTGTTCTCGTTTAGGGCCTCCAGTTTTTAGGCTTGAGGGTGGGGCCTTTGCTGGGGAACTGCCCTCTTCTACCCAGTATTTCCCTGTCTGCTGTCCATATCAGTATAACTAATAAAGACTGATTACATGGTAATAGGGTTTATTTTAATCTAAACTAATATACAGAAAACTTAATGTTTCATCTCATTCCCGGTCTGTCTTCTGAACAGCTGGGTTTTCAAGGACTCTGATGATTTCCTTTTTAGTTATTTCAGTGATCCAGGGCCAGAATTCTCTTCCTGCCCTTTCATTGTTCCTAAAAACCATTCTAGTTTCTCTTTAGTTGATTCCTGTTTTTTCTTACCTTACCTCCTATCTAGGTTTAGAAGGGTATGAGACTTCAGTGTTGTGGCACATGAGGAGGTAAGGGAATTGTGAGGAGAAATTAAATTTTTAGAGTTTAAAGAACAAAGAAGTAACTTGACTTGGGTGAGGTAGAATCCAAGGTCCAGAACTCATATAGGAAAGCCTTCTTTTGCAATTACATAATTAATAAGATTGCTTGCATTTATTTTCAGTTACCTTTCCGATGAAAAGATAATTTTTAAAAAATTATTTTTAGATGAAAACAAGAAACCAGTTTATTTGGTTACAACCCTGGATAACACAATGGAAGACCTGTTAACGCTGGAATATGTAAAGGTAAGCAGTTTCATTTATATCTGCTTAATATGGTAAGTATGCTGCTGAAATGTTAAGTTTTGTAAGTTTGGTATTATTCAGTTTATTTAATCTTCACTGTAACATAATCTCTTTGTAACTCCTAATACTAAGGTTTTTTTTATTTTGTCATCTTGTATTAAATAGTTGTGATTTATAAATACTTCATATAGCAAAATAAGAAGATTGTGTTCTAAGTAGAAATGACCTGGAGTTTGATTTTTTTTTTCTCCCAACAGGGGTACTGAGAAAGAAACACACTTTTTAGTCTTGTTAGAGTGTATTGTTTTATGTGATACAAGATGATGCTTTCACTTTCTTTTCCACTGTTTTGTGAAGTTACTTGATATTCCTAGGGTCAATAACTCCATTCCTTTTTTATTGATTTATGATATTCATTTTATCGTTTGTTAAGCTTTTCTATGTACTATGGTCTATTTCTAATTTTTCCATGTTTCTGCTGACTTCCGTGTTTCTGCGTCAGACTATTTTAATAATTACTTTATAATAAGAATAATGCAGAAAGCATTTAATCACTTTAAAACCATTTTTGCTATCCATTATTGACTAGATGTCTTAAGATTTTTGTTGTATATGCATTATATAGCTTTTATGTAGCAAAAGTATTCTAGACCTAAAGAAAATGGATAAAGAAAATGTGGTATATATACAAAATGAAACACTATTCAGCTTTAAAAAAGGGGGGGAATCCTGTCACTTATGTCGACATAGATGAATGTGGAGGACATTATGCTAAGCAAAATAAGCCAAGCACGGAAAGACAAATACCTCATGATCTTCTTTATGTGTGGAATCTAATAAAACTGAACTTATAGAAGTAGAGAGCACAGTGATGGTTACCAGAGGGTAGCAGGGATGGGAGGGAGGGAAGGAGAGGGAATAGAGAGTTGTCAATCAAATGGTACAAAGTTCCAGATAGACAGGAAGAATAATTTTTGAGATCTGTATACAGCAGGGGAACTGTAATCAATAATAATGTGTTGTTTATTTTAAAACAACCAAGAAAGTGAATTTCAAATGTCTCACCACAAAGAAAGATAGGAAAGCGAGGTGACAGATATGTTAGTTAGCTTAATTTAATCATTTAACATTGTGTACATATATCAAAACATCACATTGTCCTCCATAAGTGTATATAATTATGATTTGTCAATCAAAAATATTAAATTTTTTAAAAAGAAAAAGAAAACACAGAGTATTTGGATACTTGGTGGACAATTCTGTCACAAATTTTGTTTTTAAATACAGGAAGAATTAGGAAGAACCGTACAGAGTTGTTGATGACCGAATGATTATTCTCCACACTTGATAATATCCAACATTTCCTCTCTTAATAATAAGAATGATAGTACGTAACATTTATTGAATACTTGCTATGTGCCAGAGAGTCCAATACTTACATTTTCTTTTGTTCTGGTGAAGCGGTTGCTTATTTAGGTAATTATATGTGTGTGTATATGTGTATATATATATATATATATGTATATGAACAGCTGGAAAATTATATAAATGTGTATTAGGACTATAATGTGATTGTATATGTATGTCTTCCTAACGTGTTCTAACAGATTTGTTTTCTCTTTGGATAGGCTGAAAAGAATGTACCCGACTTGAAAAGTACCTATAACAATGTTTTACAATTGATTAAGGTATGAGTAGATAATTTATTTTTTAATTATGTACTATTTCTTATGGAAATTATTTTCTAACTGGAATTGTAAGATCCTTAAAGATAAGAAAATATTATAAATTATATCCTTTATGCCACAAAGCATAGTGCCTTGTAGAGAGCTGGCAAGCAAATATTTATTGACCTATCACTAAAATCAGCTTTGTTCTTTAGGTAAATTTTTCCTCTTTGGATATTCATTTACACACTGAAGCACTTCTGAATACAATAAATTATCTTCATAATATCCTTCCGCAATCAGAGGAAAAATCAGCCCCAGTGTCCACTACAGAGACTGAAGACAAAGGAGATGTCATTAAAAAATTAGGTATGTTTTTTAAAAATTTAGCATCAACTTTTTTTTTTTTTAACCATGTAGGTCAATAAATCTAGACCCTGACTTTATTATTAACTTCAAATATTGGCTTCAGAATTCTGTTGCCTAGGTTAATATCTAGAAGGATTCATTATATGCCAGGATAATTTTAGAAAATAAAGGAAACTACTGGCGAAGAAAATGTTGCTTTTGTTTATCGTATATAATAATTGTTTTTAGTTTAAGATTATATAGTAGGAGTATTAGATTAAAAAATTTTTTTTCTTCCACCTCCCAGTAGGAGGATTAGATTTAAATTAAAATTTATGCATTTCATGACATTATTTTAGATTAGACAAATATGACTAACAAAATTTGAGTATTGTCAGCTGGGTGCGGTGGCTTATGCCTGTGATCCCAGTGACCCAGGGAGGTGAGCGCTGTGGGGATTGAGGCTCAAGGATCACTTGAGGCCAGGAGTTCAAAACTAGCCTGGGCAACATAGCAAGACCCTGTCTCCAACAAAATTTTAAAAATTAGTTGGGCATGGTGGTGTTTGTCTGTAGACCCAGTTTACTTGGGAGGCTGACACATTAGAATCACTGGAGCCCAGGAATTCAAGGTTGCAGCGATCTTTGAGCTACAATTGCACCACTGCACTCCATCCTGGGTAACAGAGAGAGACTCTGTTTCGAAAAAAAAAAACAAAAAAGAGTATCAGAGCATATTTTAAAATCAGAGTATAGTACTTTCGAAGCAGTGAAAAGTTGCAATTTTGATAATGACAAGTATCACCTAGTAATTATTGGTTCTCAAAAAATTTTGAAATTTATAGCTACAGTGTTTTAGTTTCAAATGTTTAGTTTCTTCTTGAAACAGTGTTGTCTATTTGCTTTTGTTTTTGTTAGATTTTATTGTTTTTTAGAATTTTCAATTCAGTAGGGAATATCATACCTTGCTTTCAACTGAATTGCAGATCAGGTTTTCTCTGATATCACTATTTGTGGTGATATTTCAGTTACTTTATAAGTATAGTGAGGTAACTACTAAATGTTTTTCCTCATGTTTTATAATATGAATTTTTTTTTGCAGCTTTAAAACTATCCACAAATGAAGATATCATTACTTTGCAGATTTTAGCAGAATTATCGTGTTTACAGATCTTTATTCAAGATCAGAAATGTAACATTTCTGAAATTAAGATTGAAGGTAATAAAATTTCACAAAAAGCAAATTAAAAGACATTAAATGAAAGAAAAGGCAGTCATTCTTTTGTTCCCTTAGGGCTTGATTCTGAGATGATTATGAGGCCTTCAGAAACTGAAATAAACGCAAAGCTAAGGAATATAATTGTTTTAGATTCTGATATAACAGCTATATACAAAAAG
>CPSF6	chr9	33960823	33963789	-
AACTGGCATCAAATACTCACAACATAGCTCAGGATCTGTCAAACAAAAGTTCTTATGGACTCAAAGGTATGAATACTTAATTTTTTAATTTTTAAAATTAAGAATCTTATAAATTGCTTGCAATATCTTTCATTTTTTATCAAAGCTAGCTAATAAAAATTTATCAGATAAATGTTTGTAAACTATACCTATTTATTTGGTAATCAGATTTGCAGTTTGCTAATGGAAATGTTTTATTGATTGACTTTCAAGGTGCCACAGAATTTTCATCATTATTTTCCATGTTCCTAAGTGGCCTTAACATACATTCGTTAGAGGACTAACACCAAGTTAAATTGAACATAAAACATTCATCTCCAATATATTGTTTTAAGCTGAAAATAAGGATTGTTGAAGTTTTTCCGTTATATTTTGTGGTGTAGGTCTAATGACCAAATTAAAATTTTAATATTCCAAAATATGATTAGGACCTGAGCCTTTGCCTTCTGTATTTAATGTCTGGAATTTTTTATAGTCTGTGTGGGTATGGCTAGTTCCTGCAACAACGTGGCACTTGCTTCTCACATGGGAGTTTCCCCTGTAATTTCCTGACTTACCACTCTATCATGTTGCATCTCTGCTTATAACTATCTGTTTCGCTGTTTTTCCTTCAGGCTACATACATAGTGCCTTGTACTTGCTTTTAAATGTACTCAGATTCTCACCCTATTATGCAAGTCCAAAGTTGTGTTTAATTATTTTCAAAATACTGCTCTCAAAGTGGTAGGCCAGTCTTTTTTATTTTTATTATATTATTTTTATTTATTTTTTTTGAGATGGAGTTTTGCTCTTGTTGCCCAGGCTGGAGTGCAATGGTGCGATCTCGGCTCACTGCAACCTCCACCTCCTGGGTTTAAGCAATTCTCCTGCCTCAGCCTCCCAAGTAGCCGGGATTTACAGGTGTGAGGCACCACTCCTGACTAATTCTTTGTATTTTTAGTAGAGATGGGGTTTCACCATGTTGGCCAGGCTGATCTGAAACTCCTGACCTCAGGTGATCCACTCATCTCTGCCTCCCGAAATGCTGCAATTACAGGCATGAGCCACTGCTCCAGGCCCTATTTTTTAATTATTTATTTATTTATTTATTTATTTATTTATTTATTTTTGAGATAGAGTCTTGCTCTGTTGCCCAGGCTGGAGCAGTGGCATGATCTCAGCTCACTGCAACCTCCGCCTCCTGGGTTCAAACGATTCTCCTGCCTCAGCCTCCTCAGTAGCTGGGACTACAGGCACACGCCACCACGCCTGGCTAATTTTTGTAGTTTTAGTAGAGACGGGGTTTCATCATATTGACCAGGCTGGTCTTGAACTCCTGACCTCGTGATCCACCCACCTCGGCCTCCCAAAGTGCTGGGATTACAGGCATGAGCCACCATGCCCAGCCTTTTTTAAACTTTTAATATGTCTCCTGAATTGCCATGGTAGGCCATTCTTACTACATATCATGTATAAAAGTCTGTTTTAACTTACTACATTAACTGTACATATAGTGGCTGAGCTGTGCAATTTTAAAAATTAGAAAAAATAATGTATATTTTAAGCTTTAGAGTACTTTAATATTTTTTATGTAGGTTTTTGTAATGTTTCATCATTGTTTTTCTCCTGGAAATTTTCCTTTATATCCCTGTGTGTGTATGTTTATCTTCGCCATCAAGCTTTCTCTTACAATTCTGGCTTTCATTAACTTCATCCTCCAAATTTCCAGTGTATTAGTGGTTTCTCAGACAGAATTAAATGTTTTCGGTTTTGAAACATCTGTATTTTACATCCAAATATTGGCACAGTTTACATCACATTTCACAGAGAGCCACCCCAATCTGAAATCAGGTACATCCTGTTAAAAACATTCCATAAATAAGGACTCTTTTTCTAGGAAACAATCATCATTTTACTTATGAGGAGGTCAGTTATTTGGCTGTTTACGTGATTCTAAGGAAGGTAGACATGGTTACCTGACTTCTTTTGTCTCACAAGCATGCTCCTCCTCTTCCCTCTCCATACACAACTTTTGGAGAGAAATGGAATTTTGTTTGTCAGATGATTAACTCCTTTCTTCTTATGAAGGAACTGAAAACATCCATAATCCCTCTTTCTGGGGTTGTCGTTAATTTCTTAGTGTATTTCCTTTAAAACCATTATCTATGGGCATTTTTTTCATACATGCTGTAAACAATGGCCCTCTACTTATATAAGATCTGTAAGTAAGTATTTTTTGAGTAGCAACACTTTTGAAAGTACTTAGATGTGTTATGGATGAGTATTCTGTAAGAACTGTTTGAGCGCATCCTGTGTACTGACTCCAGAACTTAAAGCAGCAGACTTGATATGAGCAAGAGTAATGTTGAACTTTGCTGGAGACCTATTAGGAAGCCATGTAGTAGAGCTAATATTTTATTAAAAGGATGCTTCTCTAAATTTGATAATTCAGTAATCCACCTGAAATAGGGTCCAAGACAGATTTGCCTTAAAATGAAATTTGTTGTTTTGAAGACTATATCGGAAGAAATCAAACCATTGTTAAATGTCTATATTTGTGCTACATCCATACTTTTCTTACTCATGGCAGAATTGCTTGGATGTGACCTATATTGAAGCAAAATCCATTTGAAACACTGATTTGAGGTTATGTAGATAGTGACTACTAGTCAAGTTGCATTTGTAAACATTATTTCAAAGAGAAGGGGAGAAAAGAAATATTACTGATTTTACCGAGAATAGATTAAGAACGTCATGTTTCTTGGGTTGTAAACTAAATTGCTAGTGAGGCGTATGTATCTTTTTTCCCCGCATAGTACACAAAAAGGAATCATTTGGACTGAGACTGTATTTGACTTTGTGGTATAAACTTTGATTGCTGTTGTTTCCCAACAGGGGCTTGGAAGAATTCTGTGGAAGAGTGGACAACAGAAGACTGGACTGAAGAT
>GNL3	chr19	19760861	19761115	-
GTGAGGGCCTGGTGTGGGGTTTCCCAAGGAGAGCGCAATAGCCCCCTTCTGTGTGTTTCAGGTTAGGGGGCCTTGCATGAGGTGGGGGCATGGCTTAGCTGGGGTCAGACTGCCCAGGTTCTAATCTGGCTGTGTCCCGGGCTCTCAGGCAAGTAGCTCAGGCCCCAGGCTCTTGGTTCCACCCTGTGCACCTGAGGGACATTCTTTGTGGAGTCCCCAGAGAAGGGCTGGGGGTCACCTGGGTGGGTAGGGAG
>UPF1	chr6	32818720	32818926	-
GTAACATCATGTCTCGGGTAACAGAGGACACGTCCACCCTGAGTGATTCTCTGAGTGAGAATCTGAGCTTATTTCTGTGGTACCTGGTGCGAGGCCTATGTCTCTTGGGGATCATGCTCTGGGGATCAGTGTCCCTCACCATGGTCACCCTGATCACCCTGCCTCTGCTTTTCCTTCTGCCCAAGAAGGTGGGAAAATGGTACCAG
>hsa_circ_0001742	chr7	128845043	128846428	+
AATGAGGTGCAGAACATCAAGTTCAACAGTTCAGGCCAGTGCGAAGTGCCCTTGGTTCGGACAGACAACCCCAAGAGCTGGTACGAGGACGTGGAGGGCTGCGGCATCCAGTGCCAGAACCCGCTCTTCACAGAGGCTGAGCACCAGGACATGCACAGCTACATCGCGGCCTTCGGGGCCGTCACGGGCCTCTGCACGCTCTTCACCCTGGTCAGCCGCGGGAGGGCAGGCCCGGGGGGCCCTCAGCCTGGAACGTGGGAAGAGAGCCAGAGGGAAGGGGGGCAAAGAGGTCTTGGTGGGGGTCCCCAGGGAAGGGTCATGATCAGAAGGGTCTGGGGCTCAGTTAAGGGTGTCTGTGTCAGCAGAATAACCCTAACCTCACAGAATGGCCCACTTCTCTCTTCTAGGCCACATTCGTGGCTGACTGGCGGAACTCGAATCGCTACCCTGCTGTTATTCTCTTCTACGTCAATGCGTGCTTCTTTGTGGGCAGCATTGGCTGGCTGGCCCAGTTCATGGATGGTGCCCGCCGAGAGATCGTCTGCCGTGCAGATGGCACCATGAGGCTTGGGGAGCCCACGTAGGTGTCTTGGGGACCCAGAGGTGAAGGTACAGGGAGGAAGGCTGAAGTGTGCGTTTACCCCAAAGGGAGCAGGTGCGTGTAAAACCGAGATCCAGGGCAGGATCTGGCTCTGCCCTACTGCATACTGCATGCAAGATCTCCAGTGTTAGGATCTTAGTTTCAGAATCAGGACCTTCATGGTTTGTATCTGCTCAAAGGGGCGGCTCCTAGAGCCTCCTCAGATCTGACCTGGGTCCTGTCTCCAAGCCCTGACTTCTGGGAACCTCCAGACCTCAGCAGCTGAGGGTCTGGGCACAGGGTGGGGAGACCAGGTAGAGGGAGTACAGAGTGACCGCCTCAAGTGACACCTCACCTCTCTGCACAGCTCCAATGAGACTCTGTCCTGCGTCATCATCTTTGTCATCGTGTACTACGCCCTGATGGCTGGTGTGGTTTGGTTTGTGGTCCTCACCTATGCCTGGCACACTTCCTTCAAAGCCCTGGGCACCACCTACCAGCCTCTCTCGGGCAAGACCTCCTACTTCCACCTGCTCACCTGGTCACTCCCCTTTGTCCTCACTGTGGCAATCCTTGCTGTGGCGCAGGTATAGTGACTGGTAGGAACGGGAGACCTGGATGGGGTGAGTTTGAGGGAGGGGGCCAGTAACCCACCTTCTGTCCCACCCCTTCCTGCTGCAGGTGGATGGGGACTCTGTGAGTGGGATTTGTTTTGTGGGCTACAAGAACTACCGATACCGTGCGGGCTTCGTGCTGGCCCCAATCGGCCTGGTGCTCATCGTGGGAGGCTACTTCCTCATCCGAG
>BUD13	chr2	105924070	105924775	-
CAGATCAGCCAGTAGACATGATGAGCATCAAAGCCTTTACGCTTGTCTCTGCTGTGGAGCGGGAGCTGCTGATGGGCGACAAGGAGCGCGTCAACATAGAGTGCGTGGAGTGCTGCGGCAGGGACCTCTACGTGGGCACCAACGACTGCTTCGTCTACCACTTCCTGTTGGAGGAGAGGCCAGTGCCTGCTGGGCCAGCCACGTTCACTGCCACCAAACAGCTGCAGAGACACTTGGGCTTCAAGAAGCCCGTGAACGAGCTGCGTGCGGCCTCAGCACTCAACAGGCTGCTGGTGCTGTGTGACAACTCCATCAGCCTGGTCAACATGCTGAACCTCGAGCCAGTGCCTTCGGGGGCCCGCATCAAGGGGGCAGCCACGTTTGCACTGAACGAGAACCCTGTGAGTGGGGACCCCTTCTGTGTAGAAGTTTGCATCATCTCTGTCAAACGCAGAACCATCCAGATGTTTCTGGTGTACGAGGACCGGGTGCAGATCGTCAAGGAGGTGTCGACTGCCGAGCAGCCCCTCGCTGTGGCTGTGGACGGCCACTTCCTGTGTCTGGCTCTGACCACTCAGTACATCATCCACAATTACAGCACAGGCGTCTCCCAGGACCTGTTTCCCTACTGCAGTGAGGAGAGGCCGCCGATCGTCAAGAGGATAGGGAGACAGGAGTTCCTGCTGGCGGGCCCCGGAGGGCTGG
>hsa_circ_0001237	chr22	41923912	41940125	-
AGCCCCCAGCGCAGGCCGGGATGTTCGTCCTGGTGGAAATGGTGGACACCGTCCGGATCCCCCCTTGGCAGTTTGAGAGGAAGCTCAACGACTCCATTGCCGAGGAGCTGAACAAGAAGTTGGCCAACAAGGTACTGGGCCCACGGCTCGCGGGCAGGCCTTGGCGTGGGAGAGCGAGCGCCGCCCACTGGCCGCAGGCCCGGCCTCGGTCATGCCAAGCCCTGGCCGTGGGCAAGCAGCTTAATGTCTCAGAACTTTTCTTCACCGTGAAAGGAGATATTGAAGGGGATCAAAAGAAAATGGGCTTGAAAAAGGGAGTTGTAACTGGAAGTGTTAGATTCCACAATTCTAAATTACTTTGCAATTGCAGGCAAGTTACTGACCCCTTCTGGGCCTCAGTTTCCATTTTTAAAATGGGGATAAAATATTGCTGTCCTTCCAGCCATGCATTGTTTTTGTTGTTGTTGTTGTTTGTTTTGTTTTGTTTTGTTTTTTGTTTTTGAGACGGAGTCTTGCTCTTTCGTCCAGGCTGGAGTGCAGTGGCGCGATCTCGGCTCACTGCAACCTCCGCCTCCCGGGTTCAAGCGATTCTCCTGCCCCAGCCTCCCGAGTAGCTGGGACAACTACAGGCGCGCGCCACCACCCCCAGCTAATTTTTGTATTTTTCGTAGAGACGGGGTTTCACCATTTTGGCCAGGATGGTCTCGATCTCTTGATCCCCCCGCCTCGGCCTCCCAAAGTGCTGGGATTACAGGTGTGCGCCATCGCCTCGGGTCAATGCATTGTTTTCGTGAAGATGGAGAGTTCTAGTAGTACAGAATTAACTGTCAGGAGGTTCATCCCTTCATTCCAGCAGCCAATATTTGTGCGCCTTCTCTGTGCTGTGCCTGTGTGCCTTAGTACCAGCTGAGAGGTCTTCCCACTGCCGTTTCTTTGACAGTCCTCCCTTTCCAGGTATTCTGTGTCACATCACTCTCTTTCCTTCTTAGACTTTTTCCTTTCCCTCTCCTTGAGAGCAGGGACCTTATCTGCCTTCTTCCCTGAAGTATCCCCTCATTTAGCCAAAGCCTGGCGGGAGTAGATGTCCCATAATTTTCTGTTTTGTGTTTGTGTGTGTGAGACAAGAGTGCCGCTCTTGTCGCCCAGGCTGGGGTGCAATGAAGCGATCTTGGCTCACTGCAACCTCCACCTCCCAGGTTCAAGCTATTCTTCTGCTTCAGCCTCCTGAGTAGCTGGGATTACAGGCACCTGCCACCACACCTGGCTAATTTTTGTACTTTTAGTAGAGACGGGGTTTCACCATGTTGGCCAGGCTGGTCTCAAACTTCTGACCTCAGGTGATCTGCCTGCCTCAGCCTCCCAAAGTGCTGGAATTACAGGTGTGAGCCACCGTGCCCGGCCATTTGTTGACTGAATGAATGAAACAGAGACAAGGCTCTGTGCTATAGTGTGGTGGGAAAGCAGATATGAATGAGAAGGGTCCACAGTTGAGTGTTTGGTGACAAATTGAGGTAAATGTTATGAGGGACAGGTGTTCACACACCTGTGGAACAAAGGAACGTCCCCTGGAATGAGGGGACCTGCAGCTTTGTTGAGGAGGTGGGGTTGAAGGTGAGATCTGATGGTGAAGTGGAGCCAACCAGAGGATTCCTTTCTAGGGTGGGAGGGGGCTGGGTGGAGAGAAGAGCCCTGAAGGCAGGAACTGGCATGTGCAAAGGCCCTGTGAAGAAGGAATACAGGCCGGGCGTGGGGGCTCACACCTGTAATCCCACCACTTTGGGAGGCTGAGGCGGGTGGATCACCCAAGGTCAGGAGTTTGAGACCAGCCTGTCCAACATGGTGAAGCCCCATGTCTACTAAAAATACAAAAAATAGCTGGGCATGGTGGCAGGCACCTGTAATCCCGGCTACTTGGGAGGCAGAGGGAGAAGAATCACTTGAACCCAGGAGGCAGAGGTTGCAGTGAGCTGAAATCGCACCACTGCCTTCCAGCCTGGGTGACAAGAGTGAAACTTCGCTTCAAAAAAAAAAGAAGAAGGGGTAAAATACCCACCATGGTGTGGAAGAGGCTGGTGTGGCTTGGGCAGAGGGGAGGGTGGGCTGGACAGGTGGGTGGGGGCCAGGCCACACAGCCCTGTAGGATGTCGGAGTTGAGGTATTGGTCTTTATCCGTGGAGCATCAGAAGGTGATGGGCTGAGAAGGAGCCAGAAAGAGGATGCTTAGCTGGCTTTACGCATGAGACAGGTCCCTTCAGAAGAGGTGAGGTTGATTTGGGGGTTGCTAGATAGTGAAGGGAACTCATGGAGTCTTTAAGTGGATGGCTTCTGGTTACTTTGTGAGGTTGAAGATGAGGGTCTGTTGGGGGATGGAGGTGTGGACCTTGAGAGAGAAGGTGTGGAAAGTCCAAGAAGGGAATATAGTCCCTTTGGGGTAGAGGTCCTGTTGGGACAAGTCTTCTAGTATTTGATTAGATGAATCGTTTGAGAGGGGGCCCACACAGAAATCCATGGTCTGACAAAGGGCACAGATCTTGTGGCATTATCTTGGTGAGGTCTGGCCACGACTCTGAGTTCTCTGAGCTTCTTGCTAATTCTTGGACAGTTCTTGCAAGGGTTCTAAGTGGGGGTGATGACACGGTGGCAGATAAGGAGACACTGAGTAGCCAGTCGTTTGAACCACAGTGGTGTGGGGTGAGGGCATGGGATTTCTGCACATTCTTGGGGCCTAGGTCTTGTGTCCCTCTGCCAGCTGCAGTCCCTGTGGCTGCGTCTGTGTGTCTGAGATGTTGTGAGCACAGTGGGGTTTAGCTGTGGCTGTGACGCTCACTAAACTGTGAGCTCTGGCATTGGCTTTGGGATGTCGGAGAGTGCACGTTTAGGCAGCATTCCTGTCACTGGTCCTCACTAGTAATAACAAAGATCCTTGATGATGATGGTTTCCAATACACGAGCCAGGTACAAGGCTAGGGGCTTCACATCTGTTATCTCTCTTTATTTTATAACTCTGCAGCCTGGTATTTCACATTTGCAGATGGGGAGACCGAGGCTCAGAGAGGTGAAGTGACCCTCTTGGCAGTCACACAGTGGGTGGTGGAGCTGGCCTTGGAACCTGGACCTGTTTTGTCACCCGAGGCCCTGCTCCTTCCAGAGCTCTGCATCCTTCTGAGGTTCCTTACCCTGGTCCCCTCCACAAACTCATTTTCACCTAAAAAAGGAGATAATCATGGCTTGCTTGTGGTTGTGAGGGGCTCAGATTGCCTGGGAGCTGGGCCTGTGGTCACTCTGTATCCATGTGTACTTGTGTGTCTGTGTTTGTATGCATGCAGGTCGTGTACAACGTGGGACTCTGCATTTGTCTGTTTGATATCACCAAACTGGAGGATGCCTATGTATTCCCTGGGGATGGCGCATCACACACCAAAGGTGGGTATCTTCTGTCCCTGGGGCATTGGGCTTCTTGGGGCTCAGTTTTCTGTAGCCAAAGGTCAAGCCAAATCCAGGTTCAGTGGTGCGTGCCTGTAAGGCTGAGGGCGGAAGGATCTCTTGAGCCACAGAGTTCAAGGCCAGCCTGGGCAACATAGCAAGACCCTGTCTTTAAATACATAAATAAAATATGAAAAAATTTTAAAAGGCTAAAGTCAAAGAGATGGCCAGAGGGTGGTGGGAGTCCTGGAGGCTGGGAGACGTGGGGCCTCATCCTGAATCGGCCAGGAATTGACCCGGTGACAGCGGCAGACTTCTCTTCTCTGGGCCTCTGTTCCCTCATCTGTGAGGCCTGGGATGTGGACTAGTTGGTTTTCAAGGCCTCTTCAGCTCTGACTTCATAGCTCTGTGTCTGTGCCCTTTTGGTCTCATTGCTACTGAGCCCTGCACCTTGTCCATTCCTCGGGCTTCCCGCTGCCTGTGGAGAGCAGACGGAAGGGGGATCAGCAGGCTGGCTGGGGGTGGGGGACTTGGATAGTAGGACACAGTAGGTAAGAGTGTGGCCTCAAGATTAAAAGCTGAGCTCTGCTTCTTACTAGCTGTGTGTCCTGGCTGAATATGTCATTGCTCTGTGCCTCTGCTTCCTTATCTGTCAGTTGCAGTTCAGGATGTCAACTGCAGTTTAGGATAGATTTTATATTCTAAGACCATTGTGAGGATTAAGGAGTTAATACATGAAAGCTCTTAGGACAGAGCCTTGGCACCTAACGAGCACTCAGTGACTTATCAGCGTGGATTGTTTCTCCCTATTCTGTCGGTCAGTTGGGTGGTTTTCCTCTCATCTGGCTGGCCTGGGGCTGGACAATCTAGGACGGTCTCACATTCTGAAGGTTGGCAGACTGGTTGGTTACTGGGGGCCTGGGCTGGGCTGGCCCATCTCTGCCCCACATGGTCTCATCTTTCAGTAGGCCAGGCTGGGCTTGGCGGTTTTAAGGTTCCAAAGTTCAGTGCGTAAGTACTTCTCAAGCCTCTGCTTCCATCCCGTTGGCTAGGGTGAGGGGATGGAGAAATAGACTTCACCTCTGGGTGGGAGAAACTGCAGTCACATTGCAAAAGGGTGTGCATCCAGGAATGGAAGGTGATCACCAGATCCTGGAAGGAGGGAGGAGTAGAGAGAGGACCACCCTGAGAGGAGCCAGGACCACCAGTCAAGGGAGGTGATGAGCCCCAGGAGAGGGGCATTCTTCATTCTCATGTCTGGACCAAACCAGTGTATAGGAGATGGTGAGAGGCCCATTGAGACGGTTCAGGCTCCCAGAGCGCAGGCGCCAAGCCTGCCATCCCTTGGGCACTCAGAGCGCAATTCTCAGCCTGCCCCAGGCCTCCCTCCGCCTGAGTCAGAATCTTGGGGGATGGGTCCAAATACTTTTTTTTTTTTTTAAGACAGAGTCTTGCTCTGTTGCCCAGGTTGGAGTGCAGAAGTGTGATCTTGGCTCACTGCAACCTCCACCTCCCAGCATCAAGCAATTCTCCTGCCTCAGCCTCCCGAGTAGCTGGGATTATAGGCACGTGCCACCACGCCTGGCTAATTTTTGTATTTTTAGTAGAGGGGGTTTCACCATGTTGGTCAGAATGGTCTCGAACGCCTGACCTCGTGATCCGCCCACCTCGGCCTCCCAAAGTGCTGGGATTACAGGCGTGAGCCACTGCCCCCAGCCCCAAAGACTGTTTTAACAAGGTACCAGGTGGTTGTCACACGAGCTCATGTTGGATAAGCCCTGCTGTAGTCCATACTGGTCAGCCTCTCAGCACAGAGATGCCAGAACATTCCAGAGTATGCTGTGAGACTGCCTAGTGTCTGTGTCCAGCCATTCAGGGAATTAATTAGTTCGCATGGATGTTACCATGGTACGCCGAGAGGCCGAAGAAACAGGCTGTCTTTGTACAGACTAGGAGCATTTTCATTAGCAGAGAAATAAGATTGCAGTGTGAAAACAACCACGAGGGCCTCTGTTTACAGAGAAGGATGCCGAGCTGAGCCCAGTCTCCGCATTTGGACAGGGGCCTTGGTTGTCCAGGAGACAAGTGGTAATAGGTACTAGAACTTCCAGAAAAACTTGGAGAAAAAAGTCAAGTTGCGGCCGGGTGTGGTGGCTCACGCTTGTAATCCCAGAACTTTGGGAGGTAAAGGCGGGTGCATCACCTGAGGTCAGGAGTTCTAGACCAGCCTGGCCAACATGGCAAAACCTCATCTCTACTAAAACTACAAAAAAAGCCAGGCACGATGGCTCACTTCTGTAATCCCAGCACTTTGGGAGGCCGAGGCGGGCAGATCATGAGGTCAGGAGATCTCCTGGCTAACACGGTGAAACCCTGTCTCTACTAAAAATACAAAACATTAGCCAGGTGTGGCGGCAGGCACCTGTAGTCCCAGCTACTCAGGAGGCTGAGGCAGGAGAATGGAGTGAACCCAGGAGGCGGAGCTTGCAGTGAACCGAGATCGCACCACTGCACTCCAGCCTGGGCAACAGAGTGAAACTCCGTCTCAAAAAAAAAAAAAAAAAAATTATTTGGGTGTGGTGGCACATGTCTGTAATCCCAGCTACTCCGGAGGCTGAGGCAGGAGAATCGCTTGAACCCAGGAGGCAGAGGTTGCAGTGAGCTGAGATTGTGCCACTGCACTCCACCCTAGGCGACAGGGTGAGACTGTATCTCAAAAAAAAAAAAAAAAAATTAGCCAGGTCTGGTGGTGTACACACCTGTAATCTCAGCTCCCTGGGAGGTGGAGGTGGAGGCAGGAGAATCGCTTGAACCCAGGAGGCCAAGAACACGCCGCTGCACTCCAGCTGGGTGACAGAGAGAGACCCCGTCTCAAAAAAAAAAAGTTGGAGGAAATTCTGTCTATTCAATTGGAAGATTTCTACTGCTGGCTTTTATTAGCCCCCACCCTCATCTGTCCTGAGTCTCTGTTTTCTTGGGAACCAGGTGGGAGGCATGGAGTGATCACAAGGACCTAGATTTGAATTAATTCTGGCTCTGGTCTCCTGGATGGGGACCTTGGGCGGGTACCTCTGCTTCTCTCGGCCTTGGTTTCCTCCTCTGTACAATGGGGTTAACCCTGCAGCTATAAAAGTCCTGTTGAGCACCATGCAGGGTGAACTGTGATTTTGTGGTGGGAACCAATTGCCATGCTTTGAGGCTGATGCCTGACCCCAGGCCCTGTTCCCACTGCTCCCTCTCCTGCAACCCCACAGCCTCACTCAGGGCTGTCACTGAGCCAGTGCTGAAGGGCTCAGCACCAGGTCATGCTGTGCCTTCACCTTTGCTCAGAGGAATATTTATTTGCCTGGGCCTTGGGAGCAGTTGCTTGACCTCTCTGAAACTCGGTTTCCCTATCTGTGCACACAGTATAATAACAGTAATAGAGCCTTCCTCCTTCATCAAATATCTGTGAGGAGTCAACGAGCAAGTCTGAGTGAAGCTGTGGTCTAGCGCCCCGCACGTGGGGAGTGCTCACAGATGATGGCCTTTGTGGCATGGGACCCTGACCCCCACTGGCCAAGTTTATCCCTCGACATTTGGTGCCAGCCCGTGTTCCCCACATCCTCCAAGCCTGGGACCTGCTGTACCCTGCCCCCGCCTGCCCCATACTGATCGGGGGCCCTGCTCTCAGTCTAGAGCAGCGCTCCTTTGTGACCACCTTTAGTTATTTATTTTTTAACATTTTTAAATGTTATATTGATTTGCAAATCGGGCAGCCTCCTCAGCTAGAGTTGGTGCAGAGACACCCCCCACCTTTTTTTTTTTAAAGCCTTTTTTTTTTTTTTTTTTTGAGACAGAGTCTTCTCTGTCACCCAGGCTGGAGTGCAGTGGCACCATCTTGGCTCACTGCAACCTCTCTGCCTCCCGGGTTGAAGCCATTCTCCTGTCTCAGCTTCCCGAGTAGCTGAGATTACAGGTGCCCACCACCACGCCTGGCTAATTTTTGTATTTTTAGTAGAAATGGGGTTTTGCCATGTTGGCCAGAATAGTCTTGAACTCCTGACCTCAGGCGATCCGCCCGCCTTGGCCTCCCAAAGTGCTGGGATTATAGGCATGAGCCACTGCGCCTGGCCTTTTTTTTTTTTTTAAACCTTTTTTGACATGTTTATCATTTATTTCATTTTTTTCTATTGTGGTAAAATATACATAACATGAAATTTACCAATTTAAACATTTTAAGTGTGTAAGTCAGTGGCATTAGGCACATTCATATTCTTATGCAACCTTCACCGCCATCCACCTCCAGAACTTTCATTTTTTTTAAGATGGAGTCTCGCTCTGTCGCCCAGGCTGGAGTGCAGTGGCGTGATCTCGGCTCACTGCAAGCTCCGCCGCCCGGGTTCACGCCATTCTCCTGCCTCAGCCTCCCGAGTAGCTGGGACTACAGGTGCCCGCCACCACGCCCGGCTAATTTTTTTTTGTATCTTTAGTTGAGACGGGGTTTCATCATGTTAGCCAGGATGGTCTCGATCTCCTGACCTCGTGATCCGCCCGCCTTGGGCTCCCAAAGTGCTGGGATTACAGGCGTGAGCCACCGCGCCCGGCCCACCTCCAGAACTTTTTCACGGGGCAGATATGGTGGCTCATGCCTGTAGTCCCAGCACTTTGGGAGTCTGAGGCGGGCGGATCACGAGGTCAGGAGTTCGAGACCAGCCTGGGCAACATGCTAAAACCCTGTCTCTAAAAAATGCAAGAGTTTTACTCTGTCGCCCACGCTGCAGTGCAGTGGTGCAGTCTCGGCTCACTGCAACCTCTGCCTCCCGGGTTCAAGCAATTCTGCCTCAGCCTCCCGAGTAGCTGGGATTACAGGCATGCACCACCATGCTCGGCTAATTTTGTATTTTTAGTAGAGATGGGGTTTCTCCATGTTGATCAGGCTTGTCCTGAACTCCCGACCTCAGGGGATCATCCTGCCTTGGCCTCCCAAAGTGCTGGGATTACAGGCGTGAGCCACAGCGCCCGGCCTGCTCAGCTAATAATTTTTGTATTTTTAGTAGAGACTGGGTTTTGCCATGTTGGCCAGGCTGGTCTCAAACTCCTGGCTTCAAGTGATCCGCCCGCCTCGGCCTCCCAAAGTTCTGGGATTACAGGCGTGAGCCACTGCGCCCAGCTTCCTTCCTCTTCTTGATGGTCCTTTAGACTCATCCTTTCTGACTTTCCAGGCATCCCCTCTGCAGGCTACACATCCCTAGACCTCCAGGTGGGGCTCTTGTGAGATGAACTGCAGATCCAGCACTCTCCTGGCTGACCAGCCTGTTGCTCTGTGTCCTTCTGTTTTTTCACTGAGATATAATTCACATACCACAAAATTCACCCTTTCAAAGCATACAATTTAGTGGCTTTGTATATTAAGAGTTGTGCAACCATCACCACTATCTTTTTTTTTTAATTACATTATCACCATTTTGCAACTCCTTATGAAGACAGATCTCATCAATGATCATTAACTTTTTAGCTTCCCCCAAAGAGAGACAAACAAGCATTATATAGTTCCTGGTGGAAGAACTCAACACCGATTATGAGGCAGTTCTGTTGCTAAACGCTAGGAGTTGAATCTGTTAAAAATTCTAGATGCAAGTTCCAGTTTGGAGGAACTATAGGAATGGAGGAATACAGTGACTGGCACCACAGGCCTCCAGGGGTTATGGTAAGTAGGCAGATATGAGCAGGGCAGGAGAGGGCCCCCTCCCACCAGGAACAACACCCTCATCAGCTAAGCCATCACCACTATCTAATTCCACAATTTTTTTTTTTTTTTTTTTTTGACAGAGTTTCACTCTTGTTGCCCAGGCTGGAGTGCAATGGCGCAGTCTCAGCTCACTGTAACCTCTGCCTCCTGGTTTCAAGCAATTCTCATGCCTCAGCCTCCCAAGTAGCTGGGATTATAGGCACCCAATACCACGCCTGGCTAATTTTTGTATTTTTTTAGTAGAGACGGGGTTTCACTATGTCGGCCAGGATGGTCTTGAACTGCTGACCTCAGGTGATCCGCCCGCCTCGACCTCCCAAAGTGCTGGGATTACAGACTTGAGCCACCGTGCGCGGGGCCATTCCACAGCGTTTTTATCACCCTACAAAGAAACCCCGCCCAGTAGCAGTCACTGCTAATCCTGTCCTTCACCCAGCCTCTGGCAGCCACTTAACTGCTTTCTGTCTCTATGGATGTGGTTCTGGACACTGTACATGAATGGAGTCGCACACTGTGTGGCTTTTGTGTCTGGCTGCTTTCACTTGGCCCCATGTGAAGGTTCAGCCCGAGGTTGAGCCACACTGTAGTGCATGTCAGAATTCCTTCCTTTGTAAGGCTGCATAATATTCCATTGTGTGTCTCCAGCATGTTTTGTTTACTCATCCATCCATGGGGGACTCCGGGTGCCCAGCATTTGCTTTTGGATGTGGTTGTTCCAGCCTGGGGCTCCCTGGGCGCAGGATCATGTGCTGTCCCACCCCCGTGAGCCCAGTGCCCAGACTGGGCCTGGCACAAACCTGGTGCAGGCTCTGTGAAGTTTTTTTTTTTTTTGAGACGGAGTCTTGCTCTGTTGCCCAGGCTGGAGCGCAGTGGCATGATCTTGGCGTACTGCAACCTCCACCTCCTGGTTCAAGTGATTCTCCTGCCTCAGCCTCCTGAGTGGCTGGGATCATAGGCACCTGGTACCACACCCGGCTAATTTTTGTATTTTGGTAGAGACGGTGTTTTATCATGTTGGCCAGGCTGGTCTCAAACTCCTGACCTCAGGTGATCTGCCCACCTCGGCCTCCCAAAGTGCCGAGATTACAGACTTGAGCCACCCCGCCCGGCCTCTGTGAGGATTTATTAAACCAAACTGAATGTTGGGCCATGTGGGGGACAGGGTTTTTCCATCTGTGCGTAAGTGGCCCTTGGCCGCCCTCATCTGCTCTCTGGGAGGTCAGCACAAGGCCCAGTCATCTTCATGGTGGCTGTGATGGCTCACGTTTGTGTCTTCCCAGGGTGAGAGGTCCATCGGCTGCCTCTCCTCATGCCCTGCTGATGCCAGGGTCCCTGCCGTCCTGGGGGGCATGTTGGCCGACTAAATGGTTGACGGCATCGTGGAAGCCTGTGTTTGGGATTAAACCTGTCTGAGGAAGGCAAGATTCGACCCGGTGGCCCTGTCTGGTGGGTACAGAAAGACCAGGTGTCTCCCCATGGCTATGTGGCTGTGAGTGGGTCACCCTGGCTCTGAGCCACTGCCTTATCCTCACGGTGGGAACTCTGTTGGTAACCAGCAGGGGGCAGCCGCGTGCTGATTCTCAGGTCAGCGTTGGACTCCTACTTTGGGGCTTCGAGCAAGGGCCTGAGTGACAAGGTGACATACAGCTAATGCCAGGGCCTGGGGTCAGAGTGTGCGATGTGGGCACAGACCCCACCTGGTGTTTTCCTTGCAGTCAGGTGAGTGGGGACCACCTGCAGCATGGCCTGAGAACCCACAGAGGCATTTTTGCTGGGCTGCTGGCCTGCGCCTCACAACACCAGGGCATTTTTAGCCTCCTCTCCAGGTCAGAGCTGTGCCTGGGGCCGACTTTGCTGCTCAGCAGGAGGTGGGAGTTTCCAAACCCTGCGTTCTTTACCAGTTGCTTCTGCCCTTTTTAGGAGCTGAAGGAGAGCCTGGAGGGAGGTTGAAATTGACTTTGGAGCCACTGATGGCTCAGAATCTGGGCTCAGGTGTGAGTAACCTGGCAGTTTTGGGAGTGCCCAGTTACAGGACAGCTGCTGCTGCCCCCCTGTGGGGGCCATGCTGTGAACTTGCAGGAGACAAAGGGAGGGTCTAGGCTTGCAGGGGGATGTGGCATGGAGCAGCCACACAGGCCCCCAGGTGTGCTGGCACCTGAGGGTGACATGGGAGCGCACTGGGGCCCCGGTCAGCATCACTGATGGGCTGTCTTCATTTCCAGTCCATTTTCGCTGCGTGGTGTTTCATCCATTCCTAGATGAGATTCTCATTGGGAAGATCAAAGGCTGCAGCCCAGAAGGAGTGCACGGTAACAGTGGCCCTGACGCCTCAGACAAGACTTGGGAACACTGTGGGGGCAGGAGGTCTGTGTCCACCCACATGGTCAGGGGAGGGCTCAGGTGTCGAGGCCGAACCTTCCCCGTGGTGTCAGAGAAGCTTGCCCACCCTCCCTTTTATGTGTTGTGTGAGGACCTCCATCAGCAGTGCGGTTTCACTGTGAGGCCGTCACTCAGGACTTCAGGGTGGGCACTGAAGCTGGCGGAAGTGACTGGGAGTCTTTAGCGCCCACTGGCCCCTGTTGTGTGCAGAGGTTTTGGGGACTAGGTGCTCCGGGCTTTGCCCAGGGCTGCTCCGCTATGTGGGTGGTGTACGCAGAGGCATTAGGTGGGGAAGGGGCCTAGGTTTCCACAGCGACATCCGCCTCGTGGGCAGCCCCAGGCAGGGCTTGCCTGTCAAGCATAAGACCCCGCAGTGTTTGGCGTCCACTGGGACCCCCATCTCAGGCCGTCACCTGCTTCCTTCCTTCCAGTCTCTCTAGGCTTCTTCGATGACATTCTCATCCCCCCAGAGTCACTGCAGCAGCCAGCCAAGTTGTATCCTCCAAGGGTTAAAGTGGTTTGTCACAGGGAGCTCAGGCCTCTCCAAAGGAAGGTCCCCACTCCTTAGGGTGGCCTTTGGGGCCTGTAACCTGATGTCACTGGCCTCTGTGCCTGCCCCTCGCCTGTGCTTTTGCTCCAGAGGCACCAGCCTGTCTGTGCCTCCCATGCAGGGAGTCATGTGATGCCCACATGCCTGTCTTTGTCGGGGCCATCAGGCTTGGCTGTCTGGGTTGTACACTGCACACCATTAGAGCTGTGGTGTCCTGGGGGACACCATTCACTTCCGGTTCACTTCACTTAGGTTGTCCCTGCAGGAATCATCTTAAAGATCACTTGCCCTGGAGGCATGCACTGGTCCCTGGGACGTGAGGCCTTGCCTGTGTGCCGGGTCGTGGGCTAAGATGTGTTCCTCCTGGGCCTCCGTTGTCCCTGTCCCACCCCTCACCTTGCTGTACTGGGGTTGTCTGTTTCTGTGGGGCTATCCACAAATCTGAGGCTCCTCACTGGGAAGGACTCTGACATGTCACAGCTGTACCCACGGTGCACAGCACGGGACCTGGCACAGAGGCAGGACCCAACAGTGGGACTGCCACCAGAGAACCCATGGCTCCCCTGTGTGGGCTCTGCCAGGGACGATGGAGAGCCAAGGGGGACTGCCCTGGCTGGGTGGCAGCACGGCTCTGGGTCTGCATGTGACTCCAGGATGTGTTAGAAAACCTGGCGCAGCCCGGCTGGTTCTCTCACCACCTGTCATCCAAGTGGGCAGGTGACCTCCCATCCCACTATGTCCTCTTGAAAACGGCAAGTCCTTGGGTGCCCATCAGCCTGTCACAAGGCTTTGATGAAAAGGGTGTGTGGGGCTCCGTGGCAGGAGGCCCAGGTTGCTCTTGTCTTGAGAGGTGGGACTCGGACCCTGTCTCGTCCCCTCCTGCTCTGGTGCTCTGAGATCCATGTGCGTCTGGCCGTGGTGCCTGGCTGGGGACCCCATGTTCCCCTTCCTGGGTCCTGGCCTCCAAGAGCGCTTGTTCCTCTCTGTTTGGCCCAGGCCTTGTGCATGGGGCTGGGACCTGCTTTTCCTGTGACTTCCCAGCCACAGTGATCTCACCCTGAGATTGGTTTTTCCTGCGGGGTCGGGGAGTGGGTGCTGAGGGAAGCCCCTCCCACTATCTGGTTGCTGCCTTGACCCTGGACCCCCTCAGCGACGAAGCGGAGCAGGTGTGGGTGTGGGAGTACGAGACGGAGGAAGGAGCACACGACCTCTACATGGACACCGGCGAGGAGATCCGCTTCCGGGTGGTGGACGAGAGCTTTGTTGACACGTCCCCCACAGGGCCCAGCTCAGCAGATGCCACCACTTCCAGTGAGGAGCTGCCAAAGAAGGAGGCTCCGTACACGCTTGTGGTGAGTGGCTCTGATGGTGCTGAAGCCCCCATGAGGCGGGAGAGCCGGAGTGCAGGGCTGGAAGCTGTGTCCTGGGGCTTCTGCTCTGGGATCTCCCCCAGCAGGTCAGGGATCCTGTTTGGGGGGTCTTGGCTGGTCACTTCTCCCTGGAGAGCCTGAGTTTCTGTAGGCCAGGGCTGTGAGGCAGTAAAGGTACATGGCTGCTGGTGGGGTGGGCGAGTCAGCTTGCAAAGGGGACAGAGCTCACGGTGGACAAGACCACTGATAAAGCGGCTTTGAGGCCAAGTGCAGTGGCTCACATCTATAATCCCAGCACTTTGGGAGGCCAAAGTGGGAGGATCGTGTGAGGCCAGGAGTTTGAGACCAGCCTGGCTAAAAAAGTGAGAAGTTGTCTCTATAAAAAACAATTAGCAGGGCATGGTGGCGTGCCCTGTGGTCCCAGCTACTTGGGAGGCTGAGATGGGAGTATCCCTTAAGCCCAGGAGTTCAAGGTTGTGCCACTGCATTACAGCTTGGGCAACACAATGAAATGCTATCTTTAAAAAATTGGGGGGTAGGGAGGGGTTTGAGGGAGAAAGAAATCAAGGAAGGGGCTTGGGAGAGATCAAAGCCCTGAGATTAAGGGTAGGGCTGCTGGGGCACAGTGGCTCACGCCTGTAATCCCAGCACTTTGGGAGGCCAAGGTGGGCGGATCACGAGGTCAGGAGATTGAGACCATCCTGGCTAACACGGTGAAACCCCATCTCTACTAAAAATACAAAAAATTAGCCGGGTGTGGTGGCGGGCGCCTGTAGTCCCAGCTACTTGGGAGGCTGAGGCAGGAGAATGGTGTGAACCCGGGAGGTGGAGGTTGCAGTGAGCCAAGATCGTGCCACTCCACTCCAGCCCGGGTGACAGTGCGAGACTGTCTCAAAAAAAAAAAACAACAAAAAAAAGGTAGGGCTCCCTGTAGGAGCAGCATTGCAGCAGTGAAATAAAAGGGAGGGCTCCGGGGAAGAGTGGCTTTCAAGGCTGCTCCCTGTTGGATGCGTCTGGAGCATGGGCCTTGTGTTTGCTCAGCCTTCCTGCCACGATTAGAACCTAGGTGGCCCTGGAGGGCAGGCCTAAGGGTGAGGAAGGGTCCCTGACCCTATCAGGGCCTGGAGTCCCTGGAGAAGGGTCTGCGCCCTGCGTGCTGCGTGCCCGTTGGGAGCACTGCTGTGGCTCCCACATCTCTCCAGAGCCTCTTGGCTGCCGTGTGCCCCGCCTCTTCTTTGCCTGTGCTGGGCCTGCTGGGCTCCCTTCACCTCCTGTCCAGGTTGGTTCAAGCCAGCATGTCAGTGAAATGTGCGTGTTCTTTATCCCTGGCAGGGATCCATCAGTGAGCCAGGCCTGGGCCTTCTCTCCTGGTGGACCAGCAACTAGCCCTGGGGCTGGACAGTGGACCCTACCAGCCTGCGGGAAGGTGGTATGGCCGGCTGTGAAGACAACAGCAGCTGAGGCCGATGCTAAGGAGATAGTGTCTCGAGCTGGACAGTGAGGCAAGGCCAGGAGTGCCCACCAGCTTGCCCCGCTCCTCCACCATCTAGGCCCTGCTCCTCCTTCACTGCAGTGATGGATCCATCTGTGGCTGTGGCTGTTGGGCCTCCACTGACCTTGACTGAAAAGACCCTTCCTGGACCCTGGACTTGACAACAAACGGCACAGACACCAATCACTCACAGAACAGTCACTGGTTTTGGATTCTTGTTTTCCTTGCAAGAACAAAAGGTTCTCTAGAATCCTTCAGCCACCAATGAAATGATCAGGCAGGAGAAAAACTTTAGATGGGAGTCTTGTCATCAAAAATAAATACAGTTGCATGGAGCTGCTTAAGATCTGAACCAAACTCAAAATAGGAAGACGGGGGCTAAAAAGTTATTTTAAGAACCCCCCCACCACAACCACAGTCACTCCGTGGGCTAAGCGGGGAGCAGGAAGCATGTCTGGTCACACCATCTTGGAATAGGAAGCCATGGCTGGACGGATCGGATCCACTGATGGCACACGTGGAGCTGAACTTGACGCCAGCGGCGGGGCGGGGAGGCACTGCCCTCACTGTTGCAGTTCCTTCATTCTGTTGAGGGCACTGCCAGCGCGGAACCACTCAATCTGCGTCTCGTTGAAGGTGTGGTTCAGGAGGATGGTCTCCTGGGTCCCGTTGGGGTGCTTGATGATGCACTTCAGGGGCTGCAAGGAGAAGGTGGGTGTGGGTGGAAGTGGTGGGTACTGTGTGCCCTTGGCCCCGCAGGGGGGTCAGGGAGACAGGGCACTGCCTGGGGACCTAAGAGGTCAGCAGGCAAACCAAATCCTAGGCCAGTCTGTGCCTGATGGCCCAGGTCAGACCCAGGTGGCACCTACAGGGGATTCCTGGGGCCCAGAGGGTCCTGCAGTGGGTGGGCTGTCCCCTGAGTGCCAGGTCCTGGTGAGTAAAGGGAGGTTGGGGAGGTGTGAGGGCCCCGGGTTGACTCCAACCCCCAACTCTGAGAAGCCACTTTGCTTTCTCTGTGGGGCCACCTGGAGAACTGGGGGCCTTTCCAGCTGGAATGAAGCCTCCTGGGAGAAGCTACCCTGGGGCCAGTGCAGGAGGGGAAACAAGGTGGCTGCCCCTCACCCCACCACCTCAGGGGGACCCGGGCCCCTAACCTTGCCAGGGGTGAAGTCCTTCAGGCCCTGAATGGTCAGCTTGTCCACAGGGTGAATCTTGTTGTAGTCAGCCGGGTCAGCGAAGGTCAGAGGCAGCAGGCCCTGTTTCTTCAG
>hsa_circ_0001409	chr4	48835417	48859382	+
ACATAGGGCCTGATTACATTCCAACAGAGGAAGAAAGGAGAGTCTTCGCAGAATGCAATGATGAAAGCTTCTGGTTCAGATGTGAGTTCAATTTTCTAATTAATATAATTTGATCCAAAATTTGTACCTGAAATTTTGACTTGAATTTGAACCTGAAATTATAATAACTCCGTATAGAACAAATTGGCAAACTTTTTGCATAGTGTGGTTGTTGTTAAAAGAGATTAAGGAGATAAAGGAATTGCACACATTTTAAAGTAATTATTTCCAGATTTTTAACAAAACCATGAGGTAATTTTGTTGATAATAGTAATAGTTAGCATTTACTGTGTGTACATAGATTATATAAAAACAACCCAATAAGGTTGATAACTATTATTACCCTCACTTTACAGGTGAAGGAATTGAGGTTTAGAGATGTTAAATGGCAACACTTAGTGTTACACAGGTGATAAATTACGATGTTTGGAGTTGAAAACAGGTCTGTCTGAAACAGATTTTACTCTTAATGCTTTTAACCATTATATAATAGCAGATTAGTTCCCATTTTATCATTGTGAAATGTTGTTATACTACCAGCTCTTGATTTCTGATTAAAGAAATATATATATATTTGTGTATATATATATATCAAGATTGTATTTTTTAAATACAGAGATTGTTGGAAGCAGTATACAAAATATACTCTCACTATTTAACAAAGAATTGGTATTGCTTTACTTGGAAACTGTAGTCCTTTCAGGTAAAAAGGAGGATGAATTTTTTTTTGTTTTTGTTTTTGTTTTTTTGAGATGGAGCTTCGCTCTTGTTGCCCAGGCTGGAGTACAATGGTGTGATCTCAGCTCACTGCAACTTCTGCCTCCTGGGTTCAAGCGATTCTCCTGCCTCAGCCTCCTGAGTAGCTGGGATTACAGGCATGTGCAACCATGCCCAGCAAATTTTTCTATTTCTAGTAGAAGCGGGATTTCACCATGTTGGCCAGGCTGGTCTTGAACTCCTGACCTTAGGTGATCTGCCTTGGCCTCCCAAAGTGCTGGGATTATAGGCGTGAGCCACCATGCCTGGCAAATTTTTTTTTAAAAAAGGCAACTTGGCACGGTGCCTCATGGCTATAATTGCAGCACTTTGGGAGGCTGAGGCAGGAGGATTGCTTGAGCCCAGAAGTTCAAGACCAGCGTGGGCAACATAGAGGGGCCTTGTCTCTACCAAAAATGAAAGAAATTAGCTGGGTGTGGTGATACGTAGCTGTAATCGCAACCATTTGGGAGGCTGAGGCTGAGGTAGGAGGATCCCTTGAGCTGGGTACATAGAGGCTGCTGCAGTGAGCTATGATCACATCACTGCATTCCAGCCTGGGTGACAGAGCCAGACCCTGTCTCAAAGAAAAGAAAAAAAGGGCAACTTAAGCCATTAAGGAGGATGTATGTTTTCATCAGTCAGCCTGATATGTATGCTTAAAATGTGCAAGGTACCTGTTGGGAAGATAAGTTTTATGAAAGACAGACTTTGTCCTGAATTAATTTTCTTTTTTGTTTGTTTGTTTTTGTTTTTGAGACGGAGTCTCACTCTCTTCCCCAGGCTGGAGTGCAGTGGTGTGATCTCTGCTCACGTCAACATCCTTCTCCTGGGTTCAAGTGATTCTCCTGCCACAGTGTCCTGAGTATCTGGGACTACAGGCGTGCGCCACCATGCCCGGCTAATTTTTGTATTTTCAGTAGAGACTGGGTTTCACTATGTTGGCCAGGCTGATCTCGAACTCCTGACCTCAGTTGATTCACCTGCCTTGGCCTCCGAAAGTGCTGGGATTACAGGTGTGAGCCACTGCGCCTGGCCCTGAAGTAGTTTTATATGTGGTGAGACAAAGCTAATACATGAAACACTTAGAGATTAAGTGTGTAACTGCAGAAGACTTTTTAAAGAGATAAATTAATTAGAATTGACTTACTGAAATTGAAAAATTTGAATAACTTTTGAGATTTTAAAACTCAAAATTTTCTCAAAATTTTACCAAATTTCAATTTGGTAAAAACTGAAGCCTCTTACAATTTTACAGTTGTGTTTTTCTGTAACATAAGGTGGAATACCTGAGTTGGAAAAAGACCTTTATTTGTTAAGCAAACAATACTTTAACAACTTTATAATAGTACTGTAGGCCAGGTATGGTGGCTCACACCTGTAATCCCAGCACCTTGGTTTTGTTTTGTTTTTTATTTTTGTAGATACTAGGTTTTGCCATGTTGCCCAGGCTAATCTTGAACCCCTGAGTTCAAGCGATCTGCCTGCCTTGGCCTCCCCAAATGGTGGAATTTCAAGCATGAGCCACTGAACCTGGCCCCAGCACATTGGGTGGTTGAGGCAGGAGGATCGCCTGAGACCAGGAGTTTGAGACCAGCCTTGGCAACATAGTGAGACCCTGTCCCTAATCCCCCAACAACAACAACAAAAGAATTAATAGTTAATAAGTAGATAAGTGAAGAGGAAAGGTGGAGTAGCATTTGGAAGAAAGGAGTAGTGAACAAAGGCAGAGTTTGCAATAACTTCATCTCTGCTGGAGCGGTGAGCCTGAATTGATTGGAACAGAGGTCTTTCATTGAGGATAGAACGTAAAACATAGTAATGAGTTAAAGGTTTGATCCATTATATCGTTTAGGTTCTTGAGCAGAGGGGGGTGATATGTAAGGTTTTTTTTAAGGAAGGTTAGTTAACAGTGTGCAAGATGGGTAGAAGGGTGAGAAGTTGTACTTGGTAAAATCTGTTTTGAGCTTTTGGCAGTAACTTAGGCATATATATGTAGTCAACGATGAGATATAGTTGATTAGTGTGTCATTTGGACTGGAAAAGATGAGCTGGCAACGAAAGACTTTTTAAAGGACAAATAAAAGGATTTTTTAAAAAGTTCGACTAAGGGGGAATGAAGGAATGGTAAGAGGGAGGTAATAGCTTTAAGATAACCAGCTTAGGAGACTCAATGATACCTCTGAATAAAAGGTTCATTTAGAAGGAGTTCTTGTTTGAAGATGAGTTTAGTTCAGACGTTTTGAGTTCATGGTGCAACATTCGATTGTCGAAGATTTCTAAGCAACTACAGATAGAAACAAAAGCATACATGAAAAATTAGTTTATTGTGGAGTTGTGTTGGTGAATTCGCCAATAAATTAAGTGTAGAGATAAAAGCATAAAACTGATAATAGTTTCTGCCCTGTGATTAATACTTAGGATTGATAGAATAAAGGATAAAGTTTGGATAGTACCCATGGATAAGGGAACAAGTGATAGTGAAAGAATCAACAAAGACCAAGAGCAGTTAGGAAGATAGAGGAGCTCTGATAGAATCTTTGTCATTTTATCCACCAATATTCAGAGACTTGCAGGTATTTCAAGCTAGAAAGAACCTGAATAAGAATTAGGTGATGATGTCCATTTTAAATTTATGATGACTATGCATCTAAAACAGTTATTCTCAACTGGGAGCAGAATAACTGGAACGAGTTGAGAATAATTGTTATAGATGCATAGTCATCATAAAGTAAGGGCTTCTATAAAATTTTCATGGCTCATTAGAATGGGAATAATTTCTTTCTTTTTTTTTGAGACGGAGTCTCGCTCTATCCCCCAGGCTGGAGTACGGTGGTGCAATCTTGGCTCACTGCAAGCTCCGCCTCCTGGGTTCATACCATTCTCCTGCCTCAGCCTCCCGAGTAGCTGGGATTACAGGCGCCTGCCACCATACCTGGCTATTTTTTTTTGTATTTTTACTAGAGATGGGGTTTCACCGTGTTAACCAGGATGGTCTCCATCTCCTGACCTTGTGATCCACCTGCCTCGGCCTCCCAAAGTGCTGGGATTACAGACGTAAGCCATCGTTTTTTTTTTTTTGTTTTTTTTTCTTTTTTCGGTGTTCTTTTTTTTGTGACTGGGTTTCACTCTTGTTGCCCAGGCTGGAATGCAATGGCACAGTCTTGGCTCACTGCAACCCCTGCCTCCTGGGTTCAAGCAATTCTCCTGCCTCAGCTTCCCAAGTAGCTGGGCTTATAGGCGCCTGCCACCATGCTCAGCTAATTTTTGTATTTTTGGTAGAGAAGGAGTTTCACCATGTTGGCCAGGCTGGTCTCGAGCTCCTGACCTTGTGATCTGCCCACCTCGGCCTCACAAAGTTCTGGGATTACAAGCATGAGCCACTGTGCCTGGCCAGAATGGGAAGAATTTCTTAGAGAACTTGGCTGTATACTCCAGCAACAGTTCTTTTTTTTTTTTTTTTTTTTAAATCTTTGAAGATTATATAGAGTAGATAGGATAAAATGATCTATTTTTAAGTCTTGATGACACAGGATTAAGAAAAAGGCAAGTGTGATAGAGGGGATTTGGGATTATTGTAGTGTTGGGCTAACGGTTAAATAGATGCTAAGGTGTCCAGATTTATTTCTGGCTGATAAATGTATGCTGCTGCAGGTGTTTAACAATCTAAATAGCTGTGACAGGTTTATGCCAAAAGTACATTAAAGGGTAGTGAACAATGTCAGGATGCCCGTGTATACCAGACTCTTAATAGTGGGACATGTGGTATATGAACAGTACAAAGCTAAGTGATTTCTGTGCATTAAAACAGATAAATCACAGGTTGAAAAGACAAAAAGCGGCTGGGCTTGGTGGCTCACACCTGTAATCCCAGCACTTTGGGAGGCTGAGGCAGGCAGATCACCTGAGGTCAGGAGTTCGAGACCAGCCTGACCTATATGGTGAAACCCCGTCTCTACTAAGAATACAAAAATTAGCTGAGCATGGTGGCAGGTGCCTGTAATTCCAGCTACTCGAGAGGCTGAGACAGGAGAATCGCTTGAACCCGGGAGGCAGAGGTTGCAGCAAGCCAAGATCGTGCCACTGCACTCCAGCCTGGGCGACAGAGCGAGACTCCATCTCAAAAAAAAAAAAAAAGACAAAAAGCATGTGATAAGGACAGGCTGAAAGACAGCTTGTTAATTTTATACCATATCTACATTACTGAGAAATTACAGCAGCCAAAAAATTACTGTATTAATAGGTAGCATTTCACTCTCAAAACAGATAACCAAGGTGTTGTTGCATATTATAGCATCAAACATTGAAATGTAGAAGCTTGGTTGTAACCAGGTGATAGGAAGTTCAACGTATAATTATCAGAAGGATGATAATCATACATAGGAAATTTTGTACTTTAACATTTGTACTTTCGAATTAGATAGTCTATGCTGTATGTGACATTTATGTAAACAAATAATGGCATCTGTTACTTTGGAGAGTATCACCTTGGATTAGAAAAAGGTGATAAAAGCATTTACGAATTTATAAAAAAGCACTTACTAAGGTAATTTTTTATACATTTTTTAGGTCTGTTAAAATACTTATCCTCTTCTAAAATTAGACTTGTTGATCTAGGGACCATTCTCTTTCCTTAAGATAACTATGTTTCTATACTGACCTACATTCCATTAATCTGAAATATAACTATGAAGGCATCTTATTTCTAGGTGCTTAAAATCGTGACCCTATGCACTGACCTAAAATCACTATGTCTGTGCCCAAACACACAGGTAGTGAAGACCCTGTGCATATAGGGTCAGTTTATTGCATATTCATGTTAAAATAGTTCTCAAACTCCAGAATTACTAAAAAGATGTATCAGTTCATATTTGTATCAGCTGGAGTCTATGAATAATATTTCATATATGTGTACTACTAGTTTTCAAATGATACAGTATAAGAGTGATAAGAGTATGGGCCAGGCATGGTGGCTCACACCTGTAATCCCAGCATTTTGAGAGGCCGAGGTGGGTGGATCACTTGAGGTCAAGAGTTCAAGACCAGCCTGGCTAACATGGTGAAACCCTGTCTCTACTAAAAATACAAAAATTAGCCAGGTGTGGTGGCACATGCCTGTAGTCCCAGCTTCTTGGGAGGCTGAGGCAGGAGAATGGCTTGAACTCGGGAGGCAGAGGTTGCATTGAGTCAGGATTGTGACATTGCACTCCAGCCTGGGTGACAAAGCGAGACTTCATCTCAAAAAAAAAAAAAAAAGAGTATGGACTCTGAGGCCTGATTGGCTGGATTCAAATCCCAGCTCCACACACAGTAGCTGTGAGATTTTGGACAAGTTCCTGAGGTCTGTGCTATACTTTTCTTATCTATAAAATGGGGATAACTGCCTAGCTCATGAAATTATTATAGGGATTAATGCAATTTAATTAAGTGTTGGCTATCTTTATTAAATAGCTATTAGTGTTATTATGATTAATGAAATAAAAATTTTTATTGACTACAGTTAGGAATATAGAGTAGCTTTTTGTTACTGTGAGGGGAGAAGAGTTCAAATAATTGTAGGGATTCTTGTATATATTGAATATAGTTTGGGACTGTGGTAATAATGTGCACTAGGTTTTGGTCAGCAGTATTACTGATTTGCCTATAGAGACAGATTATTTAACAAAATAGATATTACATACTGTAGTGGAAAAGGCCACTGACTAGGGAGTCAGGAGACTTGGGTTCTGATCTCAGCATTACCACAAACTAACCAGCTGTGTTGCTTTGAGCAAATGACTTGTCTTTTCTGGATATTAGTGTACTCAGATTGGAATGAGGACTAGATAATCTCTGAAGCCTCTTTCAGTCTTACCATTGTCTTTTTCTGTGACATAAAGTAGAATACCTGAGTTGGAATGAGACCTTAGGTCTAATCCATTATTCCTTTATAGCATGAGAAGAAGCTATGCAAAGACATTGTGGTGAATGGCAGAACTAGTACTAGAATCTCCTCGAACAGACTATTACTCTGCATTAAATGGGGAAAGCATTATCCATTGTAGAAATGGCCAGCTAACTCATTGCCTTTTATTCTTATATGATTCTTCAGTGCTTCATGTTGCAATCCTTGAGTCAAGCTGGAGAAAAATGATTGCAAATTGTACTGGTGCTGTAATTAAAAGGGATTTGTCCTTTGCAAAACCTTAAATGATAAATGATAATGCATGAAGGCATTCTAACTAGCCAACATTAAAGAAACCATATTTCCAGCAAAGGTAAAATCTGTTAGTAAGTAGGATAGCATGAATTCAGACCTTAGCGTTTGTGCAATTTGTGTGTGATGGCAAAGTTAATGCCCTATTCCAAAGTGATGGATTTTAATCATGAAATCTGTAATAATTCAAATGTCTTAATTACTTTGGTTCTTAAATTGTCCATATATGGTTTAGACCAGAGTTGAACAAACTAGCCCATGGACCAAATCTGTTTTTGTATGCATGAGCTAAGAATTGTTTTTACATTTTTAAATGGTTAAGAGGCTGGGTGCAGTGGCTCACGCCTGTAATCCCAGCACTTTGGGAGGCTGAGGTGGGCTGATTACTTGAACCAAGGAGATCGAGACCAGCCTGGGCAACTTGGCGAAACCTCATCTCTACAAAAAAAAAAAAAAAAAAGAAAAAAGACAAAAAATTAGCCAGGCATGGCGGTGCATGCCTGTAGTCCCAACCACTTGGGAGGCTGAAGCAGGAGGATCATCTGAGCCGGCAGGTTGAGGCTGCAGTGAGATGAGATTGTACCACTGCATTCCAGCCTTGGTGATAGAGTGAGACTTTGTCTAAAAACATAAAATAAGATAAAATGGTTAAGAAATCAAAGGAAAAGAATATTTCATTACGTGTGAAATTACATGAAATTCATATGTTTGCATCTAAAAATAAAGTTTTGTTGGAACACAGCTACGTTCATGTGTTTTTGGATTGTCTTTCGGTGCTTTTGCTTTAAAACGGCAATTGAGTAACTGGGACAGAGATTGGCCCACAAAACCCAAAATATTTACCATCTGGCTCTTCATAGAACGTGTTTGCCAACCTCAGGTCTGGAACAGCACTGTCCAGTGTGGCAGCCAGTAGTCACATGTAGCAATTTAACTTTAAAATAACTTGCAGTGAAAGGATATAAAGCAAAATCATAAAAGGAAAGGGAGCATGGGGTGAAGTCCGGCGGAAACCAGGTCCCAAGAGTTCTCTTCCCAGGGAGTGTAAATTTCTCCAACAGCTAGTCATAACAATGTGTGAAGTTGTATCTACCCGGGGAACTCATTAGAGACTCAGTGCCCACAGTTTTTATTGGGGGCTGGTCACTTATTCACCCTCTGCCTAACAGGTACCAAAATTCCAGACTCCTAGAATGAAAGCAGATGTTTGGCATGAACTGTATTTGTACAAACAGTTTGGGCACAGTGAGCCAATTACGCATATCAATGGGGGGAACTGTTTACCAGTCAAGTACCAAGACCAAATTGATCACAGGGTTGGTCACTCAAAGACCAACTTCCATTATCATAAAAAATTCTGTTAGACAGTGCTGGTGTAAAGAACAGTGATTCATAGCTGTTTTTAAGTTATAGCCCCCTTTGAGATTATGAGTTTTGGATTTTTCACTCTCGGTTTTAGGCATATATATATATAGATGTAATATTTTCATATAGTTTAAGGAGTTCACTAGTTTAGAAGAAAGAACATAAGTGTTTAAAATATGTGCTTTTTAATTTTTGCCCCAGCCACCGTATGATTACGGTCAAATATGTTTTGTATTTTGGTTTAGATGGTATACTAGAGCTTAAAAGCTTGAGATCTGGTATCAGACAGATTTTATTAGAATCTGTAACCAACCATTCAACTAGTTGTTTGGCCTTGAGCAAATTACTTAACATCTCTAAGCTTCAGTTTCCTTATCTTTAAAAGGGTGGTAATAACATTATCTACCTTATAGAAATATGATAAAAAGTATAATAAATGAGATAATGCACATAAGGCGCTTAGCATGATGCACAGAATTTAGTCATTACTCAGTAGTGGTTCTTACTTGTAACTTGTTTCTTACCTCTCCTTCATTAACTTTTTCCCCTTCTCTTACTTCAGAAGTAATTTTGAGTCACTTTTACTGTGTTGTCTTAGTTGATGCTGTTGATGAACAGCTGGCTATTTGGAACCTAAGCCTAGATGGTTCATGAATTATATTGTTTAATATTTTGTGATGTTTTCTTAAATTTAAAATGCTCCTTTAATTTTTCCACTATGTATACAGTACAGCTTTTAAAAATGGAACAGTCTTTTTTAAAGGTCTTAGTTATGCAATATAATTCCTAGATGGTTTTACTGCTATTCATTTATCTAATGAACTTTAGACAAAATCTTTTACTTTTGTTGATGTTAACAAGGTCTTTTTCTTCCTATAGCTGTGCCTTTGGCTGCAACAAGTATGTTGATTACTCAAGGATTAATTAGTAAAGGTAAATATTTAAAATTTGAATTTATTTAGCATTTTGGATACCATGTTTGTTTTGTGGTATTTTCCAGGTCTTTAGAAAAAGTAAAGATAACAATGTATCATATTAAACACTATGTAGAAATTCATTGATGAATTTAAACGTTTTATCTCTGTGGACCCACTGGCTCAAATATCATGACTTGAGAATTTCTCCTGCACTAATAGCATCATTAACAATCTGCAAGAGCAAGAAGGTAACTAAACACCAGTATTAGCAGGGCAAACCTGGTCTAGGTGGGCCAATAGCAACATTATTGCCTAGGAGCTTGTTAGAATGCACATTCATGGGGACCAGGAGTCTGTGTTTTAACAAATTCGAAGTGATTCTTATATAATGATTTAAAGATCAGTAGCTCTCTAAACCAGCTTTGTCTGATCACCTGGGGCGGATGAGTGGCGGTGAGTTAGCATTATTTAAAAAATCAGAATCTCAGGGGTCTGGCAGGTGATCTATTTTTAACGAGCCACCGAGGAGACTTTCTTGTCCTAAAGTCTATTGGCTCAAATAGTACAGTAGTGGAATTGAGTTTAGATTGAGTATTAAATGTCTTGAGTCCTGCATTTAAAATGTAGTGGAGTAAGCAGTAGAGTTGCTTAATTCCTTTACTTCATGAACTATCTATCTGGTAATGGGAAGGTGTCCCAGAAAAGGATGGTGACCTTAGGATGGCCTGGAGGCCTATTGTTTTAATTAACTGGCTCCTTCAAAAATGTGACTTAATGATTGGAAGATTTAGCCTTTTCACATTAGGATATGATGTATGGTACTTAGTTTTGACACAATTAGTTGATAAAAGTAGTTTTGGAGGCAAATGAGAGGATTTTTGGGGTAAAAATTTATTTAAGGAACTTCTGAAGAACTTCATTACAATACAGTACCATGACAAAAATCTTAAACATAGAAGCGAGTCAAGATGTATGCACTTATATGTCCTTAAGACTAAGCTGTTTTATAGACTGAGATTGGTTCTGTATTGTGAAACAACAACAACAACAACAACAAAACAAAAAAAACCCCACTTGAATTACATTCTTTGTAGGAAAAACTGGCACAGGGATGAAATTACAGTGTTTATTATTGTTCTGCTTCTTTTATCTATTTTAATCCAGTGTGTCATTTAATAATGATTGGAGCTAGGTATGCAGAAGGTTACACAAAAGAATTTAATAGCTGCTAGTAGTTCACTGGAGGAAACAAATGGATGTGAACATATGTTGAAGCAAATAGAAAATTTAATTACATACTTAATAAGCTACTAAATTGTATAGTAGAGACTCTAAGAGTTGTAGGTGTTCAAAGAAGAAAGATCTTTGTAGGGCTGTTGTAATCAAGGAAAGTTTCTTGAAAGAAGTGGGTTTTGAAGGATGGGCAGGATTTAGATTAAATGAGAAGAAAGAACATACCAGGAAGGAGGGACCTGATGATGAAGACAAATAGGCATAACTATTGGGAGAGGCAATCAGGACTGAACTGAAGAGACAAAATCATGCAGGGAGGAGTGAAAAATCCATTAAATAGCTGAAGTAGAGCCAGGAGAAATTATAATTTGGATTAGGTTATGAAGAGGAGGAAGTTTTTTAGAGATTTTGGGTTTAGGTGCAGTTGAAGACTTTGGGCTACTTGAGGGTACGGTAGAAGTGATATTGGGAGGCCGAGTCGGGTGCATCACAAGGTTAGGAAATCGAGACCGTCCTGGCCAACATGATAAAACCCCATCTCTACTAAAAATACAAAAAAATTAGCCGGGCGTGGTCGTGCGTGCCTGTAGTCCCAGCTACTCAGGAGACTGAGGCAGGAGAATCGCTTGAACCCAGGTGGCGGAGGCTGCAGTGAGCTGAGATGGCGCCACTGCACTCTAGCCTGGGCAACAGAGCGAGACTCTGTCTCAAAAAAAAGGTAAAAATTGAGAGAGACTTTAAGAAAAGAATTTGGAATCCACCAAGACATTTTGCATTTAATCAAAATCCCTGACATTTTGTACAGTGGTCCTTTTGTGTCTGTGTGGATTGGTTCCAGGACCCTCCAGAGGATACCAAAATCCACAAAAGCTTAAGTCTCTGATATAAAACGGCCTAGTAAAGTTTACGTGCATATCTGCCTGTATACTGTAAATCATCTCTAGATTACTTATAATACCTAAGACTATGTAAACACTATGTAAATAGTTGTTATACTGTATTGTTTAGGGAATAATGACAAGAAACAAGTCTGTACATGTTTAGTATAGATGCAGTTTTTTTTTTCCTAAATATTTTCTATCCGCAGTTGGTTGCAGAACATGTACATATGGAGGGCTGCCTGTATCCCCTTTCATCCACAGTGTGTCATACTCCACGTGGTCTTAGATGTTCCTTCTGTTTCTTCCTGATCTGCCAAAACCATTTAAACATGCTCAGGTCTCCTCTAACTTGAGAACATTAAAAAGAAAAAAAAATCCTCCCTCATTTGTTTTTCCAGCTACTCCCAACTGCCTCATATTTGAAGCCAGAGGCAGACTTCATGAATGAGCCCTTCACTTTTTACTTCGTTTAACCCATTGCAGTCAGTGTGAGACTATCCATATGTTCTACCATTTATTGGAACTTTTCAAAAGTTCAAAAACAAACTTTTCAAAAACAACCTGTTTGTTGCTTAAATATAATGGACAGTTTTTGTTCTTGACCAACGTTACATAACTTTAACCAGTTTTTCTTGAAATAGTCTATTCTCTTGGCTTCCATGATGGCATATTCCTAAGATTTTTCTCCTACCTCAGGCGATTCCTCTGTTTCATGTTTTTTGAGTGTCTGATATGTACTATACATTGTTATATAGCACTAAACAACAAAAATTCATTAACTCTTGGTGCTTACATTCTTGTATGGGTTTTTTTGTCTAGTTGTTTGGGAAATGTTGGTGTTACTATATTTTGGATATAATATATAATATGTATGGCCCTTCTATAGGCTCCTCAAACAGAACTCAACCATTTTCCACAAAACCAATTCCTCCTTTCCCTTCATGACTGAGTGGTGTTAGTACTATCCAGGAAACTGGGACATTATCCTTCACATCTATCCCTTATCTGCCTTGTCCAATTAATGTCTTTTAGCTCTTAAATGTCTTTATTAACTATCTACCTCCATCTGTACTGCCAGCATAATTAATGCAACCATATGTCACAAAGAGTATTGCGTTAACCTTCAACAAATCTGTTTGTTTCCATTCTTGCTACTTCTCCTTAGGAAAATAAGCTATTTCTAGCACCTGACAGAGGACATACATAGTGCACATAGTACTCAAATATTTGAGGGGATGAATAGCAACCATGACACTATTATCTTTGTCTTAACTCTCTCTCTAGACTGTAAATTCCATGAGAGTAAAGAGTGTGTCCTGTTTCCTGTTAATATCCAGTATGTAGTACCTTTATGTTGTAAGTGGTCTATAACTAGTTGGTGACAGTATGAAGGAACAACTTTTTAATGTAAAAATAGAGATGTTCTTACCATCTTCCTTTTTCTATTGTCATCCCAGTTCTTATAAATGAAGGAACTGAGGCTAAAGGCACAGATTAGTTGTCTGTTTTTGTACTTTAATTACATGAAATCATACACTGAAATATTCTTTTATGTAAGTTCTTTCAACATGGTGAGATTCATCCAGTAGCATGCTGGAACTGGTTTGTACTGGCTCCTGAGAATTGGTTGTTAAATTTTCGGGAACTTTGGCAAGCTGGTTTTTAAAGTGTTGGTAGTTGGCCGGGTACGGTGGCTCATGCCGGTAATCCCAGCACTTTGGGAGGCTGAGGCAGGCGGATCATGAGGTCAGGTGATTGAGACCATCCTGGCCAATATGGTGAAACCCTGTCTCTACTAAAAATACAAAAAATTAACTGGGCATGGTGGTGTGCACCTGTAGTCCCAGCTACTTGGGAGGCTGAGGCAGGAGAATTGCTTGAACCCAGGAGGCGAAGGTTGCAGTGAGCTGAGATGGCGCCACTGCACTCCAGCCTGGGGACAGAGCGAGACTCGTCTCAAAAAAAAAAAAAAAAGAATTGGTAGCTTTACACCATGGAAACTGACAAACATTAAAATTAGAGCTTTTTATAGGGAGTGCTGGTTTACCAGCACATCATTGCACTTAACCACATTGTTGCATGTAGTTGCCCTATAGTTTTCCTCTGTGTGAATACACCAGTTTATCTATCTGAACTGTGCATTGATAATTGGTAGTTTTCAATTTTCACTGTTACAATTAGTTTTGCCAAGAATATGGTGCCTTTTTGATAGACATTTTGCTGGGTCATAGATTTTGTATATATTTATTTAGCTTTAGTAGATATTACCAAACTATTTAGACCAATGTATACTCCTACATTCTCACCAACACTAGCTATTTTTATGTCTTTTATGTTTTAGCCATTGTGGTAAATAAACACTAATATTGATTGCATTGTGGCTTGAATTTGTATTTCCCTGTAACCAATGAAGTTGAAGACCTTTCCATTTGTTTATACTTCATTTCAGCATATCTTTTTCTGTGAAGTATCTGTTTAAGTCTGTTAACCATTTTTCCATTGTATTGTCTTTTTTCCTATTGGTTTTGTGAGACTTCTCTGTATACTTTGGAATTGAGTCTTTTGTCAGATATAGATATGGTGATTATTTTTTCCCCACTCTGTTTAACTGTAGTTTTCAGTGTTAATAGAGTCCAATTTATCAGGTTTCTTCTTTCTAATAGGTGCTTTTTGTTGACTCTTTAAGATCTTCGTCTACTCTAAGGACACAAAGATGGTCTCATGCTTTCTTCTGTAAAATTTTTTAAAAAAATCTTTCATATTTAAATTTTTAAGCCATCTGGATTATTGTTCGATGTAGGATCAAGGTACATTTTCCCCTGTTAATGGATATTAATTGACCCAGCACTATATTTGAAAGGACTATGCTGCAGTGTTGTCTTTGTCATAAATCAAGTGTGCAGGTGTGGATCTGTTTCTGGACTCTTAGTTTTGGTCAGTTTGCCTATTCTTGTACTTAATACCAGACTGTCTTAATTACTACAGCTTTATCATGTAGATTTTGCTATCTGGTGGTAGTCAGTTCTATAATACGATTCTTCAGTGTTGCCTTGGCCCTTTGTGTTCCACATGACTCTTAGAATAAGCTTTTCAATTTTTGTAAAACTTTGATTTTAATTGGGATTGCATTGTATTTATAGGTGAAGTTATGGAGAATTGCCATCTTTAGAATATTGGGTCTTTCAATTCTCAGTAAGTTTTATAACTTGTCAGTGTAGAGATCTTTCATATCTTTCATTAGATTTGTTCCTGGGTTTTGAGCGTTTTTTTTTTTGGTGCTATAATTAATTCTGTCTTCTAAAAAATGTTTGTTTTTTTGTTTGTTGTTGGTATAAACAGTTTTTCATACACACACACATATATATTTGGTCTATTGACCTTACATCAAGTGATCTTTCTAAATTTACCTGTTCTAATACTTTGTAGAGTCTTTTGGATTTTCGTCATATTTCTCTTGATACTGAATTCATTTGGTTTTCCCTATTAAACAGTCTAGGGTTCTGTAGGATCATGGAAGGAGCTAATGTTGTAAGATTATATTTAAAGATAGCCTTTACTGATTTTTCTTTCTGTAACAGTGTTACTCAGAAATACTTAACTCTTTTCTTTAGGAATACTTTCAAGTCATCCCAAATATGGTTCCATCCCTAAACTTATACGTAAGTATGAACAACATTGTAGTTTTCATAGCTTTTTAAAACTTAAATAAAATTATTTTTATCAAATGTTTTATCATGTCTTACTCATATTAGTTATGTGGTTACATGCTCTGATAAATCAGTTTGTTAAAGCATTTCATTAAGTGGATTACTTGGATATTTTATTGTTAGCATAAAAAATCATCAGTTGAAATAGGCATTTTTTTGTGTCTTTATAATGTAATAGAACAATTAATTTAAAATTATTTTGTAAGGATAAAGTATTTGAAAATAAATTTTTGGTCTGTCTATGGGGAAACAAAGTTATGAAGATATTCTGATTAATCAAAATAAAGTATATTTAAAATTAAGCTTAATTTTTAAAAGAAATCTCTCTAATTTGTATTTTAAAATGTAAATAAGCATAACTTATTTACACATTGCAATATAGTTAATAGAAAAAGAAGCTACATTGCCCATCAATGATAGACTGGATTAAGAAAATGTGGCACATATACACCATGGAATACTATGCAGCCATAAAAAAGGATGAGTTCATGTCCTCTGTAGGGACATGGATGAAGCTGGGAACCATTATTATCAGCAAACTATCACAAGGACAGAAAACCAAACACCGCATGTTCTCACTCATAGGTGGGAATCGAACAATGAGAACACGTGGACACAGGAAGGGGAACATCACACACCGGGGCCTGTTGTGGGGTGACGGGAGTGGGGAGGGATAGAATTAGGAGATATACCTAATGTAAACGACGAGTTAATGGGTGCAGCACACCAACGTGGCACATGTATACATATGTAACAAACCTGCACATTATGCACATGTACCCTAGAACTTAAAGTATAATAAAAAATAAGTAAATAAATAAATAAATAAAAGAAAAAGAAGCTACATTGCTCTTCAAAAGAAGTACCTGAGGCTTTTCATGAGTCTTTCAGGTTAGCCTTTCTTTTCTATTTGAAACTCATGTGATGCAGTAAGTGCCACGTTTAGGTTATGGTTCGTAATTTATTACTTTAAGGGATTTGTTGCACCTAATTTTACTTTAAAACAATCTTGTGAAAATGGCTGTGCATATGATATTCTGTTTTATAGGAAAATAATGGCCTAAATCCTTGTGATCTAGTTCTGTTTATTTAGAACTAGAAATAAATAAATGTTTTGATGCTTTTATTCCTTATCCATTCCTCTTCCCATTATACCTTTACTAAATCTTTCCTGTATATATTATAAAGTAATTAGTATACTATAATTGATTTATTTATAGCAGCTTTATTTTGGCACACTTTTTTTGGAAACTGAATTATATCCATAGACTCTGTATATGAACTCTGATCTGATTTAATTTTGATTTCTTCTACCATTATTTCAGGAAATCTCAGTCTTTCTAAACCAAAGACTTATTTAGAATCACACTTTAAAACAAATTTTTCTTTTAGAAAATACTTTTGTCTGAAAGGCACATTCAGTTACACTTTTTGTTTGATTTTACAAATAAGTTGCTTGTATCATGGGATACTTTGCTGGAAAACTTTCTTATGTGAAAACTTGCCAAGAGAAATTCAAGAAACTTGAAAATTCCCCCCTTGGAGAAGCTTTACGATCAGGACAAGCACGACGATCTTCACCACCTGGGTAGGCCAGATTCTGATCTTTACTTAAGATTTTTAATTTTTAAGAAACAACTAGATGTTGCTATAACTCATGGCTCAAAAACATTGCCTGAAGGACCACTGGATACTTGCCATTTGCTGTAGGCTAAAAGTAATTTGCTTCAAAAATTGGAGCAAGACTTGCCACCATTTATTTATTTATGAATGAATGAATGAATGATGGGATCTCCCTCTGTTGCGCAGGCTGGAGTACAATGGCATGATCCTAGCTCACTGCAGCCTCAAACTCCTGGGTTCACAAGGCCCCACTGCCTCAAGCTCTCTGAGTAGCTAGGAATACAGGTGTCAGCCACTGCACCCAGCTAATTAAAAAAAAATTTTTTTTATGGAGATGGGGGTCTCACTATGTTGCCCAGGCTGGTGTTGAACTAGTGGGCTCAATCAGTCCTCCTGCTTTGGCTTCCCAAATTGTTGAGATTACAGGTGTGAACCACTGTGCCTGGTTCTTCATTTTTGTTTTGTTTTGTTTTGAGACAGAGTTTCACTCTGGCTCCCAGGCTAGGAGTACAGTGGCGTGATCTCGGCTCACTGCAACCTCTGCCTCCTGGGCTCAAGTGATCCTCCTCCCTCAGCCTCTGGAGTAGCTGAGACCACAGGCATACACCACCACGCCTAGCTAATTTTTTGTATTTTTTGAAGAGACAGGGTTTTACTGTGTTTACCAGGCTGGTCTCAAACTCCTGAGCTCAAGTGATCTGCCCCACTTGGCCTCCCAAAGTGCTGGGATTACAGGCGTGAGCCACTGCATCTGGCCTTCATTGTTGTAAATATAGAGTTGTGTCCTATTGGGAGTACATGTTCTAGAATAAAGGATTTTATCTCGATTCAATTTGGCAAACACCTTTGGTTACTATAGTTTGGACTTTTCTTTTGAATTCCCAAATCTTATCAATCCCATCTCTTAACAGATTTCAGCTTTTCATTTTAATGCTTCTTAAACAGATAGGCAAGCAATATAATCCCCATGAGAGAGAATTTGTATCTGCTTTAGCAAATTAGTGTTTATATAGATTCTTAGCTGTGATATTACCTTCTCAATTGACATGGGAAACGGGCATGGTTATTGAAATTAGACCTGATTTAAAGTGCTTTTTCTTTCCAAGAACTTTCAAACATACTAAAATTATCTTGAAAGGCTGGGTATACATTTCCTATTTTTCTATACTGACAGTGACTGCTTTTAAGATGTATAAGTGGGTCAGGACTTTTTAAAAGTGTTTTGTTGGCAGAAAGAAACAGACCTCATTTTACTGATTATAAATAACTGCGTTAAAAATTATTTTGAGGCCAGACGCGGTGGCTCATGCCAGTAATCCCAGCACTTTGGGAAGCTGAGGCAGGAGGGTTGCTTGAGCCCAGTAGTTTGAGACCAGCCAGGGCAATATAGTGAGACCTCATCTCTACAAAAAACCAAGTGGTGGCGCATGCCTGTAGTCCCAGCTACTTGGGAAGCTGAGGGGTAGGAGGATTGCTTGAGCCTAGGAGGTGGAGATTGCAATAAGCCAAGACTGCGTCACTGCACTATAGCCTGGGTGACAGAGCAAGACCCTGTCTCAAAAAAATAAAAAAAATTATATGTATATATAATTTTGGAAATAAGCTATATGAAAGAAGTTATTTTAACACTTCTTTAAGATATAGGCAATGACTCATATTTCTTACTACAATATGATTTTCATTTACAGGCACTATTATCAAAAGTCAAAATATGACTCAAGTGTGAGTGGTCAATCATCTTTTGTGACATCCCCAGCAGCAGACAACATAGAAATGCTTCCTCATTATGAGCCAATTCCATTCAGTTCTTCTATGAATGAATCTGCTCCCACTGGTATTACTGATCATATTGTCCAAGGTAGAAACTTCTCTTGAAATGAATTTCAACATTTTATGGTCCAACGTATGTATAAACTTTATTTGATGACCTTTTCTGCTGGATATCACCTGTGTGTTCTACCATCAATCATCAACCTAAACTCAGCATGTTTGTTCATTTGTTTCTTCATTCATTCAACTTTTCTTGAGGACCAGTAGGTGTCAAGGACTCTGCTAGACGTGGAAGAAGATGAATAACACTTGGTTCTTGTCCCTGAAAAACTTTCAGTCTGTTAGAAGATATAGAAATACAAGGATGAATTACTAGTATGTCCCAGTAATTGAAAATACTAAGGCAAGCTTAGTGGAATAGTGAAGAAGAAATGATAAATCGTGTCTCAGGAAGTAGAGCTCCAGGAAAGGTATAAAAAGGTTACATTTGATAGGCTGGGTTTTAAAGGCTTTCAGCTTCCCTGTCTGTAATACAAGAAAGAACTGTTGTCAAGTGAGAAAATCCATGTGAAAATGCTTTGTGAAGTTTGTAAATACTAGCTTTGAAGATCACACATGTAAGTGCAACAACATCAATTTTGTATTAAGGCTTGGATTTGAATCATGATTGACATTTGCTAGCTATGTGACCTTGTAATACTACTACTACATTATAATAATGTAGTAATATTATTATAACTACTTTATGATCCTTTCAGTTTCTTGATCAGTTGAATGGAGATGATACTACCTCTCTTAATGAACTGTTGGAATTAGAGGAAATAATCAGAGGCAATGTCTGGCAAATAATAGACTCAAAAAACATTAGTTTCTTTCCTTCAGTCTAGTCGGCAGTAAAAGATGAGGAATTAGAAACGGGAAATACAGGTCTGTAATTCTTTATCTAAAATCCTGAAATTCAAAAAGGTTTAAGCCAAGTTTTTTTTTGTTTTTTGTTTTTTTTTTTTTTTTTGAGATGGAGTCTTGCTCTGTCGCCCAGTCTGGACTGTAGTGGTGCGATCTCGGCTCACTGCAACCTCCGCCCCCCCAGCTTCACGCCATTCTGCCTCAGTCTCCTGAGTAGCTGGGACTGCAGGTGCCCGCCACCACGCTCGGCTAATTTTTTGTATTTTTAGTAGAGATGGGGTTTCACTGTGTTGGCCAGGATGGTCTTGATCTCCTGACCTCGTGATCCGCCCGCCTCGGCCTCCCAAAGTGCTGGGATTACAGGTGTGAGCCACTGCCCCCGGCCTGTTTTTGTTTTTTAATAATTAAACTGGTAATAAAATCTGACCTGAATTCATTTAGCAGAATACCCTGACCTAAATTCACATAAGTTATATAAACGTAGACTTTATTTACTTTGCCAGATAAGATTTTTCCTTTATTTCATTATAGAAATATTAATGTGTTTGCTTACTCATTCCTGTCCTAAACCTCTGAATGGATGGATATTAAGTAATATAAGGGGTATTTACTGTAGTATTTTTCTAAAACCTCAGAAACTTTGAATAGTGAAACATACCTGACCCCAAGGTTTGGATAAGGGATTATGGACCTTTGTAGAGTATACTCTTTAAATTTTAAAAGATTAGAGGGAAAGAAGTTAAAGGGAGGGGAGGGTATACAGTGGAAAGGGAGAAGTTGATTATAGGTCAGAGAAGGTTCTAGAGAATGCAGAAGGGGGTTCTAGGTAGGTCAGAGTAGCCGCTAGCCATATGTGGCTATTTAAATTAATTAAAGTTAAATGAAATTTAAAATTCAATTTCTCAATTGCTTTGGTAGCATTTCACTTGCTCAATAGTCACATGTGCTAGTGGCTACCGTGTTAGTGCCAATATAGAACATTTTCATCATTGCAGAAAGTTATGTTGGACAGCACTACTTAAGAGCAAAAGTCGGGGCAAAGGGGTGAGTATTAGCCTTGTATAAAGGAAGAGACAGGAAAGAATGGAAGTTCAGATGATTAAAGAATTTGGATGAAAGTTATTGAGAGCTTCTTAATCCTCAACTCTGATTTTTTTATTTTTTTCTTTAATGGTTGGAAGCAAAGGCATCAAATTAGTCAGAAAAGGAAGGAAGGGAATGGGCAGATTAGGAGAGAATGGCTAAAGTCACTATCTTATCTCCAAAGGCAGCTGTCCTTGTTCCTCACTATGTCTCATTTAACCAGTCTGAAGTTCAAATCCATTCTTCTTGTACAGTAGTCCCCCCTTATCCATGGGGGATAAGTTCGAAGACCCCTGTGGATGCCTGAAACCTCAGATATTACCAAATCCTTTATGTTCTATGTTTTTTTGATCTAGATGGCTACTAAGTTACTAACAGGCATGTAGTGTAGACAGTGTGGATATGCTGGACAAAGGGATGATTCAAGTCCTGGATGGACCAGAGCAGAACCTCACAAGATTTTATCACACTACTCAGAACAGGGTGTAATTTAAAATTTATGAACTGTTTATTTCTGGAATGTTCCATGTAATATTTTCAGACCATGGTTGACTGCAGGTAACTGAAACCCTGGAAAGCGAAACCACAGATAAGGGGGCACTACTGTATTCTAGACATGCACTAACTCTTTCCTTGTGATGACTTGCATCTTCCCCACCATTTGCATTAGGAAATTCTGTTATATAGTTTTTTTCCATACAAAAGCCAACAAACAAAAAGCCCTTTGGTATCTACCCACAGACTACTTAGCAAGGCCATGTCTTAATATTATTTTATGCCTTCCACAGCAGCCATCCATCCATCCACTGCTCTGCCTTCTGACCCCCTTCTCTAAATCAAAGTGGCTACTTTTTTACTGCTCTCCACATGGGCCAGCAGTGGCCTGCTTTTGCTTTGCCCCAGATGCTATCCTCCCCTACCAGGGCATCTTATTCTTTGGTTTAAGTCCTACTTTAGTTCTGCTTTCTTTTACCAGGAATTCAGAGAGTTATTAATCTTTTAAAATAGCAAGCACTCCTTCAGAGCTGTTAGGAGACTTAGAGTTTATTACAGTTAGATTTAAATCAGTGCCACTTTACATTTTTTTATTCCTTCCAGTTCTTTATAACCTTCCCAAAATAGTAAATCATGTTCTCTCCATAGTGTGGGAAATTCTCCCCAGTCTTCTTCTGTCTGATGTATATTTTCATTATTTGTTCCAGAATTTTATAATGGTAAAATATTTTTTATAAGAAAAAGTATTAGACCTGGAAGGAACTTCAGAGATCATCTGCTCAAACTACCATATTTCGCAATTGAGAAAACCAGGATTCAAAGAAGCTTAGTGATTTGCCCAAGGACATTTCCTAATTGTCAGCAGAGTGGGGTTAAGAACCCAAGGTTCCTGAAGTACACACGATTTCCTTCAGAATTTTTAATATAACATATATGGTGAAGGGAAATGAGTTCAGTAATTACTTATTACTAATGAAATGCAAAGTGTTTTAATCCCAATATAAGGTTATAATATTTTTCTTTACATTCTTTTTTTAGTAAGAAAAATGTAGTTTTGAACCATCATATAATACTAGAACTAATTAGGAGAAATTTAAATCCTCTTTGCTTTATATAAGTATAGTATATATTTATTTAGCAGAATAAATGTTTATGGTTGAAAATGGCTGGGTGCAGTGGCTCATGCCTGTAATCCCAGCACTTTGGGAGGCCGAGGCGGGTGGATCACCTGAGGTCAGAGTTCAAGACCAGCCTGACCAATATGGCGAAACCCTGTCTCTACTAAAAATGCAAAATTAGCTGGGCATAGTGGCACATGCCTATAATCCCAGCTACTTGGGAGGCTCAGGCAGGACAATCACTGGAACCTGGCAGGGGGAGGTTTCAGTGAGTCGAGATTGTGCCCCTGTGCTCCAGCCTGGGTAACAGAGTGAGACTCTGTCTCAAAAAAAAAAAAAAAAGTTTATGGTTGAAAACATTATTTAATGTATAGTTATGTTGCTTAGAAAATTCTGATTATTCACTGGGATCCTACCTTTGAGTTCTAAATAAGTATCACAAAAATTATTTTTTAAAAAGTTAATATTAAAAGTATATGCCCAATTTGTATGTCTTATTGAAAACATCTTTGAAAAACAGTACTTTTGGTGTGGTATGTGGTAGGTAAGACTTTGTAAGTTAAGTAGTTGTTCACTGAATGTTAGCATCTTTTTTTTTTAATGTTCATATGGCCTTTTTTGCTGTTTATAAATTGTATAAACTATGTTCACTATTTGATCCTGTCAACCAATATTAGGAGTAACCACTGCATTATATTTACATTTGACTCTATGATAATATGTAATATTCACATTTTGACTCTCTTTGGGAGAAATAAAGAATAAATGTTAGTTCCCAGGCCAAAATAACAGTTGATACTTTCTTCTGCATCAACATTGCATCTGTTAGACTGGAATGAAAACAACACATATTCTGATTAAAGGCTATGTTTTATACTTTTCAAGTAATTATTTTCAACTTTTTTTCCTTTTTTTTTGAGACAGAGTTTTGCTCTTGTTGCCCAGGCTGGAGTGCAATGGCGCGATCTCAGCTCACTGCAACCTCCGCCTCCTGGGTTCAAGCGATTCTGCCTCAGCCTCCTTAGTAGTTAGGATTACAGGTGTGTGCCACCACGCCCAACTAATTTTGTGTTTTTAGTAGAGATGAGGTTTCTTGTTGGCCAGGCTGGTCTTGAACTCCTGACCTCAGGTGATCCGCCCGCCTCGGCCTTCCAAAGTGCTGGGATTATAGTTGTGAGCCATTGTGCCTGGCCTATTTTCAGTATTTTTGTTTAAATTTTGTAAAAAGGTAAAATAAATGATTTTTGAAAATAGCTGGAGTTGTTTTCATAGAGTCTGTGGTTATAGGACTATTTAACTATATATTGAGTAAAATCTATGCTATGTCAAGTTTTATTCAGTTGTCCCTAGTAGAATATATTTCTCTTTTAATTCTGTATACAGTATGAGTAACTCCAGTTTAAAACACTGGTATTTTAATGAGTTTAAATTGTACTGTTATATATTATGATACATATTTTTCTTCTGGCTGTGGTTTAGTTTTTAAAATTTTTGATGTCCATTTTAATTTTTAGAAATAAAAGCTTAAAAATATGGGTGGAAGTAGATTTCAGTTTGATGATTATCTTGGTGAAAGTATAGTACCTGTGAAATGGTGGTAATAATTTGATTCTTTATTCTATTTTGATTGTAGCTCCTTTTGTAAGGAGCATTTGTAAAATTTAGTTGCTTTAGAGTTATACAAATCCTTTTATTACCATTTATTAACTGTTTGTTGTTTTAGGACCTGATCCCAACCTTGAAGAAAGTCCTAAAAGAAAAAATATTACATATGAGGAATTAAGGAATAAGAACAGAGAGTCATATGAAGTATCTTTAACACAAAAGACTGACCCCTCAGTCAGGCCTATGCATGAAAGAGTGCCAAAAAAAGAAG
>hsa_circ_0000088	chr1	78324622	78327007	+
CTTGCAGAACACAGAGAAGTACGGCATACCTACAGCCTGGAGTCCCTTTGTCACTGCCCATTTTACGAGGAAGCCATGCATTTAGTTGAAGAAGGAAAAATTTACTCCAGAGTACTGAGGTACCATTTCAGTTTTGTTTATGTTTATGAAGGATATTAAGGTGTTTGTGTGGTACTTACTAAAAATGTTTATGAAAATAGGAGAAAATATGTTTTTAGGTCCAAGTAAAGAAAAAATTATTTTTACATGTTCTGTCAGTATTGAAAAAACATGTTTTATATTAAGGTCCTGAGGTTAAGCCTTGTTTGAATCCAAATTTATAGTAGGCTTGATCTTGAATGTAGTTTAACAATTGTCTCCCCTGTTTATTACATAGAACTGAAATGTTGGAGTGCCTAGGAGACAGTGATTTTCTTGCCAAACTTCACTGTATTCGACAGGCTTTTCAGGTATTTTTTTAACATTAAGTGACTTCACCCAGCCACTCATCCCCACCCTCATGCTGTAGAGTCCAGTGCAAATAAACAGGACAGCTCTGTGCTCTTGATTATCCCTATTCCTAATGACAAATATAAAGTCCACTAAACTTATTTTTCCTCCCTGCTACTTGCCTTCATTTGTTTCCATATTTCATTATCCTCTCCCATGGCTTCCCAGGCCCACGACACTTTGTCAAAACAGGATATTTTGATACTTCAGGAGTGTAAAAATGGCTGCTTAAAATAAAAACACTCTTTCTTATTAATTAGTGTGTATTTGAGATTTAATTTCAGTCAATTATAAAATTGATTTTCTAAAAAGAAAATAACAAGAATATATTTGTTTTCTTATGTTTTGGGGCTATAGGAAATTTATTTGAGACTGTAATATGATTTTGAACAGAATTTAAATTCAAATTTAACTCCCTTTAATCTTTTTTTGACTATAGGTTTCAAGAGTTCTTTTTATTTTAGTAAATTAGGACTTTCTCTGTGAGCTGCCTGTTGAAATAGCACCACATGCAATGCATTAACTGTTTTAGGATTATTTGTGCTATTAAGTTGAATGTCCATTCACATTCATTATAGGTCTCTTTTTTCTTTGGGGATGAATATTTTTTCAGGTAATTCTTTCAGAATCAGCTAACAGGATATTCCTCGCTGAGAGCGGAAGGAAAATTTTATCAGCTTTAATTGTGAAAGCACGAAAGGTAAACTTGTTCTGTTGGCAAGATTTTTACCATTTACAAAAGTTGTTTTTACCCTTTGAACTGAAGATTAAGACATTAAATTTTTGATAGAAGAAAAATTTTTGTGGATAGTTGAAAAGGGCATTAAGTTATGCTCGGGTTGAACTATGTATAAAGTCCACACTATTTCAACCAAGTTGTTTCTCATAAATTATTTCCAGTTTGCCATAAACTCTGTAAATGTCATGGTGAGAATTATCATTAGATCTGCTGCTATAACCATCACTGTTATTATTACTAATGCCTCCTCTTTTATTACCTCAATCCTGTTCAGGAAGAGGGTTACAGGAAATAGCGTAGGTCTCAGAAATCTGGAATACAAATTGAACTGCCTCATCTTCATGTAGTTGAATGAGGCAGAAGCAATGACAAGAACTTCATTCAGACTGTAAGGAACCACCTTACTTTATGCAAGGTTTGTCCAGATGATGATAAAACAAAACAAGCCTTCCTTGAGCCATTTGCACACCTAGTTTTCAGACTCAATCCCTTTGAACTTTAATTCTTTCATTTATATAATAGAATTGTATTTATATTACCTCATTTCAGAGGGTTTTTAGGATGATTAAATAAATGATAAATGGGAAGCAACTTAAAGAATAAAGTGTTAAGTAGTGTAAAGCTAAGTATATGTAAGGTGATACTATTAATACATGCAATTCCCAATGTAAGTCTTGTGTTGCTTTCTTGGCCTTCTCATGACAGATAAACTCAGTGATTTGAACTAGGGTTCCTCCAAAAGAAGCAGAACTGCAACAAAAGCCTCACATAATGTCTGCTATAACCAAATTTTCATTTTAATTACTGACCAAAATAGGCATACATATTTGAGTAATAAATAGTTTGCTTGTGACATTTTACTGACATTCTTTATCTTGGCTTCTGCAAAATGTTGCAATAGCAAAGTAGTAAACCAGATAAATTTGGCATACCTTTAAAATGTATTTTAGTTCAGTTACCTAGTAGAATTAAGATCTACCAGACTTATTTGAAGAGTAACTTTCTTTGTAGCTTGTTATAAAGTTGAGTTTAGGGTTAAAATGTGTTTTCTTCTTCAGAATCCAAAGAAGTTTGAAGATGTTTTTGATGAAATGATCTATTTTTTAGAGCAGACCGATCACTGGGGTAGTACTGAAATGGAACTTGCTGCTAGAGGG
>hsa_circ_0000566	chr14	97299803	97327072	+
[truncated: 12,839,807 more chars]
