# Supplementary material for: Identifying Circular RNA and Predicting Its Regulatory Interactions by Machine Learning
Source: Front Genet. 2020 Jul 21;11:655. doi: 10.3389/fgene.2020.00655 (PMC7396586; doi:10.3389/fgene.2020.00655)
Supplement: Supplementary file 2 [file Data_Sheet_2.ZIP › training_positive_data/circRNA_TR_positive_fasta]

>POU2F2	chr17	61906853	61909387	+
CTGATTGTGAATGATAAGAGCCAAAACCTCCGGAGGCTGCAGGCACAGAGGAACGAACTAAATGCTAAAGGTGAGTGGAGAAAGATGGGAAGCCGCATGTGGGCAGTTTGTCTGAGGTCTGTCCTTATCTCCCTGCACTGTGTCTTCACAGCAGTGCTTACTGTTTTCTCCCTGTCATCATCTAGTAGTTTCACATGCATCTCTTTTTCCTGAGCCCTATTGTAGCCTCCTTAAATACATGAATTTTGACCTTTGGCCTTCCTTTAATAAGAGTGATGCTTAGCTCATGCACGTAGAATTGGGTCCTGGAGACTCCAAAGGAGTAGCTAGGTGACCACTGTGTCTGTTTGCCATCTAGTTCGCCTATTGCGGGAGGAGCTACAGCTGCTGCAGGAGCAGGGCTCCTATGTGGGGGAAGTAGTCCGGGCCATGGATAAGAAGAAAGTGTTGGTCAAGGTAAAAGCAGCATGACCCCAGGGACCAGCTCGGTCTCCACTGCATTCCCACCCCTTTGTGTGTAGCCTCGGGAGACAGGGTTCTGTGTTCTGTCAAGGTATTGTGGGATTCTCATAGGTCTTCCTGGGTAGGATTAGTGATTTGGTGGCTGTCAAGGAAGGTCATGAGCCCTTGTTTCTTTAGGTACATCCTGAAGGTAAATTTGTTGTAGACGTGGACAAAAACATTGACATCAATGATGTGAGTGTAGCAGGTGAGGTGGTGGTGGTGGTGGGGTCAGCTCTTACTGTACCACTTCTGAAACTCGCCCCCTTCACCCAGGTGACACCCAATTGCCGGGTGGCTCTAAGGAATGACAGCTACACTCTGCACAAGATCCTGCCCAACAAGGTAGACCCATTAGTGTCACTGATGATGGTGGAGAAAGTACCAGATTCAACTTATGAGATGATTGGTGGACTGGACAAACAGATCAAGGAGATCAAAGAAGTGATCGAGCTGCCTGTTAAGCATCCTGAGCTCTTCGAAGCACTGGGCATTGCTCAGCCCAAGGTGAGGAGCAGGGCTTCTCTGAGAGGGCCAAGCTGTACTTACTCCTCCTGCCCCAGCCAGCCCTACTGCAGGGGTTGGGGAGGCACCGGGATAGGCTGCATCTTGCTTGGGCTGGCCCTCCCCCTGAAAAGAGTGGCTGGGGAAGTGTTCCTAGGGCGGTGAGGTGGTTTGGATAGAAGGGACCTTGATGTTCCTTTTTTTTTTTTGTATCCCTAACATCTAGCAAGGGACCCAGCACTCGGTAAATGTTCACTGAATGAAATGAGGGGTGTAGCTTTCTGCCCTGAGTCCTGCTGTTCCCCTGTAGGGAGTGCTGCTGTATGGACCTCCAGGCACTGGGAAGACACTGTTGGCCCGGGCTGTGGCTCATCATACGGACTGTACCTTTATTCGTGTCTCTGGCTCTGAACTGGTACAGAAATTCATAGGGGAAGGTAACCATGGCTAGCAATGTGAGAAGCAAGAGGTAGGGGTAGGGGGTTAGAGAGCTAATAAGCTAATAAGCTCCCTAACACCAGCTCGGCCTCCACACAGGGGCAAGAATGGTGAGGGAGCTGTTTGTCATGGCACGGGAACATGCTCCATCTATCATCTTCATGGACGAAATCGACTCCATCGGCTCCTCGCGGCTGGAGGGGGGTTCTGGAGGGGACAGTGAAGTGCAGCGCACGATGCTGGAGTTGCTCAACCAGCTCGACGGCTTTGAGGCCACCAAGAACATCAAGGTAAGGTGGTAGCATCCTTGGGATGGGCCCAGGGAAGGCCTGGGTGCCACGCAGGCTGAGGAAGAGGTTTAGCTGATCCCCACTTGCTTTCTCTGCTCAGGTTATCATGGCTACTAATAGGATTGATATCCTGGACTCGGCACTGCTTCGCCCAGGGCGCATTGACAGAAAAATTGAATTCCCACCCCCCAATGAGGAGGTTTGTGATGGACACTGTGCAAAGTGGCTCTGGCTGTGGGGGTGGGGTGTGGGGCTCAGGCTTTTCCTTGCCATCTCCAGGCCCGGCTGGACATTTTGAAGATTCATTCTCGGAAGATGAACCTGACCCGGGGGATCAACCTGAGAAAAATTGCTGAGCTCATGCCAGGAGCATCAGGGGCTGAAGTGAAGGTAATTGGAGTACCCACTGAAAACAGGGCAGAGGCAGGAAGCTCTGGGCTCAAGGGCCACAGATGAGGGGCACAGCAGTGGGGCCTCAATTTCCTTTTCCTGTTCAGGGCGTGTGCACAGAAGCTGGCATGTATGCCCTGCGAGAACGGCGAGTCCATGTCACTCAGGAGGACTTTGAGATGGCAGTAGCCAAGGTATAGGCCTCCATCTTTGTGCCTTTGCCAGTGGTGGCTCTGGGGCAGTGGGCTAGGGCATGTGTGTGTTCGTAACTTAATGTTCATTCTCTCTCCCACCCCTAGGTCATGCAGAAGGACAGTGAGAAAAACATGTCCATCAAGAAATTATGGAAGTGAGTGGACAGCCTTTGTGTGTATCTCTCCAATAAAGCTCTGTGGGCCAAGTCCTCTAGGA
>REST	chr1	116939219	116940660	+
GTCATCATGGTCACAGGAGACCATCCAATCACAGCTAAAGCTATTGCCAAAGGTGTGGGCATCATCTCAGAAGGCAATGAGACCGTGGAAGACATTGCTGCCCGCCTCAACATCCCAGTCAGCCAGGTGAACCCCAGGTAAGGCAGGAAGCTCAAATCACAGTCTGCTGTGAACAAGCAAATAGTGATGGTTTAAAATCTTCAGCGTGGTTCTATAATGGTTTGCATCTAGGCTTGCTCTGAGTAGGAAATGTACCTGCACTGCCAGAAAGCAACCTTGTCATTCCTAAGAAGGGTTTTAAGTAAGAGCAAGTCATAATAATTAGCACTTAGATGGTATTTACTGTTCTAAGAGCTTGATATGGTGACCTATTATTTGCAGAGCAGGGAAGGTAAGGATTCAAGAGGCTTTTGAAGTACCTCAGAACTGGTGAAATCATGCAGTAAATTCAGCAGTCTAGCTTCTGATTTCATGCTGTTAACCACTGAGCTCTACTGCCTAGCACCTAGCATCTTGACACTTTCCAGGTCCACACTAACAAAATAAAATAAGGAAGGGACAATTACTTAGGCCATTCAGGCAAACACAGGAGACATTTGGCAATGAAGTAAAACAGATAATAGCAAATTGGTTTTGTTTTAAGGTTTAGGGCCCTTTCACCCTATGTTACGGTTAGAGGAGGGTTTGGTCTTGTATCAGCTCTGCCACTTTCTAAAACTTGGTTATATTTCTTTTTTTCTTTGATGGAGTCTCGCTCTGTCATCCCGGTTGGAGTGCAGTGTCATGATCTTGGCTCACTGCAACCTCCACCTCCTGAGTTCAAGTGATTCTCCTGCCTCAGCCTCCCAAGTAGCTGGGATTACAGGCCCCAACCACCATGCCCGGCTAATTTTTGAATTTTTAGACCACCATTTTGGCAAGCTGGTCTCGAACTCCTGACCTCAAGTGATCCACTCACCTCAGCCTCCCAAAGTGCTGGGATTACAGGCATGAGCCACACACCCAGCTAAAACTTGGTTATATTTCAGCATGTCTAATAAAGATAGGGAAAGGAAGAATACAGACAGGCCTGCCTTAGAGATCATCATGAGCCTCAAATGAGATAAAATATATGAAAATGCTCTGTAACCTGTAAAGTACTGAACACTTAATAGCTTTTATGTGCTGGGGAAAATTCCTTCTTTGTTTTGTTTACAAAGTGATCTGCATAAGAATATCCCCTCTTGAGGTGATGGACACATGCTGGTGATGTGATGCGTGACTTTTTTTTTTTTTTTGTCCTAATTCTAGGGATGCCAAGGCCTGCGTAGTACACGGCAGTGATCTAAAGGACATGACCTCCGAGCAGCTGGATGACATTTTGAAGTACCACACTGAGATAGTGTTTGCCAGGACCTCCCCTCAGCAGAAGCTCATCATTGTGGAAGGCTGCCAAAGACAG
>SIX5	chr19	7607446	7619609	+
GCTTGCAGGGTGGCCCCCGCTCCGACTTCGACATGGCCTATGAGCGTGGCCGGATCTCCGTGTCCCTGCAGGAAGAGGCCTCCGGGGGGTCCCTGGCAGCCCCCGCTCGGGTAAGGCTTGGGACCCTGCCCGGTGGTGGAGCCCGCAGGGGAAGGTGGCTGGGAGGGAGCATCAGGAGGTCACAAGCCTGCCCCACTCAGACCCCCACTCAGGAGCCTCGTGAGCAGCCGGCAGGCGCCTGTGAATACAGCTACTGTGAGGATGAGTCGGCCACTGGTGGCTGCCCTTTCGGGCCCTACCAGGGCCGCCAGACCAGCAGCATCTTCGAGGCAGCAAAGCAGGAGCTGGCCAAGCTGATGCGGATTGAGGTGGGCAGCCGAGGGGAGCTGGGCACAGGGCGCAAGGGAGGCCTGGCTGCGCCCATCTCAACCCCCCTACCTCCCCAGGACCCCTCCCTCCTGAACAGCAGAGTCTTGCTGCACCACGCCAAAGCTGGCACCATCATTGCCCGCCAGGGAGACCAGGTGAGGCTGACCCCTGACCTGTAACCATGCCACCTGAGATCATTCCCTATGACTTCTGTGACCTCTGATCCCTGCCCTTTGACTGTAAGACCAGCACCTTCTCCCATAGAAGCAGACCTCTCTCATCCTATCATTTCCAACCTCTAACCCTTGGGTCCTGTGACCCCCACCCCCTAACCCCACCCTATGTCCTCTGGACCTGTCAACCCTTCACCTGTGACCCCTGAACCTTTTGCCCTAGGACTCCAACTCCTAGATCTCTCCTGCCTGCCCTGGCTCTTCCTGTAATTCTGTTTTCTGAACTTCTGATCCTGCAGTATTCACTAACATGTCTGCTTCTCATGCTGACCGCTGCCAGGATAGGGGCTCAATAAATGGCTACAAATCGCCATCTGGCCTCGGAAGGCCATGAACCAGCCCTGGGTCGGGGTTTCAGGGCCTTGTGGCGGCACCCAGGATGTGTAGGAAAATGTATCCTACCATTCTGTCCACTGTCCATATGGGGAAACTGAGGCCCATCAAGGGTTAGTGACCCGACTACCAGCTGAAAGTCAGGAAGCCTCAGGGTAGGAGGAGGAGGAGGAAGAAGAAGAGGAAAGTTGAAACCCACACTCTGTCCCCAGAGTGTGGCAGATGATCTAGAAAGTTCTCTGCTTCCTCATCAGTGGAATGAGGTAATAAAGAAGAGATGCCTAGTTCGCAGAACCCCAGTAAGACTTCTTTTTTTTCTTTTTTTTTTTTTTTGAGACGGAGTCTCGCTCTGTCACCCAGGCTGGAGTGCTGCAGTGGCGTGACGGTGGCTCACTGCAAGCTCCGCCTCCCGGGTTCACGCCATTCTCCTGCCTCAGCCTCCCGAGTAGCTGGGACTACAGGCGCCTGCCACCATGCCCGGCTAATTTTTTGTATTTTTACTAGAGAGGGGGTTTCACTGTGTTAGCCAGGGTGGTCTCGATCTCCTGACCTCGTGATCCGCCCGCCTAGGCCTTCCAAAGTGCTGGGATTACAGGCGTGAGCCACTGCGCCCGGCCTTTTTTTTTTTGTTTTGAGACAGAGTCTTGCTGTTGTCACCCAGGCTGGAGTGCAGTGGCACAATCTCAGCTCACTGCAACCTCCGCCTCCTGGGTTCAAGCAATTCTCCTGCCTCAGCCTCCCGAGTAGCTGGGATTACAGGGTTGTGCCACCACGCCTGGCTACTTTTTATATTTTTAGTAGAGATGGGGTTTTGCCATGTTGGCCAGCCTTGTCTCAAACTCCTGACCTCAGGTGATCCGCCTGCCTCGGCCTCCCAAAGAGCTGGGATTACAGGCATGAACCACTGTGCCCAGCCTACTGAGACATTTTTGATTGTTAGGATTTCACAGGGTGCTGTTCCTGACACCTGATGGGTAGAGATCAGGGATGCTCAAATGTACAGAGCAGCAGGCCGGAACCATACAGTCCATTATCCACAGTGTGGGGTTTGCAAGAGTGACAAGTGGTCAGGGAGGGTGTTTAGCAGCAGCTTATAGGGAGCGGGGGCTTGAGGTGACAGTGAGCTGTCATAGGCACTGGGACCCCAGCTCTGCCCCAGGCTTGGGGGAGAGAAGCCTGGGGCAGGGTTGGGGTGGGGTGGGAGCTGTGGTCCCACTGTTAGCCGGCTGGAGTGTTGCTGTGTCACTTGACCCAGTGACTCTGCTGTCCCCTTGAACCACCCATGGCAGGGATGGGCTCTTTTCTGGAGAGGAAGTCAAGGCTTTTGCCAGCTGTTCTTAGAATAGCTGAGGAAGTAAGGTTACCCTGTGGCTTCTTTGGGGGCCCCTGGGCCCTGCTTATCTGGGAGACTGCTGGCCACAACCCAGCCCTGGCCTGTCAGTGTACCACGCTGGTCTGCAGCCCCTCAGAGCTTCTCTGCGTTGGCAGGACTTTTGTTAGGGACCCTGTGCTCTCCTGTGCTTCTCCTTGAAACTTTTTTTTTTTTTCGGAGACGGAGTCTTGCTCTGTCGCCCAGGCTGGAGCGCAGCGGTGCGATCTTGGCTCACTGCAACCTCTGCCTCCCGGATTCAAGTGATTCTCCCACCTCAGCCTCCCTCGAAGCTGGGACTACAGTCACGTGCCACCACGCCTGGCTAATTTTTGTAGTTGCACTAGAGATGGGGTTTCACCATGTCGGCCAGGCTGGTCTCAAACTCCTGGCCTCAAGTGATCCACTCGCCTCAGCCTCCCAAAGTGCTGGGATTACAGGCGTGATCCTCGGCACCTGGCCACAGTCTGGAAATTCTGTCTTAGAAGGTTCCAGCATGTGTTTATATCTCCTGGGACTGTGCCTCACCCAGGGGTCCCTGCAGTGTTTTGGCAGGTGGAGCTTCACTGGGTACCAGACAGGTTGGTGTGGTGGATAAAGAAGGAATCTCTCCATTTCTGGGCGGTTTCAGTTCCTTATTTATAAAGGGATGGAACAGGAAGGTTTCTAGCTGGTCAGGCTACCCAAAGAAGAAAGAAACGTGTTTACCCAGCATTTGCCCCATCTCGAACTGTGTGCTGCTGGCTGGACAAGAGGCAGGAAAATGGCTGGGCACGGTGGCTCACGCCTGTAATCCCAGCACCTTGGGAGGCCGAGGTGAGAGGATCACTTGAGGTCAGGAGTTCGAGACCATCCTGGCCAACATGGTGAAACCCCATTTCTACTAAAAATTCAAAAATTAGTCAGGCACGATGGCGGGCGCCTCTAGTCCCAGCTACTCGGGAGCCTGAGGCAGGAGAATCACTTGAACCCAGGAGACAGGTTGCAGTGAGCTGAGATCGCACCCCTGCACTCCAGCCTGTGCAACAGAGTGAGACCCTGTCTCAAAAAAAAAAAAAAAAAAAAAGTGGGCAGGGAAAACCCTTAGTGGTCCCTGCCCTTGGGCAGCCCACCGTATTCTGAGAGACATGACTCAAAGGATTACACAAATTCTTGTAAAATCATAAGTGCTTAGTGTCACAAAGGAAATGATCTTGGCACTACAAAGTCTGGCTTAGACAGGGTGGCACCTCTAAGGGCATGACCTAAGAAGGAAGGAGGGGGAGGAACAAACTGGGTGCAGGTGGGAGGAAAGGTCATTCTAGGCAGAAGGAAGAGCTTGTGCAAATGTTGTGTGGTGGGAAGAAATAGGTTGATCTCTAAGAAATAAAAAAGGAAGTCAGTGGGCCTCAAGTGAAACAATATTTTTTGGGGGGGTGTAATGGTTTTATTGAGCTATAATTCATGTACTATACAATTTACCCATTTAAAGTATATACTTTAGGCTGGGCACAGTGGCTCACGCCTGTAATCCCAGCACTTTGGAAGGCCGCGGCGGGAGGATCTCTTGAGTCCAGGAGTTCGAGACCAGCCTGGGCATCATGGCAAAACCCAGTCTCTACAAAAAACAAACAAAAAAAATTAGCCAGGCATGGTGGCGCATGCCTGTAGTCCCAGCTACACGGGAAGCTGAGGCAGGCATAAGCCACTGCACCTGGCCATGCCCACCTAATTTTTGTATTTGTAGTAGAGACAGGGTTTCGCCATGTTGGCCAGGATGGTCTTGAACTCCTGACCTGAGGTGATCCGCCTGCCTCACCCTCCTAAAGTGCTGGAATTACAGGCATGAGCCACTGCACCCGGCCTTATGTAAGGGCTTCTGTGTAGACATATATTTTATTTATTTTTTTAAAGGTGGGGTCTCACTATGTTTCCCAGGCTGGTCTTAAACTCCTGGGCTCAAGTGATCCTCCCACCTTGGCCTCCCAAAGTGCTTGGACATATGTTTTCATTTCTCTTGGGTATATACCTAGGAGTTGAATTGCTGGGTTATAAGCCAATTCAATTTTTTTTTTTTTTAAGAGGGAGTCTCGCTATGTCGCCCAGGCTGGAGTGCAGTGGCGCGATCTCAGCTCACTGCAACCTCTGCCTCCTAGGTTCAAGCAGTTCTCCTGTCTCAGCCTCCTGAGTAGCTGGGATTACAGGCACACGCTGCCACGCCCAGCTAATTTTTGTATTTTTAGTAGAAACACGGTTTCACCATATTGGTCAGGCTGGTCTTGAACTCCTGACCTCAAGTGATCCATCCACCTCAGCTTCCCAAAGTGCTGGGATTACAGATGTGAGCCACCATGGCCAGCCTCTATTTTTAATTTTTTTAAGCACTGTGTGTTTGTTTGTTTCTTTGCTAGACTGTTTTCCAAAGCAGCGGCACCATTTTACATTTCCACTGACAGTGTATGTGAATTCCAGTCTCTCTACATTCTCTCTAACCCTTTGTAATTCTAGCCATCTTTGTGGGTGTGAAGTGTAGTATGTCATTGTGGTTTTGCTTTGCATTTCTCTAATGACTTGACGTTGAACAGCTTTTTATGTGCCTATTGGCCATTTGTATATCTTCTTTGGAGAAGTTTTTATTCAGATCTTTTGCCCATTTTACTCTTACTTTTTTTAGAGACGGGGGTCTCACTATGTTGCCCAGGCTGGTCTCCAACTCCTGGGCTGAAACTATCAAGCGATCCTTCTGCCTTGGCCTCCCAAAATGCTGGGATTGCAGGCGTGAGCCACCGCACTTGGCCTTTAATTTATTTTAGAGACGGGGTCTTGCACTGTAGCCTAGGCTGGAGTGTAGTGACGCTATCATAGCTCACTGCAACCTCAAACATCTAGGCTCAAGCAATCCTCCTGCCTCAGCCTCCAGAGTAGCCAGGACTATAGACACATGCTACCATGCCTGGCTAATTAAAAATTTTTTTTTTTTTTTTTTTTTTTTTTTTTTTTGTAGAGACAGGGTTTCACTATGTTGCCCAGGCTGGTCTTGAACTCCTGGGCTCAAGCGATCTTCACACCTAGGCCTCTCAAAGTTCTGGGATTACAGTTGTGGGCCACCACACCCAGCCCCTTCAGTATACTTTAAATCAGGGGTGTCCAATCTTTTGGCTTCCCTGGGCCACATTGGAAGAATTGTCTTGGACCACACATAAAATACACTAACAGTTATAGCTGGGCATAGTGGCACACACCTGTAATCCCAGCACTTTGAGAGGCCAAGGCGGTTGGATCACTGAGGTCAGGAGTTCAAGACCAGCCTGGCCAACATGGTGAAACCCCGTCTCTACTAAAAATACAAAAATTAGCCAGGCGTGTGGCAGGCACCTTTAATCTCAGCTACTTGGGAGGCTGAGGCAGGAGAATCACTTGAACTCTGGAGGCAGAGGTTGCAGTGAGCCGAGTTTGTATCACTGCACTCCAGCCTGGGCAACAGAGCAAGACACCGTCTCAAAACCAACAAACCAAAAAACCCCACTAAAGATAGCTGATGAGCTAAAAGAAAAAAAATCGCAAAAAAAAAAAAAAAATCTCATAATGTTTTAACAAAGTTTATGAATTTGTGTTGGGCCAAATTCGAAGCCATCCTGGGCCACGTGCAGCCCGTGGGCAGCAGGGTGGACAAGCTTGCTTTAAATCATCTCGAGATTACTTATAATACCTAATACAATGTAAATGCTATGTAAATAGTCATTATACTGTATTATTTAGGGAAAAACGGGGAAAATAGTCTGTAAATGGTCTGCGCAGGTGCAATTTTTTTTTCCTGAATATTTTAGATCCAAGGTTGGTTGAATCCTGGGTATATGGAACATATATATATATATACACACACATATATATACACACATATATATATAGAGAGAGAGATGCTGCTCATCTATATATAATCTATGTAAAAAAATTTTTCTTTTTTTTTTTTTTTTTTTGAGACGGAGTCTCGCTCAGTCGCCCAGGCTGGAGTGCAGTGGCGCGATCTCGGCTCACTGCAAGCTCCTCCTCCCGGGTTCACGCCATTTTCCTGCCTCAGACTCCCAAGTAGCTGGGACTACAGGCGCCCGCCACCACGCCTGGCTAATTTTTTGTACTTTTAGTAGAGACGTGGTTTCACCGTGTTAGCCAGGATGGTCTCGATCTCCTGACCTCGTGATCCGCCTGCCTCAGGCCTCCCAAAGTGTTGGGATTACAGGCATGAGCCATCGCGCCCGGCTAAAAAATATTTTTATATTTATTTATATTTATATATAGATGGTGCTTATATCCAAAGTCTTTATTCTCTCCTTCATGTTTCTTTTTTTTCTTTTTTTTTTTTTGAGACGGAGTCTCGCTCTGTCGCCCACGCTGGAGTGCAGTGGCGCGATCTTGGCTCATTGCAAGCTCCGCCTCCCGGTTTCACGCCATTCTCCTGCCTCAGCCTCCCAAGTAGCTGGGACTACAGGCGCCCGCCACCACACCCGGCTAATTTTTTGTATTTTCAGTAGAGACGGGGTTTCACTGTATTAGCCAGGATGGTCTCGATCTCCTGACCTCTTGATCCGCCTGCCTCGGCCTCCCAAAGTTCTGGGATTACAGGCGTGAGCCACCGCGCCTGGCCTTCTTCTTCTTTTTTTTTTTAAAGACAGTGTCTCACTCTGTCGCCCAGGCTGGAGTGCAATGGCATGATCTCAGCTCACTGCAACCTCAGCCTTCCAGGTTCAGGCAATTCTCTTGCCTCAGCTTCCTGAGTAGCTGGAATTACAGACATGTGCCACGACGCCCAGCTAATTTTTTTATTTTAGTAGAGACAGGTTTCGCCACGTTGGCCAGGCTGGTGCCGAACTCCTGGCCTCAAGTGATCCCCCCTGCCTGGCCTCCCAAAGCGCTGGGATTACAGCCGTGAGCCACCGCGCCCTGCGCCTTCATATTTTTCTTAACCCTTCCTTTCTTCTTTAATTTTTTCCTGTGGGGGCATGTTGACCTGAGCTGGGGTCCACGCTGTCCGGGTTCTGTGTTCATCACATCCCCTGCCCGCACAGGACGTGAGCCTGCACTTCGTGCTCTGGGGCTGCCTGCACGTGTACCAGCGCATGATCGACAAGGCGGAGGACGTGTGCCTGTTCGTAGCGCAGCCCGGGGAACTGGTGGGGCAGCTGGCGGTGCTCACTGGCGAACCTCTCATCTTCACACTGCGAGCCCAACGCGACTGCACCTTCCTGCGGATCTCCAAGTCCGACTTCTATGAGTATGACAGCCCGAAGTTGGAGTGTGGGTGGCACTCGGAGGACCCCAACCCGTGGGAGTGGCCAGAACCCCATCCCTCAACCTCACTCCTGGAAGAGCAGAAGGGAGCCCCCAGATCTGGCCTCCCAGCGCCGGTGTAGGACGGTTTTGAGGCCTTCCTCTTTCATCCCAAGTCTGTTCCTGCAGGATCATGCGCGCACAGCCCAGTGTGGTGCTGAGTGCGGCGCACACGGTGGCAGCCAGGATGTCGCCCTTCGTGCGCCAGATGGACTTCGCCATCGACTGGACTGCAGTGGAGGCGGGACGCGCGCTGTACAGGTGCAGCTCCCACCGCGCTGCTCAGGCCCGGCCTAGGGGTGGGGACCTGGGGGTGGTCAGACCTTGCTGACCTCCACGCCCACTCAGGCAGGGCGACCGCTCCGACTGCACTTACATCGTGCTCAATGGGCGGCTGCGTAGCGTGATCCAGCGAGGCAGTGGCAAGAAGGAGCTGGTGGGCGAGTACGGCCGCGGCGACCTCATCGGCGTGGTGAGCGCGACCCCCACCCACTGACCTCTGGCCTTTTCCAGGCCAGTCCCTCGACAACTCACACACATCATCCCGGGTAATCCAGGGAGTGGTGAATGCAGCTCCCGACCTCTGAGGTCACCCAGTCCACTCCCCGCCCAGACCTCATTTCGTTGGAAAAAGGGGATTCCGCCTGTCGTGGATCCCTGTCCTCTCCCTCTCCCCAGAGCTCTAATGGGTAGCGAGCGAGGCTTGCTTCCCTACACCCCCATTGCAGGGGAGCCCTAGATGGGGCAGTACAGCCCCCTTTCCACCCATCTTCGGCCTCCTCATTCCCCACCCAAGCAGCCCCAATCATGCACGCGGCCCCCCAGGTGGAGGCACTGACCCGGCAGCCGCGAGCCACGACGGTGCACGCGGTGCGCGACACGGAGCTGGCCAAGCTTCCCGAGGGCACCTTGGGTCACATCAAACGCCGGTACCCGCAGGTGCGGCCTGTTGTGGGCGGGGCAGAGAGGCGGAGGCGGGACTCCGGGGGGGTGGGGGCCGGGCCTAGTGTGTGGGCGGGGCTTACAGAGGGGCGGGGTCGAGGGAGGGGCCGAAGCGAGAGAGTGAGGGCGGGGGCTCTCGGGGGTGGGACCCAGGTAACGGGCACCCAGGAGCCCCGGCATAGGAGGGAGAGGTGGGACCTGGACAGCCGCTTCCCAGGTCTCACTGAAATGCCGGCCTCCAACGCCCCCAGGTCGTGACCCGCCTTATCCACCTACTGAGCCAGAAAATTCTAGGGAATTTGCAGCAGCTGCAAGGACCCTTCCCAGGTGAGAGCCGGCCGGCCCAGAGCGTGCTGGGAGATGTAGTCCGGCGTCCAGAGCATGCTGGGAGGGAAGCCTTCTTTCCTGAGGGATGCTGGGAAATGGAGTTCCGCGAAGAAATCGTGCCCCTGAGGGTTTCAAACCCTAAGTAGGACCCAGGTGCAGAGCATTCTGGGGAATGGAGTTCGTGTTCCTGAGCATGCTGGGAAACGAAGTCCTCGACCCCTGGCGTGCTAGTTAATGGGCTCGAAAGTAAATCAGTGGTGCCGGGGAGGGAGTCTTAGGCGGTGGACTTGGCGTAGTCTGCCCGGGAGTCAGGGCTTGCTGGGGAAGTCCACGGCCTGGACGTTGAGAGAAAGGGAGTCCTAGATCAGAATATGATGGCAGGGCCGTCATGGTGGCTCATGCCTGTAATCTCAGCACTTTGGGAGGCTGAGGCAGGAGGATCGCTTGAGCCCAGGAGATTGAGTTTGAAACCAGCCTGGGCAACATAGTAGGACCCCCGTCTCTACAAAAATTTCAAACATTAGCTGGGCTTGGTGACACATGCCTGTAGTCTCAGCCACTCAGGAGGCTGAGGCGGGAGGATTGATTGCTTGAGCCCGGAGGTCGAGGCTGCAGTGAGCCGTGATCGTGCCACTGTACTCCAGCCGGGATGACAGAGCTAGAACCTGTTTCAGAAAAAATAAAACAGCAAACAAACAAAACTCCCCATACCATGATGGAAAATAGTCTGTGGATTGTTGTTTAGGACTCTGGGCACCTCGCCTTCTGAAGTTACAGCTTGCTGGGAGATGTAGCCCCCTGTTTCAGCCTGTGGCTTCAGTGAGCTAGAACAGAATGGGGCGTGCGGTGGGGTTGGAGGCCTGCTGAAATGAGGGCCTGAGTTTCTACATTGTGGTGGCCAGATTCTGGGCCAGCCCAGCAACCTAGATACCCCTTTTCCCTCCAGGGGTTCTACCCAATTGGCCCTGAGCCCTAGATCCCCCAAGGCGGGGGCAGGGCGGTAGTGGCAGAAAAGACATCATTAAGAAATTACAGAGGCCTGGGGCGGTGGGTCACGCCTGTAATCTCAGCACTTTGTGAGGCTGAGGCAGGTGAATCACTTGAGGTCAGGGGTTCGAGACCAGCCTGGCCAACGTGGTGAAACTCATCTCTACTAAAAGTACAAAAATTAGTCGGGTGTGGTGGTGGGTGCCTGTAATCCCAGCTACTTGGACGGCTGAGGCAGGAGAATCGCTTGAACCGGGGAGGCAGAGGTTGCAGTGAGCCGAGCCTACGCCATTGCACTCCAGCCTGGGCAACCAGAGCAAAACTCCATCTCAAAAAAAAAAAAAGAAAGAAAAAAAAAAAGAAAAGAAAAGGAAAGAAATTACAGATAGAGAATACAATATCTAGAAGACAAAAGAGGGTCATCTTGCCGTGTGGCTGAAAGAGGGAGGGAGGAAGGGAGGGAGAAAGAGGCTTTTCTAAGGACAGTGAGCTGAGACTTGACAACTAAGATGGGGCCAGACATGAAAGAGAAACCAGGGGTGCTGCACAGGAGGCTGGTGGTTTTGAAGCACTGAGGAGGAAAGCGATCAAGGGGAGAGGTGATGGGGGTTGGGGGGTAAGTCACATAGGGGCTAGGGGCTGTGGACAGGCACTTGAGCTTATTTAGATTGTTATTGTTAGATTGGGGAGGAAGGATTCCACCAGTAAGGAGGCAACAAGAGGTCTAGGCAAGATATGGGAGTTGACAGCTGGTCTAGGCTGTTAGTGGAGAAACTGGGAAGCAACAGCTGGGTCAAAAGTAGCTTTTCTTTTCTTGTCTTTGTCTTTTCTTTTATTTTCTTTTTAAGACAGGGTCTCGCTCTGTAGCCCAGGCTGGAGTGCAGTGGCACGATCTCGGCTCACTGCAACCTCTGCCTCCCAGGTTCAAGTGATTCTCCTGCCTCAGCCTCCCAAGTAGCTGGGATTACAGGTGTATGCCACCATGCCTGGCTAATTGTTGTGTATTTTTAGTAGAGCAGTGTTTCTCCATGTTGGCTAGGCTAAAAATAGCTTTATTTCTGCCTCGTTTTATGTTCAGGTCCCCCATTAGACAGAGGAACCAAGGCCAGAATGAGGCAGGGGCACTGGCCAATTGATCTCCCAAGCACAGTGAATCTGAATGGTTGTAGAGTTGTGTAATGGATCCCACTGAGGTGATCAGGGCCCAAAGTGGAGGGTAGATGGCCAGGTTTTAACAAAAGAGGGAATAGTAGTTGAGGCTGAGGGTCCAGGACCAGAGCCATGGCTTTCTGTATGGTAGAGTCAAGACTTTGGGCAACTGGGGGCTGCAGTCTGGGAGCACAGGAGCAAGAATTTCAGATAAGGAGGAAGAGGAAGAAGAGGAGGAGGAGGGTTCATCTCTCTGGACACAGGTTCGCACCACAAATCTCATCCATTGGGTTCTTAGCAGGCTCTGGGTTGGGTGTGCCCCCACACTCGGAACTCACCAACCCAGCCAGCAACCTGGCAACTGTGGCAATCCTGCCTGTGTGTGCTGAGGTCCCCATGGTGGCCTTCACGCTGGAGCTGCAGCACGCCCTGCAGGCCATCGGTCAGTGGGGTGAGGGTCATGGGTGGGGGCTGGCGGTGGGTGGGACATTAGTGAGTGAGAGATGTTAGGGTAGGTCATTTGGGGGGTGGAGGGGAACAGGGCCACAGGGGCGGGGTAATGGGTATTCTTTTCTGAGTTAGGCCCCAGCCCTGTGGACCATGGTTCCCAGCCTCCCTTCCCCACCTACCCCTAGGTCCGACGCTACTCCTTAACAGTGACATCATCCGGGCACGCCTGGGGGCCTCCGCACTGGATAGGTGTGTGTTGCAGAAGGGAGTGGGGAGGGTGGTGGGTGGGCCTGGAGCCTCAAATTCTTTCAGACCTGAGTTCAAGTTCTTGGCTTCCAACCACGGAGCCTGCGTCTTACCCATAGGTCAATGGGGAGATTCGCAGTGGTGTGAATCTGCCCACCGGAGCACGGACTTCCGTGGTGGGGGTTTGGGTGTCTAAGTTCCTCCCAGCAACGGAGCTATGTGGTCTCGGGGAGCACACTGACCCCAGGCCAACCCCAGGATGACGCTGCCCCCTTCCCACCCTAGCATCCAAGAGTTCCGGCTGTCAGGGTGGCTGGCCCAGCAGGAGGATGCACACCGTATCGTACTCTACCAGACGGACGCCTCGCTGACGCCCTGGACCGTGCGCTGCCTGCGACAGGCCGACTGCATCCTCATTGTGGGCCTGGGGGACCAGGAGCCTACCCTCGGCCAG
>FOXM1	chr19	1275519	1279243	+
CGGGGCGCCGCCACCGCTTCCGCCGGGCCATGGGGCCGCGCGTGCTGCAGCCGCCGCTGCTGCTGCTCCTGCTGGCGCTGCTGCTGGCGGCGCTGCCGTGCGGTGCCGAAGAGGCCTCGCCGCTGCGCCCCGCGCAGGTCACGTTGTCGCCGCCGCCGGCCGTGACGAACGGGAGCCAGCCGGGCGCGCCACACAACAGCACGCACACGCGTCCGCCGGGGGCGTCGGGCTCGGCGCTGACGCGCTCCTTCTACGTGATCCTGGGCTTCTGCGGCCTGACCGCGCTCTACTTCCTGATCCGGGCGTTTAGGTGCGTCAGGCGCACGTGGGCGCCGTCTCTCAGCCTTGGCCAATTAGCGCGCGCCTAGTGCGTCACGTGCCGGGCCGCGGGGTCCTCCCCTCCCTCCCTCCCTCCCTCCCTCTCTCCCTGTTGGAGTGGGCGTGGGCGGTGCTGTGCGGGGTCGTCACGTGGTGTGGGCGGTGCAGGGGCCACGGGACTCACCCGCTCTCCAGCCTGCGCCTGGGGTTGGAGGTGCCCAGCGCGCCGCCTCTTAACTCGGGGGTGACGCTGCCCGTTTCCCAGGTGGGGCCACTGAAGCCGGAGCATGCCGGGCAGGGGTCAGGCCCTGGCGGGGCGAGGGGGCCTCCTTGGCTCCTTGTCGCCGGATGCCCGTCCTCGTTCTCATCTTCCCGCCTGCCGCCAGGCCTTTCCGTGGGGTCCCGATATTTTCCTTTCTGCTTCTACCCACTGAAGCTGGTTCGTCGCCAGGGTCGGCCACGTGCCCGCCTTGGGTGCTCCCACAGCCCGGGAGGTGCAGCTGCGTCCCCAGACCCTCGCGGGGGTCTCCAGCTGTAGGCAGCCCCTGGGCAGGAGGGGCTTCTGCGTGTTCAGGCCACCCCGGCTTCCCTGGCCTGTGGCTCCAGTCTCCTCTGGGCTCCTGACTACCCAGTGTGGCTGCTTCTCCCGGGTGGGAGAGACACAGCGAGGACCTTATCCCTCCCCATCACCACCCTGGCAAAGTCAAGCCGCTTTTTATTTTTTATAAGTTTTTATTGTAGCGATGGGGTCTCGCCATGTTACCCGCGCTGGTCTGAACTCCTGGGCTCAAGTGATCCTTTTTCGTTGGCCTCCCAAAGTGCTGGCATTATAGATGTGAGCACCTGCACTCCGCCATGCTGCTTTTTATGGGCCCTGTGCAGAGCCTCCCCTGTGCTCCACACCTCTTCCTGTGGAAGCACCTGCTGCGCGCTCTCCCCTGCCTGTATGCCGCGCCCTCCCTGCCTCCCGGGCTGCTGGGGCCACCAGGGGCTTGGCCCTGAGACAGGCTTCCATTCTGTTGTCTTTGGCAAAGTCTCACCCCTGTGTGAGCCTCAGTCTTTTCATCAGTGCAATGGGAGTGACATCAGCGTGCCTCTCCTGGGGTCCTGGCGCAGGGGAGATGGGAGGGCCTGGTAGGGCACATGTCTTCTTACTGTCATCGCCATGGGAGTGAATGGTAATCACTTGGCGATTAGGACATGAAAGAAGCAGGCACAGCAAAACCAGGGAGGTCTGCAGCAGGGCTCGGGGCTCCAGTAGAGGACGGCAATGAGAGTCCTGAGGGAAGGAGGAGGCAGGGTTGGCGGGGAGGGGCCACTGACTATGCCTGGACCTACTTCCAGGTTGAAGAAGCCTCAGCGGAGGCGATACGGCCTCCTCGCCAACACTGAGGACCCCACGGAGATGGCCTCGCTGGACAGCGACGAGGAGACGGTGTTTGAGTCCCGGAATCTGAGATGGTGTGCACCCTTCCCCAGCTCTGGGGCCTCGGTGGGCAGGCTGGGCTGGAGACTCAGCAGGACCCTGGGGACTTGGCCAAGCCATGGAGTGGTCCCTGCAATCACAGCTGACAGCGGTAGTCAGGCCATGGCCCCACTGGGCAGGGCTCATCCCTTCTCCCAGCCTCCATTTACAACTTTTTTTTTTTAAACTTAAATGTTTGTCATTTATTTATTTTTGAGGTGGAGTGGCGCGATCCCAACTCACTGCAACCTCCGCCTCCGGGATTGAGGCGATTTTCCTGCCACAGCCTCCCGAGTAGCTGGGATTACAGGCACCCGCCACCACGCCTCGCTAATTTTTTGTATTTAGTAGATAGAGATGGGGTTTCACCATGTTGGCCAGGCTGGGTTCCAGCTCCTTACCTCAGGTGATCCATCTGCCTGGGCTTCCCAAAGAGCTGGGATTACAGGTGTGAGCCACCGCACCTGACCTAAGTTTTGTTTTGTTTTGAGATGGAGTTTCGCTCTTGTTGCCCAGGCTGGAGTGCAATGGCACGATCTCTGCTCACTGCAACCTCCACCTCCCAGGTTCAAGCATTTCTCCCATCGCAGCCTCCTGAGTAGCTGGGATTAAAGGTGCTCACCACTACACCCGGCTAATTTTTGTAGTTTTAGTAGAGACAGGGTTTCACCATGTTGGCCAGGCTGGCCTCGAACTCCTGACCTCAGGTGATCTGCCCGCTTCGGCCTCCCAAAGTGCTGGGATTACAGGTGTGAGCCACCGTGGTCAGCCTTCTTGCTTTTTTAAGGCAGGAAAGCGGCTGCAGGGCTTAGGGTAGTGGTTGCTCCATCTGGGCCCCTCCCTGAGGGATGAGGTCTAAGTCAGGTGGAGAACTGACTGCAGGATGCTTCTGAGCGGGCGGGGTCAGGGAGGGCCTCTCCCTGGTGTAATGGGGCTGGCTTCTGGAAGAGTGTCTCAGGCCGAGGGAACAGCAGGGAGCGGCCGGGCTGCGCAGATGCCGGGCGGGACTGGGGTAGGCCTGGGCATCGAGGCAGCTGTCAGGGGTTAGCAGGGTTCTGGGCAGGGAATGATGGGTATGTTGCGCTGCAGTGTGGCTGCTGGGGGGACCTTGGCCTGTTGGGGGGTGGCAGGCATGGAGGCTGGGAGACCAGGAGACTGGGCGGCCTCTGGGGACAGCTCTGACTTTTTGAGCCCCCAGGGAGGGAGGCACTGGGATCCCTCCGCATGCTCTGACTCCATTCTGGGAACCCCTCCCAGGTTTCTTCTACCTCCTGGCTGGGGGCCCCTTCCCCCGGAGTGGGCAGTTGCACAGGGCCCAGGAGGCCGGGGAGGGAGGCCAGTGGGGGGAGGCTGGGCCCTGGTAGACCGAGGGGCCTGGACAGGCTGCCTGCCCCTGCCTGACCTGGGTGAGCCTCTGCCCGGCAGGGCGGGCCCTTCACTCCTTCCCTCTCACCCTTGACCCCCTGCTTTCAGATGCTGAGCCAGGGAGGCGGCCCTTCCAGCAGCCATGAGGGAAGGACAGGAGATGGGGCCCACCCCAGTGCCCAGCAACCCCCTGCTCCACCGCTCATTCCCCTGCTGGCCCCGGGGCTGGTCTCACCCAGTGCCAACCCGAGAGCTCCTTTTGGAACCTGCACAGCCCGCCGACCTGTTGCCACCTGCACCCACCGCTGGACCATGCAGCCTCGCCTCCTGGATGCTGTCCCAGCCTGGCCGAGGGTCCCAGGTGAAGACTGGAGGGACCCCAACAGCCACCGCCCAGGACGCTGAGGCTCCCTTGCCTGACTGTGACTTGTGCCTCTCTCCTGCCCCCGTGGGGACATGGCAGCCCAGAGCCAAGGCTGGGTGGGCAGGTGACCCAAGGAACCTTTCTGGGAACACCTTCTCGCCGGGCTGGGAACAATAAATGCAGCCATGTCTCTGCAGCTGGTGCTGACCCCA
>TBP	chr2	74719430	74719874	+
GTTATTTGGAAATCGTTCCTTCTGCCATGAGCGGTTGGGTCAGCCAGCGTGGGCCCTGGCTGATGCCCAGGTGGCCCTTACCCTACGGCCTGGCTGGCCCCGGGGCCTCTTCCGCCTGGGCAAGGCCTTGATGGGACTACAGGTAATAGGTCTGGGGCTGGAAACAGGAGAGATTTGAGTGGGATGGAGTGGGGAGAGGGTCTATGTTGACTTTCTAGATAAGCTTCTAGTACCAAAGTGTCACAATGGTTGTGGTACTAGGAGCAGGGGCCAGTTTTAGAAAGGGTACTTTTAAGCACCTTGACACCTAATCTTTTCTTTCTGATCCCTCTGGGACCAAAGCGCTTCAGAGAGGCAGCTGCTGTGTTTCAGGAAACTCTGAGAGGTGGGTCCCAGCCTGACGCAGCCCGAGAGCTCCGCTCTTGCCTTCTCCACCTCACACTG
>MXI1	chr11	122929339	122929969	-
CTGTCCAGGCAGCCATCTTGTCTGGAGACAAGTCTGAGAATGTTCAAGATTTGCTGCTCTTGGATGTCACTCCTCTTTCCCTTGGTATTGAAACTGCTGGTGGAGTCATGACTGTCCTCATCAAGCGTAATACCACCATTCCTACCAAGCAGACACAGACCTTCACTACCTATTCTGACAACCAGCCTGGTGTGCTTATTCAGGTATGTTTCTGTACTTCTCTTGTTTGGCTTACTGATAACAGATAAAGGGAAGTCTTGACTGACTCGCTATGATGATGGATTCCAAAACCATTCGTAGTTTCCACCAGAAAGTCTTATGTTGGCCAGTTCCTTCCTTGGATGTTTGAGCGACCATTCTTCCTTAGCAGGACCCTAGCACTGTCACAGACCTGGAGTCCATTGTAGTAATTTGTTTTATTTCCTACCAAGGTTTATGAAGGCGAGCGTGCCATGACAAAGGATAACAACCTGCTTGGCAAGTTTGAACTCACAGGCATACCTCCTGCACCCCGAGGTGTTCCTCAGATTGAAGTCACTTTTGACATTGATGCCAATGGTATACTCAATGTCTCTGCTGTGGACAAGAGTACGGGAAAAGAGAACAAGATTACTATCACTAATGACAAGG
>RBBP5	chr2	153530111	153573975	-
ACTCAGATCGCTTCTTGTTGGTATGTGTAGCGGCAGTGGCCGCCGGCGGAGCAGTCTGAGCCCGACGATGAGGCCGGGGACGGGAGCTGAGCGTGGAGGCCTCATGGTGAGTGAAATGGAGAGCCATCCTCCCTCGCAGGGTCCTGGGGACGGGGAGCGGAGATTGTCCGGCTCAAGCCTCTGCTCCGGCTCTTGGGTCTCTGCTGACGGCTTCCTGAGGAGACGGCCCTCGGTAAGGGATCAGTGGGGCAGGGGGAAGGCGGCACAATGAAAAACGGAGTGAGAAACAGGAAGCTTTCTCCGAAAGGAGAAGAAGATAAGAGTGGACGAAGGAAGAACTCGAGATGGTGGGATATGTTCTGAGGGAGAGAAGTGGAGGGTGGAAATGCACAAAGAGAAGGATGTGAGACCCTGGAAGTTCCCCGTGGGCTTGGCCTAGACAGATGCGTGGTGAAGGTGCTGGCTCTTGGGCGGGGTGAGCGTCTTGGAGCTTTAGGCCCGATTTTAGCTGGGAGGGGGAGGCAGGGGCTTGATACTGTAAGACTTTAACAGCGGCTGCCAAAATTTGTTTTCATTAGTCGTCGGGGTGGTCTGCAGGGGGAACTGTTGGGACAATTGGCAGGAGATAATTAGGTGGTTTTAATTTAAAACATAGAACAATGGACTCATCGGTAAAGAAAGTAGTTGTCTTTTTAAACTGCGTTAAAAAGGATGAATTAGTTGTTTGCATTTAGTGTCCGTGAGTGACAGAACCTCAGTCTTTGAAAATGTATTTTTGGCAGAAGGAATTTTACCTGTCTTAAAGGTTATGTTAGGAAATAAGTTTGTTAGGAGTGAATTGTGCCTGGGTAGCCATACTGTTTGTGTTTTGTAAGACCGACTCTCACCTGAGTTAATTGGATAGAGCATTTTAAAGTTTAAAATCAGTAGTGTTATAAAATAACAATAGCTGGCTATCTTTTATATCTGCATGAAATAGGAGAGTTGTTGTTTTCACCATAACAGTTTTAAAATTAGTATTCAATGTGTATCCTCCAAGCTTAGCAAGCCAATTAGTAGCTGGTTAAGTCAGTGCTTAAAAAAAAGAGAGAGAAAACCTATGATCCAGCGGTCCAGGATTCATCTTAACTTTTCCCATTTTTTTACGGAATTTGCAAGCTCGTTTTAAATACTAGCAGAATGCGTTTTGTTTGAAACAAGGTATAGACTAATCCAATGATGTTATTACACATAAGCTTAATATTATGTCGCTTCAGATAACTGATCTGTTGAAATGAGATTTTTGAGAAGCATTTAGTATTATTTGCTCATTTAAAAATGTTCACTGTTTTTCAGATGGGGCACCCTGGCATGCATTATGCCCCAATGGGAATGCACCCTATGGGTCAGAGAGCGAATATGCCTCCTGTACCTCATGGAATGATGCCGCAGATGATGCCCCCTATGGGAGGGCCACCAATGGGACAAGTAAGACTGTTTTTGTTTTATTTTGCATTTATTTATTTGTTTTTGCCTCAGGTATTCTATCAAGATTTCAGAATCTAGGTCAGTAGTTATAGCTGTTTAATGATTAGTTTATGCCCGAATAATTTCAAATAAGCCAAATGTTAAATCATGACTGTAACGGAAATTTGAATAATGGAAAAGTCTTCTGAGAAATTTAAATAATGAAAAAGTCTTCTGAGAAATTTACTGATGACCTCAAAACTAAGAATTTTTTTCTTTATTATTTAAAAGTAAAGTGTGGATCCAGGCTTTTATTTTTAATGATTATTTTTTCAAGAATGCCAATTGAAGTTGATGGTCTAAGTAAATATTATCTGATACAGCAACATAACTGATTTTGGTAGACCATGTAAATAAATAGAATCTGAAAATAGCTATTGTTTTGGTTTAGAGCGAATTTTATTCCTGAAATATCTTCCTCTTTGTGTGTTGGAGGAGGGTGAGGGAGGGTGGGGAGTTTGTGCTCTATAATTCTGATTCTTCATAGGACAGTGCCAATAGGTAGTTCATTTTCCACTTATACTATTTTTTTTTAATGCTTGTTGCTTCTACACTCCTGCTTATGAGCTGTCCCTTCCATCTCTAGCATAAATTGTAAATGGACATTTTGTAGGAGTGATTTGGATCAAAAGGTTTTAATGCTGATTCAGTGATTTCGGTAGAACTGAGTTTCTAGAGAAGCATCCAAGAAAGGTAACAGGTTCAGTTACCATGAGTAATTTTGTGCTTCATGTTAAGTTCTATAATAGATCTTTAGGTGGCTGGGTTATTTCCATTTGAGTATTTCCATAAATCATCAAAAATTTAGGCTAACAAAATATTTTGGAAGCCAATTTCATGTGATCTTTTGCTAATTAGTACTGTTTGATAATTGTTTAAGCTTTCATGGTTAAAGTTATTGGTGAAATTGCAGTGGGAAAAGGAGCTTGCTATGTGTCTGTCTCTTTTTACTTAACCTTAAGAGTAGAAGGGCTTAATGTCCAGTGATTTTCCTCTTTTTTTTTTTAATTTGGAATATTGCCCTTAATTTTGTTAAAAAACAAAACAAAACCTTTATTCAAAGGCACCAGCCCCAAAAGATTCTGCTTGCAGGAGTTCTTTAAATAAAAGAGCCTTTTATTCTGTTACTCTAGAATAACACAAATTTTAAAACTCTCTAGGTGATGGAGAAACAACTTTGATTCCTCTTCTGTTTCTTTCCATCTCTAAGGAGCAAGGAGCTCTTCTTGTTTTCTTGGTAGAGCTGCTCTAACTAGATAATGAGCTTTAAAAATATTTATTCTTTAAATGCTCTGGTTCTTATTTAAAATTAGTTTCTTTCCACAGAAAGATAAAATAAAACAATTTGCTACTGCCAGATGCTTCTCTCTTTTCTGGGGCCTTCTGTTTCCATTGGGCCAATCAAGGTAAGTTTTGCAAGGGATTGACCTGCTTACCCTTGCTGTAATGGTGCTATTGCACTACCAAAACCAAGATACCAGCTAGTCATAGTTCTAGTTAAAAAAAAAAATGCAGATTTTATTTTTTAAAAGTACTTTCATGTATCTCATTGACATAAGCTGGTCACAGTTTGCTTTATGGCCCTTTCTCTTTAGCTGTATCAGTGACCATCTTTCTAGTAAGTTTACTTGCTACTCGGTACACATCCATTCAAATAACTGATTTTTTTGGTGTGGTTTTCTTCTACTTTTTCCTAGGCTAATATATGCCACGTGCCTTTAAGTAGACCTAATTATTTAGATGTTTAGAATTCTTCTCCCTCTGAAGGCTCCTGTTAGTATAATAAATAAATGTTTTAGTAGGAGTTATGCCCTGAAAGTCCCAAAAGAATCTCCGCTGTTTTTGTCAGAATTATATAATTCCCTTTTATCCCCTTAATATTTCACTAACAAATATGGGTCCCAAATCTTGGTAAAACAAATTCTTGTTTTAGCTTTATAACAGACTGGGAGAGCATGGATAATTTGAATTCTCAAATCAGAAATCATATTTGAAACTCTGTAAACATTGCTTTAAAAATTAAAGGTGATAATAAATAGGACAATTGATCCTTTTTCCTGCATTATTTCTTCTGCCACTCTTGGAAGTACTCAGGAGGAATAAGTGGTCAGAAGATAATTGAGAAGAAGCAGGATGTCTGTCTGTATCATTCACAGTAGTGACAGTTGGGAGGGTTCTGCCATGCAATTTAAAAAAGTCAGTTCACAAATTCTTTAGACTTTGGGACTGAAGGTTATAAAAACCTTCATGTGTTGACTGGTTTGCATGAACATCTCATGCTGGGACTAGCTAAAGACTAAAATTGGTGGCAGTCTTACTTGCCAAATAATTGTGGTCTTTGGAATGTTACCAATATGACATGAAACTGTAAAACTTGTTTGTAAAATAATATGCAGACTGGGTAGCATAATGATGTACGGAAGCCAGGGTTCATAATTTCTCAAATGCATCAAGCTATTTAGCTTAAAGAAGTGGTGTGTTCAAATTTTTTTTTTCTTAATTCATGAGATGACCTAGAGTGCCATCTCATGCATTTAGGCTGACTCTTAGTAGTAATAAATATTTGATGATTATCAAATTGAGCTTAATATTCTTTCAGGTTTATTTCAGTTTTCTATCTTGTAGATTAAATTTGCCTCTTATTCTATATAACTTTATAGGAAAGTCATACTTTTAGAGTTATAGGATCTTATAGCTGAAAGGGACCTTACAGGTTGTTTAAGCTTTAAATAATATGTGATTTAAGATGCTTTGAGGATCACTGGTTAAATGTTAGTAAAGAAAGATAAAGAATTTTCCCTGCTGGATGGCAGTACTCAAAAATTTCCCATTGGGAGGCTGAGGCGGGTGCATCGCTTGAGCTCAGGAGTTGGAGACCAGCCTGGGCAACATGGTGAAACCCCATCTCTACAAAAACTATTTAAAAATAAGCTGGGTGTGGTGGTGTGCGTCTGTCGTCCCAGCTACTTAGGGGGCTGAGGCAGAAGGATTGCTTGAACCTGGGAGGTCGAGGCTGCAGTGAGTCAAGATCACGCCTTGCACTCCATCCTGGGTGACAAAGTGAGACCCTATCTCAAAAAAATAAAGATTTTCTGTAGAGATTTCTATCAATAAAATTATGTGTGAGGCTGTCTTCTTCCTCAGTGTCCATAGTAAATACTGTTTTCATGTCTTTTGTGTTTTCTACACAAAGGACATGCAGGTCCTGCCATCTTTATCACAGATGATTATGCCTTTGCCCCAGAGTCATGCTAGCTGGCTCTTTTTTTTTCCTCCCTATTTGAGTCTTTATTTTCCTCTATCAGTGAGAAGAGTAGAGTAATTGAGTTAAGGTCCCTTTCAGCTCTAACATCCTATGATTCAGTTCAGATCATTTGATAAGAGTAGATATCAGATTTTATGGGATGATATGGAAAGAACAGAAAATTCCTTTAGTAATGCCTCCCTAATTCTATTTATTCAGTGCTTTTTTTTTTTGGTCTTTGGTCAGTAAACTGATAAATGAATAATTGCTTTTTACAAATGAGTTTGATTTTCTTGCTCCTATATTGAGTAAGGCTGGCTCTAATAGATCTTATTTTATTTCAGTTCCTGCTACCACATGAGCCCAAGTCGTCACTCTCCCATGCCTAGGTTATTCAACAGTTTTTGAGTTGAGTTGGTTTTCTTGCTTCAAGGATGCCCCCCTGCCCCCACAAATTTTAGATTTCAATGTGTTATCTCCTTGCCCAAGAATCTCCAGTACTTTCAGTGCCTATAACATAGTATCTAAATTCCACAGCTTAACTTTAAAGAACCTCCCCATAGTACATGTCAAAGCAGGATTCAAGGCTGCATGTCTTTACACTCCCTAATTTGAACTTAGGCTGGTCTTTTCACGGTGTCTTGAGTGATTATATTAGTTCACAACTTCAAACTTAGGCTGTTCTTCTTACCCTCCTGCCCCCAGCTCAGTATCACCATGAAGTTTGCTTTGCTTACCTATGTTGTACTATTTCAAGTCCTGCCTTCTCCAAAAGTTTCTCAAAAATGACTTTTGCCAACATATACCTCCCCTTCAGATTATTAAAGAAAATATTTGTAATCTACCCATAACTCTTACCGTTTCACTTATTTTGGCACCTAGTTATTGACTTGTTTTATGGTTTCTTAATTTGCTTTAATTTTCCAACAAGTAATAGATTGTAAGCTCTTAGAGGGCAGGGGCTATGTTCTGTACTTTTTAAGAAGCCTATAGGTGCTGAGCACAGTTCTTGGCACATCATGGGTGCTCAGTAAAATACTTGTTGAATGAATGAAACAAATACACAGGTATTCTTTCCTGCAGTATAAGCCCATAAGTCAGTCAGTGTTAAATGTGACTGTTTCCAGTGGTTACTTGTGACTTTACGTTGTTACTACTTATTCTTGTTTTTAGTGTCTGCCTCTTTACTCTTACTTTTTCATTTGACAAAAATGGAAGATAAATAAGATGAAATAAATAATTTTTGTTTGGAGAATAAAACTAAAATATTTCCATTTGCAGTCGACCCTCTGTATCCAGAGATTCAAGCAACTGCGATGGAAAATAGTCTTTAAAAAAGCAACAACAAAAAAATACAAATTTTTAAAAATAAAGTATAATAACTTTTATAGCATTTACATTGTGTAAGGTATTATAAGTAATGTAGAGGTAATGTAGAGGAAAAAATAACAAAGTAGGATATAGGCCTTGCAGAGAAATTTAGTGTATTGGTACCTTAGACTTACCTGACTGATTTGACAAATTTATTTGTTGCTGTTCCTTCTGAATTACCCTTCCTTTTGAGTAGCTACAGGATCCATGCCATTGAATTGGGCATTAGCCAGTGACAAAAAAGAGATAGAATTTTTGTTTTTTAGGTCATCTGCTCATAATTCTTGAATCTGGGTAACTTCTGGGTACATGTGGATGACTCAAGCAAGTACTTTTAAAAAATATCTTAACTCAGACCTAATGTCTGTAAATTCTTGACTCAATGTGGTTAGATTTTTGACAAATGTTAATAGTGAGACTACAAATACGTTTATTTTCATTATCTTTAGATAGCAGTTCATTTAAATATGAGCTCATCTATTCACAAACTTAGTGTGGAAAGATCTAAGGAGGACCACATCAGTTGAGAAGAATGACCGGCATCCCCTGCTCCCCTTTTGAAATTCACAAGGCATAATATTTACTAAAGTGATGAGAAGTCTTGCAGAAGCCTTTTACAATTTTTACTTAGTATTTCTGTCTTATTTGACCATCTCCCCCATAAATCTCCCACATAAAGCATTTGTTTTGCTTTGTGTAGCACATTGTATGAAATTAGCATTTTGTGAGAAATGCTGAATTAGGGCCCTTTATTCTTTTAGTTTGCTCTTTAGGAGAAAAAGGCAACATCAAAATAAGTTAGTGTTAACACACATATGCATAAACGAAACAGCTTGTGTAGTGCAATGAATGTATTCATTAGATAGTGGATCAAAAGAGGAAACAAGTCAATAGATTAACCTTTGATTTTTAAATTAGGCTTGTTGAATATCATGATAAGACTAATAGTAGTATTAATAGATAGTAAAGATTTGAGGCTAGGCACGGTGGCTCATGCCTGTAATCTCAGCACTTTGGGAGCCCGAGGTGGATGGATCACTTCAGGTCAGAAGTTTGAGACCAGCCTAACCAACATGGTGAAACCCCATCTCTACTAAAAATACAAAAATTAGCGGGACATGGTGGCGCACACCTGTCATCTCAGCTACTTGGGAGGCTGAGGCAGGAGAATTGCTTGAACCTGGGAGGTGGAGGTCTCAGTGAGCTGAGATCGCGCTATTGCACTCCAGCCTAGGCAACAATAGCAAAACTGTCTCAAAAAAAAAAAAAAAGATTTGGTACATATGCTACACCATAGCAGTGTACTAGGGATTTTGGGGTTTGTTTGTTTGTTTGTTTTGAGACAGAGTGTCTGTCACCCAGGCTGGAGTGCAATGGTGCAATCTCCACTTACTGCAACCTCATCCTCCCAGGTTCTCCAAGTAGCTGGAATCACAGGTGCGTGCCACATGCCTAGGTAATTTTTGTATTTTTAGTAGAGTCAGGGTATCGCCATGTTGGCCAGGCTGGTCTCGAACTCCAAGGCGCAAGTGATTCTCCTGCCTTGGCCTCCTAAAGTGCTGGGATCACAGGCATGAGCCGCCTTGCCCAACCTGTTTTTAACCTAGAGAAATAGGTCCATGTTGTGAAGGTTTATAAGTAGGAATTAATAGATGACATTCCAAGTAGAAATTATCAGTCTCATTCTTATTTTTTTCCTTACCTTTATTTTTCTTTTATTCAGTACACATTTAAGTATCTTGGGTGTGGTACCTAGTGTACAGGTGATGTATGCCCTGCTCTCAAGGAGGTCATTCCTGAGATGCCATTTTGAACTCATTTTTGTCTTCTAACTGCTGATTTGGTTGTTATGGTATTTCCGTACATTTGGAAATCTAGTGGCTATGAATATTTTATACAGGTTGAGTATCTGTAATCTGGAAACCAGAAATGCTCCAAAATCTAAAACTTTGAGTGCCAACATGACACTCGAAATAAATGCTCATTGGAATGTTTCAGATTTTTGAATTAGGGATGCTCAACCAGTAGGTAAAAAGGCAAATATCTGCAAATCTGAAAAAATCCCAGTCTGGTGTCAAGCATTCTGTATAAAGGCCTCTCAACCTGTATTTGCCTTCTTTCGCTGTCTGGTCAAGTACTTGTACATTATGTATCACTTATTTTAAGCAAGTTAGTTGTACTTAGCAGTTATTAGAGATGTGATTGTTGGAAGTGAATGTTCAGTGTTGCAAAGTGAAAATAGCACTCAGGCAAAAGTTTTCTCAGCAAGGCAGTTTACTTCTGTAGAAGGGTGTGTCTTGCAGATGGAGCAATCGTGAGATGGACAAGGGAGGGGAAGAGGTTCTTATTCTTAACACAGCTGGTCCCCACTGTTGTGTCTTTCCCCTACTGGCTAGGGTTGGACCGCACAATCTAAAGTGACCCAGTTGACTAATGTTTGAAATTGAACCCAGCTGTCTAGGCTGGAAGGGAAAGGCTATCCATTATGACACAATGCATGTCTAGGAGAAGGAAGAGTTTATCTGAATAAGGTGGAGGAGAGCTGAGGAAGGTTTTGGTGAGAGCTGTTTTTATAAGTCTTTGCACTAAACTATGAGTACAGGGTATGATACAGCATCCTGTAAGAATGAGCACACCTATAATGGCTGTAAGAGAAGGATTGAGGCTATGATTCCTTTTCATTTACTGAACTACCTCTCTAGCCATGTTGAGAAAGGGTTATCGACTCCAGAATTTTTAGTTAGTTCATTGGATAAAGCGGTAAGTCTTTGTAAGACGCTTATTATGTTCCCAGTGGGGTCAGTGTTGTTTGGGATAAAGGTACAACAGTGAATTTTAATCATAACACAAACATCCCCTATTTTGGCTAATATATCTAGGGCCATTCTGTTTTCTCAGGCCATCTGGCTAGTGGGCCCCAATTGTTCTGTTACCCTTTGACAGCATCCGTGGTGTAATTATAAACCACTGCTGATTATAATAAATGTAATTTATCCAATCTACGTTTTTATTAGTTGTCACTCACAAAAATATTGACTCAAATCCTGCAGCTATTTGATCTCGAGTTTTAAATTTAAGAGCATTCACATCTTGATATCCTGTCTCAGTTGCCAAAGTTTGTTTTAGGTCTTTAACTTCTACAATAGCTACCTTGGTCTTTTCATTAGATGGAGGAGGAGCAATAGTTTTGTTGTGAGAGGTTTTGGAAGAAGGCTTAGGGGAAAGTGTAGGCAGTAGGGGATCAATGCAGCATATTTCAAAGGATCCAATAGGTTCTGTTCCTGAAACCTCAGCCCCCATGCCATAAAACTGGCTTAAAGAAGGGAACCGGCTTATAGAAGGGGAAGAACTTGGAGGGTTTGAGATAATAACCTGTATTGGACAGTACTGGTTTAGCTCACAGCTAGGGGAAGCTGTTTCTTTAGTAAAGTGAATGTATGGCTTTAGGAAATTACAGCTACTGGTTGGGGCAGTTTATCCGTGCTCTTTAGTGGTCTACAGAACGTTTACAACTACTGGTTGGGGCAGTCCATCTGTGCTCTTTATTGGTCTACAGAACATTGGACCAACTGCAGCATAAAAGCTCTGTCTTGGCGGGGTGTGGGGGGCAATACTCCCAGTTGACATTGGGGTCTTTATTGAAACCTTTCCAGACTAAATGATCCCGATTCACTAATATCCAGTCTGAGCAGAGCCAGGAAGGACAGAGGTACTTTTTTGGAGTGGAGAGCTGCTTCGACGTGTCAAGTCTCCACAGGGTATAACAAGGCAAGCATCAAATATAATAGTTTGAGGCGAAATTGACTCGGTTACATTAATAATGAGGTGATCAGCAATAGAGAGGAAAGAAGAAGGAGTAATAGAATAGATGAAAGAGAGTTAAATTTTCCTTAGCTTTAGTTTGGTAGGGTTTTCCCCTGGGACTATGGCCCATGACTCTGGAGGGGGCGGCACTTTTTTGACTCGGGTGTGATGGGTCCATCCTTTTTTTGCTGTCTGGACTGTGGTTTCAGTAGTTAGGTGCACTAGGTATGGTCCTTTCCAGGCCAGTTTGAGCTTTTCGTCCTAGTTTTTGATGAGGACGTGATCCCCAGGCTGATGTTGATGTACTGGGAACTCCAGGGACAGTGCCTGTGCTAGGAGACCTTTGGTTTTAAGAGGAGAGAAAGTAGAAGATATACCAAGTATATAATTTTTAAGGAATTGGTCTTTTGTTTCAAAGGTAGGAATGTCCGCAATGGAGTGTAAATAAGGCATTCCATAGAGCATCTCGTAAGGGGAAAGATGAATATCTTTCCAAGGGGCAGTTTGGATTCTTAACAGGGCAATAGGAAGACATTTGGTCCATGGTAATCAATTCTCCAGAACCAACTTGGTTAAGTGGTTCTTCAGAGTTTGATTCATTCTTTTTACCCTCCGTGATGAAGGTGGGTGTCAAGGAGTATGATATTCCCATCTAATGTCTAGTGTTTGGGATAGCTTTTTAATGATGTGTGTGGTAAAATGGGTTCCACTGTCTGAGTCAGCATTTTCTATTAACCCAAACCTAGGCACTATATTTTTAGTAAAGGCTTTAACTACATTATTGGCTGTTGCATTTGAAAAGGGATAGCTTCGACCCAGTGACTGAGGTGATCTGTCACTAGTATGTATTTTAGACGCCCTGTTGGAGGCATCTCTGTGTAATCAATCTGGATACTTTGGAATGGACTGAAGCCTGGACTCCTTCCCATAAGGGGTAATCTTTTTATAGTTTATTAGTTTTCTTACAAACTAAGCAACTGTCTGTAACCTGTTTGGCCAGGGTATAAATTTCTGTGCTCCCATAAACTGAGGACTCCGTCACACATGGCTTGGGGCCCCCAATGGATCTCTTGATGCAGTTAGGATAAGATTTCCCTCATAAGGGGTTTGGATAACATTTCTCTCTGGTTTGGCGACATCCGTTTTCCTTCTGAATTCTCTTTAGCACCTATTGTTATTAGGGTTTTTTTTTTTCATTAGAAGAAAAAGGGGGATCACGGTAAGAGGAGGAAGGTAAGGAGTTAAGTGAAAAATAGGTGTTTTAGAGGAAACGGCAGCCTGTTTGGCTATCTGATCTGTTAGGTTATTTCCTCGACTTTCGAAAGAAAGGCTTTTCTGGTGTCTGGGGATGTGGACAATAGGTATTTCTTCTGGCAACTGAAGGTTATTCAATACTTGAGTGGTTAGCTCCTTATGAGCAAGGTCTTGACCTTTACTATTAATGAGGCCTCGTTCAGTCTAAATTTTTCAAAATGTATGAGCCACTCAAAAGGTGTACTTAGAATCTGTACAGATGGGTCTTTTCTGGTTCTGCAAGTACTTTAAGGTTTGGCTGAGTGCGAACAGCTCGCAAGTTTGGGCAGACCAATCACTGGGCAATTTTTTTGGCTCTCTTTCTTTGAGAGTTTTTCTGTCAATTACTGAATACCCATTGTGTCTTTTTCCCTCAATCACCTGGGAGGAACCATTTATAATAAGTGTCCTCCTGTCCTGAAGGGAGTTTCTCCTAGGTCTGGTCAGACATTTGTGTGGTAATCGATTAAATCTAAACCTGTGTGTTTTTTCTTTAGATTTGGATCCCCTGTTAGGAAACCTGCTGGGTTAAGCAAATTATCAGTGGTTAATGTTAAATCAGCTTTTTTTTTTTTAACGGAATAGCCTCATATACTTTTAAGATTCTTGAGTCAGCAGGCCACCTCCCTGCTTTCTGATTTAAGATAGTTCTAACTTAGTGGGGCGTGCTTACTGTCAATTTTTCTCCAAAGGTTAAGTTTTTGGTTTCTTTGACCAATACTGCTGTAGCTGTAATGGATTGGATGTATTGAGGCCATCCACAAGTAACTAGATCTAAGACTTTTGACAGGAAGGCCACGGGCTGCCGACAGCCACTGTGTTCTTGAGTAAGCACTCCCAAAGCTACCGCATTATCCATGTTCACAAAAAGGTGGTACGCTTTTCTAGGGAAGGTAAGGCTAAGACAGGGGCAGTTATGAGCCTTTCGTTCAGCTCTTTGACCTGATCGACTTCCTCAGAAGTCCACAGGAGATGGTCAGGCTTCCCCTGGGGAAGTTTTTGATATGAAAGTTTACTGTGCATATGAGTTAATCCATAAGTGGCAACATCCAGCTAACCCTAAAAATTTCCTGAGTTCTTGTTTAGTTTGAGGCAAGGGTAGGGACACAATTCTCTCAACTTGTTCGGGCCCTAGTCTGCACTTATCAAGTGGCCTAAATATTTAACTTCAGGCTCCACATACTGAAGCTTTTCCTTTGAGACTCGTAACCCCTTGAACTGCAAATGGTTAAGAATATGTGTAGAGAAGCCAGTTACTTTCTGTATGTCCTCACCAGATATAAGAATATCATCAACATATTGGAGTAGGCATATTTGTTTTGGGATGACAACTTTTTCTAATACTTGTTCTAAAATTTGACCAAAAAGGTTAGGGGAGTCTGTGAACCCTTAGGGTAAGACTGTCCATCGATAATGTTGTTTCCGCCCTGAATGGGGACCTTCCCACTCAAAAGCAAATATATCTCGACTGTCTTCAGCCAGGGGACGTGCCCAAAAAGCATCCTTTAAATCTATTACAGTAAACCATTGATGATTAAATGGAATGTTGCTGAGAATGGTGTAAGAACTGGGGACAACGGGGTGGGTAGTTTGGACTATTTGATTAATAGCTCTAAGGTCCTGTACCAGCCGGTATGATCCGTCTGATTTCTTGACTGGCAATATTGGGGTGTTATAAGGGGACATACAGGGCTCAAAAAGCCCATCTTTAATAAGACCTTTAATTATAGGTTTCGACCCTATCATGTCCTCTGGATATGGGGTATTGTTTCCTCCTTACAACTTCCCCGGGGGGTTTTACCTTGACGTGGACTGGGGAGACTCGGAGTTTCCCTCAGTTCTCCTCTTTGGACCAGACATTAGGATTAATGTATTTTTCATCTGCAGTGATGAATAGGTTAAAGAGATGAGGAATCCTCTTGGGCTGACTTGTAGGCCTATGCCTAACTTCAGCATTAAATCCCTCCCTAATAAATTAGTCCCTGCCTCAGGGATTAACAAAAACTGAATATGAGCTGATCGATCCTGGTATCTGACTTCTGTGTTTTTTAAAATTTTTCTTTAAATCCTTCTCTTTTTACCCCAGTTACCAAAAGTTCTGTAGGCAATATTAGATGGGGGGAAACAAACAGGAATGAGCCACCCCTGAATTGACCAAAAAGGTGATAAGCTCATGCTTAGGTCCCGCTTCTAGATTTATCAAGGGCTCCTGGTGGGACTCAAGATAAAAGAGACAGGGCCCCTGACCCCCGTATTCTTCCTCGAAAGTCATGAGTGGAAGGGCTTCTTTCTCCTTTTTAAATTCAGGACATTCTGTCTTGAAGTGGCCTGTTCTTCTACATTTGTAGCACCTATCTTGCCCTTACCCCCTCTCAGTTCTGGGATTCTTTGACTTTGCTTCCCCATACTCTTTAGAGGGCCTGGTAAACAAGGTCCTTAGTCCTTTAAAGGAGTATTTGGACCCTTTATGGTTCTGGCCCCTTGAAGCTCTGTTTAGAAGTATATGGGTTTGGAGTCATCTGTTGGAAGGTGGATAACATAAGTTTTGTCTTTTGTTTTTGCTTTTCTTCATGTCTTCTCACATATACTTTTTGAGCTTCCCTGAGAAGTTCACTTAGGAGATGGTCTTCCCAATTTTCTACTTTTGTAATTTTTTTTGAGATGTCTGGCCATCTTCTAGTGACAAATTGGAGTTTTAATATTCCTTGCCCAAGGGGATCTTCTAAATTGAGGCCTGCATATTGTCTCATTTGCTCTTTCAGTCTATTTAGGAATCTCATAGGCCCTTCATCCTTTTTTTTTGTTATATATCAAATGCTTTAGAGAGATTTGGGGTTTGGGGTACTGATTCCTGAATTCCTTTTATTATCATCTCCCTTAGGTCCTGCATGTTTTTATTGTCCAACTGGGGGTCTCGGGCGGGGAATTTCTGGTTCACAGTAGGAACTTTTTGACTGGGAGGACACTCACGTTCCCAAATTACCATAGCAGCCCTACGAATCACACTCCCTTCTTTTCCTGAAAAGAGGATGTCCAAGATGGACATTAACTCTACCCAAGTGTATAACTGAGGTCCTAAAAATTGATCAGTTTGATCTGTCACTCCATAAGGGTCATCTTGCAGTGGCTTAAGCTCTTTCTTTAAATTCTGGACCTCTGAACTGATTAAGGGAGCATTCACGGAGCCAATGGTTCCCCCTCTTTATGGCATTTCTCTTAAGGGAAAGAGAGCAGGGGCTGACTCTTGAGTTGTAGAGGGGAAAGGGAAGTTCTGGATATCCTTTTTACATTGCTCTATTTCACACTGGAGTCCCTTTAGGGAGGGGTCCTTAGGCTGATAGGGGACAGGCTCCTGGGATGATAATTTCTAAAAGTCAGGATTGTAAGGAGGAGGAGTAACATGAGTAGGTGAAGGATCTAGAGTGGGATCTGGGGCAGCAGCGGCTGCCTGAGGAGAGGGGTTGGGGTCACTGAGTGGGGGAAGATGGTCTAGGGGATCCCATGTGCTGGAGTCTTTGAGCATTGGAACTAACTTACCTAATTTTTCCTTTTGTGATGCTAGATCAGGTTCTTTCCTAGTTGTCTCAAAGGGAAAAAGGAGGACAGGTCCCTGCCTCCAACAAAGAGCATAGTCCATTTCCTCTTAAGAAGCTGGGCTTTTATCATTGACATATTGAATCAAAAGCTGACACATCGCACTCTCATTTGACCTAAACTTTGGCCAGAAGATTGAGGGTTTGAGGATGGGTCCCTGAGTCCAAATAAAACAGTAATTGCTGCTGCTTATGTTTAGTCTTCTCATTATCTTTCCAGTCTTTTAACATGAGACCTAGGGGACTATCGGGGCAATATCTTTACTGCTACCTTTATCCTTTTTACTCCTTGTCTTGCTTAGGGTATTTCCCATGTCAGGTCCTAGTATTAGAGACTTCTTGCCTATTCTCTGGAGGCTTGTTAAGGCTCAGTCCCTTGTATTAGAGATTTCTTGCCTATCCTTTAACCCCGCCTCCTGGAGGATCCTTGCATCCTTCTTTTGCTTTGTCCACTCTGGCTACTTCCCTCGTGGGAATTTAGGCCCCTCTTGGCATTGGCATGCCGGTATGAAACCCACAGCAGGATCCGCCCTAAGCTGTATGAAGTGACCACAGAACTGCAGATAGGACCCACTCACTCTGCACAGCAGTAGTGCTTGGTACCATTCACACAAGCAGCACCGCAAGCAGTAGTGCTTGTGATCATTCACACACACTTTCATCCTCCAGAATATCCCAACCACCAAGGAAATACTTTGTCACCCCTGCAACATTTCTTACCTTGGTCTGTGCAGAGTTACCTGGTTGCTGCAGCATGTGAGAATCCTTTTGCCAAGCTGCTGGCCTGTATCTTTTCTTGTTGCCGAGAGTCTGGGTTTATTTGTTGCACTGGATGGGTTCCAATCTCTCACACTGAGGCCACTGCAACAAGGCGATGGGATGCGCCTCCCCACAAGAAGTGACCAGAGACCGGTTCCCCGGAGGAGAATGGGAATCCTGGGTGGGCCCCCAAATTGTTGGAAGTAAATGCTTGGTGTCACAAAGTGAAAATATACTCAGGCAAAAGTTTTCTCATCAAGGCAATTTACTTCTGTAGAAGGGTGTGTCTCGCGGATGGAGCAATGGCAAGAGCACACTGGACAAGGGAGGGAAAGGGGTTCTTATTCCTAACAGCTGGTCCCTACTGTTGTGTCTTTCCCCTATTGGCTAGGGTTGGACTGCACAATCTAAACTGACTCGATTGGCTGCTGTTTGTAATTGAACACAGATATCTAGGCGGGAAGGGGAAGGCTATGCGTTATGGCGTAAGACATGTCTAGGCATGTCAGGGCGCGGCAAGGGCAGGAAGGGTTAGTTATAGCATGGATAACTACAGAAACCAGAAAAACGAAGTGGAAGAACTGGGAATTAAAACCTTTTGAAGAGGAATTTATCATCTCTGTCATGATATTTTGCATTGGTGGATTTAAAAGGAAAGCCACTTCTGCTGCTTTCTTGCTCAGTGTACTCAAAGTGGGAATCTGAATCTTCTCCCAGTCTGAATGATTCTGTTAGTCATGAAGAACTAGTGAACACTGTCTTGAGTTGAAATTCAGTTTGCTCTGTCTTAGGCTTTGGTTTTTGTTTTTATTTTAACGAAAATCTTACATTTATCTTAGACTTTGATTTTTATTTTTTATTTATTTATTTTTTTTGAGACGGACTCTTGCTTTGTCGCCAGGCTGGAGCGCAGTGGCGCAATCTCAGCTCATTGCAACCTCCACCTCCCGAGTTCAAGCAATTCCTTTGCCTCAGCCTCCCAAGTAGCTGGGACTACAGGTGCGCATCACCATGCCTGGCTGATTTTTTGTATTTTGGTAGAGACGGGGTTTCACCATGTTGGCCAGGATGGTCTCGATTTCTCGTGATCCACCCACCTTGGCCTCCCGAAGTGCTGGGATTACAGGCGTGAGCCACCGCGCCTGGCCAACTTTGATCTTTTTAAACAAAATTCACATTACATTGTGAATGGGATCCTTGTCATTAGGTCTTAATCTTAAATTTAGGCTAAGACTTTTAAAACTAGCTTTTGATAAATGAATGAGCATTAAGTTCTTGTTTGCAAACACCCATTTGGCCATGCGGAATCAAGAAAGTTGTTACTTCTTCGAAAGATGATTTTTCAGTAATCTCTAAGTCATCGTGTATTTGTGATCATATATTTCTTAGGTATAGAAAATTAGACCCTTATACTGAAATAAAGTATAAAGATTTAGCTTGATATGCTACTGAATCTAATTTGAGAGACCTGGGGAAGGGGATAATAATGGTCTTGTGTCCTTGTACACTTTTGTCTAAAAGAAGGCTTTGATGACTTTTTAGAGTAAGTTTTAAAGTCATTCTATATGGCTTGAGGCAATACAATTTTTGTGTATCCCCAGTTACGATTAGAGCTTTTTAAAATATAAAGTGATACAGTTCATTGTCATTTAGCTCTATTTCTAAATTGTGTCACATAATTTGTGTCAAGAATTATAACTGTCACCATGCTTATATAAACTTAGAGAGATTCATGTAGCCTATTGAATTTGATCCTCCTGACTGAAAAGTGGATTGGCTAGATGGATTGGATGTCCAATTTACAAATGGGAATAGGAAGGCTCAGAGAGTTTAGTGAGTTATTCAGTGACATTGCAGAGCCAGCACTAAACATGATCTTAATCTGAGATTGACTTATTAACATGGATTGGTTTCTATTGAATATTATCATGGTTTTACAATATTTTCCCTAGACACCTTAAAAGAACTGAAGTACTTGAGAGCTAGATAAGGAATAGATGAGGGAAGGGATGACATAAGATATACCTTGATTAAATGGAGAGCACTGATAATGCCTATTATATTATTTATTAAGCCCGTTTCTAAGTGCCACATCTGTATTATCCCATTTGTTCTCTATAATAATCTTATCAGATGGGTAATGTTTTTTCTCATTGATGAAGAGTTTGAGGTCCAGAGAGGTCAAATAAATTAGCCCAAGATCGCACCTTTGTTAATTGGGATAAGAATTCTTCCAGTCTTCCTTCAGACTGCATTATCTATATATATCAGTATAAGATTATGTAATTGAGTTAATTTCGTTAGACCCTGAAGGGGTTGCTGTACTTCAGCAGTTCTAAATTCTGTAGGTTGAGAAAGTTTAGCAAATTTTGAATACTGGCACTTGTTTTATTACATGGTAAGGTTCTATTCTGCATGATAACAATTTGTACAAATATTGTCTACCCTTTATTTATCTAAATATTTCTTATCAAAAAATGATGTTTTGAATTTATATTGCTCTAGATCGGGGTATCCAATCTTTTGGCTCCCCTGGGCCATTTGGAAGAAGAATAATAGTCTTGGGCCACTCATCAGATACACTAACACTAACAATATCTGATGAGCTTAAAAAAAAAAACAGCCAAAAAAACAATGTTTTAATAAAGCTTACAAATTTGTGTTGAGACACATTCAAAGCTGTCCTGGGCCACATGTGGCCCATGGCCTGCAGGTTGGACAGGCTTGCTTTAGATGAAGAGGAAGTAGGTTAAATGATTTCCACAAAATGCCACCAGTTACTTTTGGTTGCTAAGGATATTTCCATTTATTTCCGATCGAATGAATGTTTAGTTCTCTTTAAAGATTCAGTTTGTGCATTTATTCAGGATTTTTGGTATTTATTTATATGTTCATAAAATAATTTAGTGGTATATGAGATAGTTGTTTTAAAATACTAAACAGCCTTTGTAGGTTGTACTTATCTTACGGAATTTTACTTTAGCACACTTATGAAGAACCCCAAGTAAAAAGGTAGACATGAAACTTACTTAGATTATCAATTTGCTGCTACAGGTTTGCAGCAAGAATGGTTTTTAAAAAACCACCAGATTTAGGAGTTAATTTTTTTTTCAGGTGATTTTGTTTGTAATACTAGACAAGAGATACGTCCAATTGTTTGTGATTTCTTTCCGGTAGGAAAAACTTCAGTAAATAACTATGAAGGAAAGAACTTGTGAAGTCCCCATGTGAAGTTCTTCACTTTTAAGGTGCTTTCTTTTCATATCATGGTAAAATTGGACCAACTGAATTTACACTTTGTAAAATTCACTCACTGTAGCATTGATATTGCTTCATTACTACCACTTTTTATTTTCATTTTTTAAAATATGTAGAGTGATAAATGAAATATGTTTGTTTATATCTAACATTAGAAACTTTCTGGGATGCTCAGAATGACTGAACAGGTTGTGTGATGCTCCCTAGTGTTTTGTTCATTTATTTTTTATTTTCCTCAAACTGATGATTCTTCTGAGAACATCTTGATAATTAGTTTTATACGTATTAAAAGAATAGGAAACAGAAATGGTTTACATAGTATAAATATACATATGGTTGGCCACTTATGAATTGTATAAAATATATATCAGCTACGTTTTTTAAAGGTGCCAAATTGTTCATAATATTCAGATGTTTAACATTTTAGGAAATTTAGTTTATGTCTCAAACAACTAAAAATTTTTAATTACAGCACTTTTACATATAATACCAAAGTTGTTTAAATGGGAATTTGTAAAGCAGTACATGGTTTTGATTTTATAGTATGCTTCACATTAAGTAAATATGAACTCTACCACTTTGTAGCCTTAAGAATGATGTGGCTCATGGAATTTGTTGTGGCGTTATTGTAGCAACTAAGTTAATAATTTTTCACCTTCAGTATTTTGAAGCAACATCCCATTTTCATTGAACTTAAATGGAGAGACACAGTATTACATTTGTGTGCCACATAGTGCCATATTGGTAAATGACAGACTACATACACAATGGTGGTGCTGTTAGATCATATACTACCTTATTTTTACTATGTCTTTTCTATGTCTAGATATACAAATACTTAGCATTGTGTTACAGTTGCCTCCAGTATTCAGTACTGTAACATGTTATAAAGGTTTGTAGCCTAGGAGTAATAGGCTATGCCATAATAGCCTAGATGTGTAGTAGACTATAACCATCCAGGTTTGTGTAAGTGCATTATATGATACACAATGATGATATCTCCTGATGACACAATTCTCAGAACATACGGTCATTAAATGACACATGACTGTATTTTATGTGCCCCTAAAAGTGGGAAAAAAAAAACACCTAAATGGAAAATCTGAAACTTACTCAACAGATAAAGTTGAGACACCAAAGGGCTATACCCTCCATGGAAAGAAGAACTATACCTACCATGCCAGAGGAGACAGTAAAGAAATTTGAATGTTTTAACTCTTATTATTGGGATGAGGGAGGAAAAAATCACGTCTGAGGAGTTGAGCCGTAGCCAATTCTCATAAGTTTGCATCCTGTATTCCCATTAACAGTAAGTGTTATAGATAGCTTAGAAACTTTTAATGGTCTCAGATTGATGGTGCTGCCAAAGTGACTGGCATAAATCAACACAAATTCTTTAAAAGATTCAGCTTCAAAGAAAGAGATTATAAAAAGTATCTCTATGTTATGTATATCCTAGAATTAATAGAAAATGGGAATCATAACATTGCCACAAAGTAGGTTTTTTAGACTTTGAAAAACAGACTTTTCTGGGATGCTCAGTCCTCTAAAGGAACTCTAAATTTCTCAAATTCTTACAATAGTTTTTCATACAAAATACAGTATTTTGCATATTTGTGGTTTTGTTCTTTGGTTTTATGTAAACATCACAGTTTTGGTTTAAATTACATTAATGAATGATCGATTTACTCTCAGGATATTCAGTTATATTTAATTTAGGACTTGCAGATTAGTTTGTTGGGTAAAACAAGATTAACTAGTCTTCACCCCCAGTATTTACAGAGATACCAAGGGAGAATGTAGCTTTTTATTTGACATTAAATCTCATTCTATAATCAATACCATGATTTCCAGTCTGAAAGAACATTTTTGAGGTGTTTAAACATTTTAGGTATGGGAAGAAGAACAATTAAAGAGAGAACTCTGTCAGACTCTATGTTCTTCAGTGATTTTCAATTACTGCCTACTGGAGGTCTCATTGGCCTGGTCTACTAAACTCTTAAATATTTGTTTTTTTGTGGCTTTGGTTTTAAAGAAGATTTTATCTTTATGTGTGTGATAAAGTCAGGATATTTCAATTTGAATTTATATTTATTTGTACAGTCTGCTGCTACCATAAGAGAATTTTTTTTTTTTTTTTTTTTTTTTTGAGACGAAGTCTCTCTGTTGCCCAGGCTGGAGTGCAGTGGCGCAATCTCAGCTCACTGCAGCCTCCGCATCCCAGGTTCAAGTGATTCTCCTGCCTCAGCCTCCCAAGTAGCTGGGACTGCAGGCGCGTGCCACCATGCCTGGGTAATTTTTTGTATTTATAGTAGAGACGGGTTTCACCGTGTTAGCCAGGAAGATCTCGATTTCCTGACCTCATGATCCGCCTGCCTTGGCCTCCCAAAATGTTGGGATTACAGGAGTGAGCCACCACGCCCGGCGAGAGACTGTTCTATTGCATTATGCAGATTTTACTCTACTTTAAAAAATACCTTTAATTCTTCCGAGAAGTTACTTTGATTAGTTTTTCTCTCTAAGTTTTCAGACCTTGATCTCAATTTAGCTTAGAATTCTAGTTTTGGTTATGTTACTAGCTTTTGATTTTATATGTAGGTTACTTAAAGTAGCAGGCAGTTTCCCTGTTGCCTGTCATGCATCTTGGTTGCTTTCCCACACAACCAGTTACCTGATTCAGCGTATTTTACATTGGCCTAAAGCAAAATTAATTATGAGGATATATCTGTTGGCGGGAGATGTATGGGCTGGGAGTAAGCCTAGTTGTAGTTCTTTCTCATTTGATTGTTGTATTTTTTCTCCTTACTTTGTAAATTATTTATCTGATTCTCTTAGTCTGGATGATGGAGGCTTGCCAGTGCTTCAGTTTTCAAATTCTATACCTTAGAAAAAAATACATATTATTTGGACCATATTCCAAGTCAGCCACCACATTCTTATAGTCACAATTTTTGTCAAAAAGTTCTTGTTTAATGATGTTTAGACAGTTTATTGGTTGTTTTTAACCCATTAACTCAATGCTACTTTATTTTAATAGGTACTTTAGCCTCGTTTAGCTTCATGGGTTACTTTCACAAGGAATACAATTCAGTGTATGAATGTTCTTACATACCTTTAAAAGGCTTCAATCTATATGTTCCTGCTGGCCATATGCTTATTCTTTTCTGTTGTTTCTATTTCTCAAAATGTTCATTTACTTTGAAATTGTTTAATAACTGGTTACCTTGTTCCAATACCTGTGATTATTGTATGTAATTTTTGTCCCCTTCTGAATTTCCTTAGATCTTTTTAATGGTCATTAAAATCAAAATTGGAACGTGGGATTATACTAATATAGATGAACATTGGGTCAAATTCTTGAGAAACTTGTGTTAATTTTCAGGATTTATATTCAAACTTAGTAGAATTAATTCATAGATTTGAATGGTAGTTATTGGTAAACTAGATTGAGCTCCCAAACTAATACCTTCAGATATTTATGTATGTGCCTTAAGTTTTCTGTACATGAGAGGGGATAAATGACGTGTGACTTAAAAAGGGTTTTTTTAGATTATTTTTTAAGTCATTGTTTGGATATTAAGCACCTTTGATCTAGGATTTTGAAATGTGCCACATTGTAAAATTTATTCAGTGCATATATTAAAAATCAAAGGTGAAAAATACAGAAAAAATTTTATCTTAAATTCTCTTGCTCCAAAGAAGTGAGAAAAATATGAATGTTGTGTTATAACTAAAAGGAGATTAATGTTTTTTTAAATTCAGGCTAGAAATAACATAATAGTCCAAACTTTTAAATTTACTTGTTAAAATAATTTTGACCATATATATAAACTGTGACATAAGTATTAAAATAGATTATCGATAAAGTACTTCATTCATTCAACAAGCACTTACTAAGCATACTATTCACATGGTGTAGTGTTTAGTGGTTTTAAATCTTAAGTTATGGGATTCTTAAAGTCATATTAAGTGCTTTGGTCTTATGGTAACCTTTTTTTACTTTTATTTTAGATGCCTGGAATGATGTCGTCAGTAATGCCTGGAATGATGATGTCTCATATGTCTCAGGCTTCCATGCAGCCTGCCTTACCGGTAATCATGTGAAAATAACTATTTTCTGTGAAGTAATGTTTTGATTGATTGCTTTTATATATATGGAATAATATCTATGTATTTTATAGGCAATCATGTTAGCTGTTGAAGTGCCTCTGTAGTACTGTAATAAAATACAAGAATTACCGTGGACTTTCAGTTTCAGTTTCTTTTCTTTTCTTTGTTTTTTTGAGACAGAGTCTTGCTCTGTCACCCAGTCTGGAATGCAGTGAGTGTCATGATAACAGCTCACTACAGCCTCAACCTCGTGGGCTCAAGTAATCCTCCGACCTCAGCCTTCTGAGTAGCTGAGACCACAGGCACGTGCCACCACGCCGAGCTAATTTTTAAATTTTTTTTGTAGAGATGAGGTCTCCCTGTGTTGCCTAAGCTGGTGTCAAACTCCTGAGCTCAAATGATCCTCCTGCCTCGGCCTCCCACAGGGATGACAGGCATGAGCCACTGTGCTTGTCCTGGATTTAGTTTCTATAACTACAATGATAGACGTTTACATTTTTTCCTATATTGATATTATATGTACATCCTTAATTACTAGGTTAATTCTGTATTAAGACCAGAATACTGAAAAGTATACATTGTGAGCCAGAAGCATTTTATTGGTCTGATAACATTTAAGTTTTAAAGGGTAAACATTTACTTCACTGAACGCTAATTAAAAATTGGTATAATGTGATTTAATACTAGATTTAGGAATCAATATTTAATTGGAAATCCACGTTCTGAGACTTCAGCTGTGGCAAATTAATTAGAAAATCTATTGAACAGCCTTACCACCTCTGTCGGGTAGTATAGCAATATAAATTACTATGAAATTCAAGTTAGTTTAACTTCTTTATTCTTTATGTGGTTGTGGTTGTAATAAACAGATGTGGCATACTCCTTGGGGTGGTAAGTTTGCAGTGTCTTTCCCAAAACCCTAAGACCAGATATATTTCAAAAATTCTTTATAATACTGGAAAGTAACACATTGCATATAATATGTAAACATTTCCTGTGGGGTCCAGGGCAATGCTGTCTAACTTAATAATGTTAATATTTTTGCAGCTAAACTAAACGGATATTCACTCTGAAGTGGGATAAATGAAGATGTGGAGTTTCATGTTCATGTAGGGCAGGTTTTGCCACTATAGTGAGTTTTGGTACCATACTTGAAAAAAGTTGGCTTTCAGAGGGTTTTGGTTTCCAGAATTGTGGGTAAAGGATTGAGGACCTTGTGTACACTTGGTGACCATATAACATTTAAACTACTCCCGTAGTCTCGGTTGCTGATCTCTTTTACAATTTATAGCAAGCTCGGGGAACTGAGACCACTAAAAGTTTTGCTAAGAATATGAGTCAGAGGCTTGAGGATTATACATAGCAGGTACTGATTTCACTGTGCTTTATGAGGAACTTATATAAAATACACTTTTAAAAAGATGAATAATACTAATTTCATTTTTCTTCTTACAGCCAGGAGTAAATAGTATGGATGTAGCAGCAGGTACGTATACTCTGTATGGTGGTATGTGTTAGACCTCATTTGGACAGTAGCAGCCCTATTATGAGGAGTAAAAGCAGGATCTCTTGGACTTTATATAACCTCCTTTTTCTTTTTTCTGCAATAGGAAATTGGGATAGGATTGATAATTGAATTCTGTTTTTGTTGTTGTTTTTTTGAGACGGAGTCTCACTCTGTCACCCAGGCTGGAGTAAGTGGTGCAATCTCGGCTCACTGCAGCCTCCGCCTCCCAGGTTCAAGCGATTCTCCTACCTCAGCCTCCCAAGTAGCTGGGACTACAGGCACATGCCTGGCTAATTTTTGTATTTTTAGTAGAGACAGGGTTTCACCATATTGGCCAGGCTGGTCTCGAACTCCTGACCTCGTGATCCACCCACCTCGGTCTCCCAAAGTGCTAGGATTACAGGCATGGCCCACCACACCCAGCGATAATTGAATTCTTAGGAAATTTTTACAGTTTTAGGTCAGGAGTTCTGGACCCAATTTGGTCTGCAGATATACTTTGGCCCACACAAAGTTCTTCAATTTTGTAATTATCGCTAACATTTATAGTCTGCAGATTTTGAGTTTGAATTTATTTTGAAAAGTTGGATGATCTGACTATTCAATACTTAACAGTAGTCCTGTCAACACAGTAGGTGCTCAGAGAATATACGTTAAATGAACTCTGGTTGAGTTGATATTTGTACTCAGCAAACACTAGAATGACGTAGTGGCTCCATTCTTTAGGTGTTTAGTCTGGGCTCTCCTTGGGGTTCTAGACTACTTCAGAGTTACTTTTCTGTCATCTCCTTGGCCCTTGTATTAATAGCCATTGGAGTAAATATCAGTTCCCAATAACTGGCCATTTTGACTAGTGAGATTTTAATATATAATAGTAATGCCTCCAGTATCATGATTACATAGTTTTCCACATAAATTGATATTCCAGATGCCGAACTTTATGACACAATTATGACAATATTTTTTTTGTTATAAACAGTATTGGTCGAAAGGTGTTGAAAATGTACTGTGTGCCTTTCTGTGGGTTCAAATGGGACTAAATTGATTTTTTTAAGATGTTTCACAGATTTCATTATTTAAAATGTTCTTAAATACCTAATACAATTATTTTCTTTTATTTAGATATCCAGAGCTGGGTACTGTTACCCTCAGTAATCTTGGAAAATTACATAATTTTTTTTTTTTAGTTACTTTTAATACGCTTTGGCTCTACAGTTATTTTCTATAGTAGCTTCTTTTGAGTGTACTCAGTATATATGAACTTTGTTTTGTTTTGTTTTACATACAATCTCCGTCTTTTTTTATTTACATGTTTAAATTACTAGTTTCTAAAGTTTGAGATTATTATTAGGAGTTTTGTGACTAACATGCATTTCAAAATCCCTTGAGTTTTCTATAGTAGTATAGGACAGTACCATCTAATAGAACTTTCTGCAGTGATGGAAATGTTCTGTAATCTGTACTGCTTAATACAGTAGCCACTAGACACATGTAATTATTGTGTATTTGAAGTGTGGCTGGTGCAGCTGAGGAACTGAATTTTTAAAATTTTATTTAATCTTAATTTAAATTTTAATTTAAAGGGATGTCTGGTGTCTGCTCGCTACTGTATTTTACAGCACAAATCTGGAATTTAGATAAAGTTACCAGGAATCTAAAGCTATAGAATCAGTGGTTAGAGGTGTTATTGTGCTTTGGTAATATACTTAGTAGAGAAGGAGGAATAAGAAAGATAGATACCTATTATAGTAGGGAAAAGAGAAACAAAAGGCTAAGTTGAATACTTATCAAACTGCCTCCAAGTGAGTCCAAGTAAGTTTGTGCATTGAAAGTTCAAACTCTGAGCATGTTTTGCACTATAGATGTTTATTTTGTGGGAAAGATAGCAAGCACTTAGGTTATATGAGACAGTCTCAAAATCTTTAGAGAGGATGAGGAGGAGTAAGTACTATGAATATATGAATAAATATTAAAGCTATTATGAAGGAGAGCATGATTTATCATGGTGTAAATATTTTGCCTGTTTTTTATTTTTTAGGTACAGCATCTGGTGCAGTAAGTACTCTTTTAACCTTTGTAATATTTTAATTTTACTATACTTTAACCTACTTTACAGTTATTCTTATTTCTGTTCTAAGGATTATCTGCTAAATCTTTACATTAATCCATAGTTTTCCCCTTTTTTTCTATGACAAGGATTGAAAAATTGATTTATTTTAAAATCTGGTTTTGGTGGGACTTAATGAGAGATGAGAATTACATGTATCAACTTTTAAAAGGATTTAAATTCTTCCCATCACAATTAGAAGGGAAGCAGAACTTGTAGGTACACAGTGCTTAACCTAGTAATTACAAGTTAAGCATTACATTAGGAGATAATCTTTTTTTTTTTTTTTTTTTTTTTTTTTTTTTTTTTTTTGAGACACAGCCTTGCTCTGTCACTAAGACTGGAGTGCAGTGATGAGATCTTAGCTCACTGCAGTCTCCGCCTCCTGGGTTCAAGTGATTCTCATGTCTCAGCCTCCCGAGTAGCTGGGCTACAGGCGCCCGCCAGCATGCCCGACTAATTTTTATATTTTTAGTAGAGGTGGGGTTTTGCCATGTTGGCCAGGCTGGTCTTGAACTCCTGGCCTCAAGTGATCTGACCGCCTTAGCCTCCCAAAGTGCTGGGATTACAGGCGTGAGCCACAGTGCCCGACAGATGTTAGATGATAATTTTACATATATATATATATGTATGTATGTATGTATATATAAATGAAAATTTATGTACCTTAATTTAAAAAACCCTTTTGTTATACCTTCTTAACACTGTGTTAGAAAGAAAAATGGAATATTCAGAATAGCATTGATTTTTATTTAGGAAAGGAGAGAATAATATTTAAAGATAGCTATTTTATGCTTCTTGATATTAGTCCATGCTTTAGCTTCAAGGATTTTTTTTTTATTTTGCTATTCCTTAAAGATCAATGGAAGGAAGAGTTTTGTTTATAATCTCATTTAATCATAACGTTCCTGAGAGGTAGCTGTTATGCTACTGTTACAATTAACGGAATTGATTGCAAATACGTTATTTTTCGCATTTGGGGAGAAAATTTTAAATTAAGAATTGTATTTAAATGTTTTTAAAACATTCTTGTGTCTTTTGCCTTAAAAGTTAAATGGTTGCAAAATATCTTTTTTTTTTTTTTTTTTTTTGCTTGTTTGTTTGTTTTTGAGACAGAGTCTCTGTTGCCCAGGCTGGAGTGCAGTGGCTTACTGCAACCTCCGCCTTCCAGGTTCAAGCGTTTCTCCTGCCTCAGCCTCTTGAGTAGCTGGGACGACAGGCATGTGCCACCATGCCTGGCTAATTTTTGTATTTTGTAGAGATGGGGTTTCACCTTGTTGCCCAGGATGGTCTTGAACTCCTGTCCTCAAGTGATCCGCCCACCTCGGCCTCCCAAAGTGCTGGGATTACAGGCATGAGCCACTACGCCCAGCCCATTTGGTATTATTCTACTATAAGTACCTGCTTTTATTTTTGAGAAAGGATAACTTAATGGTTTGTTTGTTTGTTTTCTTATTTAAGTAATGCAGGCTCATTGGGAGGAAAACAAAGCAGACATAAGTTAAAAAGAAAGTAAAATTCATCCTTAATTTTTTGACCATGAGGGAACCACCATTAATATCTTATCTGAAGATCTTTTTGCATGTTACTTAAGCATAGACAAATACATACACATTTTACATAATTGGTTCACATTACATATGCTTAAGTTACTTGTTAAATACACTTTTTCTTGTTTAAAACTTTATTGTGAAAATCTGTGTAAGTTCCTTAATGTAGATGTAATTTTTTAAATGACTTTATAAAGTATTCTTTGCCATAGAGACACATTAAACCATTCACTTATTAATGGAAATTCAATTTACATGTTGGATCCCCTCCCAATTATGAATTTTTTTTTTTTTAACACCTAAGAAGTATTCCAGGAATAACATATTTGGAATGGAGAGTATGTAACTAGTCATGTTGTTTTTCAAGAATGTAAAAGACATATCTAATAATGGTGTAGTAACATGTCTTTTTCTTCAAGAATCTCTAGCAGCAATAGCCAGTATCACTTATTTGAATTTTAGTGAGTGGACATGGGTTTAAAGTGATAGTTCTTCTTTGACTCTTAATGAGATTGAACATTTTATTTGGTATTTGGATTTCTCTTCTGTTAACCTATCCCTGTCCTTTCCTGTTTTTAGGTTGGGTTATTTTTTATTTTTTCTTGTAAATTTCATTTTAAGAGTTTTTTCTAATGTTATTGATGTTAACCCTTTAATAATCATGAATTTCAAATATTTTTCTTAGTCTGTCATTGGTCTGTTGATTTTGCTTTTAATGATCTTGCCACACAACCTTTTAGTATGTTAATGTGGTAATTAGATAGGTTATCATTTTTAGCTAATGCGTTTATTGAAGTTTTTACAAAGGTTTCCTCATTCTTACATTTTCTTGGAAGATTCTTATTGCTTTATTTATCATTAAGTGTTTGATTCATCTGGAATATCTGTCTATAAGATGGATAGCCAGTTGTGTCAGCTATCAAAAAATTTTTTCTGACTTTAATTGAAAGCTCTTTATTGTCATATCTTAAATTCTCATATATTCTGGGATTTATATCTGTGTTTCCTTTTCCACTGTTTATTTCTGTTTGTGTTTTTCTAAACCAATATTAATACTTTTCCTGGCCAGGTGCAGTGGCTTACACCTGTAACCCTAGCACTTTAGGAGCCAGAAGTGGGAGGATTTCTTGAGCCCAGGAGTTTGAGATCAGCCAGGGTAACATGGTGAAACCCCATCTCTACAAAAATACAAAAATTAGCCAGGCATGGTGGCACACACCTGTAGTCCCAGCAACTTGGGAGGCTGAGGTGGGAGAATTGCTTGAGCCCAGGAAGATCCAGGCTGCAGTGAGCCGAGATCACGCCACCACCGCACATTAGTAGGGAGACCCCATCTCAAAAAAAATCTTTTTTTTCTTTATTAAGGGGTATGTTTTTCTTGGTTTCCAGACATGGGACTTTTGTTTAAAAAATAGATAACTGTTTTTTTAGAGCAGTTTTAGGTTTATAGCAAAATAAAGTGGACAGTTGAGTTCCCAGATTATAGGCCCCCCCACCCCAACACATAACTTACTGCTCTCCCACACTGTCAGCATATCACACCAGATTGGTGCATACGTTACAATTGGTGAATATACATTGACAAATTGTTACCATCCAAAGTACAGTTTATATCAGGGTTTACTGTTAATATTGTACATTCTATATATTTTGACAAATGTATAATGAATATGTATGTATCAGCCCTTGCAGTATCACACAGAATAGTTTCATTGCTCTAAAAATTGGTGCTCTGCCTATTCATTTCTTCCTCTTCTACTCCAGCAACCATTGTTTTTGTTTGTTTGTTTGTTTGTTTTTCTGCCTCCGTAGTTTTGCTTTTCTAAGAATTTCATATAGTTGGAATCATACAGTATGTAGCCTTTTCAGATTGGCTTGTTTTACTTAGTAATATGCATTTAAGTTTCCTCCATTGTCTTTTTATGGCTTGATACTTCATTTCTTTTTCTCACTGAATAATACTCATTATCTGGATGTACCACATCCAGATCCATTATGTACTGAAGAACGTTTTGGTTGTTCCCAAGATTTGGTCATTATGAGTAAAGCATCCATGTGCAGGTTTTCTGTGTGAACGTAAGTTTTCAGCTAATTTGGGTAGATATTAATAACGAGGAGCACTATTGCTGGATTGTGTTGTAAGAGTATGTTTAGTTTTGTTAAGAAACCTTGAAATTGTCTTCCAAAGTGGCTGCACCACTCTGAATTCCTAACAGCAATGAATGAGAATTTCTGGTATACCACACCTTCACCAACATTTGATAATATCAGTGTTTTGGACTTTTGCCATTTTAGTAGGTGTGTAATGTATCTTGCTTTAATTTGTGGCTAATTATATGTGATGTGGAGCATCTTTTTATTTGCCATCCTTACATCTTTGGGAAAGTGTTTCTTTGGATCTTTTGCCTATTTTTTAATCAGATTGTTTTATTATTGTAGAGTTTTGAGATAACAGGTTTTTATCATATTAAGTCTTTTGCAACTATTTTCTCCAAGTTTGTGGCTTATCTTCTCATTCTTCAGACTATCTTTAACAGAGCAGAAGTTTCTAACTTTAATGAAAACTAAATCTGTTCTTTCAGCCTATCAATTATTTCATGGATTGTATCTTTGGGGAACTTTTTTTTTTATGAGCTATCCTTATTGCATTATGATCAGAAAGTACAGTCTGTAAGATGTAAAGTTCTTTACAGTTTATTAAAGCTTCATGTATGTTCTTGTTCAGGGCTAGTTTTTAAGAATATTCTGTGTGCTATATAAAGTTACTTTGTTATTCCTGCATCTTGGCATGTCTTTCATCTGCTTGGATCTACATAAGAAGATAGTGAATTAAAATCTTTAACTAGAAAAGATGAGTCATCTGTTTCTCCCTGTATTTTTCTGTTGCCTGTCTGAATTTCAAGGTTAAATTGCCATATGCATATGTGTTTAGGATAATTTTTGATCTGTTACTTTTTACCAGTATATAGTCTCCCACTTTTCCATTATGATTTTTGTTTTAAATTCTGTTTAGGTAAGGTAAATAGGTACCCTATTTTTAAAGTTTCTGTTTGCATTGTAAAAATGTATTACAAGCCTGGAAAACAAAGTGAGACCCTGTCTCTACAAAAAATAAAAAATTAGCCCAGCATAGTGGTGTGTATCTGTAGTCCCAGCTACTCAGGAGGCTCAGGAGGGAGGATCTTTTGAGCCCAGAAGCTTGAGGCTGCAGTGAGCTGTGATCTTGCCACTGCACTCCTGCCTGGGCAACAGAGTGAGACCCTTTCTCAAAAAAAAAAAAAAGAAAAAGTTGTTACATTGTGAGTACAGTATTTTTCCTATTTTTATTTTAACCTGGTTATCGTCTATTCAGATTATTTTGTGTATTTGTCTTGTAACCAATGACATTACCAGATTTCCTTATCAATTCAAATAGTATTTTAAAACTGTAACTAGATTTCACTGGAATTTTATATGTGTAAAAATAGCAGTAAAGGCAAGAGAACTTTACTTCTCCAAAATTTACACCAGTAATTTCATTTTATTGCTGTGGTATATTTGCTAGAATTTTAGTGATTCCAGGCATGTTTTTGTGATTTTAATGGAAGTGGCTTTAGGGTGATAACTGATTGCCTTTTAATCATTTAGGTTTTTTATTTCTTAAATTATTTCATTTGAGCATTTTGCTTTTATTTTTTTATTTTTTGAATACTTGTGAACTTAGTTTTCTGGGTGTGATTTGATCATACAAAGTTTAATAGTGGGATCACGTGTTTTTTTTTTTTTTCATTTGATTAGATAGTGGAAATAATTTCTTCTGTAGATTTTCTAATATTGAACTACTCTTGCACTTCTACAGTAAATTCTGCTTGGTCAGAGTGTGTATGTTGTTAAATTTAAATTCATGATGCTCTTCTGGTATCTTTTCTGCTTCTTGTTAATTAATGGAGAGCATTTCATCTTTTTTTCCCCATAATCTGAAATCATGATGTAACATTGCAATTCTGTGTTCTTTAAAGGTTGTATAACATTCTGCTGTGAAACCATCTGGTTTTGTATCTTTCTGTTGTGTCTGTGTTGTTGGGATGTTCAAGTGTGATGTGCTTTTTCTGGGGTCAATTTTGGTTAAGTGATTTGCTTGGAAATCATTTTCTCTAGGTTTTGATTGGTTGTAAATCTGTATCTGTGATTGTATTTTTCCTCAATTCTGTTTATTATTTGGCTTTTTCTTTTTTTTTTTTTTTGAGACAGAGTTTTGCTCGTTACCCAAGCTGGAGTGCAATGGTGCGATCTTGGCTCACTGCAACCTCTGCCTCCCGGGTTCAGGTGATTCTCCTGCCTCAGCCTCCTGAGTAGCTGGAATTACAGGCGTGTGCCACCACGCCTAGCTAATTTTTTGTATTTTCAGTAGAAAACGGGGTTTCACCATGTTAGCCAGGCTGGTCTTGAACTCCTGACCTCAGGTGATTTGCCCATCTCAGCCTCCCAAAGTGCTGGGATTACAGGTGTGAGCCACCATACCTGAACGGCTTTTTAATATTTTCCTTATTTAGAGTAGTGAGGGGATTTTTCTATTCAGTGTTTGGATTTAGCCATTTTTTCTAAGTTTTCATAAATTCAGTTTATACATTGTACAAATGTGTGTGTATATGTGTTTGTCTCCATGACACACAGAAGGTTGAGTTTGAGTATATTGAATTTCTTTAAAACTGTTGTGTCTTGTTGACTAGCTTTTTCTGACTCTGAAGAGCTTATTACTTGTGATAGTTACATGTGTATGCTTTTTTCCTTATGCCCAGTTTTCTTTGCATTTCAAATGATTTTTCTGTATAAATTTTTGCCACTGTATCATTTGGCACTGCATTTTAGACATTTTCTATCTTATTACAAATAGGATAATCAGTAATACGAATGGACCATAATTGACCTGTTTTCCTATGGGTGTACATTGAGTTAACTGTAATTTTTCACCATTACACGTAATATTATAAATAACGTCCTTGTACATGTTTGCAACAATATGAATGGAAGTTTTCAGAGTGAAATTTCAGGTTCAAGCGGTGATGTTTGCATTTTTAATATTTGTAAGAACTGCTGAATTGCCTTTATGCTAATTTCATTCCCAACAGTAACACATGAGAGTGAGAAAAAGTACCCTTTTTCTCACACACCTTTCGCATTGTATATTAATGGTCTTTGTCATTTATCTGATGAGCAAAAAGTTTTTATTAATGTGTGGTTTTTTGATTGGCTAGTGAAGTTGAACATCTAATATAATAACTGTATTCTGTCTATGGCCATGTTTATTTTTCCATTAGACTGTGTTTTCATATTGATTGTAGATATAGTAAGGATAATTTTATCCCTTATTTTGCTGATACACTCCCAGTTTATCTACCTACTCCCCCAAAAAAGTTGTTTTAATTCAGTTCCCAGAACTGCTGTTTCATATCTAATTTTTTTATTAGCATAATAACTGTTGGTAATAAAATAATTGTGGTCTTGAAAAGCAGCTCGATGTTCTAGTGTCATTTCCCAAGTCCCTATGAGCAAGTTACCAGCCTTGCTAAACCTTGGTTTTCTTATCTGTAGAAAGATAGTGATTATACCTGCTTTGTAGTGTAATTAGTTATAAGGCTCAAATAAATAGTTAGAGAATATTAAGTTGATTTCTATTTGTTTTATTAGCTTGTGTCTCCTCTCCCTCCTCATCATTTGGTCAACTATACAGTGTCCTTTTCTTTTTTATTCTTTTATCTCCTTGTGGTTTTGCTGATTTTGCTCTTTCCTTGATGCTCCTTAGCAGATGTGACTTGAAAAGTTGAACATAGTCTACACAGTTTTGCAGCTTATGGTAGAACTCTGTTTAAGTGGTGATGGTGCAGTTTTGAGATGCTACTGACATCATTAGTTGTTTTTAAAAGGAAAATATAAACCCCTTTATCTGTCTTAACACCATTTAATTTGTGAAATAAAGCATTACCATATAGTCGAAGTTTCCACATTTGTGTTTCTAATTGCACCACCTTTTGATGAAAAGAAGTTAAAGCAGGCTAATAGCAGAAAGCCAGATTATTTTTCCACCACCTGTTTTTATATTTGCTTTGGAGATTTTTCCAGCACCTGTTTTATATTTGCTTTGGAGATATTATGGTGATTTTATCCATTTTAAAGTGCTAGAATTTAACACAGCTTTGGAATTATCTAATTATCCTGCTACAGCATGCAGAAATTTATTGCAGATGGGACCATCTAGTTGGGAGACAGTGACAGATCATCAGGCATTAGATTCTCATAAGGAGCATGCAGCCTCACATGCACAGTTCACGATAGGGTTTGCACTCCTATGAGAAACTAATGCCACCACTGATAGGACAGGAGGCAGAGCTCATGAGGTAATGCGAGTGATGGAGAGCGCCTGCAAATACAGATGAAGCTTTGCTCGCTCACCCACTGCTCACCTCCTGCTGTGCGGCCCGGTTCCCAACAGGCCACGGACTGGAACTGCTCCATAGTCCATGGCCTCGGGGTTGGAGACCCCTGCTGTAATCCATAGTGTCTGTGACCTCCGTTGTCAGGGTAGCAGTTGTGCATGAGTAAACAGCAAAAGTGCCCACATCAAAAGAATGGATGTCACTGGTTTCAAAGAAAATTATAAAAGTAATGGCACTCCCTTAGGAGCTAGGAATAAAATGATTATGGTGAAAAAATTGGTAAAGAAATGAATCACATATGTTCAGTCACATTCCCAAAACAGAAGTCAAAACTAGGTCAGCTCTTACTCTTTAAAGTTGATAAGAAAAAAATAAAAAATCAGCGTTTTAAATAGGTACAAAAGACATTAAGAACCAGTACCAGTGATTTTTCACTTGTTTTATGATTTTTTTTAAAGATATACTATATTACCAACGTATTTGATGCTAAAGGGCTTATATTTGGAATATAATGGATATCAGCAACTCTGACACAGAAAGTCTCAGTGTGAGGAAATTTAAGGGATCTCTTAAGTACTTTATTTGCCTATTTTTCTCATTATGTATGCATAAAAGTGGTATATGGTAAAATTAATGTGGAAGTAAGACTAACTTTCAATAAGTTTGAAGTAAAATCTGGTAAAAAAGCATAGGGTCATTTGACAGCGATTTTATTTTTTCTTAAGAGGTTTGTACAATAATATGTCTTAGATTTGAGGGAATATTATATAAATCATTTTTGTAACCCTTCAAGCATAGTTAAATTTGTCACCATCTGGAAAATCTGGTGCTTGAAACTAGGTTTACTACCTTTGATATCATTTAGTAAATCATTCATTCATGATGCCTTTTAAAACTTTTAACCAACTTTTATCTGAGGGATGTCTAGTGTTGCCTGGAGTATCATTAGCAACTTCTAGTAGGTTCTTAGTGTGTTCTGTTGACCTTAATAGTGGATTTATATTCTGTAGTTTCATTCATGTAAAATTTTATCTCACCTATCTTGTTTTGAGGCATTCACATACACATTTTATCCCTGTTAAATTTCATCTTGTTGATAGTTAAATTCTGATTGTTGTCCAGAAGCTGTGTTTTGACAGCTGTGTCTTTCTTTATGGAATATCAATTAGAACTTTGTCTAAGTTGATACAAGTATTCCTTGGACTACAGTAGATGAATAGATGATCACATAGTCAGTTCAAATATATTAGCATCTAGTTCCTATATTTTCTTTATCCACTAGGCACAGATTTGTATTCTGAAAGATTGTCTTTTGTATGTAAGCTATAAAGTTACTGTTCTTAGGAGAGTAGTCTTATCTTTGTAATTCAGAGAGATCCTGAAACTTGAATTTACCCTTGCTGCTTTTGAAGTACTCTAAAAACCTTGTTTTTCAGTTCCCTTCCTACTTGTATTGATGAATTATTCTAGATTACTTAAACTGTCAAAATATGCCCAGTTTTTACTTTTGATTGATTTCTTAATATATTTATTGCCTTGGAACTAATGATACTGATATTGTCAATGGCATTGTTACATAATTTACATCTTTTTTAATCTTTATTCTTTAGAAATCAATGTGGACTGAACATAAATCACCTGATGGAAGGACTTACTACTACAACACTGAAACCAAACAGTCTACCTGGGAGAAACCAGATGATCTTAAAACACCTGCTGAGGTAAAAGTTTGAGAGCTGGAATTCAGGGACTGTCAAGTAGACTGGGGCGTATTTTTTAGGATTCTATAAGTAGTCGATTATCAAAGAGCAGTACTGCTTAAATGTCAGAAGAGGATCTGTAAAGACATTCAGAAAAAAAGAGGGTTAGTATAGTCACACCAATCGGGAAGAAGAGCAATAAAACTCAACAGAATAATTTTATTTACTGATTTTACCCCTGCTTAGAAAACCTAGTAGAGTGGGATCAATTTTAAAAAGGTGATTTAAAGAATAAATTGGAAGTGGGGAAGACTGTTTCTTTGCCTGCCGCTGGCTTTTTTTTCTGATAGCAAAACTGGGTGATTTTAAATGACTTCTACTGAGTTCTTAAATTTCCAGTAGGGTTAAGGGTAGTGGAGATGAAATTAAGTTACCTACAAATACTTCCTTCTCTTAGAGTGGGAAGTTTTCTCTTTGCAGGAAATGCCCTTTTAAAAAGTGTGTTTTTATTTTGTTTTTTGTTACAAGTTTTACCATTCAAAATATACAGATATTGAAGAAAAAGTTAAGGTTGAAGGAATAAACTGAATTAAGCAATGTCACATGTTGTTTAATTAGAAACTCTGGGGTGCTAAGTAAGTAAGAGTTGATCTGGCACTCCAGGCTATGCTTAAGTTTCATCCTAGCTGGTGGTATACCTTTTTGTTTTCTTCTCTTCCTAATTAAGGAATTTGAGAAGGTAAAAGTATTTTCCAGGTTGCTGTACTAACATGAACAGCAGTGCTTGGGAGGGGAGGTCGGACGATTTTTAAAAACATGTATTCCAGTACTGATTTATAGCCAATGATATTAATTACATACTTTGTCCAAGACACTCTGTTTGGATTCACACTTTGAATAGATTTCTCATACTACCCTAACAGGTTTTGTTTATTCGATTTTAAGTATATTATACCTACATGTTTTCTTACATAATAAGTTAATTCGTTCATAAACTACGAAACTGAAATCTAAGCATGACTAAATTAGATTTTGTTTTTTTTGAACTTTTATGGTTTTCCAACTAATATTAGTATCAGAGAAGTCTGTTAAATGTGGATGATAGGCCGGGCGCGGTGGCTCACACTTGTAATCCCAGCACTTTGGGAGGCCGAGGCGGGCGGATCACGAGGTCAGGAGTTCGAGACCACGGTGAAACCCCGTCTCTACTAAAAAAAAATACAAAAAATTAGCTGGGCGTGGTGGCGGGCGCCTGTAGTCCCAGCTACTCAGAGAGGCTGAGGCAGGAGAATGGCGTGAACCCGAGAGGCGGAGCTTGCAGTGAGCCGAGGTCGAGCTACTGTACTCCAGCCTGGGTGACAAAGCGAGACTCCGTCTCAAAAAAAAAAAAAAAAAAAAATGTGGATGATAATCTTGACCTATAATGGGGTGTGAATGGTTACAGTAAATAGGATTTGAAATTCATATAGAACTGGTTTTGAATCTTGTCTCTGCTTTTTAATGAGTATATTACCTTAAACAAGTTACTTTCTGACTTCAAGTAACAGTCCCTAGATACAGAATTATGTTACACATTTTGCAGTGTTATAAAGATTAAATAATGTATTCAAATGGCATCACTCAGTGAATATTCAATAATTGATAGTTTATATTATTACCATCATCTCACGAGTTTTAGAATTGTATCAATTGGTAATTTCTAGTGAAAACAGCCATGTAAATGATCAGTGATGTTAAATATATTATTATTAACAAACAGTTTTTTCCTTTTCAGCAACTCTTATCTAAATGCCCCTGGAAGGAATACAAATCAGATTCTGGAAAGCCTTACTATTATAATTCTCAAACAAAAGAATCTCGCTGGGCCAAACCTAAAGAACTTGAGGATCTTGAAGGTAAAATGGGGAAAAGTAGTTTTCAATGTATATGTTTTACATATATATGCCATTCACTTTGAAACAATTCCTCCAGAATAGGATTGTTCAAACAAAGGCCTTATTTTTTTTTTTAATTAAATGATTAGAACATTTAAAATGGCGTATAACAGTTTTTTGGGCTCTTATTTTCTTGTTGCTTTAGATCTCAGTTCTGTAGATTTTAAATAGATTTTTATTTGATTTGATTCCACTGAAACTAGGATACCAGAATACCATTGTTGCTGGAAGTCTTATTACAAAATCAAACCTGCATGGTGAGCTGCTTTGATAATTCATTTTCTGTCATACTTAACATTTTTATTAGAGTATGTCACTAATATTCACTAACCATAATTGGATAAATCTGCAGTGAAAAATCTCTAAGAATTCTTTTCATTAAAGGGTTATATTATAAATGAGCTTGTAGCTTTTAAAGTCGTACTTTGGTTTTTAGAAAAAAGATCGTTTATCATTCAATTGAACAAGGAGTTCATATACAAAATTTCCAAGTCCTACTATGAGTGGTGCATACATAGAACATGTGTTTTAACTCATTTCATGGTAATAGATAGTGGAGAACCTTGAATCTGTATCCATTTATATTTTGTTAGTATATTGTCAGACTATATATTTAATGCTAGTTTTGTTTAGCACAGTGTTGCAAAATAGCCTTGATATGTTCTTTATGGAAGAATTAAGGTAAACCAAGTATCATGCCTTACTTATAAAGGGAAAATTTTTCAACATTGGAACTAATCAGAATAACCCTTAAAAATCTAGAAATACTTAATACTAAATATAAAACCTAAGACTTAAAATAGAGATAATAAGTAAGGATTGAAAATCTAGTTTTTATACTCACTTCTAATAGAATCTAGTGTCATAAATTATACAAAACTAGAAGCAGCAGATTGTAGGAGAATGGGGCTAATAAAGTAGATAGTGATGTGGAATGACATCTGGCAGGAAAAGAGAATAAAAATTTCCTAAAAGACTGTCATATTAAGCCCCTTTACCTTTTCCTTGTGCCACCTCATTAGATAGATAGATCATCATTGTATCAGAAAAATGTTAATTTATATTATTAATGATAACTTTGTAAGTATGTTTTTTCAGCCATCCTAAACAGATTTTCAGAAATGTTTTTCTTTAAAGGGTGATAAGTTTTAAAAATTTTTTTTATAAAGAGTTAGGCTTGTATTATTACTTAATGTGGAGAACCTCATTCCCTAGTAATGTTAAATAAAAGGTATTTTTGTTACATCCAAAGGAAAATGTACTGGAATGAAAAATGAAATTGTGCAGATCTTTAAAGCTCAGTTTAAGTTACCTATACTAGCATTGGCTAATAATAATATTGTAGATAGGTAGATTCCCAGTTGATCATTTATGAATTATCAAGCTCATTTCTGATATAACCCTACTACAAATAGTTGGTGTGCGTAACTATCTATCTACTTGTCAATGCTAGTATATATGTGCTGGAATTTTATAATAAATTTGATCCCATTTTGAATTTAGTATCTTAAAAATATATCAAACTAGTCTCATCCCTGAAGAAAATACAGTTTTCATCCAGAATTATGCAGATACTTTCATAGAGTTGTTGCAGCAGCCTTTGGGAAAGCAGCAGCATGGAATAAGCTTTCCTAGTAATTACTGTTATTTAAGTTTGTTGTATTCTTTATTTGCTATACTAGACTTTCGGAGCAAGAATTTGTTCTGTAAAAGTGATTTTTTATTTTTTAGGATGGTAAATGAAATCCTATTGTATGATACTTTATCTTCTTTTAAAGTTTGTTTTCAGTGATTATATTTTAAAACTAGTAGATGACTTTTTTTCTCTCTTTAATAGCAATGATCAAAGCTGAAGAAAGCAGGTAAGCAATTTTGGACATCAATTTTTATTTACAAATTTGGTCTCTCCTATGATATCCTTGTGTTTTCTCAATTTTCATAATACAAATAATTAACATGTTAGGCTTGATATTTTGATGTCCTTGTAGCATTTTGTTGAGGAAAAATTAGGGAGGGGGATATTTACTCAATTTGATGTTTTGCTATACAGTAATTATTAGAATTTGGACTGTATCCCTTAACAAATTAAGAAGACTGTGTTACAGAAGAGTCCCAAATTCCGTTTGAGTTGATTAGGGAATGGACGAAATATATCTGTGTATCTCTTCCTTTATATAGGGTTTCCTCTAAATGGGCAAACTGGAGAAAATTTAAAGTTCTTAGAGAACTTTCTAATACAGGTCATTTTTCGTGGTGTAAATACAGTCTGATAGATTGGGTATTTTATAAATGTGAACGCTTACTGAACTTTTGAGTGCCTGTAATACATTACCATGAATGTTAACGGAATTAAAGTAGTACAGTTACATTCTGTGGTTTTAAAATCTTTTTTAATGGGCTTGGCATTTCTTGCCGTTTTTTCCTTCAATTATTTTTCTTATTATTTGATTTTATGACCATTTTAAAGCTACCTTTATTTAGCTTTCTGATTACAATAATGAAATGACCAGTGTTCTCTTTTTTTAATGTATAGTAAGCAAGAAGAGTGCACCACAACATCAACAGCCCCAGTCCCTACAACAGAAATTCCGACCACAATGAGCACCATGGCTGCTGCCGAAGCAGCAGCTGCTGTTGTTGCAGCAGCAGCAGCGGCAGCAGCAGCAGCAGCTGCAGCCAATGCTAATGCTTCCACTTCTGCTTCTAATACTGTCAGTGGAACTGTTCCAGTTGTTCCTGAGCCTGAAGTTACTTCCATTGTTGCTACTGTTGTAGATAATGAGAATACAGTAACTATTTCAACTGAGGAACAAGCACAACTTACTAGTACCCCTGCTATTCAGGATCAAAGTGTGGAAGTATCCAGTAATACTGGAGAAGAAACATCTAAGCAAGAAACTGTAGCTGAGTAAGTTTAGTAACTTGTCTTCTGAAAATCAGTACCAGATTGCATTAAATAAAAGTAATTGCCAGTTTAGTTAGTGGCCATTAATAGTTTAAATAAATTTTTTTGAGAATCGTAATATCACCGTTAAGACAGTTGATCAGTTTTCAGGCCGAATTTTGGAGGGTTATGCCAGCAAACTTGAAAAATAGTTCAGTGAAATTTTAACAAGTAGAGCCAAGGCTAGGGAGTTGGGGCACAAATCTAAAAGATTGCCAAAAACCTTAGTAAGCAAGATACATCATATTTTGATGCAATATTTTACATCAGATCAGTGCAAAAATTCATGATTAACAAACTATCAGTATTTTCAGTTAAGACAGGTGTATTGTTTCTTCTTTGGTTATTGGTGTTTTGGGTTTCAACCTCCTATAAATCAGTTAAAAAAATACAGCTTTGTAGAAAAATGAATTATGGGGGAAAAAAAAGCAGTTTATGGCTGGGCATGGTGGCTCACACCTGTAATCCCAGCACTTTGGGAGGATGAGGCAGGAGGATCACTTGAGGCCAAGAGTTTAATATCAACGTGGGCAACATAACAAGACTCTGTCTCTACAAAAAATTTAAAAATTAGCCAGCACTTGTAACCTCAGCTACTGAGGAGGCTGAGGCAGGAGGATCACTTGAGCCTAGGATTTCAAGGCTGCAGTGAGCTATGATTGCACCGCTGCACTCCATCCTGGGTGAGACAGCAAGGCCACCCTGTCTCTCTTTTTTTTTTCTTTTTTTTTTTTTGGCACAGGGTCTCCCTCTGTCACCCAGGCTGGAGTGCAGTGACGTGATCAGGGCTCACTGCATCCTCGACCTCCTGGCCTCAAGCGATTCTCCCATCTCAGCCTCCTCCTGAGTAGCTGGGACTACAGGCACACACACCATGCCTAGCTCATTGGCCTGCCTCAGCGTGCCAAAATGCTGGGATTATAGGTGCGAGCCACTCCACCTGGCCAAGGAAAAAAGGCAATTTACAGAGAAAGAAAGTTGTCTAGGAAGTATATGAAAAGCCATTCAGCCATAATAATAAAGAAATACAAGTTAAAATAATACTGTGATTATTTTTCTAAGTGAAAGTCAAGTAGAGAAACATTTAAAAGATAACACCAGATACAAGAAAACTCTCTTTTCACTCTTAGTGAGACTATAGTAATACAACTTTTTAATAAAGCAAAGCTGTTATCTGTCAGAGTTCACGGTTTGTGTGTACTTGCATACCCTGTAGTCTAGTACATTTTATATGGCTATGCTTTATAGAGCTTTAGAAAGTGAGGTCAAGCTAAATTTCTTGACTTTAAGGGTGGCCTGAATAGTTCACCATAATCTCATTATTGAAACATGATTATCCATCTTAATATTTAAGCATGTTGCCTTCATCCATCCATCCCCTATTTTAAGTGTTCTTTTGTTTTTCGTATGTTAGTTTCCCAGAGTCAAAATAGATTTTTAACTTTTTCTGATGTTTCAAAAGTTTTAAAAGAAATCTGTATGGTGTATTTGAAGGCATGAAAATGAAATTAACATTTTGTTTTATACTTTCTCCCCCTTTTCTCTACATTTAAGATACACGAACATATATCTAATATATCAGAGACATCTTCCACATTGATAGAAATGTGTACCCATCATGTCAAATGATGGGTTATTATCATTTGATTGTGCATAAATGGAAGTGCTCCTCTATCAATAGATATTTAGGCTTTTTGGAATAACTTTATTTTGCGTCTTGTCATACTGAAAGTTTTCTTCAATGTTTTCCATAAGTTTAACATTAAACAGTTGTTTCCTGCTTTTTTTCATTCCAGCATTTCCTTGGTATAGTGTCTGAGTCATAATACGCTTTTGATTTTAATTACTATAACAGAGATCATTTTTTGTCAGTATCTACTACAGTGTCTCTTCGCCTAAGCGTTCTACTTATTTTTTTTTCATTCCCTGGCCCCCACCCATGCATTCCCTTATTATGTAGAAAGAAATGTAAGGCTTCTACCATTTTTTTCTCATCAGGAAAACCCCCAATTATTAAACAAGTTAGTAATTCTGGGTAGTTGTAATTTTTGTTTGACATCAGTGTTCAGCAAACTTTCATGAAATATTAGATTGGAAATATTTTTGGATTATTTGTGTCATACAGTCTTTATATGGTGACTCAATTCAGCTGTGGTAGCACAGTCAGCGATAATGTGTAAACAAATGAACGCGGGCATTTTCAAGTAAAACTATAATTACAAAAATTAATAGGCTGAATTTGTCTAGTGGGTTGTAGTTTGTCAATCCTGATTTAGATTGATCCTTACATCTTATTTATCTTCACACTTGCCCAAATCCTTAGAGTTATTATAGCACTAATGTGAAACCACTGAATGAGTTTAATAAGCCATTTAAAACTATTAACCTATGGGCCAGAGGAGCTAGTGTTTTAAGTCAGTTAAATGTTTATTTTGTCATTTGTCCAGGGTCTTAAAAACTGATTTAATAACTGAACTTTTAGGAAACGATTATCTTTATTTCTTTGTCTTCAGATAAGTGTGTTTTTAGAGTTCATATAGCTTTTATTCTAAATGTCAAATTTTATTTCAACATCAAACATTTAAACAATTTAGACATTATTTTTCTAAATGAAGCAAAAATTTATTTAATTGATAAATACCACATTTGAATTTCTCTCTAGTTTTACTCCCAAAAAAGAAGAGGAGGAGAGCCAACCAGCAAAGAAAACATACACTTGGAATACAAAGGAAGAGGCAAAGCAAGCTTTTAAAGAATTATTGAAAGAAAAG
>SIN3AK20	chr2	8957747	8958923	-
TGTGGCCAGACTCCACTGATGATAGCTGCCGAACAAGGCAATCTGGAAATAGTGAAGGAATTAATTAAGAATGGAGCTAACTGCAATCTGGAAGATTTGGTATATATTAAAATAATTTACTCATCATTTACTCACTTTTTTCTTAGCTATTTTTTTGTTTTTCAGAAGTGATTCAAAAGTAGTAATTAAAACTTTTACATATATTTCAACTTTGCCTAGTGGGCTATATCAGTTTTTTTTAAAAGGAGTAATACAGGAGAGAAATTTTTACTTTCAATGAAGGATCTCAGCTCTTTGGTTTTTTTATATGGATGAGACTGGCTGAATAGAGAGCATGTGTACATATAGTTAAATATCTACCTAGAAGATATCCACATACGAGTCATGTTAAGTAACTCCCCATAATGGTAACTTATTATAAATAATATCATTACATGCGATAATGGCCAGGAATATATGGTCCCTTCTGATATCACTTGTGAGGGGTAAATCAACATTCCACACGGTTACATTTCCTCTGATTCTCCCTGTATTTTTGGAATTGCTTTTGAGGGTCACACAGCTACATCTATTTTGTTTCTTAATTGAATGATCATTTGAATTATATTACAGTTAGGAATTAAAAAATAAAAGAGAATAGTTCTTTATCACATGGTTTCTAAACACATCATATGAGATCTCTGTAGTCTGCTAACCTGTGAATGTGCTTTTAAATCTGATTACAGTCTCTTTAATTCCAATTTATATTACAGTAATGGTGGCTAGCCATGAGGATTAGCTTTGAGGTTTTGATGATCATCTTTTCTCGTTTTTAAAAAGCGCAGTATATGATTAGAAGTTCAGTGAGTAGACTGAACAAGCAGTTGTAAAGCCATGTTTACCCCATTCTTAGTGATGCAAGTGGACAGATAGAATCTTAAGAGAGCTTCAGTATGACTTTAGAGTAGTTTAGTTAGCATGGGTCACACCATGTCAACTTGGTATGATCATTTGGTATGTAAGTTCAAATGTAGTTTTCCTTACTTTGACGTGTTATTTTTGGTTTGAAAATGATAACTTTTAAAATATATGTTCAAGGATAATTGGACAGCACTTATATCTGCATCGAAAGAAGGGCATGTGCACATCGTAGAGGAACTACTGAAATGTGGGGTTAACTTGGAGCACCGTGATATG
>POLR2A	chr4	1894508	1906105	+
TGGTCTTGAACTCCTGACCTTGTGATCCGCTCGCCTCAGCCTCCCAAAGTGCTGGGATTACAGGCATGAGCCACCGTGCCTGTCCTAGAACCACTGGTAACTCTTAACTGGTAATTTTTGTTTTAACCTCTGTATTTTTATTTTTCACCTGAGTGCTCAAATATTTTCATCTTTTTTATAATGGTCATGTTGCATTTGTAATTTTAAGAAGAAAAATATTTATAAACGAGGAATTCTTAGGTTATTAGTCTTCTTCCTACAACAGCACTTCTCCAGTACCAATCTGATTCCTCTAAGTCCGCATCCCCAGGTTTGACATCTCTAACTCTAATCCCTTCCGTTCTTTGTCCTTGTGATTTTACACCTTTCTTTTGTGAAAGAGATATGCATATTAAACTCTCAGGCCAGGCTCGGTGGCTTAAATGCCTCCAATCCCAGCACTTTGGGAGTCCGAGACGGGTAGATCACCTGAGGTCAGGAGTTCGAGACCAGCCTGGCCAACATAGTGAAACCCCGTCTCTACTAAAAGTACAAAAAAATGAGCCAGGCGTGGTGATGCATGCCTGTAGTCTCAGCTACTCGGGAGGCTAAGGCAGGAGAATCACTTGAACCCAGCGGCAGAGGCTGTGGTGAGCTGAGATTGTGCCACTGGCACAGTTCCAGCCTGGGCGACAGAGACTCCGTTTCAATAAAAAAATAAATAAATAAACTCTCAGTCTTTGCATATTGCAAGATGTATTTTGCCTCTTTTTTTGTTTTTTGTTTTTTTTTTTTTTTTGTTTTGTTTTGAGACAAGGTCTTGCTCTGTACCCCAGGCTGGAGTGCAGTGGTGCTTTCTTGGCTCTCTGCAATCTCTGCTGCCCAGGCTCAACTGATCCTCCTGCCACAGCCTCCCCAGTAGCTGGGATTATGGGCATGCACCCAGCTGATTTTTGTATTTTTTTGCAGAGACAAGATTTCGCCATGTTGCCCAGGCTGGTCTCGAACTTCTGAGCTCAAGCGATCTACCTGCCTCGTCCTCCCAAAGTGTTGGAATTGCAGGTGTGAGCCACTGCACCCGGCCCTTGCCTCATGTTTGAATGATAATTTACCTGGGCATAAAATTCTGGACACTTGTGGTGGCACGAGGTGGGCATTTATTTTCCCTTAATGCTTGCTTGATTGATTGACAGACAGTCTTGCTCTGTAGCCCAGGCTGCAGTACAGCGGCATGCTTATAGGTTGCTGTAGCCTCGAATTCTTAGGCTTAAGTGATCCTCCTCCCTCAGCCTCTGAAGAAGCTAGGAGTAGCTTCTAGGACTAGCTTCTAGGACTGTAGGTGTGTGTCACTGTACCTGGCTAAATTTAAAATTTTTTGTAGAGACGGCGTCTTACTATGTTGGCCAGGCTGGTCTCAGACTCCTGACCTCGAGTGATCTTCCCACTTCAGCCTCCCAAAGTGGTGGGATTACAGGTGTGAGCCACCACGCCTGGTGAAGATTTTCTGTTTGTCCTCCATGTTCTGTCATTTCAATACAATGTATCTAGATGATTTGTTTTCATTTATTTTGCTCAGAACATAGGGTGCTCTTTTATTCAGAATATCTAATTTTCCTTTCATCTCTGGAAAATGTTTCACCTCTTTGAAATTTGTTGGCTGGCTGAGGTGGCTCAACCTGTAATCCTACCACTTTGGGAGTCCAGGAGTTTGAGACCAGCCTGGGCAATGTGGTGAAACCCCGTCTCTACAAAAAATACAAAAATTAGCCAGTGTGGTGGTGCATGCCTGTATTCCCAGCTAATTGGGAGGCTGAGGTGGGAGGATTGCTTGGGCCCAGGAGTTCTAGGATGCAGTGAGCTGTGATGGCACCATTGCATTTTAGCCTGGGCAACAGAGGAAGACCCTGTCTCAATAAAAAAAAAAAAAAAAATGAAAAGAAGAAGTTGTCTTTCCCTCATCCTCCCAAGCCTCTCCAACTAGAACTGCATTGGAATGTAAGCTCCTTGAAGGTAGAGGATTTTTGGGGGTATACGTAACATAAAATTTACCATTTTAACTATTTTAAAGCATTTAGTTCTATGGTCTTAAGTGCATTCACATTGTTATACAACCATGACACTGTCTCCAGAACTTTTTCATCTTCTCAAACTGAAACTCTGTCCCATAATTCCCCATCCTCCTTTTTCTTCCCCCAGTTTCTGGCACTCACCATTCTACTTCCTGTCTCTATGTATTCTATTCTGGGGACCTCATGTACGTGGAATTTTACAGTATTTGTCTTTTTTGTGTCTGCCTTATTTCACTTAGCATAGTTTCTTCAAGATTCGTCCATATTGAAGCAGATATCAGCATTTCCTTCCTTTTAAAGCTGAATACTACTCCACTGTGCAGATAGTCTACATTTTGGTTATCTATTCATCTGTTGATGGGTTACGTCTACCTTTTGGCTACTGTAATAGTGCTCCTGTGAACATGGTTGTACAAATATCTTCTGGTTCCTGCTTTTAATTCTTTTGGGTAGACAGACTGTTTTTCACCCTGTTTTGTTCAATGTTATAATCCCAACACCTAAAATCAGTGTCTTGCTCATAGTAGGCACTTTATATTTGAAAGAATGAAACATTCATGAATGTTATGTCTTAATTTATCTTACATGGTTTTCATCTCTTTATCAGCCCTTTTCCTTGCTGATTCTCTCAGATTTATCTTCTAATCTATTATATTTTTAGCTGTGCCTGGTCTGCTATATTCAACTCAACTGAGTTTTTAATTTCAATACCAATACTTTTTTTTTTCCAAGTCTGCAAATCATGAAAACAGTAATTTCCTGTTCTCCTGTAGAAGACCTTCCATACTGTCCCATGCCTGGCTCCTGGAGGATCTCTCACTGCTGGTGGGAGGCTGTGTTTACCTCAGGGGCATCTCTCAGTGGCTCTCCCGGGGAGAGGGGGGCTCCCCATGAGCAGTTCTCAGGTTTCCCTGCAGGTCCTACCAGTGTCACTCATTCTAGACCTGTTTTGACATTTTTTGGTCTCCGGATTTAGCCTTCTTAGGCGGAGGCTTGGGGTTCACATTTCTCAAGGGTGGCTCTGTCACCCCAGTGGCCTCTGGTGGGTGTTTGCTGAGGGCCCAGCCCTGGGCTGGCTGGTAGAGGGGCTCAGGTGATGATGACAGCACTGTGACCACAGACACTCACCTGGTGATGAGGAAGTCCTCTGCCTGGTGGTGGCTTCTTTTCCTCCTTACTGTTTGAAAGTACCTGCAAGGTGGGTCCTCTGTCCTCAGGACATGGAGTGAGGATGAGTGGTAGAGGCTCTTGGCCGGGGTCCCACAGTGTAGTAAGTGGCAGAGCTGGGATTCTAGTCCAGACAGCAGCTCCACACTTGGTGCTCCTAATCACGGCAGCCAGCTGCTCGCCATGACTCCTCTCCTTCGGGCTCTGTGCAGGCAGCCCAGTCAGGCCCAAGCCCCTGTCCTGCACCTCCCTTCTGTATTCCGGCTGCCAAGCCCCAGCACCTAAACCCTGGGGTCCTGCCATGGGCAGCCTGCAGCCTATGAGGCTCCAGACTGCTGTTCCCTTTTCATTTCTAGACCTGGAGATTCTCTCTATTGCTTTGCATTAGGCAGTGTAGCTAGACAAGGTCTTGCTGAGTCTGGCGTGCAATAGTGTGGTCACAGCTCACTGCAGTGTCAACCTCCTGAGCCCAAGCCATCCTCACACCTCAGCCTCCCGGGTAGCTGGGACTGTAGATGTGCGCCAGTGTGCCTGGCTAATTTTATTTTTTGTAGAGACAGGGTCTCACTATGCTGCCCAGGCTCATCTCAAACTGCTGGGTTCAAGCAATCCTCCCTCTTTGGCCTCCCAAAGTGCTAGGATTACAAGTAGTGAACCACTGTGCCCGGCCTCCCTCCCTCCCTCCCTTCCTTCCCGAACTCTTCCATTCCTCTCCTTCCTTCCTTTCCTTCCTTCCCTTCTCTCTTTCTCTTTCTTTCTTTCCTTCTTTCTTCTCTTTTTTTTCTTTTCTTTTCTTTCTTTCTCTCTCATTCTTTCTTTCTTTCTTTTCCTTTCTTCTCTTCTCTTTTCTTTTCTTTCTCCTTGCCTTCCCCAACATAAGAAAGATAGTTAAACCCGGGTATGGTGGCTCACATCTGTAATCCCAGCACTTTGAAAGGCCAAGGCGGGTGGATCGCTTGAGCCCAGGAGTTGGAGACCAGCCTCGGCAACATGGTGAGACTTTGTACAAAAACACAAAAATTAGCTGGGCATGGTGGCAAGTGCCTTGTAGTCCTCACAGCTGCTCAGGAGGCTGAGGCAGGAAGATCACTTGAGCCTGGGAGGCAGAGGTTGCAGTGAGCCATGATCATACCACTGCACTCCAGCCTGGGTGACAGAGTGAGACTCTGTCTCAAAGGAAAAAAAAAAAAGGAAAGTGGTTTGGGCTGGGTGCAGTGTCTCATGCCTGTAATCCCAGTACTTTGGGATGTTGAGATGGGAAGATCCCTTGAGCCCAGGAGTTTGAGATCAGCCTGGACAATATAGTGAGATCCATCTCTACAAAAAAAGGGTTAAAAAGTTAGCTGAGCATGGTGGGGTGCACCTATAGTCCCAGCTACTCGGGAGGCTGAGATGGGAGGATTGCTTGAGCCCTGAAGGATAGAGGTTGCAGTGAGCTGAAATTGTGCCATTGCCCTGCACTCCAGCTTCGGTGGTAGTGAGACCCTGTCTCAAGGGAAAAAAAAAATTGTTTGGCAGGGTACAGGGGCTCCTGCTTGTAATGCCAGCACTTTGGGAAGGATTCCTTGAAGCCAGGACTTAGAGACTAGCCTGGTCAACAAGACAAGATCCCGTCTCTACAAAAAATTTTATTTTTATTTTTATTGATATATTTTTGAGACAGAGTCTCACTCAGGCTGGAGTGCAGTGGCGTGGTCTTTGCTTATTGCAGCCTCCACCTCCTGGGTTCAAGCGATTCTCCTGCCTCAGCCTCCCAAGTAGCTGGGATTACAGGTGTGTGCCACCAAGCCTGGCTAATTTTTGTATTTTTAGTAGAGTTGTGGTTTCACCATGTTGGCCAGGCTGGCCTCGAACTCCAGACCACAAGTGATCCACCTGACTCAGCCTCCTAAAGTGCTGGGATTGCAGGCATGAGCCACCTCACCCAGCTGCTGAACTTCTTGAATCTGTACATTTGTGTCTTATTAAATTGGGGAACTTTTGGAGGACCACTGTTTTCTCCAAATATTTTTGCCTTTTTTTTTCCCTCCTCCTTCTGGGTGGAACTCCAGACCCTTTAATATTGTTCCACAGATCTGTGAGGCTCTGCTTCCTTTTTTTCCCCCTTCTTTTTACAGTCTTGCTCTGTAATCCAGGTTGGAGTGCAGTAGTGCAATCATAGCTCACTGCAGCCTTGACCTCTTGGACTCAAGCGATCCTCCTGCCTCAGCCTCCTGAGTAGCAGGGACTACAGGTGCACATCACCACGACTGGCTAATTTTTGTATTTTTTGTTGAGATGGGCTCTCACTGTCTTGCCCAAGCTGGTCTTGAATTCCTGGACTTGAGTGATCCTCCTGCCTCGGCCTCCCAAAGCCTGACCACATTCCCCTTAAAAATGGTTTCGTGGCCAGGTGCGGTGGCTCACGCCTGTAATCCCAGCACTTTGGGAGGCCAAGGCGGGCGGATCACGAAGTCAGGAGATCGAGACCATCCTGGGTAACACGGTGAAACCCCGTCTCTACTAAAAATACAAAAAATTAGCCGGGCGTGGTGGTGGGCGCCTGTAGTCCCAGCTACTCAGGAGGGTGAGGCAGGAGAATTGAACCCGGGAGGTGGAGGTTGCAGTGAGCTGAGATCGCACCACTGCAGTCCAACCTGGGTGACAGAGCGAGACTCCGTCTAAAAAAAAAAAAACAAAAAACAAAAAACACACTTTTTTTTTTTTTTTTGTCCAGCAGCTGGAATCTCTTTTCAGTTATTTCATAAACTAGGCTGCTTGGAATCAGCCTGGAATTTGGGCAGAGTTTATAGGCAGAATTTGGGACTCCCCTCTGAGACTCTCTCCTTGAGATTTCCCCCCTCATTTTATAGTTGTTACAGTTGCTTCAAACTCTCCTCAGTCACACATTTCAAAATGGAGTTCACCCAGTGCTGTTCCCTTTCTTTCAACAGTTGGTTCCGTCCATTTTCTCTCTGCTTTTGGTTGCTCTCAGTTCCTTCAGGAGGTGGTTTTTTATGTTTTGTCCAGGGTTATAGTTTTTACCTTGGGACAGTTGGTATGATATGAGCTGGAAGAGGAACTGACTTTGATCTACCTTTTTAAGAAATTGTGCGGGTCAGACAGAACACATTTGTATGTGTTTTGGTGTTAAAGAGTTGTCCAGAGCACATGAAGCTGAACTGGGACTTCAACATTTTTTCAAGGTTTTACATTTGCTCTTTTTTTCCTGTCTCCTTCCTCAGCTGTCTGCTTTTCTGTGGAGACTGCGGGTTGCAGACACCAGCAGCCCCCTATTGCTGCACGTCAGGTGTCCTCCACCTCAGTACTGTGGACATCTCGGGCCGCATAGCCCTGTTGCGCGGGCATCCTGTGCGTTGCAGGAGATGCAGCAGCATCCATGACCGCAACCCATCAGAGGTCAGGGTCCGCCCCCTAGTGGTGGTAATAAAAAATGCTTCCAGATGAGGTTAAGTGTCCCTGGGGAACAAAATCCTCCCCATTTGAGAACCGCTGTTCTAGTCCACGGGCATCTCTGGTCCTTACTGTACTCAGATTTTCCCTAGTGTCTGATGCTATTGATTTCTGGCTTCTCAGAGGGCTGTTGTTGGAGCTTGTGATGGTGTACTCCTGAGAGATGCCTTCCCAGCTGGGGCGGGTGCCTACCTGTTTCTTATTCCTAGCTGTGTTTTGGGGCTCTGGCCCCTTCACTAGATGTCTCAGATTAGGGACTGTAGCTTTGCAGGGAAGACCCCACACCAGCATGCTGCAGCGAGTTACCTTCCTAAACTGCCCCTTCTGCACGTGGGCCTCACTGGCCAGTGTGGTGCACTGGCAAAGTAACCTGTGTTGTGGCTCAGCAGTGTTGTTCTCAAGTAGTTAATCTTCAGGTAGTAGCTAAAAAATGTGACCTTACTGCTGTGTTCTTTCTTGTTTAATTTAGGCCTGAACACGGAGGGGATTAGTGGACTGAGATAAGAATACTGGGTTGAGCATAGCCAGACCTGACTGGGATTGCTTTCACCCTTGGAGACTCTTGGCTTTTTGCTTCTTATTTTCATCAACCTGGAGCTAATCCTGTGCTTGGAGTTGGAATATCTGGTTTTAGACTTTGCTGACCAGGTCATCTTGGGCACATTCTGAGCCTCTGCCTGATACCTCAGCTGTAACAGGAGGGATTGGGATGAGCTCTTTTCCTGTTAGTGTTGATTTTGCTTTTATGCTATTCCCTGTTGTCCTTTTGCATAGGCCTGGCATTATGCCAGCTGCCTCACACATATTAGCTCTTTTAAGTATATGTTGGTGGACAGGTGGAAATCTGTGTTTCAGGGATGATTGGCAAGTTAAGTTATGTGTCCATGGCCACACTGTAGATTATTAGTGGTATGACTGGAGTGTGCTGTCTTGACTGACTTTCATGTTCTTCCTTTAAAAAATGATTCCTTTTTCTTTCAGCTTTATCATTTTGTGATTCCGTGTAATTTTTGTGATACTAAAACTGCCTTCTGTGACCTGAATTATTATAAAAACATCATAAATTGCTTACAAAGAAAATCAGACCCCACAAAGCTGTAGAGGTCCTGGCATACCTATCCTAGGTTTTAAATGTAATTGCTTTTTCTTTCTTTTTTCTTTTTTTTAATACCATAGTGTTCTAAGAACGGAAGCATCTGGGCTGGATGGAATTTAGCATCAAGCAGAGTCCCCTTTCTGTTCAGAGTGTTGTAAAGTGCATAAAGATGAAGCAGGCACCAGAAATCCTCGGCAGTGCCAACGGGAAGACTCCGAGCTGCGAGGTGAACCGCGAGTGTTCTGTGTTCCTCAGCAAAGCCCAGCTCTCCAGTAGCCTGCAGGAGGGGGTCATGCAGAAGTTTAACGGCCACGACGCCCTGCCCTTTATTCCAGCCGACAAGCTGAAAGATCTTACTTCCCGGGTGTTTAATGGAGAACCCGGCGCACACGATGCCAAACTGCGTTTTGAGTCCCAGGAAATGAAAGGGATTGGGACACCCCCTAACACTACCCCTATCAAAAATGGCTCTCCAGAAATTAAGCTGAAAATCACCAAAACATACATGAATGGGAAGCCTCTCTTTGAATCTTCCATTTGTGGTGACAGTGCTGCTGATGTGTCTCAGTCAGAAGAAAATGGACAAAAACCAGAAAACAAGGCGAGAAGGAACAGGAAGAGGAGCATAAAATATGACTCCTTGCTGGAGCAGGGCCTTGTCGAAGCAGCTCTTGTGTCTAAGATCTCAAGTCCTTCAGATAAAAAGGTATTTAGGAGACGTTGTGTAAGGGGTCATGTGACCTTGAGCAGTGAGCATGGCCACCCTATGAGGGCACCTGCACGAGTACTGGGGCGGGCGGAGAAGGTGAGGACAGGCCTGGTACTTCCAGCCACTTGCCTGAGCCCTGGCTTTGGGTTGGAGGGTGGGCTCCAGGATGCCCTGGCACTGCCTCCTCAGTTCTCAGCTGGCTGCTGAGCCAGTTGAGAGGTCTAGAGAGGTGAGCTAAGTGTTCAAGATTCAAATGGCTAAAAAGAGGCAAAGCTTGTTTCTTAACGTGGTTCTGCCAGTTTCAGAGCCCTTGCTTGACAACGTCAGGCTACACTCTTTTCATGGATCTCATCTCCAAGGTGTTCTTTAGCCTGATGTGGTCAGTGGAGACAGGCTGGGCTCTAGAGTGTGACTTCTTAAGTCTGCACCATCTGATGAGTGGGAAGCAGAGCTGTGCAGAGGTGCTCCCGCTGTCCTTACCCTGTGGTCCAGTGTCCACTTACTGTCTCCTCAGCCAGGTGGTCCAGCAGATGGCCTGCCTCCCTGAGGCCTAGGGATGTGTCTTTTGCCTCCTGTTCTTGGTTCCCAGTGCAGAGCCCAGCACACTGAACACAAGCGAATGAGTGTTTCCTTATCCTAACTTGCGATGGAAAGGTGTGGTGGTGCTGCTCCATTCTGCCTGGTGATGGTGTCTCCACGCCTTCACGTGGCACTCGGGATGGCCCTGACACTCGGATGAGTATAAGCCATAGGAAACAACCAAGGGGCCATGGCTTTGGCAGAAGGAAGGAACTCTTGATGGGGCAGCAGTCTCTGTTCATCTGGTGGTCTATAGGGTGTTGCTTTTTAGTTGTAACTCCTTGAAATTGTTAAAATAATGAAGAGCTTTGAGGGTTAAAAAAACGTTTTTTGATTACTCAGGAGCTGTTTAGTTCTCGCTCATGTAATGGCAGTGGTGAAGTTTTTAAATTTTATTTATTTATTTATTTATTTTGAGATGGTCTCTGTTGTCCAGGCTAGAGGGCAGTGGTGTGATCATGGCTCACAACAGCCTTGACCTCCCAGGCTTAGGTGATCCTCCTACCTCACCCTCCTGAGTAGTTGGACCACAGGTGTGCACCACTATATGCCCAGTTAATTTTTTATTTTTTGTAGGACAGGGTCTTGCTGTGTTGCCCAGGCTGGTCTCAAACCCCTGGGCTCAAACGATCCTCCCACCTCTGCCTCCTGAAGTGCTCGAGTTACAGGTATGAGCTACCATGCCCAGCCTACAAAGATTTTTTGAAGTGCCCACAGCAGTATTGAACCTCATGCTTTTGCTTGGGAAGAGGCCTGTGCAAGTTGTCAGAGTCCTAGCTGTTTTGTTTTGAGACAGGGTCTTGGTATGTTGCACAGGCTGTTCACGAACTCCTGACCTCAAACGATGTTCCTGCATCAGAGCTGGCTTTTTCTTTCTCCTCCAACTGAAAAACAAACCAAACAAAAAAATCTGGCTTTTATTCCTAGCCATGTCCCTTGGTTTTGTTAAAACTTGAGTAACTCAACCTGAATTTTGACTCTTCCTCTGGAGAGTGGGGTCAATAAATGTAAACCTGGGTTGCTGTGCAGTAATCTGGTAGCTGTTCTGAAAGTATGTCAGGCCTGATGGGGTGGCTCACATCTGTAATCCCAGCACTTTGGGAGGCTGAGGCAGGAAGATTGCTTGAGCCCAGGAGTTCAAGACTAGCCTGGGCAACATAGCGAGACCCGGTCTCTATAAAAAATAAAATTAGCTGGGCGTGGTGGCACTGCCTGTGGTCCCAGCTACTAGGGAGGCTGAGATGGGAGGATCAAAAAAACATGAAAATGTGTCATGTGGCAGCTCATGCCAGGCTTCACCAGCATGCTTATGGCAAGGTTTTGGGCCGGCCTCTTCAGCTTACAGGTGAGAAAACTGAGGCCTGAGGCAGTGGAACAATTTACTCATGTGTATAGTGCTCTTGAGCAAGGCTAGAGATTCACCCTTGGAGGGTTGGGGCCATGCTGGCTGTGCTTATTTCCACTGGAGAGCAGAACTGTGAGTGGCTTGTGGGGAGGAGTTTTTCTTTGGTGGAATGTTCAGCCTTAACCTACCCATTATGTTCTAGAGATGGAGAAATTGAGGCTCAGAGAGCCCCAAGGACTCAAATTACATGTGATGGAGCCGAGACTTGCTCCTAGTCCTCCTGGTGCCCTTGCCCTCACCACACTGGGATGGTTCATGTTGGTGACACATGGGCTGCTGAGAACTGATCGTCAGACATGACTGGAGGGGCAGAAGTCAGTATGGATTTGGAATTCTGTGAGAATTCCTTTTCGACCAGTTGAATAAAGTACCATTAAAGACCGTCTATTAATACTAGGCCAAGGAAATAGATTTATATAGAGATCTTCAAAATGTTGAACACCTGCTGTGTGCTATGCACTGTCCTGATCCTTTAGCTGAGAGTGAGAGAGAAATTTTTTTTTTTTTTTTTTTTGAGATGGAGTCTCGCCCTGTCGCCCAGGCTGGAGTGCAGTGGCGTGATCTCGGCTCACTGCAAGCTCCGCCTCCCGGGTTCACGCCATTCTCCTGCCTCAGCTTCCTGAGTAGCTGGGATTACAGGCGCCTGCCACCACGCCCGGCTAATTTTTTGTATTTTTAGTAGAGACAGGGTTTCATTGTGTTAGCCAGGATGGTCTTGATCTCCTGAACTCGTGATCCGCCCACGTTGGCCTCCCAAAGTGCTGGGACTACAGGCGTGAGCCACCGCACCTGGCCTGAGAGACAAAATTTTGATGAAACGATGTTGAGGCTATCATCTAAAACACAGCAAGGGAGCACACTCCATTTTTGGGGGTCTGTGTGTATTTGGACATTGTAGCCTGGTGAATCCTTGGTCTTCTGGATACACAGGTAGTGATTGGATGTGTTAGTGTTTGTCTTCTGTTGTTCATTTTCAGATTCCAGCTAAGAAAGAGTCTTGTCCAAACACTGGAAGAGACAAAGACCACCTGTTGAAATACAACGTTGGTGATTTGGTGTGGTCCAAAGTGTCGGGTTACCCTTGGTGGCCTTGCATGGTTTCTGCAGATCCACTCCTTCACAGCTATACCAAACTTAAAG
>TCF3	chr12	104519891	104522295	-
ATGGATGGTGACAGTTCTACAACAGATGCTTCTCAACTAGGAATCTCTGCAGACTATATTGGAGGAAGTCATTATGTTATACAGCCTCATGATGGTAAGCAAGCCACAATTAGAACCAAATTCTCAAGTTGAAGCAAGTTAGAAAGTGGACATTTCATTAATATGGTGTTCTAGGCTACTTGTGTCTTTATAGGAAAATTTACAATCTTGTGTTACGGTTCAATGAGAAAGTCTAAAAAGGCGTACCATGCTATTTTTATTAGAAATAGTCTTCAAAAGAATGAGTCCTTGAAAAGACTTTTACTATAAAAATACACCTTGTCTAAAATCTGTACAGTTTCTTTTAAAATTTGTTATCGACTTCCTGTTTAAATGTTAAATAAGAAATTTATAATCAATTGATAGGGTAACTAAAATAATTATTTAGAGGGTGAGTTAAATTTCTAGCTATTATATTTCTTGCACTTATGATTTATTTTTGGTTTTCATTCAATATTAACTTTGAACTATGTCAGGTATTAGAATGGTAGTGTTGGCTCAGTGTGGTGCTCACACCTATAATCCCAGCAGTTTGGGAGGGCAAGGTGGGCAGATCACTTGAGCTCAGGAGTTCGAGACCAGCCTGGGCAACATGGTGAAACCCCACCTCTACAAAAAAATTAAAAAATTAGCTGTGCTTGGTGGCATGTACCTGTAGTCCCAGCTACTTAGGGGGCTGGGGGCTGAGGTGGGAGGATTGCTTGAATCTGGGAGGTAGAGGCTTCAGTGAGCCATGTTTGCACCACTGCACACTCCAGCCTGGGTGACAAAGTGCAAAGTGAGACCCTGTCTCCAAAAAAAAAAAAAAAAAAAAAGGCAGTGTTATGTTGGCCTATCAGAAATAATTTACTTTTGTGGCATTTTGGTTTGTAAAAAAAATTTTTTTTTTTTTTTTATTTTTTATTTTTTTTGAGATGGAGTCTTGCTCTGTCGCCCAGGCTGGAGTGCAGTGGCACAATCTTGGCTCACTGCAACCTCCGCCTCCTGGGTTCAAGCAATTCTCCTGCCTCAGCCTGCCCGTTAGCTGAGATCACAGGCGCCCAGCACCATGCCCAGCTAATTTTTTTTTAGTAGAGACAGGGTTTCGCTGTGTTGGTCAGGCTGGTCTCAAACTCGTGACCTCAGATGATCTGCCTGCTTCAGCCTCCCAAAGTGCTGGGATTATAGTCATGAGCCACCACGCCTGGCCTGATTTGTAAAATTTTTAAAAATTGAGATATATTTTTAGAAGAAACTTGCCAGAGGGATTAATTTCATCCTGAAACGGATATTCAAATAAATTAATTCTGATAACATCATTTTAAACACATAAAAACGTAAATTGAATCAACTTAAGTGCCTTGCCTCCTTACTTAGTACATATGAAGAGTGGGCAGTTTACTTACAGGATACTGCATTTAGTCATAAAAGGATGTTATTGGTACTGCGCAAGCTTCAGTTATAGCTAAATTTATATAATTTGAAAAGTCCCTTTTTGTATGAACAGTTGGATCACTGCTCTAGCTTTGTTCAAAAACTAGTTACATTAGTAAGCCAACTGGATCAGTAATAATCAAGTCCAGTTTTTCCATTCTTTAAAGAATTTTATATAAACTTTATACAGACAAGACAACTTTATATCAACTTTAAAAGTTTTATATAGACTTTTACATAAATGAGTTTATATAAACTTGGGTTTGGAGAAACATACAACCTCTTAATCTAGCAGTATTGAAGGAGCCATAGGTTACGGTCTGTAAGTTTTATAGCTAAGTCGTATAATAAATATTTATGAGTACCTACTCTGTGGAAGGTGCTGTACCAAGCTGTAGGAAACACAAAGCTGATTCGTGACATTAAGTAGCAAAAATCTAATAGGAGAAATGAGGAATAATAAAAATTCTAAAAATGTGTAAGAGAAAAGGCATAGAGAAGCACTTACATTTTATGAAAGAAAAGATCATTTTTGAAGGTGGTATGGAGATGTTATTTGAGATTTTTGGAGAATGGGCAAGTAGGATTTTAGCAGGTATATTTGAGGATAAAAAGTGTTCTAGGCAGTGAGTCTGAAATTAATAAAAAAAAAGTTCAGTTCTGGCTCTGTAAAAATTATGAAGAGACTTGCTATCCTAATCCCTAAATAATGGTTAAGAGGTGAACCAGAATGATTTTATTCTGGATCACTTTGGTAGTTTTTTCTATCTTGAAATAGAAATAATAAGAAGCTTTACACCTAAATATTTTTATTTCTTTAGATACTGAGGACAGCATGAATGATCATGAAGACACAAATGGTTCAAAAGAAAGTTTCAGAGAACAAGATATATATCTTCCAATAGCAAACGTGGCTAGGATAATGAAAAATGCCATACCTCAAACGGGAAAG
>CEBPB	chr12	58221334	58239317	-
GAAAAAGTGCGAGTTCTCTGTGGGCAGCGGCTGGCGGCCCCCGCCTTCCAGAGCGTCAGGTGGAGGCGCGAGGGGGCCCGCAGGCCCTCGCGGGGGTGAGGCGGAGGCCGAGGCCTCTCCCGGGGCGGGAGAAAGCTGGGGCCCGAGGGTGGAACCTCTTAGTTTGGTCACAGTGGGAGACTCGAAACTCTTTCCCCCTCCGCCACGTTCTTCTTTTGGCCTTGAGGAATGTGTCCAAAATAGCGGCAGATTTTCCGCGGGGTGTAAGGACGAGTGTGGCGTTTCTCTAGAGAGCCCCCCGACCGGGGCCACCTGGCCCCGGAGGCTGGGGCGGGAGCTGGCTCCTGGGGCCGAAGCCGGAGCGCTCCCTCCCCTTCTCCACCGAGCGCGAAGGGCCGGTGCTGCAGTTGAACACACTGAGGCCTAGAGCCTGGTGGGCGGCCAGCTTCGGGGCCTCGTGCGCCCCACGTCTCCCCGTTTGGCAACATTAGTCAGCAGGTCACTAATTCCTGGGGTTCACGTTCCAAGGAGCTCCCCCAACTTCCCTAGGGGCAAATCCGCTGAGTTGGTGGTGTCAGCCTCTCCCAAATTCCCTCAGTGGAACGAGAGGAGCTGGGAGGGGGGAAGGGTGGGGGGAGGGAGGCAGTGTGTTCCTCTTGCATCACTGGCCGGACTTTAAATAAGCCTGCCCTGAGAAGGGATGGCCTTGCCTACTCAGATCCCAACCCCCGAGAAGGCTCCGGCCTCCCTGACCTCGGTGTTGCCATGATTTCTGCTCTCCTGGCTGCATCACTAACCAGGCTGTGACCCAGGCAGCAACTTCACCGCCTCTGCTGGCTGCTCAACTGTGCTGATGGCTGAAAAAGGAAGGGAGCCTGCGTGTGTTTATAGCTCACTCCTGACTCTTCCCACTCCCTTTTTATCCCAGGAAAAGACCCTAAGAGCTAGCCAGAGGGGAAGAAACCTAGATGTGGGGGGATTCAAGAGGGGGCAGTGGTGATGAGTAGGGGGAGGAGCCCTGTGCTTCCCCACTAGGTCTTCCTCTCTTGCAGGGACTCTCTTGCAGGGAGTGTGCCTTGGGCATCGTGGGGCCACGCGAGGAGTAAGGGAAAGCTGGACTGCGCCGGGGCATCTTAGAAATCAGAGCTGGAAGTTTCATCCACCAGGGTGAATGGCAGGCTACAGAATAGATAACAGCAGAAAGCAAAGCAACTGGCTTGACAGTGTTAAGTTGCTGGTGTTGGATTTTCTTGGAGTTAATGTTTCTCCTTTTTTGTGTGTGTGGTTTAAGCCAGCAGCCACTGGGTCTCTCCCTCCCCATGTAATTTTTTATTTTAATTGAGATGGAGTCTTACTCTGTTGCCCAGGCTAGAGTGCAGTGGCGCAATCTCAGCTCACTGCAACCTCCGCCTCCTAAATTCAAGCAATTCTCCTGCCTCAGCCTCCCAAGTAGCTGGGATTACAGGCGCGCGCCATCACGCTTGGCTAATTTTTTTGTATTTTTTAGTAGAGACAGGGGTTTCGCCAGTTGCCCAGGCTGGTCTCGACTCCTGAGGTGATCAGCCCCCTTCGGCCTCCCAAAGTGCTGGGATTACAGGCGTGAGCCACCGCGCCCGGCCCCTCCCCATGTAATTTGATTGCATTCCAGAGAAGACAGACTTTCTTCCTGGGCTGCTTAGGCACCCAGCAACCACTAAACCAACTTTCTGAGTCCCACATCATTTACAAACAAAACCTACGTCTTCAAAACAAAACAAAAAACAAAAGCTGGGGGACTGGGGAAGCAGATGTTTTAATTGGCTCCTTTTGGAGTTCCTTCTTCTCCCCACTCCGTCCTCTCCACAACATCCCATCTCCATGCCTTGCCTGCCTTTGGAAAAAGGGGAAGAAGGAGTGTGAGGTACTTATTATTAATAAGTAAATTTCTGGAAAGAAACAAATTGCTCCTAGCTTGGGTGGCTATTTAGTGAAGTTACTTGCCATTGCGGGTTTTTTTTTTCTTTTTTTAGCATTCTGTTCTCTGAGGTTTAAGGCTGTCTGGGTGCGTTGATGATTCAAAAGTAATTACAGTAGGGGAAGTAGAACAAAGTTGCTGAAAGCATTGATGATAAAAGCACCAAAATTGGATCATCTTCCCAGACAGATGGGTGAAATGGCTTTCTGGTACAGCAAGGACAGGATTGTGTGTAACATCAAAAAGAAAAAAGAAATGTTAATATCAGCTTGGCAAGAATGGCTGTTGATTGCAGCTCTATATGAGATTGTCACCCCATTGCTAAGAGGTTGTGACCTTGGCTTTGGGATTAGATGGGGGAAAGCCAAGGAAACAAGACCCACGCTGTAACCTCCCAACGTGAAATGAGACCTGGTGGAGGCAGCCTCTTCCGGAGCTCAGTGACCCACACGCCTTTTGGAGGAATCAGAGATTTTTTTGTTGTCCATGAATCCTGATGCCCCTTCCTCTCGATGATGCCCTGGATTACCTTCTCACATGCCGAACTGGACAGGTTCTGATAGCTAATTGCAAGGATTCTTCTGAGAGACTGACCATCTCTGAAAATTACGATGTGGCAAGTTTTCAGGATGGCTAGCTCTTTTGTTATCCGCATAAGGGAGAAATTCTGCCTTATTCCCTCAAAAAGTTGTTCAGACACCGTTCACTGTAGATGTAGGCAAGCCTTTAACTTGAAAAGCTTAGACATGAATCTTGCTGGAGCTTCCTTCCATAGCTTGCTATGCAGGGGGCGGGAAGCCTGCATGTTTATAGCTGGCTCCTCCTCCTGCCCTGCTGGTGCCTCTCACCTTCCTTTGCCTACCCTGGGTCTTGGCCTCTTTGTGCTCTCACAGTGACTGCTGAGGCTCCCTCCTGCATCTCCTTTGGAGTTTTTCCCCCATCTTTGGGTAAGGGTTGCAGCCTGCGTGGTGACTTAAGCTTGTGTTTGCTCCTGTCCCCAAAATTGCAGAGGAGCGCTGATAAATCAGCAACAAAGTTTGTAAATGCCTAACATCTGGGGCTGGGGGTTTGCAGTTGACTTGCAGAGCTTTCCACTGAGCAGCACTGGAATTGCTGTGAAAAATCCCTCGGAGGATGGCAGAGGTGGGGGTGTTCCTTTGTCCTCTCTTCTCAACCGTAGAGGTCTTAAAGAAACTGGGTAGCAGAGAGGTGTCATTTCATCCTTTCCATGGGACCTTCCAAATCCCTTATCATGGATTTTGTTAAAATGGTAAATACTAAAGAAGTCACATTTCTAGCCAACGTGAATTGATGCTCCCAACCTGTGAAGAATTAAAGTGTTTGTAAATAAGCATGGAAAAGAAAGACAATATGTAAATATATATGGGATTGTGTGTATGTGTGTACATATCAATACATAGCTTCCCTTCCAATTCCTCCTACAATTTTTTTTTTCTGCTAGCTTTTGGGTAATTTGGGGTATTGTCTTTTATTCCCATCATGGTAAGTTTGGTTCTTAGATTGGACAGAGTGGGGACCAGGGTCAGGGATGGTGGTTAAAGTTTACATTGTTACTTCAAAGCATTGTTTCTGAAGCAAAATTGCTTCAGGCCTGGGTTCAAATACCTTCTTTTCCTATTTGCAATGAGACTTGATAAATCACTTTAGTATTCTGAGTAACTTATCTATAAAGTAGTAATAATGATATCTACCCTTCTATTATACTTGGTACTTAGTAGGTGCTTGATAAATATTAATGTCCTCCCTCTTTACATAGTTAGACTACTCTGTTCGCCCTCCTCCATTCCCCCAAGGACACAGTGTAAACAGCACGTAGTCTTGTGGGTTTTATTTTTCAAGACAGGTGGCCGGGGGTCAGAGGGGACACTGATTGTGGGGGCTTGGGCCTTCTGGAAGGATCAACCTCTTAGGCTTACAAACAGCCTTGCTGCACAGACCCCTTCTTTGTGTCATGTGACTTGGGATGTGATTTGTTATCTGCCTGGGCTGTGGGACTTTGGCCATTCTGTCTGGTGCCTGGGCATCTGGGGGTGGGAGAAGGCCAGGCATGTGCCCCCTGTGAGTCTCTAAAGTCTAAACTTCCTTAGAGGTTCTCAAATATGGATATAACGAATATTCAGGACAACTGTATGCTACATTCTCTCACTGTCTGCTTTGAGAGTTAATGAATTCAGAGAGATTGAGGTTTCTTTTAGGTAATTTTAATAAGAGGGGGAAAAAGAAAATGGGGTTTGAAGAGAAATAGATGTTCTTAAGCTATTTGTTTGCTCCTGTGGTTTTGGGGTACAACATTGAGAAAGTACAAAAGCAGCATTGATCTGCTTTTCATCTTGTCTTAGTCTGGCCAGCTCTGGGAAGCATGGAATTAACTCGCTTGTCTTTGGGACGTGGGATTGGGTGTGGCCCTGACATATTTCCCTCACTTTTCTGAAATGGAGTAGTAGTTCTGAACTGGGATGCAGATGAGCACATTAACACGCAAATCTTACAAAGAAAGTACTAGAAATTAAAGTGGATAAGTTGACGACTTAAAACTGGAAGCATCTCTGGACCAGAGACCAAATAGAATGGAGTTTCTTTGTCTGGCAAAATGCCCAGCCCTTCAGGTCTGAGTATGCCTGCACCAGGATCTGTTATCACAGGGTACTCCAGTGAGCGCCACAGCCTCCCTCTAGGCAAAAGTGTGTATGCCCTGTTTTATGTTAGCTATTCTAGGAGTTAGCCTTGAACCTGATCTCTGAGTGGATCTGACATTTCCATTTCCCTCCTAGGTGCTCTAGTCCTTCCCCCACCCCCATCCCCCCAAATCAGACTTTGCTCTTACTCTCTTTTTATTCTATACCTTCTTTTATTTCTTGCCACAGCTTTTTCCATCCTCTTGAATTTGCACTTTCCCATCTGCATTGTTCCCAGGGAACAAATATGGCCCCAATCCCAGTGAGAGCCAAGCAGACTCATGGAAAGGCTCAAATTGCCTGCGGAAGGCTTCCTGGATAGTAGATCCCAGCTTTTCTGTTCCCGCAGCAGAATAGAGCTAGGACCCCTCTTTCACAGGAACAGGGGCCTGCAGGTAGAGACAGCAGACCCAGGTTTTCTGACTCACGTCACATAGAACTACCCCTAGAGAAGAAAACTGGATCCTAGGCATGAGTCCTCTAAGGCTTGCAGAAACACTGAGCCAGTCAGGTACGGTGGGGAGAGGGGCCAAGGGGACTTTGGCTGAATTGCCTTCTAGCCCTGGGTTAGTCAGAGACCCTGGCAACCGGTAGATACTGGCTCTCAGCCAGGGACACACATCAGAGTCTCCTGTGACACTTGCTAAAAATACAGACCCCCCACCTGGGATCTGCTGAATCAGCGCATGGGCAGGTGGGTCAGGCATGCATGTGTTCCAAATGCTCCTTGTGGCTCTGACAGGTGCCCCTGGAGAAGAGCCAGGTAGGCACAGCAGTGGCCCCAACTGCCTGTTTTGCCCCGAGCAGGAAAATTCCTCTTGGTGGTCCCGTTTTACTGTATGTTAAAGATCTGTGGCTCTTCAAGGGGAGTCCTAAAGTTTTCAGAGTAAATGGACAGAGTAATGATCCATCCTTGTTTACCCAGTAATGGTTACAGCCAATATTTATAGAGTACTTGCCATAGGCAAGGTACTATTCCTAGCATTTTATATCTCGTATCTCACTTAGTTCTCCTGACAACTTTTCCTTTCCAATAAGAGGAATTAACCTCACTTTACAGATAAGGAAAACTTTCACAGGGAGAGGGAAGGACTTTGCCCAAGGGTACATGGCTAGTGTCAGCCAGACATTTGCATTGTCTGGCATTTCACTTTTTTTTTTGAGATGGAGTCTTGCTCTGTCGCCCAGGCTGGAGTGCAGTGGCGCGATCTCGATCTCAGCTCACTGCAAGCTCCACCTCCTGGGTCTATGCCATTCTCCTGGCTCAGCCTCCTGAGTAGCTGGGACTACAGGCGCCCGCCACCACGCCCGGCTAATTTTTTGTATTTTTAGTAGAGACGCGGTTTCACTGTGTTAGCCAGGATGGTCTTGATCTCCTGACCTCATGATCCGCCCGCCTTGGCCTCCCAAAGTGCTGGGATTACAGGCTTGAGCCACCGTGCCCGGCCTAACATTTCACCTTTTAGAGTGCTTTTGAGTTCATGATTCAGGTGCATGCTTCAGGTGAAGCCACCTTTTAAGGGACCATGCAGGGGAAACCTTTCCAGATTGGCTTATGAGGAAACTGAACCCCAGAGAATTGTGCCCTAGCAAGGCCACGGAACTGTTGAAAAGCTGAACTGGAGCAAGAGCTGGGTTTCCTGACTTCTAGATCAGTACTTTCTCAAGTGGACTCACCTATACGGCTTGGCTGGTCATAGGTGAAGCTGAGGGGTGTGGGGGGAGCAGCAGAATGTCCCTGGAGATGGGTGCCTCCCTGGCAGACTCCTTCCATTCCTTCTGCAGAGGCCAGCCATATGAAGGAGGAACTGGTTGGCCAGCCTCAATGAGTGTGTATGTGTGTGTGCGACTGATTCGTTTTTGTGGAGTCCCGGAAAACATCATTTCCGGTTTGGCCCTGTTACTACCTCTGAAATGAGTTAGAAGAAATCTCTATGGTCCCTTTAATGTGAACATTTTGAGATGGAGACTGAGGTAAGAGTATGAAAGTACTTTGCACTTAATGAGTAGCAGTTGACACTTACAAAGCTTTTGTTAGGACCAGGACACTCCCTGAGCTCCCTGCAATTCTGACACTGAGAAATAGGTAGTCTTCCCATTTTGCAGATGAAGAAACTGAGGCCCATGGCTGCATACCTTACACATGGCAGAGCCTAGATTCGAACTCAAGTCTGGGTGCCTTGTGTCACCACTGTATTTTTCCCTGGTCAGAACAGATACCCTTGCTTTGTCCTGTGTCCTCACTGCTTTCTCCAGCTCACGTTTGTATCAACCTAAAGCAGGCCTACATACCTGGAAGGGAAAGAAGCAGTGGATTCTTCCTAGGCTTCAACTATATCTAAGCATTCCAGGAGTCAAGGGCACAGCACTAAGGCAGGAACTTGAAACACTCACTGAGAGGTTGTCTGTGTGTAGCCCCTCCCACAGGGGCTTGTTATACACCTCCTTAGGGGGAAGGAGGGGTAACTCCAGGTAGGCAAGTGTGGTTTCCAATCCCTCACAATGATACCTTTGCTCTGGCTGGTGCTACATAGGGCAGGGTCTCCTGCTGAGGCAGGGGCAGGATCCAGTCCTTTGAGTTTTCTTGGATGGCATCTCAGGCTTGTCCCTGCTGCCCTGTGGGCTATTAGATCACTTCCTGACATCCCTCAAGAGTCCTCTGGAGTGGGGCTTGCAGGGCTGAGCCTGCAGCTGACTTGTCTATGAGGAAACGCCTCCTCTGTCTCTGGTCCAGGATCTGCTACTTATGGAGGCCCACCCCAACCCAGCACGTTTTTAAAGTACGTTGGAGCTGCCCAGGAGGGTGTTTTGGCAATACCTCCTTTAGAGGCTGATTCTGAAATCAGCGTGCTTTAGAACTGCCAGAAATCCCCTGCTCCCAAAACTGAGTCCTCTTACCTCTCTAGCTGAGGTCAGAGAACAGATTGCTGAAGGGGCAGAGACAAGAAAGTGTGTGACCTGTGACCCTCGCCCCACAGGTGGCATTAAGGACTCAGGTCTGAAAGAAGAGACAGCCATATAGGGAGCTCTCCTGCCCAGGGAAAGGGAACTAATGGAGACACTGGCTTAGGTAGAGCTGCCCCAGTTGCTGGTGCAGAGAGGGCACCAGCATACAACATGCTGGTATGGGCCAAACAGCATGGCTAAAACTGCTTTTTAATTTTTTAAATTTTATTTATTTATTTATTTATTTTGAGACAGAGTTTTGCTCTGTCCCCCAGGCTGGAGTGCAATGGTGTGATCTCGGCTCACTGCAACCTCCACCTCTTGGATTCAAGTGATTCTCGTGCCTCAGCCTCCGGAGTAGCTGGGATTACAGGAGCTCACTACCATACCCTGCTAATTTTTGCATTTTTAGTAAAGATGGGGTTTCACCATATTGGTCATGCTGGTCTCGAACTTCTGACCTTAAGTGATCCCCACTGCCTTTGCCCCCCAAAGTGTTAAAACTGCTTTTTTCAAAAAATGCCCATGCAGTTAGATACACAGCTACTTTTTGGAACTTCGGGAGCCGGTGCTAAGCTGGGTCCGGCCCTGCCTTGCTTGTTAGCTGTAGAGAACAGTGTCAGTGGCCAGGCATGAAAGCAGTACACCCTCCCCATTGTTTGCAGTCTTTTGTGTGTGGGGGCTGTCTAGGCATCTCACCCTCTTTTGTTCCCTGCCGACTCACCTGCTGGTCCCAGGAGCTCTTCCGTCCACCTGGCACTTTAGGGCATGTCCATAGCCAAGGAACAGATGCCCCTTGCAGAGGACCTGGGAGGACTTCTCTCCATGGGGGAGTCCCAGTCAAATGTGTCTTGGCTGCAGGGTTCAGGCAGCCGTCCAAGAAGGGCCGGAAATGCTCCAAATACTCTCCTTCCTCCAATAGCTGAGAGGAAGGAGGCCCCTCAGAGGGGCCATTTTATAGTGATAGCCAGGCTAAGGCTAAGTCCTTTGCTGTGGGGGATGGGAGGTGGTGGGGAAGGAAGTACTTCTGGGGATGAACCAAAAAAGAAAGCAACTTTCTACCTGAATGGGCTTGTTAAAATCTGATTGTCTCAGAGGTTACCTTCTGCTGAATCGCAGGCAGATGTGTGAGGAGTTCCTTTGCTGGGACACAAAGCTGTGTTGTTGACAAAAGTGGTATCTGGACCTGACTTTCAGGAGAAGATTAAAAACAGTGTTGCCCTGGTCACTCTGGTCTTCGTTTGTGTGTATGTGTGCACGTGTTCACGTGTTTGTACATGTACACTTTTTTTTTTTAAAGACAAAATCTCACTCTGTCACCCAGGCTGGAGTGCAGTGGTGCAATCACGGCTTACCGCAGCCTCAAACTCCTGGGCTCCGGTGATTCTCCCACTTCAGCCTGCCAAGCTGGGACTGCAGGTGCACCTGGCTAATTTTTTTTTGGTAGAACAGGATTTTGCCATGTTGCTCAGGCTGGTCTTGAACTCCTGAGCTGCAGTGATCCAACCGGCCCAGCTTCCCAAAGTGCTGGGATTACAGGCTTGAGCCACCTACCCCGGCCCATGCATAGGGGCAAATAGTGTCCTTACCTGGTACTTCTTGAGAGTAGTGGGGATGAATACCAGGGGAGACAGCGATTTTTGTCTCAAGTGAAACAGTCTTACTTGCTTTTGTTTTTCACAGAATACCCAGTCAGGGAGTTTGTGAGCTGGAAAACAAATTTTGTTGTGGACTTGGGAGAAGGTATAGGGGCTATTTTGACTTTCTGAAACCTGCTCATGATCAGAGCTCTCAGGCACCTTTCCCTCATCTTCTTGGGCTTCATCCACGTGATGATGGTGGGAGGGCTCCTGGTCTGTTGCTGGCCTCCTGGAATGAGGCCCATGATGTTGCCATTTAGTGGTCATCTCCCCTTGGATAATTAATTAAAACAAGCGCAGCATTTAGCTTTAGAGTTAGCACAGTGCCTTACTCTCTAACTTCGTTTATCCTTTCAGTCCTGAGTGAGGGCTTGCTGTTATCCCAGTTTATGGATGAGGAAACTAAGGCTCCAAAAGGCTGTGTGGCTGAGTCAGTAACTGGCAGAGCCTGGACCCCAGCCCTGATGATCCTCAGTGGGGGCATACTCCTCACATCCCCTCTTCTCCTCACACCCCGCCTCAGTAGGAAGACTCGCAGCAGTGAGCTGGATGGCTGGCCTGGTTTCCCTGTCTTCAGCCACCAGCTCACTTTCTTCTTAAGCCAGAGCTGCTTCCCTCATTGGGTCTGTGCTAGTCCTCTCAGACATCTAGCCCCAAACCAAATGTTTGGGGCAGAGAAAGCAGAAGCACATCTGCATCTGGGCAGAAGAGGAGGGCTGGGTGTCCGCAGAGGGTAGCAGGGAATGAAGGAGGGAGAGCAGCTCGTAGTTGGGCTACATGGCATCCGCTGGAGTCCTGCCCTCCCTGGTTGGGGAAACCATGTGCAATGAATTTCCTACGGGGGCCAGGCATGGTGGCTCATGCCTGTAATCCTAGCACTTTGAGAGGATGAGGCAGGAGGATTGCTTGAGCCCAGGAGTTCAAGGCCAGCCTGGGCAACATAGTGAGACCTCATCCCTTTTTTTTTTTTGAGACGGATTTTCGCTCTTGTTGCCCAGGCTGGAGTGCAATGGTGTGATCTTGGCTCACCGCAGCCTCCGCCTTCTGGGTTCAAGCAATTCTCCTGCCTCAGCTTCCCAAGTAGCAGGGATTATAGGCATGCACCACCACGCCTGGCTAATTTTGTATTTTTAGTAGAGACAGGGTTTCTTTCTTTTTCCTTTTTTTTTTTTTTTGAGATGGAATTTTGCTTTTGTTGCCCAGGCTGGAGTGCAATGGCATGATCTCTAGCTTACCATAACCTCTGCCTCCTGGGTTCAAGCGATTCTCCTGCCTCAGCCTCCCGAGTAGCTGGGATTATAGGCATGTGCCACCATACCTGGCTAATTTTGTATTTTTAGTAGAGACGGGGTTTCTCCATGTTGGTCAGGCTGGTTTCAAACTGCCAACCTCAGGTGATCCGCCCGCCTCGGCCTCCCAAAGTGCTGGGATTACAGGCATGAGCCACCATGCCCAGCCTCTGTTTTTTTGTTCTGTTTTTAAAGAAGGAAATCGCTGTGGGCCTGTAAATCCTCTTGTGCCCAGTGTTCCTCTCCTGGAAAGGCAGGCTGTGCCCCTCCCCATCACACACAGATGGGTAGGGGATGGCCTGCACCTGGCTGTCAAGGACACAATGCTGAGTGCTGGCTGAAAGGAGCCATTGAAAGGCTCTTTGACACAAGTTTCAGATCCCTCTCTGAACTCTGTGGTTCCCTCACCCTTAACCAAGGAACAATGCAGGTCTTGGACCAAAGCTCCTGGCTCCAACCCCTCCTTCCTCCTCTGCCCCATTGTCATCTTGATCCCCCAGAGGTATCTGCTGGTCAGAGCAGGTGCAGGCAGGGGTGGGGGTGGATTCCCTGGAGTGGAATCCCAGAGCCTTGTGCTGTTTTACCCCTTCCAACTTTGACATCCTGCCCAAGAAAACCTGGGGCAAGGGGTAGGGGCTAGACCCCAGACTGGTCCTTTACCAGCTCATCCTAGAGAGGCAGAGAGCAAAAGTTCCCAAGAAGACTGTAGTCCTAGCTACTTGGGAGGCTGAGGTAGGAGGATTGCTTGAGCCTGGGACATCAAGGCTGCAGTGACCCATGATTGTACCACTGCACTTCAGCTTGGGCAACAGAATGAGACTCTTGTCTTAGAAAAAAAAAAAGTTTTCCAGAAGAGACCTTGAGAGTGCCCCTACACCTCCCATTTGTTGCATAAGTAAATGTGTATGAGACCCTATACAGGGTAATGGTTAAGAGCCTGGGCTCTGGGTTCAGGCAGATCTGAGTTCAAATCCTGGCTCTGCTGTCATACTACCTGCATGACCGTGAGCCAGGTTACTTAACCTCTCTGTGCTTTAGTTTCCCTTCTGTAAAGTGGGGAACTAGTGCCTACCAAAGTGTTAATAGTAAGGATTAAATGAGGTAATGATGTCAAGTGTCTAACGCAGACCTGGCACATCCTTGATGCTCAGTAAACATGGCGGTGGCCTAGAAAGACTCAGTGGTTTGCCTTAGGGGCCCAGCTCCCTCAGTGCTCACCTTCCTCTCCTCACATAAAGGAGGCTTCTCTATCTAACTCTTCTGGGCTGTTGCAAACTAGTGGAGGCTTCCCCAGGTCCTAGCTCTGTAGACATGACAGGCCCTGGAGGCCCCTGGAGTCATTCACTCAACCAGGCAAAGTTACTGAGCACCTGGTACGCAGAGGGTCACGGAGGCTGATGAATGCACTGGGTTGGGGCCATTGTAGGCCTTGCAGGGAGGCAGTCATGCTGGGAGAGGCTGATGCATTCTGATGAATTCTCTGGAGTAGTATTTAGAAAGGAAAGGAGGACAGCCAGCCTGGAAAAGGATGGAGGGAAGCAGGGCCCCATCAAGGGAGTGGGGAATGAGGGATGCCTGAGGTATTGACCTTGCTGTTGTGGGTCTGAGGTACTCTGCTTCAAGCTCCTGCCCCCAAGGTCAAGGCATTTGTGGTCTCAGAGGCCCAGGGGCTGCCGGCCACATTGGGTTTTTGAGAAGACCCTCATCCCCTGCAGAGTCCAAGCTCCCTCCCCATCTAGGACTGAGGCGCTTCTGCCTGTTGGGCTCCCTGCAGCGGGCGCAAGCCAGGCCTTTCCATGCCCCCAGCCAGCTGCCCCTTTCACCCCCGCAACCTCTCAGGATTACTCAGCCTTCACAGCGTCTGTCACTAAGATGCTGAGTGCATTCCTGACGGCCTCTCTTCAGGAAAAGCCCAGGCTGTGTGGCCTTTTAAAAAAGACTCTGTGCCCGGGTTAAGCCTCTGATTGTGGTTCTGCATGAAGAAACCATAAACCAAAGGGAAAGCGATGGTTCAGCTTTGGTCTTGGAGCTTTGTGTCAGCGTCTGTCCTGAGTCCCTGAGCTTAGAATTTAATGTGAGCCATGCAGGCAAGGTGGGGAAGCTGTCCTTTCCCTCCAATTTCAGCATAGAAATAGGGAAAGTCCAAGGAACCTCTGTCTTGCTGTCTTTTGTTTTTTTCTTTTTCTTTTCCTTTTTTTTTTTTTTTTTTTTTTTTTTTTAGCCAGAGTCTCGCTCTGTTGCCCAGGCTAGAGTGCAGTGGCCCGATCTCAGCTCAGTGCAACCTATGCCTCCCGGATTCAAGTGATTCTCCTGCCTCAGCATCCCAGGTAGCTGGGACTACAGGTGTGTGCCACTACGCCCGGCTACTTTTTGTATTTTTAATAGAGACGGTGTTTCACCATGTTGGCCAGGCTGGTCTCGAACTCCTGACCTCAGGCGATCCGCCCACCTCGGCCTTCCAAGGTGCTGGGATATCAGGTGTGAGCCACCACGACCGCCCTGTCTTTTCTTTTTAAATTTGAGATGAGGTCTTGCTATGTTGCCCAGGCTGGTCTTGAACTTCTGAGCTTGAGCAGTCCTCCTATATGAGCCACCGTGCTCAGCTTATCCTGGACTCTTTGAGTGCTGGGCTCTGCTGAATTTTTTCTCCTTGATAAAGGGCTCTGGGGGATGTCCCCAGCACAACTTCATGACAAAATCCCTGTCCCTGGAAATTTTGGTTCCTCTTCCAGAGCCAGGAGCTTGAAAGTGATGTCCAGGCTTTCAGGCTAATTGCTGGAAAGCCCCAGTCATTTTCTAAAAAGTTTCCAATGGCCATACCAATGTTAAGGAATCTGGCCTAACCCAGGGAGGAGAGAGAGAGAGAGCATGCGCGCAAGCTCTGGACCAGCCAACTGGGGAGGCTGAGCCTGCACCTGCAGGAAGTCCTCTGCCTTTCTGTTGAGGCAGAGCTGAGTCCCTTATCCTAGGAGTGATGCTGACTATACTTGTCCAACTGCTGTGTAAAGGCCATTTTCTCACCCTTGGTCCTGTGGAATAGTTTGATCTTTCCCTGCTCCTCTCCAGGGGGTACTGGCAGCCCAGTAACTGGATGTTAAATGGCTCTTCCATTACCCACTTCTGCAAGGGCCACCTTGGTACATTTTCTGGGTGTGTTGCTCCTAGGTAGCCCCTACCACATTGTCTTCCTCCTCCCTTTATCTCTGTCCCAAGGAACAACACAGGGCAGTTTGTTCTTCGTGGTACATTCTGCTTTCGTTTCTTTTCCCCACAAAGACAGAGGCATTTCCGGCATCCATTTTCCTGCACAGTAGTTTGCCCTGTGCTTTAAACTGGAATGGCTTGGGTTTAATCATTGGGCCCATCTCCTGCTCAGGCTCTAGGAAACTCAAGACCCTCTGGAGAAGAGAACTGGGACCAAGGACCATTCTGTGAGTGGTTGTGCAGTGCCACCTCCTGGCCACAGTGACCATTGTATCTTTCTACTCTTGCTCAACAGTCATCAGAAAATTTCATCTATAGCAAAAGGAACTTGCAAAAGATAATCTTTTTTTTTTTGAGACGAGTCTTGCTGTGTCGGCCAGGCTGGAGTGCAGTCGCATGATCTCGGCTCACTGCGACTTCCACCTCCTGGGTTCAAGCAGTTCTCCTGCCTCAGCCTCCCAAGTGGCTGGGATTACAAGCGCGTGCCACACGCACGGCTGTTTTGTATTTTTAGTAGAGACAGGGTTTCACCATGTGGGCCAGGCTGGTTTCAAACTCCTGACCTCAAGTGATCCACCTGCCTCGGCCTCCCAAAGTGCTGGGATTACAGGCGTGAGCCACCACACCCAGCACAAAAGATATTCTTAAGTCCATTTCTAGTTGATCCTGTAATGCTCATAATTTTTTTTTTTTTTTTTTTTTATCTGCTTGGCCTTTCTGGGGATGTCTTGCCAAGTCTTCTATTAAAATGACTTTGTGGCCAGGCGCAGTGGCTCACGCCTGTAATCCCAGCACTTTGGAAGGCCGAGATGGGCGGATCACCTGAGGTCAGGAGTTCAAGACCAGCCTGACCAACGTGGAGAAACCCCATCTCTACTGAAAGTACAAAATTAGCTGGGCGTGGTGGCGCATGGCTGTAACCCCAGCTACTCAGGAGGCTGAGGCAGGAGAATCGCTTGAACCCAGGAGGTGGAGGTTGTGGTGAGCCGAGATCGCTCCATTGCACTCCAGCCTGGGCAACAAGAGCAAAACTCCATCTCAAAAAAATAAATAAATCAATAAAAATAAAATGACTTTGTTTCCACCGCCCAAATGATCAAGGTAGGACTAAGCAGCTGCAGTCCAGAAGCAAGGCTATCAGCCTAGAACCTGAGGCTGCGAATGTGTGTTCTAAGGGGCTAATCCATGGTATCTGTGTTTTACCAATTAGGCTCCCCATCCTTGAGGGGAGGGGGCCTTAAAGAGAGCTGCTGGAGTGGAGGAGGGGAGGCAAGGCTGTGAACAAAAAGTGTAGTTTCTTCCTTGGGGCTGGGGCTGCTCTGGAGTTCCTAGTCTCTTGTTTCTAGCCTGAAGTGGTTTTTTGTTGTTGTTGTTGTTGTTGTTGGTTTTGTTTGTTTGTTTGTTTTTGTTGTTGTTTTTTTGAGACGGAGTCTCACTCTGTCATCCAGGCTGGAGTGCAGTGGCGCGATCTTGGCTCACTGCAAGCTCCATCTCCTGGGTTCACGCCATTCTCCTGCCTCAGCCTCCCAAGTAGCTGGGACTACAAGCACCCGCCACCTCACCTGGCTAATTTTTTGTATTTTTAGTAGAGACAGGGTTTCACCGTGTTAGCCAGATTGGTCTCAATCTTCTGACCTCGTGCTCCACCCGCTTTGGCCTCCCAAAGTGCTGGAATTACAGGCGTGAGCCACTGCACCTGGCCTCTATCCTGAAGTTTTTAGGCAAATTGGGCTCCGTTCTGCCTCCACTAAGCCAGTATCTAGGGAAGCTGATGCTAAACAGAACTACAGCTCCACTAACTCAAAGGGGACCAGGTTTCTCCGTTGTCTGGAACCGATGGTCTTCCTGGGAATTGACGTTAGGGAGGATTTTTGTCTTCGTGAATTAATTTTGAGTGTGCTGCAGCTGGAGCAGCAGAACACCTTGATTCTATGCCTGGCCCCATCTTCCCCGATGGAATGAAAAACAAATGCTCTGTGGCTCAGGTCTCCCAAGCCAGAGAGTGGGGATTCCTGACATTCCTGCTTTAAAGAGAAAAGGCTGGAATAAACATGTATGTTTGACTGTTAACTGTATGTGGTTGTTCACCAGCCGTATACTGTGTGCCCTAGTAGAGTTTACAAACTAGAAGAGCTATGGGCATGGTAGTATCTGTGGACAGAAACTGATGTCCCTAGAGCTAAAGCCTCTGTCATTCTCTCCACCCTAGGCCTGGTCTCCAAGTCCTCTCCTAAGAAGCCTCGTGGACGTAACATCTTCAAGGCCCTTTTCTGCTGTTTTCGCGCCCAGCATGTTGGCCAGTCAAGTTCCTCCACTGAGCTCGCTGCGTATAAGGAGGAAGCAAACACCATTGCTAAGGTAGGTGGGTTGGGGTGGTAAGATGCCAGCAATGAAGGGACTGTTAATGGGAGATCCCTGCAGACGATGGCAACCGGACAAGGAAGCTTTGCCTGAAGTTGCAAAGATTTCTGGCTGAGAGGGGGCCCTTCCTCCATCCTTCCATAAGTAGTGTATTTCCTTTCTGTTCCTTCCCTTTTGCGGTGTGGGCCATTCACATGTCACTGTGGTTTCTGAGGGCCCCTGTGATCCTGATCCTTCCAGGTTCCAGGAACTAGGCAAGGTGCTTTGCATATATTGTCTCATGTGATCCAGCCAGCAGCCCTGTAAGGAGATCACAGGATTCACACTTTGCAGATATGGATTTATGTAGAGGGTTTATGTAGCACCTGAAGAGTTCATGGTTAATAAATAGTAGTGTCAGGATTTGAACTTAGATTTCTCTGGCTCTAAAGCCTGTGTTGTTGTTCTCAATTATGCAAAGCTAACTTCCAAGTTACCTGAGTTACAGGGAACCAAGGAATTGAAACTCTACCATGCTGTTAATAACTCCTGTCAGCAGTTCTCTCCCATACTCATGCAAGGCATTTGGGATTTTGTGGGTATTTTTTATATGTCTAGTATTTCACAGGTGGGGCCAGCCCCGACCAACAAAAATTATTCTGCCCCAAAAGCCAGTGGTACTTCTCTGAAACACTGAGGTCTGGTTGTCCTTCCTTTTTCTCAAGACCAGGCTGAAGACATACATCAGTGAAAAATCACTGCATTTTGCAGTAGGGGAAATGGTTAAATAAAATACAACATGACAGTATTACTGAGTGATTAGCTTTTACAGAGTTCTCAATAACATGGAGAAGTATTGAGTTGCAACATTAAGTAAAAAGGCAGAGTGTGTAATTGTATAGCATTCTGGAAAAAGTCTGCGGACACAGATTTGAAGGCAGTACACTGAATGCCACATTGTTTATCTAAGTGCTAGGATTTTAATTTTTCTTCAAAGTTTTCATTAAGAACACTTAAAACCATAACTTTTTTTTTTTTTTTTTTGAGATGGAGTTTCGCTCTTGTTGCTCAGGCTGGAGTGCAATGGCGTGCGATCTTGGCTCACCGCAACCTCCGCCTCCCGGGTTCAAGCGATTCTCCTGCCTCAGTCTCCCGAGTAGCTGGGATTACAGGCATGTGCCACCACGACCGGCTAATTTTGTATTTTTAGTAGAGACGGAGTTTCTCCATGTTGATCAGGCTGGTCTCGAACTCCTGACCTCAGGTGATCCGCGCGCCTCGGCCTCCCAAAGTGCTGGGATTACAGGCATGAGCCACTGCGCCCGGCGGTCATAACATTTGTATTAGCAAAAATTGGGGTGGGGGGCTTGCTGATCTCTCTGCACTCCCTCCCCTCACATTTTGGGTACCTACAATGTGGCTTACTTGATGTTTTATAGGGCTTGTTCCCCCACATAACCCCTAAGGAGGGCATGGAAAACAACATGTTCTCAAGGAGAAGCCTGAGTTTAAGGACTTAGCGAGAGTTTGCCACTGTGAGGAATTCAGACTTTGGTTCTGCCTCTGACTCTGTGTCCCTGAATCAGTTACTTGAGTTCCCTGTTCCTCACTTTGTCCAGTTGAGAGGCAGTGGCAGCCGAGAACAGGGACACTTGTCTTCTCCATCCTTCATCAGGCCTAATGTGGAAAGGAAGCTCTAGCCTTTCCCTTTTCCTGCCCCACTCCTAGGAAAAGTCACTTTTGACATGGTAGGAGCTTCCAGGTGGCTGGGTCTGGGGGAGAAAGTTGCCCTCCAGGCTTAAGACAGAAGCAGTGGGTTTGGATGGGGTGGGAAAGGCAGTGAGATGGCACTGACCACCTCCTTCTCTTCCTCAGTCGGATCTGCTCCAGTGTCTCCAGTACCAGTTCTACCAG
>CHD1	chr8	145619593	145625887	-
GCGCGTGGCCGTGCGGCAGGACACGTGCTCCATTGTGGCCATCTCACTGAACATCACGCAGAAGGTGCACCCCGTCATCTGGTCCCTCACCAGCCTGCCCTTTGACTGCACCCAGGCTCTGGCTGTGCCCAAGCCCATAGGTGTGTGTCCTGGGAGTGGATAGGGGAGTGTGTGGAGAGAGCACTGAGCCTGCCCACCAGCCTGTGTCCACCTCCAGGTGGGGTGGTGGTGTTTGCCGTCAACTCGCTGTTGTACCTGAACCAGAGCGTCCCCCCGTATGGCGTGGCTCTCAACAGCCTCACCACAGGAACCACGGCTTTCCCGCTTCGTGAGTGTGGGGTGGCTGGGGGGGGGGGGGGGGGGCCGGGGACGGCTTGGGCCTGCCTAGTCGGCCTGACCACCCACCCCACAGGCACCCAGGAGGGTGTGCGGATCACCCTGGACTGCGCCCAGGCCACCTTCATCTCCTACGACAAGATGGTCATCTCCCTCAAGGGCGGCGAGATGTGAGCCCCTCCCCCGCCCATGAACTCTGCCCACACCGCCCCCCACAAGTCCTGTAGGGTCCCCTGGCCCCCTTCACTCCCCCAGGGTCCCCATCCCCAACTCAGAATTCTCCCTGCCCCCAGCTACGTGCTGACCCTCATCACCGACGGCATGCGCAGTGTCCGAGCGTTCCACTTTGACAAGGCGGCCGCCAGCGTCCTCACCACCAGCGTGAGTTGGGACTAGGGGTTGGGTCTGGGTCCAGACCCGGCCCAGCCATCACACACCTGCCCTCCCTCAGATGGTCACCATGGAGCCCGGGTACCTGTTCCTGGGTTCTCGCCTGGGCAATTCCCTCCTCCTCAAGTACACGGAGAAGCTGCAGGAGCCCCCGGCCAGTGCTGTCCGTGAGGCTGCCGACAAGGTGGGTTTCCTGGGCCCATTGGGCCACCACCCTTCATGTGGGCACTGCTGTGGCATGCCACTCAGTGCCCCTCCTGCCTCACAGGAAGAGCCTCCCTCAAAGAAGAAGCGAGTGGATGCGACGGCCGGCTGGTCAGGTGAGGGCCGGTCCAGGGCTGGTCAGGAGCGGGGCCAGGTGACCCAGGGCTGCGCTCAAGTGGGCTCTCTGTGTGCAGCTGCGGGTAAGTCGGTGCCGCAGGATGAGGTGGACGAGATTGAAGTGTACGGCAGCGAGGCCCAGTCGGGAACACAGCTGGCCACCTACTCCTTTGAGGTGAGATTGAGGCAGCAGGGCCCCCGTCCCAGCCAGCGCCCCCAGCGGGCCCCTGACTCTTGCTGTGCCGCAGGTGTGTGACAGCATCCTGAACATTGGACCCTGTGCCAATGCCGCCGTGGGCGAGCCTGCCTTCCTCTCTGAAGAGGTGCCCAGGGTTGGGGTCGGGGCTGGGGGCAGGGGCTGGAGTGTGAGGGGGGGTGGGGGGCATAGTCCTCACCCCCGAGTCCTGTGCAGTTTCAGAACAGCCCCGAGCCGGACCTGGAGATTGTGGTTTGCTCCGGCCACGGGAAGAACGGGGCTTTGTCGGTGCTGCAGGTGTGTGGGCAGGTAGGGGGCGGGCGCCTCCTGGTGGGACCTGGGTGGGCTCACACCCCCATCACACCCCCACCCCATCATCATTCTAGAAGAGCATCCGGCCCCAGGTGGTGACAACCTTTGAGCTTCCCGGCTGCTATGACATGTGGACAGTCATCGCCCCGGTGCGTAAGGAGGAGGTAGGTGCGAGCCTGCTGCAGGGAGGCCCTGGGATGGGACCGGCGCTGCCTTCTCATAGGCCGGGGGTGCCCAGGTCGCACCTGCGTGCCTGCCTTCACTGGACTGTGGCTTCCAGCCTGCCCCCCTTTGGCCCTGACAGGAGGACAATCCCAAGGGGGAGGGCACAGAGCAGGAACCCAGCACCACCCCTGAAGCAGACGACGACGGCCGCAGACACGGATTCCTGATTCTGAGCCGGGAAGACTCCACCATGGTGAGGGGCAGGGCCTGGGACCTGGGACCTGGGGCTGGGGTCCCCTGCGGGGGGCGCCTCCCTCACAGCTGTCGCCCGCAGATCCTGCAGACGGGGCAGGAGATCATGGAGCTGGACACCAGTGGCTTCGCCACTCAGGGCCCCACGGTCTTTGCTGGGAACATCGGGGACAACCGCTACATTGTCCAAGTGTCACCACTGGGCATCCGCCTGCTGGAAGGAGGTAGGTGGGGGGGTGGTTGGGCCCTGGGCATCCGCCTGCTGGAAGGAGGTAGGTGGGTGGGGACGGTGGGGGGGAGGTGGTTGGGCCCTGGGCATCCGCCTGCTGGAAGGAGGTAGGTGGGGGGGTGGTTGGGCCCTGGGCATCCGCCTGCTGGAAGGAGGTAGGTGGGTGGGGACGGTGGTGGGGAGGTGGTTGGGCCCTGGGCATCCGCCTGCTGGAAGGAGGTAGGTGGGTGGGGACGGTGGGGGGGAGGTGGTTGGGCCCTGGGCATCCGCCTGCTGGAAGGAGGTAGGTGGGTGGGGACGGTGGTGGGGAGGCGCATGCTGACTGCCCCATGCCTACAGTGAATCAGCTGCACTTCATCCCCGTGGACCTGGGCGCCCCCATCGTGCAGTGCGCCGTGGCCGACCCCTATGTGGTCATCATGAGTGCCGAGGGCCACGTCACCATGTTCCTGCTGAAGAGTGACTCCTACGGTGGCCGCCACCACCGCCTGGCGCTGCACAAGCCCCCGCTGCACCATGTAGGCCCCCTCATTCCCGGCGCCCTCCTGTCCCTGCCCCTTGCCCGCCGCTGAGCCCACCCCTCTCCCCACAGCAGTCCAAGGTGATTACGCTGTGCCTGTACCGAGACCTCAGCGGCATGTTCACCACTGAGAGCCGCCTGGGTGGGGCCCGTGACGAGCTCGGGGGCCGCAGTGGCCCGGAGGCCGAGGGCCTGGGCTCAGAGACTAGGTGCGTGGGGGCTGGGGGCGCAGGTAGGGGCTTGAGTCCCTGGGGCTGGCAGGCCGCCCATGACCTTCTGCTGGCCCCCAGCCCCACAGTGGATGACGAGGAGGAGATGCTGTATGGGGATTCGGGCTCCCTCTTCAGCCCCAGCAAGGAGGAGGCCCGAAGAAGCAGCCAGCCCCCTGCTGACCGGGACCCTGCACCCTTCCGGGCAGAGCCTACCCACTGGTGCCTGCTGGTGCGGGAGAATGGCACCATGGAGGTAGGTGGTGCCCTGCACTGTGGCCCAGCGGGTTCCACCCACCTGCCTCCACTGACTGCTGCCCACCCTGCAGATCTACCAGCTTCCCGACTGGCGGCTGGTGTTCCTGGTGAAGAACTTCCCTGTGGGGCAGCGGGTCCTTGTGGACAGCTCCTTTGGACAGCCCACTACACAGGGCGAGGCCCGCAGGGAGGAGGCCACGCGCCAGGGGGAGCTGCCCCTCGTCAAGGAGGTGCTGCTGGTGGCGCTGGGCAGCCGCCAGAGCAGGCCCTACCTGCTGGTGAGTGCGCCTGGCCTGGCCTCCCCTTCCCATCTTCCCCCTGGCCCTGCCCGTTCCCCCACAGCCCCGCCCCTTCCCGTGGCTCCACCCCATCTCCCCCACGGCCCCGCCCCTTCCCGTGGCTCCACCCCATCTCCCTCACAGCCCCGCCCCTTCCCATACATGGCTCCACCCCATCTCAGCCCCGCCCCTTACCCACAGCCCACCTCTTCCCATGGCCCATCCCATGTTCTCCATGGCCCTGCCCGTTCCCCCATGGCTCCCCTCATCCTGCCAGGTGCATGTGGACCAAGAGCTGCTTATCTACGAGGCCTTCCCCCACGACTCTCAGCTCGGCCAGGGCAATCTCAAAGTCCGCTTTAAGAAGGTGCCAGTGGCTGGACTGCTGGGGCGTGGGGTGGGTGTGGTACAAGGTGTGGGTTTCAGACCGGCAGCCCCTGGAGGACCTGCATGGTTCCCCCCCAGGTCCCTCACAACATCAACTTCCGTGAGAAGAAGCCAAAGCCATCCAAGAAGAAAGCAGAAGGTGGCGGCGCAGAGGAGGGGGCTGGGGCCCGGGGCCGCGTGGCGCGTTTCCGCTACTTCGAGGATATTTATGGCTACTCAGGGGTAGGCCAGCGCCTTTGCAGGGGTCTGTGGTAGAAGGGAGACGCGGCCTCATCCGCAGCATCCTCATCCACAGCATCCTCACGGTGCCTGCCCCCAGGTCTTCATCTGCGGCCCCTCCCCTCACTGGCTCTTGGTGACCGGCCGAGGGGCTCTGCGGCTACACCCCATGGCCATCGACGGCCCGGTCGACTCTTTCGCTCCATTCCACAATGTCAACTGTCCCCGCGGCTTCCTGTACTTCAACAGACAGGTGGGGTCCGGCCGGTTCCCAGCAGCACTGGCTGATGCTGCCCCAGCTGGGGGCTGAGGGGGAGGGGACAGGAGAAGGGACCATTGGCTCCACCCTGAGGACCAGGAAGGAGTGTCCAGAGGGCGATGGGGTTGAGGTCGAGGAGGTGGAACCTGTGACTTGGTTGCTCCAAAGGTCTGGAAAGGGGTGGTTGGGAGCTGGGGCTGCAGCCCCTGGGGTCCCCACCACTGCTCTGCCGGCTCGCCGGGCAAGCCCTCGCAGGGCCTGGCCTCCACACTTCTCAGGAGAGCTGACGTGAGTGCTAGCTCTGCCCCTTGGCTGCTCTGTGACTTTGGGAGGGCACACAGGCTTTCTCATCCTGGTTCCCTATTTAAGCCACCACACCACCAGGTCACTTGAGACCCTGCCTGGGATGCGGTGAGTGCTTCCTGGGTGCCTGAGGACTCAGGACTGTCCATGAAAGAGGGCAGCCCTGGCTCCCTCTGCCTGGTTTTCAGTCCCCAGCATGGCAGTCTGTGGGCTGCCCTTTGCAGCCTCCAGTGCCCTCCTGGCCTAGCTTTCCCATCCCCTGTGGCCAGCACCCCTAGCCCCAGCTGAGCGTGGGAAAATGGACAGGAGGAGCCCCAGAGGCTGAGTGGCAGCCCCTTCCAGGACCTCGCCAGGACACAGCTGCCCCTCACCCACCCCTGCTCCCACAGAGCTGAGGGCAACATCCCAGGGCTCTTGGCGGCCTGGGCCTGCCTGCCCCTGCCCTTGGCTAGCCCTGGATCCCCTGACCCCTGTGCCCCCACCCCAGGGCGAGCTGAGGATCAGTGTCCTGCCTGCCTACCTGTCCTATGATGCCCCATGGCCTGTCAGGAAGATCCCGCTGCGCTGCACGGCCCACTATGTGGCTTACCACGTGGAGTCTAAGGTCTGCCCCCACCCCCACCCCACCAGGGACCTTCTGGGCCTGGCCGGGCCACTGGTGTGTGACCCTCACTAACCCACAGGTGTATGCTGTGGCCACCAGCACCAACACGCCGTGTGCCCGCATCCCACGCATGACTGGCGAGGAGAAGGAGTTTGAGACCATCGAGAGAGGTGGTGACGCCCACACCATACTCCCATCCTCAGCCGCATCTTGGGGAAGCCCTACTCTGACTGTCACCCTTGGTCCCCACAGATGAGCGGTACATCCACCCCCAGCAGGAGGCCTTCTCCATCCAGCTCATCTCCCCGGTCAGCTGGGAGGCTATTCCCAATGCCAGGTGAGGCTGGGCCGGCGGGGGTGGGGTCTGCCCAAGGCCTCCAGGCAGCATCCTGAGGCCCCTGGCCCCCACAGGATCGAGCTGCAGGAGTGGGAGCATGTGACCTGCATGAAGACAGTGTCTCTGCGCAGTGAGGAGACCGTGTCGGGCCTCAAAGGCTACGTGGCCGCCGGGACCTGCCTCATGCAGGGGGAGGAGGTCACGTGCCGAGGGCGGGTAAGGGGCCAGTGAGCGGGGGCGGGAACTGGCAGCCCCTCTGCCATCCCCACAGCCATCCCACAGCCATACCCATGCCCTCCAGATCTTGATCATGGATGTGATTGAGGTGGTGCCCGAGCCTGGCCAGCCCTTGACCAAGAACAAGTTCAAAGTCCTTTACGAGAAGGAGCAGAAGGGGCCCGTGACCGCCCTGTGCCACTGCAATGGCCACCTGGTGTCGGCCATCGGCCAGAAGGTGTGCCAGTCCCACCCGGCGTGTGTCCCCCGGCTCACCCTCACCCGGCTCCCCGTCCGCGCCCGCTCACCCTCGCCCTCGCCCCCAGATTTTCCTGTGGAGCCTGCGGGCCAGCGAGCTGACGGGCATGGCCTTCATCGACACGCAGCTCTACATACACCAGATGATCAGCGTCAAGAACTTCATCCTGGCAGCCGACGTCATGAAGAGCATTTCGCTGCTGCGCTACCAGGAGGAAAGCAAGACGCTGAGCCTGGTGTCGCGG
>TBP	chr16	14738130	14758928	+
ATTAATGATGTTTTGCAGCAGTTTTCTACGTCTGAAATTTTTTATGTCTCTGGAACCCAGAATTTGCTAAGAGATGGAGGAACCTCAGAAAAGCTATGTGAACACAATGGACCTTGAGAGAGATGAACCTCTCAAAAGCACCGGCCCTCAGATTTCTGTTAGTGAATTTTCTTGCCACTGCTGCTACGACATCCTGGTTAACCCCACCACCTTGAACTGTGGGCACAGCTTCTGCCGTCACTGCCTTGCTTTATGGTGGGCATCTTCAAAGAAAACAGAATGTCCAGAATGCAGAGAAAAATGGGAAGGTTTCCCCAAAGTCAGTATTCTCCTCAGGTAATGTTCAGCCTATATTGGTAGCACAAACAGCCCATAAAATGTGGTTTCTCTCTTGCTTTTTTTTTTTTTTTTTTAACAGAGATGGCGTCTCGCTATGTTGCCCAGGCTGGTCTCAAACTCCTGACCTCAAGTGATCCTCCCACTTCAGCCTCCCAAAGTGCTGGGATTATAGGTGTGAGCCACCATGTCCAGCCAGTGGGCTTTCTCTTAACAGGAACAGCAGTGTTTGAAAGGTCGCACACTTGGAGCCCACCTCCTTGGGGGTGGATCTTCTGGAATATGAGTCAGGGAGCTCAAGGAACTGGAAATCCAGATTCTCTTCCTCATAGGTGACCATGACTTTTTAAATTATTTATTATGAATGAAGGAAAGAAAGAAAGTCTGGTTAGCAGACCGTTGCTGGTAATCCTGTCATATAAAGGCCAGACCAGTGGCTCACGCCTGTAATCCCAACACTTTCAGAGGCTGAGGTAGGAACATTGCTTGACACCAGGAATTTAGAAGCATCCTGGGCAACACGGTGAGTCCTTATCTCTATAGAAAGTTTTAAAAATTAGCCAGGTGTGGTGGTACATGCCTATAGTCCCAGCTATGCCAGTGGCTGAGGTGGGAGGATTGCTTGAGCCTGGGAGGTCGAGGCTGCAATGAGCTCACACCACTACACTCCAGCCTGGGCAACAGAGCAAGACCCTGTCTCAAAAAAAAAGAAAGAAAGAAAGAAAGAAAGCAAATGGTATAACTGTATAATTGTGAATAACTGGTTTGTTGCTGATTTTAATAATCTTTAGATAACCCCAGTTCCAGTTATCACATTAATAGAGTTTCTCATGTGTAGCATCACAGTGCCAAAGCCACCTTTCAGATAGCTTGTTATTTTCTGCTTCTTTGGCTCATAATGTACCTGTGAAGGCTCTGAGGCTTAAATCCTCTTCCCCTCTTCTATTGTCTAACAATGTGTGTGCCCTTCTTGATTTCAACAGAGTACTAGAAAGTTCCATGAACCCAACCTTTTCTTTTTCACAAAAGATGTGTTTACACTTTGCTCTTACCTGTCAGTCTTGATTTAGCTGAAGGTTAAATTTAATCTTAAATTAAAGGAGGGTTCTTTGTGTATAACTGAACATTTAAAAAGAGCCCTACAATTTAAGCTGACAGTTGGTCTTATTACTGAATTTTGCTTTTTTCCCTTCTTATAAACTGATTTTAATAACATAAGATACATATATATACACACACATACACACACATACATACATTCATTGTTTATATTCTTTGAGACAAAGTCTCACTCTGTCGCTCAGGCTGGAGTGCAGTGGTACGACCTTGGCTCACTGCAACCTCCACCTCCTAGGTTCAAGTGATTCTCCTGCCTCAGCCTCTGGAGTAGCTGGGATTACAGGAGCCTGCTACCACGCCCAGCTAATTTTTGGGTTTTTTTGTTTGTTTTTTGTTTTTTGAGACGGAGTTTCACTCTTGTTTCCTAGGCTGGAGTGCAATGGCGTGATCTCGACTTACCACAACCTCTCCCTCTCAGGTTCAAGCAGTTTTCTCCTGCCTCAGCTTCCCTAATAGCTGGGATTACAGGCAACTGCCACCACGCCCGGCTAATTTTGTATTTTTAGTAGAGACGGGGTTTCCCCATGTTGATGAGGCTAGTCTCAAACTCCTTACCTCAGATGATCCGCCCACCTTGGCCTCCCAAAGTGCTGGGATTATAGGCGTGAGCCACCGTGCCTGGTGAATGTTTGTATTTTCAGTAGAGACGGGGTTTCACAGTTTTGGCCAGGCTGGTCTCGAACTCCTGACCTTTAGTGATCCGCCCGTCTTGGCCTCCCAAAGTGCTGGGATTACAGGCGTGAGCCACTGTGCCTGGCCAAATGCCCAGCTAAAATTTTTTTTTTTTAAGATGGAGCTTCACCCTTGTTGCCCGGGCTGGAGTGCATTGGCAAAATCTCGGCTCACTGCAACCTCCGCCTCCCAGGTTCAAGTGATTCTCCTGCCTCAGCCTCCCAAGTAGCTGGGATTACAGGCATGTGCCACCATGCCTGGCTAATTTTGTATTTTTCGTAGAGACAGAGTTTCTCCATGTTGGTCAGGCTGGTCTCATACTCCCGACCTCAGGTGATCCGCCCGCCTCAGCCTCCCAAAGTGCTGGGATTACAGGCATGAGCCCCCGCGCCCAGCCTCTTTTTAAAATATTGGAAAATTACTGATAAAACTAAAGATCCTTTTGACCCCTTATTTTCCCATCTTAGAATCCTTTCCTTTTTCCTTAGAATAATTTCAGTTATGACTTAGTTGTGCTTTTGTTCAGATTTTTTTAAATACTTTTTTTTAACTTTTTAGTAGCGATCAGGTCTCACTATGTTGCCCAGGCTGGTCTCCAACTGCTGAGCTCAAGTGAACCTCCTGCCTCAGCATCCCACAGTGCTGAGATTACAGGCGTGAGCCACTACACCCAGCCTCAGATTTTTCAAAATACTCTTTTTTGAGACAGAGTCTCGCTCTGTTGCCCAGGCTGGAGTGCAATGGTGCGATCTCAGCTCACTGCAACCTCCTCCTCCCAGGTTCAAGCGATTCTCCTGCCTCAGCCTCCCAAGTAGCTGGGATTACAGGCGCCCACCACCACACCCGGTTGATTTTTGTATTTTTAGTAGAAACAGGGTTTTACCATGTTGGCCAGGCTGGTCTGGAACTCCTGACCTTAAGTGATCTGCCCACCTCGGCCTCCCAAAGTGCTGGGATTACAGGCGTGAGCCACCACGCCCGGCTTAAAAATACTTCTAAACATACATGTGCCAGGCTGGGTGCGGTGGCTCATGCCTGTAATCCCAGTACCTTGGGAGGACCGAGGCAGGCGGATCTCATGAGGCCAGGAATTCAAGACCAGCCTAGCCAACATGACCAAAAATACAAAAATTAGCCTGGTGTAATGGCGCATGCCCATAATCCCAGCTACTCAGGAGGCTGAGACATGAGAATCACTTGAAGGACACGGAGGTTGCGGTAAGCTGAGATCATGACATTACACTCCAGCCTGGGTGACAGAGCAAGACTCTTGTCTCAAAAAAAAAAAAAAACAAGTGCCAATAGAAAATGCAAGTATTTTCTCACATCATTGATGTGCTCTCTGCATGGTTCTGCAGTTTACTATTTTAAATCAATTATGTACGTCTTAAATTTCTCCACCTTGACACATTTAGTGATCCAGCAAATGCATTTAAAATTGTGATACTTCATTGTATGAATATACCATATTTCATTTAGCCTTTTACCTAGTAGTAAATGTATATCATCAGGTTGGTGCACAAGTAATTGCAGTTTTTACCATTGAAAGTAATGGTAGGCTGGGTGCAGTGGCTCATGCCTCTAATCTTAGCACTTTGGGAGGCCCCGGTGGGCAGATTGCCTGAGCTCAGGAGTTCAATACCAGCCTGGGCAACATAGTGAAACCCTATCTCTACTAAAAATACAAAAAAAAAGTTATCCGGGTATGGTGGTGTGCACCGGTGAGCCAAGATCACGCCATTGCACTCCAGCCTGGGCGACAGAGTAAGACTCCGTCTCAAAAAAACAAAAGGAGAAAGTAATGGTAAACAACCTAATAGATTATTTCAGATTTTTTGCTTTTACCCACAGGACTATAATACATTTCTTGTCAGTTCTCCTAGGGTAGCTATATATTATTAGATGTTGACTATCAGGGCTTTTTTGGCCTCTAAACATGATATTTAGTCAAACAACTGTCTTAATTTTTTTTTTCTATTCTCCATAGGGATGCCATTGAAAAGTTATTTCCTGATGCCATTAGACTGAGATTTGAAGACATTCAGCAGAATAATGACATAGTCCAAAGTCTTGCAGCCTTTCAGAAATATGGGAATGATCAGATTCCTTTAGCTCCTAACACAGGCCGAGCGAATCAGCAGATGGGAGGGGGATTCTTTTCCGGTGTGCTCACAGCTTTAACTGGAGTGGCAGTAAGTTGATCACTGTGTTCCTCTGTGCCCCCCCACACCTCACCCCCCGACCCCTGATTTCCACTGAAGTCAGTTCTGTTGAAATCACTGAAATAATTGATGATGTGACTCCATGTAATTTACTACGTACATTGAAATCTGCTGGGTTCTATGATTTCCTCAGGAATGTTGCTTACTCAGGTAGATCAGATCATAGTACCTAGTAAATGGAGAAAGGTGGTAGAACTGGAATTCAAGACCATGTCTGCCTTGGTAATACAATCTTTTTTTGTTTTGTTTTGTTTTTGAGACGGACTCTTGCTCTGTCGCCCAGGCTGGAGTGCAGTGGTGCGATCTAGGTAAAAACTTTCTTTTAGGGTGGTGAAAATGAACTAAAACCAGCTGTGGTGATGATGACACATATTTGTGAACACATTAAAAACCGTGGATTGTGTGCACTTCAAATGTGTGAATTTTATGTGGATTACATCTCTTGCTCTTTTTTTTTTTTTTTTTTTTTTTGAGATGAAGTCTTGCCCTGTTGCCTAGGCTAGAGTGCGGTGGCATGATCTCGGCTCACTGCCACCTCCACCTCCCGAGTTCAAGTGATTCTTCTGCCTCAGCTTCCCAAGTAGCTGGGATTACAGGCATGCGCCACTACAAGAGGCTAATTTTTGTGTGATTAGTAGAGATGGGGTTTCACCATGTTGGCCAGGCTGGTCTGGAACTCCTGACCTCAAGTGATCCACCCGCCTCAGACTCCTCAAGTGCTGGGATTATAGGCGTGAGCCACCACGCCTGGACCTCCTTGGTAATACAGTCTTAAGAACCCACCAGTTTACTAACTTCCAATGTGGAGACTATTTTCTTTTAAAGTTCTGTGCATAAAAAATCTAAATGTTTTTCCAGTAGAAAAGGCACAAGTCAGTTATGTTGAGCAAGTTGATGGAGTCAAGGCACCACCTGCTCCCAGGTGCCTGAGATAAGTCCTTTTCTCGCCTCTGTGCCCTCACTGCCACGCAATCAGCAGAGAGAGGCACCCGAGGAGAGCTGTGGTCCCCAGTTCTCTGTGGCCGTGGCGTTGCCCTGCTTTTGTTGCCCTGCTTCTGTGTACGGGCTCCGCATCATTCCCTGTGAGCTCAGCCTCTTCCTTTCCCCACCTCCCACCCGCATATTTAGAAACTGGCATCTCTGCCTCTCCATGGTTTAAAGTCCCTGTCACTTTTCCCCAGGTGGTCCTGCTCGTCTATCACTGGAGCAGCAGGGAATCTGAACACGACCTCCTGGTCCACAAGGCTGTGGCCAAATGGACGGCGGAAGAAGTTGTCCTCTGGCTGGAGCAGCTGGGCCCTTGGGCATCTCTTTACAGGGAAAGGTTTTTATCTGAACGAGTAAATGGAAGGTGAGGAGCAAAGTCTTCTGACACACCGTGGACATTTTAGAAAACAGCTTTCTTGAGATATAATCCAGGCCAGGCGCGGTGGCTCACACCTGGATCCCAGCACTTTGGGAGGCCGAGGCGGATCGATCATTTGAGGTCAGGAGTTCCAGACCAGCCTGACCAATATGATGAAACCCCATCTCTACTAAAAATACAAAAAAAAAAAATTGGCCAGGCTTGGTAGTGCACACCTTGTAATCCCATCTATTCGGGAGGCTGAGACAGGAGAATCACTTGAACCCAAGAGGTGGAGGTTACAATGAGCCAAGATCATGCCACTGCACTCCAGCCTAGGCAACAAGGCAAGACTCCATCTCAAAAAGAGAGAGAGAGAGATGTAATCTACATAAAATTCACACGTTTGAAGTGCACAATCCATGGTTTTTAATGTGTTCACAAATAGTGTGATTATCACCACAGCTGGTTTTAGAACATTTTCATCACCCTAAAAGAAAGCTTTTACCCTTCAGTCAATCCTCATTTCTCCCCAACCCCCAGCCCCTGGCAAACACCATTCTACTTTCTGTCTTTATGGATTTGTCTATTCTGGACGTTTGATATAAATGGATTCATACAATGCGTGGTATTTTGTGTCTGGCTTTTTCACTTAGCATAATCTTTTTCAAGGTTTACCCGTGACATAACATGTATCAGTACTTCATTCCGTTTTATGGCTGAGTAATAATTCTACTGTAAGAGTATACCGTATTTTGTTTATCCATTCATTGGTTGATGGACATTTGGGCTGATTCCATTTTTTGGCTATTATGAATAATGATGCTATGATCGTTCATGTGCAGATTCTTGCATGAACATGTATTTTCAATACTGTCTTGGAGTGGAATGACTGAGTCATATGGTAACTCTATTCAGACTCTATGTTTAACTGTCAAACTATTTTCCACAGCAGCTACACCGTTTAATGTCCATGACATTTAAATTTCTTTGTTGCTTCCGGATTATCAAATTGTGTAAGGAAAAATTCTCTCTAATCACAAGAATCAACACAGAAGACTTTTGTGACCAAATATGTGGGGTTCTCCTGCACACACCCAGCAGGAGACACCAGCTGGATGTCCTCTAATTCAGTTCCCACACTGTCTACCCAGAGATAGTGTGAGATCCCACAGGGTGAGGGCTCTGTCCCCAAGACTGCCCCTGACTAATTCTAGTCAGAAATCCAGGCTTCCAGAATTTCTGACCCACCAGCTTCAAGTTGGGGTTCCCATGATTCCCTCTTTGGGTTCAATTAATTTGCTGGAGCAGCTCACAGAACTCAAGGAAACACGTACTTTCACTGGTTTATTATAAAGGATATTGCAAAAGATACAGATAAAGAGACACTTAGGGCAAGGTATGGGGGAAGGGGCACAGAGCTTCCATGCTCTCCACGGGTGCACTCCCCTCCAGGAACCTCACATGCTCAGCTATCCAGAAGCTCACTGAATCCTGTCCCCCGGAGTATTGTGTTTTTGTTTTTGTTTTTTCAGACAGGGTCTCACTCTGTAGCCCAGGCTGGAGTGCAGTGGCACAACCTCAACTCAACTGCAATCTCTGTGTTTAGGGCTCAAGGAGTCCTACCTCAGCCTCCCAAGTAGCTGGGACTGCAGGCACATGCCATCAGGCCCAGCTAATTTTTGTATTTTTAATAGAGACAGGGTTTTGCCATGTCGCCCAGTCTGATCTTGAACTCCTAGACTCAAACAATCCACCCGCCTGAGCTTCCCAAAATGTTGTGATTATAGGCATGAGCCCCCGCACCCTCCTCATGGAAGATTCTTAAGACCCACAATCAGAAAGGTAGGAAAAGATTAGAGTGAAAGGAGAGCAGGAGGTCAGATGCCTGTACTGAGGCCTGACATGCCCAATTTTTTTTTTTTTTTTTTTTTTTTTAGATGGAGTCTCGCTCTGTCCTTCAGGCTGGAGTGTAGTGGTGTGATCCTGGCTCACTGCAACCTCCGCCTCCTGGGTTCAAGCGATTCTCCTGCCTCAGCCTCCCGAGTAGCTGGCACTGCAAGTGCCTGCCACCACGCCCGGCTAATTTTTGTATTTTTAGTAGAGATGGGGTTTTACCATGTTGACCAGGCTGGTGTTGAACTACTGACCTCAGGTGATCCACCGCCTTGGCCTCCCAAAGTGCTGGAATTATAGGCGTGAGCCACCGTGCTAGGCCTCCAACATTCTAACACAGATTGGAATAAGGGATACAGCAGCTATGAGCCGGGAACTATGGACGAAAGCCAATATGTAACACCACATTAATATATATTTTTATTTTTTTTTTTGAGATGGAGTCTTACTCTGTCTCCCAGGCTGGAGTGCAGTGGCAGCGATCTCAGCTCACTGCAACCTCCACCTCCCAGTTTTGGGTGATCCTCCTGCCTCAGCTTCCCGAGTAGCTAGGATTATAGGCGCCTGCCATCATGCGTGGCTAATTTTTGTATTTTTAGTAGAGATGGGGTTTCGCCATGTTGACCAGGCTGGTCTGAAACTCCTGACCTCTGGTGATCCACCCACCTCGGCCTCCCAAAGTGCTAGGATTACACGTGTGAGCCACCACACCTGGCAAATATATATTTTTATTTTTAAAAAAATAATAACTATGTGATATTGAAAGTGACATACTCTTGTAATCCTACTCTTCAGAAAACAATTTATCTTGCTAGACACCTTTCCAGATGTTTCAGTACTTACACAGATATAAATGTGTTTTTTTTAATTTAAACTGAAAATATGATTGTACTAAACAGACATGTGTTTGTATGTATACATGTATATATATATTTACATCTATATCCACCCCCTAAGGGTGTTACGTATAACATCACACAGTGATAAGAGCAGCCTCTCTCCCTGATTCATTTGTTTCAGACACCCACTTCACCCACTGCCTGGCTGCCTGACTGCCACCCCTCCTACTCCAGTGACTTTTTCTCTCCTCTCCACTCAGTTTTCAGCACTTGACTGACTCTGTTTTGAGGAAATGGCATGCTCCTACTTTAATTAGCTTTATATAGAAATTCACCTCCCGCAAAATTATGGTATAAAAATTTCTCTACCTAGTTAGTACAATGTATTTTTACATAGCTTTCTAGAGGACAAATTCCTGGAACTGGAATTGCTGGGCCAAAGATAGTAAATCTGTACAAATTTAATAAGCATCACCAAATTACCCATAAAAGGACGATCAATTTACACCACTCAACCAGTAGTTGCATATGCCTGTTAATAGCTCTCCGGCCAGCTTACAGTGATGTTTTTAAGGATGAATCACTGTGGAGGGGAATTTGTGTTTTCTTGTGTGTGTTTTTTTTAATTTAATTTTTATTTTTTTGAGACAGTTTCACTCTTGTTGCCCAGGCTGGAGTGCAGTGGCGTGATCTTGGCTCACTGCAACCTTCACCTCCTGGGTTCAAGCGATTCTCCTGCTTCAGCCTCCTGAGTAGCTGGGATTACAGGCACACGCCACCATGCCCGCCTAATTTGTATTTTTAGTAGAGACGAGGTTTCACCACGTTGGCCAGGCTGGTCTCAAACTCCTGACCTCAGATGATCTACCTGTGCCTCAGCCTCCCAAAGTGCTGGATTACAGGCATGAGCCACCGCCCCCAGCCAGAATTTGTGTTTTCTGATGAGGAAAGCAGATACGGGATCTCCAATTATTTTTATTAAATTAAATCCCTACCTTAAAACAACTACTCTTTTTTCTTCAAGAGACAGAGTCTCTTTCTGTCACCAAGGCTAGAGTGCAGTAGCAGTATCATAGCTCACTACAGCCTCAAAGTCCTGGGCTCAAGCAATCCTCTTGTCTCAGCCTCCCAAGTAATTAAAACGACAGGTGCATGCCACCATGCCTGGCTAATTTTTCTGGAGAGACAGGGTCTCACTGTGTTGCCCAGGCTGGTCTCAAACTCCTGGGCTCAAGTGATTCTTCTGCCTCAGCCTACCAAAGTACTGGGATTATAGGTGTGAGCCACTGTGCCCATCTAAGAACTTTTTTTTTTTTTTTTTTTTTTTGAGGCGGAGTCTTGCTCTGTCACCCAGGCTGGAGTGCAACAGTGTGATCTCGGCTCACTGCAAGCTCCGCCTTCCGGGTTCACGCCATTCTTCTGCCTCAGCCTCCCGAGTAGCTGGGACTATAGGCGCCTGCCACGACACCTGGCTAATTTTTTGTATTTTCAGTAGAGACGGGGTTTCACCGTGTTAGCCAGGATGGTCTTGATCTCCTGACCTCGTGATCTGCCCGCCTCGGCCTCCCAAAGTGCGAACTATTCTTAATGTTGTAATGTTTTATTGGATTTCCTTCTAATTTTTCCTATACATACACACAGTTTTAAAAATAGAGTAATATAAAAAAATAAATAAAAATAGAGTAATATGTGAGAGGTCAGAGCGTATAACTGAAAGATCAAAGGCTTAGGAACAAAACAGACCTAGGAGTGCCTTGGGAAAGTCACCTTATTTCTCTAAGTGAGTTTTCCTTTTTTTTTTTTTTTTTTTTTTTTTGAGATGGAGTCTCACTCTGTTGCCTGGGCTGAAGGCTGGAGGGCAGTGACGAGATCTTAGCTCACTGCAACCTCCGCCTCCCAGGTTCAGGCAATTCTCATGCCTCAGCCTCCCAAGTAGCTGGGATTACAGGTGCACGCTAATTTTTGTACTTTTAGTAGAGACGTGGTTTCACCATGTTGGCTGGGCTGGTGTTAAACACCTGATTTCAAGTGATCTGCCTGCCTCAGCCTCCCAAAGAGCTGGGATTATAGGCATGAGCCACTGCACCCAGCCAAAGCGAGTTTTCTGATCTACAAAAGCAGCATAATGCCACTACCCTGAATAATTGTTATATGGATCAGTGATGACTTATGAAAGTATTTATAGATTGTCACTGGTAAATAGTAAGCATTCAATTATTTGCTGCTCTTGATGTTGTTAAATGTGAAATGTCTCACCATACCTCAAGCCTACAATATTTATATTAGTAAGATGGAACTCTGAGTGTAGAGAGTTTGCTTCCAGTATATAATCGCAAAATAAATCTCCTCCTGCCCCTCTACAGGTTGCTTTTAACTTTGACAGAGGAAGAATTTTCCAAGACGCCCTATACCATAGAAAACAGCAGCCACAGGAGAGCCATCCTCATGGAGCTAGAACGTGTCAAAGCATTAGGCGTGAAGCCCCCCCAGAATCTCTGGGAATATAAGGTGAACACTTTAATTTTTTTTTTTTTTTTTTACTTTTTATTTTTATTTTTTGTTAATTTTTTTTAATTTCAGGGTTTTCTTTTTTATTTTTGACAGTTTATGTACTTATTTATTTATTTATTTTATTTTGAGACAGAGTCCTTCTCTGTCGCCCAGGCTGGAGTGCAATGGCGCAATCTCAGCTCAGTGCAACCTCTGCCTCCCAGGTTCAAGTGATTATCCTACCTCAGCCTCCAGAGTAGCTGGGATTACCCTACCCAGCTAATTTTTTCTTTCTTTTTTTTTTTTTTCTGGCTCACTGCAACCTCCACCTCCCAGGTTCAAGCGATTCTCCTACCCCAGCCTCACCAGCAGCTGGGATTACAGGCACACGCCACCACACCAGGCTAATGTTTATGTTTCTAGTAGAGATGGTTTCAGGATGTTGGCCAGGCTGATCTCAAACTCCTGACCTCAGGTGATCCACCTGCCTCCTGACCTCAGCCTCCCAAAGTGCTGGGATTACAGGCGTCAGCCACCGCGCCTGGCCTGTTTTACAAATAAATAAGGAAAGAGACACTTACATGTTTTGGGGACCTTGAATTGTTGGAATATCACTGGAGGACAATTTGTCAATAACATTTCAGTTTAAACCGCATCTGCTCTTTAAGCCAGCATTTCACTCCTTTGCACTTGGAATGGAGGCAGCACAGCACGGTGGTCAAGAGTGAGGCTCTGGGCTGGTCACCGTGGCTCACAACTGTAATCCCAGCACTTTGGGAGGCCGAGGCGGGGGGATGACCTGAGGTCAGCAGTTTGAGACCAGCCTGGCCAACGTGGTGAAACCCCGTCTCTACTAAAATCACAAAAATTAGCTGGGAGTGGTGGCACACTCCTGTAGGTCCATTTACTTGGAGGCAGGAGAAATGCTTGAACCTGGGAGGTTGAGGCTGCGGTAGCCGAGATCACACCGCTGCATGGCAGCCTAGGGGACAGAGCAAGACTCCGTCCCAAAAAAAAAAGCAAAGAACAGAAACAAAAAGAGTAACGCTGTGGGCTGGGCATGGTGGTTCACAACTATAATGCTAGTACTTTGGAAGGCTGAGGTGGGAGGATTGCTTAGCTCAGGAGTTCAAGACTAGCCTGGGTAACATGGCAAGACCCCATCTCTACAAAAAGTACAGACACAAAAAAAATTAGTTGAGTGTGGTGATGCCAGCCATTTGCGAGGCTGAGGCTGCGCTAAACCATGATCGAACCACTGCACTCCAGCCTGGGCAAGAGAGTTGAGACCCTGTTTCAGAAAAAAAAAAAAAGGCCCTGGCACTAGCCTGCCTGGGCCAGCTCCTCCAAGACACACCACCTGTTGGAACACCAGCAAGTACCTGCACCTCTCCTTGCCTGTTTCCTCCTGGGTAAATAACCTTAGAGGGTCATTGTGAGACTCCAATGTTTGATTAACGGAAAGTTGTTAAACAAGTTATTCACGGCAGCATTGTTGGTAATTGCAGGGAGTAGAAAACAACCTAAGTGCCCCTCATTAGGAACAAGTTGAATAAACAAGGCACACCCATGTAGGCAGCCACCGGAAAAGGAGACAAAGACTTTGTGTTAATAAGGAACAAAGTCCTGTAATCCATAAGGAACAAAGTCCTGTAATCCCAGCACTTTGGGAGGCCGAGGCAGGCTGATCACTTGAGGCCAGGAGTTCCAGACCAGCCTGACCAACATGGTGAAACCCCATCTCTACTAAAAACACAAAAATTAGCCAGGTGTGGTGGTGCATGCCTATAATCCCAGCTACTCAGGAGGCTACGGCAGGAGAATTGCTTGAACTAAGGAGGTGGAGGTTGCAGTGAGCTGAGATGGTGCCACTGCACTCCAGCCTGGGTGACAGAGTGAGACACTGTCTCAAATGAAGAAAGAAATAAAAAATGCTTCTGTAATATGTGCGTGTATTACTTTAATAACTAGTTTCAAATATTGTAAAGAATGTGCGTGGAGCTCCTGAAATAGAATGTTTGTTATTTTTTGTGTTATTTGGTTTTTGTTTTTGTTTTGTTTTGTTTTGTTTTTTGAGAGGGTGTCTCGCTCTGTCGCCCAGGCTGGAGTGCAGTGGCGCGATCTCAGCTCACTGCAAGCTCTGCCTACTGGGTTCACGCCATTCTCCTGCCTCAGCCTCCCAAGTAGCTGGGACTACAGGCGCCCACCACCGTGCCCGGCTAATTTTTTTATTTTTTGGTAGAGACGAGCTTTCACCATGTTAACCAGGGTAGTCTGGATCTCCTGACCTTGTGATCCGCCTGCCTCGGCCTCCCAAAGTGCTGGGATTACAGGTGTGAGCCACCGCGCCTGACCTGTTTTTGTTTTTTTGAGACAGAGTCTCACTGTTTCCCAGACTGGAGTGCAGTGGTGCGACCTTAGCTCACTACAACCTCTGCCTTCCAGGTTCAAGCAATTCTCATATCTCACCCTCCAGAGTAGCTAGGAATACATGCAGGTGCCACCATGCCCAGCTAATTTTGTATTTTTAGTAGAGGCGGAGTTTTGCCATATTGGCCAGGCTAGTCTTGAACTCCTGACCTCAGGTGATCTGCCCGCCTCAGCCTCCCCAAAGTGCTGGGATTACAGGCGTGAGCCACTGCGCCCAGCCAAGCTGCCATATTTTTCATAGGTAAATATTTCAGCATTAATCTCTTAAAAAAAAATTTTTTTTTGAAATGGAGTCTCACCATGTTGCCCAGGCTGGTCTCAAATTCCTGGTCAAGTAATCCTCCCACCTCAACCTCCCAAGTAGCTGGGGCTACAGGCACAGGCTACTGAAGCAGCTACATTGCCTGGGGAACTGGGGTTTGTCATCTTGCACCAGGAAAATTTAGGACACAGACACACAAGAGTTGAGCAGAGGTTTAATAGGCAAAAGTAAGAGAAAGGAAAACAGCTCTGTCTCTAGCAAGAGAGAGGGGACTTCCAAGAGGAAAAGACTGGCAGGCAGCAGATGTGCTGGATTTTTTAGTCAGTTTTGAGGAGGCGGTGTCTGATTTACATAGGGCTCACAGATTGGTTCGATCAGGTATGATGTTTCCACAGTGCACAGGAAGGGTGGTCACCCCACCCTAATCTTATTATGCAAAGGAACTTTCTGTCCCCTTGGCTGGTGCTATCTTGTCTGCTCCTTACTGTACTGTACATGTGGCTGACAAAGAGAAGGGAAGATGGAGCTTCTGTCTTGAACATGATTGACATAACTGCCAGCATCTGTGTCTGCAGTTCCATTTTACAGGCTGCTGTTTGTTAGAAAGGAAAATGATTTGAGGCTGCTTTTCATTAAAAGGAAAACCTCCATCCTGGCTAACACAGTGAAACCCCATCTCTACTAAAATACAAAAAAAAATTAGCTGGGCGTGGTGGTGGGCGCCTGTAGTCCCAGCTACTGGGGAGGCTGAGGCAGGAGAGTGGCGTGAACCCGGGAGACGGAGCTTGCAGTGAGCCAAGATTGTGCCACTGCACTCCAGCCTGGGTGGCAGACCGAGACTCCATCTGAAAAAAAAAAAAGGAAAACCTTAATGAGGGCTCCCTTACCCTCACTATCTGCCTAAGTAACTTCTTCTTCACTCCTGTATCACTACCATGTCCTGCTTGAAAAGTAAGGACTTTTCAAAAGACAAAATTACAATATCACCATTGTACACCCCTCCACCAATTAATAGTAATTATGATTTTTTTTTTTTTTCTGAGATGGAGTTTTGCTCTTGTCATCCAGGCTGGAGTGCAATGGCGCGATCTCAGCTCACTGCAAACTCCACCTCCCAGGTTCGAGCGATTCCCCTGCCTCAGCCTCCTGAGTAGCTGGGACTACAGGTGTGCGCCTCCATGCCAAGCTAATTTTTTGTATTTTTAGTAGGGACGGGGTTTCACCGTGTTGGCCAGGCTGATCTCAAACTGCTGACCTCAGGTGATCCACCCGCCTCAGCCTCCCAAAGTGCTGGGATTATAGGCGTGAGCCACCATGCCCAGCCTGTAGTATGCAATTTGGTTTTTTTTGTTTTTTTTTGTTTTTTGTTTTTTTTTGAAACAGAGTCTCGCTCTGCCTCCAGGATGGAGTGCAGTGGCATGATCTTGGCTCACTGCAACCTCCACCTCCCAGGTTCAAGCGATTCTCCTGCCTCAGCCTCCCAAGTAGCTGGGACTACAGGTGCCCACCACCACACCGGCTAATTTTTTTTGTATTTTTAGTCGAGACAGGGTTTCACCATGTTGGTCAGGCTGGTCTCGAACTCCTGACCTCAGGCAATCTGCCTGCATCAGCCTCCCAAAGTGCTGGGATTACAGGCGTGAGCCACCATGTCCGGCCTCTATAGTATACTTCTTTTTTTTTTGAGATGGAGTCTCACTCTGTCGCCCAGGCTGGAGTGCAGTGGCGCAATCTCCACTCACTGCAAGCTCCGCCTCCTGGGTTCACACCATTCTCCTGCCTCAGCCTCCCCAGTAGCTGGGACTACAGGCACCCGCCACCATGCCCGGCTAATTTTTTGTATTTTTAGTAGAGACGGGATTTCACCGTTTTAGCCAGGCTGGTCTCAATCTCCTGACCTCAGGTGATCTGCCTGCCTCAGCTTCCCAAAGTGCTGGGATTACAGGCTGAGCCACCACGCCCGGTCTCTATAGTATACATTTCTAAAGAGAAAGAATCTTTTTAAAAATGCAATCATCATCACACTTTTTAAAAATCTAACAGTAAGTTATTCATAGCATCAGCTAAATTGAATGTTTTAACAGTTTTTATTGAGGTAAAATTGATATACACCTACTTAAAGTGTACGATGTGATAAGTTTTCACATATGCACACCCATGAAAGCATCACACGATGAAGATGGGGAACATCTCCGTCACTCCCAGAAGTTTCCTCCTGCCCCTGTTAAGCCTTCCCTCCCAGCCCTCCCAATTCCAACAAGGATGCAGTGATCTCCACTGGACACTGGGGATTTAATTTGCATTTCTCATTTAATTCACATTCACATGCTTATTTGCCATCCTTATATCTTCTGTGGTAAACTGCTCATTTTATTTTGATGCTACTAAGAATCAAATAAATTGAATCTTTTTTCTTTTTGAGATGGAGTTTTGCCCTTGTTGCCCACGCTGGATTTCAATGGCAAGATCTTGGCTCACTGCAACCTCTGCCTCCCGGGTTCAAGTGATTGTCCTGTCTCAGCCTCCCGAGTAGCTGGGATTACAGGCACATGCCACCAAGCCTAGCTAATTTTTGTATTTTTAGTAGACAGGGTTTCATCATATTGGTCAGGCTGGTCTCGAACTCCTGACCTCAGGTGATCCTCCTGCCTTGGCCTCCCAAAGTGCTGGGATTACAGGTGTGAGCCACCGCACTCGGCCTTTTTTTTTTTTTTTTTAAAGAAACGAGGTCTTACGCCAGGCGTGGTGGCTCACACCTGTAATCCCAGCACTTTGGGAGACCGAGGCAGGTGGATCACCTGAGGTCAGGAGTTCGAGACCAGCCTGGCCAACATAGTGAAACCCAGTGTCTACTGAAAATACAAAAATTAGCCAGGCGTGGCATTACTCACTTGTAATCCCAGCTACTTGGGAGGCTGAGGCAGGAGAATTGCTTGAACCTGGGAGGTAGACGTTGCAGTGAGCCAAAAATGCACCATTGCACTCCAGCCTGGGCGACAGAGCAAGACTCTGTCTCAAAAAAATAAAAAAATTAAGAGACTGGGTCTTGCTTTGTTGCTCAGGCTGGTCTTGAACTCCTGGCCTCAAGCAATCCTCTTGCCTCCCAAAGTGTTAGGATTACAGGCGTGAGCCACCACGCTTACCCTGAATAATCTATTCAGTTACTTTTATAATAAGGAAGTAAACATTCACTGTAGTAAAACTTGATTTAAAAAACTGAAGAAAATGAAAATGGCTATGTGAATTCCATGTTAAGTATCTGCTGTAACTGTAGATTTCACTGGTTTCACTATTACACTCAGTGTAGTACTAAACATCTTGTATATAAAATCTGTATTTCAGATTATTTGCATTAAGTGGTGCCCACTTACAGACTGATTGAATTAAACAATTTTAAGACTCTTTGATACCTTTTTCAAAATAGCTTTTTAAAAAGGCTATATTCTGCAAGCAGGGTGCAAGAGTATGCTTTTCACCCCTCCCCCCAGCTAGAGCTAGAGATTGGATCTTTTTTTTTTTTTTTTTTTTTTTTTTTGAGCTGGAATCTCACTGTATTGCATAGGCTGGAGTGCAGTGGTATGATCTCGGCACACTGCAACCTCCACCTCCCAGGTTCAAGCGATTCTCCAGCCTCAGCCTCCTGAGTAGCTGGGACTACAGGGCATGAGCCACCATGCCCAGCTAATTTTTTTATTTGTAGTACAGACAGCATTTCACCATGTTGGCCAGGCTGGTCTCAAACTCCTAACCTCAAGTGATCCGTCCACCTCGGCCTTCCCAAGTGTTGGGATTTACAGGCGTGAGCCACCATGCTCCGCCAAGATCGAATCTTTATACAATGTAACCCCAAATGTGGATCACTTGGCCTCTTCTTGCCGTTCATTCATTCATGCATTGTGTGTACCATGCAAAAAGGCTGATGGCAACAAGCGAGAGATGGGAAGGAGCGTGGGTGGGTAGCTGGCCGCCATGGTTGTAATGTGGCCCTGTACTCTTCTCCTCTGCAGGCTGTGAACCCAGGCAGGTCCCTGTTCCTGCTATACGCCCTCAAGAGCTCCCCCAGGCTGAGTCTGCTCTACCTGTACCTGTTTGACTACACCGACACCTTCCTACCTTTCATCCACACCATCTGCCCTCTGCAAGAAGACAGCTCTGGGGAGGACATCGTCACCAAGCTTCTGGTAGGTCTGCACAGTGCCTGGAATAAAGTTATTCCACTGTCAAGTTATTTGCAGAGATTGCTACCCACCATGGGTGCCATGTTTCTTCAGTTTGACCCATGAACTCCTTCAGAATGTCTGGTAGGTCATTTGAGAGTAATATCCTTTGCTTTGCTTCTCTTGGGGCCAGTACTTCTGACCTGTTCATATCAAGTCACATGCATAGAGGAATCATCAAGTATCATCCACACCCATAAATAATAACACAGAATTTTGAAATCTCCAGAGATCCTTTTTTTCCCCCAAAGACCCTTGTAAACACTACAATCAAGTGCTGGCTAACTGGTTTCAGCCTTGAATATAGTCTGAAGCCTGCTAATCGGCTCCCTTGCACATTCCTCCCCTAATTACCCAGTCTCCACTTGCTGTTTACCTCACCAGACTGGCTGTGCAGAGACCCTGACCTTTAATTTTATTTATTGATTGATTGTTTGAGATTGGGTCTCATTCTTTCTCCCAGGCTGGAGTACAGTGGCACAATCACAGCTCACTGCAGCCTCGACCTCCTGGGCTCAAGCGATCTTCACACCTCAGCCTCCCAAGTAGCTGGGACTACAGGCGAGCACCACCACCCAGCTAATTGTTGCATTTTTTGCAGAGACAGGGTTTCACCATGTTGCCCAGCCTGGTCTTGAACTCCTGAATTCAAACCATCCTCCTGTAGCAGGAAGAGCTGCAGACAAAACCCCTCAGACACCGAGTTAAAGAAGGAAGGGATTTATTTGTCCGGGAGCGTCGGCAAGACTCCTGTCTCAAGAGCCGAGCTCCCCGAGTGAGCAATTCCTGTCCCTTTTAAGGGCTCACAACTCTAAGGGAGTCCACATGAGAGGGTCGTGATCAATGGAGCAAGCAGTGGGATACGTGACTGGGGGCTGCATGCGCCGGTAATCAGAACAGAAGAGAATACGACAGGGATTTTTACAGTGCTTTTCCATACAATGTCTGGAATCTATAGATAACATAACTGGTTAGGTCAGGGGTCGATCTTTAACTACCAGGCCCAGAGCGCAGCGCCGGGCTGTCTGCCTGTGGATTTCATTTCTGCCTTTTAGTTTTTACTTCTTTCTTTGGAGGCAGAAATTGGGCATAAGACAACATGAGGGGTGGTCTCCTCCCTTACTCCCACCTTGCCCTCCCAAAGTGTTGGGATTAGAGGCGTGAGCCACTGCACCTGGCACCCAGCCCTTCAATTTTAACGAGCTCCAACAGCCTCTGCCTGTTCATCAGGCTAATTTTTTTTTTTTTGAGACAGAGTCTCGCCCTGTCGCCCAGGCTGGAGTGCAGTGGCGCAATCTTGGCTCACTGCAACCTCCATCTCCCGGGTTCATGCCATTCTCCTGCCTCAGCCTCCTGAGTAGCTGGGACTACAGGCGCCCGCCACCACACCCGGCTAATTTTTTGTGTTTTTAGTAGAGATGGGGTTTCACTGTGTCAGCCAGGATGGTCTTGATCTCCTGACCTCGTAATCCGCCCTCCTCAGCCTCCCAAAGTGCTGGGATTACAGGCGTGAGCCACTGTACCTGGCCATCATCAGGCTAATTTTTTATCTGCTAATATGTGTAATTGAAAAGCTTCTCCTCCTGCCATCACAAAAAAAATTACCTTTTTTTGGAGGGAGGAGGGAGTGTTTGTAATTTTCCCAGAAACTACCATTATTCTACCATAGCCAATGTTGAATTTAGGAAATGGTTCAAGCTACCATTTGGGTAGCTTGATGGGAGAATAACTGGTTAATTTAAATTTATTTCAATGTATTCATAATTCATGCTTTTTTTTTTCTGAGCTTCCACAATTATATGACAAGCATTTCATTTCAACCTTTTTGCTAACATTTACTTAATTTGAGATTAATTACGGCCGGGTGCGGTGGTTCACTCCTATAATCCAAGCACTTTGGGAGGCAGAGGCGGGCAAATCACCTGAGGTCAGGAGTTTCAAGACCAGCCTGGCCAACATGGCAAAACCTCGTCTCTACTAAAAATACAAAAATTAGCCGGGCGTGGTGGTATACACCTTTAATCCCAGAAGCACTGTCTGTGTCTTGGATGGTAGCGAGACAAGATGGTGGATCCCCAGACTCAGGGCTTGTATACATAGGGAAGGGGCATACATGCTTCAGAAGGGATGTGCAGAACAATTGCTTAGGGTCGGGATTTATGGTAAGTACGAGAACATACTCAGGAGGCTGAGACAGGAGAATCACTTGAACCCAGGAGGTGGAGGCTGCAGTGAGCCGAGATGGCACCACTGCATTCCAGCCTGGGTAACAGATCAAGACTCCGTCTCAAAAAAAAAAAAAAAAAAAACAATTACAAGATGAGTTGATGGATGGAAATTTCATTTTAGATTGTTGGATGTGTGTGTGTGTGTGGTAATCAATGTAGAACTCACTGTGATCATCACAATTTTTTTTGAGACACAGTCTCCCTCTATCACCCAGGGTGAAGTGCAGTGGTGCGATCTCAACTCACTGCAACCTGCACATCCCGGGTTCAAGTGATTCTCTTGCCTCAGCCTCTAGAGTAGTTGGGATTACAGGCACACACCACCACGTCTGGCCAATTTTTGAATTTTTAGTAGAGATGGGGTTTCACCATGTTGGCCAGCCTGGTCTTGAACTCCTTACCTCAGGTGATCCGCCCACCTAGGCCTCCCAAAGTGGTGGGATTACAGGTGTGAGCCACCGTGCCTAGCCTGATCATCACAATATTTTGTGTAAAAGTCAGTCCTCATGACTTTTTGCGTCTGTGTGTTATTTTTTAAGGATCTTAAGGAGCCTACGTGGAAGCAGTGGAGAGAGTTCCTGGTCAAATACTCCTTCCTTCCATACCAGCTGATTGCTGAGTTTGCTTGGGACTGGTTGGAGGTCCATTACTGGACATCACGGTTTCTCATCATCAATGCTATGTTACTCTCAGTTCTGGAATTATTCTCCTTTTGGAGAATCTGGTCGAGAAGTGAACTGAA
>FOXA1	chr7	1510481	1529318	-
GTACCAGCCTCCGAACCTCGCCATCTCTACCCTCTACTGGAAGGCCTGGCCCCTCCTGCTGGTCGTCGCCGCATTCAACCCAGAGAACATCGGTGAGCCTCTGCTGGCCGCCCCATGCGCACACGTGGCCCTGCTGGTCCTTATTCCTTTGGGGCAGTTTGTCTGTTGGGACTTGGGATGAGCCCAGCTGGGGATGAGAGGAGGAGCTGGGAGAAGCGGGGGTCACACGCCTGGTGCCCAGGGGAGCCTGGCCAGCCCCACACCCTCCGGTTCCCTAGGCCTGGCTGCGTGGGAGGAGTACCCGACCCTGAAGATGCTCATGGAGATGGTGATGACCAAGTGAGTGCGCACGTCCCCTCGGCGGGCCCGGGATGGGGAGCAGGGCCTGGTCTCGTTCCGCTGGGGCTGTGTTCCCTGCTGTCTCCTGGGTCGTGCTGCATCAGCATCTTAGCATCTTCTGTTGACTCATGGACCTGAGCTTCTGGATCTAAGCCTGCTGCACTTTGTTCTCTTCTCTTTCCCTTGCCGGGAGAGGGGGTGTGGATTGAGGCGGCATCACGGAGGCCAGCAGGGAGGTCCGCAGGCACCCCCAGCTCTTCTGGGCAGCGCTTATGCTGCCGACAGGAGTGGGGACTGGGCAGGCTGGGGGTGGTGCGATGCTGGAGGACGTGGCAAGAGAATCCGGCCAGAGATGGGTTAGACAGGATGGAGCCAGGCCCAGTGGGCCAGGTGGGCTTTAACACTGGCCAGTGGGCCAGGTGTGACCCTGCGTGGGATCAGCAGTGGGTGAGCCTCAAGGACAGTTCAGTGCAGGTGGGACGAGAGTCGGCACAGCCTGCCTAGGAGACGCCCAGGGCTCACCACCAGCTGTGCCTGGCAGCATTGGTGCCCACACAGTGTGGGCGAGGGCCGATGAGCTCTGGGGCCAGCATCCTATCTCACCAGTGAGGGCACCACACCAAGGGCAGTGGCCAAGGTGAAGGGGCGCCCGAGGCTGTGGCATCATAGGGACGGGGAGTGTGTGTGGCCCTGGTATTGTGGGGACCAGGTGTGTGTGTGTGGCGTTGGGATCGGGTACGTTTGGGGCCGTTGCACTGTGAGGACTGGGCATGTGTCTGCCCATGGTTTTGTGGGGACTGGGTGTGTGTCTGCCTGTGTGTTGTGGGGAGTGGGTGCGTGTGTGTCCTGAGGTGGGAGGCACAGCTGCTTCCCCCCACCTCTGAAGGAGCAGACTGACTTTGGGGCCTTGGGGACAGAGCTCAGATTAGAGCGGCCATGGGGAGCTGGGTTTTGGAACACGCCGAAGCCACGTGTGCCTCTGTAGGCAAGAGAGTCCCTGCCCTGCAGGTCTGTCCCTGGATGGGGCGGGCAGAGCCTACATGGCTGTCAAACTAGGCTATGCTCCCAGCGTAGGTGGCGTGGAAGGGGAGGTGGCCTGGGAGGAGGCCAGGTTCTGACACCGCTGGCCTTGGCTCTGGTGAGGGCAGGCGTGCTGCCTGCGGAGGACGAGGCAGTGGCTGGACCGCGCCTCTGGGCAGCGCTGCGGCTTCTCGTCTCAGCTCTGACAGCCCCATGGATGCTACCGGGCGCCCTGTGCTCCTGACTGCTGTGCAGCAGAGGCAGCAGCAGCCGTAGGGGTTTTACCCTCCTTGACCCTGAGCGTGGCCCACTGGGAGTGAGCCCTTCATGGGGGGCAGGGTGACACGCTCCCCCGTCTGGCCCTAGCAACTACTCCTACCCACCGTGCACCCTGACGGATGAGGAGACCCGGACGGAGATGCTGAACCGTGAGCTGCAGACCGCCCAGCGGGAGAAGCAGGAGATCCTGGCCTTCGAGGGGCACCTGGCGGCCGCGTCCACCAAGCAGACCATCACTGAGAGCAGCAGCCTCCTCCTGTCGCAGCTCACCAGCCTGGACCCCCAGTACGCAGCCCACACAGCCCCGCCCTGCGCCTGCCGTCGGGACCTGTGGGTGGTTGGTGTGGGTGGGACAGAGGCTGAAGGAGCAGGCGGAGCCGACCGCACTGCGGCAGAACCTGAAAGGCCTGTGGAGCCCCGTCCCCGCGTCCCTGGCTTACTGCTGTGGGGCCAGGCCTTGGGGACATCCCAGGTCAGGATGGGTTGCCCGTCTCGGGCTGTCGGCTGCCCCTCGAAGCAGGGATGGGAGGAGGAGGGGTTCTGGGGGTGATCCGCTCAGGGCGTGCTGACGCACCGTGTCCCCTGTGGCCCTCAGGGGGCCCCCCCGGAGGCCTCCCCCTCACATCCTGGATCAAGTGAAAAGCCTCAACCAGTCCCTCCGCCTCGGGCACCTCTTGTGCCGCAGCCGAAACCCTGACTTTCTCCTCCACATCATCCAGCGGCAGGTGAGTGCCGAGGCTCCAGGAGGTAGAGATGGTGGTCTTGGGAGGCCCGGAACCTTCCGGAGGCCTTGGTGGCCAGAAGAGGGCAGGACACACCTGGATGCGGGGCCCATGAGCTGGCTGCTGCGTGTCGCCCTTTCCGGCTCCGCGGTCACCCGGGGGGCTGGCGGCAGGTGTTGGGCCTGGAAGGTGCTGAGCGGGCGCCACTGTCGCCTGCCCAGGCCTCCTCGCAGTCCATGCCCTGGCTGGCGGACCTGGTACAGTCCAGCGAGGGCTCCCTGGACGTGCTGCCCGTGCAGTGTCTGTGCGAGTTCCTGCTGCACGATGCTGTGGACGATGCTGCTTCCGGGGAGGAGGACGACGAGGGCGAGAGCAAGGAGCAGAAGGCCAAGAAGCGGCAGGTCAGGGCCGCCCACCCCTCAGCCCCCCCGCCTCTCACCCCGCACCCCTGTCAGGGCAACCCATGCCTGAGCCCACCAGCCGCGCACCCCACGTCCTACCCGCCTGGCCTGTCACCTGCACCCCTGAGAGCCCCTTCCTCCCTGCAGAGGCAACAGAAGCAGCGGCAGCTGCTGGGCCGCCTGCAGGACCTGCTACTGGGCCCGAAGGCTGATGAGCAGACCACGTGTGAGGTGCTGGACTACTTCTTGCGGCGCCTCGGCTCCTCCCAGGTGGCCTCCCGCGTGCTGGCCATGAAGGTGAGGTGGTGGGCGGGTCTTTCTGCGCACGCTCTTCATGTTTAAAATGAGTAGGCTGGGGACCGGGCACGGTGGCTCACGCCTGTCATCCCAGCACTTTGGGAGGCCAAGGCAGGCAGATTACCTGAGGTCAGGAGTTGGAGACCAGCCTGGCCAACATGGTGAAATCCCGTCTCTATTAAAAATAGAAAAAATTAGCTGGGCGTGGTGGAGGGGGCCTGTAATCCCAGGTACTCTGGAGGCTGAGGCAGGAGACTCGCTTGTACCTAGGAGGCGGAGGTTGAGGTGAGCCAAGATTGTGCCACTGTACTCCAGCCTGGGCAACAAGTGAAACTCCATCTCAAAAAAAAAAAAATAAATAAATGAAAAATAAAGAAGTAAAATGAGTAGGCCTGGGGCAGTGGCTTGCTCTTGTCATCCCAGCACTTTGGGAGGCCGAGGTGGGAGCATCACTTGAGTCCAGGAGTTTGAGACCAGCCTGGGCAACACAGGAAGATCCTCTCTCTACAAAAACTGAAAAAATTAGCCAGGTGTGGTAGTGTGTGCCTGTGTTCCCAGCTACTTGGGAAGCTGAGGCAGGAGGATCACTTGAGCCCAGGAGTTTGAGACCAGCCTGGGCAACATAATGATACCCATCTCTACAAAAAATAAAAGATGAGAAAAATGAGCTGGGTGTGGCAGCATGCACCTGTGGTCCAAGCCACTTGGGAGGCTGAGATGGGAGAATCACTTGAGGCTGTAGTGAGCTGTGATCACACCACTGCACTCCAGCCTAGGCAACAGAATGAGACCCTGTCTTAAAAAGGAAAAGTAAAAATCAAATGAGTGTTCAGTGCACTCTGACTGTATTTTAAGTTCCTTCCCTGCGTAGGAAGGATGCGCTAGTGAAACGTGAAGGTGGACCCTGCCGCCTGCCTGGTGTTCCTTTCTTGCTGGTGACGGGAGGGTCCAGAGTGGCTTCAGGAACTTGAACAGAAGCATTTAACAGAAAGAGCTCAGTCTCGTTTTTCCCTTTTACCTGCGGCCTCTCCCGTGGGAAGCAAGCGCCACATTCTCCTCGGGGCTCTGAGGGCACCATGCGTGTGCTCCCGGGGCCAGGGTGAGACCCTGCCTGCACTGCCGAAAGCCGGCCCAGCTCATGAGTGTCTGCCACAGGGTTTGTCGCTGGTGCTTTCGGAGGGCAGCCTGCGGGACGGGGAGGAGAAGGAGCCCCCCATGGAGGAGGATGTGGGGGACACAGATGTGCTGCAGGGCTATCAGTGGCTGCTGCGGGACCTGCCTCGCCTGCCTCTGTTCGACAGCGTCAGGAGCACCACAGCCCTGGCCCTGCAGCAGGTGAGGGCGCTGACCGGGGCCGCGGCAGGGAAAGATGAGAGGGCCGCAGCCCTGCCCTGTTGCCGCTCAGACCACCCTCCCCTCCAGGCAATCCACATGGAGACTGATCCCCAGACCATCAGCGCCTACCTGATCTACTTGTCCCAGCACACGCCTGTGGAGGAGCAGGCCCAGCACAGCGACCTGGCCCTGGTGAGGCAGCAGGGTCAGCCAGCAGTGTGGCCCTGGGGAGGGGACGGGGCCAGCCGGCAGTGTGGCCCTGGGGAGGGGACGGGGCCAGCCGGCAGTGTGGCCCTGGGGAGGGGACGGGGCCAGCCGGCAGTGTGGCCCTGGGGAGGGGACGGGGTCAGCACAGAGACCCTGCCCTGGGGAGGGTAAGGGGCCAGTGGTGCAGTGCCCTGGGCTGGCGGCTTCTTGGGCCACAGGGAGGCATTGAGGGTGGGAGGGCCGTCACGGCTGCTGTGCTGGGGCTTCTATGACCCCGTGGCCACCTGTGTCCCTTCCTTAGTCACCACTCACTCCCTGGAGCCTTTCTCCCCAGACCCTGAGGATGCGAAGCCACGGGGGTGAGGGTGCCTTGTTCACAGCAGGGTGGAATCTGAGCCATCAGCCTTCTCCCCGACGCCAGGAGGGTTTGGGCTGTGGGCCCAGGTCGCTGGGCACCTGCCCGCTGTCCTCAGCATCTCTAGCTCACATGTGTGGCGCTGACTCCCATCTTCTCTCCTGGGTGCTGTCCTTCTCTGCTGGGCTGCTTCTCACTTTGCATCACGGTTCTCTTGTCCACAACCTGCGCTGTGACCTAGTGAAAGTTGGTGGCCCGAGTCCTCAGGGAATGAGCGATAGGTGAACAGATGGTGGCTGCCGGGCAGAGGGCAGCAGCGTCCGCTTTCAGGGCCTGGTCATTGTCCCTGGCTGTGAGAGTCGTGTCCTCCCTCCCCCCTGGAGAGTCCGACCCAGCTCTGGTCGTCTTCCCTGGCGGCCTGCGGCTGAGTGAGGGTCTGCGGTGCCGCGGGCCCTGCTTAAGATCCCAGTGAGAGCGTGCCTGCGACGAGGTCACCCCAGCTGGCCGGAGAGCAGAGCTGTCTCGGAGCCTCTGACGCCCCCCTGTCCACACACCAGGACGTGGCCCGGCTGGTCGTGGAGCGCTCCACCATCATGTCCCACCTCTTCTCGAAGCTCTCCCCGAGTGCCGCGTCGGACGCCGTGCTGAGCGCTCTGTTGTCCATCTTCTCACGCTACGTGAGGCGCATGCGGCAGAGCAAGGAGGGCGAGGAGGTCTACAGCTGGGTGAGGGCGAGGAGGTCTACGGCCGGGTGAGGGCGAGGAGGTCTACGGCTGGGTGAGGCTGCACGGCACGCTCGGTGCCAGCTGGGTACCCTCGGCGCTGGCTCAGGGTCCCTGAACCTTACGGCCTGACTCCACCTCTTTTCCCACAGTCGGAGTCTCAGGACCAGGTCTTCCTACGCTGGAGCAGCGGGGAGACAGCCACCATGCACATCCTCGTGGTCCATGCCATGGTGATCCTGCTGACGCTGGGCCCGCCTCGAGGTGAGCCGCCACAGGCCCCGGGAGGGGCAGCTTCGTGCCAGGTGGGCCACAGCCCTGACCACACCCAGCGGCTTCCGCATCCTTGCCTTGCTTCTGGGCGGGAAGCCCCCCAGCCCTTCAACCCTGTGTCCTGGCTTCTCTCCTAAAGAGGAGGCTGCAGTCCGTCCCGCGTGTCTCTGAGCACTTGGTGGACGTGTGGGAGATCCCCACGTGGTGGGACCTCCCAGCCTGTAGAGCCCTGAGCTGGAGGGCCTGGTACAGCCTGGGGTCAGAGTCCTCACTGCCCCAGCCTAACCGTGTAGGCCTGCGGTGCCTGGGAGGCGGCAAACTCGGGATTTCACCGTGTGGAGGTGCGACATGAGGCTGCCAGGCAAGTGGGTCCTCTCCCCGGGGCCCAGGCGAGTGACCCTGAGGACGCTCTGGCCAGCGCAGTGTCTGGAACCCAGCGCCTACCCAGCCGTGCCCTCTGCGGCCGCAGCCTTCCCCTTTACTCCTGGCTGACACCATGAACTGCTCCCACGTTCACCCCGTTGTGTCTGTCAGTGGGGGAAGGGGGCGGAACCCTCATGCTGGGGTTCGGGTGGACGTGGGTGGGTGGTGACCCCTGTTGGGAGGCAGACACAGTCACAGGCGTCGCCCTTGGGAAGGGCAGCCGGAGAAGCTGGCCCTGTGTGGGCCTGGGCCTGTGGGGTTTCCCAGTGGCTTTGCGGAGCCAGAGAGCTGGATGGGACCTGGTCCAGCCAAGCAAAGCCCCGAGGGCAGGGGCTGGATGGGGACACGCACATGTCCCCTTGGCCACGACAAAATGGCAGTGATGCTGCTTGCCTTCCTGCAGCATCTGTGAGGATCAAATGCGTGCACCTACGCAAAGCATCCGCACATAGCAAGTGCTCACCTAGCACAGGAGCCCCGTGCTCCTCCCAAGTCTCAGTTTCCTTCTCGGGAGAGGAGGTGCCTCTAGCCTTGGCACCAGCGGTGCTTGGGGCTGGGCCCCGGTGGGTCTGAAGGCTGCTCACCCGTTGTCCTTCCTGAAGCCGACGACAGCGAGTTCCAGGCGCTGCTGGACATCTGGTTTCCGGAGGAGAAGCCACTGCCCACCGCCTTCCTGGTGGACACATCGGAGGAGGCGCTGCTGCTTCCTGACTGGCTGAAGCTGCGCATGATCCGTTCTGAGGTGCTCCGCCTGGTGGACGCCGGTACGGTCCAGGCTGGGCTTGGGCAGGGGCTGCTGACTCAGGGGTCCCGGGCCCCTTGCCTGCTCCTTGTGGGCCTGGGCAGCCTCCGGCTGTGGCAGAGGAGAAGACTGGCCGGGTAGCCTCAGGGGATCCTGCAGACCATATGTCCTGGCCACAGCAGGCTGTGCTGGACCCTGGGAGGAGACCTAGGGCAGCCTGTGCTGGCCCCGTCCGAGAGGGTCTTACTGTCAGGCTCAGGGGTCTAGAGTGAGAAACAGGTCCTCGATGGAAAAAAGAGAAAGTGGTCTGGGGTTGGAGAGGAGGAGGAGAAGTGGTGGGGCCTCTGGGTGGGTCCCTGAAGGATTTGGGGGTTGGAGCTGCAGCCGGGGACCCCAGCAAGGACTGAGCAAGGGGCCTGGGCCCACGTAGGTCAGTAGGGCTGGTGCCTGCTCACAGTGAGGAGACACTGGGGGCAGCTTGGTGAGTGAGTGGGGCTGGCTCTGGAAACCCATGACTGCCAAGGGGTCTAGGCTGTTGTGTGCCCCCGGAAGCCACCGATGGCTTCGGGGCAAGAGCGCCCTGAGCACTGAGAGAAGATAGTCACAGCAGCCTGCGTGCAGCTTCGGAAGTGTACTGCGCCGTGCCACCATAGGCCCTCTGGAGCGCCCACCCACCCCTGGGGATGGGGCCCACACAGCTGCCATCCAGGGTGCAAGGTGGTCCCGACACGCTGCCCCCTTGTGCGGCCCCAGGTCTCGGGTGGGGTCACCGAGCCCACGTGGCCCAGGGTCTCAGGTGGGGCTGCCGAGTGTGCACTGCCCCAGGTCTCGGGTGGGGCTGCCGAGTGTGCACTGCCCCAGGTCTTGGGTGGGGTCACCGAGCCCACGTGGCCCAGGGTCTCAGGTGGGGCTGCCGAGTGTGCACTGCCCCAGGTCTTGGGTGGGGTCACCGAGCCCACGTGGCCCAGGGTCTCAGGTGGGTGGGGTCACTGCACACAGGCAGCCCCAGGTCTCGGGTGGGGTCCCGAGTGCGCATTGCCCGGGTTTTGGGTGGCGTTACGGAGCGCGTGCACCCTCAGCCCTGCAGGACCTGGAGCCGCAGCAGCTGCTGCTGTTCGTGCAGTCGTTTGGCATCCCCGTGTCCAGCATGAGCAAACTCCTCCAGTTCCTGGACCAGGCAGTGGCCCACGACCCCCAGACTCTGGAGCAGAACATCATGGACAAGAGTAAGATGCCAGGGACCTGCGGAGTGGGTTCACACACGCTGACCGAGCCCCAGCCCGGCCAGGCTTTTGGGGCCTGGGTGCGAGCGGGTGGGTGATCCGAGGTCGGGTGGGTGTGGGTGGCACTCGAGGGCAGGCTTAGACCTGTGGGTTGGTGAGGCTGGCACAGTCAGGAGGGAGCCGAGGCCTGGGCCTGCCCCAACCCTGGGGCCAGGCACCCCCTAGGGCCGTGTTTTGAGCTTGGAGGGAGCTGTTGGGGCCTCAGTGCTGACTGAGCTCACCCAGCTTCTGAAGTCCTTGGGAAGTGCTGGTGACGGTGGGGGCATCTCCAACTCTGGTTTCTGTGGAGAGGGAAGGACCTGCTCCCTGGCCCCTGGCCGCGCCCAGGTGTGACCCTGCTACGGTTTGCAGATTACATGGCCCACCTGGTGGAGGTCCAGCATGAGCGCGGCGCCTCCGGAGGCCAGACTTTCCACTCCTTGCTCACAGCCTCCCTGCCGCCCCGCCGAGGTACTGGGGAGGGGTGGGGCCAGCACAGAGACCCAGCCTGGGGAGGGGTGGGGCCAACACAGAGACCCAGCCTGGGGAGGGGGACGGGGCCTGCACAGCCACACAGGGCAGTGCACACTTGCTGATGCCACCTGAGAGGGGCCCCCACAGAAACTCTCAGCCTGTCTTTGGGCAGCATTTGCCTCTGGCCAGCATGCACGTTCCTGTTCAGAGTCTTGAGATCCCTGTGGACCTGAGCGAGACCTGGGGTCCTTGGGGAACACAGAGCCCAGGTCTGAGCTCTTCCTCCTGGGTGACAGTCCCCGGGCAGGACTCGCCATGGCTTGTACAGTTCCCACCGCTGGAAGCAGGTCAGAAAGTGTCCAGCCACTGACAGTTCTCCTGTCTCTGCAGACAGCACAGAGGCACCCAAACCAAAGAGCAGCCCAGAGCAGCCCATAGGCCAGGGCCGGATTCGGGTGGGGACCCAGCTCCGGGTGCTGGGCCCTGAGGACGACCTGGCTGGCATGTTCCTCCAGGTAGCGTTGCTGCTGCATGTGGGTCTCCACCTGCAGCCCCTCTTCCTGCGTGCAGCCTTCGCTGCCGCCTCGCACGCACAGCGGCCTTTACTTGCGTGACCGCCTGACCCAGGCACGCTGCACACGCACAGCGGCCTTTACACGCGTGACCGCCTGACCCTGGCACGCTGCTTTCACGTAACACCCCCATGCTCTCAGATGGAGGCTAGGCCAACATTGGGGAAGGGGGTCGCCCTGCATCCTCCCTGCCATCCTTGCACACCCCTCTGCGCGGGGCACCCGGTTTGATGTGTACAGAAGCTGAGGTTGCAGGTCTCGCCTGAGGTCTGGCTGTTGGAGCCGGGGATCCTGCAGGCCTCACCACCTCCTGATGGAGAGCCTGGTGGTCCCTGGGCAGGCTCTGGACACCTTTGTTCTCTGGGGCAGCTCCTGGGTGTTGGGGTCCCTCACTGCTTCACATCACAGGTCTCAAGGGCCCTGGGCCCCTCAGGCCACAAGGTGGGGGCTACGAATGAACAGGGACACGATGGGACGCGGTTCTGGCACGGAGCTGCACCGGGCGCTTAGCCTCTCCGCTGCGCTCCTCCTCCTTCTCCTCCGCTTCCTCCTGACACTGGCCTTCCCCGTTCCAGATTTTCCCGCTCAGCCCGGACCCTCGGTGGCAGAGCTCCAGTCCCCGCCCCGTGGCCCTCGCCCTGCAGCAGGCCCTGGGCCAGGAGCTGGCCCGCGTCGTCCAGGGCAGCCCCGAGGTGCCGGGCATCACGGTGCGTGTCCTGCAGGCCCTCGCCACCCTGCTCAGCTCCCCACACGGCGGTGCCCTGGTGATGTCCATGCACCGTAGCCACTTCCTGGCCTGCCCGCTGCTGCGCCAGCTCTGCCAGTACCAGGTACTTGGGCGTGGGCCTCTTGCGGGGGAGGAGGGCAGTGAGGGCTCTGCCTCCCGCAGGACGGCCCGGGTGTCCTGTGACTGCTCCTCTGTGGGTCTTGGGTCTCAGTTTCCAAGTGAGAAAGGACAGTGCCCCAGGGAGTGGCGGCAGGTCCCCTTTTTCCAGTGAACATTCCCCCGGGACGGGAGGTGGGGGCAGTGCGGCGTCCGCCTGTTTGCACCACCCAGGCTCGGCGCTCCTGCCTTGCTTTCCCCATCTGCTGGTACCTAGGACTGTGTTTTACTTGGTGTCTGTGTTTACTTTTTCCTTTGAACCGCGTGGGAGCCCTCACCAGCTGGGGGGTTTTGAAAGGGTCTCTGTGAGGTCGTCTGGGCCCGTGCAGGGGAGGCACCGTTTCAGACAGGAGGCGGGATGAGGTTGGCCCAGGCTCCAAGTGCCGGTCGCGGCAGGTCTCAGCAGCCTCACGGGCCCTGCTCTGGGCCTCGGGTGCCGGGTCCCCGTGTGTCCTCTGCCAGGGTAGCCACGTGCCACTTTGTCCCCGCAGCGCTGTGTGCCACAGGACACCGGCTTCTCCTCGCTCTTCCTGAAGGTGCTCCTGCAGATGCTGCAGTGGCTGGACAGCCCTGGCGTGGAGGGCGGGCCCCTGCGGGCACAGCTCAGGATGCTTGCCAGCCAGGCCTCAGCCGGGCGCAGGCTCAGTGATGGTGAGGACCGCGCCGGGCTGGCAGACGGCTGGGGGGCACTGGACAGGGGCTCACTCAGAGTGGCCAAGCTGCCTGGCACCCCGAGGCCTGGGCAGTGGCTTGGGGGGTGGGTACCCGCGTGGGCCCAGGGGAGCCCTTCTACCGTGGGGCCTCCCTGGATGGGATACACCGATGGGGTGAGGGCTGGAGCCACAGGGCACTCACACAGACCTCCCACAGTGCGAGGGGGGCTCCTGCGCCTGGCCGAGGCCCTGGCCTTCCGTCAGGACCTGGAGGTGGTCAGCTCCACCGTCCGTGCCGTCATCGCCACCCTGAGGTCTGGGGAGCAGTGCAGCGTGGAGCCGGACCTGATCAGCAAAGGTACCTTCCTGGCACCATCCTCTTGGGCCACGGCGGCCCTGGGAAGACCCAAACCTGAGGCTCCTTCTAGCTGCCCAGTGGGGGACGGACAGTGTCTGCTCAGCACTGTCCCCGGAAAGTGCCCACAGAGGTCCCCTCCCAGATGGCTCAGGGCGGGGCCTCTTGAGAATGAGTTGGAGCTTCCTCCTTGGGGGGCCCCTGATCACTGCTGCACCCAGCAAAGTGAGCCCCGGCCCCGGCCGCACTCTCCAGCCCCGGCCGCACTCTCCTCTCCGGCCCCGGCTGCACTCTCCTCTCTGGCTCCGGCTGGACTCTGCTCTTGTGTCCCACACATGCTCACCCCACACCCCACCCTGGCTAGCCCACACCCACTCAGCGGCCCCCACCCGACCTGGGAGTGACCCACATGTCTCTTTGTCCCTTGCGCAGTCCTCCAGGGGCTGATCGAGGTGAGGTCCCCCCACCTGGAGGAGCTGCTGACTGCATTCTTCTCTGCCACTGCGGATGCTGCCTCCCCGTTTCCAGCCTGTAAGCCCGTTGTGGTGGTGAGCTCCCTGCTGCTGCAGGAGGAGGAGCCCCTGGCTGGGGGGAAGCCGGGTGCGGACGGTGGCAGGTGAGCTGGGGTGCTGCACACGGCCAGGGTGGGCAGGCGGGTGGCACCAGCCCTTCCCTGAGCCACCTTCTCCCTGCAGCCTGGAGGCCGTGCGGCTGGGGCCCTCGTCAGGCCTCCTAGTGGACTGGCTGGAAATGCTGGACCCCGAGGTGGTCAGCAGCTGCCCCGACCTGCAGCTCAGGCTGCTCTTCTCCCGGAGGAAGGTGGGTGGCACCCAGCTTCAGCACGGGGACCCACCCCAGGGTAAAGGCTCTTCCTGACCTGAAGTGCAGCAGCCTTGGCCTGGGCGAGCCTTGCAGGGGCCCCAGCACCCCCCCTGCTCTCAGGCCATGTGTCCCTGTAGCAACCCAGAGGAAGGGTAGGTCCCCCAATGGCCCTAGCAGAACCCAGGCCAGGGTCACAGTCACCTGTGGACCAGCACTGTGACCAGCCAGATGTGGGGATGGGGTGGGTGGATGGGGTGGGGTCGGCCCTGCCAAACCCTGTAGATCATGTAGGGGCCTCCATCTTCCCAAAGGGAATGGGGCTGTGGCCAGGAGAAGGGAGGGCAGGTGCTGGGCTCCCCACATCCTCCAGGGAGGGACGGCCTCACCAGAGAGGCTGCATGGAGCCCCGGGCACCTCCGCTGTGTGGCATGGCTCCCGTGGGAAGGGGCGGGGAGATGCAGCGCAGCCACCAGGAGCGGCCCTCCAGCACCATGACGGGGCCGGTGTTACCGGCAGCACCCCAAGCCTCGGCTCTCTGAGTGGCTCATTGGGGAAGCTGTCAGCTGACTTCAGCAGAGCCTGCCATTGGCCCAGGTGAGGCCATCCGGGCTTCTTCCTCCCTCCCCAGGGCAAAGGTCAGGCCCAGGTGCCCTCGTTCCGTCCCTACCTCCTGACCCTCTTCACGCATCAGTCCAGCTGGCCCACACTGCACCAGTGCATCCGAGTCCTGCTGGGCAAGAGCCGGGAACAGAGGTGGGCGCCTCCCTGTCCCCAACCTGGGCTGCGCGCATACTGGCCTTCACCAGAAATCTCCCAGCGCCGGCTCTGACTGGTATCTCCCATGCTGAGACGAGACACCTCGTGCTCTGGAACCTTTGCCTCCCCACAGGTTCGACCCCTCTGCCTCTCTGGACTTCCTCTGGGCCTGCATCCATGTTCCTCGCATCTGGCAGGGGCGGGACCAGCGCACCCCGCAGGCAGGTCTTGGGAGGGTGGCCCATCCGGGAGAGGGGGTGGCCCATCCGGGAGAGGGGGTGGCCCATCCGGGAGAGGCGGTGGTGCTCCGGGGCTGATGCAGGCACCCGTTACAGAAGCGGCGGGAGGAGCTGGTGCTGCGGGTCCAGGGCCCGGAGCTCATCAGCCTGGTGGAGCTGATCCTGGCCGAGGCGGAGACGCGGAGCCAGGACGGGGACACAGCCGCCTGCAGCCTCATCCAGGCCCGGCTGCCCCTGCTGCTCAGCTGCTGCTGTGGGGACGATGAGAGTGTCAGGAAGGTGACGGAGCACCTGTCAGGCTGCATCCAGCAGTGGGGAGACAGGTGCTCAGGCCCCCCGGCCCCAGATGCTGCCTGGGAGTGAGCCATGGAGGGGGTCGAGGCCCAGCCCTGGGTGGGTTCCCATCACGCCTGGTCCCGTCCACCCACCCCTGTCACTGGGGCCCCGTCCGCCTGGTGAGCCCTGCTCCACCTCTTCCAGCGTGCTGGGCAGGCGCTGCCGAGACCTTCTCCTGCAGCTCTACCTACAGCGGCCGGAGCTGCGGGTGCCCGTGCCTGAGGTCCTACTGCACAGCGAAGGGGCTGCCAGCAGCAGCGTCTGCAAGGTGAGGGCGCAACTCTGCCGCTCCCCGCCGCCGTCCCAGGTGCCCTGGCCGGGCAGGGAGGGAGGGCGGAGGCCACAGTGTACATGGCCATCGCCGGCTACCCCTCTTGCCCCTTCCCAGTCCGCGCCGCCCTGTGGCCCTGTGGGTTTGTCTGCGTTGAGTTTTATACCGAGGGAGCTTGCGGGTGCTCTGCTCGCACAGTCTGGAGAGTCGTGGTGTTGTGGGCACTGGGTGGCCTGCCATTGTGTGGATCGGCCGTTGGTTTATCTGTTCACCTGCTGGTGGACGTGGGGTCACGTTCAGTTTGGGGCAGTGACAGCTGCTGGGGACTCGTGCCCGGGTCTTGGCGGACGGCTGCGTCTGCTCCTCTCCAGTGACCCTGGTGGGGAGAGCTGGGCCTCCCGTACCCGCTTCCCCACCGCAGGCCGGAACCTGCAGCCTGTCTTCTGCTGGTACCACAGAGGGCAGCTGACTTTCTCTAATCATTTCTGCTTGTGGTTTTTTTCACTTATATGTCATTTTATTTGTTGAAATCACACTTGATGTGCAGTTTTGTGGAGGGTTTTTGAGGCAGGGTGTCTGTTGCCAAGGCTGGAGTGCAGCGGTACCATCATAGCTCACTGCAGCCTCAACCCCCTGTGCTCAAGTGAGCCTCCCACCTCAGCCTCCCGAGTAGCTGGGATCACAGGCACGTGCCACCACACCCAGTTACTCTTTTTGTATTTTTGAAAATAGAGAGGGCTATTTTCATTGCCCAGGCTAGTCTTGAACTCCTGGGCTCTGGTGATCTTCTGCCGCGGCCTCACAGAGTGCTGGGATGGCAGGCGTGAGCCACTGCGCCTGCTTGGCCGATGTGTAGTTTTGGCTTGTTTCCCGCTCATTGTATCATTTGGTGTGGAGCTTTGCTTTTATTCTGTATGGGGTTTTCCCAGAGGCTGGCTGTGGCCTGCCTGCCCTCCCGAGGTGCTCATGGAAGCCGTAAGGAGCCAGTTCCTCTGCTCATGGCGTGCCACGCGGTGGATCACGGCCACAGCTGGCGGCCAGGCTGAGTGTGGGTGGGCAAGTGAGGGGAGCCAGCGGCCCCGGCCTCAGAGCGCCCCTCCCTGCAGCTGGACGGACTCATCCACCGCTTCATCACGCTCCTTGCGGACACCAGCGACTCCCGGGCGTTGGAGAACCGAGGGGCGGATGCCAGCATGGCCTGCCGGAAGCTGGCGGTGGCGCACCCGCTGCTGCTGCTCAGGTGCTGTCCCAGAAGCCCTGCCCTCGCCAGACACTGGTTTAACCAGGGGGGTCTGCGGCTCTCCAGCCTGGGCAACAAGAGCAAAACTCCAAAAACAACAAAAAAAAGCATGTTCCCATGGGCTGAGCTTGACCGGGGGAAGTCAGGACTGAGCTGGGCCTCAGGTGGGAGGAGCTGGGTGGGCCTCAGAGAGGGGCGATCTCATCCCCACCTCCTTAGGGCAGGAGGGTGGTTGGGGGGCAGCACGGGGTCTGGCTCCCGGGGCAGGCAGTGGGGCCTTCCTGGGGACGTGCGCCAGGTGAGCCCGCCGGCCGGGGCTGACTGGGCCCTCACCGCGCCCGCAGGCACCTGCCCATGATCGCGGCGCTCCTGCACGGCCGCACCCACCTCAACTTCCAGGAGTTCCGGCAGCAGAACCACCTGAGCTGCTTCCTGCACGTGCTGGGCCTGCTGGAGCTGCTGCAGCCGCACGTGTTCCGCAGCGAGCACCAGGGGGCGCTGTGGGACTGCCTTCTGTCCTTCATCCGCCTGCTGCTGGTGTGTGCTCCCGCCGCCCGCCCTCGCGCTCCCTTCCACTCCCTCTGCTCTGGCCCAGGCCTGCCTCACCCACTCGCGGAGGGACTGGGAGGACCTCTGCAGCCAGGGCCCAGGCCAGGCCACCTGCCCTGGGGACCAGCTCCCACCCTGGGAAGCCCCTGCCTGCTGCCCCTCACGTGCCTGGGGGGCCCACGTCCTTCAGAAGCCCAGCCCAGACCCTCCGTGCTGTTCTCTGCGTGTCGCTTGTGCTACCTCGAGCCCCTCATCCATCTGGGCACATGCCCCAGACAGCCATGTCCACACCCTGACAGGCCATGCCGGCCACCCTTGGGCCTGTGACGCCCCAGTGGTTGGCAGAGGGGGCTCGTTGGCTGTGGGGTCCATGCCCTGAGGCTCTGGGAGCAGATGGGAGCACAGGCTCTGTTTTGGCCCTGCGGGGCAGAGCAGCTCGAGGGTGCCGCTTTTGCTTTGCAGAATTACAGGAAGTCCTCCCGCCATCTGGCTGCCTTCATCAACAAGTTTGTGCAGTTCATCCATAAGTACATTACCTACAATGCCCCAGCAGCCATCTCCTTCCTGCAGAAGCACGCCGACCCGCTCCAGTGAGTGCCCACGGGCTGCAGGGAAGCCTCGGGCCTCCGGCGAGGGTCCAGCGGGGTCTGGAGGGTGTTCCTGGGAAGGCCGTGTCGTGTCAGATATGCTGCTCCTGAGGCCGGGGAGGGCTGCTGAGCGTGGTGCTCATCCCAGGGCGCAGAGGCCGCCCCACCCTGTGCCGAAGCCGTCTGAACCCACCCCTGCAGCTCTCTGGCTCTCTGTCCCGTTCCACGCACATGTGGCTTCCCCGCCCGGCCCTCCCTCTGAGCGTCCTGGCCTCTCCTGCATGCCTGTGTCCACACGCTCCCATGCCACCCTAGTTTGACCCCTGACCCAGCCTTCCTCCTGCCAGCGTCTTCCTCCCAGGTGAAAGCATCTTCTCTCCCCAGCGACCTGTCCTTCGACAACAGTGACCTGGTGATGCTGAAATCCCTCCTTGCAGGGCTCAGCCTGCCCAGCAGGGACGACAGGACCGACCGAGGCCTGGACGAAGAGGGCGAGGGTGAGTGGGGCTGCCAGGGGCTGCTGGAAGCAGCTGCGGAACAGTCCTACAGGGCCTGGTTTTCCCAGCGCACAGCCAGCCCTGGGCCGTCCGAGGCGTCCCGATGGGGGCTGTGTGAGCCTGGGACCTTGCTGGCTGGCCCCTGACCCACCTCAAGGGGACGAAGCACTGACTGGTGCCTGACAGAGCATCAGCACACCTGCCCCCCGGCACATCGCCCCGCCCCGGCAAATGGCCCTCCCCACCCCCCCGTCCCTGGCACATCCACCATCCACCAGTGCTTGTCCGAGGTGTCCCTCCCCAGGAAGCCTCCCCTGGTCCTACTGGGCAAGGCTTGTCCTTGGTTTTTCCCTGCCTGAGGTGACACGGCACCGCAGCACGTCTCTCCTGTGCCGCCGGAAGAGCGCCAGGCCCGGGTCCCAAGGGGCCATCCCGTCTTGTGCCCAGTGGGTCCTGGCCCACATTGCGAGAAACCCAGCAGGGAGAGACTCGCAGAGGTGCATGCGCCGGATCCAAAGGCAGCTCCCGGCTCCTGGCTCCACCCCATTTGTGGAGCGCTGCTGTGTGCAGGCACCTTGGGAGCCTGGGCAGTGGCCGCCGTGCTCTCGGGAGGGCAGGTCCTGGTGCCTCAGTGTGGCACGTCCTGCCGCTCCCGCCCTCCTGCAGCACTGCCACTGTCTTCCAGAGGAGAGCTCAGCCGGCTCCTTGCCCCTGGTCAGCGTCTCCCTGTTCACCCCTCTGACCGCGGCCGAGATGGCCCCCTACATGAAACGGCTTTCCCGGGGCCAAACGGTGGAGGGTGAGTCAGGCCCTGCTTCACCCACGCCAGGTCAGCGCCCTGGGTCCCATGGGGCTGCGGGCAGCAGCCAGTAGCCATTTGGGCACTGACTTTGGCGTGAGCCTGGCCCACGCTGGGCTGTGGGTGGGTGGGCTGTTCCTCACAGTGGGGAGCACCCCCAGAGAGGGCCTTAGAAACTCAGGGGCCCAGGGGAGCTGGAGGTGGCTGCTCTGCTTCAGGCACAGCAAAAAGCAGGGGAGCCCCCTAAGGTGGTGGGGGTACAGCAGGAAGAGGTCAGGCGGGTGGGCAAGACCAGCGGGTGGGCAGTACCGGTGGCCGCTGTCAGAGGACAGCCAAGGCTGAGCGGCCCGGATGGAGTCGGGCCGTGGGGACACTTGGTGCTAAGAGCACCCTGGATATGGGGCTGCCGTGAGGGGTCAACCCCTCTCCTTGGAGGCCACTAGTAGGGGCAGGGCCGGGTATTTGTGGAGCTTGGGGGCAGGTGACTGCCTGGGGCGTCACTGGGCTCATGCTTTCCAGTGCTTTCTGTCCTGTGGTGCTCGGGGCCTTGCCCCCTCTGGGTGGCTGGGGTGGGGTGGGCAGAGGTCTGCCTGGGCCCTTCAGTTCTGGTCTGGCCCTCTCTCTGTGTCAGATCTGCTGGAGGTTCTGAGTGACATAGACGAGATGTCCCGGCGGAGACCCGAGATCCTGAGCTTCTTCTCGGTGAGCTGGATGGGGCTGAGGGAGAGCTGGGAGGAGCCACTCCCTTGGGGAACCCCAGCAGGGCCACCACCCCAACATGGCGTGCCCGCGCTGAGCCCCAGGGAGTCCTCTGAGGCTGGGCTTCGGGTGGGGGCCCCAGCCCAGGTGTTCACAGTCAAGCCGCCGCCAGAGCAGGCCTGCCTTCAGCCCCGGGCTGGGACCGGCCAGTGGCACGTGCGTCCTGCCTTCTGGATAGGGGCCTAGGGTCCCTGCCGTTGCCGCCAACCATCACGAGACCAAGAGGTGAAGGGGCCTTGATGGGGGCTGGACCCCTTGGTCACACACCTCCCACCTTTCCCCCGGTCAGACCAACCTGCAGCGGCTGATGAGCTCGGCCGAGGAGTGTTGCCGCAACCTCGCCTTCAGCCTGGCCCTGCGCTCCATGCAGAACAGCCCCAGGTGAGGCCACCGCCGGCCTCTGTCCCGCCGCCACCGCTGGGCCCTGCTAACCCAGGTCACCGCTTGACCCGCCTGGTGGCCAGACCAGGCTTCCAGGCGGCTCAGCTCGCCCTGTCGGGTGGGGGTCTGGCGTGGGCACAGGGTGGAGGTTCCCACTGAAGTGTGTGGGTCTTTCAGCATTGCAGCCGCTTTCCTGCCCACGTTCATGTACTGCCTGGGCAGCCAGGACTTTGAGGTGGTGCAGACGGCCCTCCGGAACCTGCCTGAGTACGCTCTCCTGTGCCAAG
>TAF1	chr1	22074630	22078108	-
TTGCAACCAGTGTGGCAGAGAGTCTAAGCTTTTGTCAAAATTTTATGAGCTGGAGTTAAATATCCAAGGCCACAAACAGTTAACAGATTGTATCTCGGAATTTTTGAAGGTATTCAAATTTTGGTGTATGTATTGTTCCTGCCCATTAACAGTTAAATGCTGTTCTGAATGCTATTCTGTTTTGATTTAGTGGCTAGAGCTTTTATTGTGTCAGCTTTTTCTACATAAGAAGCATCTGTAATGATCCAGAAGACACTTTATGAAGTACCAAAGCAGCCTGTGTCTTAAAAATAATTTTGCTTATTTCAAGTTATTTTATATGTAAAGTTATGTATGTGTGAGAAGATATTATTCTGTGATTGTGGGTAGTGGGGTATTGAAAGAACTCTATGCTGAGTTATCATAAAGGTATTTTACCTTGTTGTCTAATGAAAACGAGAATGTGCTAAATATGAAACTTTTTTACATTGATATGGTCATTCTGCTTTCTGTATATTTAGATTCATGTGGAGATAATTCAGTGATTCCTTTCTGTTCTGAGTGGAAAACTGCTAAGAGGAACCCTTTGTTGTCAAGCATGAATGTATACATAGTGTAATAGACAAGCTTATTATCTAGCTAGCTAGCTAGCTGTCTTCAGATATTTTTTGTGCTTTCTTACTTCCTCAGCTCATCCATGGGCATGCCTGAAGTAGTCATTGAATTCATTTCGCTGAATTTTTTTTTTTTTTTTGAGATGGAGTTTCTCTCTTGTTGCCCAGGCTGGAATGCAATGGCACAATCTTGGCTCATTGCAACCTCCGCCTCCCGGATTCAAGCGATTCTCCTGCCTCAGCCTCCTGAGTAGCTGGGATTATAGGCGCGGGCCACCATACCTGGCTAATTTTTTTTGTGTGTGTATTTTTAGTAGAAACAGGGTTTTACCATGTCGGTCAGGCTGGTCTCAAACTCCCAACCTCAGGTGATCCGCCTGCCTTGGCCTCCCAAAGTGCTGGGATTACACACGTGAACCACCGCGCCTGGCCAATGAATATTTATTGAATGCTTACTGTGTCAGGCAGTGTTTCAGCTGTTGGGGATTAGCCTTTATGGAGCCTACAAAGTAGTGGTGTAGGCACAAGGGAGGGACAGTAAAATAAAGTGCGAATATATAGTGGGTCAACTACAATAAGGGCTGTGGAGAAGAAGAAAGCAGGGAATGTGGCGCTGGGCAATGTGCTGGGGAGTAGGCTGGAGTCGGTGGAGTTTGAAATAAAATGATTGAAGGTGAAGGGGTGAGCCCCGTTAGAAACAAGGAGAAGAGTGTTCTGGGTAGATGAAACAGCAAGTGCAGAGCCCAAAATGAGAATGTGTCTTGCCTGGTGGATTGAGGAACAGCCTGGGTGGGGGGCGGTTAGTGTGGCCGAAGTGAGTAAATGATAGAAGATAAAGTCGTGGAGGTGACACAAGGGCCATATCAGAGAGGGCCTAGTAAACCTTTGTCAGAAGTTTGACTTTTACTCTGTGTGAGGTTGAGATGGCATCAGGGTCATATGCGTAGGAGTGGTACAGTCTGTTTTAAGGGATAACTATGGGTGCTGAGAATAGGCTGAAGATGGATTGAGGGCAGATGGGAGTGCATGGTGTCTTGGACCACGGGGTAACTGAAGAGGTGATAAGCACCATTTGGCTTTTAGATATATTTTCTAAGAGCAGATAAAATTTGCAGGCCGGAGCCAGATGTGGTGGCTCATGTCTATAATCCCAGCACTTTATGAGACTGAGACAGTAGGATCATTTGAGAACAGTAGTTTGAAACCAGCCTAGGCAACATAGTGATAGACCGTCTTTGCAAAAAATAAAAAAATTAACCAGGCTTGGTGTTGAACAGCCATAATCCCAGCTACTCAGGAGGCTGAGGCTGGAGAATTGCCTGAGCTCAGGAGTTTGAGGCTGTAGTTAGCTATGATTGGACCACTGCACCCCAGCCTTGGTGACAGAGCAAGACCCTGTCTGTAAAAATAAAATAATGAAAAAAAAATTTTTTTTTAATTTGCAGACTGGATGTGGAGAGTAAGAGTAAGAGGGGAGTCAAGGATTACTAAGGTTTTTGGCCTGATCAACTGAAAGAATGGAGTTGCTCTAACTGAGATAGGGAGGACCTGGGAGGAGCAGGGTTGAGAGGAATTAGGAGTTTGGCTTTGAGCATGTTACGTTTGAGAGGTATAGTTCCAGGAAGAAGTCGTGGCTGGATAAAATCCCCAAGGGAGTGGGAGAGAGACAAGGACTGAGGCCTGGGACATTCAAATGTTAGGGATCAGGGAGGTAGGAGCAGCTGGCACAGGAGTCCCTGGAGGAATGCCAGTGAATTAGGAGGCAAGTCAGTGAGTGTGGTATCCTGGAAGCCAAGTGAAGAGATGATGGTACCAGTATTGCATTACTTACAATATGGTAAGTACAATATGGTACAAAAGCTTGAGCTCAGGAGTTTGAGTCTTCGGTTAGCTATGATTGGCTGCAATTAGCTTTATAGAAATATAAAGGCAAATTTTAAAAAGAAACCACTATCAGCTAAAATGTTTGATTTTTCTACACGTCTCTTTTTAGCTTTGTCTCATGAATATGTTTCAGTAATTTTAAACAAATATGTATATAATTTTGTATTCTGGTGCCCATATATCGTTTTTACACTACCCTCCTCCCTCCTGTTTTTTTCTTCATTTTTTTGAGACAGAGTCTCGCTTTGTTTCCAGGCTGGAGTGCAGAGGTGTGATCTCAGCTTACTGCAAGCTCCACCTCCCGGGTTCAAGTGATTCTTGTGTCTCAGCCTCCCGAGTAGTTGGGACCACAGGTGTGTACCACCATGCCTGGCTAATTTTTGTATTTTTAGTAGAGACGGGGTTTCACCTGGGCAGCCAGGCCGGTCTCGAATTCCTGGCCTCAAGTGATCCACCCACCTCGGCCTCCCAAAGTGTTGGGATTACAGGCGTGAGCCATGTTGCCCAGCCTTTTTGCTGTCTTTAAATGAATGTTGCATCAAAATACATGTGACATTTCTTTTTAAAACTTACTTTAGAATTCCCAGAAGTGGGATTACCAGGACAAAGAACCTAAAACAAGTATTTTTAATATCATACATTTGGGAAATAGGCACATCAGTTTTAAATATCAGTGTATTCAAATTGATAATGTCACTGCTGAACAGTTCCCATTACTTTTGTGTGTCCATTATTTATAGTAGCTGTTTTTAAGTAGCTTAAGTGAGAGCTATTAACTGAAATGAAATTATACTTTACATCAAGGGTTTTATCACTTGTTTTAAACCCATCTTCTTTTTAAAATTAATATGTCTTATTCTTGATCAGGAAGAAAAATTAGAAGGAGACAATCGCTATTTTTGCGAGAACTGTCAAAGCAAACAGAATGCAACAAGAAAGATTCGACTTCTTAGCCTTCCTTGCACTCTGAACTTGCAGCTAATGCGTTTTGTCTTTGACAG
>PAX5	chr19	1417498	1421257	+
GAAGCTCTTCGTGGGCGGTCTTGACTGGAGCACGACCCAAGGTAGGTGGGGAAGGGGTGTCAGGTGGGTACTGCAGATGGGCTCTAGGACCTCGGCCTTCAAGTTGTGTCTGCCCGCCTCTTGCTACTGTCTTGGATATTTTAAAGTCCTTTTGACGTTGTTCTGATTTCTGGGCAGGGGACAGAGTAAGTGTGTATTTGCTCTGAGACTGTTAATTTGGTATTTCCATCCCAAGTTACAGGGAAGACCTCAGGCTGCAGGTTCCTAGCTCCGGGCTGAGGTGGCTTGTGGAGGCAGACAGCTGTTGTCTGGAAGTGCAGAGGGCTGGGGGCTGGCCAGGCTGTTACTGAGTTCAGAATAGGAGGAAAGAGTGTGTAGCAAAGTCGGCGCTCCTTGGCCACTGCCAGCATTCAGAGTTGTCTTGTTTGCCTTGCCTTAAACGTTGCCTTCCTGGACGCCTACAAAGTCAGGTTGTAACCGCTGGCCACTGCTGTGCTCACTGGCAGCCCCTGATTTACGTGAGGACCTCAAGTGTGTGTTGGGCAGAATTCCCCAGCGCTTCCCGTACACCCCCCACCCCCAGTGCAGCATCGCTCGGTGCGTGGCTGGTGGACTGGAGGAGTGTGCGTGCCGGCAGCACTGCCAGGCACGTGCCTAATGCTCTGGCCCTGTGTGTTTGTGTTTTCTTCCCGATTTCTGAGCAGAGACTCTGCGCAGCTACTTTTCCCAATATGGAGAAGTCGTAGATTGTGTTATCATGAAAGATAAAACCACCAACCAGTCTCGAGGCTTTGGGTTTGTCAAATTTAAAGACCCAAACTGTGTGGGGACGGTGCTGGCCAGCAGACCGCACACGCTAGATGGCCGAAACGTAAGTGCCCTTCCGGGAGCTCACACCCGCTCTCTGTCTCCCCTGTCCTTCCTCTGCTTCATTTTTTCCTGGACTCTGACCGATGTTTGCGTTAGAGTATGTTTGAACGTGGGGTCGATTGGGAAGGATTAAGCCTTGGTGCTGAGGCTGGATATTGCAGGAGGATACAGGGTGAATGGAGCCGGCGGGGCGGGGCGGGCCGGGCTGCTGTGCCGTGGCTGCTGTTGTGCTGACACCCTCTTTCCTAGAGAAACAGCCTCTTATTCACAACCAGCTGATTTGAAATTTCCTGCAGATCGACCCCAAGCCATGCACACCCCGGGGGATGCAGCCGGAGAGAACACGGCCGAAGGAAGGATGGGTAAGGGGCTGGGCCGGGCGGCCTCCTTGTGTGTTCTCCACTCCACGTGGAAAGGAAATGCGTGCCTTCAATCTGCTGTTGTCGCTCGTTAAGATTGAGGGCGACGCAGGTCTTCTGGGTTGGCACTCGAGCAGCTGAGGATCACCCAGATTTATCAGTGCCGTGAGTGTTTTACAGCCAAGAAAATTCTTACTAATCTATCTTAGGGAAAAAAAAAATGACAGCTCATGCCACTGATTATCAGGAGCCAGTCAGCTTCCCTCTGTGCCCTGTGTGCCCTCTGTGCCGGGCCTGCCCCCTCCCACTGCCTGGCCCTCCTCAGAGGTGGGCCATCCTTCCACTGCCGGGGCTGGGCCGGGCTGTGTCAGCTCGTGCTGGCCACTTTACTGCTCCACTTGAGATCCCCTGACGTGGCAACTTGGGTTCTCTGACCTGCGCCCTGGTGCTTGCCTGGCCGACAGGGCACTGTCCTGGCATGGGGTCTCCTTGGCATTTGGGTCTCACCACCACCCACACCTCACCTTCCTCCAGCCCTGCAGTTCTCACACCGGCACCAGGAGCCTGGTGGGGCGGTGCAGATGGGAAAGCTCTTAGCCCCATAGAACGTGCTGGACAGTGCAGACCTGGAGGCCTGCTGAGGCACCGGGTGCCAGCCTCTCCACAGTGTGGGCAGCAGGGTGGGGTCTATATGTATTTACATCCATCTCTGTCCACATACACCATTCCTAAGGACCGGAGGGTGCGTCTCCTAAAATGACGGCCACCCCTCGCATGCACCCACCGTCAGCACGCTGGAAAGCGGCTGCAGGGAATCCCGTGTCATCTGTGTCCAGGCCGTGTTCCCAGCTCCAGAATTGTTTCACAAGTGTCTCTCATAGCTGGTTTTTTTCAGACTGGAATCCAAGGTTCATATTCCATCTGGTTATTAATGTCTCTCTAGCTTTTCTTAAGATATAATGGGCACGTAGTAAACTGCACCACTTGATGATTCTGACCCATACAAACACTCATGAAACCATCCCGACCGTCACGGCAGCGAGCACTCACCCCACGCACACACTCATGAAACCATCCCAACCGTCACGGCAGCGAGCACTCACCCCACGCACACACTCGTGAAACCATCCCGACCGTCACGGCAGCGAGCACTCACCCCACGCACACACTCATGAAACCATCCCGATCGTCAACGGCAGCGAGCACTCACCCCACGCGCACACTCATGAAACCATCCCTACAGTCACGGCGGCGAGCACTCACCCCACGCGCACACTCATGAAACCATCCCTACAGTCACGGCGGCGAGCACTCACCCCACGCGCACACTCATGAAACCATCCCTACAGTCACGGCAGCGAGCACTCACCCCACGCGCACACTCATGAAACCATCCCGAACGTCACGGCGGCGAGCACTCACCCCACGCGCACACTCATGAAACCACCCCGAACGTCACGGCGGCGAGCACTCACCCCACGCGCACACTCATGAAACCACCCCGAACGTCACGGCGGCGAGCACTCACCCCACGCGCACACTCATGAAACCACCCCGAACGTCACGGCGGCGAGCACTCACCCCACGCGCACACTCATGAAACCACCCCGAACGTCACGGCGGCGAGCACTCACCCCACGCGCACACTCATGAAACCATCCCGACCGTCACGGCGGCGAGCACTCACCCTCAAAGGTTTATAGTCTTTTATTCAAAGCAGTTGGAACAACTTAAAATGTGATAGCCTTGGATAGGGAAAAAAAAAAAAAAGGATGGTTGGTGGGTGGGGGCAGGAGGAGAGCAGCCCCAGCCCTAAGGGCAGCCCGGGAGCTGGACCAGAGACTCCTGGCTCTGGCCACCCAGTGAGCGCCGAGGCCCCGGGAAGTGGTGCCCAGGAGCAGGCGCCCTTGCCAGTGGGAGGCCGGCAGAAGGGGCTGTGTGGTTTGGGCCAGTGTTTCACACAGCTCTTGAGCTGCTGGAGGTTTCCGTAGCCATCATTGTCACCTGCTGGAGATGTACAGCCTGAAATCCAGCTTCCTCTCTGCTCATTTCGTCGTCGCTGCTGCCTTTCCCCTGCCGTCCTAAAGTCCCTGCCTTCACACTGGAGCACTTTTCCACGTGGCAGTGGTTGTAATTCGGAATAGCTGAGGCAAGGCACGCACTGTGTCGTGGGTCCGTTTAGCTGAAATGTAGCTCTGCAGAAATGCTCAATCCCTGTCTCCTTGGGTCTCTCTAGAAAAGTGAGAAAGTGTCTCAGCAGAGCCCAGTGTCTTTGGACTTAGCGGGCTTGTGGAGTGTTCTGCTCTGGCTTTCAGCTGACTCTTTAAACCAGCGCGGATTGGCCTTTATGTCCTCCGCAGCTCGCGGGAGGGTTTGGAGGGTTCCCGTGTGAACTAACTATCCTTCCCTTCTTCAACAGCAGAAAGGACCCAGGAGCGATAACAGTAAATCAAATAAGATATTTGTCGGTGGAATTCCTCACAATTGTGGTGAGACAGAGCTCAGGGAATACTTCAAGAAGTTCGGAGTG
>FOXP2	chr7	100778995	100780365	+
ACCAAGAGCCTCTCCACGTCGCGCAGGCGCTGCAGAAAGTGAAGATCGAGGTGAACGAGAGTGGCACGGTGGCCTCCTCATCCACAGGTGAGTCTGGCTCAGGTGAGGCTCCACGGGTGTCGCCTCCATCGCCCTTCAGGATAACTGGTCCCCAGACCCGGAAAGGACCCCGCAGCCCTCTCGGCACAGAGCAGCTCTGTCTGTGCTCAGCCATCACCCACTCCCCACCTGTTTCTCAGCCTGGAAAACGGGCTTGGGACCATGGAACCCTGTTTCCTCGCCTGATGGCTCCTAAGTTCCCTGACTGTGAAAAGGCCTCCTAAAGAAAAACCCAAGTTGTTCCCACAGTGGGAAGTAAACTTAAGAAACATGCTTATCAGGCTGGGCATGGTGGCTCCCACCTGTAATCCCAGCGCTTTGGGGGACCAAGGCAGGTGGATCACTTGAGGTCAGGAATTCGAGACCAGCCTGGGCAACATGGCAAAACCCTATCTCTACTAAAAATACAAAAATTAGGCAGGCGTGGTGGCATGTGCCTGTAGTCCCAGCTACTTGGGAGGCTGAGGCAGGAGAATCACTTGAATCCAGGAGGCAGAGGTTGCAGTGAGCCGAGATCACGCTGCTGCACTCCAGCCTGGGCAATAGAGCATGACTCTGAAGAAAAGAAAGAAAGAAAGAGAGAGAGAGAGAAAAGAAAGAAAGAAAGAAAGAAAGAAAGAAAGAAAGAAAGAAAGAAAGAAAGAAAGAAAGAGAAAGAAAGAGAAGAAAAGAAAAGAAAGAGCTTATCAATAAGCCCTTAAAGGATTTAGATAAATGTGTGTAAGGGAAGAGCTGATCCATTGCTACCAAGCTCCTGGAGGAAACCAGGTCTCAGAGGATGTCCCTAAACTTTTAAGGTTCATATTCAGGAAAACAAACAACTTCCAGCTGGGCTTAGTGGCTCACACCTGTAATCCCAGCACTTTGGGAGGCCGAGGCAGGAGGATCGCTTGAGCCCAGGAATTTGAGACCAGCCTGGGCAATATAATGAGACTGTGTCTCTACAAAAATTAGAAAAAAATTAGCCAGGCATGGTGGCATGCACCTGTAGCCCCAGTTACTTGGGAGACTGAGGTGGGAGGATCACTTGAGCCCATGAGTTCAAGGCTGCAGTGAGCCATGAAGGTGCCACTGCACTCCCACCTGGGCGACAGAGGGAGACCCTGTCTCTAAGAAAAACGGCGGGGGTGGGGGTGGTGCCAGTGCCAGCATCCCTCTGTTCTAAGACATTGTCCCTTCTCTTGCAGCTGTCATAGTCTCAGCCCGCATGGCCCCCGAGGAGATCATCATGGACAGACCCTTCCTCTTTGTGGTCCGGCACAACCCCACAG
>ZNF143	chr5	50055476	50059076	+
ATAATACATATGTGTCAAGTTCAGAGAATGATGAAGATGTGCTAGTTACTACAGAGCCAATACCAGTAATTTTTCATAGAATAGCAACAGGTAATAGTAGTATTATTTTTTATACTAGGTTAATTTTTTAAATTGCATTATCTTTTTTTGTTTGTTTGTTTGTTTCATTTAGCCAGTAACAGATATTTATCTTCTGTGTCTATAAATCCAGTCTCCATACAAATTTTCTATCTAAAGTACATTTTTTAACAATTTTGTAAATGCATAAATTTAAAGTAGTTGTAAAAAAATTCTGTGTAAATGTATTATGCTGACATTGCTGTTGTAAAAATATTTTCCTACATAGTGACAGACTGAATATTTTAAAACCACACTTACAGCAATGAAGACACCATGAAATATAGAGTGAGAGCTGAAGGAATTTGTAAAGTGGTGGTTTAGTTTAATCACATCTTTCTGCACAGTGAAAAATCAGAATAGCTTGCGTATTGTGTAACTCCTCAACATGACATGATTTCAAAATATCCCTTAATTCTTTTTCAGAGGAGATGGAATCACCTAAAGGGTAGTTTTATACCAAAACTTATGAATGCTTGGTAAATAGCATACTAAGTATCATAATATTTTTTAAATTACAACTTTCTTTCAGAATTAAGAAAAACAAATGACATTAACTGTTGCTTATCCATAAAATCCAAATTACAAAAGGAAAATGGGGAGGTATGTAAATTATATTTTTTATTTTCTTGAAACAGTATAGATATATTTAAAATTTACTGGGTTTTTGTAGTTAATAGCATCATTAGTGAGACTAAAATGGTATATGGTGAATGAAACTCAAGCTAATGGCTCAGGGGTGTTTGGTATGGTAGGAAGTGGCCTAAAATTAACTCTGAGAAGAAAGTTCCCCTTAAAATCATAGAAAGAAATGTCTGGTTTAAATCTAAATAAAATGTATATAAAGCTTAATTTATTCTGTATTCTTTCATCAAACACTGTAATTAGCTGAGGAACATTATGTAACTGATTTATAACTGCACGTGGCTATACATAATTTTGATGGGATCCTTAAAATTTTAAAAGATGATTTCTTTAGCCAAAGTAACACTGAGGTTGTACATAGTCTTATTTTCTGTCAGTATTTAAAAACACAAACTCATCTTTTCTCTCCATTTCCAAAGACTTTACTTGAATCTATAAATAAATATCAGGATATTAAACAAACAAAATGAGTGCAATAGGACCAGCAGTTCTTTGCTTTCAAAATTATGCATTTGATCCAATCCTCCTCTTCCTGTTAGTGTTGCACCATTCATTGTTCCCTTCTTTATCCACATTGAGAATTATTGGTTGAACAAAAGGATTGCTGAAACCAGAAATGGTTAGAATTTTATAAAACCCAAATTTCCTTTTGCATATTTTTTTGTTTGTTTTCCTTAAGAACTTGAAATTCAGTGTAGAAGTTTAGGGATGGTTACAAAACACTGGATGAATGGATTCCTGTGTCCAAATACCTACATTTCTCCTGTGTTAATAGGGCCAGTGATAGGAATACCCCCATGAATTTTCATTGTTTGTACTTCAGACACATGGCAGATGTGGCTCAGTTAATTAGAAACTCAAATTTCAAGTTGAAGCATATTAAATTAAATACCCTTTTGAAATCTGAATTCTGAAACAAATAATTTCTGTATATCAAAAGTTCTCATATGTTTCATATTTATTTTCATAATTTGATTATATATTATTGCATTTAAAGTTTCTTTTTTTTCATACCATTGTTTAGAGTTGGCAGGGGAAGTGAGAACAGCCTGGGACAAATAATGCTGAGGAGCTTTTTAATAAAATTGAATTAGTATAAGCTTGCCAAATGTTTTATCAGAGCAAAACTGAAGGTATAATTGATTATACATAAGTTTTTAATATACATCAAATATTGAATTGTGCATTTCCTGTAAAATCAGTGAAAGAGAACTTTTAAAACAGGTGTGCTGCTGAATACACTCACAAAGCCATTTGTCTCCCACTACCTTTTGTTCTGGGGTTTTACTGCACCAAGATGTTTTATATATAAAATCCATAATATATGCTCAAGACTTGCCTATTATAGTCACTTGCTATTTTAGAAAGGTAAAATAATTTGACCATTAAATTGTTTTCTTACTTTATTATTTTAAGGAATCAAGACAGAATAGTACAGTGGAGGAAGATTCTGAAGGTGACAATGATTCCGAAGAATTTTATTACGGAGGGCAGGTAAGGAAACCTGGTCTTCCAAATACCTAGTCTTAAAGTTCTAATAGCCATGTTGTCCTAGTGGTAATCTGTGCCTGAGAGTTAAGGGACCTGTGTGTTGTTCAGGGTTCTGTAACTAACTAGAAAATCTATATAATTTATCTTTGCACATTTTCTACCTATTTTTAGAAATTAAGGTTCCCCTGCAGTCCTTTCAATTGTAATCATTTATTTACATTGAAGTCATCTTAATTCATTACAGCGATTTTGCAGATAGTATTTTATTATGCTTTTGACTTGAATTTCTTAAGCATGTTGTGTTCAGTCACTATTCTGAGATAATGACACTTGTAATAAAAGTGTATATTGTTAGTTTTAAATAGAAGCTGGTTAACCTTTATTAAATTTGATGGGCCCACATTACTGAGCATCTTCATCATTTGTTTATTTGTATTCACTGCCATTGAATTCTTGGTGTTGAAAAATTGTTATGAAGAATCATCATAATTTAAATATATGAGAATAGCCTAGCCACATATATAAAAGAACTCATCAGAATTTTTCAGGATAATGTTAAAATTTAAAACTGAGCAATTGATTTTAGGGTGTGGCTGTATAATATGTGGTTCTGTTTCTATAAACTCCTTGAGCAAATGTGCTTTATAAGTTGGATAGTATAATGGGAGGGCAATATGTTAAAGAAGGACGTTAAAGCCAAAATTATGTAAAAGAATGCAAGTAAATTTATTTATTCAGAATGAAAAATTAGCAATTTGTCAATCAAGCATGTGCAAGGCTACAGAGAGATGGATATAATAAAACGGGCTTTCCTCTCTCCAGGAATGTCTTTCTAGCAATAAGATAGTTTTCCCAACGAAATGATTCCTTTACCAGTATAACATTTTAACATTATGCAAAATCATTCCTGTTTGATTTTTGTTTACACAACTAATTCTTACAGAGGGGAAGTAACTGCTTTTCTTCAGTCTTGATGTTCATTCTAGAAGTTTTTTAGATTATCTGCCAGACATTTACTTCACTAGTTTTTTACATTTGCTTTTTCTTTGTATTAATATAAACTAACTTTAAGTTCCAACCATAATCAATTTTTCTAGTCATATGTGAACCTAAGGATATTAGTGAATATATTACTTTATTGAAGCTAAAAATGCCCATGGCAAAATGCACAGGGAGACCTGTCTCAAAAGGTTGCTTAAGTTTTTGATTCTGTTCACTTCTGAGACACTTTTAAATTATCCCTTTTCATCAGGTGAACTATGATGGGGAACTGCACAAGCACCCACAACTGGAAGCTGATTTGTCAGCAGTTAGAGAGATATATGGGCCACATGCAGTTTCTCTCAG
>ELF1	chr6	133135707	133138703	+
CTCTTTCCCTGCCGCCGCCGAGTCGCGCGGAGGCGGAGGCTTGGGGTAAGTTGAGCGAGGCGGCAGGGGGGTGTATTGGTTATAATTTGTGGCTCGTTGCGTTCTTGCTGGGATTCGTGACGAGTATCTGGTTCTTTAACAAGTCAATGCTTTTGTTTTTTAGTGCGTTCAAGATTCAACTTCACCCGTAACCCACCGCCATGGCCGAGGAAGGGTGAGCCCAGGGGCCGGGGTTGGAGTTGGGGTCGGGGTGCGGCTGAGGCGTGGGGCTAGAGCTGGCGGAACAGGACTGGGTCAAACGGGTCGCCGTAAGCGCGTCTGTTGTACACTTAGCTTTTGCTGAGTGCAAGGCCTTATGTGGTGTGAGGATTTTAACTGATGGTTCTGATGTGTCGCGTTTAAGCATTGCTGCTGGAGGTGTAATGGACGTTAATACTGCTTTACAAGAGGTTCTGAAGACTGCCCTCATCCACGATGGCCTAGCACGTGGAATTCGCGAAGCTGCCAAAGCCTTAGACAAGTACGTGTATCAGTCTCAATACTGTGGGTTCTTGCAACCGGAACAAAACTGCCACCCAAGGGAAGAAGGCATGGAGTTCATGGTGTTAGCGCAAAAGTTCTGAATGGCATCCGTCCTACCGGAAACCTAGGAAAAGGTATCAGAACTCAGATCTATAAAGCCCACTTAAAATGTGTGGGTTGCTGTTTGGAATGGGGATAAGCACTCAAAACTACAGTGTTTGAATGATGACTTTAATTGTCGGATACCCCTTCACTCCTTTTATGAGTGAAACATAAGAGTCTGACAAACCTGTAGGTTGTGGAGCTAGTCAGTCTTATACTTATCTGGCAGATAGATGAGATGGAGAGCCACATTACATCTGGTAGTTTGCAAAACAAGCATTAATTTAATGGAATTTCAAACTCAGGTTTCAGAAGCATTTGGTCCTAGATGAATTTAGTAGTATAATAGCTGTGATTTATTTGAATTTGGGATATTTGTTAATGTATTTGAATGGATCGAGTTAATGTGTTTTTTAGGGTGGTGGCATTGACAAATCAACCTACTCTTGAGCTGAATTTAAATGCAGTTTTAAGGTTTTACAGGACAAGTTCGTTTTGGTGTAATCTAGCCAGTTCAATCCGATGGAAACGGCATTATTGTTTAATGTATTTAGTAGGTCCTAGTATGAGTCTTCTGTATTTCTATTTCGGCATTATTGCATGGCATTTCATAACTGTTCCATTAATGCCACAGTCTTTTTTTTTTCTTTTTTCTTTTTTTTTTTTGAGACAAAGAGTCTTGCTCTGTCCCCCAGGCTGGAGTGCAGTGGCGCGATCTCATTGCAACCTCTACCTACCAGGTTCAAGCGATTCTTCTGCCTCCCGAGTAGATGGAATTACAGGCACACGCCACCATGCCCAGCTAGTTTTTGTACTTTCAGTAGAAACGGGGTTTCGCCATGTTGGTCTCTGGCTGGTCTGGTACTCCTGACCTCGGGTCATCTGCCCCCCTCGTCTTCCCAAAGTGCTGGGATTACAGGAGTGAGCCATCGTGCCCGGCCTTTCACATGTTTCTTTAGGTATATGAAGCTGGCTTACAAGAAAGCTATTATGGTTGGGTTTTGGCCAGAAGTTTTAAAAATGACTTACACCAATTCAGTGTGTCAGGGACAGAGGTTTTACTGAAGACCAGTTGTAGGTTAATTGAAGATGTATATGCTCCCTAGCAGGTTCTTCAGACTCAAGCAATTTTGTACGCATTTATGTGTTCAGTGGATTGGCTGCTTATGTTTCGCAAGTGTTAGTGCAAAGATAACCCTCCTAAAATGCAAGAATGATGGATTTGGATCTGAGTTTTAGCTCCATTTTCATTGTAATTTGAATTTCAGGCGCCAAGCCCATCTTTGTGTGCTTGCATCCAACTGTGATGAGCCTATGTATGTCAAGTTGGTGGAGGCCCTTTGTGCTGAACACCAAATCAACCTAATTAAGGTAAGGCTGCTAAGGATTGTGTTGGGACTAATGTTCAGTGATGCTTGTATATGGGGGTAAATTCTGTGAAGTCTCAAGCTGTTCATTTTGTGCAGGTGTAAACATTACGTGCACCTGATACTGTCGGCCATTTTAAAGATGATTGTAGGTAGAAGCATTTTATACCTGCAGAATTGAATCCTAATTTTGACGTTGGTATACAACAAAGATTAGTAGCAGGCTTGTAGGTGATCTTAGTGCTGTACATGATGACAACTGGCTCCCTCTACTGAACTGCCATGAGGAAACTGCCATGTCACCCTTCTGATTACAGCCACCTTTTGGGTTTCATTTAATTTTGGTAGTGTTAATGTCTATTAATGTGATTTTTTTTTTTTTTAACCTTTCTCCCAATAGGTTGATGACAACAAGAAACTAGGAGAATGGGTAGGCCTTTGTAAAATTGACAGAGAGGGGAAACCCCGTAAAGTGGTTGGTTGCAGTTGTGTAGTAGTTAAGGTAAGTCACCGTTTATTCTAGGGATGAAGGTTATGCTGGGTAATCATATAAAACCTTGTATTGAAATAAGTTGAGGATCTTATAAAAGGAAAAAACTGATTCAACAGGTTTAAAGCATTTTCTGCATTTCAGGAAAAAAATAAAAGCTGTAATTTACAAGCCAGCCAATGAATCTGCTTACCTGATTGTGTTTGTGCAGACATACTTTAAAAACTGGCAATAGTAAAGCCATGTTACGAGCCTTAAGGACATTGAAGTCGTTAAGGTCCCTGAGAATGGCTATAACAAATCTTAGTGATGGGAAACATTTTTATAAGACATAGCTAATTGTTGAAGCTCCACTATAATTGATACTAATAGCTTGGTGAAATTCCTAAATATTAACAAGAAATTGCATGCGTGTTTTGTTTTTTTTAAGGACTATGGCAAGGAGTCTCAGGCCAAGGATGTCATTGAAGAGTATTTCAAATGCAAGAAATGAAGAAATAAATCTTTGGCTCACA
>ELF1	chr12	48458847	48490210	-
ATTTTATCTTCCAGGCAAGGACATTTGGACCGATCTTTTACATGTTCCACAAGAAGTGCAGCTTATAATCCAAGCTATTACTCAGGTATGACACATTACTTGGAGTCAAGGGACTTTATACCTTTTGGATTTCTTGATAGCATATCGTTTATGTTTATCATCTCCAAAAGTAAAAACATTGTCAAAAACAAGATGGTATTTTCTTCACTAAAACATCATTTGAATGGCTTTTCCTGTGTATGTGGTTGCTATGATACTTTACTGATTTTGTCTCATCCAAATACTGGTTTTCTAGTGGGAAAGTGTTTTGAGAATCTAACTGTCCATTATGCCATTGTAAAAAGCAATACAACTTTGTTTTTGACCTTTTTTTGGGAATATGTGTATGTGATGTGTGTAAAGGGTGTTTGTTTTGCGTTAATTTAAATCACAGAGCAAGTTTATTTCTGTTCTGCTTGAAACCATGAAACCTGAAAATTTATTTCTTCCTGAGCTTGTCCTTCTTTCAGGGCAGGAAATGTTAACTACATGTTTCTGTCTAGCACCTGCCACAGCCATATGCTTGCATATTCAAGGGCTTTTCTATTTAACTTGTGATCCATGACAGAAGTCAGCATTCTCTAGGCTGTTCTTATCCTGTGACCTGCCTGACTTATCTATCATCTGCCCTCTTACTAGGGTTTGGACTTCCAAGGGTCTTCTGCCCCTGCCTTGAGAAACTAAGAGTTTTGTTGGTTAGCCTCTTGGCTGTAGGACTCAGAAAGATTACAGTAGTCTTCCCAGGTCTTTTTACTCCTCATGCTTCAGTCTCCTTGCCTTACCACAATATGGGAATACCAGTTATACCATTGAAACTGCCTCAACAGGAATTTTTTTTTTTTTTTTTTTTTTTGACACAGAGTCTCCCTGTGTTGCCCAGGCTGAAGTGCAGTGGTGTGATCTCAGCTCACTGCAACCTCTGCCTCCTAGGTTCAAGCAATTCTCCTGCCTTAACCTCCCTAGTAGCTGGGATTGCAGACACCCACCACCACGCCCGGCTAAATTTTGTAATTTTAGTAGAGACGGGGTTTCACCATGTTGGCCAGGCTGGTCCGAACTCTTAACCTCAAGTGATCCGCCTGGCTCCCCCTCCCAAAGTGCTGGGATTACAGGTGTAAGCCGCTGCACCTGGCTGGATTTTTATAAGGATAAATTGGGATGATAAATATGGAATGCAGATAATAATTATTCTTGTTATTTGGCTTCCTTAGGATTCTTTGTCAGCAAGATGAGATCTCCTCCCTAAAAAGACGTTAGTAGGATGCTCTTTTAGATTCATACTATATTTAAATGTGATTTAGGTGGGTGATACTTTATCTGCCCTGGGCACTGGACTTCCATAGTATGTGCATAATTTGTATAGAAAAATCAATCAATTTTCTCAAAACGTAACTCTACTACCATTATTATTGAGAAGGCTTTTTGATGAACAGAGTCTGAAATCTGGTTTGATAGGTCAATATTAATGGTGGAGGAACAGTTGAATGGTTAATGAAATTAGATCATCAGTATTTCCATTTGAACTCAGGCTATGTTTGCTTATAATTTCATATGCCAATTTACCATTGGATAGAATCTCTGCTTTAAGTTAAAAACAATTACTTAATAATAAAGTTATATAGAAAATTCTACTCAAAGTTCCCTTCTCATAACCCAATTCTAATGTTTTATTTCTAATTTATTTTTAATTATTATTATTATTATTTTTTGAGATGGAGTCTCGCTCTGTCACCCAGGCTAGAGTGTAATGGCGCGATCTTGACTCACTGCAACCTCCGCCTCCTGGGTTCAAGCAATTCACCTGCCTCAGCCTCCCGAGTAGCTAGGATTACAGCTGCCTGCCACCATGCCCGGCTAATTTTTGTACTTTTAGTAGAGATGGGGTTTCGCCATGTTGGCCAGGTTGTTCTCGAACTCCTGACCTTAGGTGATTCACCTGCCTCGGCCTCCCAGAGTGCTGGGATTACAGGCATGAGCCACTGTGCCTGGCCTATTTTTAATTTTTTTTTGAGACAGAGTTTCACTCTGTCACCCAGGTTGGAGTGTGGTGACATGTTCATGGCTCACTGCAACCTTGACCTCCTAGGCTCATGCGATTCTCCTGCTTCAGTCTCCCGAGTAGTTGGGACTACAGGTACATGCCACCATGCCTGGCTAATGTTTTGAAAAATTATTTATAGAGGTGAGGGTCTTGCTGTATTGCACAGACTGGTCTCAAACTCCTGGGCTCAAGTGATTCTTCTGCCTAGGCCTCCCAAGGTGCTGAGATTACAGGTGTGAGCCACTGCACCCCATCTCATTCAACTCTTATTTAACTCAAGTCTCTGTGATCTCTTCCGATTATCTGTGTGTACATACCTCATACACATTGCATGATTTGACACATGTAATCTTTTTTAACTCAGTATTTTTATTTTAATTTTTTTTGAGACAGGGTCTCACTCTGTTGCCCAGGCTGGAGTGCAGTGGCACAATGACAGCTCACTGCAACCTGCACCTCCTGGCTGTGATCCTCCCACCTCAGCCCCCTGAGTAGCTGGGACTACCAGTGCATGCCAGCATGCCTAGCTAATTTTTGCATTTTTTGGTAGAGACGGAGTTTCGCCATGTTGTCCAGGCTAATAGTTATAGTTTTTCATGTGTCAACATGTTCTTTTTTTTTTTTTTTTATCATTTTCTGCTCATTTCTAATTCATGGAATTGATACGCACATCCACAGTCCCTTATGTGCAATTCCAAAATCCAAAAACCTCTGAAAACCAAAATTTTTTTTCACATCTCATTTGGCTTCAAAACCTGACCTGAGGCTGGGTGCGATGGCTCAGGCCTGTAATCTCAACACTTTGGGAGGCCAAGGCGGGTGGATCACCGGAGGTCAGGCATTCGAGACCAGCCTGGCCAACATGGTAAAACCCTGTCTCTACTAAAAACACAAAAATTAGCAGGGTGTGTTGGAGGACACCTGTAATCCCAGCTACTTGGGAAGCTGAGGCAGAAGAATCGCTTGAACCCAGGAGGTGGAGGTTGCAGTGAGCGGAGATCGCGCCACTGCACTCCATCCTGGGCGACACAGTGAGACTCCATTTCCAAAAAAAAAAAAAAAAAAAACCTCACCTGAATTCATTCCTTGGCAAAACCTACTTGAACTGACATGAAGCTGTTTATATTTTTTCTTTTTTAAAATCTCTGTAAAAATGAGTATTTTCACATTTTGCTGTAGATAACATGTTTGATTACAGAGTGCTCTTACAGATTATACTTGAAAGTGTTACCTAATATGTCAGGTTATCTTTCTAAAATTCCAAAAATTTAAAATTTGGATATAGAACTGGACTCAAGCATTTGATTTGGGATAATGGGTGTGTGCCTTCATTTGCTTCATTATTTTCCCTATGGTTTAGGTGCACATTTACCCTTACCATTTTCAGCTATTGTTAATAACATGACTTAAAAGCATTGGTATATAGAGCTTTTTTTCTCCTAAGTTTTAGTAAACCCTTGATATTCACAAAGAATATATCTAAGATTATCTTAAGTCCTAATGTAATATTTGGCCAGATTCCTTGGCTTTCTACTCAGTTACGTAATTGTTGAGAATTACATTTTTCTTATGTTTATCCTCATACCACAAGTTGATTCCCATATCAACAGTCTTACACTAAAAGCTTCATCTCTCACTTGAGTACCTTTTTTTTGGAGAAGAAAATAATTATAACAGTTACTATATATATGGTGATGATTAGAGAATAACAATAGTAAATAATAAAGTCATACTGAAATGGGATGCTAAATTACAGCTTGAAGCAGAGGACTCAAATTTGTGCCTTTAACAAATCTCATCTAGTCCCTGATCAAACAAGCTTATGGCATGTCACAGACATCAAAGGTCCCTTTCTAAAAATCAGGAATTTAAATCTGTGAACGTCAGTGGTCTATATATATTTTTTTCTTATAATGAAGTCTTTAATTAAAACCTACTTTTTACTATGGACTTTAAAAAAACTTCTTCCTCTTTCCACACTCATTCCAATTATGCTCTCTCCTTTGGATATATTCTTTTCTGATAATCCCCACATCGATTGCAGTGGTCATCACTTTGTGCCTTACCTCTTGATTGGGCTAGACACGGACCCTCAGTTTACCTGCCTTTATCTGCTGATCCTGACTTTATTGGTATTTGTCTTCTCTCTCACCCTGCTGTCCCCTCCTTCACCAGGATGAAAATGAGCAGCAAGGCCCAAACTTTAGGATCTAGGATCTGGAACTTCTCCTTTATTACTTTATTGGATTGACTTCTCTAGATCAAGCTTTTTAAAAATCTGCCTCTCAATCCACTTAAGATTAGAGTATTTAAAACATTGATTTTTTTAAAAAATAAAATTTTAAAAACTTTTTTACAGTTTACTTTGTTACAGCAAAACTTTACACGCCTGTAATCCTAGCACTTTGGGAGGCCAAGGCGGGAGTGTCACCTGAGCCCAAGAGTTTGAGACCAGCCCAGGCAACGTACTGAGACCCTGTCTCTACAAAAAATAAAAATAAATTACCTGGACATGGTAACGTGTACATGTAGTCCCAGCTACTGAGGAAGCTGAGGTGGGAGCATCTCTTGAGCCTGGGAGGTCAAGGCTGCAGTGAGCCATGATGGTGCCACTGTACTCCAGCATGGGGACAGAGGGAGACCCTGTCTCAAGAAAAAAAAATGTTTAACCCTAAACAGAGAAAAGTGGGATGAAAAGAAGTGATTTTGCTTGTGCTTAGAATCATTATCAATGTCTTCTCTTTGGAAAATATGTTACATTAGGTTACCAGAATGATACTTGGTAGGTAATATTATTTAAACATCCTGCTATTATTTTAACTAAAGTTAACAGGAACAACTGGTAGTACTTACTTTCATAGTAAGTAGTTAGCTGACACATTCTTTTTTTTTTTTTTGGAGACAGAATCTCGCTCTGTCGCCCAGGCTGGAGTGCAGTGGCACGATCTTGGCTCACAGCAACCTCTGCCTCCCGGGTTCAAGTGATTCTTATGCCTCAGCCTCCCTAGTAACTGGGACGACAGACGTGTGCCACCACGCCTGGCTAATTTTTTGTATTTTTAGTAGAGACGGGTTTCACCATACTGGCTAGGCTGGTGTTGAACTCCTGGCCTGAGGTGATCCACCTGCCTCCGCCTCCCAAAGTGTTGGGATTACAGGCGTGAGCTACCACACCCAGTCTTGACACATTCTTTTTTAATATGAAGTTTATTATATTCATAAAAGTATTGCTTGTCCCTGCAGAAAATTTGTGTAGAAAAGTAGAAAAATACCCATCACTCTATCATTAGAACATAACCACAATTAAATTTTTGGTGTATTTTCTCCTAGTTTTGTGTGTATGTATGTACACATAATAGGTAATCTTTTTTGTGGTGTTCGTAACTCTGATTTCTCACAGAAATCAGTGGTGACAGACTATCATGTTAAACTCTCACTATATGTGGCCAGGCACAGTGGCTCACTTGTATTATCTCAGTACTTTGCCGTTGGGAGACCCAGGTGGAAGTATCACCTAAGGCCAGGAGTTCGATTCCAGCCTGGGCAACACAGTGAAACCCTCCCTCTCCAAAACAATAGAAAAATTAGGCATGTATGATGGTATGCACCTGTGATCCCAGCTACTTGGGAGACTGAGGCAAGGAGATTGCTTGAGCTTAGGAGTTCGAGGCTGCAGTGAGCTATCATTGTGCCACTACACTCCAGCCTGGGCAACAGAGTGAGACCCTGCCTCAAAAACAAACAAACAAAAACAGTATCTGTAGTTTCCTCTTGGTCTGTCTCTAGCTTTGTTTGATCCCATCAGCAATAGAACACCATTCAGCAATTTCATTGGGATTGGAACCACCTTTTTCTGTTTAAACAGACTGCCTGATCTTCTGCTTTTCCCCTTGCATTTTAAAGCTGCAGTCTCTGTCACATGCCGTTGAGAATGCTACTCTGACTTATCCTTGGTCTCAAATTTCACACCTGTTAGGGTAATTTGCATTTTTGACAGACCGATGCCTCAGATAGATATCTGTATTTAGATCATGCCCTAATCAAATTTTAGCCAAAATGTGTGAGAGACAAATATTTCTACTGTTACAACTTTAAACTTAAGTATAATAATTTTCTAGTTCTTTACTAAGACTCATTTTCATTAGCATCATGTTTCTATCCTCAAAATTATAGTAATAGATGCTAAGCATAGATACTGATTACAAAGGAACAAAGTTACAATTCATTTTGAAAGTAAATTAGCTTATTTTAATTATCAGACTAAGGTCACCAACTGTTGAATTAACAAGTGCTAATACCAGCCATGACTTCTTCTTTTTTCCTATTTACCCTAAATCCTGACATCTTGATTAGCTTACAGAAGCACAAAATTATATTTTGGAAGGCTGCCTATTTGGATAGAGCATGAAAAGATACATTAAATACTTTTAATAGCATAAATTTACAATATTGCGAAAAGTTCTATAGTAATATGTTTTAAAAGAATATCTTCAAAATAATGTCAGCATTAGAAAAAAATTCCAGAAATAGAGAATTATTATTCTTGTGTTTTCACTGGAGCTCCTTAGAGTTCCATAACTTAATGTCTGAAGTTATTTTGAGGGAGCTGTTTTAAATTGTCCAATTCTGCAGATAGGGAGAGGAGGTTATAGAAATTATTCTACCACTCCTAGCTGAAACTTCAGGAGGTTTTTGATATGCCAGATTGTAATCCACAAGTTAGAAAATTCAAATAATAAGTAATTCTCAGTTAATCTGATTGTAGTAGCAAACATTGGAGTAATAATATGTTTGATTATGGCATTAGATGACTGAAGATTATTATACCAGAACCAGATATATATGATGGGTCATTCCTTGCCATAAGCCAACCAGAATAAGCAGCAATTAGGTTATCTCTGCTCTTTGAGAGAGTACCTGAGTCTTGAACATGGTAACTAAAACGAAGAAAGTGACACTAGCTGCTTAGTAATCAATAACTGTTGTTCATTTGAATTACAATTCTCACTGGCCCCCCACCTGCTTTCTTACTGGTCTGGCCTACCTTCTTTCAGGCCCAGGCCTGGGAGTGCTTGCAAGATATAGTTGGGGTAAAATGTTGACTTTTGGTGGACACCACGGAGTCACATTGATGCAGATAAGGCACATGGCTGTGGCAGGATTCAGCTCCTTCATCAATTTTCAGGTTAGTATGGCTGAATCAATTATAGTTTGTAGAAGTTCCCCTACTGCAGACTTTACTGGCAGTTGAGACTGGGATCTTTCTTCCATGAGAGAAATGGTGACATGCCACATTACTTTGGAATACAATGGTTGGTCATGGTTGCAGTCATAAGGAGAACCACCTGTAGAATTTGTTTAATTTATTCAAACTTTTATTTTTTTAGATAATCCTTCCTCAGACAGTTTTCTTGGCTCAGGCGATTTAAGAACCTTTGGCCAGAGTGCAAATGGCCAATGGAGAAATTCTACCCCATCGTCAAGCTCATCTTTACAAAAATCAAGAAACAGCCGAAGTCTTTACCTCGAAACCCGAAAGACCTCAAGGTTCGTATTTTGTCATCTTAGTTCTCAAGCCCTTCCTCAGACATAAGAGAAAGTGACTAAAAGGTAGATAGTTATTACATTGGGATTTTAAAAGAGTAACACCATTTTTGGACTTTAAACCTTAAGGATATGAACAAATCCATTTTACATTTTCAACTTCTCATTTACTTAGTGCTGAATTTTGATGATAGCCAGATCTTACTAGAAGAGAGAATTTTAAGTAAATCTTGGTGGATATGAGAATATTGGGAGCCTTCAAGATCAATATGGCTCTTGCAAATCTTAAAGTGAAAATCAGTCAATCTCCACAATTTGAGCAGGAAAGAAACATATTTTACAGCTATCAAGTGAGCAGAGACCTGACTTAAACTAAAGCAGTTCTCTACCTCATGGCATTAGTCAAGTAGACCAAGCTACTTCTATATATTAGAAAATAAAGAGTCACAGACCGGGCACGGTGACTCGTGCCTGTAATCTTAGCAATTTGGGAGGCTGAAGCAGGTGGATCACCTGAGGTCAGGAGTTCCAGACTAGCCTGGCCAACATGGTGAAACCCTGTCTCCACTAAAAATACAAAAAAATTAGCCAGGCATGGTGGTGTGTGCCTGTAGTCCCAGCTACTTGAGAGGCTGAGGCAGGAGAATCACTTGAACCTGGGAGGCAGAGGTTGCAGTGAGCTGAGATCATGCTGCTATAGCTCCAGCCTGGGTGACAGAGTGACCTCGTCTCAGAAAAAAAAAAAAAGATAGTCACAGAGAACTTTATGCTAGTTATTCCAACTTTATAAGCTCTATCTAACAAAACTTACATGGATTATTAAAGGCAGATGAAATCTGGCTTAGAAACTTTTCCCTCAGATATTTTGTTATATTAGTATTTATTATATTAGTAAACATTTCTTTTTTAAAATAGTATTTATGACTACTTAAATTCTGCCCTGGTATATTTTAGGAATGTGGGATTATTTAGTGTACTGTTTAGTCAAGTTTGAGCTTTATGGTGTTGATAGAAGCCAACAAGATGGCTTTTATTATTTTATGCACATGGACTCCAGGAATGTGTCAATACTCCCTGGGATCATGTTCCTCACTTAACTTTTAAAAAATTATACAGTAATTCACTCATACACTCACATTGTAGAAATCAACACATTACCAGCAAAGCTGAAGATCCCTTGACCACTACCCACAATCCCAATCCCTTTTCCTTGGTGTGTTTCCTTCCAAACCTTTTCCTATACCTATTTCTCTCTTACTCTTTCTTACTCATATATAGTATGATATATATGTTGTGTATACTATTAAATGTATGATATTATTTTGTCTTCATTAAAGATTTTCTATATGCATCATTTAGCAGGTGGCTTTTTTAATGCAATAAAGCCATGCTGTTATTTTAAAAAAATGTTATTACAGAAGTAGTACAAATACTTTGGGAAAGTTTAGAAAATATAGTTAAGAAAAATAAAAAATAAAAACATCACATTGCCACCAGCCTGAGATCAACTCTGTAATATCTTAGTACATATCCTTCTACATACTTTTCTCTACTTTTTTTCCAAAATGAGTTTATAGTATACATATTCTTTTGTAAATTTTGTTTTATACCCTAAGTCATATTTAAATTTTCTCAGTTGACCCAAAAGTATCTTTTATAGTTAGTTTAGTTTTGCATCTGGAAGTTATTGGCTTTGTCACTTATAACTAGAACAGCCTTTTTTTGTTTTGTTTTGTTTTGTTTTGTTTTGTTTTTTTGTTTTGTTGAGACGGAGCCTTGCTCTGTCGGCCAGGCTGGAATGCAGTGGTGTGATCTCGGCTCACTGCAACCTCCGCCTCCCAGGTTCAAGCAATTCTCCTGCCTCAGCCTTCCGAGTAGCTGGGACTACAGGTGCCCGCCACCATGTCCTGCTAATTTTTGTATTTTTAGTAGAGACGGCATTTCGCCATATTAGCAAGGCTAGTCTCGAACTCCAGACCTTGTGATCTGCCTTCCTTGGCCTCCCGATCCCTTCCTGGGATTATAGGCATGAGCCACCATGCCCAGCCTCAGCCTCCTTTTTTTAAATGACATGACTTTTCTGTATAATGTTCTACTTTTTGGATTTGGCAGGTTGCTTCCTCGTGGTATCATTATTTTGTCAAAAAATCACCTGTATTTTTTATAAGCTAGGTTTTAGATGTGACTAAAAGGTGTGCTGCATTTATCACATTTGAAAAACAAACAGTATCTTGTTTTGGTTCTCCTATTATTCATGATGCTAGACTGACCTCTGGATTGAGGAACTGACAGTCTGGTGGTTAATTGTACAGTTAGGTTTTTTCCCGTGTGACTTGAATGTAATCTAAATAATGTTACTTTGGCGTTATATGAATGATGAATTTCACATCAGCCATCACCTAATAATTAATATCATTTGCTAATACCTGATAATAGTTTTATTAGAGTTAATGAAATAATATTTTTCTAATTTTATCACTTTTACACTTCTTAATTGGCATTCTGATTGCATTTTTCCTTAGCTGGGGCTATTAGAGTCCCTGAAATGTGTTTCCTATGGGAAAGGCCTGATACATGATTAGATTTTTCTTTTTCATTACCAGTTTTCAAAGCAAGGTTTTTGTAAAATAGACACTTCATATGTTTCAAATGAATTTGTCTGTTCCTTTTTTAGTGTCATTATGGATTCAGTATTTTGTAATCCACTATAATTGTTATACTTTTAATGCTCACATTCTCAGAAATTTGGCTAGTGGAAGCCCTTTAAGCTTGCTTCTGTCTGTTTGACCTTAACTCATGAATTTTGGGTAACACCCTTGCTTTCTGTCATTGCAGGATGCCCTTGTACTGTTTCTTTAGAAGAGTAATCTTTTATGTTAAAAAAAACATGCATAGGCGCACGCATACTCTGGGAAACACAAATACAGAAGACATTGTGGAGAATCCATCATGTCTTTACCAAACAATTGCACTGCCCTTGCCATCTTTTCCTAGCTGCATCCACTCATCCTAAGAAAATAAGCCTGTTCCTAAAATTCTAAGTCCTTGCTCATTTCCCCATTCTTTTTTTTTTTTTTTTTTTTTTTTTGAGAGAAGCAAGAATATGACTGTAATTTAACATCAACAATGACACTGTGTAACAGCACAGGGAAGAGGTAGTGGAGAGAGATGGTCAGGCTTCCTGTTCCTTAACCAGCCTTGATTTTAACAGCAGAGCCCCAGCAACCTAGAAGCGCCTCACCTAGCCTCTTAATGGAGTGGGAAGGGGCAGGGACTTGGAAATTAGAGGCTCAAAATGTAAAGAAGGCTGATGGCAAGCCTGGGGAGAGGCCTGAGAATGAGGGAAGGGCTGAGGGCTGTGAGGAGTCCTCACACAAAGACCCTAGCACAGGTCTTCGGCAGTGAACATGCCCCTGGCCCTCCGCAGGGTGGAGTCCTTGGCGTCCTCATATGGGTGCTCCTTGGAGGGGATCTCCAGGACAGTAGGGATAGAGTGCTGGTGGGTGTCCAGGGCATGCTGCACCATCTCTGCGATGTACTGGTTGATGAGGATGATGCCAGTGTCATCCCGGTTTAGAAATTGCCGGAAAGTGTCTTCGATCTCATTGATGGTCGTATCCTTCTCCACCACCAGGAAATTGGGGTGGCAGTTCTTGTTAAGCTCCCCTATGCTGCCCAGCAGGAAACCAGTCACCGTGTCCTTGTCTCTGATCACTGCGATGAGCTTCCTTCTCCCCGCCATCCCTGCAGCCAGGCAGAGCTCACCCCAGAGCACCAGAAGCCACTCTCATTTCCCCATTCTTAACACACGTACAAACCCAAGAAGACTTAAAGAGAATTATGCACTGTTTGATTTTCTTTAGATCTTGTCTGATTTGGATTCAGACCACATGTAATGATTTTAAAGAGTTGATTTCATTGAATTTAGAATATTCAGCTGTGTTTCTCTAGTCTGAGTCTTGAAGAAAAAAGAAAATGTATTATGCTAAGAATAAGTACCTCAAACTTTCCAGGTAATGATAAATGAGAAAGAGCACATAGAAAAAACTCAAAATTGGCTGGGTGCTGTGGCTCACATGTGTAATCCCAGCACTTTGGGAAGCTGAGGCCGGCGGATTACCTGAGGTCAGGAGTTCAAGATCAGCCTAGCTAACATGGTGAAACCCTGTCTCTACAAAAATACAAAAATCACCTGGGTGTGGCGGCGGGTGCCTGTAATCCCAGCTATTCGGGAGGCTGAGGCGGGAGAATCACTTGAACCTGGGAGGTGGAGGTTGCTGTGAGCCAAGGTCGTGCCACTGCCTCCAGTCTGAGTGACAGAGCAAGATTCCATCTCAAAAAAAAAAAAAAAAAAAACTCAAAATTAGTAAGCCTTAGATATAAGACAGGGTTTTTGAGTTCACAATATTCTTCTTGCCAATTTGCCAATTTTTCCCATTAGATAGTATAAAGAGACAAAAAATTCTTCAGAGGAAGTAAATAGGCCAGAAGGAGAATTTAATGACGCAGCCTAATAGTTGTTTTTAATGAAGGATGGGAGCCCTCTGTTGGTCTTTAAGGAAATTTAAAAATTCAGTTTAAAAGCTTAGTTGAGAGGCTTCAGCCTTTATGCATTTTTACATATTTAATCTTAATTTCCTCCAACAGGCTGGGTACAAGGGGTACAGGGAATAATAGAAAATGTATGTGTTGTTAGCATACCTGGAACCCAGGTTTTTTGAAGACATCTAATCTGTTATGCTTTGTCATACCACAAAACTATATGGTTTCTGACCAAAATAAATTCTAGATTGTGGATCTAAAAATGCAGTTTTAAGTGTTTGATAATTTTGACAATGTAAGATCTTTTAAGTGGCAGAACCTGATGCAGCATCCTTATATATCATTTATTCATTTATTGTATCTTTCCCTCAAATGGGAAACCTATTATTTTACCTGTTTTGTTTGGTTGGTTTTATATTTTGAAAGTGAAAATAATCTCTAGGTTGGATTTATTTTACTTATTATCTGTTCTTATCTTTCTTACAAACTCTTTTTTTAGTGGATTATCAAACAGTTTTGCGGGAAAGTCAAACCATCACTGCCATGTATCTGCATATGAAAAATCTTTTCCTATTAAACCTGTTCCAAGTCCATCTTGGAGTGGTTCATGTCGTCGAAGTCTTTTGAGCCCCAAGAAAACTCAGAGGCGACATGTTAGTACAGCAGAAGAGGTAAGGAAAACGTGTGACAAAAGCTACTAAAAGTTAGGATCTTTCCCTACATTGAGCCATTTGCTCCCTATTAATAATTAGTTGTTTAAGAACCATTCTATTTTATCCTTCCTGTGCTTTTTCTGTCTGAATTACTCTTTTTGAGTGTTATCATCTATTCTAAAGAGATTAAAGAGGTGTTTTAGCAGGACTTCATTATTTGTCTTACTATTATATCTTCTATGCCTGCTGGACAGCTGACTTTACTTAATCTTTAATGTTGCCTGAATGGTTTCTCATACATCAAAGTATCTCTCTTTGATCTTTGCTAGACCCTTCCTAAACCGTTGTCTCCTATGGAAAAATTGTTACTCTTCCTCCGTAGTTTTTGATAAAATTTTATTTCAGTCCACGTGACGTGGCTCATGCCTATGATCCCAGCACAGTGGGAGGCCAAGACAGGTGGATCACTTGAGCCCAGGAGTTCGAGACGAGCCTGGGCAACATGGAGAAACCCTGTCTCTACAAAAAATATAAAAATTAGACGGGCTTGGTGGCTCATATCTGTACTCCTAGCTACTGGCGAGGCTGAGGTGGGAGGATTGCTTGAGCCCAGGAGGTCGAGGCTGCACTCGACTTGCTTTGTGTCACTGCACTGCAGCCTGGGCATCAGAGTGAGACCCATCTCAAAAAAAAATTGTTTTTTTAATTTGATGAAATACCTATTCTTCTTACCAGGAACAATTTTTCTTCAATATAAGAGAAAAATCAAAAAGCTAGTTAAACAATATACATCCTTTCATTATGAGTAAGACCTTTTTTGAAGTTACAGACTCCTGAAAAGAAAGATGTTCTGTTGACACTTGGGTTGTTATATTAATTCAGTAAACCTAAAAGAAAAAGCCAATTTTGTGAATGTAATGTAGCATATAATTTGCATGATAGGATGTGTGCACATATCTGTTAGATTACATATTTAATGTACGTCTAATGCTGTGGTTGCTTGGAGATACAAATGAATAATAATTACCTTGCATTTAAATAGCATTAGAGCTTCCAGTGTACTTTCCACGTGTATTATTGTTTTTAATCCTTTTAACTCAGCAAAATAGGTAGAGATGAGGTAATAGTCATGTTTTACAGATTAGGAAAATAAGGGTCATAGGTCACATGACTAGTAAATGGCAGGCCTAGAACCCAGAACTTCTGAAGAGGTTTGGTCAAGTATGCTTTCTGTTATACAACACAGCAATATGGTTCCTGCCCAATGAAGCTTACTGAGCATGGAGTCAAGAATACAGCATTACCTGCTAAATAATTACATAATTTGGTAATCAGTGATCTCTTAGGTGGCAAAACTTGATTATTTGTGATATGGTTACTAAAAATGCTGTGCATATTTTTGGTTTAAAGTTTGTATTGAGGCCGGGCATGGTGGCTCATGCCTGTAATCCCAGCACTTTGGGAGGCTGAGACGGGCGGATCACGAGGTCAGGAGATGAAGACCATCCTGGCTAATACAGTGAAACCCTGTCTCTACTAAAAATACAAAAAATTAGCCAGGCGTGGTGGCGGGCGCCTGTAAGTCCTAGCTACTCGGGAGGCTGAGGCAGGAGAATGGCGTGAACCCAGGAGGCAGAGCTTGCAGTGAGCCGAAATCGCGCCACTGCACTCCAGCCTGGGTGACAGAGTGAGAAGCCGTCTCAACAACAACAACAAAAAAAGTTTGTATTGAATCTAAAACATTTGGCTGGGCATGGTGGCTCATGTACAATCCCAGCACTTTGGGAAGCAAAAGCAGGAGGATTGCTTGAGGCCAGGAGTTTGAGACCAGCCTAGGCAACATAGTGAGATCCTGTCTCTACAAAAAAAAATTAGCTGGGTGTGGTGGCAGGTGGCTGTAGTTCCACCTACTCAGGAGGCTGAAGCAGGAAGATCGTTTGAGCCCAGGATTTCAAGGCTACGGTCAGCTGTGATTGTGCCACTGCACTGCAGCCTGGGTGACAGAGCAAGACACTGTCTCAAAAAAAAAAAAAAAAAACGAAAAAACACCAACATTCAAGTGGAGGGTGGCAGAACTAGTAAGTCATTTAGCAGGGCAAGGGATAGACAAGAAACTGGCAACATTTGCCTTTGATGACAAAGCTGGACAACAATGATGAAAAGGAGATTTTTTTTAACAAAAAAATTTTTTTTGACATTACACAAATTTTCATGTCATCGTTGTACAGGGGCCATGCTAATCTTCTCTATATAGTTCCAGTCTTAGTATATGTGCTCCTAAAGTGAGCCCAAGATTTATTTTTCATTATACCTTTTATGCTATTGAATTTTATATTATATTTACATTATTTTATGCATAAATAATTACTGGAGTTGTGGGGTTTATGATTATGCTGGATTCTAGACAGCCTAAGGGGTGCAGAGAGACTTTGTGGAGGAGACAACAGCAGCATGACAGCTGGGTACAGGGCTCCTAACCCTCGCCTGCCCCATGTTTCTGTTGCTCAGGCTCACCAGGATCCTTTAATTCTGTGTTCATTGTAAGTTTGCCATTCACCCACCAGCTCTGTGGACCACTCAGCCTTCCTTCTTTTGCCTCCTCTGCCAGCCTGAGGACTGGGGGTTGCTTGGGCAATTTTACCCTTCCAAACAGCCCTCCAGGCCACAGGTTGGGTCAGTGGAGAACATGAAGGTGGAGTTCTCCTTCCTCCTGTAGTGCAAAGAAGATGCTAAGAATCTATTCTATGAAATGAGCGATGCGGGAAATTTTGCCTGTTTTTAGTTCTATATTCTCCTAATATGAAAGTCAAGCTACCTGTACTACTATATGGCTTACAGAATAAGCCATATAACATGAATAATACAAAATATTGGGCCAAACTTTATTATCAGACTTTCAACAAATTTATTTAGATGTTTATTTTTGGATATTACAAATAATTCGGATATAATACTTTTTAACCCTGGGACTAAATTTACTGATGGGAACTTACAAACTGGATGAAAAGTCACTTTCCGTGAAACGTTGGGATCCTCAGCAGAGGTACATTTGGTTATGTTAAAGGAAGATGTATTAACCTTAATGCCGGATTTGTCCATCAACTTCAGGAATATGAAGTCTTCTACAAAATTAACAATTAAGATGATGTCACCACTGCACTGCTCAGTCTTACAACAGAGGTTTGAAGAGAACACATGAAGAAGAATTTAGAAATATGCAAGTAGTGGCTGTGCAGAATGGCTGATGCTCAAGAGGCAACATCAAAAAGCTGTGCTATTCAGTAGGGTAACGGCTAGCCACAAGCACTGTTTAAATTAATTCAAATTCAAATTGAAAATTTAGTTACTCAGTGACACTAGCCACATTTTAAGTATTCATTAGCCACATGTGGCTAGTGGCTACCATATTGGACAGGGCAAATATAGAACATTTCTATTACTACAGAAATTTCTGTTAGATAATGCTGTTATAGAGGATATAAAGTTCTGTTTGGAAAAGAGAAAATACTTGTGACAATAAAAATGTAAAATGGCAAAAACACAGGTAGTTTCTTTTCAGTTACATGTTGCTTCTAGACACGCTTCTTTGCAAATTATTGAGCAACATTTTAAGATACTGGACTTTTGTAATAGGTGACAGTGATGGTTTTATACTTTTCTTAGAACTGCTTTACAGTGTTGTCATAAGTCAAGCATTTGGGACTCAGAAAATTATTGAAATTTGCACTTTGCATATTTTATATGGTATAAAGTTATTACTTTAAACAAAATGAAAATTAGGAGTATTATTTATAAAGTTATTGGTGGTAATTTATAAAAAAACAGTTTACTAGTGTCCTAAAAATTATTTTGTGCTCTCTATTAAAGTTTTATAATTTTATAGTTCTTTTATGATGGAGCCTTTTATAGAAACATCACCTAACTACAGGACTCTGTCCCTTTTAAAAAATATAATTCAGCACCTTAATTAATTATTTTTATACTTCAAAACACTCGTCTTAGGGTTTTTTCAGGTTTTAAAACGTAACATTAGCTAGCTTCTTTAACTTTATCATGCTATGCAATTATTGCTTCCTTTACTCTTAAGATCCTAATTTTCTTTTTTTATTTGAGACGGAGTCTTGTTCTCTTGCCCCAGCTGGAGTGCAGTGGCGCGATCTCGGCTCACTGCAACCTCCGTCTCCCGGGTTCAAGCAATTCTCCTGCCTCAGCCTCCTGAGTAGCTGGGACTACAGGCGGGCAGCACCGTGCCGGGCTAATTTTTTGTATTTTCAGTAGAGACGGAGTTTCACCATGTTAGCCAGGATGGTCTCGATCTACTGACTTCATGATCCACCTGCCTCGGCCTCCCAAAGTGCTGGTATTACAGGCTTGAGCCACCGTGCCCAGCCCCTAATTTTCTTATTCAGTAAAGAACAGTTAGGGCTTTCTTTAATTTTAATTTTTTTTTTAATTTTATGAAATAGAGTCTCAGTGTGTCACCCAGGCTGGAATGCAGTGGCGCAATCACAGCTCACTGCCGCCTCAACTTCCTGGCTCAAGTGATACTCCCTCTTTTGCCTTCTGAGTAGCTGCAACTACAGGCACATGCTAATATGCAGCTAATTTTTAAACATTTTTTGTGTAGAGACAGGGTCTCACTTTGTTGCCCAGGCTGGTCTCAAACTCCTAGGCTCAAGTGATCCTCTGCCTTGGCTTCCCAAAGAGTTGGAATTATAGGAGTGAGCCACTGTGTTTAACAACAACAACAACAAAAACAGTTTAACAAGTAATTTACAGAGAAAGATGTTTTCTTTTACTGATAGTACCAGATGGTCCAAAAAAGAATTTTGTTTAAAGTTTTATTTAGGTAACTTTCATTTTGGCAAAGCCAAAAAAGTTACATGTGTTCTTTTGGGAAAGGAAGAAATAAGATTGTCAGTTAGCTGGGCGTGGTGGCGGGTGCCTGTAATCCCAGCTACTCAGGAGGCTGAGGCAGGAGAATTGCTTGAACCCGGGAGGCGGAGGTTGCAGTGAGCCAAGATCGCGCCACTGCACTCCAGTCTGGGCGACAGAGCAAGACTCTGTCTCAAAAAAAAAAGAAATAAGATTGTCACTTTTACTGACAACATGATCTTATATATAGAAAACCCTACAGACTCCACCAAAGAACTGTTCAAACTATTAAATGAATACAGTGTATGTGTATGTGTGAATATATATGTGTATATATGTGTGTGTATATGTATAAGTATATATGTGTATGTGTGTGTGTGTATATATATATGTGTGTGTATATATATATATATATAAAATCCTACAGACTCCACCAAAAAACTATTAAATGAATACAGTATAGTTGTAGGATACAAAATCAACACACAGAAATTAGTAGTATTTCTATGCACTGTTAACAATGAACTATGCAAAAAAGAAGCCAAGAGAACAATCCCATTTACAATAGCTACAAAAAACCAATCAAATTTAACCAAGGAAGTAAAAGACCTACATACTGAAAAACATACAATGTTGAAAGAAATTGAAGATACAATTAAATGGAAAGCTATTCTGTGCTCATGGATTGGAAGAATTAATATTGTTTAAATGGCCATACTACTCAAAGCAATCTCCAGATTCAGTGCAATCCCTATCAAAATTCCAATGTTATTTTTCATAGAAAAAAATACTAAAATTCATATGACCACATAAATCCCTGAATAGCCAAGGCAATTATGAGCAGAAAGAACAAAAAAGAAGCTACCACACTAGCTTATTTCAAACTATACTACCAAGCTATAGTAATTAAAACAGCATGGTATTGGAAATAGACATCAGCCAATGAAACGGAATAGAGAACTTAGAAATGAACCCGTTATGCCTGTCGTGGGGTGGGGGGAGTGGGGAGGAATAGCATTAGGAGATATACCTAATGTAAATGATGAGTTAATGGGTGCAGCATACCAACGTGGCACATGTATACATATGTAACAAACCTGCATGTTGTGTACATGTACCCTAGAACTTAAAGTATGACGAAAAAAAAAGTGAACCCGTTATATAGCTAGTTGACTGATTTTTGACAAAGGTGCTAGGACTACAGAAAGGGAAAGGACAGTCTCTTCACTAAATGGTGTTGGGAAAATTATATTTCCATATGTAGAAGAATGAAATTAGGTCCTTATCTCATACCATATGCAAAAATCAACTAAAAATGGAATAAAGACTTTAAGACTAGAAACTCTAAAACTGCTAGAAGAAAACAGGAAAAACTACACGACAGTGGTCTTGGCACTGATTTTTTTGGATTTGCACGCAAAGTCATAGGCAACAAAAGCAGAAGTAGGCACATGGGAGTACATCAAACTAAAAAGCAAAGGAAACAATTAACAGTGTGCAGAGACAACCTACAGATTGGGAGAAAATATTTGCATCCATTCTATAAGGGGTTGATATTCAAAATATATAAGGAGCTCAACTCAATACCAAGAAAACAAAACTGTTAAAACATAGGCAAGACATTATCCTAGGCAAACTGATGCAGAAACAAAACCAAATGCTGCATGTTCTCACTTATAAGTGGGAGCTAAACATTGGGTACAAATGGACATAAAGATGGGAATAGTGGACACTGGGGACTACAAGATGGGAGGGTGGAAGGAGACCAAGTGTTAAACTACAAATTGGTGGCTGGGCGCCGTGGCTCACGCCTTTAATCCCAGCACTTTGGGAGGCCGAGGCAGGCAGATCACGAGGTCAGGAGATCGAGACCATTGTGGCCAACATGGTGAAACCCCGTCTCTACTAAAAATAATAAAAAAAAATGGCTGGGCGTGGTGGCGCACACCTGTAGTTCCAGCTACTAGGGAGGCTGAAGCAGGAGAATTGCTTGAACCAGGGAGGTGGAAGTTGCAGTGAGTAGAGATCGTGCCACTGCGCTCCAGCCTGGTGACAGAGTGAGACTCCGTCTCAAAAAAGAAAAAAAAAAAGCAAAAACTACATATTGGGTGCTGTGGCTCATGCCTGTAATCCCAGCACTTTGGGAGGCCAAGGTGGGCGCATCACTTGAGGTTAGGAGTTCGAGACCAGCCTGGCCAACATGGTGAAACCCTGTCTGTACTAAAAATTAAAAAAAAAAAAATTAGCTCTGTGTGGTGGCGTGCACCTGTAGTCCCAGCTAGTCCAGAGGCTGAGGCAGGAGAATCACTTGAACCTAGGAGGTGGAGGTTGCAGTGAGCCGATATGGCGCACCTGCACTCCAGCCTGGGCTGGTCAGGAGATCGAGACTATCCTGGCTAACATGGTGAAACCCCATCTCTACTAAAAACACAAAAAATTAGCTGGGCGTGGTGGCGGGCGCCTGTAGTCCCAGCACATATCGAAATATCACAGTACGAGATGGTGCTAACACTGACATAATGTTTAAAATTATGTTTTGAGGATTGGTGGTTGTATTAAACTGTATATAAGATTAAAAATAAATTGCCAGGGCATATTACTAAGTGCTAGTGAACATAGCCCATTGAGTCAGGGGACCTGTATAGAACTGATGCTTTACCAGAGTTGTAAGTCCTTATGTAATCTGGTTCTGTGTCAGGTGATCTCATTTCTTCCTACTCTTCTGATTCACATGGACCTTACTATTTTTGGAACGCATTAAGCACCTTCCTCTCTCAGGGCTTTGCATGTGTTGTTCCTCTATTTGGAATATTCTTTTATATATTTCTAGGACTGACTTCTTCCCTTGGCTTTAGGTTTCTGCTGAAATATCACTTTTTTTTAGAGAAATCTTACCTGTTCCTGCTGCTCTCCTTCCATCACTTTCCATTCTCTTACCCTTTAATTTTCTGCATACTACCTGACTGGTTTTTTGTTTGATTCCTTTCACTGCAATATAATCTCCACAAGGGCAGGAACTTTATTTTATTTGATGCATTCATTATCTTTAGTGACTGGAGCATAGTAGGTGTTCATGTCAATGAATGAATGTTAGGAAGTATATGGTTTTCACTAAATGTAGTATTGGGTCTTACAGGAAAAATAAATACATGTTGGAGATGAATATTGTCTCTGGAAAGTACCTGCACTTAAATAAAATAGGAAACTGTTGGCAAGATACTCCACTCTGATTTTGACTAGTCTGGTTACTTCCTTGTGATTTTTCTAACAGGTTTCAGGAGTCAAGGGATTTGTTGGAATCCTAATTTAGAGGCCCTTTTTTTCTGGGACTCTTTTTTGACTCAGAAGTGATTACCTGCTGGCTTTCTGGTTTTATAGCCTATAGTTCCTCTGCACTATTATTTAAATATATGTTCCATAATTTTTCAAAGTATATTATCTGGTATTTACTCAACCTGTCTTTTACACACTTGATAATTTTTGTTTTGTTTTGTTTTGTTTTGTTTTGTTTTGTTTTTTGAGACAGAGTCTTGCTCTGCCCCCAGGCTGGAGTGTAGTGGCACCATCTTGGCTCACTGCAACCTTCGCCTTCCAGGTTCAAGTGATTATCCTGCCTCAGTCTCCCCAGTAGCTGGGACCACAGGCATGTGCCACTACAGCCAGTTGGTTTTTTTTTTTAAGTTTTCTTTTGTAGAGTTGGGGTCTCACTATGTTGACTGGGCTGGTTTTGAACTTCTAGCCTCAAATGATCCTCCCCGCTTGTCCTCCCAAAGTGCTGGAATTACAGGCATGAGCCACTGTGTTAGGCCCATAATTCTTAATTATCTTAAGGATTCTGCCTGAGCTTTGGCAGAGCTAGGATTCTGTTTACATGCTAGTTTGAGAAATACTTGCCTTATTGGATGTGTTTAAACTGTTTTTTTTTTTTGTTTTCTTATAGACAGTTCAAGAAGAAGAAAGAGAGATTTACAGACAGCTGCTACAGATGGTCACAGGGAAACAGTTTACTATAGCCAAACCCACCACACATTTTCCTTTACACCTGTGAGTCACAGAAGCATATTTCAGATGAATTTAATTCTACAATTTATTACTTGATATTGAAACAATATTCTTCTCTTGCTAGGTCTCGATGTCTTAGTTCCAGTAAAAATACTTTGAAAGACTCACTGTTTAAAAATGGAAACTCTTGTGCATCTCAGATCATTGGCTCTGATACTTCATCATCTGGATCTGCCAGCATTTTAACTAACCAGGAACAGCTGTCCCACAGTGTATATTCCCTATCTTCTTATACCCCAGATGTTGCATTTGGATCCAAAGATTCTGGTACTCTTCATCATCCCCATCATCACCACTCTGTTCCACATCAGCCAGATAACTTAGCAGCTTCAAATACACAATCTGAAGGTAAACATGGTATCATATAACTACATTTTTAGTCCTAATAGCCAATTAACTGTTCATTAGCTCATTACAGGCAACATTGTAATATACATATAAATAAATGAGCATACCGAATCTGAAAATATGAAGTCCGAAATGTTCCAAAATCTGAAACTTTTTGAATACCAACATGATACTCAGGAAATGCTCAGTGGAGCATTTGGGATTTTGGATGTTTGGATTTGGGATGCTCAAATTGTATAATGCAAATATTCAAAAGTCCAAAAAATCCAAAATTTGAAACTCCTGGTCCCAACCATTTTGGATAAGGGATACTGAACTTGTAAGACATGTACTTACATACTTTAAATACATATGATTCAGTTAACCATGCTGTGAGTAAACTAAATCCACAAATAGGATATTCTTTTTTTCTTACCTCAAGATGCAAATGATTTGATACATTTTATTTAAACAACTTCCTAAGTACAGGCTAGAGTCAAAGTATATATACTCAGCCCAATTGCTTCAGCACTTTCTCTGTTTCTATGACTTTACAGTGGTAAGTAAGAATTCTGAAGTTGTAGGAGTTTTGAAACATCAGATAAATACTGAAGCTTAAGTACTTAGGTTTGTGCGTTTTAGAATGATTGTCAGCATTGGAAGCAAAAAGTTTTCTACGTAACTTTCAACTAACTGAAATATTCACTCTCTTTGCATTCCAGTTAATTAAGGTTTTGTCGTGATAGGTTTGTTTCCTTAATTTCCCCCTTCTTTAGGTATGTATTATGTATCAATTTATGGTATGTACTTAGGTATGCAACTTAAAACAAGTTATAGGTTAAATGGTTAAACATCAGGGATTTTTTGATAGATGGAGCACTAGTCTTTCCCCTCCTTTCTCAGGTTGTTTGAGGTTTTTTTTTTAATCTATTTGTACTTTGTGAAAATTCTCACTCAGGATTAAACTTTTTGGTAGCATCATTGTATAGCTACACATATCCATGAAGACTCTTGTTATATTTTGTGAGGTGATGTACTGAGAACTGTAAAGGAAAAAAAAAAGCCAAAAAACCCAAACTCCTTTAACCTCAGAAACATACATTGTGTTGCAGATACTTAGATACAACTAAGTTGAAACAAATATACTACATTGCACTGTTTAATTACTTTCCTTGTACCATGTAATAAATACTCTGAGGTTCTAATGACAGCACTTTAGAAGAACATGATTCCTGCCTTTGAGTAGTATTCAACAGAGAAAATACATAATAGAATGATAAAATTTGTACTTTTTAGACACCTCCTGGGGTGCTATTTCCTTCCCTGTCCCCCTTCCCTCCTTCTTCCAGTTTCTTTCCCTCTTCCATTCCCCCACCCCTTCTTTCACCTAATTCAGTCGCATTGTAGATCATGAACTACAGTAGTTCCCCCTTATCTGTGGGGGGAGGATATGTTCCAAGACCCGCCCCCCACCAGTGGATGCTTGAAACCATGGAGAGTATACTATATATACCATACCCTATATACATCATGTTTTTTCCTATACATACATACTAATGATTATAAATTAGGTGCAGTAAGAGATCAACAATAATAACTAATAACAAAAATTATAACAATATACTGTAATGAAGATGTTACTTTTTTCTTATTAAATCAAAAACTTTAACCTTTTCACTTAAAGGAAGTAGTGTTTTTTGTTTTTGTTTTTGTTTTTGTTTGTTTTTGAGACTGAGTGTCACTCTGTTGCTCAGGCTGGAGTACAGTGGGACCATCTTGGTTCACTGCAACCTCGCATGTCCTGGGTTCAAGCGATTCTGCTGCCTCAGCCTCCTGAGTAGCTGGGATTACAGGTGTGAGCCATTATGCCCAGCTAATTTTTGTATTCTTAGCAGAGACAGGTTTCACCATGTTGGCCAGGCTGGGGAAGCACTTTTTACGGCTTCTCTTTGGCATACCTGAATTGCCAACATCATTACTTTTGCCTTTTGGGGACATTATTAAGTAAGGGTTACTGAACACAAGCACTGCTATACTGAGACAGTCAATTGGATGACTGAGGTGACTACTAAATGACAGGTGGTGCATACAACATGGATATGCTGGACAAAGGGATGATTTCATGCCTGAAATAGAGCTGGATAGAGATTTTTATCACATTACTTGGAATGGCATGCAATTTAAAATTTACTAATTATTTCTGGAATTTTCCATTTAATATATTTGGACCGCAGTTAACTATGCGTAACTGAAACCATAGAAACCAAAATTGCAGATAGAGGACTACCATGAAGACTTTTAAGGAATCCTGCCATGTTCTTGTTCTCCTGAAACAGACAGGAAGCACAGGGAGCAAGTGCAGCCTAGGAGGAAATTCTGAAGGGCAAATATGTTTGTTATTTCCCAGGGATTTTCTTATTTGTGAAGCAAATTCTTCACTAAGACCTATTTCTGTTCTCAGTGACAATGGACTTGCCTCTCTCTCTCTCCCATCTAACCTTTGTTCTTATGTTATTTTTGTGGAAATAAAATATAGCAAAGTATGGGAACTTAAACTAAGATATCTAGAAAGTATAACTTTGTGGAGTTTTATTACTAATGAAATGCTCTTGTGTTTCTTTAGGATCAGACTCTGTGATTTTACTGAAAGTGAAAGATTCCCAGACTCCAACTCCCAGGTAAACTTTGGAAAAAGCTTGTTCTTTATTAATTAATTAATATATCTTTTTGAGACGGAGTCTCGCTCTGTTGCCCAGGCTGGAGTGTAGTGGCGCGATCTTGGTTCACTGCAACCTCCACCTCCCTGGTTCAAGCAATTCTTCTGCCTCAGCCTCCCGAGTAGCTAGGATTACAGGCGCCCGCCACCACGCCCAGCTAATTTTTGTATTTTTAGTAGAGATGGGGTTTTGCTGTGTTGGCCAGGCTGGTCTCGAACTCCTGACCTCAAGTGATCCACCTGCCTCGGCCTCCCAAAGTGCTGGGATTACAGGCGTGAGCCACCATGCCTGGCCTAAAAGTTTCTTCTTAACATATTGTTTTCCCTTTCTTTAATCACAGCTTTTTCACTAAAAGTTACATAATGTAAAACTACCTCAATTCAGACCTTTCTCACGTATTACTTGAATTATTTTAGTGGCTTTATAATTGTTCTTCCTTCAGCCTCTATTTTGTTCTTCATTCCGTCTTCCACCATACCATGTTCTTGAAACAATTTTTCTGCCTTGCTCTTTTTTCATTTGTTTTTGTTTTTGTTTTTGTTTTGAGACAGGGTCTTGCTCTGTCACCCAGGCAAGAGTGCAGTGGCACAATCATGGCTCACTGGAGCTTTGAACTCCTGGGCTCAAGTGATCCTCTTGCCTCAGCTGGGACCACATATGCATGCCACCATACTTGGCTAACTTTTAAATTTTTCTTTTGTAGAGACGGGATCTTGCTATGTTGACCAGGCTGGTTTTGTACTCCTAGCCTCAAGCGATCCTCCTAACTTGGCCTTCCAAAGTGCTGGGATCGTAGGTGTGAGCCACTGCACCCGGCCTGCTGTGTTCTTTAGTCCATCTTCCATGCTGCAATCAGAGTGATCTTTCAGAATTCATGTCTGATCATTCATTAAAGGGGTTTAATGATTATTTGTTAACCTCCTTCAAGGGTGGTTTATCAGACATTGAATTAAGCTCAGGCTCCTTACTATGGTATACAAAGCACTTCTTTCACAAGCCTCACTTTCTCACTTTTAACAAATATTTACTGAGAGCCTACTGTGTGCCAGGTACTAGTATAAATATTGAGGATAATAGGGAACAATGTGAAGTCCCTATTCTCAAGGAGCTTGCATTCTACTTGAGGGGAAGGATGAAGGACAATGTGAAGTCCCTATGCTCAAGGAGCTTGCATTCTACTTGAGGGGAAGGATAAACAAATGTATATGCCTTGTGATAAGTGCTATGAAGAAAATTGAAGCAGGGTAATATATAGAGTAGGATTGGGAGGATACTATTTGTATAGGGTGGTCATGGAAAGTCTCTGATAAAGTGACTTGAGCAGAGACATGATGGAGGTAAGAGGGAGCCATATGGAAATATGGGACTCTTTCATGTGTTTTTATAAGCTGGACTATTTTCAGTTTGCAAATACAATAAGCATTTCTTACCTTCACATTCAGTGTTCTTTTTGCCTGGAATGTCCTCCGTACCTCAACTTTGTCTGTCAGTAGTGTTTTATCTTTTAGGTCTCAACTCACATGTGAACTTCTGCATGAAACTTTACTTATCTGGAGGTATCAAATACTTCTTCCTCTGTAATACAGTAATAGTAATCCATAGTAACCATTACTATGATTGCTATGCCTTTGCCATATATGGCTTTGGGAATTCAATTGCTAGGATGAGAATAATATCAGTTTTCCGTTGAGAAGATTAAGAGTAATGAAATATTCTTTCTCATCTCAGTTCCCCTACTTCTTTGCAGCTCCCCATATGTTCTAAGCTTTAAATATTTCTTAAAATTCTCTATTTGTTAAGTCTTTTGGGGAGACTTCATAGTTTGGATTCTTTATTTCTTACATCTTTTTTGGAGTCAGATCTGCCTTCTGATCTTGGGTTGGAAAAGGCTTCATGTAGCTTTGGACAAGTTACTCTTATGAACCTCAGTTTCCTTATCAATAAAATGCCAGTATTGATACCTTACACTTAATTGTGAAGATTAACTTACAGATAAAACACTTATTTTTATAAGTGCTTCACATGAAATGCCACAAGATGCATGCAACTTTCTTGGGAAGAAGTTGATCTCTCAGGTAAAGAGTTGATCTCAGTTCCTTAATGGTTCTTTACTAAGACTGCCTTTCCTTTACGGAGGATTTCCCCTAGTGATGACTAAAGAATGAGATGGCAGGAGAAATGGTCTGTTGGGTAAGGCTGTTTGAGCAATGCTCTTTGTCAAAGTTGGTGCCTACTCTGCTGAGGCTTGGTTTATTGGCTCTCTACTCTTAATTCTCCACTACTGCCTCTCAGTTAAGTTCCAGTAATGAAGATCTGCTTTTATTTCCCAGAATATGCTATGCTGTGTCATACCTCTTTGCCTTTATACATTCTGATCCTTCTGTCTGGATGTCCCTTTCTCTCTCTGTCTACTTGGTAAGCTCTTATTTTGCTTCCTTTTCTTTCTTTCTTTTTTTTTTTTTTTTTTTTTTTTTTGTGACAGAGTCTTGCTCTATCATCCAGGCTGGAGTGCAGTGGCACAATCTCTGCTCACTGCAACCTCCGCCTCCCGGGTTCAAGTGATTCTCGTGCCTTACCCTCCAGGGTAGCTGGGATTACAGGCATATGCCACCACACCCAGCTAATTTTTGTATTTTTAGTGGAGATTGGGTTTCACCATGTTGGCCAAGCTGGTCTCGAACTCCTGACCTCCGGTGTTCCACCCACCTCAGCCTCCCAAAGTGCTGGGATTACAGGCATGAGCCACTGTGCCTGGCCTTAATTTTGCTTTTCAAAATCTCATCCAGGTGTTATTTTTTTTTTCTCAGAAGATTTCTTTGACTTTGCCAGATAATGTTAGTTTTTCCCTCCATCCTTCTACCTTGTTTGTTACTAATACTTTTGTATCTGTCACCCATTGCTGGTCATAGTGCTTGGCATATGATGGGTGCTCAGTAAATAAATCTTTGTTAAACAAATGAATTTCCTAGATAGCCTGAAGTGCTCTCTTGAGTAGCCCAAGTACTTATTCCTCCCCCGCTTTTTTTTAATGCTTTCATCTATTGAAAGGCACAGTCGAAAGAACACAGTCTTTGGAATTGGACAGATAAGATTTCTAATCCTAGCCTTTCAAGAGAAATTATCTTTTTGAACCTCCTTTTTCATTTCTGTACAGTATGAGTAATAATTCTTTTTTATATATTATGTTGAGGTTTAAATAGTATAGGGATTTTCATTAGGCTTAACTAATACATAAAACATCTAGAGCAGAGTTTTACATGTAGAGCACTAAGTATGTGCTCAAAAACATTTGCAGTTATTATTACTATATGCCTCAATTATATGAGAAATAATGCATCTCTTTGGAAAAGCAGATTTTCCCTGCATTTTGTTTTCCGGAGCCAGTGGATACCTTGATCCATTGAAGAAAACTGCTTGTCCCTACATTACTTGTTTATTCAAGAAATACTATATGGCTGGGCATGGTGGCTCATGCCTGTAATCCTAGCACTTTGGGAAGGCCAAGGTGGATGGATCACCGGAGGTCATGAGTTCGAGACCAGCCTGGCCAACATGGTGAAACCTCGTCTCTACTAAAATAAAAATAAAAAAAAGAAAAAATTAGCCAGGTGTGGTGGCGGGTGCCTGTAATCCCAGCTACTCAGGAGGCTGAGGCAGGAGAATCTCTTGAACCCGAGAGGTGGAGGTTGCAGTGAGCCGAGATTGTGCCACTGTACTCCAGCCTGGGCAACAGAGTGAGAGTCAAAAAACAAACAAACAACACTAAATGCCTACTCTGTGCCAAGCACTATTCTAGTTGCAGATCATTTTTTTTTTTTTAAGAGACAGAATCTCACTATGTTGCCCAGGCTGGTCTTGAACTCTTGGCTCAAGCGATTCTCCCACCTCAGCGTCCTAAAGCACTGGGATTACAGGAATGAGCCACCATGCCTGGCCTCTGATCCAGGTCTCTTAACTCCCAATTTGATGCTCTGTTTACTTGTTCTCTATATTTAATAGTTTTCTTTGGAAAAGTGTTCACTCTTCTTCTTTGTGTTTCTGTGATAGATCCTGCCTAGTTAGGAGTTTGGAGATAAGGAAGTTTGAGAAAAACAAGAGGCTCTAGGACAATTAATCATGTCTGTGGCTCTGCTCAGCATATCACTTGGGTTGTCAGCAGAGCCACATGGACCTAGAATTGGCCTGTCATCTTTGGAAGGAAGTTGTGTTGCTGATTCTCTGCTTTGGCTCATTGGCTTGTTAGCCATTTGATGTAGATTATTTTGTGTGTGGGGATTTTTAATAAATCTTTCAATCTGAGTCATTTGGGAAGAGCAATGTTCTAGCTTAATGTATTATTTTGAGAAGTGATGTCCTCTTTCACGTAATGTTGGTCTCATGCAAGTAGGGAGCTATGCCAAATGTAGTATCTCTGCTGAACTTTGGGTCACCTTTTTAACTAATATGTATCCATATGATTTTAACTAATATGTATGCATAAGGATTGTGTCTCCTTAATTCCTAGTTACAATTATTTTATGTCATTTAGATTCCTTTTACTTATTCCATACTTGTAAAGCACTCATATAAACAATTTAAATGATTGTTTTTATTGATGAAAATATTTTAATTTTCTCATAAGCCTCCTGCTCATTTGTCAAATTTTTCTTTTCCTACCCATAGTTCTACTTTCTTCCAGGCAGAGCTGTGGATCAAAGAATTGTAAGTTATTTTTGGTATCATTTTTCCTTCTCAATCAGTTCATTTTTAGTTAGAAGAAATCAAACAATTAGCTAATCATCCTGCTTATTTTTTGCCAATAAGAAGTACCTGTTTAGGCTGGGCGCGGTGGCTCACGCCTGTAATTCCAGCATTTTGGGAGGCTGAGGCAGGTGGATCATCTGAGGTCAGGAGTTCAAGACCAGCCTGGCCTTCATGGTGAAACCTCATCTCTACTAAAAATACAAAAATTGGCTGGGCATGGTGGCACGCGCCTGTAATCCTAGCTACTTGGAAGGCTGAGGCGGGAGGATTGCTTGAACCTGGGAGGTGGAGGTTGCAGTGAGCCGAGATCACGCCACTGCACTCCAGCCTGGGCAACAGAGTAAGACTCCATCTCAAAAAAAAAAAAAAAGAAGTGCCTGTTTATACTTTTAAGTTGTTGGGTTTTCAAAATATTGTTGGAGTTGGAACATTTCTATACTTATGTTTATTAAATCTATAACAATTGTTGAAGCTAAATTAAATTGGAAAAATAGAGTTAGCTATTATATAATAGGGAAAATAAATGATCCTATTTTGGCATTTGTAAAACTAATTTATTGAATAATTCATATTTCTGGACTTTGCAAAATCACTGAAAGCATTTAGTCTCACTTAAGGAACTTAAGTTATCCAAACCCCTCGGTCTCGGTAATTTTTTAAAAATCTATCAAAAATGAAGTATTTGAATTAAACTTCAGTGATATCTTGTATTCGTTTCTCCTTTAGGGTTCAATCCCATTTTTGGATTTCCAGACTGAAGTTTCGCTTTCACTATAATCTTAAAAGCATGTTAAGAAAAGAACTGTGTGTTTACAAATGTTAACAAGTCATCTGTTCACATTTAGCAGCACACTAATATTTTTAGTAATTTCAGTAAAAATAGGTCGGGTGCAATGGCTCACATCTGTAATCCTAGCACTTTGAGAGGCCAAGGTAGGGGGGTCGCTTGAGCCCAGGAGTTTGAGACTAGCCCGGGCACTGTAGTGAGACCCTATCTCTATAAAAAATAATAAGTAAAAATGGTAGAGTAATTTCAGTAACATTATGTGGTTTCACTCTATGTCTTAAAATAAGGATGATAAGTTAGTGTAAGGATTTTAGACTTTCTTTGTGAGGGTCCTGTATTTAATATTCAGTGTACATCAACAATATGTTTCATAATGAGAGTGGTCTACATTTGGTCACGTTCCTTTTCATTTTCTAGAACTAGTGTTTATGATTCTCGAGCACGAGAAAGATTGCGCCAGATTGAAGAACAGAAGGCATTGGCCTTACAGCTTCAAAACCAGGTAAAAAAGAAAATTGGAATAATATTACAAATAAATAGTACATCAAAGTAGAAACTATTTTGGAAAGTTACCCAGATTTGGGTAATTGCTGTTGTAATTCCAAGATCGTATGGTAGCATAGCATGTTATGATATGTCGTAAATGTTCTTGGTCTGTCCAGTCAGTGCTACTCATTGTACATAAGACAAATATAGATAGTCCCCTACTTGTGATGGTTCGACTAATGATTTTTTGACTTTACAAAAAAGCGAAAGCAATGGGCATTTAAGCACGCTCTTTGACTTATGACAGGTTTATTGGGACATAACCCTATCATAAATCAAGGAACATCCACAGATTTCTTTATCCCACTTACTCTGAAGTTTTATCTTTCAGAGATTGCAGGAGCGGGAACATTCAGTACATGATTCAGTAGAACTACATCTTCGTGTACCTCTTGAAAAGGAGATTCCTGTTACTGTTGTCCAAGAAACACAAAAAAAAGGTCATAAATTAACTGATAGTGAAGATGAATTTCCTGAAATTACAGAG
>RUNX3	chr13	114154272	114175048	+
GTCAAGGGGGTCAATTTTGAGGCAGTTCTGAGGGTGGAGGAAGAAGAGGCCAATTCTAAGCAAAATATAACAAAACGAGAAGTGGAGGATGACTTGGGTCTTAGCATGCTGATTGACTCCCAGAACAACCAGTATATTTTGACCAAGCCCAGAGATTCAACCATCCCACGTGCAGATCACCACTTTATAAAGGTAGTGAGTCATGGTGGGGATGCCTGCCTTCCCCCAATTCCTGGTTCATGGTGTCAGTATGACCGAGCTTTATCTTCTGAACAAGGCACAGCCTTCCTTCTAGCAGAGATTTTACTAGAATTCCGTACATTATCTGTGATTTGAGGCATCTTCCCTTAATTTCTAATCTTTTTTTCTAAAGGAATAAGATACTTTAATATTTAAAATGAAAGTTAATTTTGTTTTGGAGAATTTGGAAGACTTTGAAATTAGGAGTTACTGTAATGGGATTAAAGCTTTAGTCATCTAAAAACCATTTTCACTAAAATTAAAAATCCTTAAAAGGCAGAGAGGTCTTGGCTAAGGAGTCATATATGGCTTCATTTAGCCCTGGGGTGCAGAGCATGAGAACCCATCCAGCAGTGCCTGGCGTTCCAGATGGAACTGGATTCAGACCTGTTTCCTCCCAGGAACTTGGTCTAGACAAAGGCTATGCAGGGAGGTACTTGAAGCTGAGAGCATCATGGTTCGGGTGGTCACTCAGGAGGGAGTGGCACGACCATGACAGGTGCAGCCCCTCAGGGAAGCTTGGCAAGATCTGATATACTGTCAGGTCTCCAGCAGAGACTGGAGGTTTGTACAGGAGCAGAAACCAAGCCAGAGAATCTAGGCTCAAAGACGGTGCTATCTCAGGCGAGAGGAAGAGGACTAGCCAGAGAGAGATGTGGTCACGATGGAGTGGGTCCCAGGAGGGCTGGGGCTGCCGAGTGACTCTGTCAGTGCCCTCCAAGAAGGGGTGGAGGTATCTGTAAAACTATTCTTTCTCCCTTTGTAATGAATAATCAATTTCCAGGGAGAGATTTTGAGACTGTAAGTATCCTGCTCCTCACTGACCTTCAGGGCTGCAGGTGCAGCAGTGCCAGCGCCCACTAAAGATTCCTGCCTGCACCCGTCATGGCAAAGCCACGTGAATTACAGTTTGGACACCAGCACTGAGAGTTTCCCAGATTAGAAAACTCAGTGGAATTCTAGGACTCAGAATTCTTAGAACACTCTTATGGGGCTTAAGCAAAACAAAAACTTTGCTGTATAGTCAGCCCTCTGTGTCCACGTGCTCTGCATCCTCAGATTCAACCAACTGTGGATGAAAATATTCAGAAAAAAGACCCAAGAATAACAATACAATAAAAATACAAATAAAATATGACATCAATTTCCATTGTGTAGGTATCATAAGTAATCTAGAGGTGCTTTAAAGTATATAGGAAGATGTGCTAGGTTATATGCACATACCATCCCGTTTTGTATCAGAGACTTGAGCATCCGAGGATTCTGGTCTGGGGGGCAGGGGAGGATCATGGAACCACTGCCCCAAAGATACCGAGGGGTGACTGTAATCTTTAGGCCATGAAAAACTAACTCCATCTATTCCCAGAATACACTCTTCATATTTTCAGCTTCTCTGGGATCCTCAGCATGAGGAAAATCGGTGGTTTTGTCTTCACCCTTCATTCCCATCAGGTGAAATCGGGGAACTACGTCCTGTTCTGTGCCTCAGCCAGCCAGCCCCCTTCTTACCACTGTTATCTTATACTTCTGTTTCTTATTTATTTTATTCTTCAGGACATTGTTACCATAGGAATGCTGTCCTTGCCTTGTGGCTGGCTATGTACAGCCATAGGATTGCCTACAATGTTTGGTTATATTATTTGTGGTGTACTTCTGGGACCTTCAGGACTAAATAGTATTAAGGTAAGAACAAAATTGGATTGTTTTGGTATCTGTTTAACAGAATATAAAAAGAGAATTCATGAAGACTAAAAAGTATTGAATGTGATTAATGCAGATACCAGCTTCGTATAAACCATTTCAAAGATGTCCTTTCAGGTGTCACGGGAAGTCTCTGAACCCTCAGGAAGTCGCTGTGCCTGTTAGTGAAGGGGCGGTGTTACTGGAGACAACGCCCCTGCTCGTTTCCATTAGTTTTAAGGACTCCATTTCCAGTAACGTGCTGGACCAGGTTATTCAGACCACCTTTCACGTGCTGAATGTAACCAAAGTGTTGCATTAACCGTTTTTGTTGTTGTTGTTGTTGTTGTTTTTGAGACAGAGTCTCGCACTGTCACCCGGGCTGGAGTGCAATGGTGCAATCTTGGCTCACTGCAACCTCCGCCTCCCGGGTTCACATGATTCTCCTGCTTCAGCCTCTTGAGTAGCTGGGATTACAGGTGCACACCACCACACCTGGCTAATTTTTTGTATTTTTAGTAGAGACGGGGTTTCACTATGTTAGTCAGACTGGTCTTGAACTCCTGACCTCATAATCCGCCCGCCTCGGCCTCCAAAAGTGCTGAGATTACAGGCATGAGCCACCCTGCCTGGCCCATTAACTGTTTTTAAGCATCCCATTCACAACACATGGAAAAGCTGATTAGCCCCAGTCGAGGCAGTGGGCAGTGGGGCTGTTTGCTGGGCCCCGTCACACTGATGGCACTTCTGACAGGGAGGAAAGGTTCCCAAGCTTCCAGCTGTCTCCCCACAACACTCACGGTGCGAGCAGCGTGGAGAACGGGTGCCAGAGTGGGTGCCATGAGTCCCACTGGAGGGAGGCGTGCCAGGGGGTGGGACGGGGAGGAGTGCAGCCTGCTCCCTCCAAGCCTCTTTCCCTCTGCTGCTGGTTGAGCCTGGGACTAGGCCCAGGAGCCCCAGGGCTTTCTCCAGATCGCAGGGCGGCAGGAGGGGTCTGAGGAGCTCGAGCCCCAGCTGGTGAAGAGGAGCGCGCCCAGCACCCTGGGCCTGGGGAGCGGCTGGCCGGCAGAGGAGCCGCAAGCCCACGTGTGGGGGCTCCCAGGACAGGGCTCGCCTTGGCAGAATGGCCTCTGGGAAGAACGGCTGTTTCAATGTAGTTTTTGGAGTAGGTCTTTTTCACGTGATTCAAGTATAAAACACCAGAGGTGAAAAATCACTTCCTGCCCTTTGCAAATAAAAGCAAATACAAATTTCCTTCCTTCTTTTTCTTAATAGCAAAGGTGCTCATAAACCAACAAATAAGGTGAAGTGGCTGGGTAACACATACAACTGGATGCTGTAAAAATTATAATTCTTAATAAATCAGCTAAACCATGGAAAATAATGTAATTATAAATAGACCAAGATAAAAATCAAAGCACATACTAGCCAAAAGTGAGAAGTGGTTAATCGAAGTACACTGTGTGATTGTGTGTGTGTGTGTGTGTGTGTGTGTGTGTGTGTGTGTATGTGTGTTTTGGATACTTCCACCGGGCATACTAGGGCATGATTGTTGAGTTAAGTATACTTAATATGTTAAACATGTACAATTATATGGTTTTTCTTTTGTGTTTTTCAGTCTATTGTGCAAGTGGAGACATTAGGAGAATTTGGGGTGTTTTTTACTCTTTTTCTTGTTGGCTTAGAATTTTCTCCAGAAAAGCTAAGAAAGGTAAGGACCTCATCAACCTGTTACTGCAGCTAAGGAGCTTCACATCATGTGGTTTTGGTTCATACACTTTTAACACTTGTTGATGAATTCACTATCAAATGTTTTTAGAATAGAATATGATATTTCGGTTTGATGTTATTTTTGGGACAAATTCAGAAAGATAAAAAATATCAGGTTTGAAAGCGTAGAAATTCAGTGAAGAATTGGAATTTGCCTTCACATGGCTAACTTCAGGAAGGGTCTGGAAAGTAATGTGTGTGAACTTTAATAGATGGCTCCCTCTAAGGTGCGAAACTGTTAGAGGGTCAGATGTCATAGAGCTTGCATATTCAGTGTGTTACCCTAGAAAAAACTTTGTCAATTGGAAGTGAGTTAATTAAAAGACACTTTGTTTTTCCAGACACCGCACAAAAGAGGAAAGTAGCTGATTAAAAGCCAGGGTGGGGAGAGGTAAAATGAACACTGTTCATAACAAAAACACCCTGTGAATTAAGATCAGATACCACTTTGCCTGCAGTGCTAGCTGGAAAACTAGCATCGACTTAGCAAAAGTTTTTAAGTGACTGTCAGATGTAACAGGCATTCTTGAACCAGATTCGTGAGAATCACAACTGTACACCCTTTCTGTATTTTTGGGGTTTTTTTTCCACGAAAGACTTGGTCATTTTAAACAAAGTGACTTAATTTACAGTGTCTGGTTTGCCTAATCATTCAGCTCTCTCATGTAGTATTCCTTCTTTTTTTAATTTAAAATTTTTTTATTTCAATAGGTTGTTGGGAACAGGTGGTGTTTGGTTACATGCGTAGGTTCTTTAGTGGTGATCTGTGAGATTTTGGTGCACCTGTCACCAGAGCAGTGTACACTGCTCCCGATGTGTAGTCTTTTATCCCTCGCCACCCACCACCCTTTGCCCCAAGTCCGCAGAGTCCAGTGTGTCATTCTTACACATTTGTGTCCTCATAGCTTAGCTCCCGCTTAGGAGTGAGATCATACGACGTTTGATTTTCCATTCCTGAGTTACTGCACTTAGAATAATGGTCTCCAGTTCCATCCAGGTTGCTACAAATACCCCTTTTTTGTTCCTTTTTATGGCTGAGTAGTATTCCATGGTATATAAATACCACATTTTCTATTGATGGGCATTTGGGCTGGTTCCATATTTTTGCAACTGCAAATCGTGCTGCTCTAGACATGTGCATGCAAGTCTCTTTTTCGTATAATGACTTATTTTCCCCTGGCAGTGGGGTTGCTGGATCAAATGGTAGAGCTACTTTTAGTTCTCTGAGCAACCTCCACACTGTTTTCCTTAGTGGTTGTGCTAGTTTACGCTCCCACCAGCAGTGCAGAAGTGTTCCCTGTTCCCCACATCCCTGCCAACATCTATTCTTTTCATTTTTTGGTTACGGCCATTCTTGGAGGAGTAAGGTATTGCATTGTGGTTTTGATTTGCATTTTCCTGATCATTAGTGATGTTCAGCATTTTTTTATGTCTGTTGGCCATTTGTATATCTTCTTTAGAGAATTGTCTATTTATATCCTTAGCCCACTTTTGGATGGGGTTGTTTGTTTTTTTCTTGCTGACTTTTTTGAGTTCTTTGTAGATTCTGGATATTAGTCCTTTGTCGGATGTATAGATTGTGGAGATTTTCTCCAGCTCTTTGGATTTGTACACTCTTTTTGGAGAGCTGTCTAGCAATTTGACCTAAAAGCCTTAAAATGTACATATGCCTTGACCTGGTAGTTCTTCTAGGTCTCTCTCCAAAGGAAAGAATCAAACATAAGTTTTTAAAAAATTTACCCACAAAAGGTTTCACCTCCTCATTGTAAATTTTTAAGAAACAGTGGAACCAGTCCTGAGCATCTAACGGTCAGTTCAGCTGCGGCGTGACTACCATGGAGTGTTAGGTAGCCACTGCAAAGTAACAAGAGCATCAGCAACAGAGCAAAATATCGGTTGGAAAGCTAAATGTGGGGAAAAAAGGAGCATGTAACATGACCGCGGCAATGTAAAAGAAGCACCAATACATGGGGGAAAAATGGGAAAGAAGCGTTCCGGGTAGCCATGATGACTTCTGGTTTCTTCTCCATATTTTCCAAATTTTCTATAATAAGCAGTCAATACTTTGTCATTAGGAGGAAGAATAAACTTTTCTTTTAAAGGCTTGTGTTTACTTTCAGAAGTCAACTCTGATCTCACTGGCATGTTTTTCTTTATACTCTCTTCCCATTTGCTTCCTCAGTTCATCCTCTTACCTAGAACTTTTTGTTTTCTTTATCTTTCTGTTTTTCCACTAAAAGCTCCGTTTTTCCATCTTCCCATTACTCTCCCTTTCCTGTGTACACTCCTGAAGACAGGCATCCTCATAAGGTGTTCTGAATTAACTTTAGGGTGTTCTCCAGGTACTTTGCATCTTTTTATATTTCTTGTAAATTGTTAATTTCTAAGCTCCATGATTAAAGAGAATTCACCACTCTCCTGGGTCCTAATGAAAAGCTGTGTCATCCTTGCCGTTAATCCTGTGGAGGAGACTGTTGTGGGTGGGGAGGGTAAGGGAGCGTGGGCCGCGTGGCTGCCTGGCCTGTGGAGGAAGGAGCCTGTTACGGGTGGGGAGGGTAAGGGGGCGTGGGCCACGTGGCTGCCTGGCCTGTGGAGGAAGGAGCCTGTTATGGGTGGGGAGGGTAAGGGGGAGTGGGCCGCGTGCTGCCTGGCCTGTGGAGGAAGAGGCTGTTATGGGTGGGGAGGGTAAGGGGGTGTCAGCCAGTGGCTGCCTGGCCTGTGGAGGAAGAAGCTGTTATGGGTGGGGAGGGTAAGGGGGAGTGGGCCGCGTGGCTGCCTGGCCTGTGGAGGAGCCTGTTATAGGGGGTTTGGGGATGTGGCTGTCCAGTGCCCTGTCTCACCAGTGTCCCACGAGACTCCGTAAAAACACAAGGCCTCCATTCCATGGTGCAGCATGGGCGTGTGTGTGTGAGTGTGTGTGTGTGTGTGTGTGTAATTTAGAGAGGTTTGCAGCAAAGGGCAATTTAGGGCCAACCCGTAGGGGAGGTGGGAGGGATGAAGTTCTGGCTGTGCAGCAGAGCGTCAACAAGGCACTGATCTGCCTGGACCTGTGTTCCTCTCCTGTACAGTGAGGAATCTAGAAGGCTCCAGTGTCTTCTGGCTCTGCATTTTCATAGTTTGTATTTTTCTCCACTATAGTATTCACAGTTAAATAAAAAATAATGTTGTATAACGTAAGGTGGAGGTAATTGTGAGCAGCGTGAGCATGTGCTTCATCAGGCCTGCTGTCGTCTAATGGTGCTTCCGAGGGTTTGCACCCGGTTCTGAAGTGCCTGCTTGGTGGTGTAGACTCGGGGGCTTGGCAAGAGGCTGGCGTTCTCTGTTAGTAAGTTGTGCTCAGCTGCCCTGCGTGGTGACAGAGTCAGATGCGTGGAAGGACACTGGATTGGGACTCAGGAGACGTCTGTGAAACTCCTTGCTGACATCTGATTGAGTGGGGCTGGGCAGGGTTCCTTCTGTGTCTGGGATGTGCGGGTGTCTTGGCGCTGACGAGGGTCTCCCGGTCCCAACTCCTCTCACCCGTTGCCGAGCCTGTGCTGCTGTCCCCGGAGGGAGCCGTCGGAGTCTGGCCCCACCCTGGTTCATGGAGACGGCATCCCGCTGTTTTTCTAAGTCTGTGGACTCGGATTGCAGATCTGTATCCACCCAGAAAACGACATTATTAAGCAATGTGTTTATTTTCCCCTTTTTATTACTCAGGTATAAATATCTGGCCAAGCTTTAGAATAACCTGAGATACCCGGAGTGACTTTTCTGAACTGATGAGCCTCCTGCCACGTGGGTTAGCTTGCACACCACACTTATGGGTGGGAAAATAATTTCCTTGGGTTTTTGAAATGTTAATACTTGCCAGAAGGCCCCTCTTAGGACTTCTAAAGATATGATTAGAAACTACTTGGAACACTGAAGCCCCGAAACTGCGCCGTGCATAGTGCTGAGGAAAGCTGCCCACTCTGTTCTCGCCCTTGTAGCTGCTCGCTCCTCTAGCCTGACTTCAACTGTTCCTTAAACTTGATCTCTTAAGAGTCTGTCAGTTTCTGCCTCTCTCCAGATTGTTTCTCAAGTCATTGTGGTTGGGAGTTTCGTTTGCTTCTGTCTTGTATCTTCTCTGTTCTAACTACAAATACCTGTTGAGCACCTGTGGTGTTCCAGGCCCTTCAGGGGCTGCTGGGTGAGGCAGGTATAACGTACGTGTGTGCCTACCCTGCGGCTTGTATTTTGGGATTTCAGGAGAATGTGTCTTGGCGCCGGGGGTGCCAAGGGGCCCTCCCGTCAGCGCCTCCTGACCTTCAGCCCACAGGCAGCCATCTGGGGGGCTTGGTAACCCACAGATTCTGACCTGGGCGCACCTGCAGATGGGGTTTCTGATGCATGCACGGGTCCCGTGTTGAACAGGAAGCTTCTTACTCTCACCTGTGCCCCTGTGGCCTTTCCTGGTGCCGTTTCCCACTGTGGTGTCTGGACACCTTTCTCCCAGGGCCCTCCTGGCTGGAATGTGGGGTAACACAAGATAATAACGTCAGACAAGGTTCACCCTGGTAATGACCTCAGAGATAACAGAGTCTCGCCTGTTCTCTATAGAAACTAAAGCTAGAGAGATTGCTACCCACCCAGGGCGCACAGCGAGTTAGTGGCAGATCAGGCCTCAACTCCATGTGTCCCTTGAGGGTTAGGAAGACCCAGAATTAGAGCTGGCTAACACTGCTTGCAGGAGTAACCCCCACGCCCGTGGCCTCCTCAGGCTGCAGCCAGCGTGGACAGCACGGGTGCTTCCATTGCTCTTCGGCCGTGATATTCGGAAGAGGAAGGGTGTGAGACGCGCTCTGTGATAACCATCACAATTGCCAAGCATAGGAAGTAGAGAAAAGAAATTCAGAGGCAGGCTTTGTGGGACCGACCCTTCCCCTCCTTGTGGAAGGAGAGAGGGGGCCGAGCAGAGTAGAGACTTACCTGAGTCTCCGCAGCCCAGAGCTGTTAAGTGGCATCTGCTGGCCTCCTGTCACATGACATCTCAGTGTTCAGATGAAGTGAGCCCGGGCCTCATGGGGTTGGAAGGCACTGTGCTTCCCCTTTGGGGTCCGGAAGCTCCATGGTGGACAAGCAGGCCAGCTGGTCACAACTGTGGGAAGCTGGGGCGTGTCTGCTCATTTCCCTGATTCTCAAAAAAAAAGTTGTAATTTTGCAAGAAGTGTTATTTTTCACTAAGAACTAGGTGGGGAGGGAAAGGCTCACATGCTCCAAAGCACCCAAGGTACATTGGGGCTGGCGGGCTTGGTGGGTGGGTCCCCCCGGAGCTGCCTGAGTACGTTGGGACTGGCAGGCTTGGCGGGTGGGTCCCCCCTGGAGCTGCCGGTGTATGTTGGGACTGGCGGGCTTGGCGGGTGGGTCCCCTGACACTGCCTGTGTATGTTGGGGCTGGTGGGCTTGGCGGGTGGGTCCCCTGACACTGCCTGTGTATGTTGGGGCTGGTGGGCTTGGTGGGTGGGTCCCCCCTGGAGGTGCCTGAGTATGTTGGGGCTGGCGGGCTTGGCAGGTGGGTCCCCCCTGGAGCTGCCTGTGTATGTTGGGACTGGCGGGCTTGGTGGGTGGGTCCCCCTGGCGCTGCCTGTCTATGTTGGGACTGGTGGGCTTGGTGGGTGGGTCCCCCCTGGAGCTTCCTGTGTTAGGATGGCAGGCTTGGTGGGTGGGTCCCCCCTGGAGCTGCCTATGTTGGGGCTGGTGGGCTTGGTGGGTGGGTCCTCTGGAGCTGCCTGTCTATGTTGGGACTGGCGGGCTTGGTGGGTGGGTCCCCCCTGGAGCTGCCTATGTTGGGACTGGCAGGCTTCTTGGGTGGGCTCTCCCGGAGCCGCATGTGCCCGGCTGCTCCATGACGCCTATGTTTAGCCACACAGCCCCTGCACCCCTTCCTTCTAGGGCCCCCACCCCAACTTTCACTTTCTGTAGAGGGCCTGGAATTAGGGAATTGATGCTTATATTGATTGGGACCATGCAGTGAGGAGAAAAAAATATGAATGAGCACTTCACGTGGAATAGGAGGAGTTCCAGGTTAATTTCTTTGGTTGATGTATCGTATTTATGTTTATATGTCGGTAGTTTTTATTATTTTACGATTGAAGCGTGCTTTCTTCCACCTTCCCGTCTGGTTTAACACAGTGCTGAGTGCACCCCGAGGCACTATAGAGCCGCTTCGAATGCCGAGCCACAGGGCCTGGGTGCACTTCCTGGCTCCAACATTTACTGGCCACGTGACCTTGGGCGAGTCACTTAACCTGTGTGTGCCTCGGTGTTTTCATCTGAAAGTGGGGAAAATGGTCATCTTGAGCTCAGGGTGTTCTGAGGATTAGGTTCTATTCACACACATGGGGAGAGAGTGCGTGTGCGTGTATTGTGTGTGTGCAGCCCTGTGACAGTGCCTGGCACAGAGGAAGCCCTGTGTGAGGATTCACCATGTTCAGATGGTGACCCCAGCGTTGCTTCACAAAAGCTCAGCTCTGCCTCCTTTCCTGGATGCAGAAATGCGTGAAGTCTGTGTGGTGTGGTCATTGCCTGTTGTCACTAAAAAGTGTGTGACTCACTGTGTTCTCTTTAAGGTGTGGAAGATTTCCTTACAAGGGCCGTGTTACATGACACTGTTAATGATTGCATTTGGCTTGCTGTGGGGGCATCTCTTGCGGATCAAACCCACGCAGAGCGTCTTCATTTCCACGTGTCTGTCCTTGTCAAGCACACCCCTCGTGTCCAGGTTCCTCATGGGCAGTGCTCGGGGTGACAAAGAAGGTAGGTGACGGCATGTTCTGAGTGCGTGTCTAATTCATGCTCGTGTGTAGGTGACTTTTGGATTCACAGTTGAGGGCATGTGAGGAAAAATTGCAAAGTCTTATTTCCCCTCTTAGGACTTTCCTAACCATGGTGGATACCAGGGCTTACATTCTGCAAGGAAATGGTGTCCCTGTGAACTCAGCTCCTCCAAACCTCCACTTCTCCACTTGATTAAGAAAAATGCCCGTGAGGATTGATTGAGGGCCAGAGAGAAATTGGACCAAGATTTTGAAAAACCAGTCAGCACTGGAAAATGACCTGTGGAACTGGTGGATTTTAGGAAGTTGCGTATGTTTTGCTGCTTTAATTCTAGCAGGCACTGGGAATTGATACACTTTTGATACTTTCTTCCTGTGAAATCAAGGTGCTTTGGTAACTGAAGGTGTTCCCGACTCTTTGGCTTTGGCCTTAGTTTCATCGTATGTATGAAACATTGCCGCTTCTAAGTCGTGACTGTTTAGTGGAAGCCGACTTGCTCGGAGCCTAGGCAGGACCGTGTCCCTCTGCGGGGAGGACAGTGGAAGCCGACTCACTCGGAAGCCTAGGCAGGACCGTGTCCCTGTGCGGGGAGGACAGTGGAAGCCGACTTGCTCGGAGCCTAGGCAGGACCGTGTCCCTGTGCGGGGAGGACAGTGGAAGCCGACTCACTCGGAAACCTAGGCAGGACCGTGTCCCTGTGCGGGGAGGCTTGGCAGGTGGCTGTTTCTGACAGCCTGCCTACCCACTGGGTAAGCTGTCACTGTTTTGCTCTTATTTTGTAAAAGTCAGTAAAATACGGGGTCGAAATGTCACAGTCACTTCACTCTGACGTTCACCCTGCACAGAACACACAGGCATAGAAGAGAAAATACGGAAAGAGAAAACCAAAGAGGTATGTCTGACCTCTCCCATAAACCGAGAGGCTCTGTGCCGGCAACTGAGAGGCTGAGCAGAGCTGGCCATGGGCCGCCAAGCAGGGTGCTGGAGCATGTGGGACCCACATGTGCCCTCACTGTGTGACAGGCAGTTGGGAAGCATCTGTCTGTGAAAGGAGGCAGGGAAAACTTTTTAAAAATCTGCGGCTTTCTGCGGGGCCTGAGGCGCCAGTAGGACACGGATGCAGCCTCCCTGCTAGACGCTGGACGGGTGGCCCCGGCCATGGGCCTCCTCCGTGCTGGTGCCAGCATCCCTGTGGGCTGGTCCTAGGGTCAGCCCCATCGTGAGACTGGACAGGGTTGGAGGGTCGGGGGCTGAGTGAAATGAAAAAAGACCAAGTGGGGACCAGGAACGACGCATGAAAACAGCTCCTAGTTTAGTGGCCCGCACACGGGACACCCACACCTGTGAAGAAATCTGTGGCTGGAAAAGAGCTGACGGACTCAGCAGTCACAGCGTGAACTGCCCTTATGGACAGAGAAGCTTCACAAAGACTTCAAAATCAGTGCACGGTGTATATACACTCGGAGGTGTGCAGTATATATACACTCGGAGTCACGGAGGCCGGGACTGGAGAGGCAGAGGGCCGGAGTGTAGATGGAGAGGGTCAGTATATATACACTCGGAGTCGCGGGGGCCGGGACTGGAGAGGGAGAGGGTTGGAGTGTAGATGGAGAGGGTCAGTATATATATATACTTGGAGTCTCAGGGGCCGGGACTGGAGAGGGAGAGGGTTGGTGTGTAGATGGAGAGGGTCAGTATATATACACTCGGAGTCGCGGGGGCCGGGACTGGAGAGGCAGAGGGCCGGAGTGTAGATGGAGAGGGTCAGTATATATACACTCGGAGTCGCGGGGGCCGGGACTGGAGAGGGAGAGGGTTGGAGTGTAGATGGAGAGGGTCAGTATATATATACACTCGGAGTCTCAGGGGCCGGGACTGGAGAGGGAGAGGGTTGGTGTGTAGATGGAGAGGGTCAGTATATATGGACTCAGAGCCCCAGGGGCCGGAGTGTAGACGGAGAGGGTTGGAGTGTAGATGGAGAGGGTCAGTATATATAGACTCAGAGCCTCAGTGGCCGGAGTGTAGATGGAGGGGGTTGGAGCGTAGATGGAGAAGGTTGGAGTGTAGACGGAGAGGGTTGGAGAGTAGATGGAGAGGGTCAGTGTACATAGACTCGGAGCCCCAGGTGCTGGAACTGGAAGGGGGCCGGAGTGTAAACGGAGAGAGTCAGTATATATAGATTTGGAGCCCCAGGTGCTGGGACTGGAAGGGGGCTGGAGTGTAGATGGAGAGAGTCAGTATATATAGATTTGGAGCCCCAGGTGCTGGAACTGGAAGGGGGCCGGAGTGTAGACGGAGAGAGTCAGTATATATAGATTTGGAGCCCCAGGTGCTGGGACTGGAAGGGGGCCAGAGTGTAGACGGAGAGGGTCAGTATATGTGGACTCGGAGCCCCAGGTGCTGGGACTGGAAGGGGGCCAGAGTGTAGATGGAGAGGGTCAGTATATATGGACTCGGAGCCCCAGGGGCCAGAATGTAGATGGAGAGGGTCAGTATATATAGACTCAGAGCCCCAGGGGCCGAGACTGGAAAGAGGACCTGGTAGGTTTTCAGAACTCGAGACAGGAGCCCATCTCCAACACTGATGGGATAAGGGGAAATAAGTCCACCCAGGCATGTCATGTTCTGCAGCTGAGCATGAAGTAGAAGGGAACGTCTGAACACTTGGCAGAAAAGACAGGTGGTTTAAAAAGGAACAGCAAATAATTGGGCTGATAGGACACGTCTCCTCGGCAACGTCAGATGGTGGGAGATAGCGGATAGGTAACCCACACCCTGGGGAGACAAGTCATGTGTGCCCAGTGAAAGTACCATCCAAGAGTAGGGGGTAAAATGCAGGCATTTCTGATGTGCAAAGACCCCAGAGCACCGCCCACCCAGCAGTCCCCACAGGGCCCAGACCCAGGCCCTGCAGAGGCAGAGCTGGGCGTGGAAGCAGCAGGGAGACAGAGGGGGCTAGAAGGTGATACATTTAGTCAGTTATGACTGTTAGAAAAGGAGATGTTTGAGTTTGTTTTTTTAAAGGCCAGGCTAAAACTCTAGATAGTAAGAAGATAGGAGGGTTGCATGTTTGGGAGGTAGTTAGAGTCAAGGACTTGGACACTGAAAGGAAATTTACAGTTAGACATGTTAAATGTGTAATATACCCACAGCACAGTTAGAAATTGTAATTTGAAAAAAAAGCTTTGGGAATAAACTTATCAAAAGAGAGCTGTGACCTTTGAGGATAAAGTCACAAATGGAGTGAATTCATGCTCACAGAGTTCATAAAAAGACTCCATTCATAAAGATGTCACTTCTCCCCAAATTTATAAACTCATAGCTGTTCCAATAAAAAAAATCTGGCAGGAGTTTTCATGAAACTGAAGAAACTGATCCTAAAATTCAGTGGGTACCAAAAAGCTAAGAATAGGCAACATTAATTTGAGGTGAGGAGTCCCCCGCCAGCTCTCAAGACTGAGGATGTCCCGGTGGATAGCAGCACCACAGGCTGAGATGGAGCCGGGGGGTCGGGGCCCACAGCCCAGACGCTGCAGAGAAGCTGGGGAGATCGACTTACCAGGAGTGGGAATTAGCTATCCAACGTAAGAAAATGAAATTAGCTTGACTTTAGAACTACGAGAAGGAAATAGAAAATATCCTTATAACCTTAGGGTAGAATTCCTTAAAATATAAAATGCAGAATTCAAAAGAGAAAATACTGATACATATGACACATTTGACTTTGTAACCTTCTTTTTCATACTAACCTCACTATGGGGACAACTGTAACTTTTATTGAAAGGCATTTTTTTTTAATAAGCCACAGGCCAGAGGAAGACATTTCCTATAGTTATTTATTGTTTGTTTAGAGCAAAGGATTAATATTCAGAATGTATCAAGAACGTCTGTAAATCCAAACCAAAAAGTAACCTAATGGGAAAATAGGCAGAATATCTGAGCAAATAACTTACGGGAGAAGAAACCTAAATGATGAACAAAAAGGAAGACATGAGCCTCGCTAGTATTCGGGGTGCAGGCTGATGGGACTGAGATCGACGCCATCCACACAAGCCTGCTGCCAAGCTTTGTTTTAGACCGAGTCTTGCAACAGGAAGACATGAGCCTCGCTAGTATTTGGGGTGCAGGCTGATGGGACTGAGATCGACGCCATCCACACAAGCCTGCTGCCAAGCTTTGTTTTAGACCGAGTCTTGCAACAGGAAGACATGAGCCTCGCTAGTATTCGGGGTGCAGGCTGATGGGACTGAGATCGACGCCATCCACACGAGCTTGCTGCCAAGCTTTGTTTTAGACCGAGTCTTGCTGTCACCCAGGCTGGAGTGCAGTGGCTTGATCTTGGCTCACTGCAGCCCCAACCTCCTGGGCTCAAGTGATCCTCCCATCTCAGCATCCTGAGTAGCTGGGATGACAGGCGTGTGCCACCATGCCTGGCTAAGTTTTTAGTCTTTTTGTAGAGATGGAGGTCTTGCTATGTTACCCAGGCTGGTTTTGAACCCTGGCCTCGAGCAGTCCTCCTGCCTCGGCCTCCCAAAGCGTTGGGATTGCAGGCATGAGCCACCGCACCTGGCCCTGGCAGACATTTTTAACCTGATCTACCATTGGCAAGAATGTGGAGTTGCAAGATCTAAGCATTCTCCATGGGAATGTAAATTGGTTCAGCCACTTTGGAGAACAATTTTGCAATCAGAAAATTCCATTTCTATATACATATCCTAGAAAATTCTTGCAAATTATTATAATTCAAAACAGCATTATTTTTAGTAGCAAAAAATTAATCAACTGAATATTCAGTAACATGCTGGACAGTTAAGATGTATTCATACATTGGAATGCTGCAGAAGCAAATGTGAATTCTGTAGCATGGAGGGAAAGATAGAAGATGTGGAATGCAACATGTTTTATGTGTTTAAAGTCTGAACTTTACATACATGCAAACTTTTACACTAAAAGCAACAAGAAGTGTTTGAGAATGACAGATGTGGCCGGGTGGCTGTGCCAGAGATGGGGAGGCATGCCATCAGAGAGAGACGCAGGGCAGTCGGCTGCTTGTGACATTTCTTCCAGAAGCTCAGTGATGGCTCTGGTTGTTCATGACATGCTTTGTACCTTTTTTCTTGATCCAAAGTATTTTATAATAATTGTTTTTAAAAACAAGGTAAGTGGCTGGGCACGGTGGCTCACGCTGGTAATCCCAGCACTTTGGGAGGCCGAGGCGGGCGGATCACGAGGTCAGGAGATCGAGACCATCCTGGCTAACATGGTGAAACCCCGTCTCTACTAAAAATACAAAAAATTAGCCGGGCATGGTGGCGGGCGCCTGTAGTCCCAGCCACTCAAGAGGCTGAGGCAGAAGAATGGCGTGAACCCGGGAGACAGAGTTTGCAGTGAGCCGAGATCGTGCCACTGCACTCCAGCCTGGTTGACAGAGCGAGACTCCGTCCCAAAAAAAAAAAAAAAAAAAAAAAAGAAATGCAGCTGACTTGTGTGTGTTTATTTTGTGCCCTGCAACTTTGTGAACTGGTTTATTGTAATAGATTTTTGTGTGTGGAATCTTTAGGATTTTCTACATATGAGATAATCTCATCTGCTTACAGGATCATTAAATTCATTCTTCCCAATTTGGACACCAGCCTTGTGTCTTAGAGATGCACATTGAAAGGTATGGTTAAGAGGATGACTGGGGTTTCCCTTAGGAGGGTAGAGTGGAGGTTAGTGTATGAAACAAGGTTAGTCTGCCTGATCATGGAAACTGGATTATTTGTTCCTTGAGATGCACTGTATTTTTCTTTCTACTTTTGCATATGCTTGAAATTTTATTAGAAATTCCTATATATGTCCAGGCATGGTGGCTCATGCCTGTAATCCCAGCACTTTGGGAGGCCAAGGCAGGTGGATCACATCAGGTCAGGAGTTCAAGACCGTCCTGGCCAACATGGCAAAACCTCATCTCTACTGAAAATATAAAAATTAGCCGGGCATGGTGGCACACGCCTGTAATCCCCAGCTACTCGGGAGGCTGAGGCACAAGAATTGCTTGAACCCTGGAGGCGGAGCTTCCAGTGAGCTGAGTTCACACCACTGCACTCCAGCCTGGGCCACAGAGTGAGACTCCATCTCAAAAAAAAAAAAAAGAAAAGAAAAGAAAAGAAATTTGTATATAGCCCAAACTTAAGACTGTCTCACCAGAGCTTAAAGGTGTTAGCTCTGGCCACAGCAGCGGCCTCAGTCACTCTTCTTACATGGATTTTGATGCAAATTCTGCTCCTTTTCTATTTCTCAAGATTTCTAGCCCCTTCGAGGGGCCCAACCCTCGAAGGAGTCCAGTAAATGTGTAACTCCACTCTGCCTTGCCTGTGCTGAAAACACATAGAAAGAGGAACAGAGGAGGCAGGCACCTGGAGGTCAGAATGGCAGCTGGATTGTGAAGAAGGTGTGGTTTGCATGCCTGGCAGTGATGAGCTTCTTAGGCTTCATTCTTAACCTCGGAGCAAGACTCATTGTCCAGCCACAAGCAGCGTTGGCCTCCAGAGGCCTCCGTGGGCAGGGCCTGCCCTGTGAAACTCAGGTCTGCAAGAGAACCTTGAGACCAGGTGCCGTGGGCTGGCTGGTTCACAAAGGAAGACGGGCTCTATCCATTTCCAGGAAGAGCGCCCTTGTCTCCCTGGGAGTAATGTATGTGGGACCAGGCAAGAGGCCAGGAGTGGTGAGGAAACATTCCCTTCTTGTGAAAATGCAAGCGAGGGGAAAGGAGGTTTCCCCCACAATGTGCTAGAATATTCATGCAGCCTTTGTTGTTGTTGTTGAGGAGGAGTCTCGCTCTGTCGCCCAGGCTGGAGTGCAACGGCACAATTTCAGCTCACTGCAAGTTCCACCTCCCGGGTTCACGCCATTCTCCTGCCTCAGCCTCCCGAGTAGCTGGGACTACAGGCGCCCGCCACCACGCCCGGCTAATTCTATTTTTAGTAGAGACGGGGTTTCACCGTGTTAGCCAGGATGGTCTCGATCTCCTGACCTCGTGATCCGCCCGCCTTGGCCTCCCAAAGTGCTGGGATTACATGCAGCCATTTTTGTATTAGTGAATAAATGGAATTCCTGAACGTCCACCAAGAGATGAATGGATAAACTGTGGTCTGTTCTACAACAGTTTTAAAAATGAATCAGAGCTTTGTGCATCAACATGGATAATTTGCAGATATAGTGGTGGTCAAAAACGGCAAGTCGCAGAAATGTTGATTCTGTGAAGTTTAATATTACAAAATAATAAACTCAGTGTTGCCTCCAGATCTATAGGTGTTAACATTAAGTAGAAATGCATTCAAGGGGATGATGAACTTTCAGAATAAGGTCAAGTGGGGACTGTGGGTGGAGGGAAGAGGGGCCCCACAGCACGGGGTTTACAGACCTCCTTGTGGGGAGTGTGGGTGGAGGGAAGAGGGGCCCCACAGCAAGGGGTTTACAGAGCTCCTTGGCGGCACCCTTAGGACTTTATTTCTTTAAAAATCTGAAGCAAATATGTTACAGGTTTAAAATTTAGCAAATTCCTTAGTGGGTATGTGAGCATTTGATATACTCCTTGTTCTCTGTATATTTAAACTGTTTAATAAAAGGAATGGAAAACAGGAAGAAATCAAAATGCTTATAGTAGTGATAAGCACAAAAAGGTAGTGCAGATTTCAGAAAGATGACAATAGTGAAAGTGTTGAGAAATTAGAGAAATTGTAATATTTCAGTGTGGTAATATTTTCATCTTGTCTGGTTGCACTGCTGAAGTTTTGTGCCCGTCACTACTCCGAGCACTTGTCTTCCTCCTGCAGCCCCGTGAAGTCCCTCGTGAGCAGTGTTTCCTGCGCAGGCCCTGTGGGTGTGGACTCGGGGTCCTGCATCAGGGACCTTGGTGAAGACCTGGTCTCTGCTCTGTGGTGCCCATGGCCTAGCGGGCAACAGTTGAGTGTCTGTTGATTTCAGCCAGTTCACTATGATCGGTGCAAAGGAAGAGAACAAAATATTTAAAACATTTACAAAATGCTGGCAGTAATATCATCAAAGGCTATCTCTAAAAAGTGAGATGTAGTGAGAGATTTTGTTTCTTTTAAATAGAAGGGGCGCAGGTGTGAACGTGTTATCTGCGGAAGATGTGGGGTGGCCGTGGCTCCTTTGCATCCCACAGACTCATCTCGCAGCCTCCCTCCCGTCTTGCGAAGGCTGCGAGATGAAGAGAGATGCGGTGACCACAAGCCCATGCGAGCCTTAGGGTGAAAATCGCTGATCTGTGAAGCCTCCGCATGGACAATATTAGTTGGGAGGCAATTTTATCATCTCCTGAATCGTGTAACCCTAAAAGGCACAAAGCTGTAGCCACAACAGCTTAACGTCATCGTCTGTTCAGACTGTTTTAAAATTCTAAGCCAAGATATTTTGTTCACCAAAAATTTAATTTTGTACAATAAGTCAATCAAGCCTTCTAAAACAATTACCTGAATCTCTATCCAGAAAGAGATTTTTGCTGGCATCAAGGGGTTTTGTGTGGTTCTGCTGTTTTTTTAAAATAAGCCTTTTCTATCAGATTGGTCTTTTAAAATCTGTTGATAACAGTAGCTTTTTTTTTTTTTTTTGAGACGGAGTCTCGCTCTTGTCCCCCAGGCTGGAGTGCAGTGGCGTGATCTCAGCTCACTGTAACCTCCGCCTCCTGGGTTCAAGTGATTCTCCTGCCTCAGCCTCCCAAGTAGCTGGGACTGCAGGTGCCCGCCACCATGCCCAGCTAATTTTTTGTATTTTTTAGAACAGATGGGGTTTCACCATGTTGGTCAGGCTGGTCTCGAACTCCTGACCTCAGGTGATCTACCCACCTCAGCCTCCCAAAGTGCTGGGATTACAGGCGTGAGCCACCGCGCCCAGCCGCTTTTTTTTTTTTTTTGTAAGAAAAAGTACCTTGTTCGGGGTGGGGTTGGGGGAATGACAATTTAATTTTTAGAAGCATATTTACAGAGTTCATAGCTGGAACTGTACATTGAAAATTGAGACCTTTGGAGGCTTGTGCAAGTTACTGAATTTGTGAAGAAGGTCTCATTTTCCTTTCTTCTTTCCAGAGTTGTTCCTTAGTCTCTTCAGCTAGTCATGGCTACTACTGTTCTGCCCTCGTGAGCCGGTGTTTGTCTGCCGGGCCCGCCTTGGTCACACAGTGAAGGCTCATTCCGTGTGGTGGCTTGGGTGCGTCTGCACCATTTGGACACCAAGTCTGTGTTGGTCACACAGTGAAGGCTCATTCCGTGTGGTGGCTTGGGTGCGTCTGCACCATTTGGACACCAAGTCTGTCTTGGTCTCACAGCGAAGGCTCATTCCGTGTGGTGGCTTGGGTGCGTCTGCACCATTTGGACATCAAGTCTGTGTTGGTCTCACAGAGAAGGCTCGTTCTGTGCAGTGGCTTGGGTGGGTCTGCACACGTGGAACACACCACGTGACCAGAGGGGCCTGAGTCAGGCCTACCTGGAGTAGCTCAGGGAAGCTGTAAAGGTGAGAAGCAAAGGCTTCTCCATGTGTTTCTGGGACGCAGTGAAATTGGTGTGATTATCCAAGCCTGTCATCTTGTTTGCCATGTCACCTTTTTGTCATGAGATTTTTCAATAATTATATAAATAACAAGTAAGTCGTGGAAGTAAAAGGTGTTCTGATGATTTGCTCTACAACATTTTTAATCTTAAAATGCTTCAGTGTTCTCAAAGAGATTTTAAAGTCTATTCTTAAAAATGTAAAGTGCCGGCCGGGAGTAGTGGCCCATGCCTGTAATCCCAGCACTTTGGGAGGCCAGGGCAGGTGGATCACAAGGTCAGGAGTTTGAGACCAGCCTGACCAACATGGTGAAACCCCGTCTCTACTAAAGATATAAAAATTAGCCAGGCGTGATGGCAGGCGCCTATAATCCCAGCTACTCAGGAGGCTAAGGCAGGAGAATCACTTGAACCCGGGAGGTGGAGGTTGCAGTGAGCTGAGATCGAGCCACTGCACTCCAGCCTGGGCGACAGAGCAAAACTCCATCTCAAAAAAAAAAAAAAAAAAAGTAAAGTGCCAAAATAATTTGAGTTATTTTGGAAGTGTGTACAATGGCAATATTTTGACTTTGGATACTTTTGAGTTGTCGTAGACCTGTCTTCAATGCCTTTCCCCCCACAGGCGACATTGACTACAGCACCGTGCTCCTCGGCATGCTGGTGACGCAGGACGTGCAGCTCGGGCTCTTCATGGCCGTCATGCCGACTCTCATACAGGCGGGCGCCAGTGCATCTTCTAG
>RFX5	chr12	53290970	53292303	-
GCTGGAGTCTGGGATGCAGAACATGAGTATTCATACGAAGACCACCAGCGGCTATGCAGGTGGGTGTCCCAGGGCCCTGGGATGAGGGCGGGAGGCAGGGCCCAGGGAGGCCTCAGCTCCAGGGAGGGGGCTGTGCTCAGTCGCTCACAGTGACCTCAGCCTGAGCACTCATGTTCTTGGGAGAATCCTAGGGTGGGGAGGCACATATTCAGGACCCCAGTAATAACTTTATTACTTAGTAACTTTACTATTAGAAAGCACCCAAATAAACCATAGCTGTGTGCCAGGCACTGTGCTAAGTATCCTACAGGTTTTATGTGATTTATTTTATTTATTAATTTAATTTAATTTTTTTGAGACGAAGTCTCGCTCTGTCACCCAAGCTGGAGTGCAGTGGCGTGATCTCAGCTCACTGTAACCTCCACCTCCTGGGTTCAAGAGATTCTCCTGCCTCAGGCCTCCCAAGTAGCTGGGACTACAGGCGCATACCACCATGCCCAGCTAATTTTTGTATTTTTAGTAGAGACGGGGTTTCACTGTGTTGGGCAGGCTGGTCTCGAACTCCTGACCTTGTGATCAGTGCTGGGATTACAGGCATGAGACACTGGGCCTGGCTGTAATTTATTTTTTATATGACACCTGTAAACGTCTTCAGTTGAGGAAGCTGAGGTGCAGCTAAATGTCCAAGGTCACACAGCTATATATATGGCAGCTGTTTTCCACCCTGCTCCTGGTTTTCCCTGACAGTTCTGGAGTAGTGAACCATGCAATCACTGATCAGGCAGAGCTGGGTTAACCTCCCATCCCTGGGGCTATGTTGGGAATGAGCAGGGAGAAGGGGCATGGAGCCTGCCATGGGGTGGGCTTCTGTACTCATGTGGCTACCTCTGTCCCTCACCAGGTGGTCTGAGCTCGGCCTATGGGGGCCTCACAAGCCCCGGCCTCAGCTACAGCCTGGGCTCCAGCTTTGGCTCTGGCGCGGGCTCCAGCTCCTTCAGCCGCACCAGCTCCTCCAGGGCCGTGGTTGTGAAGAAGATCGAGACACGTGATGGGAAGCTGGTGTCTGAGTCCTCTGACGTCCTGCCCAAGTGAACAGCTGCGGCAGCCCCTCCCAGCCTACCCCTCCTGCGCTGCCCCAGAGCCTGGGAAGGAGGCCGCTATGCAGGGTAGCACTGGGAACAGGAGACCCACCTGAGGCTCAGCCCTAGCCCTCAGCCCACCTGGGGAGTTTACTACCTGGGGACCCCCCTTGCCCATGCCTCCAGCTACAAAACAATTCAATTGCTTTTTTTTTTTGGTCCAAAATAAAACCTCAGCTAGCTCTGCCAATGTC
>TAF7	chr19	45897910	45899694	-
ACGACCTGACGCTGCGCCGGCGGCCTCCGAAAGCCTGGAACGAGTCTGACCTGGACGTGGCGTACGAGAAGAAGCCTTCGCAGACAGCGAGCTATGAACGTGAGTGGTGGAGGCCCGGGGAATGGAGGACCCGGAGGAGAGGCAGCCCCACAGACCCTAATGATTCCCGCCCCGCAGGCCTGGACGTCTTCGCAAGGCCTGCCTCGCCGAGCCTGCAGCTGTTGCCTTGGAGGGAGAGCAGCCTGGATGGACTGGGGGGCACCGGCAAGGTGAGGAGGCGACGCCTGGGGAGGAGAGGCTGGGGAAGGTCGAGGAGTGGGGTGGGGGAGCGGGGTCAAGGCCAGTCTCCCCCTCGGGGCTGCGATCTGGGTCTCGGCGCCCGTTCCCACGCTCTCCCTTCACTGTGCTGGGTTTCTGCTCCTTCCTCACCCTTTCTTCTCCCTCACTCCCAGGGCTTCCCTCACCTCCTCTCCCTTCTCGTCTTTTGTCTTTACCTCCCCTCCACCTTCCCTCTCTCACCCGATCCCCTTCTCCCTTCCCTCTTCCCCAGGACAACCTCACTAGCGCCACCCTGCCGCGCAATTACAAGGTCTCTCCTCTGGCCAGCGACCGGCGTTCAGACGCGGGCAGCTACCGGCGCTCGCTGGGCTCCGCGGGGCCGTCGGGCACTTTGCCTCGCAGCTGGCAGCCCGTCAGCCGCATCCCCATGCCCCCCTCCAGCCCCCAGCCCCGCGGGGCCCCGCGCCAGCGTCCCATCCCCCTCAGCATGATCTTCAAGCTGCAGAACGCCTTCTGGGAGCACGGGGCCAGCCGCGCCATGCTCCCTGGGTCCCCCCTCTTCACCCGAGCACCCCCGCCTAAGCTGCAGCCCCAACCACAACCACAGCCCCAGCCACAATCACAACCACAGCCCCAGCTGCCCCCACAGCCCCAGACCCAACCCCAAACCCCTACCCCAGCCCCCCAGCATCCCCAACAGACATGGCCCCCTGTGAACGAAGGTGAGTCAGCAATGAGGGCCCTAGAGGACTGGGTGAAGGGAGGACAAATGGCAGGGGGACCAGACCAGCCCTGGGAGGTGGGGAGATCACAGCCAAATGCCTCTTTACAAGCACTGTCCCTGCAGAGAGCTAGGCCAGGTGAGTTTGGGAATTTGGGTAGGAGCCAGGGATAGCTCAAAGGTTAAGTGTGGACCCTGAAGCCAGACTGCCTGGTTCCACGCTGTGTGACCTTGGGCAAGTCACTTAACCTCACTGGGCCTCAATTTTCTTGAGTGTAAAAGGGAAATAATGGGCCGGGCACGGTGGCTCATGCCTGTAATCCCAGCACTTTGGGAGGCCGAGGCGGGCGGATCACAAAGTCAGAAGTTCGAGACCAGCCTGGCCAATATGAAACCCCATCTCTACTAAAAATACAAAAATTAGCCAGGCATGGTGGCGGGCGCCTGTAGTCCCAGCTACTTGGGAGGCTGAGGCAGGAGAATCACTTGGACCCGGGAGGTGGAGGTTGCAGTGAGCCGAGATTGCGCCACTGCAGTCCATCCTGGGTGACGGGGAGACTCTGCCTCAAAAAAAAAAAAAAAAAAAAAGGCAAATAATGATAGAATCGATCCTATTGACATATGTTATTAAATTCATATAAAGCCTTTAAAACAGCACCTGATGGGCCAGGTGCAGTTGCTCACACCTGTAATCCCAGCACTTTGGGAGGCCGAGGTGGGCAGATCACTTGAGGTCAGGAGTTCAAGACCAGCCTGGACAACATGATGAAATCCCATCTCTATC
>BCL3	chr2	74057971	74087278	+
AACTTGGTCCTGATGTCTGACCATGGAGATGTGAGCCTCCCGCCCGAAGACCGGGTGAGGGCTCTCTCCCAGCTGGGTAGTGCGGTAGAGGTGAATGAAGACATTCCACCCCGTCGGTACTTCCGCTCTGGAGTTGAGATTATCCGAATGGCATCCATTTACTCTGAGGAAGGCAACATTGAACATGCCTTCATCCTCTATAACAAGTATATCACGTAAGACACCTACAGTTTCCTTTTTCCTTTCTGGTGACTGGTGCCTCGCCTATTTGGCTCAGAATTGCTAAAACCACAGAACTTCACAATATCATCAACATTAATCATTTTTGCTGGCAACTCCTACATATTGGCTGTCCTTGCCGTTCAAAGACATGAGTGCTGAAGGTGTTATTTTCATGACTCAGTAATTTATGAGTAAGAGATTTAGTTCTTTGGCCTATGCCCACATAGCCCAGCTGTTAGACAAAAGAGTTGGTGGTTAAACTAGACATATTATGTTCTGATGAATGCTTTTACTGTTCTCTTTCTACTAAAGCAGCCAATCATAGGATTATTGTTGGGGTCTAGCAGAGCCAAAATTCCTCACTTGTACTTATTTTGTAGCAAATTTAGTGATACAGGAAAAAATTTTTTCCTCTTAACCTTTATCATAATCATGCAAATCATCAAATAATTAGTAACTGCCTACAGTTTGTGTGGCTCATCATAATAAGACCTTTCCCTTAAGTTATTTATCATCTTAGGGTAGGCAGCATAAGTAGAAGATTTCAGTACTATTAACAGCAAACAACTTCTAAAACTCCATTGACAATGATACATAATTTAGAAAGGAAATAATGTTAAAGGTCTTATTTATCATTTCTAATCTTGTTCTTTCACAATATCAGGACTTTTTAAAAAATAATTATAATGTATTTGGTTCTGAGTAGCTCATAGTGTGTTTCACCTGCATAATTTCATTTGATCTTCACAGTTCTGTGTGCATGGAATAGGGTACACTACCCTACATTCTACATATGAGGAAACAAACTCAGTGTTTGGTGGATGCTCATGTTTGAAGTGACAAAACCTTGGTTTTCTGACTCCTAATTCAGGATTTGTTCTACAACATAGGTCCTGTTCTTCTTGTTTTCCATTTAGTAATGTTCTAGAGTCAGAGGTAGTCTTTTGAGATCATAGTCATGAGCCACACTGGCTATTTTTTTGTTATTTATTTTACTACTGATTTTTGAGTAGGTAACATATATATATATATATATATATATACACATATATATGGTGCACAATTCAGAGGCACAAAAGAATAACTATAGTTAAAAAGTAAGTCTTGGCCAGGCGCAGTGGCTCTCGCCTGTAATCCCAGCACTTTGGGAGGCCAGGGCAGGCGGATCACCTGAGGTCAAGAGTTCAAGACCAGCTTGGCCAACATGGCAAAACCCCATCTCTACTAAAAATACAAAAATTAGTCGGGCATGGTGGCGTGTGCCTGTAATCCCAGCTACTTGGGAGGCTAAGGCAGGAGAATCGCTTGAAACCAGGAGGCAGAGGTTGTAGTGAGCCGAGATCGTGCCACTGCACTCCAGGACTCCAGACTAGGTGGCAAAGCGAGACTGTTTCAAAAAAAAAAAAAAAAGTCTCCCCACCCACTCCTCTTTTCCCCCCAAACCCTCAGTGCTTCTCCCCAGAGACAACCACTCTTAGTAGTTTCTTAGATATCTTCCAAGAGATGATATACACATACCAGTTTTATCACATTAAGTTTTTGATCACATACTCCTCTAAAGCAGGGCTTTTCAACTTTGGCCCTATTGACCTTTTGGACTGAATCATTATTTGTGGTGGGAGCTGTCCTGTGTGTCACAGAATGTTTAGCAGCATCCCTGGTTTCTGCTCACCAGATGCCAGTATCCCCCCTCCCCGCAGTGTGACAACCAAAAATGTCACCAGACATTATCTGATGTTCTCCCAGGGGCAGAATCACCTCTGAGAACCAGTGCTCCAAAGGAAAGTATGCGGAAGAATGGACTGTCTAGGATTCATATTGTAATTGTAGAGTGGAGAAATGGGACTGCTATTGTCTTTTTTATTTAGAAGTGTTGCCTGTGTTAAGAGGAGAAAACCTTAGACAAGTTAAATTTAACAGAGTTTAATCCAGTAGAAAAAGGTTCAGGGAACACTCAGGACCAAAAGTGGTGCAGAATGTTCCACCCCATAGTGGAGGTTGTGCAGGCTATATTTATAGTCAGAGAAAAGGAAATGAGATACAGAAATAGCCTGATTGGCTACAGTTATGTGTTTGCCTTATTTGGTCATGTTTTGGCAGGCTTTAGCCTCCAATTGGCTGGAGGTTTCAGCTGCTATGATTGGCTGAGACTCAGCTATTTGTTACACTTGTAACCTAACTCTTATGTTAAGTTACAGTTTGTTTATACATTAAATTAGGTTACAGTTCACTATCTTTGGAGGCAGCTTTAACTTAACACCTGTTTCCTTAAAGATCTGTAGTTCTTTAATGCCATTATGTCATGTCATGTGGCCTCAATGTTGTTAAGGTTTCATAAAATTATAATTATATTTCTGCTTCTGTTTGCTGTTATGAGTTTTTCATTCCTAGGCACACTATTTATTTTCCTGCACAGTTTTTTTGACCCTGTCTTCTTTATATATTCTTGGTAGAAAGAATATTCTTATGTATTTCCTATAAGCTTGTAGATTGTTCTCTCAGAATGAAACCCAGGGGCACAATTCCTTTGGAGAAACACTAATTCAGAAAGTTCAGTAGAATCATGGAATCACTGCACCAGGTATTTCCTGAAGGGCCTTCAGAATCCTATTGCCCCACAATAGAAAGGGCTTTCAGGGCAAAGACCATATTCATTCAACACATGTATATTGAGTATACCTGCTGTCTACATGGCACTGCACTAGGTCCTGAACAGCAGTGAGTAAAATGGCCCCTGTCCTTATTGGTGTTCCTTTATAGGTATGGGAGAAGACAATAAACAGATAAGCAAATAAATACAGCTGACCCCTGAACAACACAGAGGTTAGCACCAATCCCCCATGCAATCAAAAATATACATATGGTCAGGCACAGTGGCTCACACCTGTAATCCCAGCACTTTGGGAGGCCGAAGTGGATGGATCACTTGAGGTCAGGAGTTCAAGACAAGCCTCGTCAACATGGTGAAACCCCGTCTCTACTAAAAATACAAAAATTAGCCTGGTGTGGTGGCGGGTGCCTGTAACCCCAGCCACTTGGGAGACTGAGGCAGGAGAATTGCTTGAACTCAGGAAGTGGAGGTTGCAGTGAGCCGAGATCACGCCACTGCACTCCAGCCTGGGGACAGAGCAAGATCATGTCTTAAAAAAAAAAAAAAAAAAAAAAAAAAAATATATATATATATATATATATATATATATATATATATATATATATATATAAAGTTTTTGACTCCCCAGAAACTTAACTACTAATAGCTTACTCTTGACTGGAAGCCTTATTGATAACATGGTCAGTTATCACATACTTTATATATTGTATGTATTATGTACTATATTCTTACAGAAAAGTAAGCTTGAGAATAGAGAATGTTATTAAGAAAATCATAAAGAATAGAAAATATAGATACTATTTGTTAAGTGGAAGTGGATCATTATGAAGGTCTTCATCCTCGTCATCTTCATGTTGAGTAGGCTGAGGAAGAGGAGGGGTTGGTCTTGCTGTCTCAGGGGCGGCAGTGGCAGAAGTAAATCCGTGTATAAATGGACCCACACCATTGAAACCCATGTTGTCCAAAAGTCAGCTGTAGTCGAAATAAGGAAAATACTTAAGAGTACTGTGATAGAGAATAAGCAGGGGTTTATGACTAGAGTAGTCAGGGTAAGGTCTGTCTGAGAAGACAAGATTTGAGCTGAGACTTGAGGGATGCAATACAGTTGGTCATTCCAAGAGCATAGGGCAGAGCATTAAAACACAGGTAACTATGTGTTTAGAAGTGCTTAGATGGGAAAGACCTTAGCATGTTCTGGGGATTGAAAGATCATTGTGTTTGGAGTATAGCCAGAGAAAAGCAAGATGACTCCAGGTAAGGCTGGAGAGGCAAGTGGGGCTGGATCATGCAGGACTTTATGGGCCATGGTAAGGAGTCTGTTTTTTATCTTGAGGGTAACAGCAAGCCATTGAAAAGTTTTAAGTGGGATTCAGACCTAAATTTACTTACTGTTTTTTAAAAGAGATGAGGTCTCGGCCGGGCACAGTGGCTCACGCCTGTGATCTCAGCACTTTGGGAGGCCACCCTGGAGTTCAAGGCCAGCCTGGCCAACATGGTGATACCCCATCTCTACTAAAAATACAAAACTTAGCCGGGCGTGGTGGCCCACGTCTACAATCCCAGCTACCCGAGAGGCTGAGGCAGGAGACTTGCATGAACCCGGGAGGCAGAGGTTTCAGTGAGCCAAGATCGCGGCACTGCACTCCAGCCTGGGTGATAGAGCGAGACTCGGTCTCAAAAAAAAAAAAAAAAAAGAGATGTCACTAATGTTGCCCAGGCTGGTCTCGAACTCCTGGATGCAAGCGATCCTCCCATCTCAGCCTCCCAAAGTGCTAGGATTACAGGTGTGAGCCTCCATGCCCAATCAATATTTAAAGTATAAATTTTGGCAGTTGTGTGGTAAATGGTGGAGCAAGCGTTAAGAGAAGGCAGGGAGAGTAGTTAGGAAATTCTTGCAGGCTGGTGGCTTGAAGTAGTGTGGCAACATGGAAAGAGACAGATGGATTTGGTATTTTGGAGGTCAGGTCCATAGGACTTACTAATCACTTAGGAAAAAAGATACTGCGGAGGTTGATGTCGTGTTTCTGCCTTGAACAACTTAAACGATAGGGTAGTCCATGTATTGAGATGGGAAAAGCCCTCTAAAGAGGGCTGGGTAGCGGGGGAATTTAACCGTTCACGTTTGGGGTTTTTTTGACATGTTAAAATTTGAGATGCCTGTGAGATATCCAAGTAGAGATGTCAAGTGGGAGGTTGAATGTACCAGTCTGAACTCAGAAGACTGAGGTCTGGGCTGGAAATACAGACAAGGGAGTCCTCAGCATACAGATGGTTCTGAAGTCATGAGAATGGCTGAGATTTTCTTTTTCTTTTTTTTTTTCTGCTGTAGAAATTAATTTTATTCTTATTCAGACTATTTTCAAAAGAAGCAGTGGTGCGCTGTTTTTCTAAAAATACGCCTTTAGAGATTTTTATATATGTATATAATAAAATCCATACATGTATTTACATGATTGCTACATACAAAATTACAGCACTGTGGTATGTACACATCTACAGGTACATTCTTTCCACACATCCCTGCTGTGCTTTCCCCGTGTGAAGGAGGGAGACTGAATCAGTTGTGAGCAGCCAAGGGCTGGCCCGTCGTCGGAACCTCCGAATGGGGGCTGGGGTGGAGGAGGTGAGGCGATTGCCGAGGCAGGAGCAGCAGCTGTTGCAGGGCTCTCCTGCAGGCCAGCAGGCAGCATCTGGAGGCTCCCGGCAGCCTCCCCCTCCCCTCCACCCCGTGGTGCCCGCGCTGCCCTCAAGGTGGGGTGGCTGACCACAGACCCCTCTGGTGCCATTCTGTGGCCTAGACTTGCTTGGCTGGGCCAAGAAGTTGTGTATGTGAGGGGTGGAGGAGGGAGCTGTGGGAGGAATAGACCCTGTCCAGCCCCAGCCCTGAGCAGGGGAAAGGGCTGGATGGCTAAAGCCTGCAGATGACTGGTGAGAACACTCCGCTTGGCCCGGCACTGCTAAGGGTCAGAGACTAGAGGCTGGGAGGGAGAGCAGTGGCCGCCGGCTGGGGAACAGGGCCTTCTTCCTCCCTGGGGCTCAGAGGGTGGCCTCAGCTGAGCTTGAGTAAGCCCAGCTCTTAGGCCCTGCGGCCAGAGGCTTGGCCTCCTGCCAGCAGAGGTGCATGCACACTGGGGAGGGGCTGCCATCTCCACTTCAACCCCTGGGCCAGGGGCTGGGGAAGAAATGGAGGCTTAGGCCTGGCCTGCTGCCCTGTAGGACTAGGTCCCCGGGGCTCAGGATTCCTGAGGCATGCAGAGAAGGGCCTGAGAATGCCTGAGATTTTCTAGTGAAGGGGCTCTTAATCTGGGGTCCAGGAACCTCACAGAGATTCATTGATAGAATTCAGGGGATCTGTGAACCGGAATAGGAAAAACTTTTCTTGTTTTTTCTAACCAGTGACTGAAATTTAGCATTTCCTTCCATTTTGAATGTAGGCCTCAAAGTACAGTAGTAGTAATATTTGTAATTTTGTCACCAGTAGAAATCAAGATATTTTCATATTGCATTACAGTTGTTGCTGACATCTCAAAATAGCATCTAAACATCACTACTTCAGAATTACAGTACAGAATTATTAGACCTACAGCTAGATCCCATTATCAAATGCATTGATAAAGAACACATTAGGCCGGGCACAGTGGCTCACGCCTGTAATCCCAGCACTTTGGGAGGCCAAGGCTGGCGGATCACGAGGTCAGGAGATCGAGACCATCCTGGCTAACATGGTGAAACCCCATCTCTACTAAAAATACAAAAAATAAGCCTGGCATGGTGGCAGGTGCCTGTAGTCCCAGCTACTCAGAAGGCTGAGGCAGGAGAATGGCGTGAACCCGGGAGGCGGAGCTTGCAGTGAGCCGAGATCGCGCCACTGCACTCCAGCCTGGGCAACAGAGCGAGACTCCATCTCAAAAAAAAAAAAAAAAAAAAAAAAAAAAGAACACATTAATACAGAAGAATATATCACAATTTTTAAAATTTTTGAAAACTGTTTTTCCATAAAATTGGGGTATTCTTGGTAATCCTTTGTACTTTAAGTTATACCTTAAAAAAATTGTTCTGAAAAGGGTCCATAGGCTTCACCAGATGCCAGAAGGATCCATGGAACATAAAAGATCAAGTATCTTTGTTAATAAGGCTAGGGAATGAGAAGAGAAGGAGCCTAGGACTGAGCCCTGAGGTTAGTTAATGGAGGGAGAGTCAATAGGGGAGACTTTCTTTGAAGGGAGGTTCAAGAGGCAGGAGGAAATCCAAGAGAGAATGGTGTTGTGTCATGGGAGCCAAAATAAATTAGTGTTTGAAAAAGGAGAGTAGCCACCTATGTCAGATGGGTGAAGACAGAAGATTGGCCTTTGGGTTTGGTAAGATGATGTCATGGGTGATCTTCATAAGCAATTTCGCTAGAAGGATTACAGAGACCCTAATTAGAACGGGTAGAAAGGTGAATGGACAGTAAGAAAGTGGAGGCAAAGGGTATAGACCTGAAAGTGGCAAATTTTTTTCTATAGGGGACCAGAGAGTAAAAATTTTTGGTTTTGTAGGCTACTTGCTGTGTCTGTGACTACCTCTGCTTTATAGTGTGAAAGTAGCCATAGACAACACATAAATGAATGGATGTGACTGGTTCCAATGACACTTTATTTACAAGAACAGATGGCTAGCTGGATTTGGCACACCAGCTGTAGTTTGCCAACCCCGGTATAGACAACTCTTTGGAGAAGTTTAGATGGGAAGGGAAGTAGAAAAATGGGGAAGTAGTTGATGGGGGACAAGGAGCGTGTGAACATGTGTATGTATTTTAAGTTAGGAGATTTTAGAGCATGTTTTTGCTGATGGAAAAGGATCTTATGGAGGAGGAGAGGCTAACAGTCCAGAAGAGAGCTTAGCTGTACTAATAAACTCCTCAGAAGTCAAGAGGGGATAGGATTAAGAGTACATGGATGCCTAAGGAATTGTTTTTTATGACACTTAGTGTTATTTTGAGTGACATATTAGTGTTAACAGCAAGACTGATATGGGGAGTTTGTCCCTGTCACTTATAGGACCACTTAAAATGATGAACTACTAGGAGAGTTGGTGCGGATGAGATTTAGCAGCTCATTTACTTGATTTGTGGGATTTAGAGTTTAATTTGGAATTTTGTTGTATTGGCCTTACCTGAAGTAATTAATGTAGCTACCTTCACTTTTCTTGGAGATACCTTTAAAATCTTGATTCTGATTCTGATTCTGTGAACAGAAAATCACAGCAATTGCAAACAAATTCTAGCTCACTGATTCTCAGTCTGTTTTCTGTTGTATTTTACTTAGTACATTCCTATCAATAACAGTGGCTCAGCTTTGGCAGTTACTACAACCGAGGAGAAAAGAGAGGGGAGTATACATCTGCCTCACCACTCCTCTGCCTCCCCTACTACTGAGAATCATTGTTCTAGACCTTTTGTGGATACTTTCTTTACTTCAGGGTTTTAAAAGGCATGTTTGTTCCTTTTCCTGGAGCAGTTCAGGCATCTTAATGATCTCAGGCATATTTCCCCCCTCAGTAGCTTCCCTAATGTAGGAATGCTTTGCCTTTTGCAGACCCCAGTATAGAAGAAAGAGTTCAGCATATTAAATCAGTACATATTTTCATGATGAGCGCAGACAATAAACCAGGCAGTGGATTCTTTCACAGCTTTTTATGGTCATCAACTAGGCTGCCCAGAAGGGAGTGAGAGTATTCAGGCAATTCCTGTGTGCTATGTGAGCCTCCTGGAACACCAACCCTTTTTCTGAAAATGAACTGTCACCTGTGTTGAAAATGTTTGCTGGGATTGGGGTTTATAGACTGAAGAAGGTTCCATCTGTGATCATGCTTACCATGCTGAGTAACTTTTAAGACTGGAAGAATCGAGATGAGGATCCTTAATGCATCCATGTTAAAGAACCTTTGCTTGACTTTTTGAATTAGTTGTTTTCATACAAAATTAACACTTATTCACGATTTAAAAAATTTTTCAAACACTACAAGGGAGATATTAAAGTGAAAAGAGAAGTCTCATCTATCAGAGGTGGCCACTATTGTATTTCTGGCATGGATGAGGTGTGATTAAGCTCATAGGTGCCCCCATGTGTCCTTTTCCTTAAAGCATCAATGGGATCTTACCACGTATTCTGTTCTGCGACTTGCTTTCTTCACAGTAGTGTCTTTCCATATCAGGACATACTGAGCCATCTCATTCTGCCTCAGAGCTATTCCATCTGCCTGGAACATGAATCTGGAACAGTCCCAGATTCATGGCTCACTCTTGTCTAGTCCTTACTCAAATGCCTCCTTCTTAATGATGACTTCCTTAGCTGCTGTATCTAAAATTTCAACCATTCCCCTATCCCTTTCTATCCCCCTTCCCTATTAATGACTTTCCTAGCATACTTCTGTTTATTGTCTGTTCCCCCATTGTAATGTATACTCTATGGTGGGGAGGAATATTTGACTGTGTTGTTCACTGCCATATCCCCAACCTTTAGAATAATTCTGGACCCTGTAGTAGATGCTCAGTAAATATTCACTGAATGAATGGGTGAATGATTACATTGTCTTCACATTTGAATGCACATTATTTTTTAAACAATCCCCTATTGATGGACATTTAGGGGTTTGTTTTTTTTTTTTTTTTCAGTTTTTTCTACTTTTTAAAACAATGCTGTATTGAATATTTTTATACATATATCTTTGTACTGTTTTATAATGATCTCTAGGATAAATTCCTAGAGATAGAATTGTGAGTTTAAAGGATATACACATTTTAAGTTGGATGCGGTGGCTCACGCCTGTAATCCCAGCATTTCGGGAGGCTGACGCGGGCAGATCACCTGAGGTCAGGAGTTGGAGACCAGCCTGGTCAACATGGCGAAACCCCATCTCTACTAAAAATACGCAAATTAGCTGGGCGTGGTAGCAGGTGCCTCTAATCGCAGCTACTCGGGAGGCTGAGGCAGGAGAATCACTTGAACCTGGGAGGTAGAGGTTGCAGTGAGCCGAGACTGCCCCACTGCACTCCAACCAGGGCGGCAGAGCAAGACTCTGTCTCAAAAAAAAAAAAATAAATAAATCAAAAAAAAAATAAATAGTACAAATTAAAAATAAAGGATATACACGTTTTAAATTTTGAATAATTAGCTTCCATTTTCCCTCCCTTAAGATGAAAGGTTATATTAATTTACAATCTTGCTAACACTGTATGGGTATCCCATTTCTCTATACCAGGTATGATCAACCTTTAAGTCCCATTTCTCTACCAGGTATAATTAACCTTTACGCCTTTGCCAATCCGATGGATGAAAATGGTATCTCATCCTAATTTGAATTTCTTTAATTATGAGTGGATTCAGCATTATTGCATATATTCATCTTTTGTATTTACTTTTCTGCTTATGTCTTCTTTTTTCATTGTTTATTGGGTCATTTTGCTTGTGTTTTTGCAATCATATCTTTGTTTGCTTTGGTACCTTTCCTCTCTCCAGGCTTCAACCAGATATAACCCCAGAGAACAGTATACATCTGGGCCACCGCTTTCTATCCTTAGAAAGTTTCTAGGGATAGAACTTTGAACCATGTAATGGAGTCTAGTTTATAAGTAAAGAAAAAACTCCCAAACCTGTATATGATGCTGGTGTTAGCATCTTCATCTCTTATTCTTGCTCACATTTTTTGTTTATTAGTTAAAAAAAATCATAGAAACCCATAGCAAATATTGACTATGTTCTAGATACCGTGTTTAGCATTTTATTATCTCTTTAAGTGTCACAGCAAGCCTGTCAGGGAGTACTAGTTTGTCTCCATCTCTACAATTTTATGGACAGGATATCAGCCATGTCCAACCCTTTGAATGCAAGGACTTTTTTGCTTATCTATGGTAGCAGATATCACCTTTTTAAAAGTTCATTAGCTAGTTAGTGTTAGTGTATTTTATGTATGGCCCAAGACAGTTCTTCTTCCAGTGTGGCCCAGGGAAGCTAAAAGGTTGGACACCCCTGCAAAAAACTGAGGGATGGTGAGATTAAGTGACTTGCCCAAGGTCACATAGCTAGTAAATGGCAAAACCAGGATTTGAGCCCAGGCACAGTGGCTCCAGAGCCAGCCCTACTAACCACTAAGTTCTTTTACCTCCAGTATGAGTAATGGGGTATGTTGCCCATTGTCTGTTTCAGGAGACCTTTTTGCCCATCTATCCCCATTCAGAAAACTGGCTACAGTTGTTGAAGCAAGGGAAAGCTATTCATGTACAGGTCTGGGAGGTTTTTTTTGTTTGTTTTTTGTTTTTGTTTTTTTACTTATAAACTAGATTTCCATTACATGGCTCAAAGTCAAAGTAATATAAAGAGGTACTTGGTGAAAAGTTTCACACCTACTCTTATCTGTTCTATTACCCCTGCCCTCATTTCTGTGTATACTTCCTGTTTCTTTGTATACTTACAAAGCAAAGTAAATAAATACGGCAGGCTAAATACGGCAGGTTGTCAAATAATGTCGTTTTGTCCAATGTCGTTTTGTTTTAATGTTGATGAGAAAAGAAAAATCCATTCCTGCCTGGGGCCACTGTCTGTGTGGAGTCTGCACATTCTCCCCATGTCTGTGTGGGTTTTCTCCGGGTATTCAAGTTTCTTCCCACACCCCAAAGGTCTGCACATTAGGTGAACTGGCATGTCTGAATTGTCCCCAGTCTGAGTGAGTGCAAGTGTATGTGTGATGCCAATGGGATGGCATCCTCTCCAGGGCTGGTTCCCACCTTGGCCTTGAGCTGCTGGGATGGACTCTGGCCACCTGGGACTGAATAGGCAGGTAAATCATTTACTTACTTGTTTTTATAAGTCTTTCTTAAATGTATGTATAGCTCATATTTATTTCAGTGTTTAATATTAGAAGTGTTTTGGTCTGTATTTAGAAGTCTGGTGTTTTTGTGACCAGGATAGATCAAAGGAACTTAACTCTTGTTTATGTCAATTAGTGCATGGTAAAGTTGGTTTTGTTATATGTCATTGTGCTTAAAGTCACAATTTCCAAGAACCTATCAACATTAAGGACTTACTGTGTATATGTACATACTTGTACATATATGTAATGTTTACTCATCAAATATTTATTGAGTGCCTCTTTATACAAGGCACTGTGCTGGCTTCCAAGGAGTATACAAAGAAGCATGAAACACAGAAATCTCTGGCCTCAGGAAGCTCGCAGTGTAGTTCTATAATAAGAGCATAAGTAAAAATAAAACATAGTGTTTATATGACATAGTACTTTCTTAGCTGATTCAGGCCTCAATACAAAGCACATTCAGCCTGCTAAAGGTAGTAAATATTAATATGTATCTTGGCTTTTGGGGCTAAGATGAGAGTTCTACTGAATCATCTATCAGTCTCTAAAATATAAGAAATATGTCTTATTTATCTTAATAGATTCTTCAGGACTTTATGGTTTGAACAAATGAATCTGTATTTCTTTTAAATATAGACTTCAAGGAAACTGTTTTATATCTTTCTTTTTTTTTTTTTTTTTCCAAATAGAGATAGGATCTCCCTCTGTCACCCAGGCTGGAGTGCAGTGGTGTGATCAAAGCTCACTGTAACCTCAGACTTCTGGGATCGAGAGATCCTCCTGCCTCAGCCTCCCAAGCAGCTGGGACTACAGATGCATACCACCACACCCAGCTAATTTTTGTGTTTTTTTATGTTTTGTTATATATGTTTGTGTATGTATATATATATATGTATATATATATATAAATTAAAAAATATAAATAGAGACAAGGTCTCACCCTGTTACCCAGGCTGGTCTTGAACTCCTGGGCTCAAGCAGTCTTCCTGCCTCGGTCTCCCAAAGTGCTGGGATTACAGGCATGAGCCACCGCACCCAGCCTCTTTTATATCTTCTTCATGAACCCAAAAGGAAGCTTTTTAAAGAACCATTTTTATTTTAGAGTCCATCCCTGCCTTGAGGAGCCTTATCAAGTTGGATCAAAATGAAACTTGTGTGCCTAATATAGAACTGAAGGATGAGGACTTATCTTTAGAAAGTTTGTTTTGGTGGGGATCATCTTTTTTCTTTATTGAGGATTCTTCTTCCAATTACTTCTGCCCCATGGGCAGTAAGTAGAAAAGAGTTTATCCCAATTACAATATAATATTTTAGAGCTATCAGCAAGCTACCTTCAATTTATTTTTTTATCTCAGTTTCTGTGTATTACAACTTAATTCTGTTAAAAGACATCTTTGTTCAGAATCCCTCCAGTAGTTCTAGACATTCCAGAATCCGTATGGAAGAAGTATGGTGTAGTGGTTAAAAGAATAGGCTCTGGAGCCAGCCTGCTCATACTGAAATTCTGAATCTGCCACTTTCTTTCTGTGACAGGTTACTGGACTTTTATTTATTTTCACTGCCCCTAAGTAGATGTCTTAAATGTTAGAGATTTGTGAATTAATTAAGTTTATTCTCCCCACTGAGCTTTAGAGCCATGGACAAGAACCAAAAGATGAAATCTAGCATCTTATATTTACCTAAGCACTTTTCATCAAAGACAGTGCATGCTAACATGTAATATGCACATACTACATGCATAGAACACATGCACTAAGTATTTCCATGCATTTTTGTATGATGCAAAGTAGTATTCTTCTTTGAAGGAACACGAATCCCAAAGGAAAAAAGCCAAAGTTAAAGGTTACATAAGAGCTAGAAGGAGTAAGGAAACATGGTTTTCTCTTGCTTCCTGCCCATGGCTGCCAAACGGTTCTCTGAAGACTGCTATGTGACAGAAGCCCTTTCCTTTGAAAACCTGTCACGTCACAACAAGAAAAAGATCTCTTTCTTTGGAGGTACATTTTTGGGCACAAGAAAGGCTTTTTAAAATTTTTTTGGCCATCTTTTTCATTGTAGGAGTCTGGTGCTTGCTGCCTAGTTTGGGAGTAGAGGAAAAGACTCTGGCTCTTTAGGGGGATAGAGATGGGAAAGGAGCATGGCCCAGCTGGGTGTATTAGCTCTCCCTCCGCTGCACTTCTGGAACCTTTCATATAAGGGCTTCAGGATAAGGGGGTTGCATAGCTTTAGGGTCTTATGGACATTTGGACCATTTGCTTCATAATCATTTTGAACTGTTTCCTTAGGCTCTTTATTGAGAAACTACCAAAACATCGAGATTACAAATCTGCTGTCATTCCTGAAAAGAAAGACACAGTAAAGGTGGGTCTTCACTTTCATTGTTGCCCATCTAAAAGCTTCAGAGCAGCACAGACTGACTTCAAGATAAAAGTAGTAGTCTCTGCATCTGAGTACCAGATCCTGCAATAGGAGATAAGGCCATTTCACCACAACAGTTCTGAAGTAGCAGGTATGGTACAGTAGGGGGTATTTTAAATCATTTTGGGAAATGTTGCAGTCACCAACTTGACTTAAGTCTTCTTTTGGATTCTGTAATTTTCTGGCATTGTTCTAATTCTATTTTCTGTTTTGTGTCTCAGAAATTAAAGGAGATTGCATTTCCCAAAGCAGAAGAGCTGAAGGCAGAGCTGTTAAAACGATATACCAAAGAATATACAGAATATAATGAAGAAAAGGTCAGTATATAACAGCTAAGAAGAAAATTATTTTGCTTTTTTAGGCTGTGCCCTGGGATTGTAATATGACATTTCAATATATCCTGTGCTTTTAATGTGCTGTTTCACCTTTTTTGGGCAAAGACCAGAAACTCAAAAAAGTAGAACACCAGTGGTTAGGCTCAGGGTTGTAACACAGATATAGCCTATTTGTCGAAGAGAGTGACTTGAGGGACAGAAAATCTGTCGCCTACCTGCTATGTCTAGAGTGAGAATCATAAGAACAATGAACATTCTCTCCAAAACATAGGTTTTTAGATCAGAGAATTTGAGGGTTGGATTCACATTTGGTTATACCTGAAGCTATTTATAAGAATTGACTTTTCAAGCTATTTTTTTTTTTTTTTTTTGAGACAGTCTCACTCTGTCGCCTAGGCTGGAGTGCAGTGGCACGATCTCAGCTCACTGCAACCTCTGCCTCCCCGACTCAAGTGATTCTCCTACCTCAGCCTCCCGAGTGACTGGGACTACAGGCATCCGCCACCATACCCGGCTAATTTTTGTATTTTTAGTAGAGATGGGGTTTCACCATGTTGGCCAAGATGGTCTCAAACTCCTGACCTCAAGTGATCCGCCTGCCTCGGCCTTCCAAAGTGCTGGGATTACAGGCGTGAGCCGCTGCACCCAGCCATTTCAAGCTATTTTCAAATGATTCTTTTTAGGAAGTCAGTTAAAACATGTGGAGAAACTGCCAGGGCGCTGTCAGTGGCCAGCTGTGAATACATACTGCAGCCACTCACAGGCTGTTGTGTAGCTGTCTGCTGGTCTCTATTCTGGACTCTGATGTTGAAAATCAGCAGAGGGATGAACAGCTATGAGGTATATACTTCTAAAGCACCAAGTGAGTGTAAGCTTTAAGGAGGAGGTTATTACTTAGCATTTCTTTCTTTCTTTTTTTTTTTAATCCAAATGCCTCTCAAGTATTTCTTATTAGCTTAAAATGTCACTCTGTGTTGAACAAATGCACAAAAACCATAAAAATTTCAGAGGCCTCATTTTGGGTTAAAATTCAGTAGAAGGCAAGACGTGGTGGCTCATGCCTGTAATCCTAGCACTTTGGGAGCCTGAAGTGGGTGATCGCTTGAGCCCAGGAGTTCGAGACCAGCCTGGGCAACATGGTGAAACCCCATCTCTACAAAAAATACAAAAATTAGCTGGGTCTCTACAAAAAATACAAAAATTAGTGTGGTGGCACGCACCTCTGGTTTCAGCTACTCGGGAGGCTGAGATGGGAGGATCACCTGCGCCCAGGGAGATTGAGGCTGCAGTGAGCCATGATTGACCACTACAGTCCAGCCTAGGTGACAGAGTGAGACTCTCTAAGAAAAAAAAAAAAAATTCAGTAGAGACCCCCAAGATAGCAGGTATAAGTTTGGATCTGGTTCTATTTTATAGCCTTACTTGAAATATAGAATATGTACATGACACAGAGAGAAGAATAAAACTGTCTGTGATACAGGTTAGGAGAACACAGATAGTAAGTTGCATCAAGATTTCAGGCCAGACATTGTGGCTCACACCTGGAATCCCAGCGCTTCGGGAGGCCGAGGTGGGCAGATTGTTTGAGCCCAGGAGTTCAAGACTAGCCTGGGCAACATGGCGAAACCCTGTCTCTACAAAAAATACAAAAATTAGCCAGGTGTGGTGGTGCACACCTGTGGTCCCACCTACTCAGGAGGCTAAGGTGGGAGGATTGCTTGAGCCTGGGAGGTCAAGGCTGCAGTGAGCTGTGATCATGCCATTGCACTTCAGCCTGGGAAACAGAATGAGACCCTGTCTCAAAAAAAAAAAAAAAAAGATTTCAGTGAAGAGGAAAGTGCATTAGGTAGAGTCATTGTCGGGAGGGTATTGAGAGGATTGGGATTTTAATTGTCCTTGGAGATAGGTATACTGTGGCCAGATAGAAAGGGGTGGTGACTACACTCCGTGGGTATAAAGATACTGAGGAAAGCATGAATTCTGTGTTAGGTAATCAGGCCACAGCAGAAGTACATTTTGGAAATCTCCATGCTAAAAAGCCTTGTTCTCCTGAAGTGTGAAGTCACTGAGGTGTGAAGTGTTAGCCTAAATTTTCTCTCTTTGTAGAAGAAGGAAGCAGAGGAATTGGCCCGGAACATGGCCATCCAGCAAGAGCTGGAAAAGGAAAAACAGAGGGTAGCACAACAGAAGCAGCAGCAATTGGAACAGGAACAGTTCCATGCCTTCGAGGAGATGATCCGGAACCAGGAGCTAGAAAAAGAGCGACTGAAAATTGTACAGGAGTTTGGGAAGGTAGACCCTGGCCTAGGTGGCCCGCTAGTGCCTGACTTGGAGAAGCCCTCCTTAGATGTGTTCCCCACCTTAACAGTCTCATCCATACAGCCTTCAGACTGTCACACAACTGTAAGGCCAGCTAAGCCACCTGTGGTGGACAGGTCCTTGAAACCTGGAGCACTGAGCAACTCAGAAAGTAGTAAGTGCATTTGCTGATGTCCTCTTCCTTCTCAGTTGCAGCCAAACAGTATCATTCTGACGGGGTCAACCTAAGATTACCTCCCTGATCCCACTCATTAAGCTTTGGTCACAGAAACCCATCTGATAAGTATTGCTGTACTGTGTCCTAATACACTGGCTATGTTATAAAAGTGGCCTTTGCTGAAACCTAGTCTGGTCGATTTTCTGAAGAGCTAATATTATTCTTGAAAGTCAGACTGTCAACTTTTTAGTGAAAGGAAAAGAATGTGCCAAACCGAATTCATAATCCTCAGATAACATCATCAGACTGCTGTGTGACTCTGTGTCCCCTGCTCTGACTTTGTTACCTCTCTAGCAATTCAGATCTTGCTGTTGAATACGCAAAAGCAGAACATCTTTCCCCTCCCACTTTTTTTTTTTAAATATGAAAATATAGCTGTGAGAGACACTTCCTAACTTTAGCTTGCTGGCTGTCTCACAGAGTTTCTCCATGGTGTTCAGAAACTGGGTCCATTCTTGGCATTTTTTATGAGCTGCTTTGTTCATGCCTTTTTTGGGGGACTACACTGTATTTTTTATTTTGTTGTGGTTTGGCATTTAACTTCTTCCAGAAGAGTAAGTTCAGAAGTAAATAACTGCCCAGATTGTTTTCCATTCTCAAGAATATACACCAGTGTATTTCTTTTAAAGTCATACTCTGATATTCTTATCTGAGATAAAAGAGATTTAAAATTAAAAGTTCAGATGAATGGGCAGTGTCTTAGTCCATTTTGTGCTGCTATAACAGAATACCTGAGGCTGGATAATTTATAATGAACATAAATTTATTTGGTTCATAGTTCTGGAGAGTGGAAAGTCCAAGACCCAGGGGCCTGGCAAAGGCCTTCTTGCTGCGTCATCCCACGACAGAAGGGTGGAAGGGCAAACAAAGATCCCTCATAGCCTCATCACCTCTTAAAGATCCTACCTCTCAATAATTTTGCATTAGGAATTAAGTTTCCAAAACATGAACTTTGGGAGACACAGTCAAACCACAGCAGGGAGGTTATTTTTTTAATTCTTTGTATTAGATTCTGACAGAAAATTCCCAAATGTTTCAAGAACTTGTGTCTTTTTCCCCCCTAAATTTTATTTTTTACTTTTATTTTTTAAGTTTTTGTGGGTACATAGTAGGTGTATGTATTTATGGGGTACATGAGATGTTTTGATACAGGCATGCAATATGAAATAAGCACATCATGGAGAATAGGGTATCCATCCCCTCAAGTATTTATCCTTTGAGTTACAAACAATCCAATTACATTCTTAAGGTTATTTTTAAGAAAACTTTTCTTAAGGTAGTAGTTTGCCCTTTTCTTAACTTGAATAATTAAAGCCTACTATTTTCTCTTCTTGAAGTAATGTGCTCCTTACAGCTGTGGCCCAAGATTGGAGAAGACACTTTACAGCCCTTTTTTTGGTGCCATTAGAATGAGATCCCTACTCACTGCCTGAAGTTGGGGGAATCCCAGTGGCTTAATGTTGCTCCTCCAGGGCTGCTGGCTGTGAGGTCTGCTTGAGGAGGCAGGGCTCAGTGGTCGCAGACTATTCTCCTTTCTCCTTTACAGTTCCCACAATCGATGGATTGCGCCATGTGGTGGTGCCTGGGCGGCTGTGCCCACAGTTTCTCCAGTTAGCCAGTGCCAACACTGCCCGGGGAGTGGAGACATGTGGAATTCTCTGTGGAAAACTGGTAAAAAGAAAAAAAAAACCAAACTCTTCTCTGAACCGAAACTGTTTCTTCCCCTCTTGGCATCCTGTGACTCTCAGAGAAAATATCCAGGGTCAGTTACTCTTTGTACCAAGGAACCGTGGACTGCATAATTTCATGTCACTTTGAATTTGGTGACCCTGTATTGATTGATTGAATTGAAGTGGTTATTTTAATGCTAGTAGTAAGAAATACCTAATTTTAAACTTGGTAGGAAGATCCAGTCATTATCTACATATCAATTTTTTTGGTACCTACTTTATGGTAGGACCTGGGAATATAAAATATGTAAAGCACATAGTATGTGTCCACGAAAAGTGCCCAGTCACTTTGGAGAGAAGGCAGACATGCACTAAAGTCTAACCAGCATGCTGAAAAATATGTACAGTATAAGTATTGGGAATTTTGAGGAAGGAAAGGTCACTGAATGGAGGCACTTAAAGAACCCATTACTGCTGAATGAATAAATAAATGAAGTAGAGTAAATGTAAGCCGAGGCTTACAGGATGAGAAGGGCTTAAGGAAACAGTGACAGGACAACAACTTTAGACCTGAGCAAGGGAAGAGAAATGGTACTCTACCCAGAGCTTCTCAGCAGAGCAGTTTGGCACAGCAGGAAATTCCCTCAGGGCTGTGGTGTTTGCCCAGGCTGCAGAGTTCTGGGGTTGGTCTCTGCATCTGTCGCTGTACAGAGTACCCCAGGCAATGTGCATCAGCAGCCAAGGTTGTGAACCACTGAGTGGCAGGACTCCTGCTGTGTGGGAAGGGCTTTCACTTGTATAGATGCTTACCTTTCCACTGTCGGGATGGAGTGGAGCAGGGTTGCATGAGCACCAGGGAATTGTGACCAGCTGTTTTCTCCTTTGGCAGATGAGGAATGAATTTACCATTACCCATGTTCTCATCCCCAAGCAAAGTGCTGGGTCTGATTACTGCAACACAGAGAACGAAGAAGAACTTTTCCTCATACAGGATCAGCAGGGCCTCATCACACTGGGCTGGATTCATGTAAGCAATTCTGAGCTGTCCGAGAGTTAGTCTCTGCCTCTCCCATGGTGGTATAAATACATGAGTGTTTCTTTGAACAAAGTCAATTATATCCAGATTATTTATTGTTTTTCTCTCTTTTGGATGCAGTCCTTAGCATACTTGACTATTGCACTTTGGTATTGTTTTCTGGGAACACTTAGGGCTTTTAAATTTTTTTAACTTTTTATTTATTTTTTAGTAAAAATAAACTGTTTTCCCTAAAGTTCCAGTTTCCCTCTGAGTGTAACTGGTGATGGGATGCTGGCCTAGAATATAAGTGGACATTGACCTTAGAGACTATGCCTACTGTGTACAGATGATGTTCCTTAAAGGTATATAATTCAAAATATTTTAAATGAGCCAAGGAGGTTAATTCAGATGCTTGCATTTGGTCTTTCTTAAAGCACCTTTATATAAACAAGAAGGGCTATAAATACACATGATTTTCAAGTGTCTGCATATCTTGTGCAGCCTTCTGGTAATGTTCAGGTAAAATATAATGCCTTCCCTAAAGATTATTTTTAAATTTTTCTTTCTATTCCTTTTCAACCCCTCACTCTCATAGCCCAAGCTGCATTTTATGCTGTATGACAGAGTTACAAATAAATTGGCTTATTCTTGGATTACACATACTTGTATGCCAGAATTTGGGAAAGACTGACCTGTGAGGCAGTCCCATGTGCCTTCTGTCCTTTCTTCTATTCAATTACATTCATGTTGATGATTTGCCTATTATTGTGTATCCCCATCCCACCCCCATTGTAGTAGATGGGGGAGAGAAAACTTGTTCCTTATCTGCCAGGGCATACAAATTTGAGTAAGGTATGATTTTAGCCTCATGAAGGAGATTAAATAAATAGACAATTAATAACTTCACCTGGGGCAGAACGTGCTAAAGGCCACAAGAGGTGCCAGCGAGGCACTGTGGAATTCAGAGGAAGGAGGGACCATGCCTGATAGGGTTTAGTAGAATGTTGGCAAGCTGGGCCAAGGGCAAGTTCCTTAAGGAGCAGACAGGTGGAGAAGAGGCGGACTCTGTCCCTGGAGCACTGGGGGGACCAGTTCACTGAGATTTATGGTTCATATCAGGAAACAGTGGTAGATTTTTTTTTTTTTTTTTTTGAGACAGAGTTTCACTCTTTTCACCCAGACTGGAGTGCAATGGCAAGATCTTGGCTCACTGCAACCTCCACCTCCCGGATTCAAGCGATTCTCCTACCTCAGCCTCCCAAGTAGCTGGGACTACAAGCGCCCGCCACCATGCCCAGCTAATTTTTGTATTTTTGGTAGAGATGGGATTTCACCATGTTGGCCAGACTGGTCTCGAACTACTGATCTCAGGTGATCCACCCGCCTCAGCCTCCCAAAGTGCTGGGATTACAGGCATGAGCCACCACGCCCGGCTAGATATGTTTTAATGTAGTACATTGGAGCCGAGTTCTGGAGGGTCTGGGGTGGACAGGCAGAATTGTTCCACTTTTTAGTAAGTGGAAAATTCCTAAAGGTTTTTGAGTAGAGCAATGATATGATTAAAGCCATACTTTAGAAAATTTAACATAAATACAGTTTTAAGGTAGGTTGTGGCAAGGAGATGATTTAAGAGGTTAGTGTGCTGATAAAGCCTAATAATGATAAGAGCTAGGGTGATGCTAGTGTGTTTGGGAAGGAGGAGATGAATGTAGGATTTCAGAGGATTTGGGAAATGAGTAATAGAGGATGATGACTCAGAGTCAATGGTGACTCAGAGATTTGGGGCCTTGCAGTGATCATCTCATAAGCAAAAGTAGGGGATCCAGGAGAAGGATTTGGTTTGAAAGTGGGGTTCAGTTCTGAGCATGTTAAATTTCAGGTATTGATGAGATATTAAATCACTGGAGGTAGTTATCAGCCAGTTGGCAATGTAGGGCTAGAACTTGGGAGCAAAGTCAAAGCAGGAGAGAGGGCTCTGGGAATCCACTATTTAGTGCTGATCTTGGAAGCCCTGGAAGTAGGAGAAGAGTCTAGAGCAAGAAAAGGTTCACTGGCAACTTGGGGGACAGGCTACCTAATGTAACATAGAATGTAGTTAGCAATGGAGCAAAGAGATGTATGAAAAAGGTGAGGGTAGTGGTAAGGCACAGAAGCCATAGGAGGAGGAAGGCTCTTTTGTTTTGTTTTGTTTTTGAGACGGAGTCTCACACTGTCGCCCAGGTTGGGGTGCAGTGGCGCAATCTTGGCTCTGCAACCTCCGCCTCCCAGGTTCAAGTGATTCTCCTGCCTCAGTGTCCTGAGTAGCTGTGATTACAGGTACCCGCCACTATGCCTGGCTAATTGTGTGTGTGTGTGTGTGTGTGTGTGTGTGTGTGTGTATTTTTAGTAGACTGGGTTTCACTATGTTGGCCAGGTGTGTGTGTGTGTGTGTGTGTGTGTGTGTGTGTGTGTATTTTTAGTAGAGACTGGGTTTCACTATGTTGGCCAGGCTGGTCTCGAAATCCTGACCTTGTGATCCTCGTGATTATAGGCATGAGCCACCGCACCCGGCCAAGGAAGGCTTTAAGAAAAAATTTCCAGATGTTAACCATGTCACATCCTATGGAGAGCTCCAGAATGGTGAAGACTCGGATCGGCCTGGATTTGATGAAATTATTGAGGATCTCGATTTAGTGTGTTTTAGGCATTAATGGGAGTAGACTGTAAGAGTTTAAGAACTCATAGGGATTAAGTTTGTGGAGACAATGAAGTATACACTACCATTTTGAGCAACTTAGCTCTAGAGGAAAGGAGAAACATGGAATGGTGGTTTAAGGAGAAGTTGGGTTGAGAGAATGTTTGGTTGATTGTTCAAAGTGAAAGGCTTGAACATGTTTTGTTTTGATGAAATATAACACATGTAATAAGAAAGCACACAGAAACTAAATATATACTTTAGGCCGGGTGCGGTGGCTCAAGCCTGTAATCCCAGCAGTTTGGGAGACCAAGGCGGGCAGATCACGAGGTCAGGAGTGCGAGACCAGCCTGGCCAACATAGTGAAACCCTGTCTCTACTAAAAACACAAAAATTAGCTGGACATGGTGGCGCATGCCTGTAGTCCCAGCTACTCGAGAGGCTGAGGCAGGAGAATTGCTTGAACCCCAGAGGCGGAGGTTGTGGTGAGCCAAGATTACGCCACTGCACTCCAGCCTGGGCAACAGAGCGAGACTTGGTCTTGGGAAAAAAAGAAACTAAATGTACACTTTAACAAATCATTAAGCAAATATCTATGTACATACACTACCTAGGTCAGGAAACAGAACACTGTCAGGAGCATGCATGCCCTAAGGGAGGGAAGTCCTCCCTTCCTTGCTTCGTTTATAATTTCACCACTTCAATGTGTATCTCTAAACACTATAGTTTACTTTTGCCTGGCTTTTACCTTTTTGTAAATGGAGTTATACCATATGTATATTTGTGTCTTGCTTCTTTTGCTCAACATTTTGAAGGTTTATCCACATTCTTGTGTGTAGTTTTCTGAACATGTTCTTATGCCCAATGAGCCAACAATGGAGATGTAAAAGGGCAGGAGAGACAAGGTAATGTGGTGATAAGGAAGGATCGAATGAGAAGTACATAGAGGGATTCATCTTCACAGGGGGAAAAACATCCATTCCTCCAAGACAAGATTGAATGAACGGAAATGAAGATCCAGAGAGATTTTTGAAATGATGTCTGGAGGAGTTGAGGAAACACGTTTTAGACAATCTTGACCTCAATAAGGTTGGAGTCTAGGTCTGCTGTTGAGCAAGAGGGAGACCAAGGAGGAATTAGAAACTGGAGGAGATGGGGGAAAGTTTAGAATCATTACTGTACAGACTTCAGGTAGAACTTAGCTACAAATGAATAAAAGAGTTTTAAGTATCAGTGAGGGTCCAGTTGGGAACAGATTTGAAGCCTAAATTGATAGTAGTTCAGCTTTTTTATTTTTATTTTTTGAGATGAGGTCTCACTACATTGTTTATGTTGGAATACAGTGGCTATTCACAGGCACAATCATACTGCACTACAGCCTTGAGCTCCTGGGCCCAAGTGATCCTCCTGCCTCAGCCTCCTGAGTAGCTAAGACTACAAGCACACACCACTGTGCCCAGCTAGTTCAGCTTTTTTTCCTCCATATTTCTGCACCATTCCTTCCTAATTCGGGATTAAAAACAAACAGGCTGAGTATGGTGGCTCACACCTGTAATCCCAGAACTTTGGGAGGCCAAGGTGGGAGGATCACTTGAGGCCAGGAGTTCAAGACCAGCCTGGGCAACATAGCAAGACCTCATCTCTATAAATTAAAAAAAAAATTATGCATTTGTGGTGGCACACGCCTGTGGTCCCAGCTACTTGGGAGGCTGAGGCAGGAAGATCGCTTGAGACTGGGAGGTCAAAGCTGCAGTGAGCCGTGATCACACCACTGCACTCCAGCCTGGGCACCTGGGCAACAGAGCGAAAACCCTATCTCAAAAACAAACGAAAAGCAGACCGAAAGATTTATTCAGATCTTAAAATTGGCCAGAGGAAAATGCAAAAGATCAGTTCTTCCTTCTTAACCTTGTCAACTATGAATCAGCTGCCCAGGTCAAAAGTATGGTTATGGATTGATCACCAACTGTTGTCAAACCTCCAGCCCAGAACTCAAGGCACTCCTCATCATGTTTCAGCGCTATCTGAGCCATTTCCCTTTAGGGAAAATTTCCCTCTTAGGTACCCAGGCTGCCTTCAGCATTCACCCTCCTTGCTCATTTCTGCTCCTTCGGTATATTGTTTTCTCTTTGTCAAAGTGCCTTCCTCTATCCCCAGCAGCATGGGCACAGTGAACATAATGAACTATTCATTCAAGAAACTTGACTGTGAAAGGAAGGAGGGAGAGAAGGTACAGTAGTTAGAGAGGAGCAGGGGATCATGGCAAAGTTTTTTGATTCTGTTTAAGAGTTGTTTACTGAGTCCCTGCTTATGTCTCTTTATTATCTTTCTGGCTACCCACGTTTGCTCCCAGTTAGAATCCTGGACTCTAACCATGGGATGGAAGGTGGTGTTGGCACAGGCCACTGCTCTTTAGCAGCCTAAAGGATTATATTCTCATCAGGTAGAAACTTTGTGGTCACTGAAGTCCTTACATGCCCCATGAAGACTTGTGTGTGGATTTGCTGCCTGCACTGAGCTAACACGTTCCTGTCCTGAAGGCTTCTTCCACAGTGAGCTCATCACAGCACCCTGTGGAATGGTGCTTCTCAGATGAGGCTGCACATAAGAATCACTTAGTGAGCTTTCAAGAAAAATGTTCCTTCATGATGGTTCTTTCTAGGAGTGGGGTGCAGGAGTCTGGGCTTTTGTCAAGCTCCTCAGGAGATTTGTTTTTTTGGACAGCAGGTTTGAAAACGCTAGTCAATTGCATGTCTTTATTGTCTGTGCTTTTCTGTCAGTGAAGGTTGGTTGTCTTTTTGAATCATGCTAGATCTTTTTCCATTTTTGTTACCTAAGATCACACCTCCTCTAAGATGAACATAAGTCATTATATAGTTGTCTGTTTTGTATATAAAATATGTGCTTAATAAAACAAACAATGGAAACAAATAATCGGGATGCACATTTAGGTGATATTTTAACTGATTAACCTCAAATTTTAGCATCGTGTTCTCCTTCCAAACAGAATGGTCTCCTTTGTATGGTTTAACTATCAACTGAAATTCAAGTATTCCCCTACCTCCCATATCTTCCTTGGATGATGCTTTAGCTACAGGACAGCCTTTGCCTATAGAACCTGATTCATGTTTGACCTTTTAACACCTCTGTGGGAGAGAAGAATCATTCATCTAATTGTGGTTTACTAAGTCCTTGACTTCCACCATGTTGAAATATTGGGTATGTACCATCTGTTCCAGAATGGGTGACTCAGTGGTATGAAGAGACCTTGTAAGGAACCAAATAAGTCTTGATGGTCAGTTAGAAATTATGAGTCTCTTGAAAAACCAAAGCCTGAATCATCCAGAGAGAAACACTTCTTAGAGGAGATAGAAGAAATTCCCTAGCAAAAGTTCCAAGGGCCACTGAGTGCCATTCACAATTGTTGAGGACACCCACCTACCTTGTCCATGGATGCCCATCATGACAACCCCATTAACACCTTTGATTCCATGGATCCCTGGGTGAATCCAACATCATAGTCCTTGAGTTCTTCCAATTTGGTTCAAGAACAGGAGAGCTAGAGCAGGAAATATCAACAAACAACCCCCTCTTCTGTCTCCAACCCTGAGATGCAAATGTCTTTTCCTGTCTCCACTCCTACTGTCTGGTGATCTTTGTGCAGCAGGTATGTGCCTGAAGGAGGTCTCCAAGCCAGTTTCTGTGTGCTGTCATCTGAGATGGGGTTCCCCTTGCCAGTTCTCACACCCCACAAGACCCACCATACTGATCTCCTGGCTAGCACACACCAACCCCAGGGAAGCCTTTTCTTCACACTTGGAACCTAGATCTTGATTTCCTTTTGTGAGGTCAGAATTTGTTTAACTGGAATGTGGCACAGCATTGAATTCTTCTGCCTTGTCTATTCCAGCCTCAGAATTCTGTTTTTCTCCCACTTTGCAGTGGTCTTTGAGTTTTAACACTGTGGAACAGTATCTTTCCCCGATGATGCCCCAGATGGAAGGTTTGAGTTCTGTCCCTGGGTCCTCTCCATACCCTACCTGTTTAATGGCCCGATGTCTTGATGCCTTCTCGCATCAAGGCTCTGCGCCTACAGTCCTTCATCCAACCAGGAATTCCAGAACCCATCAGGTACCCTAGATCTTCTGAACCAGTGGGATCAGAGTCCCCGTTTTGAGTAGTACAGAGAAGAAAGTTCCCCCTTTGTGTTTACCTCCCTTTTTGTCTGCCTACTCCAGTTCCCCCTTCCCCCTGAGTGCTCAAGCTGCCTAACATCTTCCACTGCCTTCAAACAAGGGAAGCCAGAAAGTTCCAAGCCTCTTCGTCCACAGTTTACTTTTGTCCAGTACAGCCTTGGTGACCTCTGGGAGCTCTCTCCCTGAGAAGGTTGTCTGAGTGAATTAGATGAAATGTGGTGGGTGGGTTATTTGGTATGTCATCTATAACCATGAGCTAGGACGGCATGCGCTTGCCTGGGCTTAATGCTGTTACTTTCCATTAGAAAAAGATCACCTTATCATTCATCAGACACTCTACAGAATCTCAGAATTATGGTTCTGCACAATGTAAGTGAGGGCATACATCCACCTACCCAGGAACTGAAGTGGAATCTCCCCCACCCCACTTGTGGCATCTCCCCACGATTGCTCTTCAGACAAATCCTCATCTGTTTAGTTGTCATTCTGCTGGGGACAATGCAATCTAAGTTATTTCATTTAGTTATTTTCATCCCCTTCCCCTCTCTCATTGTATCCTTCACCACAGACAGCTCTTCCAGTTTCCAATAATTGTTTATACTCCTTATTTCTTTTTCTTTTTTTTTGAGATGGAGTCTCGCTCTGTCACCCAGGCTGGAGTGCAGTGGCGCGATCTCGGCTCACTGCAAGCTCCACCTCCCGGGTTCATGCTCTTCTCCTGCCTCAACCTCCTAAGTAGCTGGGACTACAGGCGCGTGCCACCACGCCTGGCTAATTGTTTTGTATTTTTTTTTTTTTTTTTTTTTTTTTTAGTAGAGACAGGGTTTCACCATGTTAGCCAGGATGGTCTTGATCTCCTGACCTCATGATCTGCCTGCCTCAGCCTCCCGAATAGCTGAGATTACAGGTGCCCGCCACCACGCCCAGCCAACTTTTGTATTTTTAAGAGAGATGTGGTTTCACCATGTTGGCCAGGCTGGTCTCAAACTCCTGACCTCAAATGATCTGCCCTCCTCAGCCTCCCAAAGTGCTGGGGGTTACGGACATAAGCCTCCATGCCCAGCCTGTTTTTGTTTTTTCTTTTTTTAATTGACAAATAACAATAGTCTATATGTTTTGAAATATGTATGCATATATTGTGGAATGGGAAAATCAAGCTAATTAGCATATGCATTATGTCACATACTTTTTTGTGGTGAGAACACTTGAAATCTACTCTCTTAAGCAGTTTTCAAGTGTATAATACATTGTGATGAACAGTAGTCACCATGTTGTATAGTAAGTCTCTTGAACTTAAAAAAGGAAAGAAATTATGAGTCTCTTCACATACTGGTATTAAGCAATATTTGTTTACAGTGCTGGAAAGGAGCTTCCTTACTTATTAGGAACCTCAGGTGGACCTCTCATGGTTGCAGATGGCTTCTCACTTACAAAGGAGATTGTGACCAGCTGTTGAGAACTGTTTGGCTTTACTTCCTTCAGAGACCAGACTTGGTTGTATGTCAGAGTAGTCCCCCCCTTATCCTCAGGGGATATGAGCCCAGACCCCCCAATGGATGCCTGAAATCACAGATAGTACCAAACCCTATATATGCTATGTTTTTTTCCTATACATGCATACTTGCGATAAAGTTTAATTTATAAATTAGGCACAGGAAGAGATTAACAACAACTATAATAAAACAGAACAGTTATAAAAATACAGTGTAATAAAAGTTATGTGAAGATGATCTCTCTTTCTCAAAGTATGTTATCGTATGTAATATTTTCAGATTGCAGTTGATATGGATAGCTTTAAACCTCAGAAAGGGAATCGCAAATAAGGAGGGATTACCATATATCCTCGCTAAGAGTCCTCTGACTCTTTTTCTCTCCTCAGACTCACCCCACACAGACCGCGTTTCTCTCCAGTGTCGACCTACACACTCACTGCTCTTACCAGATGATGTTGCCAGAGTCAGTAGCCATTGTTTGCTCCCCCAAGTTCCAGGAGTGAGTATAGAGGGCATGGTTCTGGGTGTTTCAAGGGGGTAGTAGGGAAGAAAGCCTCAGGGGAAAAGGTCTCTATTCTTGTGGACTTGTCCTTTGTAAAATACATAGATTATAATGTAAGTTGGTTATTCTAAAGGGCTTCCTTTTAAGCCCCATATCATGATTTATCTATCATGCTTGTTCAAAAAGATATCCAAGTAACAACTTAGTTGCTTTTCTAAGAAAAGTCTACAAGAAATTTGAAGTGTTTGACTTGAAGCGATAGGAATGTCAAGAGTTTTATGTTGGATTAGAAAGTTTCAAAATCATAAAATATAAAAAAATAAAAAATAAAAAATAAAAAAATATAATAAAAAAATAAAAATAAAAAATAAGAAAGTTTCAAAATCAAACACATTATCTCAGAATGCACTTCTTTTTCATACCAAATCCTGTCTCTACTCCCACTTTGATTATTTACTATGAATTCTCCAGCAAAACTAGTGTGATGGCAGTAATGAGTCATTCTCTAACTGTGATTCATTCACCAGAGAAGAGACCTGTGAGGCAGCATCCTACAGAAGCTGTCTCACAATGACCTCTGCCCTGCTGTGTGAGTGTGCATGCTGGTGTGTGTGTGCGTGCATATGTTTGGGATGGAGGGACACCTTTGCTTGACTCTTAGCCTGCCTTTTTTAAATTTCAGAACTGGATTCTTTAAACTAACTGACCATGGACTAGAGGAGATTTCTTCCTGTCGCCAGAAAGGATTTCATCCACACAGCAAGGATCCACCTCTGTTCTGT
>MAZ	chr19	47856010	47858607	+
AATCCAGGGCCTGAAAACCCAGAATGAACTTGTGTCCATCCCAGAGATCACTGCAGATGTCATGAGGTACCCTTTGTGTCACCAGCTCAAGCAGGCCTCTGGCCACTTTATCATCTGTGGTGGTCCTGTGCCGTGACCAGGAGGAAAAATTAGCTCTTTGAAGAGAAAGTAGTTCTCTATTGCAGGCACTGGCCTCTTAAATTGTTGCAGGTGGGGAATGGATGAGAATATTTGTTTTGGGTGATCAGAACTGAGACTCCTATTGTGGATTAGTAACATGCCTCCTCCTAGAACAAGGGAGGGCAGGGATCGCCGAGACCACCACCGGGCTCCCAGCGAGGAAGAGGCCTTGGAGAAATGGGACTGGAATTGTCCAGAGACGCGTCGCCTCTTGGAAGATGCCTTCTTCCGTGAAGAGGATTACATCCGTCAGGGTTCTGAGGAATGTCAGAAGTTTTGGACCTTCTTTGAACGCCTGCAGAGATTCCAGAATCTCAAGACCTCCAGGAAGGAGGAGAAAGACCCTGGACAGCCCAAGCACAGCATCCCAGCGCTGGCCGACCTACCTCGCACTTACGACCCACGTTACCGCATCAACCTCTCTGTTCTTGGCCCTGCCACGCGGGGCTCTCAGGGACTGGGCAGGCACTTGCCCGCGGAGAGAGTGGCTGAGTTCCGCCGAGCCCTGTTGCACTACCTGGACTTTGGCCAGAAGCAGGCATTTGGGCGTCTGGCCAAGCTGCAGCGTGAGCGGGCAGCCCTCCCCATCGCCCAGTATGGGAACCGCATCCTGCAGACGCTGAAGGAGCACCAGGTGGTGGTAGTGGCCGGTGACACCGGCTGTGGCAAGTCCACTCAGGTGCCCCAGTACCTGCTGGCTGCTGGCTTCAGTCATGTGGCGTGCACCCAGCCCCGGCGGATCGCCTGCATCTCACTGGCCAAGCGTGTGGGCTTTGAGAGCCTCAGTCAGTATGGCTCACAGGTGAGTGGGACGCACCAGGTTTCCGATTTTTCCAGCGTGACCTTGGGGGAATAGGTTGCTTGTCCATATGGCAGTATCAATAAAAATGAAGCACTTACCCTTGGACCCAGCGATGATTCTTCTAGAACTTTATCCACAGAGTGGCTTGTCTGTGGTCTACATGACAAAGGAGCTAGCATTAACCAGTGTAGCACTTTAACAGCAAAACAATGGGAAATGTCCTAAAGGCTCATCACTTTTTTTTTGAGACGGAGTCTCACTCTGTGGCCCAGGCTGGAGTGCATTGGTGCGATCTTGGCTGACTGCAACCTCTGCCTCCCGGGTTCAAGCAATTCTCCTGCCTCAGCCTCCTGAGTAGCTGGGATTACAGGCACCCGCCACCATGCCCAGCTAATTTTTGTAATTTTAGTAGAGACGGGGTTTCACCATGTTGGTCAGGCTGGGCTCAAACTCCTGACCTCAGGTGATCCACCCACTTCGGCCTCCCAAAGTTTTGGGATTACAGGTGTGAGCCACCACGTTGGGCTGCGAGGGTAATTCTTGACGATCACTGCAATGCAAACTGCCATCTTGGAAGGCCAATAATAGTCCTTCTGTCTCATGGTGGTCATGAGGATGAAATGGGTTGATATACATAAAGCACTTAGAGTGGCATATAATGTCCTGGCACATAGCAGGGACTCAAGAAAAGGTTATTGCTATATAGTTAATATTATATATACATGAGGCACAGTGCTAGATACTTTCTGTGCATTGTCACATGGAATTCTCACAGCATCTAGGAGGAGAACTATAAGGGATGGCATTGCCTGCCCAAGGTCAGTTGGCACTAAGTGGCAGAGGTGAGATTCAAACCCAAGCTGTTGGACTCCAGAGTCTGATGGGTAGGCATGGTATTTGCTTAGATTTTCTTTTTGCTTTTTCTTTTTTTTGAGATGGAGTTTCACTCTTGTTGCCCAGGCTGGAGTGCAATGGTGCGATCTTGGCTCACTGCAACCTCCGCCTCCCGGGTTTAGGTGATTCTCCTGCCTCAGCCTCCCAAGTAGCTGGGATTACAGGCATGCGCCACCACGCCCGGCTAATTTTGTTTGTATTTTTAGTAGAGATGGGGTTTCTCTATGTTAGTCAGGCGGATCTCGAACTCCCTACCTCAGGTGATCCGCCCGCCTCTGCCTCCCAAAGTGCTGGGATTACAGGCGTGAGCCACCGCACCCGGCCTGCTTAGATTTTCAATTTGGGCAGGGCCAGGGGCTGGTACCCAGGCTCAGGGTCCTCTCCTGATCCTTTCTTTCTCCCACCCCAGGTCGGCTACCAGATCCGCTTTGAGAGCACACGTTCGGCGGCCACCAAGATTGTATTCCTGACAGTGGGGCTGCTCCTGCGACAAATCCAGCGGGAACCCAGCCTGCCCCAGTATGAGGTCCTGATTGTGGATGAAGTCCATGAGCGGCATCTCCACAACGATTTCCTCCTGGGCGTCCTCCAGCGCCTGTTGCCCACGCGGCCTGACCTCAAGGTCATCCTCATGTCGGCCACCATCAACATCTCGCTCTTCTCCAGCTATTTCAGCAATGCCCCTGTGGTACAGGTGCCTGGGAGGCTGTTCCCCATCACG
>MEF2A	chr2	42909540	42924974	+
TTTCACGCTATGGATACATTGTATAGACACAGCTATGATTTGAGCAGTGCCATTAGTGTCTTAGTACCACTCGGAGGACCTGTTTTATGCAGAGATGAAATGGAGGAATGGTCAGCCTCTGAAGCTAGCTTATTTGAAGAGGCACTGGAAAAATATGGCAAAGACTTCAATGACATACGGCAAGATTTTGTAAGTAGAAAATTATGAGTAAAATAAAATGTTGAGATGGGAATATTCTGTTTTAGAAATCTGGTAAACCTTACAGTATTCATTTAGCAAGTTTGTGAGTTAATAGTTTTTATCTGCTCAAAGTAAAATGAAGGTTAGTCTTGTAAAGGGAGAAACTGATAATTGTTTGGAGGAGTAGTTGTAGTAAGACCCACGCTATCAGGCCGGGTACGGTGGCTCACGTCTGTAATTCCAGGACTTTGGGAGGCCGAGGTGGGTGAATCACAAGGTCAGGAGTTCGAGACCAGCCTGGCCAATGTGGTGAAACCCCATCTCTACTGAAAATATAAAAAACTCGCTGGGCGTGGTGGCACGTGCCTGTAGCCCGAGCTACTGAAGAGGCTGAGAAAGGAGAATCTCTTGAACCCGGAGGTGGAGGTTTCAGTGAGCCGAGATGGCACCACTGCACTGCAGCCTGGGCAACAGAGCAAGACTTGGTGTCAAAAACAAAACAAAACAAAAAAACCCCTACACTATCAGGAAGTCCTGTGTTTTTGGTGTAAACCTTGGCAATATTAATTTATCCTATTTACTTCTCTCTGAGTTCCAAGTTAAAATCTGGTCAGCTTTTCTCACCATTTGCGCTAAACAGTCTGATCTCTGCTTTTAGACTAGTTGCTCTGCTTTAAGCTTTCTGTATTTTTCTAGTTGTCTTACTAATTGTTGAGCCTGAATTTGATCTGGACCCTTAATGAAATGACCTCTGCTAAGCACAGTAGGAGAATTTGTTTTATGGGCTTTTGATCTTTGATTCTTCTTAATGATGTAGAGGAGTGGTCCCCAACCTTTTTGGCACCAAGGACCAGTTTTGTGGAAGACAGTTTTTCCATGGACTGGGGGTGGAAGGAGGTTTCAGGATGATTCAGGTGCATTACGTTTATTGTGCACTTCATTTCTATTATGATTACATTGTCATATATAATAATTATACGACTCACCATAATGGAGAATCAGTGAGACCTCTGAGCTTGTTTTTCTGCAACTAGACAGTCCCATCTGGGGGTAATGGGAGATAGTGATAGATCATTAGGCATTAGATTCTCATAAGAAGTACGCTACCTAGATCCCTCGCATGCACAGTTCACAATAGGGTTCATGCTCCCGTGAGAATCTAATGCCGCTGCTGATCTGACGGGGCAGACCTCAGGGGGCAGTGGGAGTAATGGGGAGTGGCTGTAAATACAGATGAAGCTTCGCTCGCTTGTCCATTCAACACCTGCTGTGCAGCCCAGTTCCTAACCAGTCCATGACCTGGGGGTTGGGGACCCCTGAGTATCCTATGTATATTTTTTATTATTAAAAATTTTTTTTTCCTCAGCTTTACTGAGGTATAATTGACAAGTAGAAAATACATATTTTCAAGGTATACAATATGATGATTTGATATACATATACATTGTGAAATGATTACCACAATTAACACATTCATCACCTCACTTACTTACCCCATGCAGTGGGGTAAATACCAGGTCATCTTGTCTAACTATAGTATGTACTTTGTTTTGTCTTTGTGTTTATGGACTTACTGTCTTTAGTTAAACTTATAGTTCCTTTGAAATGGTGAAATTTCCATTTGAGATTTTCATAAATAGCTTTCTATGAAGTCATCCTTTATTTTAAATTATGAAAATAGAATCTTTATAGACCATTACGTATTTGATGTGAGCCAATAGCCTGCCTTTTATGTTGCTGCATCTTTACTGAATTGTTTGACACAAAGTTATTACTTACCAATATGGGCTGATAAATTAAATCCCAGACATAGTAATTAAAACTGTTAGTGTCACTGATAATTTGTTCTTCTGGCAAAACTTCACTCATACTTAAATTGTTACATGCCATGATTTAAATTTGTAGGATGCGCAGCTGAAAATTTAAAGTGCATTGGTATTTAGCTTCAGATGGTCAGAATAACAATAGAGCAGTGTTATTAATATAACAGTTATTAAAATAATAGAGCTACAGCTACATAGAAATTGCAAAGAATGAAACCTAACAAATCAAATCTACACTGTGAGGCTCAATGAAAATTCAAAAAAGATAAATAAAACCTGCAGATCTGATAAAGGAGTAGGAGTTGAGAAACACTAAAGTGAAAATACTTTTCCCTGCACCAAATGTAATACCTCATTCTGTGCTCTGGTGGTATTTACTGAGTACCTGTAACATGCCAGGCTTGCAAAAAGGCACTAGGCATGCAACAAAAATTGAATGTGGTCCTTACTTCAAGGAATTAGTTCACAGTTAAAATCAAGAGATTGAAATATACACCCAAGTAAAATATAATTAATTACTTCTGTCAGTACATGAACAAGTGTATAGGAATATTAAAAAGGATTCCTTGTGCCAAAGTGGAAGAGGCTTCATGGAGTTAACTGGCATTTTAGCTGGGTCTCTAATAGGTAAAGAGAGAAAAGAGCAGATAGCAAGGTAAACACTGAGGTGTGAAACTTACAGCACTCCTAGGCACTTAACACAGGACTAGAAGATAACTCTGTGAACTGTAGGTTAGTGCAATATACTTGGACATAGAGGCTGGCATCAGTATCAGATAAAATTAACTATGAAAATGAGTATAACAGTAATAATACTGTTAGATGATTTTTTTGTTGTCTTTGTGGTCTAACAAAATTACAGATTTGTAGCATGGTATATATTAGTTTTTCTTTTGTTTTACCCTAGCTTGTTTCAATAGAGAGCTTATTGAAACATTAAGTACTAGGGAAGATGAAGAAATAGACATCAGATCGGGCCTCCAAGATTGTGACTTTGAAAGTCACACTTCAGAATGGGCCAGCTAAGGATACTGCCGTCCCTGCTGTGATTAGAAACCTAACTGCTGAAGTAGGAAGCTAACACTCTACCTGTGGCTCCAACGTGCTGTCTCTCCCTTGAACCCCACCGGCAGGGTGCCTTTAGTACGAAATCCATCTCTCTTGCCAGTGCATCTATGATGCAACCTAAATTATACCCAGAATCTTAGATGCAAGGGAGTCTGGGAAATGTGGATCTTAACCCTGCAGACTGCCCCTTAGGTCATGGTTGTTGAAGGGCCAGTCTTGAAGGGCCAGTCCATATTAGATTTGTTGTATTTTGGAGACTGGAATTGGCTACTTGTGTCAAACCCTTAAAATAAACAGGATAGAATGTCAGAGTGTTAACTGCTCAAAGGGTTTTGTGTTTTTTGTGGTAGTTGTTGTTTTTAAATTATCATCCCCTCTTTCCCTCCATACTTATAAAAGTAATGTATAAACCTAGTAGAAAATAAAATGCAAATAATGTTATTTCCTATAATGCCATCACAGGTACATGATGTTGTTGGGGCAATGTATTTCTTATGACATGAAGTTTTAAGAAGTGTCCTTTTAGAAACTGTCAGGTAGTGTATGCAACAAAAAGTCTCCTGGGCCTCCTCTGCTTAAATACTAGACCTTTACCTGAGCACTGAGCAACTGTGTCATAATGGTGAGTTTTTTAAAGTGGTTTCATCCCACTACCCAAAAGTGATCATTGATTATTTTCTGCTTCCAGTGTCTTAGTTTTCCCAAGTGAATGCATATATTATTGTGTGTTTGTACATTTAAGAACAAATTGTGTAGAAGGCACATATTTGGGTATAGATATTTTTATATTTAGTGGTTAGCGATAGCTTTATTCCGAAGCTTAATTTAACTTATTTCAAAATTTATACACAGTAAAATTCACTCCTTTACAGTTTTTTACAGTTAAAGTTCTGTGAGTTTTTATAAATGCATACTCCCATAATCATCACCACAGGCTGGGTGTGGTGGGTCACACCTGAAATCTCAGCACTTTGGGAGTCCGAGGCAGGAGGATCACTTGAGCCCAGGAGTTTAAGACCAGCCTGGGCAACATAGTAGACTCTGCCTCTTAAAAAAAAAAAAGAAAGAACAGTCTGGGCATGGTGGCTCATGCCTGTAATCCCAACACTTTGGGAGGCCGAGGCGGGCGGATCACTTGAGGTCATGAGTTCGATACCAGCCTGGCCAACATGGTGAAACCCTGTGTCTACTAAAAATACAAAACAATTAGCTGGGCATGCTAGTGCAGGCCTGTAATGCCAGTTACTCGATAGACTGAGGCAGGAGAATCGCTGGAACCCAGGAAGTGAAGGTTGCAGTGAGCTGAGATCACGCCACTGCACTCCAGCCTGGGTGATGGAGCAAGACTTCATCTCAAAAAAAAAGGGCTGGGCATTGTGGCTCACACTTGTAATCCAAGCACTTAGGGAGGCTGAGATGGGCAGATCACTTGAGGCCAGGAGTTTGAGACCAGGCTGGCCAATATGGTGAAACCCCATCTCTACAAAAAAAAAAAAAATACAAAAATTAGCTGGGCCTGGTGGCACATGCCTATAATACCAGCTACTCAGGAGGCTGAGGCATGAGAATTGCTTGAACCCAGGAGGCAGAGGTTGCAGTGAGCTGAGATCGCGCCACTGCACTCTAGCCTAGGTGTTAGAATGAGACTCTGTCTCCACAAACAAACAAAACTCATCACCACAATCAAGACACAGTACAGTTTCATCACCTCTCCCGTCAAGTCTCCCCTTTTATAGTCAACAATACCCTAGCCCTAATCCTGGCAACCACTGATTTATGCTCCATCCCTATAGTTTTGCCTTTTTCTGAACACTGTGTAAGTAGAATCGTTTAGTAGTATGTAACTTTTTAATTTTGGTTTCTTTTACTTAACATAATGCATCTGGTATTCATCAGTGTTGCTGCATATATCAGTCGTTCATTTTCACTGCCTAGTAGTACTATTCCATTGTGTGAATGTACCACAATCAGTTTATTCATTCACCTGTTGAAGGGAATTTGAATTGTTTCTGATTTTTGATGATTATGGATAAAGTTGCTATAAACATTTTGCATGCTAGTTTTAGTGAACTTAAGTTTTTGTTTCTCTTGGGAAATATGAGCCGTGGGGTTGCTGGGTCTTACATGATAACTATATGTTTAACTTTATAAGAAACTACCTTTGTTAGCTTTATAACATATCAGTGTAGCCAGACTGAACCACATTTTCCAGAATTCCCTTCCCGGTATGTTGCCCTTTAGGGTGGGCCATGAGAAATTCTAGTGCAGGATTTGGAGAGCAGAAATGAAGCACCAGCCATTTTTGTAGCTCATATGTGTTCTCATTTATCTGCTGGCCCAGTTTGTTGGCATGAGGCAATGCTGGGACTGCAGTTGCTCTATTTTCCCTAGGATCCCCCTTCTTCATCTCTGACTCCAGGGCAAGGTGTGTGTTTGTGTGTTTAGCACCATGAAGAAAGCCTTAGTTTCTGCAGAACATGCATACCATCAGGGTCAAAGGCAGTCGCTACTGACAAGGGTTTTTCCCATCCTTGTAGGCTCCAGCTCATGCTGTCGTATTTTGCTAGTTTGAATGCAAATTGATACAGCCACTTGGGAAAACAGTTCGCTTATCAGTCAGGATTCAGTTAGAAAAACAGGACCACTAAAACAGGTGTGGCATGATCATAGCTCACTGCAGCCTCAAACTCCTGGGCCCAGGTGATCCTCCTGGCTTCAGCCTTGCACATAACTGGGACTACAGGCATGTTGTGCCACCATGTCTGGCTAACTTTCTTTTAATTATTATTTTTTGTATAGATGCAGTCTCACCATGCTACCCAGGCTGGTCTCCAACTCCTGGGCTCAAATGATGCTCTTGCCTTGACCTCCCAAGTTGCTGGGATTATAGGCGTGAGCCACTGCACCTGACACATTATTGTCATTTTTTAAAAAAGCCATTATAATAGGTTTGTAGTAGCATTTCATTTCGGTTTTAATTTGCATTTTCCCTGAAGACTAATGATAAGCCTCTTTTCATGTGTTTCATTGCCCATCATATGTCCTTGATGTGAAATGTTTTTCAAAATCTTCTGCCTATTTTAAAAGTGGGCTTCTTTTGTTTGTTGATTTTGAGAGTTTGTTATGTATTTTGCATTCAAGTGTTTTTTTTTTTTTTTTGTAACATTCTCTCCTAATCTGCAGCTTTTATATATCCTCCTTGTACTCTGCAGCCTTGTGAATCTCTTGCAGTAGTTATAGTCGGTTTTTTTGGTAGATTCTTTCTACATAGACAGTCATGCTGTCTGCACATAAAGGGCAGTTTTTGTTTTTATTTCCCATCTGAATGCCTTTTATTTTTATTTATTTATTTATTTTTGCCTTATTGCACTGGCTAGTATTTCCAATACAGTGTTCAAAAGAAGTGATAAGAGCAACATCCTTTTCTTGTTCCTGTTCTTAGGGGAAATTCATTCATTTTTTTACTATTACATGTGAGATCAACTGTAATTTGTTTTGTTTTTGTATGTATCTTTTAATGACGAGCAAGTTCCTCTCTATTCTTATTTTTTGAGAGTTTTTAAAAAAATCATGAATGATGTTGAATTTTGTAAGATGTGTTTTATGCATCAGTTGTGATTATGGAATGTTTATCTCTTTGTCTTTTGATATGGTGAATAACATTGATTAATTTATGATTGTTGAAAACAACCAGTGTACCTGGCTATCAATTCCACTTGGTCATGAGGTTTGTTTTAATACAGTGCTGAATTTGATTTCCCAGTATTTTGTTAAGGATGTTTGCATCTGTGTTTTTGAAATTTATCTTTTTAAATTGATAAACTAAGACTTAATATACATTTATTGTGTGGAACATGTTGTTTTGAATCTATGTTAATGATTAATACAGATCTTTTGATTTCCTTGTAATATTTTTGGTTTTATTTCAGGCTAATGATGGCTACTTAGAATGAGTTGGGAAGTATTCTCTTTTCTGTTTTCTGGAACTGTTTGTGTAGACTTATTCCTTACATGTTTGGTTGAGTTCACTAGTGAAGTCATCTCTTTTTGGAAGGTTTTAAAACTGTGAAGTCATTTTGTTTAATAGATACAGGTCTTTTATTGTTACCTCTTTCTTCTTGAGTGAGTTTGGTAGTTTGTCTTCCAAAGGATTTGTCCCTTTTATCTTAAGTTGTCTAGTTTACTATTATAAAGATGTTTATAATAGGAGTTTAGAATTTTCTCATGTTATCCTTTTATGGTCTGTAGCATGGATCTGTATTTACATCTACTCTCTCGTTCCTGATACTGATAATTTGTGTCTTTTTTTTTTTTTCTTTTTTCTTGATCAGTCTGGCTAGGAGTTTATCAGTGTTGTTGAACTTTGCAAAAAAAAAAAAAATCCAGCTTTTGGTTTGATTGACTTTGCTCTATTTTCTGTTTCAGTGATTTCTGCTTGTGTCTTTATTACTTCTTTCCTTTACATTGCTTTGGACTTAATTGCTTTTTTTTTTTCCTAGTATCTTCTTATTGATTGAAGCTTAGGGCTACAGATGTGGTAACACACCCTGTAGTCCCAGCTACTTGGGAGCTTGGGAAACTGAAGCGAGAGGATCACTTGAGCCTGGGATTTTGAGGCTGCAGCATGCTATGACCATGCCTGTGAATGAATAGCTACTGCACTCCAGCCTGGGCAGCATAGCATTACACTATCTCAGTTAACCAAACAAACAAAAAGATTGAAGCGTGCATCATTAATTTGAAATCTTTCTTCCAATATAAGCACTTAATGGCAGTACAACGATGAATTCAGCTTTGCTTGAAAAACTCTGCTATTACTTAAAACATATTTCATTTTTTATGTAATTCACTTTTATCCTTTTCTTTTTCAGTACTGTAAAGCTGTCTCTTTATCTGATGTACCTAGTTTCTGATGAGAAGTTCCTATGATGTGATGTTTCTTTTTCTTTGTTTTCAAAATTTTCTGTCTACTTTTGGTTTTTAGCATTTTTACTTCCACAGTGTGACTGAGTATGTTCTTCTTTGTAATTATTCTATTTGTAATTCTCTGAGCATCCTAGAGCTGTTTTTTTGTTTTCCATTAATTTTGAGTAATTCTTAGCCATTTTCTTTTTAAACATTTTTTTCTTTTTTTAATTTTTATTTTTAGATTTTTCAGGTTCATAGTAGGTGTATATAATTATGGGGTACATGAAATTTTTTAATTTAATTTTTTTTTTTTTTTTGGAGACAGAGTCTCTATCACCAGGCTGGAGTGCAGTGGCGCAATCTTGGCTCACTGTAGCTTCCGCCTGCCAGGTTCAAGTGATACTTCTGCCTCAGCCTCCCGAGTAGCTGGGACTACAGGCACACGCCACCAACCCCAGCTAATTTTTGTATTTTTATTTTATTTATTTATTTATTTATTTATTTATTTATTTATTGAGACAAAGTCTCACTCTGTTGCCCAAGCTAGAGTGCAGTGGCGCGATCTCTGCTTACTGCAACCTCCACCTCCCAGGTTCAAGTGATTCTCCTGCCTCAGCCTCCCAAGTAGCTGGGACTACAGGTACACACCACCATGCCCAGCTAATTTTCTTATTTTCAGTAGAAATGGGGTTTCACTATGTTGGCCAGGCTGGTCTTGAACTCCTGGCCTCAAGCAATCCGCCCGCCTCGGCCTCCCAAAGTGTTGAGATTACAGGCGCATGCCACCAGCCCCAGCTAATTTTTGTATTTTTAATAGAGACGGGGTTTCACCATGTTGGCCAGGATGGGCTCAATCTCCTGACCTTGTGATCTGCCTGCCTCAGCCTCCCAAAGTGCTAGGATTACAGGCGTGAGCCACCACACCGCGGCCTATGAAATACTTTGATACAGGCATGCAATATGTAGTAATCACCTCTTAGAACATCGTACACACACACACACACATCCCCCCCTAAAACTTAATAATTAGAAAACTGCATTTTAACTTCATTCCCCTTTTTAACTTTTTGTTGATTCTGTGTCTTATTGTACTATGTTTTGGAAAGTTGTAGTTATTTTTTTTTATTAGTTCATCATTTAGGCTTTGTGCTTAAGACAAGTGTAGTTTACATACCACAATTACAGTGTTATAATACTCAATGTGTTCTTCTGTGTACTTACTATTACCAGCAGGTTTTGTACCTTCAGATGATTTCCTCTTGCTCACCAACATCTATTTTTTTCTGATTAAAGAACTCCCTTTAGCACTTCTTATTGGACAGGTCTAGTGTTGATGAAATCCTTCAGCTTTTGTTTGTCAGCAAGTCTTTATTTCTCCATCACGTTTGAAGGACATTTTCACTGGATATACTATTCTTGGGTAAAGGTCTTTTCCTTCAGCACTTTAAATATGTCGTGCCACTCTCTCCTGGCCTGTAAGGTTTCCATTGAGAAGTCTGCTGCCAAACGTATTGGAACTCCATTATAAGTTATTTGTTTTTGCTCTCGTTGCTTTTGAGGTTCTTTCTTTATCTTTGACCTTTGGGAGTTTGATTATAACCTTATTGAATATCGATGTTAATATTTTTCTCCAGGTTTGGGAAATTCCCTAATATTATCCCTTTGAATAATCTTCCTGCCCCTCTTTCTCTACCTCTTCTTTAAGGCCAATAACTCTTAGATTTGCTCTTTCAAGGCTATTTTCTAGATCCTATAAGCAGGCTTCATTGGTTTTATTCTTTGCTTTTTTCTCTCCTCTGACTGGGTGTTTTTCAAATAGCCTGTCTTCAGGCTCAATAATTCTTCCTTCTGCTTAATTAGTTCCACTATTAAGTGACTCTGATGCATTTTTTCAGCATGTTAATTGCATTTTCAACTCTAGAATTTCTGCTTGATTCTTTTTATTTCAGTCTCTGTTAAATTTATCTGACAGAATTCTGAATTCCTTCTGTCTGTCATCTTGAATTTCTTTGAGTTTCCTCAAAACAGCTATCTTGAATTCTTTTTTTTTTTTTTTTTCTTTTGAGACAGAGTCTTGTTCCGTCACCCAGGCTGGAGTGCAATGGCGTGATCTCGGCTCACTGTAACCTCCACCTCCCGGGTTCAAGCAATTCTCGTGCCTCAGCCTCCCAAGTAGCTGCAATTACAGACATGCATCACTATGCCTGGCTAATTTTTTAGTATTTTTAGTAGATACAGGGTTTCACCACGTTGGCCAGGCTAGTCTCGAACTCCTGGCCTTACGTGATCCTCCTGCCACAGCCTCCCAAAGCGCTGGGATTACAGGCATGAGCCACTGTGCCCAGCCAGCTATTTTGAATTCTCTGTCTGAAAGGTCACATGTCTCTGTTTGTCCAGCATTGGTCCCTCCTGACTTACTTACTTTGTTTGGTGAGGTCATATTTTCCTGGATGATGCTTGTAGATGTTCGTTAGTGTCTGAGCATTGAAGAGTTAGGTATTTACTGTAGTCTTCACAGTCTGGGCTTGTTTGTGTCCGTCCTTCTTGAAAAGGCTTTCTAAAGGACTTGGGCCTCAAGCCCAATATCACTGTGGTTTTTGCAGACTCAAAGTACTCCCTTGGTAGTCTCAGATTAGATCTGGAATTCTCTGGATTACCAGACAGACTCTTGTTCTTTTCCCTTTCTCTCAAAGAAACAGTGTCTCTCCCTCTCCCTCTCCCTCTTCCCCTCCCCCTCCTTCCTTCTCTCCCCACACCCCGTCCCTTGAGCTACCTGGAACTGGGGTGTGGTGACACAAGCACTCTTGTGGCTACCACCACTGGGGCTGTGCTGGGTCATGCCTGTCGTAACTGCTCACTTGCTACCACCTATGCTCACTCAAGGCCCTAGGGCTCCACAATCAGCAGGTGGCAAAGTGAGACAGGTTTGTGTCCTTCCCTTCAGGGTAGTGAGTTCCTCCAGGCCCTGGTGAGTCCAGAGATGCTGTCTGAGAACCAGGGATTGGAGTCAAAAACCTTAGAAATTTGCCTGATGTTCTATTCTGCTGTGACTAAGCTGAGACTCAAACCACAATATAAAATCCTTCCTGCTTTTCCTTCCCCTTTCCACAGGCAGAGGGGCCTCCCTGTGGACACCAACACCCAGCCACTATTGGGGGTGGGGGTAGTTCTGCCAGGCCACCTCCAATGTACACTTAAAGCCCATGGGCTCTTCATTTTAGTCAGCTGGTGGGGAATGCTGTCCGGCCTGGGATCACCCTTCAGGGCACTGGGCTCCCCTCTGGCCCAAGGCAGGTCCAGAAATTCTGTTCAGGAACTGAGGCCTGAACCTGGGGACCCCAAAAGCCTGCTTATTCCTCCACCCCACTGTGGCTGAGCAGTAACTAAGGTGCAAAACAACAACATCCCTTTACTTTTCCATCTTTTTAAACAGAAGAAGCCTTTCACCATAGCCACCTATAGCTGGGAATGTGCTTGGGAATGTGCTGGGTCACACTGTAGTCAGCACATCTCAGAGCCCAAGGCCCATGGTGTACTACTACCCAGGCATTGCTGCTGGTTACTCGGGGCCCATGGGCTCTTTAGTCAGCAGCTGATGAATCTTGCAGGGACTGGGTCCTTCCTTTAAGGCAGCAGGTTCTGTTTTGTCCAGATGGTGTCTAGAAATGTGTATAGGAGCTAGGGCCTGGAATGGGGGCCTCACGACTCTGCCTGGTGCCCTGTCCTACTGTGGCTGAGCAGGTATCCAAGATGCAAGACAAAGTCCTCTTTACTCTTCACTTTCCATCCCTTAAGCAGAAGGAAGGAGACATTTTTGCCCCTGAGCTGTACTGCCTAGGTTTGGGAGAGGGGTGGTGCAATCACTCCTTTAGCCACCCTGGGTGTCTCCCTAGGTCACATGCCACCCGAAGTCCTCTGGCTCTGAGTCCAGCCCAGCACTAGGAGTTGTTTAGGAGTTGAAGTCCTTGTGTACCTAGGCTGTCTTCTAAGTTTACGTAGGTCCTCAGAGCACTTCAGCCCATGGTCATGAGGCTTGTTGAGAAACTCAAGTTCCAACCGATAGGATAGGTGATTACCCTCTGGCTAGGTCTGGTACAGATTCTCCCTCCCTACACAGGTACTGGCTGACCCCAGCATGGATTTATTCTCTGCTGTCACAGGGCAGCACTAAGTTCAATGTAAAGTCCCCTGGTCACTGTGATGTTCTTCCTCCATATGCACAGACTCTGGCACTGCAAGGCCTCTGCCAGGGGATGGGAGAGGGGTGGCATCAGCGATTCAAGACGAGACTGTCTCTCCTGTCTTCCTCAATGCCTCTTTCAAGGATTTGCAGAGACCAGATGACACACAGTCATAGCTGCCATCTTTGGAAGCTGAAATAACTCAGGCTAGAGCTGTTTAAATGCCGTTTCTAAAATAGTGCTGCAGCCCCACCTGTAGCTTGAGAACTTTCCCAAGTAAGTCATGAAATGTTATCAGGGCTGGTCACGGTGGCTCATCTGTGATCCTAGGACTTTGGGAGGCTGAGGTGGAAGGATTCCTTGAACCTAGTTGTTCAAGACCAGCCTGGGCAACATAGGGAGACCCCAACTCTACAAAAAATAAAAAAGAATTAGCCGGGCATGGTGTCACACCTATAGTCCCAGCTGAGGAGGCTGAGGCAGGAGGATCACTAGAGCCTGGGAGGTTGAGACTGCAGTGAGCTGTGATCATGCCACTGCACTGCAGCCTGGGTGACCCTGTCTCTTAAATAAAAAGAGAAAGAAATGTTATCAGTTATGATGTTTATAATTTTTAGTAAAATGTATAAACGGAATGAGAAATGGAATGTGTTGTATTCACATTCCATACTGAATATGACTTGTTTGGGGTACCGTTTGCTAAGGATTAATTTTAAATTTCTCAAATATTCTAGAATGAATCTTCCATGTGGATATTTGCTTCATTATTTTAATAAAGAAGTGGTTTTTAAGGGCCAGGTGTGACGGCTCGCACCTGTAATCTCAGCACTTTGGGAGGCCGAGGCGGGCAGATCACCTGAGGTTAGGAGTTCGAGACCAGCCTAACCAACATGGTGAAACCTTGTCTCTACTAAAAATACAAAAAATTAGCTGGGCATGGTGGCATGTGCTTCTAATCCCAGCTGCTTGGGAGGCTAGGCAGAAGAATTGCCTGAACCCAGGAAGCGGAGGTTGCTGTGAGCTGACATCGCGCCACTGCACTTCAGCCTGGGCAACAAAGTGACAGTCTATCTCAAAAAAAAAAAAAAAAAAAAAAAAAAAGAAAGTGGTGGTTTTTAAGGAAAGTACTTTCTATAGTAGCTTATTTTCATCTCATTTTATTATATGTTAACATAGATGATAGGTTGATTTTTTTTTTTTTCAGCTTCCTTGGAAATCATTGACTAGCATCATTGAATATTATTACATGTGGAAAACTACTGACAGATATGTGCAACAGGTAATTTTTTTCATATTGCTACCAATATGGTTGCATTTAAGTGAACTTTCTGTTTATATTTTAATATTTTTTGGCGATGTACTACTTTTAAATTTGTTTACCTTACTTTTTCCAGACTACTTTAAACTACATGATTTCATATCTTTAGGATATTATTTAAGATTTTAATCTTAATATTTCCTTGACTTCGCATGAATTATGATAAATATTTTGGAGAGATACCACTAGAGAGGCATTATTTTCCTTGCATTTGACTGATCCTTCATCTCTTTGTAGTTCATGGCAATGATCAAAGATGTGATGCTAACACAAACCTCTTGAACAAGTTATTTTTATGAAGAATTGAGTATTTAGACCAATGTCATCAGCCATATAATTTGATATGTTTTTAAAGATCTTCTGAAACCTCTTTACATGACATTTGTGTGGCTATACCCCCGAAATCCTTGACCTTAAATGTAGTAGTCTTACTAGTATGGTGTTTTTGTACTGTACATAAGCTTTTTCTTAAATGTAATTTTTGAGTCCTTCTCAAATATCCTAAATTCAGGTAACTCTCAATTACTTATTTTTTGAATAATATTACCTCTGGGGAAAGGCACATTTTCCTGAAATGACATCGGTCAATACTTGTGTTATGTTTGTATAGGCACATATTAGAACTGATAAAAAGGCAAATATATTTAACACAGACATTATTTTTCCTATATATGTAGGTTATACAGTGGCAAGTATTAGATGCTATAAAAAAATTTTATGAATCACTTTTTAAAGTATCATAGTGAGCTGGGTATGGTGGTGTGCACCTATATTCCCAGCATTTTGGGAGGCCGAGGCAGGAGGATTGCTCAGCCCAGGAGTTCATGTCCAGCCTGGGCAACATAACAAGACCCTGTCTCTAAAAATAAATAAAAATTGAAAACAAAAAGTACCATGGTGAATTGCTGAGGTCACAAATAGTGAATAGATACTCATGGCTTGTTGAAAAATTTCCAGTGTCAATATTAATATAATTCAAAAAGTGCTTATTATAAACAACTTAGGTATAGATCAAGACCATGTAGTCTGGGAACCTATTTTATTAAAAAAGAGTCTCTAAAGATGGAGATGATGGTATCAAGGATGGTTGAAAAGTAGATAATATTCTTTCCAAAAACTTCAACCCTGTTCTAAAAGTTTCAAGTTGTCCCCCTAAGTATTTCTGTTTTCTCCTCATTGGGAAAATAGAAGATAGCCTTATATTCTGGTTTGTCTTATTTTTGGACATCAACCATATGTTATTTTACTTCTCTATTTGCCTGCATTATCATGTTGGTCAGTGTCTGGATTTGATTATATAATCTCCTTCCCCTTCCTTTCCCTACATATGGCTCCTAATTGGTTCCAGTAGAATATTATGTGAATTCAGCTGAGGTTTAAAGTTTAATGCATATCTCCCAACATTTGAGAATAAATGCTTATTTAGTTCTACTTAGAATAGCCACAGTCACTCCTCTTGCCTGGATTTTGGAAATAAATAATCTCTGAATATTTTTCTAAAAGCAGAGAGAGAGAGAGAGAGTGAGAGTGTGTGTGTTTTCTTCTAGAGAGGCAAATAAGTAATAAAGTAGAAACTAAATTTGGAAAGTAAAAATGGTTACTTTTTAAAGGTCCTGTTTATTCAGTCATAGAGGAATGGAAAATGGAGTTGCTCATTGCTTTATTTTTTTAAACCTATGCCTAAAATTGTATTAATACTTAAAGTTGTGTACCACAGAATCTAGTGACTTTTCTTAGACATTATTGCAGTTTAAGAATATGCATATGAAAGAAAAGCTTAAGATGGTAATTTTTGAATTACACTTTAATACGTATTTTCTTGTGAATTTTTAAGACAATGAACAGTAGTAATAATTAGGCATTGCATGTAAAATGTTTTATTCATCTTTTGAATTAGAAACGTCTAAAAGCAGCAGAAGCTGAGAGTAAACTGAAACAAGTATATATCCCAACCTA
>ELF1	chr1	228284778	228286913	+
GTGTCCCTGGCCAGTGTCCTTCCACCTGTCCACAAGCATGGGGAACATCTTCGCCAACCTCTTCAAGGGCCTTTTTGGCAAAAAAGAAATGCGCATCCTCATGGTGGGCCTGGATGCTGCAGGGAAGACCACGATCCTCTACAAGCTTAAGCTGGGTGAGATCGTGACCACCATTCCCACCATAGGTGAGGTGGGGGCCAGCAGGGAGTGGGCTGGGCTGGGCTGGGCCAAGGTACAAGGCCTCACCCTGCATCCCGCACCCAGGCTTCAACGTGGAAACCGTGGAGTACAAGAACATCAGCTTCACTGTGTGGGACGTGGGTGGCCAGGACAAGATCCGGCCCCTGTGGCGCCACTACTTCCAGAACACACAAGGTAAGTGGCTGGGGCCTGGTCCCATGGGCACTCCTGCTTCTAGAGAGGGGGGGCCAGCCCATAGATGGGGCATCGATGCCCATAGATGCGGCAGGGGGGCTGTGTTCCCATGACCATTTGACACTGGCTGCCCGGCAGGCCTGATCTTCGTGGTGGACAGCAATGACAGAGAGCGTGTGAACGAGGCCCGTGAGGAGCTCATGAGGATGCTGGCCGAGGACGAGCTCCGGGATGCTGTCCTCCTGGTGTTCGCCAACAAGCAGGTAGGCGCCCGGGCCAGCCTGGGGAATGTGAGGAGCCAGTGTGGGTTCCGCCTGGTGGTAGGGGTTACTGGAGGCTGGTGGGGCCCCTTTCTCTGTCCTGTGGACAGCCCTTCCCACCAACCCTTCCTTCCCCCAGGACCTCCCCAACGCCATGAATGCGGCCGAGATCACAGACAAGCTGGGGCTGCACTCACTACGCCACAGGAACTGGTACATTCAGGCCACCTGCGCCACCAGCGGCGACGGGCTCTATGAAGGACTGGACTGGCTGTCCAATCAGCTCCGGAACCAGAAGTGAACGCGACCCCCCTCCCTCTCACTCCTCTTGCCCTCTGCTTTACTCTCATGTGGCAAACGTGCGGCTCGTGGTGTGAGTGCCAGAAGCTGCCTCCGTGGTTTGGTCACCGTGTGCATCGCACCGTGCTGTAAATGTGGCAGACGCAGCCTGCGGCCAGGCTTTTTATTTAATGTAAATAGTTTTTGTTTCCAATGAGGCAGTTTCTGGTACTCCTATGCAATATTACTCAGCTTTTTTTATTGTAAAAAGAAAAATCAACTCACTGTTCAGTGCTGAGAGGGGATGTAGGCCCATGGGCACCTGGCCTCCAGGAGTCGCTGTGTTGGGAGAGCCGGCCACGCCCTTGGCTTTAGAGCTGTGTTGAAATCCATTTTGGTGGTTGGTTTTTAACCCAAACTCAGTGCATTTTTTAAAATAGTTAAGAATCCAAGTCGAGAACACTTGAACACACAGAAGGGAGACCCCGCCTAGCATAGATTTGCAGTTACGGCCTGGATGCCAGTCGCCAGCCCAGCTGTTCCCCTCGGGAACATGAGGTGGTGGTGGCGCAGCAGACTGCGATCAATTCTGCATGGTCACAGTAGAGATCCCCGCAACTCGCTTGTCCTTGGGTCACCCTGCATTCCATAGCCATGTGCTTGTCCCTGTGCTCCCACGGTTCCCAGGGGCCAGGCTGGGAGCCCACAGCCACCCCACTATGCCGCAGGCCGCCCTACCCACCTTCAGGCAGCCTATGGGACGCAGGGCCCCATCTGTCCCTCGGTCGCCGTGTGGCCAGAGTGGGTCCGTCGTCCCCAACACTCGTGCTCGCTCAGACACTTTGGCAGGATGTCTGGGGCCTCACCAGCAGGAGCGCGTGCAAGCCGGGCAGGCGGTCCACCTAGACCCACAGCCCCTCGGGAGCACCCCACCTCTGTGTGTGATGTAGCTTTCTCTCCCTCAGCCTGCAAGGGTCCGATTTGCCATCGAAAAAGACAACCTCTACTTTTTTCTTTTGTATTTTGATAAACACTGAAGCTGGAGCTGTTAAATTTATCTTGGGGAAACCTCAGAACTGGTCTATTTGGTGTCGTGGAACCTCTTACTGCTTTCAATACACGATTAGTAATCAACTGTTTTGTATACTTGTTTTCAGTTTTCATTTCGACAAACAAGCACTGTAATTATAGCTATTAGAATAAAATCTCTTAACTATTTCA
>SPI1	chr7	75612837	75616173	+
CCCCTTTGATGCCAAGAATCCGTTCCTGGCTGCAGTCACCACCAACCGGAAGCTGAACCAGGGAACCGAGCGCCACCTCATGCACCTGGAATTGGACATCTCGGACTCCAAAATCAGGTACCAGCTGCCACTGTCACCCCCTGAACCCTCACTCTGGGCCTCCTGACCTGGGGCAGGGCCAGCCTTCCGCCCCTCCCGAGCCTCACATCTCCCTCCAGGTATGAATCTGGGGACCACGTGGCTGTGTACCCAGCCAACGACTCTGCTCTCGTCAACCAGCTGGGCAAAATCCTGGGTGCCGACCTGGACGTCGTCATGTCCCTGAACAACCTGGATGGTGAGTGCCACAGTCAGGGCGCCCTGCCGGGCTCAGGCAGCCGCGGGATTGGGCCTGTAGGAAGGCCCTGGGTTGAGCTTCTGCTTAGGCCTGAAGCCCCGGTGCCTGGGAGGCCCTTGCACCGAGACTCCACGGTTACAGGATCCCAAGCAAACGGGAGGCGGGGTGGCCCTAGGGGTCTAGCCCTCTCTGTCGGGGTTCCCCCTACCCCGTCACTGTCATAGTCCTTTAAGGGAGTGAGGTGCTGAGGCCTGGTGGCAGAGGCAGCCCTGGCTCCCCCATGGCCACTGTGTCCTGCTGGGAAGGAGGGCCTGGCTCCACGACCCACCTCTGCCGGCCTGGGGCTGCCCCCACCTCCTCACTGAAGTCAGGAGTCAGCAGCCCTCCCAGGCCCCCAAGGGTGCACAGTGGTGCCGAGTGGCAGTAGCCATTACGCGGGGCTGCCTGGGCCTGGTGGGGCTGCCCAGCCTGAGCCTCCCGCTGTGAAGCCCTCGGACCCCACTGGTCACCAACCTGGGCCGAGCCCACCTCGCCCCACCCCTGCTTGCCGGTCCTCAGCTGCCATGCCAGGGCTGCCCTTACTGTCGGCTTCCACAGCCCGCCTGTAGGGAAGCCTGGGCGGGGCTGTGTCAGACCGTGTAGTGTGCGGTGAAAGCACAGCGGGTGCGTTAGTGTGCAGGGGCTCCCCCGCACCTCCCCTAGCAGGGTCCTGCCTCTGATGAGGACTTCCTGTCTGGTTGGAGGCCCCAGACTTGGCCCCAGGGCCAGGGAGGCATCAGAGAGCATAGGCCTTGTTTCCAGCACCAGCTGGGGCACCTGTTGCCGCAGAGCTGGCCCAAGGTGTCACCCCCTCCTGCCGCAGCCACCCATCCCCAGGAGGCGGCCGCCTACCCCAAGTCCTGCCTGTCTCTTCCCTGCAGAGGAGTCCAACAAGAAGCACCCATTCCCGTGCCCTACGTCCTACCGCACGGCCCTCACCTACTACCTGGACATCACCAACCCGCCGCGTACCAACGTGCTGTACGAGCTGGCGCAGTACGCCTCGGAGCCCTCGGAGCAGGAGCTGCTGCGCAAGATGGCCTCCTCCTCCGGCGAGGGCAAGGTGCGCCCCCTCAGCCCCCGCAACCTCCGCCCCGTCACCCCGCCGTTTTCCGAGCTCCGTGGGCCCCAATCAGCCCCATCTCACCCCCGTGTCTCTTAGGAGCTGTACCTGAGCTGGGTGGTGGAGGCCCGGAGGCACATCCTGGCCATCCTGCAGGACTGCCCGTCCCTGCGGCCCCCCATCGACCACCTGTGTGAGCTGCTGCCGCGCCTGCAGGCCCGCTACTACTCCATCGCCTCATCCTCCAAGGTGAGGGCCGGCACTGCCCTGCCAGCCACACGCTGGAGGCCCAGCCCTGCTCACAGCAGGCAGAGTGCAAGGCGGCACAGGAGCTCCGAGATCTGAGCCCTGAGCTCCAGTTCCAGCCCCAGCGCAGCTCCAAATGCCTCCCCAGGCTGTGGACTCAGTCGGGCTGGCTTGTGAGATTCTCAGCATCTGTCCAGCCCCGGTCCCCAGAACCAGTCCGGGAAGCCGCTGGGGAGGGGGCCTCTGAGGTTTGGGTGCCAGGTGGGCTGGAAGAGGCCCTGGGTGAGTGGGGCTGGCCTGCAGAACGGGACTTGGGGCCGGGGCTGGGCAAGGGCCTCGGTGTGGCGGTGGAGCTCACACGGCCCTCCCCACAGGTCCACCCCAACTCTGTGCACATCTGTGCGGTGGTTGTGGAGTACGAGACCAAGGCTGGCCGCATCAACAAGGGCGTGGCCACCAACTGGCTGCGGGCCAAGGAGCCTGCCGGGGAGAACGGCGGCCGTGCGCTGGTGCCCATGTTCGTGCGCAAGTCCCAGTTCCGCCTGCCCTTCAAGGCCACCACGCCTGTCATCATGGTGGGCCCCGGCACCGGGGTGGCACCCTTCATAGGCTTCATCCAGGAGCGGGCCTGGCTGCGACAGCAGGGTGAGTGGGGTCCCATGGGGGAGAGGGGGTGACGACTGGGAGCCCCGCGCTCACCCCGGCCCCTGCCACGCAGGCAAGGAGGTGGGGGAGACGCTGCTGTACTACGGCTGCCGCCGCTCGGATGAGGACTACCTGTACCGGGAGGAGCTGGCGCAGTTCCACAGGGACGGTGCGCTCACCCAGCTCAACGTGGCCTTCTCCCGGGAGCAGTCCCACAAGGTGAGACGGGCGGGCACCCACGAAGGTGGGCATGAGGCTGGCAGGGCCACAGCCACAGTGCCCCCCTCACAGCACCACCCTTGGCCCCAGGTCTACGTCCAGCACCTGCTAAAGCAAGACCGAGAGCACCTGTGGAAGTTGATCGAAGGCGGTGCCCACATCTACGTCTGTGGGTGAGTGAGTGGGGTCACTGGAATAGGGGGCAGGGAGGACAAGGCCCTGCCTGCCACAGTTGGCCCAGCCCCCAGCACCCCCTCTTCCTGCCCAGGGATGCACGGAACATGGCCAGGGATGTGCAGAACACCTTCTACGACATCGTGGCTGAGCTCGGGGCCATGGAGCACGCGCAGGCGGTGGACTACATCAAGAAACTGATGACCAAGGGCCGCTACTCCCTGGACGTGTGGAGCTAGGGGCCTGCCTGCCCCACCCACCCCACAGACTCCGGCCTGTAATCAGCTCTCCTGGCTCCCTCCCGTAGTCTCCTGGGTGTGTTTGGCTTGGCCTTGGCATGGGCGCAGGCCCAGTGACAAAGACTCCTCTGGGCCTGGGGTGCATCCTCCTCAGCCCCCAGGCCAGGTGAGGTCCACCGGCCCCTGGCAGCACAGCCCAGGGCCTGCATGGGGGCACCGGGCTCCATGCCTCTGGAGGCCTCTGGCCCTCGGTGGCTGCACAGAAGGGCTCTTTCTCTCTGCTGAGCTGGGCCCAGCCCCTCCACGTGATTTCCAGTGAGTGTAAATAATTTTAAATAACCTCTGGCCCTTGGAATAAAGTTCTGTTTTCTGTA
>BHLHE40	chr14	75489516	75509180	-
GGTCTCAGTACAGGTGTCAACCTTTTAGAAGCGACCTTGTTCTTCCTTTCCTTCCGAGAGCTCGAGCAGAGAGGACTGTGATGAGACAGGATAACAGAGGTAAGGGTGGCAGAGAGTGCTGGGGCACACAGTACACATCGTACCACCTAACTCAAAAAACAAAGCAGGCTTGCATTAAGCTTGATCAGTGCCAGCTGTGCTGTACTGGAATCAGGAATTCCCCACGGCCCTGTTTAACAGCGGAACTAATTAATTCAGCGCATGCATTTAGGTCAGAAATTACTTTTCCAGACTTGAGGTCAATATTTGCTGATTATGCATAGTCTGTGGTGTCTTGTGATTAGGGGACATGTTTCTTATTTTTAAAAAGGCTGGACTTGCACTCCAAGTTGCTGTAGTTTTATGTAAGCAAAACTCTTCAAAAAAAGCTACAGACATCAATTTTGTGTGTATGTTTAAAAATAGATAAGGTATATTTTGCTTAAAGGCAGTAAGGCTATAAATTTGAGCCATAGCTTCTCTGTCAGTATTCCACAATATCTCTTTTAACAGTTTGGAGAAAAGCTGTAATGCCAGAAGATACAGTCACCAACTCTAGTTTAAAAAGTAACAGATCAAAATAATTTAGAGATACAGCAAACACTGAACATTTGTAGAACATAGAAACAATGTACGTGACCTTTGGTCTTGAGGCTATGGCTCACCAAACAGGAAATGCCATTCCCTCCTTTCCCTGTGGTTCTGGATGCCAACTTTACCTGTTCCCTTTTGCCCTAGATACTGTGGATGATACTGTTAGTAGCGAATCGCTTCAGTCTTTGTTCTCAGAATGGGACAATCCAGTATTTGCCCGTTATCCAGAGGTGGGTCTGTAGCAGTTTTTCTTTGCCTTTTTTTTTTCTTCTTCTTCTTCTTATTTTTTAAATTTTGAGATGGAGTTTTGCTCCTGTTGCCCAGACTGAAATGCAATGGCATGATCTCGGCTCACGTAACCTTCGCTTCCCAGGTTCAAGCAATTCTCCTGCCTCAGTCTCTCGAGCAGCTGGGATTACAGGCACCTGCCACCACGCCCAGCGAATTTTGTATTTTTAGTAGAGATGGGGTTTCTCCATATTGGTCAGGCTGGTCTCTAACTCCCAACCTCAGGTGATCTGCCCGCCTCAGCCTCCCAAAGTCCTGGGATTACAGGTGTGAGCCATCACGCCCAGCCTTTCTTTGCCTGTTATTTTAAACTTTGAGTTTCAAGATGGGTACAGTGGCATGCACTTATAGTCTCAGCTACTCAGGAGGCTGAGGTGGGAGGATCACTTGAGGCCAGAAGTTCAAGGCTATATAGTGTGCTGATTGCACCTGTGACTAGCCACTGCACACTATAGCCTGGGCAACACAGTGAGACTCCATCTCTTAAAAAATAAGTAAATTAGTTAAAAATAAAATTTGAATTTTATTTAAGCTGGGTATGGGCATGCAAGACTATATTAATTTGTAATTATGATTGGAAACTGGGCATATTTCCAAATTATGTATTTGGAAATTACTGTTTAATGTAGAGGGGAGAAATAAAATTTATAGCATTTGGGAACTCAGGCATTTTGGATTAAACATGTATAATCAATGTGAGAACAGTGAATGTGTTTACCACTCTCAGAAACCCTGACTTGTAGCTTTGGCACAGTATTCAGGGTGGTGATAATGAAATTGTTATCATTAGATAAAGCCACACATCTTCTACTGGAGGAACAGTTCCTCATTGGCCCCGCATGGATGTTCTCTCCTCAGTGTATTTTCACAGAATGTACTGTGCATGTTATAAACAGGGTGTATAATAGATGAGCATTTGTTTACCAGTTCTTTCCTCAAGATATCATTTGAGGACTTGATCATGGAACATAGACAAATTGTTGTTGTGAAACAATTTTTTTTGTTTTGTCAGTAATTTTGTTTATAAGCAAAAATTTTTATGTAAGACTCATTATTCATAAATTCTTTTGAATTTTTTTTTTTTTTTTTTTTTTTTTTTTTTTTTTTGTGACAGAGTCTTGCTGTGTCGCCCAGGCTGAAGTGCAGTGGCGTGATCTCAGCTCACTGCAAGCTCCGCCTCCCGGGTTCACACCATTCTCCTGCCTCAGTCTCCCAAGTAGCTGGGACTAAAGGCGCCTGCCGCCACGCCCAGCTAATTTTTTGTATTTTTTAGTAGAGATGGGGTTTCACCATGTTAGCCAGGATGGTCTCGATCTCCTGACCTCGTGATCTGCCCGCCTCAGCCTCCCAAAGTGCTGAGATTACAGGTGTGAGCCACCACGCCCGGCCGATTCTTTTGAATTTCTATAAATTCCCTGAATTAAACCCACCTCTAGTAGGCTAAATAAAAATGAATGCTTTTAAAGCACTCTGATATCTTTGGTAAAACAATTCTGACACAAAAATTAAAATTTCAATTATATTTTGCTGAGTCTTTCTAGGTTGCTGTTGATGTAAGCAGTGGCCAGGCTGAGAGCTTAGCAGTTAAAATTCACAACATCTTGTATCCCTATCGTTTCACCAAAGGAATGATTCATTCAATGCAGGTAAAAGATTAACTTCAAAATCTCATAAATATATATATATATATATATATATATATATATATATGGCCTAACTCTTCTAAAATTTGATTTATTTAATGATATAGACCACCTTGGTCAAGGCACGTGTGTGTGTGTGTGTGTGTGTGTGTGTTCTTACTAGAACTTTTATCATCAGAAGAAAAAGCAAGGGATTAATTATAATTACAAAGAAAGAAATATCTTTAGTAGTGTAAGTAGGTTTGGAGGGAATGAATTATGGATTCAGGCTGACAGTTTCAAGGATTCTCAAGGTTCTCCTGCAGAAGATTATATATTGACTTTATATTTGGCAATAATTTATAAATCAAAGTCCTTTAGTGACCTTGTCCTTAAGTGTGCAACAGTGCCCTTTTAGAAATTACCTTCTATTGTGTGAGCCTACACAGGTTTGGGAAAGCCCATATTGAGAAGTCATTTCACAAAAGGGACCCTTTGTCTGATCTGCTTTTCTATTTTGCCTTGTGTTTACCACCATGGCTGTCTTATTCCCTTTGTTTTCAGTACGGAAACAAATTAGGAGGCTAACAAATTTGGGTAAACTCCTAACCTGGCATTGACCTGGTACCAGAGCAGGCAAGCAGTTGATCCAGAAATAGACCCTGGGGCAGTGGTATAGGCTCGGGGGTATTGGAGAGCCTCAAGTACCTAGACAGAGAGGAACCACCAAGGTCTAAAGCCACCAGTGGCTTTTAACTTACTTCTTTAATAGACTAGCAGCCGGGCGCGCTGGCTCACGCCTGTAATCCCAGCACTTTGGGAGGCCGAGGTGGGTGGATCATGAGGTCAGGAGTTCGAGACCATCCTGGCTAACACGGTGAAACCCCGTCTCTACTAAAAATACAAAAAATTAGCTGGGCGTGGTGGCGGGCACCTGTACTCCCAGCTACTCGGGAGGCTGAGGCAGGAGAATGGCATGGAGGCAGGAGAATGGCATGAACCCAGGAGGCAGAGCTTGCAGTGAGCCGAGATCACACCATTGCACTCCAGCCTGGGTGACAAAGTGAGACTCCGTCTCAAAAAAAAAAAAATTAAAAATAAATAAAAATAAAAATAGACTAGTTTCTCCATAATCGTTTTCCTTGCTTTCATATAAATTTTAAAAATTTATTTCAGCCTGTATGTTAGCAATCTCTGGTCACATTACCTATTCTCAAGAGTCACTCTGTTGGGAACATCTCAGGCCTTCTCTAAAGTATTGCTAGCACACCACTCTGAGACGTGGGAGTCTGTCTTCCCCTGTCGCCTCCCTCCCCTTACATCTTCTGATCAACTCCACCTGCCCATTCTTTCATCCTTCCTAGTGACTTTTTCTGGTTCATCAGAACCTTACCCAGTCTCAAAGAAAGGAGTGTGATAAGGCAAACAACTCTAAATAAAATACAGTTCTGTATCTTTCTATGCAAATAAGCCTTTGTTAATTTTTATTTAGTGTTGTACCACTTATTTGAATGTCTGACAGGTTCTCCAGCAAGTAGATAACAAGTTTATTGCCTGTTTGATGAGCACTAAGACTGAAGAGAATGGCGAGGCAGGTAAGAATGGAGTTTAGCCTGAATGATTAACCAGCTGGTCTTCTTGTAACCTTTTTTTAATGATTATTTTTGGTATATAATATAGTTTCAATGATTTGGATGGATTAGGGAAAGCCAATCTAAAACTAAGAATATTATGAAGGCTGGGTGCGGTGGCTCACACCTGTAATCCCAACACTTTGGGAGGTGAGGCAGGTGGATGGCTTGAGGCCAGGAGTTCAGGACCAGCCTGAGCAACATGGCAAAACCCCGTCTCTACTAAAAATACAAAAATTAGCTGGGCATGGTGGTGTGCACCTGTAGTCCCAGCTACTCAGGAGGCTAAGGCACAAGAATCGCTTGAACTTGGGAGGCAGAGGATGTAGTGAGCCGAGATTGCGCTATTACACTCCAGCCTGGGCGACAGACATTTAGTTTTATGTTCATACACATACATATACTCAGGATGCACATTAAACTATCAAGAGTATTTACTTTGGGAGTGAAAATGAGGGTGTGCAAAGGAGATATTTCAACTTTTACTCTTTTTGTCTTTTTTTTTTCCTTTTTGTGGAGAACGGGGTCTCGCTATATTGCCCAGGTAGGTCTCGAACTCCTGGGCTTAAGCTATCCTTCCACCTCTGCCTCCCTAACAGCTGGGATTACAGGTGTAAGCCACCACGCCCAGCCCATCTTTTATTCTTTTAAATATTTTCTATTGTTTGACTTTTTAATAATATTTTCATGTTTTCCCTTTATAATAATAGAAAGTGTATATAATGAACTCTGCTAGGTTTGTCAATATTTACACAGAATCTCTTGGTGACCTGCTCTAATGAAACAATAATAGTTTGTAAATATATTAACTCATTCAACAAGTATTAATTGAGTGCCCATTGTATGCCAGGGACTGTACCAGGCCCTAGGGATACAATAATGAGAAAAGATATATATGCAAGAGAAAAAAATAATTACACAAACATAAAATTTTAGTTCTAGCCCCTGTAATGGAGAAAGAGATACAAGATGCTCTAAGAACCTGTATTGGGAGATTTGATTTCATCAGGGAGTTCAGGGAAGTGCTTCTTGGTAAAATGAGGTCTGAATATGAATATGAGTTAACTAAGTAAAGAAAGGAGGGAACAACCATGCAATTTGTGATTTATTCTCCTCAGTGAGTGGAAACAGGGCAAGGGGAACTGGAGATGAGGCTAGAGAAGTAGGTAGGAGTCAGATCTTAAATGCCAGCTACAAGCTTTGCTTTGTCCCAATACTGTTGGAAACCATTGAAAGCTTTTTTTTTTCATTTTTTATCATTTGTATTTTGATGTTGTTTTTGGGGTGGTACATGTCACATCACATTTGCATTTTAAAAAGATTGCTCTGGTTGTAGTGTGGAGAATGGAGTAGGAGTAGGGGTGGAGTCCCAGTTAACTGTAGATTGACTGTTAAAAGAATATTGCAATATCTGAGACATGGTTAGATGGGACCAGGGTGGACTAGAGAGCAGTGAATGTATTGGAAAGATATTTAGGAGATAGAGTCAGCAGGGCTTGGTGATGGATTGGATATGGGGAAAGTATGTAAAAGATGACTTCTGGTGTTCTGGCCTCCATAGCTGAGTTGATGATGTTGCAGGACCCGTGTTGCAGGCAGAGCAGAGAGGATGAAAATCATGAGTTCAGTCTTTGAAATGCTCCAGAAGAGATGTCAAGGTGGCCAGGCACGGTGGCTCACGCCTGTAATCCCAGCACTTTGGGAGGCCGAGGTGGGTGGATCACCTGAGGTCAGGAGTTGAGACCAGCCTGGCCAACATGCTGAAACGCTGTCTCTACTAAAAATACAAAAATTAGCTGGACATGGTGGCAGATGCCTGTAATCCCAGCTACTCGGGAGGCTGAGGCAGAGAATTGCTTTAACCCGGGAGGCGGAGGTTGCAGTGCGCCAAGATCGCACCACTGCACTCCAGCCTGGGTGACAGAGCGAAACTCTGTCAAAAAAATAAAATAAAAAGATGTCAAGAATGTGGTTGGATATTACAAGTCTGGCCTAGACAAGTGTTCTGACATGGAGATACAAATTTGAGCCATCAGATGCAGAAAAGTGATCACTGAAACCCTGGATATAAATGTTATCACCTAGAAAAAAGAAGAGTGAGGAGAGGTCTTGAATCTAGAATAATTCTAGCACTTAAGAGCTCGGTAGAAGAGGATGAACCAGCAAAAGAGACTGTGAAAGAACAGCTAGAGAAATAGGAAGAAAACAGAAGAATGTTATGTTGGAAAACCAGGATGTCATGCCAAACGCTGCCAAGACATTAAGTAAGATGAGGATCATCTGATTTTGTGACAGTAGAGATTAGGGATTTTAGCAAGTGAGAGCTGTTTCAGAGAATAGACAGGACGAGATGCTGATGGTGCTAATGGAGACTGCAAGGAGATACTCAGAAATGTGCCCATGACACGGAAGAGGGACTACAGAGGGTGAGGGTGACAGAGGACCTTTTTTTTTTAATGGGAGAAACTTGAGCACATTTGCAAGGGATGCCTGATGGGATAAAGTCCCTGAAAAGGCCTGAGTGGCTGAGCCCTGAGCAGCAGTGGAGGGCTGGCTCCAGCTTGATAGTACCTGCAGGCAAGTGCTAAAGTTTTAGAGCATTTATTCTCTATGTATTTCAAAATATTCCCTTTACCTTGTTTAGTAAATGTCATAGCAGATCAAAGGCAAATTAACCTAAAGTTCTGTCAGAATTATCATGAATATAGAATTTGTGAAGATCAAATTCCTATAGTTTTACTATTTCTAGAAAAGTAATAGTTTTTTGTTGTTGTTGTTTTTGAGACGAAGTTTCACTCTTGTTGCCCAGGCTGGAGTGCAATGGTGCAATCTCAGCTCACTGCAACCTCCGCCTCCTGGGTTCAAGCGGTTCACCAGCCTCAGCCTTCCAAGTAGCTGGAATTACAGGCACCCGCCACCCACGCCCAGCTAATTTTGTATTTTTAGTAGAGACGGGGTTTCTCCATGTTGGCCAGGCTGGTCTCGAACTCCTGATCTCAGGTGATCCGCCCGCCTTGGCCTCCCAAAGTGCTGGGATTACAGGCATGAGCCAACCCGCCTGGCCAATTTTTTTTTTAAGTTTTCATTATCTGGAATTCTTTGTTGTTTTTGAGATCAGAATCTCTACTAATGATACTCAAGATGGGTGTAACTACAAAATCTGCAGATGTTGAAAGAAGCAAAATGGATCTGTTGAAATTTCTCTTTTTTTCTTTACTTTTTTTTTTTTTTTTTTTTTTTTGAGATGGAGTCTTGCTCTGTCGCCCAGGTGGGATTGCAGTGGTGCAATCTCGGCTCACTGCAGTCTCCCCTTCCCGAGTTCAAGGAATTCTTCTGCCTCAGCCTCCCAAGTAGCTGGGACTACAGGCACCTGCCACCACGCCCGGCTAATTCTTGTATTTTTAGTAGAGACAGGGTTTCACCATGTTGGTCAGCTGATCTTGAATTCCTGACCTCAAGTGATCTGCCCTCCTCAGCCTCCCAAAGTGTTGGGATTACAGGCATGAGCCACAGGCCCAGCCAGAATCTGTGTTTTAATAAGATCCCCAGGGGGTATGTGATATGAACGTTTGAGAAGCCCAAGTCTAAGGCAGGATAAACATGGCCCGAGGGGAATCTGGGCATCACCTCTTTCTGTACAGCCAGGGAGATGGGAATGGTTTTTACATTTTTTAATGGTTGGGAAAAAAAAAGAAGACTATTTCTTGACACATTAAAATTATATGAAATTAGTATTTCAGTGTCCATAAATAAAGTTTTATTGGAACACAGCTACGATATTCACATATTGTCTATGGCTGCTTTGGCTCAAAAAGAATTGTTGAGTAGGCATGACAGAAATCGTGTGGCCCAAAAAGCCTAAAATATTTATGATCTGGCCCTTCAGAAAACGTTCTCCGGCTTGTGATCTAAAGTGCACTGGAAGTACATTCTTTGTGGGTTTCCAAGTAGCTTGTACACCAAGGTTAGCTGATTATAACAATGTGTTGTTTAACGATCCTTTATCATATTAAAGTTGAATTAATAAGGCAAAATCAGTATTTAAACATAAGAATTATATATTCAAGCTTCAAACTTGAGGAAATGCCACTTTGACTTTTTTTTTTTTTTTTAAGATGGAGTCTCACTCTGTCACCAGGCTGGAGTGCAGTGGTGCAATCTCGGCTCACTGCAACCTACACCTCCTGGGTTCAAGCGATTCTCCTGCCTCAGCCTCCCAAGTAGCTGGAACTACAGGCGCGTGCCACCACACCCAGCTAATTTTTGTATTTTTAGTAGAGACAGGGTTTCACCATGTTGGCCAGGATGATCTCGATTTCTTGACCTCATGATCCGCCCGCCTCAGCCTCCCAGTGTGCTGGGATTACAGGTGTGAGACACTGCACCCAGCCCTGACTATGTTTTCTAAATGAGATGCTGGTGAACTAAAGAGTTTCTTAGTTTACCTTTTGTTTCCTAAAAAATGAAATTATGGGGAAAATAATAAAACTTATAGGATAAAAATTAGTAATACTGGTAATCTCTGGAGAGAGAAACTAGAAGGGGTGGGGGCAAGAGTATAAAGGAGACTTTATTAAATTCCCTTTTGTGCCTTTCAGAATTGGATCTGGGATTCAAACATATGGGATAAGTTTGCTATCATTTTCCCCATAATTTCATGTTTTAGGAAATAAAAGATACAATTGTTACTCCTCAGAATGTTTTGTCTTATGCTGTTGTTAGATAGTTTGAATTAAGTCTTCTCTGTCCTCAACACACATGATGGTTGTCGTCTTGCTCTGAGAATCAAAGTTCACAATCCTTGCTCATCTAGGTGGGAACCTGCTCGTGCTGGTGGATCAGCACGCTGCCCATGAGCGTATACGTCTGGAGCAGCTTATCATTGGTAAGGATCTGTTTGCAGCCAGAAAAAATTTGAGACTCCCAGCAGAATCAGTACACCTCAAAGAGCTTTTCTAACTGCAACTGTTGTGAGAAAGCACACTTTGTACTGTATGTTCAAAAATTAAACTAAAGTCCTGCAGTTTGGCCTGTGTTATAATTGAAAGAATGTGGTAGTTCACTAATTGAAAGATGTGAACTTATTTATGTGGTCAGAGGCATATTTGCCAGATGTTATTAACAACCCAGAAGTACGCAAGGATAGGCTGCTTACTCTGACATCCAGCACAAAGCTCTGCCCCTCCATATGCCCGGTGATCTTGGCATGCCTTCCCACACTCCATCAGGCAGAGACCAGTGGCAGCTCAGAAGGCCCAGTATGCTGTTTTGATTTTAAAATTTAGTTTGCTTTTGAATATGCAGTATAATCAAATAGATCCAATTCTGAAAGGCACAAAAGGGAATATAATAAAGTCTCCTTTCTATCCTTGTCCCCACCCCTCCTAGTTTCTCTCCCCAGAGACAACCAATATCTCTGGTTTTTAAATCTATCTTTCCAAAGCAATATATGCTTTTTAAATGTTTTTTTTTGCTACCCTTTTCCTCATCATGAGGCAGTGTGTTCACCAAGTGGTAAAATACCAGGAAAGTCTTTACTCCTGTGGCCAATGAGTAATGTCAAAGAGTTAGGCAAGGACCTAAGGAGTGCTTCATGGACTAGAATGGCAATGATATTACTACTGTTTTCACTTTTCCTTATAAAATGACGGCCTAAGAGTTGGGAAAGATATAGTAAAAACAGTGTTAGAAAAACTTACCTCTACAGGCCCTGCACCATTTGAGAATAGTACTAATTCTCTCCAGAGACTGGGAGACCCTGCTCAAGGAAAGGGAAGCCTTCTGGAGCCATAAGACTGTGTGGTCAACCCACATATGTTCCTGGTAATCCACATTATTCACCTCTGTCATCAAAACAACATTTATTAACTACAGGAACATTGGCTTGTTCATCTGAATGTAAGATGCAAGTCTTATATTTCTTATTTTGAAAAATACTACCAAAATTGTTAATAGGCTGAATATTTATTAGTTTGACTTTAAAAATGGAAATCCAAAATCTAAAACTGAACATTAAACATTCTGCTTTGCATTAGAATGATTATCTCAAGGCCGTGCTTTATTTTTATCTGAATCTAGAAGACTTCCCTTCCTACTCTTAACCCATTCATCTTTCTGCCAATAGATTCCTACGAGAAGCAACAGGCACAAGGCTCTGGTCGGAAAAAATTACTGTCTTCTACTCTAATTCCTCCGCTAGAGATAACAGTGACAGAGGAACAAAGGAGACTCTTATGGTCAGTACCACCATGAGAATGTGATGTTGATGGTATCAATTCTCACAATAATTCTGTGAGGAATAAGCATAACTATTGTTCCATTTCTCAGATGAGACCAAGAGAGGTTACAAGACTTGTCTAAGGTCATAGCAGTTATTAAGTAGTGGAGCAGGCACTCAAAGGCAGGTCGTCTGACTCCACAGGCTGTTTGTTTCCTTTTTTAAAATATATTTTTTTCTGCATCCAATCATCCATTAAAATATTTATTTTGTGAGACATGGTCTCACTCTGTTGTCCAGGCTGGAGTGCAGTGGCACAATCTCTGCTCACTGCAACCTCCACCTTCCAGGCTCAAGCAGTCCTCCCACTTCAGCCTCCCAAGTACCTGGAACTACAGGTGAGCACCACCATGCTGGACTAATTTTTGTAATTTTTTGGTAGAGATGGGTTTTCGCCATGTTACCCAGGCTGGTCTGAACTCCTAGGCTCAAGCGATCCTCCCACTTTGGCCTCCCAAAGTGCTGGGATTACAGGCGTGAGCCACTGGACCCAGCCTATTCTTTCCACTGTATCCCAGCTGAAGAGTATAGGATAGAGTTTCCCTGATAATTTTTTCCAGCAGTTGGCTTAGAACACTCTTCTCATTTCTTGGAACAGTCTGTGTTTATGCCATGCTTTGTGAAAGCAAAGTTTCTGCAGTAATTGGTCCCATTCTGCTTTGCTTTGGTGCATTCTAGACTCTTAGTTTTCATTATCGTAATCATAATGGGAAGAAAGTAAAACATTGGGATGTAAGGAAGGGGCGAATCATATAGTGAGTCACAAGATAGGATATTTTTCCTCTTCTAGGCAGCACAAATTATTGAAAATGAAAAAGAAATTTCTCCCAATATGTTTCAGGTTTGGGAATATGATACTGCCAGTAAATCTTTTTTTCCCTATGACATAATTTATATTAGAGGCAGATCTATTTACTTACATCCCGTTAGTCAGGACTTCTCAATTCCTTGGGCTGTTAATTACCTCCCTGCTTTAATGCTGATTCAAATCACTCTCAGACCTTTTCTTCATGCCAGACTCCCTTAAGTGCCAGCAGCCAGAAGTTAGCAGTTCCTCAATGAAGAAAACACACTTAGAAACAAGACTTAGACACAGATTGATTCCCAATGGAAAAGAGAAAAACAATAAAGGTTACTGTAATTCAAAAAGGAAATTTGATAATAAAAAATCCCAAACACCCACACATAAGTGTGAGAAAAACAATACGGTTGTTAAGCCCTGTGGCAGCTTTTGAAAAACTATTAAGTAGTATTTGGAACCAGTAGTGAAGTGCAAATGAAGTAGCACTCTTTTTTTTTTTAACATTTGAGGTTATCTCTTTAGGTGTTACCACAAAAATCTGGAAGATCTGGGCCTTGAATTTGTATTTCCAGACACTAGTGATTCTCTGGTCCTTGTGGGAAAAGTACCACTATGTTTTGTGGAAAGAGAAGCCAATGAACTTCGGAGAGGAAGATCTACTGTGACCAAGAGTATTGTGGAGGTAAGACACAGCTGCAGATGTTAAGGAAATTGCTGAGTGATGGTAACCTCATATTTTGTCTGTAGATTCTCTGAATTCATCTTTTCTTCAACAAGTATTCATGGTATTTACCTGCGGTGTGCCAGGAGCTAGAAATTCAGAGATGAGTTAGCTCAAAATAAGGAAGAAGGGCATTTAAAGAATTATAGTCAGTGAACTTTGGCTAGTAGAGGTATGTGTTTTGCTTTCTTCCCAGTGATAAAGGTAATGAAAACTAAGAGTCTAGAATGCACCAAGATAGTTTTTCAGAAGTGTTATGGAAACACAGAATGACTTGTGTGCCTGGGGAGGTGAAGTCAATGAAAATGTCACAGAAAAGCTGTTTTCTTAAGAAAAGTTTTTACTTTTGAGAGACCAGGTCTCACTCTGTTGCCCAAGCTGGAGTGCAGTGGTGCAATCATAGCTCACTGTAGCCTTGATCTCCTGGGCACAAGCAATCTTCCTGCCTCAGCCTCCCAAGTAACTCGGACTACAGACACGCACCACCATGCCTGGCTAATTTTTTCCTTTTTTTTTTTTGTAGAGATGGGGGCCTCACTATGTTGCCCAGGCTGGTCCTGAACTTCTGGCCTCAAGCAATCCCCTTGCATTGGCTTCCCAAACCCCCGGCACTACAGGCATGAGCCACTGCACACAGCCAGAAAAGTCTTACAGAATAGTGGGAAACTAGGCTGGGCAAGGTGGCTCACACCTGTAATGCCAGCACTTTGGGAGGCCGTGGTGGGTGGTTCACCTGAGGTCGGGAGTTCGAGACCAGCCTGACAAGCATGGAAAAACCCCATCTCTACTAAAAATAGAAAATTAGCCGGGCGTGGTGGTGCATGCCTATAATCCCAGCTACTCAGGAGGCTGAGGCAGGAGAATGGCTTGAACCTGGGAGGCGGAGGTTGCATTGAGCCAAGATTGCACCATTGTACTCCAGCCTGGGCAACAAGAGTGAAACTCTGTCTCAAAAAAAAAAAGAAAAAAAGAATAGTGGGAAAGTGCTGAGTACAGAAGAGGGGAGAAGGGCATTCTAGACAGAGGAATACATATCAGAGACTTGAGATACATCCTATGTTTAGGGAACTATCAATAGATATGGCTCAAATTAAGATCTACAGTTGATCCTTGGATAACTTGGGTCTGAACTGCGCAGGTACACTTAAATGCAGATTTTCTTTCACCTCTGCCATTCCTGAGACAGCAAGACCAACCTTTCCTCTTCTTCCTCCTCCTTAGCCTATTCAATGTGAAAATGATGAGGGTGAAGACCTTTATGATGATTCATTTCCACTTAATGAATAATAAATATATTTTCTGTTTCTTATGATTTTCTTAACATTTTCTTTTTCTTTCTTTCTTTCTTTCTTTCTTTTTTTTTTTTTTTTGCGATGCCCAGGCTGGAGTGCAATGGCACAATCTCAGCTCACTGCAACCTCCACCTCCCGGGTTAAAGCGATTCTCCTACCTCAGCCTCCCAAGTAGCTGGGATTACAGGCGCACACCACCATGCCCCGGCTAATTTTTGTATTTTTAGTAGAGATGGGGTCTCACCATGTTGGCCAAGCTGGTATTGAACTCCTGACCTCAAATGATCCACCTGCCTTGGCCTCCCAAAGTGCTGGGATTACAGGCATGAGCCACTACGCCTGGCCAACATTTTCTTTTCTCTAGCTTACTTAATTGTAAGAATACAGTGTGTAATATATACAACACACAAAATATGTGTTAATCAACTGTTTATATTATTGGTAATGCTTCTGATCAACGTTAGGCTATTGGTAGTTAAGATTTGGGGAAATCAGGCCAGGTGCAGTGGCTCACGCCTGTAATCCCAGCATTTTGGGAGGCCAAGGCGGGCGGATCATTTGAGGTCTGGAGTTCAAGACCAGCCTGGCCAACATGATGAGACCCCGTCTCTACTAAAAATTAAAAAATTAGCCAGGCATGATGGTATGTGCCTGTAATCCCAGCTACTTGGGAGGCTGAGGCATGAGAATTGCTTGAACCCGGAAGGTGGAGGTTGCAGTGATCCAAGATCACTGCACTGCACTCCAGCCTGAGTGACACAGTAAGACTCCGTCTCAAAAAAAAAAAAAAAAAAATTGGGGGGAAATCAGAAGTTATACTTGGATCTTTGACTGGATGGGAGTTGGCTAGATGGGTTGTCAAGGTCAAATCATAAAATAATTTAGCATATTCTACTAAGTAGTTTGCATTTTATCCTATAGGCAGCCAGTGAAAACTTTTAAGCAGGAGAGTAAGGTCCATTTTAGATTGCATTCCAAATATGATTACTTTACATATATGTTTTGGTAAAGGTTTGGAAAGCTACTGCTGGGCTGTGGCATTGGAGGTATTAGAGAGAACTATTACTTTTTATTTTGATTACTTATATGTTTCTTTTTTTATAGCAAATATCATTTATTTTGTCTTTATTGTCTTTTTCCTCTCCTTTCCTGTTTTCTATTATAGTTTTCTGTATTTCTCTTTTTTTTTTTGCTCTACTCGTTTAGAAGTTATATATTCCATTTATATCCTTTTAGAGATTAGCCTTAACTTTTAGCATGCATACTTATCAAAGTTTAAAAGTAATTCACTTCTCTATCCTCTTCCTAACTGTACCAAAATCTTACAAACTGTTCATCTCCCATCACCCTCCTCCCATCTTCCATGTTGCTGTCTAGTACTTTAATTCCACCTTGTTTTTAATTCCCTGGTGGTCATTTATTTTATAGTCAATCTTTATTTAGATTAAAAAAAGTGTTCACCAGAGTCTTTGTTCACCATTGCCTCTTGCATCCTACTTATTCTGTGTTCTTTTGGGTTTTTTTTTTTTTTTTTTTTTTTTTTTTTTACTGAAGTAAATCTCTTACAAGATCTTTTATCCACAAACAGATCTTGAGACAAAAAATACAAAAATATAAAAATAAATAGAAGTTATTTTAGTAAGAGTCCGTGGGCCAGGCATGGTGGCTCATGCCTGTAATCCCAGCACTTTGGGAGGCCAAGGCGGGCAGATCACCTGAGGTCAGGAGTTTTGAGACCAGCCTGGCCAACGTGGTGAAACCCTGTCTCTACCAAAAATACAAAAATTAGCTGGGCATGGTGGCAGGTACTTGTAATTCCAGCTACTCGGGAGGCTGAGGCAGGAGAATCACTTGAACCCGGGAGGCGGAAGTTGCAATGAGCTGAGATCACGCCATTGCACCCCAGCCTGGGTGACAAGAGTGAAACTCTGTCTCAAAAAAAAAAAAGTCCGTGAATGATAAGCTGTCTTTTAAAGTATCTTTATTTTGTCTTCATACTTGCATGATTATCTAGCTAAAAACAGAATTTCACATTGCCAGTTATCCCCCCCGCATTTTGAAAATATTTCACTACTTTTGACTTTCTATTTTATTTTATTTTATTTCATTTTTTGAGACAGAGTCTCACTCTGTTACCCAGGCTGGAGTGCAATGGGATGATCTCAGCTCACTGCAACCTCCGCCTCCCAGGTTCAAGCGATTCTCCTGCCTAAGCCTACAAAGTAGCTGGGATTACAGGTGCCCACCACCACACCCAGCTAATTTTTGTATCTTTAGCAGAGATGGGGTTTCACCATGTTGGCCAGGCTGGTCTCAAACTCCTGACCTCAGGTGATCTGCCTGCCGTGGCCTCCCAAAGTGCTGGGATTACAGGTGTGAGCCACTGCACCCAGCCTGACTTTCTGTTTTAGCCATTGAAGTCCTTAGTCAATCCAATTATTACTCTGTAGGTAATCTGATTTTCCCTCTGGTTGCTTTTACGATGGTTCACTTTGTCTTTGGTGTTCTGCAATTTCCCTATGATGTATCTTTGTATGGATTTATTTTCATTTCCTTCTGGAGATTCACTATGCTTCTTCAGTTTGGAAAGTATGCAGTCATTATCACCTCAAACGTTTCTTTCCCATTCTCTCTCTTGTCTCTTGGAAATTTTGTCAGATATCTACTGGGCCTTATCTTTCTACTCTGCATGCCTCTTCAACTCTCTTCCATATTTCCCATTGCTTTCTCTCTGTGATACATTCTGTGAAATCTCCTCACTTATCTTCCAGTGAACTAAAGTATCTCTTCATCTTCTGTTTAATTATGTGTTTAGCTTATCCACTGAGTTTTTTATTTCAGTGACTAAATTTTTTATTTCAATGGCTATATTTTTTATTTCCAGAAGTTGTGTTTTTTTCCCCAAATCTCACTCTTCCTTTTTTATGGTGTCCTGCTTTTTTCATGATTGTTCCTTCTCCTTTATCAGTAGCTTTCTTGATTTGGAGCACAGGCAAATCCACACCCACCTCATCTAGAAGTCTGAAGTGCTTTAGTAATATCTAAAATAGTAAAATCTAAAATTAGAGGATAGATGTAGTAGATAAATTGGGGGATGGATTTATGTGGGAAGATTTGAGTCAGGGAGAGCAGCTGACGGGTTATTGCAGTGGTTAAGGTAAGAGAAGATGAGGATTGGACTGAGTCAGTAGCAGAGGGAGTAGAGAGGAGTGACATATCTGAGACAGAATTTGGGAGGCAGAAGCAAGAGGACTTGGTGAGCAATCAAACGTGAAAGGAATAAAGGAGAAAACAAAAGCAACAGTGATTCTGAGGGTTGTAGCATGGATGGCTGGAAGGATGGTGGTGCCATTGACAGAGAAGGGACACAGATGAGGAGGAACAAACCTGCCTAGGAGTTCCATCGTGAAGGTGGGTTTAGACACAGTGAATGTGCCTGCAGGTGGAATGCCCAGTGGATAGGCACACTTAAAAGATCTGGTACTTGGAAAATAAATCTGGGCTGTACATATCTATCTGAGAGTTAACAGTATATATATATTGATAGTATCAGAAGCTGGAGAAGGGCCTTGAGGAAGTGAGGTTGTCCAGGGAGAATATGGAGAGTGAAAAGGAAGAGACAAAAGAGTGGAGCCTGTGGAACATCAGCATCCAGGGTGCGTATGCTTTGGAAAAGGTCTGGAAAGCTCTGCTGAAAAGAGGAAATTCTAAGGATGGCTGAAAATACTTGGTTAGAGAGGGAGGAGGAAAACCAGGAAAAAGCAATATTGCCAAAACTAAGGAAAGTTTTAAGCAAGGAGGGAATGGTCAATAACGGCTATGAAGTAGAGCCTGAAACGCTGGACTTGACTGTCATGAGGACATTAGTTGTCTTGTGGAATCATTTCCTGGGGATGAGGTGGGGCAGAAGATAAGAGTGCAGTGAGTCAGGAGTGCGTGAAGCAGGAGGAAGTGAAGCTAAGTAGACAACTCTTTCAGGAACTTTGGCTACACACAGAAGAAGAGAGATGGGGTGAGAGCTAAAGGTTAGAAGTGGTTGGGAAGTGTGGGGTGGGATTCAAGGCTGAGGAAAGGTGTTTGTTTGCTTTAAGACAAAAAAGACGTAAGCAGGTTTGCAGGCCAAGGGGGAAACATTCAAGAGGAAGAGCAGCTGTCAGTCAGCTCTTGGGTCATCTTGGCTTTGCCCTTTCCAGAATCGCCTTTGGATCAGACAGATCCAAAGATTTGCTCTGCTTCCAGCAAAGCTCTTTCCTCCCCACAGACATGCTTTCTCTAAGACCCCTGCTCCAAATTGTCCTAAATCCAAAAGATAGGATCTGTTAGAGTCTTTTATTGTAATTCAATCCCTAATATGTAACCAGAAAATTATAAGAAAAACTTTTCCTGAAGGAACTTAAAAGACTACTGTTAAGGAGTTTGCTTCAAATGGAAACAAACCTCTGGTTTCATAAAATCTTGATTATCCTATGTCAGGCTGATCAGGAGAGACTTTGTGTGATTCTGGAAGAAGCTGGAACAGTTTTGGTGTTTTGAGGAGGTAGCTATTTGAATCCTAGCAGTTGAAAGATCATTAATACATCCTTCTATAAAGCTCTATCTTCTAGCCTGGTGAGGAGGTGGAGGCTGCAGTGAGCTGAGATCGCGCCATGGCACTCCAGCCTGGGCAACAACGAGACTACGTCTCAAAAAATTAAAAATAATAAATAAATACGGCCAGGTGCAGTGGCTCACAACTGTAATCCCAGCACTTTGGGAGGCCGAGGCAGGCGGATCATCTGAGGTCGGGAGTTCGAGACCAGCCTGACCAACATGGAGAAACCCTGTCTCTACTAAAGATACAAAATTAGCCAGGCGTGGTGGTGCATGATTGTAATCCCAGCTACTCAGGAGGCTGAGGCAGGAGAATCGCTTGAACCCAGAAGGCAGAGGTTGCGGTGAGCCAAGATCGTGCCATTGCACTCCAGCCTGGGCAACAAGAGTGAAACTCCATCTCAAAATAAGTAACTAACTAACTAAATAAATAAATAAAAAATAAAATAAAAATATTAAATTATCCAGCATTAAACAGACCATTGGAATATAAAATGGACTGAGATGAGACCCATCACCCCTTCACTAAGCTTACAAACAGATGTTTTACCATCCCAGATGTACAAACACAAGAATGTTTGCTCTCCATCCACACTAAGCTTTGTCAGTGGATTGAGTCTTATGAGACCATCTTTCTGTTTAGGTTTGTTTGGGAAAACATGTGATTTTTAAATTATATGTAATATAGTATCTACTACCTAGCTCTTGATAACTGTGCCCATTTATAGGCATGGCAGACTAGAGTATAGATGAAGGAGGGAAGAGAATTTCCTGAGTCTGGTTTTAAAAGAAAAGGTACCATGTTGTAATCTTAGGAGCAGATTTACACATAGCCTTTTCCAGGAGTAAAGAAATGATTTTCTTATAAAGAAATCATTAAATGTGCAACAGGTTTTTTTCTTTTTACCTCCAGAGGTTAAACAAATTGGTAGCATGAAATAGTGTCTGCTTTAAATTTCTTTAAGCTTCTTTTGTAAATATTAATATCCACAGGGATATAACTATTGAAAAGGTTACCCCAGGGACAGAGACATGCAAGGGAGGAGAAATTTCTCAACAAAGGGCCTCAGAAAATAAACTTTCTGACCTGAAGGGAATTGTCCCCAAAAAGCCCGTGGGAACTAAAGTGACTGTTTACTTATGTTTATGATATTTAAGCAAGTGTTATACTGAGCAGTGGTTGTGTTGATGGTTGTTGTGTATTTATTCTCAGTTTGTGTGTAATATTACGCTTGTTCTGGCTAAGATTACACACACAAACAGACAGCCTTTTAGTGAGAAGCCTTCCTGATGTTTTGAATTGGTTGAATCATCAAGGCTACTCTCACCAGCTACATAACCTCATTAGTTGAGAAGCTATCTCTGGAGGAAGTCTCAGTAGCTAAATATATTCTGTGTTCAATAAGAGTTCTATTCAGTTGCTTGGTTTTTTCATATTCAAAGTGCCTTACAACAAATAAATTTGTACCCAAGTGCTGTATTGCTGGAACTCTTTCTTTCAGGAGGCATGATTTAAAGAAGAAAATTGAGATATTTTGTAAACTATCAAAGGGCAAGTAAAACATAACCGTAGATTAAAGCCGATTTTCCTTTTGCTTTGCAGGAATTTATCCGAGAACAACTGGAGGTAAGCTTTTCCTTTATTTTGGGGTTTCACACAGAAGCACCACACATAAAAGGCTTCGTTGTTCCGTTTTCTTTTCCTGTTAATAACGTGTTTATGCATTAGCTACTCCAGACCACCGGAGGCATCCAAGGGACATTGCCACTGACTGTCCAGAAGGTGTTGGCATCCCAAGCCTGCCATG
>CTCF	chr18	67759911	67795782	-
GTACCATCTACCTGTTCATGTAATTGGACACCATGCTGTGAGTCCTTACTCCATAGTTTTGCCCTTATCTGCTGATTGTTTGGCCTTGAAGCCGGTGTCAGATATGCTGAGAATAGCTTGGAACCTGTCATGGTATCATGGGAGTGATAATCTGTTGAAGCAAATGAACTCTGAAACTAAAACGCAAGAGTAAGCTCTTATATTAGTTTAAAAAGCATTTGCAATTAATTAATTGTAATTAATTAGTTAAGTTTTACTTTTTCCTTAGGTCCAGTAGCTTTTTCCCTTGGTATCATCTGATTCTGCTTTTTAACAGTTATAATTTTTACTTTCTTTTAAATATTACATGTGTTTATTACTTTTAACAATCTATCATATGGGAAAACTTTAAATGAAAAAGCATTTTACTCTGTACTGTTTTAGAGGTTAAAGTCTGATTTGTTCGTAGATATGAATCACTAGGAAAAGGGTCCTGGATTAGAACAAAATCTCAGTAAGTATATGCATGAGTGTTATCATTAGTGTGATGGTGATTACTTTTGAATATCTTAATATTCTAATCTGTCTGTCTTAAGTGAATAAAAATTTTTATAAGGAGGAAAAGTCAATATAAACATTTGGGATGCCAATGTAAAATCCTAATATTGACAGATATGTATCAGTTTTTCTTCTGGCTGTAAGTCAACCTTTTGTTAAAAGAAAATGAAGATAAAACAGCTTTTGGGAGAGTTTATAATAGAAATAAGTGTGAGCTTTTATTTAAATAGCTTTATGTTCCTCCTTCATTTTTTTTCTTTTTGTCTAGAATTTTAGATGCATTGAAGTTATCTACAGAGGACATCCTCACTCTGAAGATAACACACATGGCTAGTGGGCTGCAGGACTGCCTCCATTCCATTGTTCAGGCTGCAACCCACAGGGAAGTTAGGGCTGCTGTCACCAGGATGAGTTTTTATCTTCTGAATGACAGATTGTCTTTAAAGGGTTGCCCTGGTCCATGTGGGGTTACCTTGAAGTCCTTGGCTTGGCACACCGCACTAAACAGGTCAGTGTAAGGTCAAGGCTGCCAGTTTCAAAGACCTGGATTGCATTGTATTGTGTTCATCTCCTAACCTTTGAAGATAAGAGTCTATGCCCTTACTGCTGCTATCATAGAAAGAAAAACTCCAGGATTTTTATCATCTGTAATAATAGCCAAAGAGAAATTTTTAATTTAGTTATTGCATTGTTGAAGGGATTATTAATAAACTTGTAACAATTTATTCTTAGAAAATTTTACCTCACAAAAGCAAATAATTAGGATAAGACATGGATGAAACAAATTGAATGTTTATTTCTATCCATGTTATAAATGAGTTGAGACATCAGTGAATTGATTAATAGCTGTGATACACCTGCCACAGGCTGTTTTGTTTTGCTTTTGTTTTGTTCTTAAGTAAATTATATCATTTTTCTTTTTACTCTCAATTTCATGAAGTTGATTGCCATGTGGCGGTCCTTTATAGCAGTTAATTGAGAAGGCTCTAGCTTGTCAATTTAACATGCTTAACTTGTAGCAGATGGTTGCATTTGCAACAAGACTGATAAGCAACCACTGCAAGCAGGTTTTCATTTTATTCTTCATGTGACTTTAGTATAAAATGTATAACTTTATTATTTAACATAAAATGTGCAGTTTTTAAGCTGCTAGGTTAAATGAGTTTCCAAAATATGAATTCCTTTATTAGTTTAGCTTTAAAAATTAGTTTATCTGATTAGGCTTTCCAGTGGTGTGCTGGTGCCCACTAATGCAGCCTTGTGAGAGAGCTGATGGTTGAATTTTCAGGATTTTTGTAAGGTGATTGTTAAACACAGCCATTCTTAATTATATAAACTTACAATTAAATAAATTATATGAAGACAAAAGGTAATGAATATGCAAACATCACTTTCTAATTATGTGGCAACATTTTACTGTTATCTTTGTTCTTGAGGTTATGCATACATATGCACTACAGGGGTATGTATTTTATGGAAATAACTACAATGGAGTACCACTGTGCATCTCTTCACAACTTCATGTTACATGGTAGCTCCACATTGTCTACAGTAGTATATTTACACCATGGAAATTGACAAACACAATAAGTCAGCACTCTCAGTTACATATTTATCAGCACACTCCCGCATTTAAACAGTCTCGCCAGTTGAAGAATGCATAAATCCTTCACTTTAAATAAATGTAATATGTCCCTATTTGTCAAAAGAAATTTTAACATAAAAGCTGATTGAATTCATTGCACTAAGTTTTCTTTCTCTTGTGAATTAAAACCATAGAAATAGTATGCAATACCACATTACAGGAAAGACTCTCAAACTGTGGGTCAGTGGAAGCCTTTAGAGTATTTCAAATTGCCCAATAGCAGTAACTGTATGTGAGCATCACATTTTTTATGGTTAGTTTCCTCAGGACTAGTGTAAGTGGAGAGTATAGACTGTGTATATGTTTAATATATACACACATGCATATATAATATTCATCTTGTATTTGGTTTTTAGGCCTGTGTTTGATCATGGCAACACAGACACTACTGCCTAATTTATAAATATTCATGTATTTCTGCTGTATTATGTTTCACTAAGGAATGTATCAAAAATATATATCACAGAATCCACCTTTTTTCATGAAAACTTTTTAAAAACTTTACTTCCAGCAATGTATGTACTAATGAGGCTTTGGGAAACTTTAGTTTTGCTTTCATTCAGTTTAATGATAGAAAGGAACATTATCTTTTTGACTGATTATCTAAGATGAACCAACAGCTTAAAGGGTGCTTGGAGATAGAAGATTCCCATAAATCATGGCTGTATAAAGTATTGAGATATTGAGAACATTTTTATAAGCTTAGTTTAATATTTTTAAAATACAGCTATTTCAAATTATATCATTCTAGACAAAACAAAATATAGAGAAGCATGTTCATACCTGTGTGAATGGTTTTTTATTGTATTTTAAAAATAATGTTATTTTTTACACATTTTCCATGTCAGTAAATATACTTTGAGGCTAATTTTTCAAATATATGATATATCCAAATGAATGTTCCGCAAAAGAGGTCCTTTTAGGAGTGAGTGTGTATGTTAGAATAATTCTGGCTTTGCTCAGATATTTTGAAATTGTCCTCTCAGGTCATTTAAACAGCAGATGTAAGGAAGTCTTATTATATTTTGAAGTTATATTTAATTTTTTACTAAAAAATGATATTAGCAAACTCAACTATCCAGAGAAGGGTAAAAATGATTTTTACATGTATACCGAAATGAACACCACCCTAAACCATGACTATTTATCACTATTAACAAAAGTATATTTCAGTTTGACAAAAAACATGGTTTCTAAAATCTTTTTACTTACGGTACTGTGGCTTCTAAACATAACTTTCCAAGATGATTATTTTAACAGCCCAACATTAATTTATGTGTATGTTTTTATATGTGTATGCTAACACACAAGCATACAATTATAATCTAATATCATTTTGGAAACTTATTTTAAGAAAACAGATGATAGTCATGGTTTAGTAGGATTACAAGTTGTCAGAGGTATCTAGAGTCTTCTTTCAACTAGTTTCTGTTGAGTTTGCATGTTTAATGCCTCTCTACTCCTTTCCTACTGGAAGTCCTATTGCTACTGTTTTTCTCCATTTTTCACCAGACTGTAGACTGACTAGCGAATTGGTTTTTCTGCTTTTAACCTTATGCCACTCATTTATGTTGCTTCCTGAATGATCCTTCTGAAATACATGTCACCTGTGGGTTCTCTTCCATGGTGTGCTAGATATTAATAGAATTCCAACCCCTTAGCATGCTGTAGAAAGTTCTTTTTGATCTAGCTCTTGCTTACCTTTTCAGCTACAGTTTCCTCCTCTCTCTCTAACATATGCTGTGTTTCTATGAAGTGCAAATATTGGGGTTTTATGAAACTGCTTGATATTTTAGGGCATACACTTCTGTTTTATACATCCTTGCTTTTACATAGTTAACTCCTTGGCTGCCTTGTGAATATCTACTCTTCCTTGAGCTCCAGGGTCTTCTTACTCTGTGATGTATGTGGAATTCTAGTTACCCTGATTGTCATGTGGCTTTCCTGCATTACTTCTACAGTTGTTTAAATATTTGTTTTCTCATGTGCCTTGGGTTTATTACATTCCTTTTTATATCCCTCACATATCGCATAAGTCATAGTATACAGTTGGCCATGCAGCCTCAGCGTGAACACCTCCTTTGAAGGATATTCATTCTGTTTTTGCGCTGTGATTATTCGTAAGTTTTTTGTTCTTTTAGACTGTACCTGATCATTTCTACCTGTTATTCTGTCCTTTAAACTCACAGAATAAATAATGTCTTCACATGTGACAGCTCTTCATTTAAACATAACTATAATTTCTTCTCTATTCCCCCCACCCTGCTTTAAATGATTTGTTTTTTTTTTTAGATAGACTTTAAAAGCCACAGTGTCCAGACTTCTCATTTGTTCATGCTATTTTACAAGGGTATTGTGTTTCTTAGGACTCTCCCTGAGATCTGGACATGATACCTTATATGGGTGTGGTGCTGTGGCATGGGGTGAATAGGAAGAAAGGGGCTACTGCCTTTCTTTTCCTACTGCTTTTCCATCATTCAACAAACATTTATTGATCACCTACTAGGTGTCACTCTTGTAGGAAATATAGCAGTGGGCAAAACTGATAGGGTCCTGCTCTCATGGAACTTGGAATTAAGACAGCTAAAAGTATAATCAAAAGTAGAAATGCTTCCAAGCAGACTATTAGGAAACTGCATTAGAGGAGCACCCTATCCCTCTTCAGTAGAGAGAAAGTGGTTCAGAGAATGAAGCTTAAGCCAAGGCATAACAGGTAGAAGGATGTTAAAAGTCTATGGGATTGGAAGCCGAAAAGATACCAGGCACACAGAGAAACAAATACCACATGATCTGTCTTATATATGGAATCTAAAAAAGTCGAATTCAAAGAAGTAGAGTAGAATTGTTACCAGAGGCAAGTGGCAGGTGGATATGGGTAGGGAAAAGGGAGACGTTGCTGAGAGGTTACAAAATTCCAGTTAGACAAGAGGAATGAGTTCTGGTGATCTCTTACAGCATAGTGACTATAGTTAATAATAATATATGTTTCAAAATAGCTAAAAGAATAGATGTTAAATGTTCTCACCACAGAGAAATAAGTATTTGAGGTGATTGGTATGTTAATTAGCCTGATTGGATCATTCCACAATGTATACATGTGTCAGAACACCACATTGTATCCTAAAGATACATACAATTATTATTTGTCAGTTAAAAATAAAACAAATAAATGGAATATAGTTTGGTGCATGTTATGTGACAGAAATTTGATACTTTGAATCCGTAAATGGATGGTCAGTTGACTCACAACCACTTGCAGAATATATTATTTCTCCTCTAGACTAAAATGCCATATTCAACAAATATTATACAAATTAATTTTTTTTTTAAATGCCAGGCAAAGGGATAGGCCCTGAGTTAGGAAAGAGTGTCTTGTGTCTTCAAGAGGAATTGAAAAGAGGATAGTACACTTAGATTTAGGGGATATGAGGGTGGTTATAAAATGGGGTTACAGAGGTGATATTTTAATGTTACACTGGATATCATAGAAGACTTCTTATAATCTTTGTGATTGTTAAATCATAAATCTCCCAAAGATCTATGGTTGTTAGAATCACCTCTCAATTTTCATAATCCGGCACTTGCCATCCTACTCAGCTGAATGTCATTTTGGGGATGTGAGAATTTTAAGTAAGGAAAAATAATAATGAGACAAACACCACATTACTAAGAAATACAGCATTATATATCCCTGGTGTTGGACTGCTTAGTTTAGTATTCCTGTTTTAAAACTTGCTAGCCGTGTGACTGTGGAAAAACGACTTAACCATATTTTTGCTTGGGTCTTCTTGTCTTTGAAATAGAGGTGCCTACTTCATAATGTTGTTATGAAGTTTGACAGAAACCCTGCTGTTAGAACATAGGCTGGCACAAGGTTGGTGCTCCATAAATGCTGAGTATTAAGATTCGTATTATTGTCACTCTTATTAACATTTTGATGCAATGGCTTTAGATTTATAAAAAATAAAACATTACAGATAAAATTGGATCTCATATCTCTTGCTGATTGCTTTTTAAAAAAAACGATTTCCAAACTACTTCTCCCTTTTAAATAAAAGTTTTATTGTCTACTAATCTTTTAGCTCTCTTAAACCAGTTTTTTTTTTTAAAGAAATCTTAGAAAATTGGCTCATATCCTTTTGCTCTGAACTTAAAAAGAAATTTCATCCTAAGTCTACCTTCAGTGTTTTCCTTGCCTGTTACAAACTCTAGTAGCGTCCTTGCAGGCCTTTTTTTCCCCCTCACTTTATTACCTTATTTTTTCGAGTTGGTCAGAATTAGGTTTGAAGTACTAATTCTTCTCATCAGTGAAACATGACATTCCCAGTATGAAAAGCAAGTTTCACTGGGCGGTTATTAGAGTCAGTGTTTTTCCCCTTGGTATTTTTTTGGTACTTTTTCTGAATTTGTTATTTTTCTCTTATGATATTTGTCACTTCTAGTTATTTTAGTTACTTGTCCACATGTTTTTTCCACTATAAGCTCATGTTCTTGAAGGCAGATACCCAGTTTGTTTCAACTTTGCATTTTCCAAAGCATTTAAAACAGTGTCTCATAAAATAGCATCCTCACAAGACATCTGTTAAGTCCACATATCTATGATGAACAGTGGTATTGTGTATTTTAAAGCGCCAGAAACCATGATTATTGTCTTTTCATTATAGGTTTTTACAGGTGCTTCCTGCTTGCACTGAAGATGAGAAACTGCTAATAGATATCATACATTTTTTAAATAAATTAATAAAGGAACAAAGAAAAAATTCTTCACTAGAACTTCTAAACTGGATTCTCGAATTACTTCTTAGACATGTAAGTGGTGTTAAGGAATTTGGATTTTAAGTTTGGGAAATAACTTATTTGTAGAAATCATTAACATTATATTATGGAAAAGGATAATTTTATATTGTCTATGCTTGGTAAAGTAGTCTTCATGTAATGAATGGCTCATAACAACATGGCTTTCCTGATACGATTGTGAATGTGTTTATTAAAATTCTGTACAGTGAATGGGACCTACAGTCTTGTGTTTAATAAAACCTGTTCTGCATGTGAACTTTCTGCTGCAACTGTATTTTTAAGTGGGGATTTCAGTTCAGGTGGCAGGGGACAGGGTGGATGTCCAGATAGGCATGTTGAGAGTTAGCTAACAAAGCCAGATGGAGGCAGGAGGGGGTATAGTGATGGTGCAGTTATAAAGATAAAGTGTGTTCAGGCCTTAAATAACGGTTACTGGAATATTTACCCTTCTAGCCCCCACTACTGTCAGATTTTTAGCTCTTCTAAAAATTCTAAATTTTTTTTTTTTATTTTTTTTGAGACGGCGTCTCGCCCTGTCACCCAGGCTGGAATGCAATGGTGCGATCTTGGCTCACTGCAACCTCTGCCTCCTGGGTTCAAATGATTCTCCTGCCTCAGCCTCCTGAGTAGCTGGGATTACAGGTGCCTGCCACCACGCCCAGCTAATTTTTGTATTTTTAGTAGAGACAGGGTTTCACCATGTTGGCCAGGCTCGTCTTGAACTCCGGACCTCAGGTGATCCGCCCACCTTGGCCTCTCAAAGTGCTGGGATTACAGGCGTGAGCCACCGTGCCTGGCTCTAAAATTTTTCTAAATAGCTATTCTAAAAATTTTGGCTATTCAGATTTCTTATTCTAAGAAGCGTGTGAAGAACCCAAGAAGCCAGGTCCCTGTTGTTGGTCTATCTGTCTCTTTATGTATTTATTTGCAAATACCGTATGAATTTACTCAACTTAGCTAAGATAAAGCTTTACACAAATAAGAAGAAAAACAAAACAAAACTAGAAAAGAGGGCCTAAACTGATATAGGACATAGTGGATCTTATAAGGCAAATATGTTTCATTATATATTAACACATTTGCGAAACTTAGAGATAATTTTATGTAAAAATATGAATTACTGTGTTGTCAGAAATGCTAACTGATATGAATGTTTGTGTGTATATAAAACTTATTTAGAGGTTTATTATCGTCTTAGGCTGTTTTCTGTTGTTTTTAACATAATATCAGAAGCTGGGTAATTTATAAAAAACAAAATTTATTTCTTACAGTTATGGGGTGCAGGAAGTCCAGGTTTAAGAGGGCATATCTGGTGAGAGCCTTCTTGCAGTGGGGACTCTCTGAAGAGTCCCGAGGTGATGCAGGGTATATGTGGTGAGGGGGCTGAGCATGCTGATGTGCTATCTCAGGTTTTTCTCTTCTTACAAAGCCATCAGTTCCCCTTCCATGATAACCCATTAATCCACTATCCATGAATGGATTAGTCTATTCATGAGGGTAGGGCCTTCATGATCCAGTCACCTCCAAAGGCCCCACCTCTCAATACTGTTACTTTGGGGATTAAATTTCAACATGAATTTTGGAGGGAATGTTCAAACCATAGTAATTATCTTTTCCTTTATTGTAGATTGGTGAAGGTAGGGACTGTTTTGTTCATTATTGCATACCCAGCATTTATTATAGTGCCTTGCACATAGTGAGCTCTCAATAAACATTTATTAACTCAGTAATAAGCTATGTAGTTAATTACAAGAAGCACACAAAACCTTAATTTTATCACTAGTTAAGATTTAACAAAAATGGAAACCATGTATTACTTTCAAGGTTACTTATATATGCAAGTATATTTATAGACTGAATTTCTAGAATTGTAATTGCTGAGTCAAATTGTAGAGGTGCGTGTGTGCTGAGGTTTTTGTGGTTTTATAAATAGATAACTTATTTTGAATTAGATGGAGATTTTTTCATATTCGGTCTTTTCATGAATTGTATCTTGATGTCCTTGCTGGTTCTCCGCCACAATTGGGTTGTTAGTCTCCTTTCATTTCTTCTTTCCTGTCCTTTCTTTTCCTCCCTTCCCTTCTCCCTTCCCTTTCTCCTTTGCTTTTTCCTTCCATTTTCCTCTTCCCTCCCCTCCCCTTTCCTTGGAGCGTGATTTCATTCTGGTACCTGCAACTTGGACATTAGTGTAGAGATCTTTCACCTTTTGATTAAATTTATTCCTAAATATCTTAATTTTTTTTGGTAGCTATTTTAAATGAGGTTTTTTTTTGGGGGGGCGCGGTTACTGTATAGAAATGCTACTGATTTTTTATAAGTTGATTTTGTATCCTGCAACTTTATTGAATTCATTTTTAAGATCAAAGTTTTTTGGTGGAGTCTAGGTTTTTCTAGATTTAAGATTATATCATCAGCATAGAGGGACAGCTTAACTTGCCTTTTTTCTAATGTGGATGCCTTTTATTTCTTTCTATATACTAATTGCTCTGGCTAGGATTTCCAGTACCATATTGAATAGACATGGTGAGAGTAGACATCCTTGTCTTGTTCCTGATCTTAGAGAAAAAGCTTTAAACTTTTCACCATTGAGAATGATGTTAGCTGTGGGTTTTTCATATATGGCCTTTATTGTGTTGGGATTCCTTTTCTACTTAATTTATTGAGAGTTTTTATTATGAAAGGATGTTGAATTTTGTCAAATGCTTTTTCTGCATCTGTTGGTATAATCATGTGGTTTTTGTTCTTAATTCTGTTAATTTGGTGTATCACATTTACGCATTTGTGTATGTTGAACCATCCTTGCATCCCTGGAATGAATTCCACTTGATTATAGTGAGTGATCTTTTTATTGTGCTCTTGGTTTCAGTTTGCCAGTATTTGGTAAAGGATTTTTTATATCTGTGTTTATCAGGGATATTAGCCTGTAATTTTCTTTTCTTGTAGTTCCCACGTCTGGCTTTGGTATCAGTGTAATGCTGCCGTCATAAAGTGAGTTTGGAAGTATTCCTTCTTCATTTGGTTTTAGGAGTACAGAGATTAGTATTAATTCTTTAAATGTTTGGTGGAATTCAGCAGTGAAGCCATCAATCAGGTCTTGGGCTTTTTTTTGGTGAAAGACTTTGCATTACTGATTTAATCTCCTTATTATTGGTCTGTTCAGATTTTCTGTTTCTTCATGATTCCATCTTGGTAGCTCTATGTGTCTAGAATTTTTTCCACTTGGTTGTCCAATTTGTTGACATGAAATTGTTCATAATAGTCTCTTACGATTCCTTGTGTTTCTGTGGTATCTGTTGTAATGTCTTCCCTTTTCGTTTCTCATTTTGTCTTCTTTTTTTATTAGTCTAGCTAAAGGTTTGTCAATTTTGTTCATCTTTTCAAAATCTCAATTCTTGATTCTGTTACTGTTTTCTATTGTTTTTCCAGTTTCTATTTCATTTGTATCTGCCCTTATCTTCATTGTTTTCTTTTTACTAAGTTTTGGCTTCATTTATGCTTCTTTTTCTAGTTCCTTGAGGTTGTTTACTTGATATCTTTCTTTTTGACATAGATGTTTATTGTTATGTATGTCCTTCTTAGACCTGCTTTTGCTGTATCCCATAAGTTTTGGTTGGTTTGGTGTCCATTTTTGTTTGTCTCATGATATTTTAAAATTTCCCTTTTAGCTTTTTCTTTGACCCACTGATTGTTCAGGAGCATGTTGCTTAATTTTTATGTATATGTGAATACTCCAGAATTCCTTCTTTTGGTGACTTCTAGTTTTTTATCACTATGGTCAGAAATGATATTAGATATGATTTCAGTCTTGTTATATTTGTTAAGACTTGTAACACCATACATGTACTGTTAATTTTGTAGTATGTCATAAGGTTTATGTATATTTTATAATTTATTCATAGTTATGAAATTAAAATTAAATTCCTACAAGACTCTAGATGATTGTACTATAATTTTAATGCAGTTTTTGAAAAGGATTTTTGGTACAGTTACATTTACTTATTTGGTTTTGTATGGTATTAAACCTTTCTTCGGAAAGCTTCTACTTTATCTCATATATTATCACCACAAGTGTTATAAATAATACTACTTTTAAGAGTGCACAAAAGTGAACTTAAGTGTTCACTATCAGTTGGGTTTACTCCCTAAATATTATGCTACAAGATAAATTAATATATGTTATATAACTACCAATGTTTAGGATAAAGGGAACCTGGAAATAGAAAATCAAGTACCTTTTAAAGTTTATCCTTTGAAGTGAGTAAAATAAGTGAGAAATGATTTAAGAAGCTCAGTAAAATAACATTTCCAAGTAAATTGCTTTGAATGTATGGACATACATGAAAAGATATACAAAAGTTGTGGTTGCAAAAACAAAATTAGGCAGATATGAACGCCTGATTAGTCAGAAGAATGCTAAGAGGAAGTGAAAAGAAAAATCAGCTAACTTCCCGAGGGAAGATTTAGGAACTTTCTCTTGTGAAATTTTTTTCCATGTGTTTTATCAAGACATTCACTTATTACAAACATATTGTAATTCTTAGGCAATTTAGGAGTTTATTGCACCTCTAATCTGTTTTTAATATGATATTTTGTTTATAGTAACCTAGAAGTGCTGAATTTGAATACCTTTCTTTTTGGAATGCATTTTTTTGATGGAAGTTCACAAATGTGGGGCTGTTAGTTTTTTTCTTCTTTTGGTGAAGCTCAGCAGAACTACACAGCATATATATTTTCCTTGGCTGGCTTTCCCGTAACGGGCTCAATGTGCACTCAGACATTATTGAGGGTCTTGCAGTTACTTTTGGCATAGCTTGCTGATGGATGTAAAGTTGGATATGATGAGTGGTAACTGTGTGTGTAAACAAAATGAGCCATCATTATAGAAATGGTTGCCTTTTAGAGGTCAACAGTGACAAAATAATGGCCCAAGTAGTTGGTTTAAAATTAGGATTGAATCCTAACGTCTAAAGACAAAAACTTCAGATATGATTAAGCACTTGACATCTGTAGGCATCAGTAGAGACATCTTATTCTACTCTATTGTACTTGAGAAATGGTAATTCACCCTATATTTTACAAGTGGTATTGCTGAGGTTCACTGAATTTCAGTGTTAACATGTAAATCAAAGGTGAAAAGAGAAAAAAAAACTTCAGTAATCTTCAAGTGGAAGCAAGTTATTAATAGGATGAGATTCTTTGGGAGAATCTTAATTTTTAGGTATACACATACTGTTTCAGTATATTCATGTATTAATAGTAGCTTCTACTTAATTTTTATCAGCATATCAGAATTAATAATTCCTAATAATAAAATTGTTTTACAAGATGGAGTTTGCGTCTTGGTATAAACAGTTTGTTCATTTTGTCAGTAGTTTTGGGAGTCAGAAGGCACGTGAATGTGAGTCAGCTTTTGGATATTTAGGGCTCAGAACATTATAGAAAATTTATTTATTTTTATGATTTACTAAATGTGTATTTCGATTCTTTTATTCATGTATGAAACATAAAAGTTGCAGTTATGTCTTATTCAATCTTAATTTATCCAAAGACATATATTGCTTAAGATAAAAGAAAAAGTTGGGAAAAAAACTATTTAGATGTTAAAATACTGTAAAATAAGAGCAAAATGTCACTACTAGTTTCCAAAAGCTCTCAGTTATATTATTTATAATTGTATATATCTCTATATACTATAAGCAATTTAGAGGTTTCTTTACATATTTTCATTTCTTTTCCCTAAAGAGAATGCAGTTAATTTTGAGTTGAGCTCTTTTAGGTGAAGGATTTTATAAGAACAATAGTTACATTTTGATTGTATCTCTTTTTGTATGTTTTTACATGCACTAGTGATGTGACACTGTGCTGAGGATGGAATATTAACTAGCTTTGGAGTAAGATGCTTCTTGCTCTGCCCTTGTCTGTCTAAGACTTAGACAATTATTTAACCTCTTTATAAATCTATGTTCCCATCTGTAAAACAGGAATGAAAATGCAAATCTTCTAGTTTATTCAAAAAGTCAAATGAAATCTTACTATCTTTTTTTTTTAGCACAGTGCCTGAGGCATCATAGATGATTAATAAATATCCCATATATCTATTAATGCTTCTGATTAATGTAACGTTTTCTTTTGTCAATATTATTAGAAATAATCCTCTTATATTCCTTTATCTATTTTTTTTTTAGTTGGGAAAAGAGGAAAAACTTTAGAAAGAACTAGTATTTGTTTACTAGCCTATCAAGGTGGCAAAGATTATTGCAGTAATAATCCACATAGCACTGGCTTGGGTGCTGTGGGTCTTTTCATGTCCTGTGTAATTGTATGTATTGGTACATTTTTTACAGGGACAATTTGGCAATATATATCAAAAAATTAAAACTACTATAATATTTTGATTTAGTAATTTTATTGCAGAATTCATACATAAGATAAAATCCAACTTGAGTACACTGTGTGTTGCAGCTTAGTGAAATTATGCATCATTGATTATCCAGGAGTTAGTGTGGTAAATCCTTATTGTTGAAAAACAATCAGATATTAAACTAATGTTTTTGCAGAAATATTGTTAATAACGGGAAGTAGGAAAAAATGGTTACAGTAGTGATTTTTTTCACTTGATACGGGTTTGTGAAAAATGTACTGTTTTAATTCTGTTTATATTCTCAGAAACAAAAAGGAGAGTTATATATCAATATATAATAGTGGCAATTTCTGTGTGGCATGATTATGTGTGGTTTTGTTTTTCTCGTCCTTTTTTTCTATTTTATATGATAAATATGTTTTTCTTTTGTTGAGAATATATTAAACATCTTTTGAATTTAGAACATCTCTACTAATGCAGTAAAGGCCCACACCTACTAGTTAGGTAATATAGCTCTTACTAGAACTTGCTTAGCAACCAAACCCTTTATAGGAAACAATATATAGTTCAATTAGTAAATACATTTTTTACAAATTTCATTTTTTAGAGTGCAAACCCACTGTTAGACCTCTTGGTTCTGACAGAGTCACAGGCACGAGAAGAAACAGATGATATCCGGACTGCTGTCAGGCAACAACTTCAGAAAGAACTGATTGCTCTTTTTGATACCTTGCTGCTCAATTTCATGGAAGTTACTGACAGGTACCATTTGTAATATTGCAGGTTTAGGTGCATTTATATAGAACCCAAGTTTTCTTTGATTTTCAAAGTTTTACTTTGTACTTCTTTCAAATTAAGAAATACTTCTTTCAAATACTTAAATAATAATCAGTTATAGTGTTCTGTTTGTTTTTGTTTCAGTTTAATCTGTTACAGCCTGATTGTACCTGCTTGGTCTCTTTCACTACACACATGCACTCACATATGCACACACACAGTTTTGTTCTCTAGGGTTTAATTCCTGGTTCTCTCTTAATTATCTACAAATCTACTTGAGCAGTCATACCTATGCCTATGACTTTATGATTATCTTTACACTGATGACTTTCAAATACATATCTCTAGTTATGAATTCTGTTTTTTAAAAATAAAAATATTAAGATGAAAGTCACTATTTTAACCATTTTAAAATGTACATTTGAATGGTTTTAGTATATCCGCAATGTTTGCAACTGTCACCACTACCTAATTCCAGAACTTTATCATCACCCCAAGAGAAGCCTTGTATCCATGAAAAAGTCTCTCCCTATTCACACATTCCTCTGGGCCCTGGCAGCCACTAGTCTTCTTTCTATGTCTGTGGATTTGCCTATTCTGGATATATCACATAAATGAAATCAAACAATAATGTGACCTTTAGCGTCTAGCTTCTTCACTTAGCATCATGTTTCCAAGCTCCTTGCATACTGTAGCAAATATCACTACTTCTTTCTATGACTGAATAATATTCTATTTATAGATATGCCATGTTTTGTTTATCCATTCATTCATTGGTGGACATTTGATCTGTTTCTACCTTTTGGCTATTATGAATAGTGTTGCTGTAAACACTCATATACAGATTTTTGTGTGGACATGTGTTTCAGTTCTCTTGAGTATATAATTAGGAGTGGAATTGTTGGTTCATATGGTAACTGTAATGGTAACTCTATGTTTGACTTTTCAAGGAAATGCCAAGCTGTTTTCCACAGCAGCTATACCATTTTACATTCCCACCAGCAATGTATGAGTGTTTCATTTTCTTCATATCCTCACCAACACCTGTTATTATAGCATCCTAATGGGTGTAGACTGGTATCATTTTGGTTTTTATTTGCATTTCCCCAATGAAAAATAATTTTGAGCATCTTCTCATGTTCTTATGGCTATTTGTGTATCTTCTTCGGAGAAATACCTATTCAACATCTTTGAGGATTTAGTATCAGTGTGCATCAGGGATATTGGCCTGAAATTTTCCTTTTTTGTTTTGTTTTGTTTTTTGCTTTAAATATGTCCCAGAGATTCTGGTACATTGTGTCTTCGTTCTCATTGATTTCAAAGAACATCTTTATTTCTGCCTTCATTTCGTTATTTGCTCAGTAGTCATTTAGGAGCAGGTTGTTCGGTTTCCATATAGTTGTGCGGTTTGGAGTGAGTTTCTTAATCCTGAGTTCCAGTTTGATTGCACTGTGGTTTGAAAGACTGTTTGTTATGATTTGCGTTCTTTTGCATTTGCTGAGGAGTGTTTTACTTCCAATTATGTGGTCAATTTTAGAATAAGTGCGATGAAGTGCTAAGAAGAATGTATATTCTGTTGATTTGGGGTGAAGAGTTCTGTAGATGCCTATTAGGTCCGCTTGGTCAAGAGCTGAGTTCAAGTCCTGAATATCCTTGTTAATTTTCTGTCTTGTTGATCTGTCTAATATTGGTAGTGGGGTGTTAAAATCTCCCACTGTTATTGTGTGGTAGTCTAAGTCTCTTTGTAGGTCTCTAAGAACTTGCTTTATGAATCTGGGTGCTCCTGTATTGGGTGCATATATATTTAGGATAGTTAGCTCTTCTTGCTGTATTGATCCCTTTATCATTATGTAGTGCCCTTCTTTTTCTCTTTTGATCTTTGTTGGTTTTAAGTCTTTTGTATCAGAGATAAGGATGGTAGCTCTTGCTTTTTTTTTTTTTTTTTTGCTTTCCATTTGCTTGATAAATCATCCTCCATCCCTTTATTTTGAGCCCATGTGTGTTTTTTGCATGTGAGATGGGTCTCCTGAATATAGCACACTGATAGGTCTTGACTCTTTATCCAATTTGCCAGTCTGTGTCTTTTAATTGTGGCATTTAGCCCGTTTACATTTAAGGTTAATATTGTTATGTGTGAATTTGATCCTGTCATTATGATGCTAGCTGGTTGTTTTGCCCATTAGTTGATGCAGTTTCTTCATAGCGTCGATGTTCTTTACAATTTGGTATGCTTTTGCAGTGGCTGGTACCGGTTTTTCCTTTCCATATTTAGTGCTTCCTTCAAGAGCTCTTGTAAGGCAGGCCTGGTGGTGACAAAATCTCTCAGCATTTGCTTGTCTGTAAAAGATTTTATTTCTCCTTTGCTTATGAAGCTTAGTTTGGCTGGATATGAAATTCTGGGTTGAAAATTGTTTTCTTTAGAAAGGTTGAATATTGGCCCCCACTCTCTTCTGGCTTGTAGGTTTCTGCTGAGAGATCTGCTGTTAGTCTGATGGGCTTCCCTTTGTGGGTAACCTGATCTTTCTCTCTGGCTGCCCTTAACATTTTTTCCTTCATTTAATCTTTGGTAAATCTGATGATTATGTGTCTTGATGATTATGCATTCTTGAGGAGTATCTTTGTGGTGGTCTCTGTATTTCCTGAATTGGAATGTTGGCCTGTCTTGCTAGATTGGGGAAGTTCTTCTGGATAATATCCTGCAGAGTGTTTTCCAAGTTGGTTCCATTCTCTCTGTCACTTTCAGGTACACCAATCGAACATAGATTTGGTCTTTTCACATAGTCCCATATTTCTTGGAGCCTTTGTTTGTTCCTTTTTATTCTTTTTTCTCTAATCTTGTCTTCACATTTTATTTCATTAATTTGATCTTCTATCACTGATATCCTTTCTTGGTGACCTTCGGTTGGGATCTTTGAGTGGACGTGCTGTTCCTTTCTGTTTGTTAGTTTTCCTTCTGACAGGCCCATGTGCTGCCGGTCTGCTGGAGTTTGCTAGAGGTCCACTCTCGACCCTGTTTGCCTAGGTATCGCCAGCGGAGGCTGCAGAACAGCAAAGATTGCTGCCTGATCTTTCCTCTGGAAGCTTCGTTCCAGAGGGGCACCTGCCAGATGCCAGCCAGAGCTCTTCTGTATCAAGTGTCGGTTGGCCCCTACTAGGAGGTGTCTCCCCGTCAGGATACACGGGGGTCAGGGACCCACTTGAGGAGGCAGTCTGACCCTTAGCAGAGCTTGATCGGTGTGCTGGGAGGTCCACTGCTCTCTTCAGAGTCGTCAGGCAGGGATGTTTAAATCTGATGAAGTTGCGCCCACAGCCTCCCCTTTCTCCAGGTGCTCTGTCCCAGGGAGATGGGGGTTTTATCTATAAGTCCCTGTCTGGGGTTGCTGCCACTTTTTCAGAGATGCCCTGCCCAGACAAGGGAAATCTGGCAATCTGGCCATGGCAGCCTTGTTGAGCTGCAGTGGGCTCTGCCCAGTTCGAACTTCCCAGTGGCTTAGTTTACACTGTGAGTGTAAAACTGCCTACTCAAGCCTCGGCAATGGCGGACGCCCGTCCCCTCACCAAGCTCTAGCGTCCCAGGTCAATCTCAGACTGCTGCTGTGCTGGCAACGAGAATTTCAAGCCAGTGAATCTTAGTTTGCTGGGCTCCGTGGGAGTGGGACCTGCTGAGCCAGACCACTTGGCTCCCTGGCTTCAGCACCCCTTTCCAGCGGAGTGAACACTTCTGTCTCGCTGCTGTTCCAGGCGCCACTGGGGTATGGGAAAAAAGAACTACTGCAGCTTGTTTGGTGTCTGCCCAAATGGCCGCCCAGTTTTGTGCTTGAAACCTAGGGCTCTGGTAGGGTAGGCAACCGAGGGAATCTCCTGGTTTGTAGGTTGCGAAAACCGTGGGACAAGCGCAGTATCTGTGCAGGAGTTCCTCAGGCTCAGTCTGTCACGGCTTCCCTTGGGTGGTGGAGAAAATTCCCCGACCCCTTGCGCTTCCCAGGTGAGGCGATGCTCCACCCTGCTTCAGCTTGCCCTCTGTGCCCTGCACCCACTGTCCAACCAGTCCCAGTGAGATGAACCGGGTACCTTAGTTGGAAATGCAGAAATCACCCGCCTTCTGCGTCGATCTTGCCGGGAGCTGCAGACTGGAGCTATTCCTATTTGACCATCTTGCCAGCAATCCCCCCAACCTTTTTTTTTTTTTTTTTAAAAAGGGATGGGGGTCTCACTATGTCACCCCGGCTGGAGTGCAGTGACACATTCTTAGTTCACTGTAACCTCAAGCTCCAGGGCTTAAGAGATCCTCCTGCCTCAGCTTCCTGAGTAGCTGGGACTATAGGTGTGCACCACCACACCTGGCTAATTTTTTTTACTTTAATTTTATTTTATTTCATTTTTTTAGAAATGAGGTCTCACTGTGTTGTGTTGCTCAAGCTGGCCGCAAGCAATCCTCCCACCTCAGGCTCCCAAGGCACTGGGATTATAGGGGTGAGCCACAGCCCCTGGCCCAGTGTAATCGTTACTTGTATTTTATATGACATTCTCTAGTTGGTATTTTATGCTTTCCTTGAAAAGTCTCATTTTGATAGAGACTATTTTCTGCCATTTTGTCTGGTTCATTTTTTTCTATTACTATGAGTTTAAGTAACCTTTTATAGCCAGTAAGATAGCCCATTAAGCCCATTATACTTTCTTGGTGGTTGATTTTCCCTCTTTTGCATACATAGGAAATGCTCGGAACTTCTTTACGTTTTTCAAACGCAGCTGGCTCTGAAACTGCTCCAGTGTCTGAAAGTGACGGATGCGCCTCATTTCTATGGCCTGCCGTCCCTTGAGCGGACCTTACGAGGGATGGCTAACCTCACTGCGTTTCCGGGATGGAGCTCACACTCTCCTCTCACAAAGCCTCTAGATATCTGTGTGAAGTACTTGTCAGGTCTCCTTGAGGTAAGTAAAAATAGCATATGGTAGTTATTTACTATTAGTTGCTTTTACTTTATGCCAGGCCACAAGTGCATTATACGTTACTCTATTCAATGTAGAATATTATACATTATTTATATAAGTCATAATAGTGAAATGTTTTAGTGATTTTTATTAATAGTTAAGTAAGGAAGGTCACTTTTATAAATACCCTCATTTTCAAAAGAAATAAATGGAAACTTTTGATGCTCAAAGGAAGTGTTCGCTAGAGCATTTCAGATTTTGGATTTTTGGATTAGGAATGCTCAACCAGTAAGTATATGATACAGGTATTTCAAAATCCAAACAACTCCAAAATTCAAACACTTCTGGTCCCAAGCATTTTGTATACGGCATACTCAGGCTGTACAATGTTAAAGGATATTTGTTTTTTCTTTTTCTTCCAGTTTGTGCAGTTCTAGATGCTACTGCTATGAACATTCTTATCTTTTGGTGAAAATGAGCATCTTTTTTGAAATTTTATCTTCTGTTATTGAAATATGTAAATATAGCCAATTTTTATATGTTGACCATGTATCAGGCAATTCTTATTTCCAATATCAAAACAAAAGCCTTTAATTTTTCACCCTTCAGTATGCTGTTTATAGTTTTTTTTTGTCAATTAAGAAAGATCAAGTTAAGGAAGTTTTCTTTTGTCCTGTTTTGCTAGGAGCTTTGTTTTTTAATTCATAATTGTATATTGCTTTTTTCTGTATCTTTTAAGATAATCACATGATTTTTCCCTTATATTCCATTACTGATTGATTTTAAAATGTTAAACAACCTTGCATTTCTCGAAACATTTCAGTTAGGTTGTGATGTATTACTCTTTTTATATGTTAGTGGATTTCGTTTCTCAATTTTTTAGAATTCTGAAGTTTTTAGAATTATTCTATTTCCTCATGTAAAAAAGTTTTTCGAATTTTGCATCTTTTTTCTCTTAAAGAATTTGTCAGGTTTTTAATAATCAAAATCATTCCGTTCTTATGACTAAAATGGGAGAATGTGAGATTGTAAGAACGTGACTTTTTCAACCATTTTAAATCTTTTCCTTTATATAACTTTCTTTTTTGGAATAGCTGATTTGCATTGGTGTGATTTTGTTCTCTAATGTTAGGTAGAATTTGATCGTGAAACAATCTTGGTTTGCAGTTTTCTTTTTGGGAAGATTGTAAATTGTGAAATGAAATGACTTTTTTTTTTTTTGAGACAGAGTCTTGCTCTGTTGCCCAGGCTGGAGTGCAATGGCATGATCTCAGCTCACTGCAACCTCTGCCTCCCGGGTTCAAGTGATTCTCCTGCCTCAGCCTCCCAAGTAGCTGGGATTACAGGCGCCTGCCACCACGCACAGCTAATTTTTGTCTTTTTAGTAGAGACAGGGTTTCACCAGGTTGGCCAGGCTGGTGTCGAACTCCTGATCTCAGGTGATCCACACCCGTCTTGGCCTCCCAAAGTGCTGGGATTACGGGTGTGAGCCACTGCGCCTGGCCTGAAATGACTTTTTAAATAGATCTAAAATCGTTCAGAGTTTCTTTTTATGTGTGTCAGCCTTAGTAAGTTATGTTTTTGTAGAACTTAAAAACTTTTTATCTAATTTTTAAAATTTGTTACTGTGAAGGTATTCATCAAATCATCTTACACTTTTAATGTCTGCTGAATCTGTAGTGAGGTCCCCTTTCATTGCAGACATTAATTATTCCTTTCTCAATTTTTCTTGGTTTATCTTTCTAATAGAATGAACCTTTGGCTTTGTTGAGCCTCTCTTTAACTTTTTTCTCCTGTTTTATTTCTGCCAATATTTATTATCTCCTTCTACTTTTAGTTTAGTTTACAGCTCTTTTTTCTAACATTTTAAGGTAGAGGCTTACGTCATTGATTTTTTTAAAAGTCTTTCTCAAATGTGTGTTTTTAGCTCTAATCCTCTAAGCATGGCCTTATGCCATGTTTTTATCATCAATTTAGGTCAAAATATTTCTACTGTGATATAATAAATACGACAATGATATGGTTGTACATAGTTCTATGAGAACAGCCTCATCACAGTGGCCTGACAATTTTGCATATCTGCCCTTGGGCTTCATAGACAAGGCTTAACTACAGCCAATCTAAATCTTGGCAGAATTTCCTGTGATCCTTCTGGAACATGAGAATATGAAAGGCTTATGAGCAGCTGACTATGCAAGATTGATTCTCACTTACTTCACAGTCTATTAGGAAGTCAGTTAGGAGCCCGTTTCTTATTGGTTCCTAGGTTCCGACGAGCACTGGGCTTTCTGCCTTGCTCTCCTTGGGGCATAGCTACAGCTTATAAAACTGCTTTACTGCAGCACGGCATGGGCTTCTCCGCAACAGAGTGTCCTACATCTTTGTTATAGTCATCTGGCCCCTTTGTTTCAATGTCATCCTGTGCAAGGGATACTAGTAGCTGGCACCTTTGTCTATTCTTGCTTTTGCTGTTTATGTAGGTAATAAACTGTCTGAATCCAAAAATTACTCATTGTTTTCTTACTGGACAAATCTGTCAGCCTTGTTTTGATTGCTAACTGTGTTCGGACCTCAAGAATGATTCTTGTAGGAAGCACTGTAGAGTTAGATTTTGAAAGATAAGTAAATTGATAGTGATAGCAATAGACATTCTAGACATGGAATTTTCTGATAAAATTGTATCTATAACCTCCTGTTTTTTTTTCATGCTGTGGGTGACTTCTTGACATCATATAATCTCTACCTATTGCCAGATTATTTTTCAGAAACATAAATTTTTCAATCCAAACCTCTTTTTTTTTCAAGAGCATAAGACTCAATATTTTGCATTTAGAGATTTGCCTCCATTGTAGTTTTTTCCCACATCTCTGAATTTTCAGTTATATCTGGCTGTTTTTCCAAAATAAAAATGCACTTTAAAAAGACTGCTTCTTTCACATAGTTTCCTCTCTTTTAGGGATGGCAATATCTACAAAAAATTTAAGATCTAACTTATTTATTTACCTTCATTTAGTAAACCTTTTCTTATTCTTCCAAGGTTGGATACTTACCTAATACTGTTTGGCCTTTCCTGTAGGTTATATACCTGTAACAATTTATATATGTGGCTATTACTTAATACATTATATTTTTATTTATTTTACTTTATTTCTTTGAGACAGGGTTTACCGTGTTGCTCAGGCTGGAATGCAGTGGTGCAATCACAGCTCACTACAGCCTCAACCTCCTGAGCCCAAGTGATCTTCCCACCTCAGCCTCCCAAGTAGCTGGGGCCACAGGTGTGCACCACTACACCTGGCTGGTTTAATTTTTTTGTAGAGATGGGTCTCACTATGTTGCCCAGGTTTGTCTTGAATTCTTTGGCGCAAATGATCTTCCCACTTTGGCCTACCAAAGTGCTGCTATTACAGGCATGAGCCACTGTAACTGGACCTTTATTTTGTTTTCTGCATTGCTCTAGTAGACTATGAGCTTATAAGTATCATCTTTGGGCTATTTCTACTATCCCATGGCTACTGCATTGACCTAGCACCATGGTTTTTACATAGTGGTTAGTGAATCAGTTAATTAATATATGTGCTACATAATACATATATATTGTGTATAGTTTTTAAATTAAGATACAGTTTGAAAAACATTTTGGAAATGTAGCATAAATGATTATAAAAATATGTTTTATTGTTGTATTTTTATTACTAAATAATGATTTAAATAATGTATATATATATTTTATCTGGTCTTATCTAGAACTTTTTTCCAAAAGCACATATTGTTTTTAAAACAAGTTTAAAGATCATAAATACTCTTTGCTGTACTGTAAAATTTAATATGAATTTCACTGGAGTCCCTTTAATAAAATAAATTTCGGAGAGGTTCCAAGATGGCCAAATAGGAACAGCTCTAGTCTACAGCTCCCAGCATGAGCGACGCAGAAGACGGGTGATTTTTGCATTTCCAGCTGAGGTACCGGGTTCATCTCACTGGGGCTTGTCGGACAGTGGGTGCAGCCCACGGACTGTGAGCAGAAGCAGGGCGGGGCATCGCCTCACCCAGGAAGCGTAAGAGGTCAGGGAATTCCTTTTCCAAGCCAAGGGAAGCCGTGACACATGGTACCTGGAAAATTGGGACACTTCCACCCTAATACTGTGCTTTTCCAATGGTCTTAGCAAACAATACACTAGGAGATTATATCCCACGCCTGGCTTGGAGGGTCCCACGCCTATAGAGCCTCGCTCACTGCTAGCACAGCAGTCTGAGATCGAACTGCAAGGTGGCAGCGAGGCTGGGGGAGGGGTGTCCGCCATTGCTGAGGCTTGAGTAGGTAATCAAAGCGGCCGGGAAGCTCGAACTGGGTGGAACCCACCACAGCTGAAGGAGGCCTGCCTGCCTCTGTAGACTCCACTTCTGGGGGCAGGGCATAGCTGAACAAAAGGCAGCAGAAACCTCTGTAGACTTAAACGTCCCTGTCTGACAGCTTTGAAGAGAGTACTGGTTCTCCCGTTACAGAGTTTGAGATCTGAGAACAGACAGACAGCCTCCTCAAGTGGGTCCCCAACCCCCGAGTAGCCTAACTGGGAGACACTTCCCAGTAGGGGCCAACTGACACCTCATACAGCCGGGTGCCCCTCTTGAGACGAAGCTTCCAGAGGAAGGATCAGGCAGCAACATTTGCTGTTCTGTAACATTTGCTCTTCTGCAGCCTCCGCTGGTGATACCCAGGCAAACAGGGTCTGGAGTGGACCTCCAGCAAACTCCAGCAGACCTGCAGCTGAGGGTCCTGACTGTTAGAAGGAAAACTAACAAACAGAAAGGACATCCACACCAAAACCCCATCTGTACGTCACCATCATCAAAGACCAAAGATAGATAAAACCACAAAGATGGGGAAAAAACAGAGCAGAAAAGCTGAAAATTCTAAAAATCAGAGCACCTCTTCTCCTGCAGAGGAACACAGCTCCTTGTCAGCAACGGAACAAAGCTGGACGGAGAATGACTTTGACGAGTTGAGAGAAGAAGGCTTCAGAAGATTGGTAATAACAAACTTCTCCAAGCTAAAGGAGGATGTTCGAACCCATCACAAAGAAGCTAAAAACCTTGAAGAAAGATTAGACGAATGGCTAACTAGAATAAACAGTATAGAGAAGACCTTAAATGACCTGATGGAGCTGAAAATCATGGCACAAGAACTACATGACATATGCACAAGCTTCAGTAGCTGATTTGATCAAGTGGAAGAAAGGGTATCAGTGATTGAAGATCAAATGAATGAAATGAAGCGAGAAGAGAAGTTTAGAGAAAAAAGAATAAAAAGAAACAAACAAAGCCTCCAAGAAATACGGGACTATGTGAAAAGACCAAATCTACATTTGATTGTTGTACCTGAAAGTGACGGGGAGAATGGAACCAAGTTGGAAAACGCTCTTCAGGATATTATCCAGGAGAACTTCCCCAACCTAGCAAGGCAGGCCAACATTCAAATTCAGGAAATACAGAGAACGCCACAAAGATACTCCTTGAGAAGAGCAACTCCAAGGCACATAATTGTCGGATTCACCAAAGTTGAAATGACAGAAAAAATATTAAGGGCAGCCAGAGAGAAAGGTCCCGTTACACGCAAAGGGAAGCCCGTCAGACTAACAGCGGATCTCTCGGCAGAAACTCTATAAGCCAGAAGAGAGTGGGGGCCAATATTCAACATTCTTTTTTTTTTATGATTTGCTTTTTTTTTTTTTTTTGAAGTATTTATTGATCATTCTTGGGTGTTTCTCGGAGAGGGGGATGTGGCAGGGTCATAGGATAATAGTGGAGAGAAGGTCAGCAGATAAACACTTGAACAAAGGTCTCTGGTTTTCCTAGGCAGAGGTCCCTGTGGCCTTCCGCAGTGTCTGTGTCCCTGGGTACTTGAGATTAGGGAGTGGTGGTGACTCTTGACCAGCATGCTGCCTTCAAGCATCTGTTTAACAAAGCACATCTTGCACCGCCCTTAATCCATTTAACCCTGAGTTGACACAGCACATGTTTCAGAGAGCACGTGGTTGGGGGTAAGGTTATAGATTAACAGCATCCCAAGGCAGAAAAATTTTTCTTAGTACAGAACAAAATGGAGTCTGCTATGTCTACTTCTTTCTACACAGACACAGTAACAATCTGATCTCTCTTTCTTTTCCCCACATTTCCCCCTTTTCTTTTTGACAAAACTGCCATAGTCATCATGGCCCGTTCTCGATGGTCGCTGTCTCTTCAGAGCTGTTGGGTACCCCTGCAGACAGGCTGTCACTTCATGCTTGGAAGATTGCACAGCGGCCAGGCAGAGGCGCTCCTCACTTCCCAGACGAGGCGGCCAGGCAGAGGCGATCCTCACTTCCCAGACGGGGTGGCGGCTGGGCAGAGGCGCTCCTCACATCCCAGACGGGGCAGCCGGGCAGAGGCGCTCCTCACTTCCCAGACGGGACAGCTGGGCAGAGGCGCTCCTCACTTCCCAGACGGGGCGCCTGGGCAGAGGCGCTCCCCACTTCCCAGACTGGACAGCTGGGCAGAGGCGCTCCTCACTTCCCAGACGGGGCGCCCGGGCAGAGGCGCTCCTCACTTCCCAGACGGGGCAGCCAGGCTCAACATTCTTAAAGAAAAGAATTTTCAACCCAGAATTTCATATCCTGCCAAACTAAGTTTCATAAGTGAAGGAGAAATAAAATCTTTTACAGACAAGCAAATGCTGAGAGATTTGTCACCATCAGGCCTGCCTTACAAGAGCTCCTGAAGGAATCACTAAACATGGAAAGGAACAAGCGGTACCAGCCACTGCAAAAACATGCCAACTTGTAAAGACCATTGATGCTAGGAAGAAACTGTATCAACTAACGAGCAAAATAACCAGCTAACATCATGATGACAGGATTGAATTCACACATAACAATATTAACCTTAAATGTAAATGGTCTAAATGCTCCAATTAAAAGATACAGACTGGGAAGTTGGATAAAGAGTCAAGACCCATCAGTGTGCTATATTCAGGAGACTCATCTCACGTGCAGAGACATACATAGGCTCAAAATAAAGGGATGGAGGAAGATCAACCAAGCAAATGGAAAACAAAAAAAGGCAGGGGTTGCAATCCTCTCTCCGATAAAACAGACTTTAAACCAACAAAGATCTAAAGAGACAAGGCCATTACATAATGGTAAAGGGATCAGTTCAAGAAGAAGAGCTAACTATCCTAAATATATATGCACCCAGTACAGGAGCACCCAGATTCATAAAGCAAGTCCTTAGAGACCTACAAAGAGACTTGGACTCCACACAATAATAATGGGAGACTTTAACACCCCACTGTCAACATTAGACAGATCAGTGAGACAGAAAGTTAACAAGGATATCCAGGACTTGAACTCAGCTCTGCACCAAGTGGACCTAATAGGCATCTACAGAACTCTCCACCCCAAATCAACAGAATGTACATTCTTCTCAGCACCACATCACACTTATTCCAAAATTGACCACATAGTTGGAATTAAAGCACTCCTCAGCAAATGAAAAAGAACAGAAGTTATGATAAACTGTGTCTCAAACCACAGTGCAATCAAACTGGAACTCAGGATTAAGAAACTCACTCAGAACAGCTCAACTACATGGAAACTGAACAACCTGCTCCTGAATGACTACTGGGTACGTAACGAAATGAAGGCAGAAATAAAGATGCTCTTTGAAACCAGTGAGAACAAAGACACAATATACCAGAATTTCTGGGACACATTTAAAGCAGTGTGTAAAGGGAAATTTATAGCACTAAATGCCCACAGGAGAAAGCAGGAAAGATCTAAAATTGACACCCTAACATCACAGTTAAAAGAAGTAGAAAAGCAAGAGTAAACACATTCAAAAGCTAGCAGAAGGCAAGAAATAACTAAGAACAGAGCAGAAATGAAGGAGGTACAGACACAAAAACCCTTAAAAAAAATTGGTGAATCCAGGAGCTGGTTTTTTGAAAAGATCAACAAAATAGATACACCACTAGCAAGACTAATAAAGAAGAAAAGAGAGAAGAATCAAATAGATGCAATAAAAAATGATAAAGGGGATATCAACACCGATCCCACAGAAATACAAACTACTATCAGACAATACTATAAACTCCTCTATGCAAATAAACTAGAAAATCTAGAAGAAATGGATAAATTTCTGGACACATACACCCTCCGAAGACTAAACCAGGAAGAAGTTCAATTTCTGAATAGATCAATAACAGGCTCTGAAATTGAGGCAATAATTATTAGCCTACCAACCAAAAAAAGTCCAGGACCAGATGGATTCACAGCTGAATTCTACCAGAGGTACGAAGAGGAGCTAGTACCATTCCTTCTGAAACTATTCCAGTCAATAGAAAAAGAGGGAATCCTCCCTAACTCATTTTATGAGGCCAGCATCATCCTGATACCAAAGCCTGGCAGAGAGACAACAAAAAAAGAGAATTTTAGACCATATCCCTGATGAACATCAGTGCAAAAATCCTCAATAAAATACTGGCAAACTGAATCCAGCAGCACATGAAAAAGCTTATCCACCATGATCAAGTGGGCTTCATCCCTGGGATGCAAGGCTGGTTCAACATGCACAGATCAATAAACGTAACCCATCATATAAACAGAACCAAAGACAAAAACCACATGATTATCTCAATAGATGCAGAAAAGGCCATTGACAAAATTCAACAGCCCTTCATGCTAAAAACTCTCAGTAAATTAGGTATTGATGGGACGTATCTCGCAATAATAAGAGCTATTTATGACAGACCCACAGCCAATATCATACTGAATGGGCAAAAACTGGAAGCATTCCCTTTGAAAACTGGCACAAGACAGGGATGCCCTCTCTCACCACTCCTATTCAACAGTGTTGGAAGTTCTGGCCAGGGTAATCAGGCAGGAGAAAGAAAGAAAGGGTATTCAGTTAGGAAAAGAGGAAGTCAAATTGTCCCTGTTTGCAGATGACATGATTGTATATTTAGAAAACCCCATCGTCTCAGCCCAAAATCTCCTTAAGCTGATAAGCAACTTCAGCAAAGTCGCAGGATACAAAAAATCAATGTGCAGAAGTCACAAGCATTCCTATACACCAATAACAGACAAACAGCTAAATCATGAGTGAACTCCCATTCACAATTGCTTCAAAGAGAATAAAATACCTAGGAATCCAACTTACAAGGGATGTGAAGGACGTCTTCAAGGAGAACTGCAAACCACTGCTCAAGGAAATAAAAGAGGACACAAACAAATGGAAGAACATTCCATGCTTGTGGATAGGAAGAATCAATATCATGAAAATGGCCATACTGGCCAAGGTAATTTATAGATTCAATGCCACCTTCATCAAGCTACCAATGACTTTCTTCACAGAATTGGAAAAAACTACTTTAAAGTTCAAATGGAAATAAAAAAGAGCCTGCATTGCCAAGACAATCCTAAGCCAAAGAACAAAGCTGGAGGCATCACGCTACCTGACTTCAAACTGTACTACAAGGCTACAGTAACCAAAACAGCATGGTACTGGTACCAAAACAGAGATATAGACCAATGGAACAGAACAGAGCCCTCAGAAATAATACCACACATCTACAACCATCTGATCTTTGACAAACCTGACAAAAAGAAGAAATGGGGAAAGCATTCCGTATTTAGTAAATGGTACTGGGAAAACTGGCTAGCCATATGTAGAAAGCTGAAACTGGATCCCTTCCTTACACCTTACACAAAAATTAATTCAAGATGGATTAAAGACTTAAATGTTAGACCTAAAACCATAAAAACCCAAGAAGAAAACCTAGGCAATACCATTCAGGACATAGGCATGGGCAAGGACTTCATGACTAAAATACCAAAAGCAATGGCAACAAAAGCCAAAATAGACAAATGGGATCTAATTAAACTAAAGAGCTTCTGCATAGCAAAAGAAACTACCATCAGAGTGAACAGGCAACCTACAGAATGGGAGAAAATTTTTGCAATCTACGCATCTGACAAAGGGCTAATATCCAGAATCTATAAAGAACTTAAAGAAATTTTGCAAGAAAAAAACAACTCCATCAAAAAGTGGGCGAAGGATATGAGCAGACACTTCTCAAAAGAAGACATTTATGCAGCCAACAGACACATGAAAGAATGCTCATCATCGGAGAAATGCAAATCAAAACGACAATGAGAAACCATCTCACACCAGTCAGAATGGCAACATTAAAATGTCAGGAAACAACAGGTGCTGGAGAGGATGTGGAGAAATAGGAACATTTTTACACTGTTGGTGGAACTGTAAACTAGTTCAACCATTGTGGCAGACAGTGTGGTGATTCCTTAAGGATCTAGAACTAGAAATACCATTTTACCCAGCCATTCCATTACTGGGTATATACCCAAAGGATTATAAATCATGCTGCTATATTCATGGAACTAGCCCAAATGTCCATCAGCAATAGACTGGGTGAAGAAAATTTGGCACATATACACCATGTAATACTATGCAGCCATAAAATAGGATGAGTTCATGTCCTTTGTAGGGACATGGATGAAGCTGGAAACCATCGTTCTCAGCAAACTATCGCAAGGACAGATAACCGAACACTGCATGTTCGTGCTCATAAGTGGGAATTGAACAATGAAAAACTTGGAAACAGGGTAGGGAACATCACACACCAGGGCCTGTCATGGGGTAGGAGGAGGGTGGAGGGATAGCATCAGGAGATATACCTAATATAAATGACAAGTTAACAGGTGCAGCACACCAACATGGCACATGTATACATATGTAACAAACCTGTACGTTGTGCACATGTACTCTAGAACTTTAAGTATATTAAAAAAATAAAATAAACTTCATTTTTTAATTATAAATATTAAAAAAGGTTCAACTGTCAGTATACTAATTAGTTATTTTCTGCTGTCTATTAGAAATGTATGAATTTTAAAAAACAGGTATATTAAAGAGTTAATGATAATATTTCTTAGAAAGTCAGCTCCTCTAGTGCATTTAAAATATAATTCAGTTAGTCTAGCTAGTGGCCTATCTATCTCATTAAGTTTTTCAAAAAAACAACTCCTGGATCTAGTGACCTTTCGAATGGTTTTTCATATCTTGATTTCCTTCAGTTCAGCTCTGATTTTGGTTATTTCTTGTCTTCTGCTAGTTTGGGGTTGATTTGTTATTGCTGCTCTAATTCTTTCAGTTGTGATGTTAAGTTGTTAATTTGAGATCTTTCTAACTTTTTGATGGAGGCATTTAGTGCTACGAATTTCCCTCTTAACACTGCCTTAGCTGTGTCCCAGAGATTCTGATGTGTTGTAACTTTGTTCTCATGAGTTTACTTGTGTAACAAACATTCACGTTACCCGTGAACCTAAAAGTTTAAAAATTAAAAAAAATATATAATTGAACCTATAAGTACCTAGTTTATAGCATTTTTTGTCATGTGATTTATAAATACTCTATTTATCAACCTTTTACAGAGTCAGTCTCCTCTAGAAAATGAGTTTTACTCTTTGAAATCAGGAATAGGTGAGGACCTGCCACAGCGGTAACTAAAGAAGAAGTGAAGTGTTGCCTCATTTATGTTTAGAAACTATCAGAAGTGCTTTTGTTTTAAAATTACGTGCAAAGACTTTAGATCACACCTACGTTTCAAATACCAGAAATTGAAATGAACTGTTAATGTATTGGAGAACAAAAGGGCTTAGTTTTAGGTAAGAAGTGTAGGCAAAAAGGCAGTAGTCCATTCTGTGTTCAGTTGTCTTTGAGGTAATAAAATTTAGTAACAGTTTGTTAGCTAAAGGATACATAAAAAGCACAGTCCCTGTTATGTAATGTTTCGCAGTTATAAAAAATTTGATTAGCCAATCTTGCTTTGGTTTAAAAAGGAGGTCGTTTTGTGCTTCATAAAACATCTCGAGCAGAAAATCTTTATGACTTTATGTTAAATGGCAGGCAAATATTAGGAAAGAATCCGTCACTTTTGTTAAAAATTGTAGCAGGGTAACATTTAATCTTGGGACTATCTGCTTAGTTTATTAATTACATAAACAGGTATCCCTGTTGTACTACTAATGACTAAATTCATCTTTTAAAGAATAAAGTAAGGCTTATGTGAGAGAACATTGAAACAAAGTCATTGTTGGTCCAAATGATTTGCTTCATAGTTTCTTAGTAATTAAAGCTGTTTCCTTTTTGGAAGGGAGCCATATTTCTAATAAAAGATTAGCTTGTTTCTGCACAGTGAAATTTGAATATGAGTATTTGCTTTTTGTAGCTGTGAAATGAGACTTTTTAACTAAGCATGATTAATTATGATAGGTGAATAAACTATGATAATTAAATCTTTAAATCAGATACATGATGTATAATTCCAGAGGTCTGACAAAAATATCAAGTTGAAAGAAAATACTGGCAAAGGTCTTGGCTTGTCATTTATAAGCTAGAATTAAAAATCATTACACAGATCACAGATGTTAGATATCTCCAAAGATGACTTAGAGGAAGATAATAAGGATCTGATCATTTAGATATTTTATTTTTCAAGTAGTCACTTAAAATTTTAAATTTTTGACCTTGGGGAAGGGGCAGCTGTGGGCACAGCTTCAGCAAACTTAAATATTCTTGCCTGCCGGCTCTGAAGAGAGCAGTGGATCTCCCAGCACAGCACTCAAGCTCTGCTAAGGGACAGACTACCTCCTTAAGTTGGTCCCTGAACCCCGTGCCTCCTGACTGGGAGACACCTCCCAGCAGGGGTTGACAGACACCTCATATAGGAGAGCTCTGCTGGCATCTGGCAATGCCCCTCTGGGACGAAGCTTCCAGAGTAAGGAACAGGCAGCAATCTTTGCTGTTCTGCAGCCTCCGCTGGTGATACCCAGGCAAACAGGGTCTGGAGTGGACCTCCAGCCAACTCCAGCAGACCAGCAGCAGAGGGGCCTGACTGTTAGAAGGAAAACTAACAAACAGGAATAGCATCAACACCAACAAAAAGGACTTCCACTCAGAGACCCCATCCAAAGGTCACCAACATCAAAGACCAAAGGTAGATAAATCCATGAAGATGAGGAAAACCCAGTGCAAAAATGCGGAAAGTTCCAAAAACCAGAATGCCTCTTTTCCTCCAAAGGATCACAACTCCTTGACAGCAAGGGAACAAAACTGGATAGAGAATGAGTTTGGTGAATTGACAGAAGTAGGCTTCAGAAGGTAGGTAATAACAAACTCCTCCAAGCTAAAGGAGCATGTTCTAACTCAATGCAAGGAAGCTAATAACCTTGGATAAAGGGTAGAGGAATTGCTAACTACAATAACCAGTTTAGAGAAGAACATAAATGACCTGATGGAGCTGAAAAAAACAGCACCAGAACTTCGTGACACATACATGAGTATCAATAGCCGAATCGATGAATCAGAAGAAAGGATATCAGAGATTGAAGATCAACTTAATGAAATAAAGCAAGAAGACAAGATTAGAGAAAAAAAAAAAACAAAAGGGAATGAGCAAAGCCTCCAAGAAATATGGGACTATGTGAAAAGAGTGAACCTACGTTTGATTGATGTACCTGAAAGTGACAGGGAGAATGGACCAAATTGGAAAAAACTCTTCAGGATATTACCTAGGAGAACTTCCCCAACCTATCAAGACAGGCCAGCATTCCAATTCAGGAAATACAGAGATCACCACAAACATGCTCCCCGAGAAGAGCAACCCCAAGACATGTAATCGTCAGATTTACCAAGGCTGAAATGAAGGAAAATATATTAAGGGCAGCCAGAGAGGTCGGGTTACCCACAAAGGGAAGCCCATCCCTGTTAGTCTTACCAGCGGATCTCTCTCAGACACCCTGCAAGCCAGAAGAGAGTGGGGGCCTATATTCATTAATAAAGAAAATAATTTTCAACCCAGAATTTCATATCTAGCCAAACTAAGCTTCAAAAGCGAAGGAGAAAATCCTTTACAGACAAGCAAATGCTGAGAGATTTTGTCACCACCAGGCCTGCCTTACAAGAGCTCCTGAAGAAAGCACTAAATATGGAAAGGAACAACCAGTACCAACCACTACAAAAGCATACCAAATTATAAAGACCATTGATGCTATGAAGAAACTGCGTCAACTAATGGGCAAAATAACCAGCTAACATCGTAATGACAGGATCAATTCACACATAACAATATTAATCTTAAATGTAAACAGGCTAAATGCCCCAATTAAAAGACACAGACTGGCAAATTGGATAAAGAGGCAAGACCTATCAGTGTGCTGTATTCAGGAGACCCATCTCACATGCAAGACACACATAAGTTTGAAATAAAGGGATGGAGGATGATTTACCAAGCAAATGGAAAGAAAAAAAAAAGCAGGAGTTGCAATTTTCATCACTGATAAAACAGATTTTAAACCAACAAAGATAAAAAAAAAAACAAGGCATTACATAATGATAAAGGGATCAATGCAGCAAGAAGAGCTAACTGTCCTAAATATATATGCACCCAATACAGGAGCACCCAGATTCGTAAAGCAAGTTCTTAGAGACCTACAAAGAGACTTAGATTTCCACACAATAACAGTGGGAGACTTTAACACCTCACTGTCAATATTAGATCAACGAGACTGAAAATTAAAAAGGATATTCAGAAAAAAAAAAAGGGATATTCAAGAGTTGAACTCAGCTCTGGACCAAGCGGACCTAATAGACATCTACAGAACTCTCCACCCCAAATCAACAGAATATACATTCTTCTCAGCACCACATCGCACTTATTCTAAAATTGACCACATAATTGGAAGTAAAACACTCCTCAGCAAACTCAAAAGAATGGAAATCATAACAAACAGCCCCTCAGACCACAGTGGAATCAAATTAGAAGTCAGCATTGAGAAACTAACTACAAACCGCACAACTACATGGAAACTGAACAACCTGCTCCTGAATGACTACTGGGTAAATAACACAATTAAGGCAGAAATAAATTAGTTCTTTGAAACCAAAGAGAACAAAGACACAATATACCAGAATCTCTGGGACACAGCTAAAGCAGTGTTTCACCAAATGCCCACAGGAGGAAGGGGGAAAGATCTAAAATCGACACCCTAACATCACAATTAGAAGAACTAGAGAAGCAATGGCAAACAAATTCAAAAGCTAGCAGAAGACAAGAAATAACTAAGATCAGAGCAGAACTGAAGGCGACAAGAGACACAAAAAACCCTTCAAAAAAAATCAATGAATCCAGGAGCTGGTGTTTTGGAAAAGATCAACAAAATAGATAGACCACTAGCCTGACTAATAAAGAAGAAAAGAGAGAAGAATCAAATAGACACAATAAAAAATGATAAAAGGGAGATCAGCACTGATCCCACAGAAATCCAAACTACCGTCAGAGAGTGTTATAAACACCTCTACGCAAATAAACTAGAAAATCTAGAAGAAATGGATAAATTCCTGGACACATACACCCTCCCAAGACTAAACCAGGAAGAAGTTGAATTCCTGAATAGACCAATAACAGGCTCTGAAATTGAGGCAATAATTAATAGCCTAGCAACCAAGAAAAGGACCAGAGGGATTCATAGCCGAATTCTACTAGAGGTACAAAGAGGATCTGGTACCATTCCTTCTGAAACTATTCCAAATGATAGAAAAGAGGGAATCCTCCGTAACTCATTTTATGAGGCCAGCATCATCCTGATACCAAAATCTGGCAGAGACACAACAAAAAAAGAAAATTTCAGGTCATTATCACTGAGGAACATCAATGCAAAATCCTCAATAAAAGACTGGCAAACCGAATCCAGCAGCACATCAAAAAGCTTATCCACCATGATCAAGTTGGCTTCATCCCTGGGATGCAAGGCCCGTTCAACATATGCAAATCAATAAATGTAATCCATCACATAAACAGAACCAGTGAGAAAAACCACATGATTATCTCAATAGATGCAGAAAAGTCTTTCGATAAAATTCAACATCTCTTCATGCTAAAAATTCTCAATAAACTAGGTATTGATGAGACATATCTCAAAATAATAAGACCTATTTGTGACAAACCCACAGCCAATATCATACTGAATGAGCAAAAGCTGGAAGCATTCCCCTTGAAAACCAGCACAAATTATTCATAAACTCTTTAAAAGGATGCTATAACATTTTTAAAAATATTATAAGCATATTCTAAGTTACAACTGTGTACTAGGAGGGCACCACACATCTTTTTTTTTTTTTTTACAGACTTTAAAAGGAAAAATATTGAAACTAAGAATTTTTGTTTTTGTTTTGAAAAATTACAGGATCTCACTCTGTAACTTAGGCCAAGTGCAGTGGTGCAATCATAGCTCACCGCAAGCTCCAGCTCCCAGGCTCAAGGGATCCTCCCTCCTCAGCTTCCCCGGTAGCTGGGACTACAGGTGTCCACTGCCATGCCTGGCTAATTTTTTTCTTTTTTAAAGTAGACTGGGTCTTGCTATGTTATGTAGGCTGAAGAATATTTTCTTTTAACAATGGTAAAATACCCATAACATAAAATTTACCATCTTATTCATTTTTAAGTATATAAACTAAAAATATTACAACTTTATAAGGTAAGGATTCAATTCATACAAGTCAGTAGACAGTTATATATTTATCTTTATATACCATTGAGAATAAAGCCACCATGAAATTGTTTACATTTGTTTTTCAGGTCATTACTTCTTTTTATGTGGAGCGTGGAGGAAATGCTATGTCCTTCATGGGAAAAGGTGTTACAAAGAGCACAATTCTTTGCTTGCTTCACTTATCCCATGAGATGATGGCCCAGGCTGGGAGCTTG
>YY1	chr2	220036618	220037850	-
CTGTCTTGCCTGTTAGCTGTGGCATATGTGAGCAGTGTGGCCCTGGCTGTGGCATCGGTGGCCGTAATACATCAGTCTTTGGGGCTGTCCTGCATCCCTACACCTGGGCCGCCTGACCTTGGACTGACCTCCCGTTGCCTCCTGGAGCCCTGCATACCTTCTGTGCCACAATGCCTGCCGTCTCTCGCTAATGTCTCCAGCTGCCTGGAAGGCAGCATGGGGCTGCGGTCACTCTGGGGCAGTCTTCTGGCCTCACTGACTCCTCCACCATTGCCTCCCCCAGACCCCCCTGCCCCTCCCACTCTTCTTCATAACTGCCACCTTTGCCAGAAGCTCCAGAGAGACTCCCCAACCTGCCATGCCTGCCTCCACCCCAACCGTACAGTCCCCACTGCGCTGTCCAGCCCCTGGTACCATACCTATGGCCTGGCTCCCCCCTGGCCTTGGAGCCCGGTGCTCCTTTCACTTCCTCAGCCTCAGCAATGTTCCCTTTTCAGTGTCATGGAGCTGGCTCGCCTCAAGTCTTTCGTTTTCCCAGGCTAGGTAGGGCTGTGAGGAATGCATTAAGAGGGTTTGGGAGTTTCTGAGAACCTGGAGGAGCAAAGCTTGATTCAGATCCTGTCTGCCTCGCTGGGTCCTTGGCAGGTCCCCTGTCCTCCTGGGTGGGAGCTTATGGGGTGGTGGGGCAGAAGGACTGAAGGTAATTCACTCCTAGATCGCAGTGGCTGGCTGCTTGGCCAGGACAGTGATGCCGCCAGGGAGAGCTTCCGCTTGGTGACCAGGGACATGTCCCAGATGGACATAGAAGCCCCTCTCTGCCTCCCTGGGATTTTTTAGACTTTTACTTTTGATTTCCCTAGGATGGAAGAGTATAGGTGGGAGATAAGGGAAGTGGGGTGAGAGGAGAAAGGAAATGTTGGCATGGGCCTGTGTGATGTCCCTGAGGCAGAAGAGCCGGGGACTGATGGGTTCAGGTGGGAGCTGCTGGGTGAGGCAGGGAACCCTTTTCACTCCCATTCCTTAGCTTTAGTCTAATGGAGCCAAGGACTGCTGGGACCTTCAACCCTGATCTTTTGTCTTCCAGTCTTCTCTTAGTGTCCTGCTCCTAGGTTTCCCTCTCTTCTGGTTCTTCTCCCAGGTATTCTCTTCCCAGGCCTCTCTGGCCACTGCTTTGTATCAGGGTTTTTCACGCTTTTGTAGAACTGAGGTTTCAATAAACAGTTTCAGTTGCA
>GATA3	chr4	2498733	2502465	+
AGAAAGCGTCGTGGTGGAGCAATAAATTCTAGACAAGCTCAGAAGCGAACTCGGGAAGCAACCTCCACCCCCGAGATCTCCTTGGAAGCAGAACCCATAGAACTCGTGGAAACTGGTAAGATTGCCAGGGACACTACAACTGTGGGGTGTTAAAGTGGAGAGAGAACACTGTACCAGGGTGAGCTAGTAGAAGGTGCTTTCAGTGTCTTTAGAAGGCCTATGCAGTCTCACACTCACCATGTACAACTCAAAGCTTCACAGATTCTGAAATAGCTTCTCAACTGGGCTAACTGTTCAACTCTGGTAATGTGCAGCAGTGGGGTAGGATCCATTTAAAAAAAAATCTAGCGCAAATGAGATAGCCCACCTTTTCTATCTGAAACTGCATCCCCAATTGCTGGACCTTGTAAAGTACTTCGCTTTCCTCTTCTGTTTTTCATTAGGACATGAAATCACCCAAGAAGGCAAACTTGTCCACAGAGCTCCCTGTGTTGGAGCTTGGTATAGGCAGAGGCCAGATTGGATTTCCCCTTCTGCCTGCTCAAGAAGTGGTTGATGGCTGGCCTAAGTCCCTTTGCTCTGCATATATTGTTTTTATAACTAGGATACCTGCAAACTGGCATTTTATTTTTACTTATTTATTTTTGAGATAGAGTCTTGCTCTGTCGCCCAAGCTAGAGTGTAGTGGTGCAGTCTCGGCTCACTGCAAGCTCCACATCCTGGGTTCACGCCATTCTCCTGCCTCAGCCTCCCAAGTAGCTGGGACTATAGGCACCCGCCACCACACCCGGCTAATTTTTTGTATTTTTAATAGAGACAGGGTTTCACCATGTTAGCCAGGATGGTCTCGATCTCCTGACCTTGTGATCCACCCGTCTCGGCCTCCCAAAGTGCTGGTATTACAGGCGTGAGCCACTGCACCCGGCCATGCAAACTCGCGTTTTAAACAGAAGAAACTTAGTGCAAGATAAATTTCATGGGCCCCCCAGGAGAAATGAAGTTCTCTATATGGTCTCTGAGTTTCACTTCTACAAATGAGTTCTTGAAAGCCTTGACTTGAGGCTAGGATCCTGGCTCTAGACCAAAAAGGAACGAACTGCTTTCCGTCATGGCACTTGTCATCCTCTAGGCAGTCTTACCCCTGTGTGTACTTAGGGCTGCCCATTAGAGCACTGTTTTGTTTTTGTTTCTGTTTGAGGCAGAGTTTCGTTCTGTCAGCCAGGTTGGAGTGCAATCGCGTGATCTCGGCTCACTGCAACCTCTGCCTCCCAGGTTTAAGCAAGTCTCCTGCCTCAGCTTCCCAAGTAGCTGGGATCATAGGCGCCCACCACCACACCCGGCTAAATTTTTTTTGTATTTTTAGTAGAGACGGGGTTTCACCATGTCAGTCAGGCTGATCTCGAACTCCTGACCTCAGATTATCCACCTGCCTTGGCCTCCCAAAGTGCTGGGATTACAGGCCTGAGCCACCCGCCTGGCCTAGAGCACTGTTTTTGTAAGAGCCCAGAATTGTGTTCACCAGAAAGAGAATGGTTCAATAAATTGTTGTATATCAGTATATGGACTGTTGGACAGCCCTTCTTTTTAATAAAGAATGCAATAATTTTATATAAATTATATTGTATATGTAAGATTATCACGGTTTTTATTCTTGTGAAACTTTATGATACAAGAAAATAAAACAGGCCAGCCAGATTGCTTGAGCCCAGGAGTACCAGACCAGCCTGGACAACATAGTGAGACCCTGTCTCTATAAATAAAAAAATTAGCCAAGTGTGGGAGGCTGAGGTAGGAGGATCACTTGAGCCTGGAACATTGAGGCTGCAGTGAGCCGTGATCGTGCCACTGCACTCTAGCCTGGGCAACAGCAAGACCCCACCTAAAAAATAAATAAAAGAAGTTACGTTGGGTTGGGCGCCATGGCTGGCTCCTATAATCCCAGCACTTTGGGAGGCCGAGGCGTGCAGATCACCTGAGGTCAGGAGTTCAAGACCAGCCTGGCCAACATGGCGAAACCCCATCTCTACTAAAAATGCAAAAATTAGACGGGCGTGGTGGCGGGCGCCTGTAATCCCAGCTACTTGGGAGGTTGATGCAGGAGAATCACTTGCACCTGGGAGGCAGAGGTTGCAGTGAGCCGAGATCGTGCCACTGCACTCCTGCCTGGACGACAGAGCGAGACTCTGTCTCAAAAAAAAAAAGTTAAATGCATTACAAGACACTTTCCCCAAATATTAGACCAATACTGTTTCTTAAAAAACTTCATTTAGTGTTTTGTTGTTGTTGTTGTTTGTTTGTTTTTGAGATGGAGTTTTGCTCTTGTTGCCCAGGCTGGGGTGCAGTGGCGTGATCTTTGCATCCCGGGGTTCAAGCAATTCTCCTGCCTCAGCCTCCCGAGTAGCTGGGATTACAGGCATGTGCCACCACACCTCGCTAATTTTGTATTTTTAGTAGAAACGGAGTTTCTCCATGTTGGTCAGGCTGGTCTCGAACTCTCAACCTCAGGTGATCCGCCCACCTCAGCCTCCCAAAGTGCTGGGATTACAGGTGTGAACCACTGTGCCTGGCCCATTCCGTGCTTTTTAATATTAATATTAATAGTAATCAGAAATAAAAATGGTTGTGCGTCATTTTTTACTTTATATAAATGGAAGTTGTACGTTAACTGTTTGGTCCATGTCCTTCTCACCTTTATCCTGTGCACATGTAGACATCACAGTATACCCTAAGGGCTGAAAGGCAAGCTTCACAACAGATGCAACCCATTTTGTATGTTGAGGTTCTAGCTATCAGTATATATCACTGTTATTCTCCATCCAACTAGGGAGACAAACTTGAGAGATAAATGGAAATTAAAAGTTTGTCCTTGGCCGGGCACGGTGGCTCACGCCTGTAATCCCAACACTTTGGAAGACTGAAGTGGGTGGATCACAAGGTCAGGAGTTCAAGACCAGCCTGGCCAAGATGGTGAAACCCCATCTCTACTAAAAATACAAACAAAATTAGCCAGGCATGCTGCCAGGCGCCTGTAATCCCAACTACTCGGGAGGCTGAGACAGAGAATTGCTTGAACCCAGGAGGCGGAGGTTGCAGTGAGCCAAGATCGCACCACTGCACTCCAGCCTTGGCGACAGAGCGAGACTCTGTCTCAAAAAAAAAAAAAAAAAAAAAGAATTTGCCCTAGATTAACCGATGAAGTTACTAAGCTAAGCCTGACTTTTGGTCCTTGGGCCAAGTGAGAGTGGTCAGCTTCACCTGCTGGGAGGAGCAGAGGTTTCAGGCTAGTCCATCCCAAAGAGAAAGGCCTGGGGCTGGGCATGCATGGTGCGTTCTCCCAGATGGGGCACAGAGGCATAGCCGTGTGGAAGTGGGATGCCGTGGAATAGAGGTATGCACATGCGCACACATACATAACCCCCCAGGTACATTTGTAAAAACCATACCTCCCCACTCAGAGCAGAATTCTGGAAGGGTGGTTACTGGCTTTCCCTCCTGAGGGAGGTGTTGGTCCTGGTGCTCTTTGCAGTGTATACTTCAGGATTGTTTTAGTTTGGGGTAAGCCTATAACATTAGCAGTCATACTAAAGTGTAGAGGGATACAACCTTACTTTCCTCTTAATCTTAATGCTTGTTGAAATACTTTCTTTTGAAGCTGGAGATGAAATTGTGGACCTCACTTGTGAATCTTTAGAGCCTGTGGTGGTTGATCTGACTCACAATGACTCTGTTGTG
>TCF12	chr16	70575571	70603044	+
TTACTTATATCAAATTGCACATCTTGGAGATGATGATGAAGAACCTGAGTTTTCATCAGCCATGCCTCTGGAAGAAGGAGACACATTCTTTTTTCAGCCAAGACCACTTAAAAACCTTGTGCTGGTTGATGAGTTGGACAGCCTCTCTCCCATTCTGTTTTGCCAGGTTGGTGGGCCTTTCCAGCCCCTTCCACAATAGATCTAAAGTTAAACTGAGGTCTAGTCTAAGAAATAGCTTTATTAGTATTTCCATGAACTCGCCAGTGTGTAAAGCAGTTAGAGGTAGAAGTTTGAGCACAAAAAACCATTAATAAGTCCTCGGGCTTTTTTTCCCATAATGACAAAACTCACGTTTAATGTAAAAATGCAGATCATATTCCTGTACAGCTTGCAGGGGAGGAAAAAATCAGACCATACAAGAAGTGAGAAGTAAAAGTCCTCCCCGTAATCTTCTCACCTGTCCGCTCCATTGAGCCATATTGCTTGTATTAACAACTTCTTGTGACTGCTTCTAGGTGTTTTCTCTGCATTTACAATCATGTATATGTTTATGTGTTATATCTTTTTCTTTTTAAAATAAGTGGATTCATATACTCCACAGTATTCTGTGGTTGACCTCTTGTCATGTAACAGTCTACATATAGCTGTATTTATTTAATTTTACCACAGTTCCTCTTTAAAATAGTTCTGAGACATTGGGATCAGTTGGTAACAGGTAGTTTTGAATCACATTCTCAAGGAGGAACCTGAAGTGGCTCAGAATGGAGTTTGTGTCTCTCATTGCTGGTGCTCAGTTGTGACAGCCAGGAATTTGATCATGTTGCTGCATCCTCAATTGTCAGGGTTTGAGTGACCATTAGGGACCACCTGTGTAGTTGATCACACTTCTGATGGGAGAGGAGTTTGTTCACTGGGTACTGGGGAAACAAGTCAGCATTCAGACAGGTTTAATTAAACCCATCTGAAATTAATTGCTTTGTTCTTCCTTTCTGAGAAACGATTAGTCTTGAGGGCAACAGAAAATAAATGTGACTAATTTCTTTTTTTTTCTTTTTTTTTTCTTTTTTTTTTGAGATGGAGTCTCGCTCTGTTGCCCAGGCTGGAGTGCAGTGGCGTGATCTCGGCTCACTGCAAGTTCCGCCTCCCAGGTTCACGCCATTCTCCTGCCTTAGCCTCCCTAGTAGCTGGGACTACAAGCGCCCGCCACCATGCCCAGCTAATTTTTTGTATTTTTAGTAGAGACAGGGTTTCACTGTTAACTAGCCAGGATGGTCTCGATATTCTGACCTCGTGATCCGCCTGCCTTGGTCTCCCAAAGTGCTGGGATTATAGGTGTGAGCCACCACGCCCGGCCAAGTGTGACTAATTTCTAATTTGATTTTTAGTGATTTTTTTCACCTTCATTGGAATTTGAATAAATAATGTGTGTAAATAGTTTATTCATCAAGAATAAAATTAGCCAGGCATGGTGGCTCATGCTTGTAATCCCAGCACTTTGGGAGGCCGAGGTGGGCAGATCACCTGAGGTTGGGAGTTTGAGACCAGCCTGACCAACATGGAGAAACCCTGTCTCTACTAAAAGAAATACAAAATTAGCCAGGCATGGTGGCGCATGCCTGTAATCGCAGCTACTTAGGAGGCCGAGGCAAGAGAATCGCTTGAACTTGGGAGGCAGAGGTTGCGGTGAGCTGAGATCACACCATTGTACTCCAGCCTGGGTAACGAGCGAAACCCCGTCTCAAAAAAGAAAAAAAAAAGGCCGGTCACGATGGCTTACACCTGTAATCCCAGCACTTTGGGAGGCCGAGGCGGGTAGATGACCTGAGGTCAGGAATTTGAGACTGTCCTGGCCAACACGGTGAAACCCCGTCTCTACTAAAAATAAAAAAACTAGCAGGGCATGGTGGTGGGTGCTTGTAATCCCAGCTACTTGGGAGGTCGAGGCAGGAGAATCGCTTGAACCCAGGAGATGGAGGTTGCAGTGAGCTTACACAGTGCCACTGTACTCTAACCTCGGTGACAGAGTGAGACTCTGTCTTAAAAAAAAATAAAATAAATAAAATGAATGGGAAGTTAAAGTGTGTATAGCAGGGCTTCTTAACATTTCTTTCTGCCATGGATCTTTTTGCTAGCCAAAGCATCTGGATCCGATCTGAATAATGTTTTACTGTTTTTTTGTGTTTTTTTTTTTAATTTTTTTTTGAGACAAGAGTCTCACTCTGTTACCCAGGCTAGAGTGCAGTGGCACAGTTACGACTCACTGTAGCCTCAGCCTCCTGGGCTGAAGCGATTTTCCCACCTCCGCCTCCTCAGTAGCTGGGACTATAGACACAAGCCACCATACCCAGCTAATGAATGATATTTTTAAATGCATATGAAAATATGCATAGAATCAGAATAGCAAAATATTTTTTAAAGTTGTGGAAAACAGATGTGCTTTACTGAGGTTTTATAAATAATAAGATGATACACTTAAAATGGGTGTGTTAATTTTTTTTAGGAGACTGGTGTGATGGCTGTATACCCTCAGTACTCACATGTGCGTCTGTGTTACAGTAGACTCCATTGCTCTGCAGAGAGAGTAAAGAATTTTCATTTGAACTGTCCAGTTTGTCAAAACTACAATACAGATCATTCACCTCTTTTCACATATTGATCAGCAGATAATTGTATTGGAAAGCAGCTGGATGTCTGGGATACTAGAGAATCAGAGTTGTGTTTGAAAACAGCACTGGAGACATTTTTTCCTCTAACTTTTTCTCTGTGCAGATAGCTGATCTGGCCAATGAAGATACTCCACAGTTGTATGTGGCCTGTGGTAGGGGACCCCGATCATCTCTGAGAGTCCTAAGACATGGACTTGAGGTAAGGTTGCAATTTCTAGATAATCTGCAGGGTTTGGAGGGAAGCACTGACAAAGTAGTTTATGGGTTTACTCTGATGTTGTCAAAGACATAGTTAAGGTGTCTGTGAAAAAGTATGTTCTTTCTCCCTGACTTCCCCGAAGTTTATACTTCAGATTTTCTTTCTTTTTGTCTCCAAAACAGGGTCTCACTGTGTTGCCCAGGCTGGTGTGCAATGACATGATCTTGGCTCACTGCAGCCTTGACCTCTTGAGCTCAAGTGATTATTCTGCCTCAGCCTCCCAAAGTGTTGCTTACAGGTGTAAGCCACTGTGCCCAGCCTGTGCTTTTTTCTATTCCTCAACTTGTTAGCATGATAGCCCACATGGTCACTAGTCATGACATGGAGGCTAGGAAATCTATATGGAACATTTCACTCTCTGTATACATCTAGTCTTAGTTAAATCAACTATATCAATGCTATATATATTTTTGTATCTTATTAAATTTATTCCTTATTACTATATACTCCTAAATAGCATACTTTTTATTTATTTATTCATTTATTTTTGAGATGGGGTCCCACTCTGTCTCCCATGCTGGAGTGCAGTGGCTCCATCATGGCTCACTGCAGCCTTGACCTTCCTGGGATCAGGTGATCCTCCCACCTCAGCCTCCTGAATAACTGGGGACTGCAGGCACGTGCCACAACACCCAGCTAATTTTTGTACTTTTTGTAGAGACAGAGTCTTATCATGTTTCCCTGGCTGGTCTTGACCTCCTGGGGTCAAGCAATCTGCCTGCCTTGGCTTCCCAAAGTGCTGGGATCACAGCCGTGAGCCACCGCACCTGGCCAAGTAGCATAATTTTTAGTGTTTCTGCAATGTTTCACCAAAGTGGGTAGATCATAATTTATTTAGTGAATCTTTTATTGCTGGACTTTTTAGGTAATGTGGACACTAAAAGTTATCTTCTTGAATCCCATATTCTCTGTGTATCGTAGTCCTAATGTTAATGCTTTCTAGTGAGGGCCCTGAACTTGAACTTGTTAGGAATAAAATAAAAAGCTTCCTATAACAGTTTGTTTTGAGCGCTTGGGAATGGCAATCTGAGCTCTCAAGAGGCCTGCTACCTGTTTCTGTAAATTTTTATTGGAACACGCCCAAGATAATCTGGGTTTTGAATTCTGGCTCTACCACTTAATAGCTATTACTAAGTTTTTGTTTCTTCTGTTAAATGGACTTAATAATGGTACCTGCCATAAAGAATTATGTGAATTAAATGAGTTGATAACAAACAAAGCACTTAGCTTAAGGTATGGCATGAAGTGTTCGATAAATGTTAGCTGTTAACATTGGTGTTTCAGGGAATTTGAAAATGTTTTGTCTCTGCCAAAATATATTCATCAGTTCACCAAAATTTCAATGACTCAGACCCAATTTAGAGCCATAGGTCTGGTTTTTGGTTTTTTGTTGTTGTTGTTTTTGTTTTTGTTTTTTTGAGTGCAGTGGTGAGACTTTGCTTCACTGTAGCCTCCAACGCCCAGTCTCAAGCAAGCAATTCTCCCACCTTAGCTTCTGGAGTAGCTGGGACTACAGGTGTGCGCCATCACGCTTGGCTAATTTATTTATTTATTTTTGGTAGAGACAGGGTCTTGCTATTTTGCCAGGGCTGGTCTTGAACTCCTGGGCTCAAGTGAGCCTCCCACTTCACCCTCCCAAAGTGTTGTGATTACAAGCGTGAGCCACCGCGCCTGGCCAAGAGCCATTGCTCTTGATTCGTTAGTTACTTATTTCTCATTGGATCCTAGTGAGCATATGATGAAAGCTAGTGCTTTACACAAAAAATGCATATGTGCGGCTGGGCACGGTGGCGCACGCCTGTAATTCCAGCACTTTAGGAGGCTGAAGCAGCTGGATCACCCAAGGTCAGGAGTTCGAGACCAGCCTGGCCAACATGGTGAAACCCCTTCTCTACTAAAACTACAAAAATGAGCCGAGAGTGGTGGTGGGTGTCTGTAATCCCAGCTACTCAGGAGACTAAGGCAGGAGAATAGCTTGAACTGGGAGGTAGAGGTTGCAGTGAGCCGAGATCACGCCACTGTACTCCAGCTTGGGCAAAAGAGTGATACTGTCTCTAAAAAAATGCATATGTGCATTAACAGAAAATTTTTGTATAGTGTAAGAGATAAATGACTCAAGAATCATTTTTTAGTTTCCTGCTACTTCTCTCCCCACTTCAAATCTATAGACAAACCTTTGTTATATATAAAAATATTTTCTGAGGTGGGCAGATCACGAGGTCAGGAGATCGAGACCATCTTGGCTAACACGGTGAAACCCCGTCTCTACTAAAAATACAAAAAGATTAGCCAGGCGTGGTGGCGGGCGCCTGTAGTCCCAGCTACTCAGGAGGCTGAGGCAGGAGAATGGCGTGAACCCGGGAGGTGGAGCTTGCAGTGAGCCAAGATCGCGCCATTGCACTCGAGCCTGGGCGACAGAGCGAGACTCCGTCTCAAAAAAAAAAAATTTTTTTTTAAATTGTTGAACGTTGCTTTATTCCTTTATGTCTATTTGTTACACCTTGTTGTCTAACTAGATTGTGGTCTCAATTGAGCCAGGGTGACTGACAGTTTTACATTTGGTATAGACTATAGCATAGTTGACAGTTGAATTTTATTGATGATGAAGTTCTTAGGTCTTCCTTCTAATTATACCAGTAAACTAGGAAAAGGGCTAGTCTTTCTGTGAATATACATGAATTCTTCCTATAAGATGTGGGTTACACGTTATATATAAGTGGCTAGTTTATTGTCTCTAGATCATTTAAAAACATTCAATAATTTTAATTTTATAATGATTTTAAATTTATAAAAAAATTGCAAAGACAGTACAGAGAGTTCCTGTATAACCTACACCCAGTTTTCCCCTCTAGATCATTTTGAATTTGGCTTAGATGTTTTGTTTACTCTTATGTTTGAGAACCTATAGGACATGTAGAGAATCATTCACTCTTGACTTTAAGGAGCATAAAAATCTAATCAGAAAGACAAAACAGTTAGTACCCTAAGAGGTGGTGACTGATTTCTTTCTTTTTTTTGGAGACGGAGTCTCGCTCAGTCACCCAGGCTGGAGTGCAATGATGCAATCTCAGCTCACCGCAACCTCCGCCTCCCGGGTTCAAGCGATTCTCCCGCCTCAGCCTCCCGAGTAGCTGGGATTACGGCACCCGCCATCATGCCTGGCTAATTTTTATATTTTTGCAGAGACGGGTTTCACCGTGTTGGCCAGCTGGTCTTGAACTCCTGACCTAAGGCAATCCACCCGCCTCGGCATCCCAAAGTGCTGGGATTTCAGGTGTGAGCCACTGGGCCCAGCCGGTGGTGACTGATTTCTATGAGTGCTTATAGAAGGGAGAGGTGACTGCCAGCCAAGGGGATAAGGGAATAATTTTGTTAAAGGAGGTGGCATTTGAATTGGTCCACATGGGATTTGGCCTTATGGGAGCTGGGGAAAGAAAGGGGATGCTAATTTAGATGGCCTGATTGATTCCCAGTGGTTACTGCTGTTCTGAGGATGATCAAGGCATATTGTACTTGAAGGAAAGGGGTATGGTTTTGCCTGCAGCAACTGTACCCTCTCAGACATCCTGTAACTTTTGCTTAAGACTGTCATGGGGATTGCCACTAAGAACCAGCCTGTTTGGTTCTTAGATTCTTCTTTCACTAGGTGGTTTCATCCTTTAAATACAGCATACGTTGTGAACCCTGCCTTTGAGACCTTATTTTTTGATGTGATTGTAAGCAGGTAGCTGAGTTGCATGCTCACTGGATCTGTGGCTTCCCTCTTCTCCTGTCAGGTGTCAGAAATGGCTGTTTCTGAGCTACCTGGTAACCCCAACGCTGTCTGGACAGTGCGTCGACACATTGAAGGTAAGCAGCTTTTTCCCAATAGTCAAAATGAGGATCTAGGTGCCATTGACATAGAAGGCTTGAAAGGCTGCGTTCATAATACTTCTGTATCATTTCATTTAGCACCATATACCAGAAACTTTCTGGCCCAACACTGTTTTTGAGGCTCTTCCGTTCAGGATGCCTTCACCTACCATTTCTTTTTGTGCAGGTGGGAAAGGGGGAACATAGGTTGGCTGTTATATTTTAGTACATAAAGGTTTCAGAATCATAGAGCTGTCAAATGTGGTATTGACTTTATATTCATAAAGGTACTGGTTTCATCTGTAAGAGGTATGATATGAGGGAAAGTTGTGCTTTTTCATTCTTCTTCAACTATATTCTTTTAAATTGTTTTGAAACCACAGTGAAATTGAAGGTGGTGTTCTAGGAATTAAGAGATTTGGGAAAGCTTGTTAGTCAATCTTGCTAGTGCTTAAGGAAAGCAGAGTGGAATTGAGTGGAATTCGAATTTTAGTGTGAGTAGAAAAGCGGGGATGGGGAAGGAGAAGGGAGTTTGAGCTCCTGGATATAAATGGTCACCTGATCCTAAAACTTTGAAAGTAATAGGAGAATGCCTAGTAGTTACTGCAATAGCAGGAAAGTCTTGTGACAATTGAATTGCAGCCTCATAGAAAGAAAGCTCAGTCTCATTTTCCCTTGATTCACATTGGAGCTACGTTTTTCTCTTGTTCTCTCAGGAATGTGGGATGGGTGAGTAACATCATCCTTGCTAGCAGACAGGTTTTTCAAGAAAACAGCTGTAATTCTGCCTGATATTTAGATATTCTGCCTGTATGAAACAGATTGAAGGAGTTGGGAGACATGTAGGAGGAAAACAACTTACTATTAGTAGAATACTCATTTTTGTGGATTTAATTTTCATTGTAGGCATTTGAATCATATCCAAGTTGAGTAGAAAGGGAAAATTGTGAATAGGAAATGGGTAGGCTTATAAGCTGAAGAGATAATTATTAGGCACCTGGTTTTATGTGTAGTATCTACATAGAAGTTGGTCCGTGTTGGTGTTTTACTTTGGCTTGGTGGCTTGTTGATATTCATGGCCCTTGAAAGCATTGCCTAGACTGTTTGAATTAGAAACACGTTTTAAGATAACCTATTGTGTTCTTTCTTTTTTTCTTTTAACTTTTTAAATAAACTTTTTATTTTAAAACAGATTTAGGGCCAGGTGCGGTGGCTCATGCCTGTAATCCCAGCATATTGGGAGGCCGAGGTGGGCGGATCATCTGAGGTCAGAGTTTGAGACCAGTCTGGCCAACATGGTGAAACCCCATCTCTACTAAAAATACAAAAATTAGCTGGGCGTGGTGGTGCAGGCCTGTAATCCCAGCTACTTAAGGGGCTGAGGCAGGAGAATCACTTGAACCTGGGAGGCGGAGGTTGCAGTGAGCCGAGATTGCACCACTGCCCTCCAGCCTGGGTGACAGAGCGAGACTCCATGTCAAAAAAAGAAAAAGAAAAGAGATTTAGGTTTACAGAAAAGTTAACTCTCACTTTTATGAAGAAGACAGGAAGTTATAGGGGTTGAGTGTCTCAAGACACAGTCTAGGTAATGGGGACAGAATATCCTGGCTTCTGAATCTCAGTTGAATGCCCATTTTGATTAACTGCAGTGAGATTCTGTGGGTCTTGGTGGTTTCTTTCAGGATAAGTTTAGTTTTTGAGTGCCCACCATGTACTCAGTGATTAAGATAGACTCTGCCTCAGAGCACTTGCCATCTAAAAAAAGAAGACAAGTATACAAAAGTGTTGTGTGTTGTGATGTGGTGAAAGGCACAGGTACATTGCTGGGAGGGGTTAAAGGAGAGGGCATGTGTTTGAAGGTCAGGGCAGGCTCTTTAGAGGGACAGCATTTGCTAACTTAGTGATAGGCCGTTTGTTGCATTATGGAACTTGTAGTTGAACATTTTTCTCCTTTATTAAATGTTAGAAGTCTTGGAAAGGACTATATCCTGCTAAATTTTACTCTTTAGGTACTGTAATTTGGGAGTCACCTATAAATACAGGTCGGGTTCTGTTGGTTCACTCACTTTCCAGATACCCGAAGTTACTATTGAGTGAACATTCCTTCTGCCTGCACATGCAGCAGTCTTCCAGGCAAATACTAACCTTGGCTGGTACTTGGTGATGCACACTACCAATACCAAGCCTTTTTTTCTCTTCCACAGGTGGCTGGTGAAGGTGCTGATCACCACAGGTGTGTACCTAACTGCTAGGGTCGATGTGGGGTCTTATAGTTTATCCAAGGAGAGGGACCTGCACAAAATATTGAGGCTGCCCTGATGGTGTCTTTCAGAGGGTAACTTTGCAGTTGGATGTCACTGGGCATAATAGTGCTGCACACCATCTGCCTGTGCATCAGATGGTCTGAGGCAGGAGTCTGCCTCTCTACTTCCTCCCACAGAATTTGTCATATATGGTTAATTTGCCTTTTACTAAGCTAAAAGAGTCTCTAGCTAGAGAACTTTAGCTTCATACTCTCATAGAGTTGTACATTCCAGGTGTACTGACTGAAAGATCAGGACCGAGAGAAAGCTTTTGAGTATATTCAGGACTTGCTGAAGCAAGATAAGTATCAGATACCCTTGTCTATGAAGTGAGAGGGAGTTACTTGAGCTTCAGGTATCTGGATGGTCGCTCACTTTACCTTTTGGAGTGAGCTGCTGGTTGAGCCTTAAATCCTAAGGCAAGGCAAGTAGAAGAAAAAAGCATTCCCTCCTCTGGGGTCCTTAGCAGTGTTCAGACAGATGGGAGCCCTGTTGAACTGTGACCTAAAGATACAGTCTCATACCCTTATGGATTCTTCATTGAGGTATGAACTATTGTTTTTTAACATGAGACTTGAATTCCTTAGAATGCAGTGTGGATGGTACAGTTCCTAGTCATTTACCTTGACTAAAGCTTGGCTTTGTTCTGAACTCCAGCGTTTTTTTTAAAATAGTGTTTTGGGCTGGGCGCGGTGGCTCACGCCAACACTTTGGGAGGCTGAGGTGGATGGATCACCTGAGGTTGGGAATTTGAGACCAGCCTGACCAATATGGAGAAACCCTGTCTCTACTAAAAATGTAAAATTAGCTGGGTGTGGTGGCACATGCCTGTAATCCTAGCTACTAGAGAGGCTGAGGCAGGAGAATCGCTTGAACCTGGGAGGCGGAGGTTGCAGTGAGCTGAGATTGCGCCATTGTACTCCAGCCTGGGCAACCAGAGCGAAACTCTCTCCAAAAAAAAACTAATAAATTTTTTATAGAATTGGGGTCTTGTTATGTTGCCCAGGCTGGTCTTGAGCTCCTGAACTCAAATGATCCTCCCTCCCCAGCCTCCCAAAGTGCTTGAACCACCGTGCCCAGCTTGGACTCCAACTTTTAATCTGCAGTCACTCTAGTACATAAGAATTAACCTGCTGCAAGTCCTCTTCACTGTAGAAGGAAGGGGTAGAAGTTACAATGTGCTTGGTATTCACAGGGCAGTGTTTATTTTGAGGAAGTCTGTGATGTAAAGCAGCTTTGAGATGTCGTTGGCTCTCCCACTTGTTGAATTGTCTAGCAAAAGTATGACCCTATTTAAGTTCACTGAGCATTTATTCTCTTATGTTTGAGTAGTCTGAAGTCTTGGTCGAAGGAAAGGCACCCCTCCTCCCTTCTTTGCCCCATTCTCTCCCATGAAAGTCAAAAGTTGTGTGGTCTGTCTTTTGGAAGGTCACCTTTTCCCCTTGGTGAAGATCTGAGACCAGAAATCCTGGCCAGTTACAGCCTTTTGTTGTTTGGCTTTAATTTGCTTTGACACAGCTTTTAGGGTTATTAGGTTTCAGTAATGAGAACATGGGAAATGATACTGTATTCATATAATATTAAAATTAAACAACTGTTATTTTTACACAACAAAAATTTCCAGTACAAAAACTGAGAACTGGAGTAAAGGTTCCAAACTTGGTGTTATGTAGAGATGGATTTTGGTTTTGTTGAAAGCTACTGAGACATCCATTTCAGAGATAACCATGTCCTTACTTGTTTTATGATAGTGAGTAGTGCTTAGTCTTACAAAGCCATCTTATAAGACGTTCCCAAAGCATTTGATATATGTTGACAGTTCTAGCAAAATAACCAAAAACCAAGTATCTAGCTTCTTGTCCTGTATTATTCCTTATGATTTGGAAATTGAACCTTTACTCTGTGGATTCCTGGTCTAACCATTAGAGCATGCCCATTGGGAAAGATCTTTAATCCTTGTTTTTCAGCCACCACAGTAGGTACATATATATGCAATATTAACTGAAACAAAAGTTTCACAAAACAGTAATTATCCTACTATATATGAAGCAACTTCATAAATTACATTTATTTCTGTTATGAAGTGCCTATTGTGCAACACATTAAATTGATTTTACGTCCTGCTAATAGGGCAGAACACTACTGTAGGCCATGCCAATGATACATCTTTTTTGTTTGTTTTGAGACAGTCTCATTCTGTCACCCAGATTGGAGTGCAGTGGGGCGATCTCGGCTCACTGCGGCCTCCGCCTCCCGGGTTCAGGCAATTCTGCTCAGCCTCCCGAGTAGTTGGAATTACAGGCGCCCACCACCACACCCAGCTAATTTTTGTATTTTATTTTATTTATTTTTTAGTAGAGATGGGGTTTCACCCTGTTGGTCAGGCTGGTTTCTAACTCCTGATCTCAGGTGATCTACCCACCTTGGCCTCCCAAAGTGCTGGGATTACAGGCATGAGCCATCATGCCTGGTCGAATGATACATCTTCATTTGACCCCTGCTTCTGTAAAGAATGCTGATTCTGCAGAACTGATCTAGTAACCTTAATCTAGCTGAACCTCATTTGAAGTCATCAGAACCAAAAGTATGCCCTTCATGTGGGTGGGTGGGTGGACCAGCCCTGTGGCATTGAGCTCTTGACAAGTGCTTAGGCAGACGGGTCCTATAGCTGCTACTGCTAGGAGTGAGTCAGCCACTACATTGTGTGGTGCCTTGTCTTGTTCTGTCCTTTTTTTTTAACCTGATTTCTGGTTAAGGGGGTGTTAAAACAAAAATTCAAATGTAAACTAGGAAAATCTCAACTCTTTTAAAAAATTAGCATGCCTTTAGTCAACATTTATCAAGCTTTACGCCAAACGTACTGGATGGGGACACTTGCAGAAGCTGTTGTATGTTGTAGGGTGAGATACATGGAAAATAGATGGCCTTTATGGGATCTGTAGAAGAAACTGAGGGTTTCTGGTATACCTCAAGTCCTCTGACTTCCTTGAGAAACTCATTAGTGTTTATTCAACTACATTTAATTAGAAAAAGCAAATTCTAATAGGATTGCTCATGACCACAGGATTGTTCTGTTTCTAAATAGTGAAAAACCAGAGAGGTCACAGAATAACAATATAAACAACCCCCACCCTCCATTTCCTGGTTATCTAGTTTTCTTACATCATTCCCATTGGGACTAGGATTCTCAGCTTCCAACCCTAGAATGAGTTAGTCTCACAGAGGCTTAAGTAATCTCTATTTTATTCATTAGAGCTTGTGTTCATTTCTACATAAGCTGCTTTTGGAAGAAGTTAGGGGTCTTTCCTAGTTAGAAGGAGTATCTCTTCTTAGGAAGGGGTTGTGTGATTGACAACTGGCACAAATAAATGAAGCTCTAGCTCAGTATGTTCATGTATCAATATTGTAGTATTTAAAATGTCCTCATGTCTCCGATTCTCTTGCTTTGTCCTCTCACTTCTTTAGCAGATGTCTCAAGAAAATATTGAGGAAGCAGAGTATATCTGTAGGCTCTTCTGACCCCTAGTTTTCTTCTGGATCATTTTGCTCTGTGTGCATGTGTATGTGTGTATGTGTGTAATAACTACACATAGAAGAACTGCCTTGGAAGGTTTCTGAAGAGAACTCTTAGTGTTTCATTTGGCTTTGTAATTCTAATGAGTTCTTATCTAACCAACTCCCTTCTTTTCTTTTTCAGATGAGTTTGATGCCTACATCATTGTGTCTTTCGTGAATGCCACCCTAGTGTTGTCCATTGGAGAAACTGTAGAAGAAGTGACTGACTCTGGGTTCCTGGGGACCACCCCGACCTTGTCCTGCTCCTTATTAGGAGATGATGCCTTGGTGCAGGTGAGGGTTCTCAGAGCTTACCTACTTGGCCTGCTTTGTTCTTTCTTGGCCTTCATTGTGATGCAGGCTGCTGTGTTCATGTCTCTTCACCCTCACCTTCCAGCAAGCCTTAGGGGTAGGGAACATATGATTTGGGCACATAATATCCCTCTCTGTATTTGCCATTTTTCTGTTACAGAGCCACATCACTGCAGCTTTCATCTCTAATAAAGATCTTTATAAGTGTTTTGTTAATAAGCTTTGAACTTCTTTGAAGTGGACACTGCAAAACATGAACTATTTAAAAGTTGACCTTGCCTGAGGCCTACTAACTCTTTTGTCTTTGATTCAACTGGTGCCTCAAATGCAGTGGCCCCAGGTCTGATTTTAGTGACAGATCTGATAGATGTGAGGGTCATTCTGAGTGATGAATCAAATTGTTAAAGTCAGGTTTCTTTCTGTTACTGACTCTAGGTCTATCCAGATGGCATTCGGCACATACGAGCAGACAAGAGAGTCAATGAGTGGAAGACCCCTGGAAAGAAAACAATTGTGAAGTGTGCAGTGAACCAGCGACAAGTGGTGATTGCCCTGACAGGAGGAGAGCTGGTCTATTTCGAGATGGATCCTGTATGTTATTTTATCATTCACTGTGGGACTTATTGTAGGGACCAGAGGGAAAGATGGGCATTGTAGTCTAGTCATTTAGATGATAGTATGGTGAAATCCTGTCTCTACTAAAAATACAAAAATTAGCTGGGCGTGTTGGCATGCACCTTGTAGTCCTAGCTACTCAGGAGGCTGAGGCAGGAGAATTGCTTGAACCCGGGAGGCAGAGGTTGCGGTGAGCTGAGATTGCACCACTGCACTCCAGCCTGGCGACAGAGCAAGACTCCGTCTCAAAAAAAAAAAAAAAAAAAAAAAGCGAGCTGGAGTGACAGTGTTCACAAACCAGTTTGGTCCCTTACAGAGATGGGGAAAAGGGGTAATTTGATGTCTAATTCTAGGTAGAGTTATGAAATCCCCTCTTAGCAGTGAAACACTTGCTCCTCCTGCATTTCACTCTCTACTTTTCCAACAAATATTTGGCATAGATTTAATTTCTGCAGTCTGAATCCATTTCAGAAAACTTCTATATGGAAGGATGTTCAGTACACTTAATTCTCTTGCTCTCAGGAGGTCTCTAGTGTGGCCAAATTTGTAGCCTGCCTGTACCTTTGGTTGAGATTTCTCTGTCTTTAACCATATTTGAATTCCCTTCACCCAGAATATTCTTGTAAAACACAGACAGTTTTATATGTCTCCATTTCCTGAGAACAAAGTTGGCTCAGAAAATTTGTGGCACATTGACCTTGTCAAAGGTCTGTTCATTCTCTTATTGATGGAAGATACTCATTTTGCTTGCTGTGAGCCTGTTAACTTCAGTCTTGAGAACTCAGGTAGATAAATTCTTGTCATTTACTATAGTAAGAGGAGTGAGAGGAAGCAGAACAAAATACAACAGCCCTCCTTCATTCTCTGGATCCAGGGTTTTGGGGTGAATTGGAGCATCTAGACCCATCCCTCTGTAGTTTTGACCTTGCTGTGTCTTTCCTCCTGTAGTCAGGACAGCTGAATGAGTACACAGAACGGAAGGAGATGTCAGCAGATGTGGTGTGCATGAGTCTGGCCAATGTACCCCCTGGAGAGCAGCGGTCTCGCTTCCTGGCTGTGGGGCTTGTGGACAACACTGTCAGAATCATCTCCCTGGATCCCTCAGTGAGTGACACTCTGAGCTTCAAGGATCATCTGGTTGGAACCTGAGCATCTGGCTCCTGATGTCTATCTCTGAGATCCACTCCTGATGTCTATCTCTGAGATCAGCTGGGTTAGAACCCAGAATCCATACCTGCTGCTTCTCTTGTCATTGCAGTGTGTTTCAGGAGTTTCCTGCTGTGGTTTAAGGATATGATCTGAGACTACAGAAATGTTTCTTTGGCTTAAGCCTCAACTCCTTTTTTTAAGTTAACAACCAAGACTGCATAAATTTGACTTGCTGCAGGACCCTAGGTGACTTTTCAGGAGGTGTGCTTTGCTTAATTACCTTTGCCATTATCTTCTTTGACAAAAGGAGGAAAGCATGATCTTCCCGAAGCTTATTCTGAAATTGGGTGTAACTAATAACTCAGTACTCTCTTAGAACTCACTCCCCGGGTTTTTTCTGTGCATAAGGAAGTACTTTTTCAATCCTAGAATTAGATTTCTCTGGGTATGTTTTTTTCCTAAAATTGTCATTTTCTGTGTTTTTATGATTTTTCTCTCCCTCTCAGGACTGTTTGCAACCTCTAAGCATGCAGGCTCTCCCAGCCCAGCCTGAGTCCTTGTGTATCGTGGAAATGGGTGGGACTGAGAAGCAGGATGAGCTGGGTGAGAGGGGCTCGATTGGCTTCCTATACCTGAATATTGGGCTACAGGTAAGAGATCCAGAGGCCCACATTGTGGACATTAGGCCTTCTGTACGTTTCACACACTCCTTTGTTTGATAACAGGGATTTTCTCTGCCCATGGTTTCAGATCCTCACCTTATGAAAAGTGAACAGTGTCACTCTGGGTTCCACTTTTCTCAGCTCTTTAATTCGAACAAATCAGGCTGAGAAAGAAATATTTTGATAAAGAGTCTTCACATCTGATAAATGCTGTTTGATAGCTACTCTAAGTCAGAACTGGATGGGTTCCTGAAGGATCAACTGTAGTTCCCACTATTCACTAGTTTCAAAAGCAGCAATGAATACCTCTCAGTTCATAATTGGCTTCATTAGCAATAAAGGACCCCTAAATGTTCCCTGTTGTCAAAGTTGCTGAGCTCTTTGTGCCGTGAAGAAAAGGTGTGCTTTAACGCTAAGATAGTGTCAGGATTCTTGATCATATGCTTTTCATTTTCCTTAATGATTATTGACTCAGACATCTAAGTAATCTAGCCCAGGTACTTTTTGCTTTTTAATTTTACTTCCTAATTTAGAAATCTCAAACATAGCCAGAAGTTAGAGAGACTAATACAGTGAACTTCCATGTACCCAGTTTTTTTGGGAGAGGGTTGTTGTTATTTTTTTAGTTTTTTTTCTTTTGTTGGATTTTTATGGGCTGCCACATGGGTTTTCGGTCTATTTTTTTCTTTTTTAGTTTTAACAGCTATCAGCAACATTCTGCTGTTCTTATTTTATCTTTTCCCTGGACTATTTTAAAGCAAATCCAAGATCTATCATTTCATCTATAAATACTTGATAATGTAGTTCCAACAGATGTCTGTTTTTGTAAGATACTAGTATTATCATGCTCAGCAAAATATAACAATAGTTCCTTATTACCATGTTCCAGTTTTCCCTGTTCTTCTTTCCCCCAATGTGGCTTTATAGTTGGTTGTGCTCAGGACCTCAGCATAGCAGTCTACGCTTTTTCCATTTCCTTCATCTTTCTTTTTATGTCTCTTAAACTGTTCTACCCCATTTTGAAGTATTACAAGATCAGATCATTTGTCTTGTAGAATTTCCCACCTTCTGGACTTAATAAAGTCATTCCTTATGTGTTCAAGTTCCTGTATCCTCTGTATCAAGCTGGTGGGTAGAATTAGACCATGCCATCCATTAGAAATGTAAGGTGAACTACAGGTGTAATTTAAATTTTCTAGTAGCCACGAACAGGAAAAAAGTAATTTTAATGTTTTTTTTTTTTCTTTAAAAAAAAATAGAGATAGGGTCTCGCTGTGTTGCTCAGACTGGTCTTGAACTCCTGGCCTCAAGTGGTCCTCCTACATTGGCCTCCAAAAGTGCTGGTGGGAATGCAGGCATGAACCACCGTGCCTGGCCAGTTTTAATGTTTTATTAACTCTGTATATCTGAAATCATTCTAACATGTAGTTAATATAAAAATTGCTGAGCTATTTCACCTTTTTTTCTCTCTTTTTTAAACCAAGTCTGAAATCTGGTATTGGCACTTTACACTTAGCAGTCTTAGTTCTCTTTAAAATTTTATTTGTCTTTATTTAAAAAAAATTTCTTCCTTGACACAGAGTCTTGCTCTGTTGCCCAGGCTGGAGTGCAGTGGTGTGATCTCAGCTCACTGCAGCCTCTGCCTCCTGGGTTCAAGCGATTCTCATGCCTCAGCCTCCTGAGTAGCTGGGTTTATGGTGTGCACCACTACGCCCGGCTAATTTTTCTTGTTTCTAGTAGAGATGGGGTTTTGCCATGTTGCTCAGGCTGGTCTTGAACTCCTGAGCTCAAGCGATCCACCCGCCTTGGCCTCCCAAAGGGCTGGGATTACAGGTGTGAGACACCATGCCTGGTCCTGTCTCAGTTCTGACTAGCCACATGTGGCTTGGGGTAGCTATAGTATCGGATATTGCAGAAGAAGAAGTTGGTTAGATTCAGATTTAATTATTGGGGGAGGGGGACAGGAATACTTAATAGGTGGTGCTGTTTACTCCTGTTGCATCACGTCAGGAGGAGTGTAGTGTCTGGTTGTCCCACTCACAGTGATGTTGGGATGTTTGTCTGTATCTGTGTTAAAGTTCCCGTCAACCCTTTACTTACAGCTATTACACACATTGCCTAGGTTCATTCTTTCATTAGTGGTTGGAAAATGATTTATTTCTTTTTGGATTTAATTAGTTGGAATTCTAAAGACAAAATTCGCATCATTTCTTTGCTTACTATAAGTACGGTTCATACAGGAAAAGGATAAATAATTTTTTTCCCATTGTTCACCTGTTTTCAGAGTAAGGAGTGAGGGCCACAGCACTCCTTTCAGTGGGGCCCAGTAAAGTGGGTTTTTTGCTGTTTTTTAGAGTAACATTGGTCAGGTGCTGTGGCTCACACCTGTAATCCCAGCGCTTTGCGAGGCTGAGGTGGGTGGATTGCTTGAGCTCAGGAGTTCGAGACTAGCCTGGGCAACATGGCGAAACCTCATTTCCACCAAAAATACAAAAAATAGTTGGGAATGGTGGCTCATGCCTGTAGTCCCAGCTACTTGGGAAGCTGAAGTGGGAGGATTGCTTGAGCCTGGGAGGTGGAGGCTGCAGTGAGCCAAGATTGTGGCACTGTACTCCAGCCTGGGTGACAGAGTGAGAACCTGTCTCAATAAATAAATAAATAAAAATTTAAAAAAATAGAGTAACATCATAAACTTGTGGATTTTTATACATTTGTGCTGAAAACTCCTTTTTTTTTTTTTAAACAGAGACAGAGTCTCGCTATGTTGGCCAGGTTGGTCTTTAGCTCTTGGCCTCAAGCAGTCGTCCTTCCTTGGCTTCCACAGTGCTGTGATTACAGATGTGAGCCACCTCACCTGGCTTCTTTTTTTTTGAGGGGTGCGGGGGGGTGGTAAATTGACTCATTCTAGAAAAGTGGGAATTTCTATTTGAAGTTAGTTCTTTTGTCCTTTTAACATGACCCCACTATTTGTAGGGGTTTCCTTGCCTTGTTGCACAATAAAGTATCCCCACATGTGTCTGGAACATTCTTGCCCCTGCCCCAAACTAGTCATTCCTTTTAGGAACCTTGTTCCTTTAAGAGGAAATGCTGTTTAGGGACCATGGTCTTTGTGGTTATTTAATTATTTATTTGAAATATACAGTAGTGAAGAAGGATTTAATATACTTGGTAAAAAGAAATATTAAGAAGATATAGTGAAAAATAAGTGTGTATTTACTTAGTAGATGCTCCATAACTTTGGATGATTAAGTGATTTACTGAGAGAATGAAATGAATGGCTATCGGATTATTAGGATCTTTTTTAAACACCCAAGTCATTTCTTTCTATCTGCTCTAATTTCTTATGTGAAGTACCCAAGGGAGAGGTTTTCCCATCATAGCTGATAAGCTTCCATCAGGCTTCACCTGCTCCTCTCCTTTTGATTAGAACGGTGTGCTGCTGAGGACTGTCTTGGACCCTGTCACTGGGGATTTGTCTGATACTCGCACTCGGTACCTGGGGTCCCGTCCTGTGAAGCTCTTCCGAGTCCGAATGCAAGGCCAGGAGGCAGTAAGTAATGAAGGTTGGGGACAGGCAACATCTTTGGGATTTTAGTGGCACCATCTGAGAACAATCTTTGCTGTAAGCTTCACTGTCACTAATTTGCCACTCCATCTTGATTGGTTTCCTTCATGTGAGAAGTCCTGAGTTTTCCTAACCTAGAGCTTCCTCACTGGGGCTCCATCGCACCATGTCATGATTTGGTTATAGCTGGGTAGAGATATCGATCCCTTTAGCCCTCTGGCTGGTCAAATAGGGCTGGAAACCTCCCCTCTAGGACACCACTAGCCATGAGAATTCTCAGGTTTTATCCCAGTCTTAGATCAGTGTCACGTTTACTACCTAATGTGAAAGAGACTGGGAAACATTGTGTCCTTTGTAGTTAAGAATGTTAGTGTTTCTGGGCACTGTGCTAATTGATTCCATTTAATTCTGTTTTTTGTTGTTTTTTTTTTTGAGATGGAGTCTCACTCTGTCGCCCAGGCTGGAATGTAGTGGTGCAAGCTTGGCTCACTGCAACCTCCGCCTCCTGGGTTCAACCAATTGTCTTTCCTCAGCCTCCCGATTAGCTGGGATTACAGGCGCATGCCACCACGCCCAGCTAATTTTTGTATTTTTAGTAGAGATGAGGTTTCACTATGTTGGCCAGGTTGGCCTCGAACTCCTGACTTCAGGTGATCCGCCTGCCGTGGCCTCCCAAAGTGCTGGGATTACAGGCATGAGCCACCGCACCTGGCCTTCATTCCATTTAATTCTTGCAGCTGTCCAGCCTTGTGGTACTGTTTTCATTTTACACACGTGGAAGCAGGCTTAGAGAGATGAAATGGTGAGTCTAGATCATATGGCTCGTAGCCCATGCTTTTCACATATGCTAAGCCATAGTGCCTCTCTCTAGCCCTCTTTTTCTTAAGATAGCCTGTTATATTTCTAGAATATCTTAGGATACTCTGCAGACTGAAATTTGGGGATAGGGCTTTTGGTCAGCTTATACCATATTTGTATTTTTTCCCAAACCTTATTGGAGCTGGGTTTTTTTTTTCCCCTCAGGTATTGGCCATGTCAAGCCGCTCATGGTTGAGCTATTCTTACCAATCTCGCTTCCATCTCACCCCACTGTCTTACGAGACACTGGAATTTGCATCGGGTTTTGCCTCGGAACAGTGTCCCGAGGGCATTGTGGCCATCTCCACCAACACCCTACGGTGAGTGAGTCTCATGTTTGAAGCTCAGCAGGAAGCCTTTCTGCCAAGGGCTCAGACTGGTTCTGCCAGAGTGTTGGAGGAGGCTGTGAAGAGGTGGCAGAGAGCCGACTTCACCATGAAGCTTGTGTGTTGCAATTGAAACCTTCATTTGGCTCAGCATTTTAGTACCTGAGAGCCAAGTTTCGGTGTTTTAGCTTCTGTTAAGATTTTCAAGGCCAAGCTTTAATACAGTCCAATCTTCCTGAGATTTCAGATTTTTGTTTTCTAGCAAAAGGGTATTGCCATTGGATTAGTTTTAGAGCAAGTATTGGATCACTGCATTGATAACCTTTCTTACTCTGTCTTGTCATTTGCGGTATTAAATCTTAAATGTTAACCTATCTATAAGTTATTTAGACCTTTTTCAAGTTGACAAAACTGTTCTTCCTGGTAATATTGATGTGAAGTTTGAGCACTGTATGTAATATTCTTTGCAAGATGGAAAAGAACCTAAAATAATTCAGTCAGTTTGGCTTCCTCAGGTTTTGGGGGGCTTTTAAAATTAAGCCACCAAAGTTGTTCACATCCTGGTTATAACTATTGGCTGTTCATAATGAAACTATGGCCTCTTGATAGATTAATCACTATTGCTTATCAAATGAGCTCCCAAAATTTCTTTGCAACAACTTTCAGGGTCTTTTCATGGTCATTGTCCTTTTTCTTTCCGTCATCTTTGTATTTATCTTCTGCTCCAGCAGAATTGATCTCCCTGCACTGCTCTACATCACTTAATATTTTTTTAATCTCTACCTGTGCTAGAATGCTTCACCCACATACATACCTGCCTGTCAGTGTTCCCCTTGTCTTTTAAGCCAGCCTTGTTGTAGCCTCATCTGTGGCCCCTACCTCCTGAATTGCTATAGATTTAGACAATCGCTACAGATTTTTAGGCTTTCCTAGCAGCAGAACTTACTTCCCCCCAAAACTAAATCAGGGAAGGTGACTTATGAGACATAAAAGCAGAGTTCTTGGCAGGCAGTTTATTTTTTTATTTAATTATTTTTATTTTTAAGTTTTTTTTTTGAGACAAGGTCTTACTCTGTTGTACAGGTTGGAGTGCAGTGGTGTGATCATGGCTCACTGCAGCCCCAACTTCCTGGGCTCAAGCTATTTCTGCCTCAACCTCCCAAGTACCTGGTGGGACTGTAGGCGCATGCCATCATGCCTGGCTAATTTTTGTGTTCTATTTTATAGAGACAGGATTTCACCTTGGTGCCCAGGCTGGTCTTGAGCTCCTGGGCTCAAGAGATTCTCCCACCTCAGCCTCCCAAGTAGCTGGGACTACAGGCGTGCGCCACCATACATGGCTTTTTTTTTGGTATTTTCAACAGAGTTGGTGTTTCACCATGTTACCCAGGCTTGTCTTGAACTCCTAGCCTTAGGTGATCTGCCTGCTTTGGCCTCCCAAAGTGCTGAGATTACAGGCGTGAGCCACCACACGCAGCCCCTATCTTTTTTAATGTAGAGAATAAACTACAAATAAAACTCCATCATTAGAGATCGGGTAACTATACTTTTCAGAGTACCTGGGTTCTGCTCATTTTGCACATAGTTTGGCTTATGTGTACATCTCTGTCCCATTTGACAGAAATTTGTAGGTCCCTTATTTGCTGTCTCTTGCATTGTCATAGTTTTCCTGAACTGAGGTGATTTTTGTTCACAAAGGTATCCACTTTATTTTATGAAGCACAGTCACTACAAATACCATATATGTTTAGGTAATTGCAGTGTTTCACAACAAATTTGGGATTGGGCTCTTTATTATCATTGGAGTGATTAAAAAAAAACTTTTGACAATCGTTTGTGTTTCATTGGTAGGAACTAGAACTGCTGTGAATTGTGGTAGGGTGTTGCCAAATGGGAAGGCCCTTCCTGGATCTCTGTGTCTGCATCGCAGAGTTTTCTAGAGTAGGAGGCTGTTGTTTAATGTTGCCTAATGCCAACGTTAGAGCTCCAGGGATTGACGTGTTTGCTGACTGCTCAAAGTCTATTTCAACACCAGTTTCTGGGTCCGAGTGAGTATTAAATAACTGCCTTGCTTTTTTGTCATAGGATTTTGGCATTAGAGAAGCTCGGTGCTGTCTTCAATCAAGTAGCCTTCCCACTGCAGTACACACCCAGGAAATTTGTCATCCACCCTGAGAGTAACAACCTTATTATCATTGAAACGGACCACAATGCCTACACTGAGGCCACGAAAGCTCAGAGAAAGCAGCAGATGGCAGAGGTAATGAGACTAACGTTCAGGGGTTCTATTAAAAGATGTGTGAAATTATGTTGAAAAGTTTAAACTGCCCGGCACTTTGGGAGGCTGAGGTGGGAGGATTGCTTGAGGCCACTAGTTCGAGACCAGCCTGGGCAACATAGCAAAACTGCACCTCTATTAAAAATTTTAAAAGATAGCCTGGTGTGTTGGTGCACTCCTGTAGTCCCAGCTACTTGGGAGGCTGAGGCAGGAGGATCACTTGAGCCCAGGAGTTCAAGACTGCAGTGAGCCATGATCATGCCACTGCATACCAGTGGCACTCTGGACACGAGACTCTATCAAAAGTTTAAACTCCTGTAATTGTTAGTATATTCTTTGTTTTTAAAGATCTAGGCTTTTTTCAGCTTTTTTAAGCAGAGGCCTTTGCCCCAAAGTACTTCATTTTAGAGCCTTTCTTGTAACCCAGGACTATACTCTGACCTCCATTTATTCACAATTAAGTTCCCTCTCTGAAACAGAATTCTCCCGTCCTTGAGCTTCCAAAATAGACTGTATTTCCTTTATTTGGGCCCAAAAGAGACAGCTTTCATGTTCTCCACAACACCAGCTCTTTCTAGAACTCATTGCCTAGCAGAAACCAAATAGCTACAACCACGTAGAACTGTATCCATCCTTAAAGAGTGGAGACAGAGTAGTTTTAGTAAGGGAAATCAGATGGGTTGGATAGAAAAGTGGAGTTTCCGTTGTCATTTTTCTCAAGCCACTAGTCCAATATTTGTCACAGCTATTGTTATTTTTGGTGTTTTCTACTAATATGTAACCAGCAATGTCTGGATTTCCCTTTCTGATCTTCTGTCTTCCCTAGTCTGTACACCTCTCCCTTTAATAGTCATGTCGGGAAATCCTGGCTGGGATGGCTGACTTTGCTGCTTTATGTATTGAGAACCCCCTGGAGTGTTCTTGCTACCTATCCTCTTCTCAGCCAGCCCCTACCTCTGAGCACGCCAACTCAGTTACTCGTTTTTTTGGGTTTAGGAAATGGTGGAAGCAGCAGGGGAGGATGAGCGGGAGCTGGCCGCAGAGATGGCAGCAGCATTCCTCAATGAAAACCTCCCTGAATCCATCTTTGGAGCTCCCAAGGCTGGCAATGGGCAGTGGGCCTCTGTGATCCGAGTGATGAATCCCATTCAAGGGAACACACTGGACCTTGTCCAGCTGGAACAGAATGAGGCAGCTTTTAGGTAAGCAGCCCAGGACAGTCCAGGGTTTGGCAGGCTGGAACAGGAGCTCTCTGAGTTTTGACTAAGGCCTTACTCTTGCTTCTTATTCTGTGTGTAGTGTGGCTGTGTGCAGGTTTTCCAACACTGGTGAAGACTGGTATGTGCTGGTGGGTGTGGCCAAGGACCTGATACTAAACCCCCGATCTGTGGCAGGGGGCTTCGTCTATACTTACAAGCTTGTGAACAATGGGGAAAAACTGGAGTTTTTGCACAAGGTAGGAATCTGCCAGTGGTTCTCCTAGATTTTAAGTCCCATTGAATTCTCTCACTTTTGCTTATGTTATGGATCAGGTCTTTTGGGGACCAGCTCCTTGATTCCAATCTCTCTCTTACCAGCACATGGAAAATGCTGGGGCCTTCTAGCTGCAGTGATGTTCTTGTGCCTGTGCATTCCACAGGAAGGCTTTGTGCTAACCATCCATAATGGGGAGATAGATGCACATTCAATTGGTCTCTTTCTTACTGTTTTAATAAGCAGGCAACAATTTGTGACCAAAATTCAGCAGTTTAAATAATTAATATTCTGGCTGGGCGCAGTGGCTCATGCCTGTAATCCCAGCACTTTGGGAGGCCGAGGCAGGCAGATCACCTGAGGTCAGGAGTTCGAGACCAGCCCGGCCAACATGGTGAAAGCCTGTCTCTACTAAAAATACAAAAATCAGCCAGGCATGGCGGCACGCACCTGTAATCCCAGCTGCTCGGGAGGCTAAGACAGGAGAATCGCTTGAACCCGGGAGGCGGAGGTTGCAGTGAGCCGAGATTGCGCCATTGCACTCTAGCCTGGGTGACAAGAGTGAGACTGTCAAAAAAAAAAAAAAGATTTAATATTCTTTTCCACCTGCATTCTCTGGGAAGTTACTGTTTAATGGGTACAGAGTTTCAGTTTGGGAAGATGAAAAAAATTCTGGAGGTGATAGTTACACAACAGTAAATGTGCTTAATGCCACTGAAGTGTATACTTAAAAATGACTGGCTGGGCATGGTGTCTCACGCCTGTAATCCCAGCACTTTGGAAGGCCGAGGTGGGCGGGTCACCTGAGCTCAGGAGTTCAAAACCAGTCTGGTCAACGTGGTGAAATCCCATCTCTATTAAAAATAAAAAATCAGCCAAGCATGGTGGTGGGCGCCTGTAACCCTAGCTATTCCAGAGGCTAAGGCAGGAGAATCACTTGAACCCAGGAGGCAGAGGTTGCAGTGAGCCGAGATTGCGCCACTGCACTCCAGCGTGGGTGACAGAGCGAGACTCTGTCTCAAAAAAAAGAAAAGGATTAAGATGGTAAACTTTATGTTATGACTATTTTACCATAATTTTTAAAATAAAAAGAATATTCTCTTCTCCACAATGACAGCATGTGGATTCCTTCAACCCTACCATAAGGGGAGTATCCTCTAAGAAATACTTCATAGACCCTTTTGCATATTAAATTTGTCTCTCCTTTACAACTGAGATGTCACTAGGCTGGGTGCAGTGGCTCACGCTTGTAATCCCAGCATTTTGGGAGTCTGAGTCGAGCAGGTCACTTGAGCCCAAGAGTTTGAGACCAGCCTGGGCAATGTGGTGAAACTCAGTTTCTACGAAAAATACAGATAATTAGTCAGGCTTGATGGCACATGCCTGTAGTCCCAGCTACTCGGGAGTCTGAGGTGGGAGGATCACCTGAGCCCAGGAAGTCCAGGCTATAGTGAGCCATGATTGCGCCTGCCACAGCCCTTCAGCCTGAGCAGTAGTGAGACCCTGTCTCAAAAAAAAAAAAAAAAGTCACTTTTCACTAGCATTTCTTTCCTGTCCCTCCACAAATTACAGTCACTTGGCTACTAAGGCTTCACTGTTGAAATAACACCAGTTAAACAGAGCACAAGCTCTGGACAGCAGTCGTCTGGTACCAGAACTTCTTGTCAGTTACAGCATTGATCCCTCTACTGAGTGAATGCAGCATGCGGAACTTGTTCACCCCAACACCCAGATTCATTAGCAAAATAAGCTCACTGGTGTGTTTCTTAATGATAGGCTCCTGTGGAAGTAGGCATTTCTGGGCAGAGAGGTGAGGCCTGTGTCTGGCTGGCATTTATAATAGCTGTATTACCTGCTTTTCCTCTATAGACTCCTGTGGAAGAGGTCCCTGCTGCTATTGCCCCATTCCAGGGGAGGGTGTTGATTGGTGTGGGGAAGCTGTTGCGTGTCTATGACCTGGGAAAGAAGAAGTTACTCCGAAAATGTGAGAATAAGGTAAGTGTGCTGGCATTGGTGCTGAGATCTAGCTCATGTGTCAAGGGTGGGGGCATTGGTGGGGTGGTGGGCATTGAGTTTTAAAATCTTATCTTTATTAGGACTTGTTGTGTTACCCCAATTCCAGCTTCAGAATTATGCCCTTGTTTTTTTGTTTTTTGGTTTTTGAGACGGAGTCTCGCCCTGTTGCCCAGGCTGGAGTGCAGTGGCGCAATCTCGGCTCACTGCAACCTCCGCCTCCTGGGTTCAAGCGATTCTCCTGCCTCAGCCTCCCAAGTAGCTGGGATTACAGATGCGCGCCACCACGCCTGGCAAATTTTTTGTATCTTTAGTAGAGACAGGGTTTTACCATGTTGGCCAGGCTAGTCTCTTAACTCCTGATCTCATGATCTACCCGCCTTAGCCTCCCAAAGTCCTGGGTTTACAGGCGTGAGCCACCGCACCGGCCCTTGAGTTTTGAGAGGAGCAGGAGTAGAGGGATCTCATTTCTTGACTTACCAAACAAGAACCAGCTTTCTATCTTGCTAGCTTCTATAAGGAAAGTAAATGTGAGAGTTAGGCATATATTTGCACTATATTAAAAGCTATTTGGCTCTTTTTTCCCACCTAGAATTCATTGCTAACTGCTGGTTTTTGGTATTTGCTGTTCTGCTGACCCTACGTATGTCATACGGAAAGCTGGGCTTTCTTTGGGTTCTGAACCCCAAGATTACACCCACCATCACTATTGTCTTTGTTTTTCCCAGCATATTGCCAATTATATCTCTGGGATCCAGACTATCGGACATAGGGTAATTGTATCTGATGTCCAAGAAAGTTTCATCTGGGTTCGCTACAAGCGTAATGAAAACCAGCTTATCATCTTTGCTGATGATACCTACCCCCGATGGGTCACTACAGCCAGCCTCCTGGACTATGACACTGTGGCTGGGGCAGACAAGTTTGGCAACATATGTGTGGTGAGTTGATGTTGTTAACTTGGGTTACAGTGATGTGTAGGAAAGCTGGCTCAGTTTCTTGTGGGTAAAGCCAAGGAGGAATCAAATCTGAGAAGTAAAAATGGATATAAAATTCCATCCTACTAAAGCTAACTCTACAAGCAATCTGTTCTTTAAGCCTTCTTACTAGTCTTTTGGATTTTTCTCTGTGGTTTATCTCCCTCCTCCCTATTGAACGTGATTTAATGATAGGTTTAGTTTGAGCTAATGGCTAATATTTCTTTTTACATTTTATAAGAACTTTGGAATGTCTGTTATCTATGTTGTGTGGTTTTGGTTTTACCCTTAGCTGTGTTAAACTCTTGCTCATGGGTCGATTCTTTTGAGTTTCTTGCTCCTCAGACACAGCTCCTGCCCACCAGAGCAGGTGCAGGACACGTGGGCTCAGGCCTCTGTCTAGGCAGTGCCCCTGTGGCTGACTTGCAAAGACCTGGCCAGACCTGTTGCTTGGTGACTCAGGTGAGCAGGTCCGGGCCCCAGCAGTGTGACTTGTGTCACTTCCTTGTAGGTGAGGCTCCCACCTAACACCAATGATGAAGTAGATGAGGATCCTACAGGAAACAAAGCCCTGTGGGACCGTGGCTTGCTCAATGGGGCCTCCCAGAAG
>ELF1	chr17	7150109	7150662	-
GTAATTCAGTACCAAACTGTTCGATATGATATCCTCCCCTTATCTCCTGTGTCCCGGAATCGGCTAGGTAAGTATGTGGTGGGAAGCCTCCTTTAGGGTGAAGTAGGGGCTAGCTCTGGGTCAGAGGTCGGTCAATATTATTCCTCCCCACTCTGGTTCAGCCCAGGTGAAGAGGAAGATCCTGGTGCTGGATCTGGATGAGACACTTATTCACTCCCACCATGATGGGGTCCTGAGGCCCACAGTCCGGCCTGGTACGCCTCCTGACTTCATCCTCAAGGTGTGTGGTGGTGGGGAGTGATGAAATGGTTCCATCTGTTCCTCTGCCCAAACCTGGACTCCCTTTCCCAGTCCCAGAGCATCTGTCTCCATCCGCTGGCACCAGTGTCAGCCTGGAGGAGGGAAGCAGATGGGTGGGGCGTTTTCTAGGCCTGGGTTGTGGTGGTCATGACATCCCCCAGCCCATCTTGTTCCTCTGTAGGTGGTAATAGACAAACATCCTGTCCGGTTTTTTGTACATAAGAGGCCCCATGTGGATTTCTTCCTGGAAGTG
>FOSL2	chr19	15469777	15484151	-
CTCCTTCCGCTTCCAGCCGTTCGAGTCCTATGACTCCAGGCCCTGCCTGCCGGAGCACAACCCCTACCGCCCCAGCTACAGCTACGACTATGAGTTCGACCTGGGGTCCGACCGCAATGGCAGCTTTGGGGGGCAGTACAGTGAATGCCGAGACCCAGCCCGGGAGCGGGGCTCCCTTGATGGCTTCATGCGGGGCCGGGGCCAGGGCCGCTTCCAGGACCGGAGCAACCCTGGCACCTTCATGCGCAGCGACCCCTTCGTGCCCCCCGCTGCGTCCTCTGAGCCCCTGTCCACGCCCTGGAACGAGCTGAACTACGTGGGTGGACGGGGCCTGGGAGGGCCCTCCCCCAGCCGGCCACCTCCGTCCCTCTTCTCCCAGTCCATGGCTCCCGACTACGGCGTGATGGGCATGCAGGGGGCGGGCGGCTATGACAGCACCATGCCCTACGGATGTGGCCGCTCGCAGCCTCGGATGCGGGATCGGGATCGGGTAAGCCCTCGCAAGGTTCCTTCCGGCCGCCTTCGCTTCTCTTTTTAGCAGCTTTATTGAGGTAAAATTTCCCCATCTCAACATTCACTTAAATGTTTTTAAGTGCGCAGTTCGACTTTTAGTTAATTTACAGGATTGTGCAACCATCCCCACCATCACAGTCTAATCTTAGCATTTATGTCAACCAGAAGAGAAACTTCTTCTCATTAGTCACCCCTGTCTCTTCCCCGCCCCCACCAGCCCCCGACAACCACCACTGGTCTCTGGATTTGTGTGTTCTAGACATTTTGCACAAATGGAGTCGCGAAACGTGTGGCCTTTTGTTCCTGGCTTCTTTTCACTCAGCATGATTTTCTTTTTAGTTTCAAATTATGTTGTCTCTTTGCTTTTTGAAAAGACCTTTTGTGCCTGTGTTGTCTGATCCTACAACCTCCTTGTTCTTTTCTGTGGGGCATCTTCATGGCCCTCGTAAGTAGCTCATGGGGTGTGCTTGTTGTCTGTAGCCCAAGAGGAGAGGGTTTGACCGCTTCGGACCAGATGGCACGGGCAGGAAACGGAAGCAGTTCCAACTTTACGAGGAGCCAGACACCAAACTGGCCCGGGTTGACAGTGAAGGAGATTTCTCCGAAAATGGTATGTCCTGGGGGCCAGGTGGGCCAGACAGATGTAGGATGGGTCGGCTGCCTGCTGGGGGCTCTGCTTGCCCCATCTGTGTCGTGGACACTCGCAGGTGGCATGTTTCAACCCCACTGTGGTCAGGGCAGACTCACCCTGGATGGCGAGCTTGGGAGGGCGGAAACCGGATGGGACCGTTCTCCGGGGACTGACTTTTCCTTTCTTTGTGTCTGGCAGATGACGCAGCTGGTGACTTCCGCTCAGGAGATGAAGAATTCAAGGGTGTAAGTCCACCAGGCAGCCCTTTTGCCTCTAGTGTGGGATTTCTTCTTTCTTTAATCACCCTTCCTCACAAAGGGGCAGGAGCAGCTGCCATGGTAGATTTGACTACCTCTGAGTGGATTCAGGACCCTGACTTTTAGCTAGATTTCTAAAAGTTTTCCACCTTAGCCGGCACGGTGGCTCACACCTGTAATCCTAGCACTTAGGGAGGCTCAGGTGGGTGGATCACTTGAGGTCGAGAGTTGGAGACCAGCCTGGCCAACATGGTGAAACCCCGTCTCGATTAAAAATACAAAAATTAGCCAGGAGTGGTGGCACTTGCCTGTAGTAGCAGCTACTTGGGAGGCTGAGGGAGGAGGATCACTTGAACCTGGGAGGTGGAGGTTGCAGTGAGCTGACGTTGCATCACTGCACCCCAGCCTGGGCGACAGAGGGAGACTCCGTCTCAAAAAAAAAAAAAAAGTTTTCAACTTACAACAAACATTCCTTTTCTGAAAAAAGCTCCCAGTTCCTCTCCCTGGTCTCTAGGCCAGTAAGTGCAGGGACTGTGGGCTGAAGCCTCCAAGCACAGGCTGGAGGCTCATTTGCCGCCAGCTCCGTGCCGGGTGCCGCTGACTGGTGTCCTCATCCTTCCATCCTCACAACAAGGCACAGGCAGGCAGCACGTGGGGCCAGTTCATAGCCGGGACCACCCCAAGCTCTTGGGGAGGTGCCTCAGCCACCCCAGTGTAGATTCTGATCCAAGTTGGAGGTGTAGGGCCTGGAGGTCCAGAGTGGGAAGGAGGGCCTTCCCCAAGTCCTTAGAGTCACACAGGCAGGGAACAGGCAGGAGATGGTGGCTTTTCAGGTTTTCAGAGTCTCACTTGATCCCTATTTTGCTGGTCTTGAGATTAGGAATCTCTGTAAACCTGCTGATTGTTAATTTAGCCGTATGTTCACTGCCTAAGGAGTCAGCTCTGTTCAGATTCTCAGTTGAATCGTTTTTATCTATACGTGATTGTTATTAAGACATCGGGTAAATATAGGCCTGGCGCGGTGGCTCACACCTGTAATCCCAGCACTTTGGGAGGCCAAGGCGGGTGGATCACGAGGTCACAAGATTGAGACCATCCTGGCCAATATGGTGAAACCCCGTCTCTACTGAAAATACAAAAATTAGCTGGATGTGGCGGCATGCGCCTATAGTCCCAGCTACTCGGGAGGCTGAGGCAGAGGATTTGCTTCAACCCAGGAAGCAGAGGTTGCAGTGAGCTGAGATTGCATCATTGCACTCCAGCCTGGGAGACAGGGCGAGACTCCGTCTCAAAAAAAAAAAAAAAAAAAAAAAAGACATTGGGTAAATATAAACAAAAGCTCGGGAAACGTGGTGGAACCCATTTTCTATGAAGAATGCCAGAACTGGCATCCCCCAAGTGAGACTCTATCTCCCTACGGTTGGTGAACAGGCTCCATTCATAGAATTGTACGGGTGGGTCTTTGTCATGGGGCAGGCAGTTCTGCAGCTTAGGAGGAACCGAGAGAGGGTGGGTGAATGGCTTTTTAGCAAGGTGATTGTCACAGAATCTCTGAAGGCAACTAGGAGTAATAACAGGACACACAGGCCCTGTCCTGAGCCCCGGAGGCTGGTCCTAACACACTGTGGCTCATTCTTGGTGGCATAGCAACCTAGGTCTTGGGTGAGACTGCCCACCAGGCAGTGGCCAGGGACTGGGCTGGTTGTGGAGAGTCTGGACACACCAGCTCACTGCCGGACTTTGTGTATACTCTTTTCCAGGAGGATGAACTCTGCGACTCTGGGAGGCAAAGAGGTAGGCATCACCGTGTCCCTTGCAGCTTTCCTGTGTCTTCCCAGCTGCCCCGCACTTACTGCCCAGCTTCTGAGCAAGCCAGGGGCCTGGATGGAGGGGCCCGTGGCTGTGGGGGAAGAGGGGCTGCAGCCACCAGATGGGCCTTGACCGTGGCGATCAGCCAACACTTTGCTTCAAAGTGTCTGGGGCAGCATTTACTGGAAACGGGTCTGTCTGCCTGACCCGATGTGGGCTGCAGTGGGGATGGGGGGCAGCCTTGGGTGTCCACCACAGTCGAAGTTTGTAGGGAAGGAGAAACATGAGAGAAGAGGCCCCCAGCCCATCTTCTGTGCCCTCCTCGGCCAGTGCATTTCCCTGAAGTGTTTTCTCTGGGGCTTCCTTTTGTCCAGTTCCTTCAGTCGCCTGCCCTGGGCTGTGCTGTGGGCCTCTGTGGTGGGGATACTGGCAGCTGCACTGCACATTGCTTCGTGCCTGCGAGTGTGTGACAGCAGACACCTGCGGGGTCGGGAGCACCCAGGCCCACTGGGTCTTTGAGAGGCGGGCGCCCTTCAGCAGGTCTCTTCATGTCCAATGCAGGAGACCAGAGGGTCTGCAGCAACAGCAGAGCAGGCTTAAATCCCTCATGGCAGAGCGGCCTGAGGTGCCGCGGCCTGGAGCTCACCCTGAAGCCACTCGTTTCTTTACCTGTCCTGTGGGTCTTTCCGTAGCTGGTTACCCCAAGGATCATAGGCTGGCTCCTCAGTGGCCCTGCTCCCATCCATTCTGAAGGCCCTTGGCTTAGATGTTCCTCCTGTTCAGGCTTTGCCAGCCCTCTGCGGTCCTCCCCCCCGCGACCCGCAGCAGTCCTGTCCATAGCACGGGGCGCCCCGAGCGCTTAGCGGCACAATGCTAAAGCAAAGGTGACATGTCTGTTGCGCGCAGGTCCTGCTACCTACCCGGGATGACTTTGCTATTAAACAGCAGTCATAGTTTCAGGCAGTGACCTCTTGCCAAAAATCCCACACGCCCTTTTGAGAGGCTTCTGAGCAGCGCACGCCGGTCGCCATCTTCGTGGGACAGTCTCGGGACTGGCATCAGGGGTAGGGGTTACAGTTCAGATGCTTCTCCAACCTTTTTTCAGCGTCCGTCCCTGGCCTCATGCTGGGATGATGGCCGCGTGGCTCTCCGAGGAGCTCCTCTGCTGGCCCCGGGGGACGGACGGGAGGACCAATTGGTCTCTTCCCAAATTTTTTTCTAGGATTGCTTCCCACGCAGCCCTGGGAAAGCCCTAGATTGACGGTTTTTGTGAGTGGAAGATAGAGGTCGGGCCAGCAAGGACTGTCAGACCTGCTGAGGCCCTAGTTCAGACGGGGCCGCCAGGACGCTCGTCACAGTCCACCTAGAGGTGGGATAGAGGGCGGCGGAGCAGCTGCTTCACTTCCTGAGGCCTTCAGCTGCCGCCTCTTCATCCGGGGAGAATTGGCTTCTCCTGTGATATTGGGAGAAGACCCCATCGCAGGGCATGAGATTGGACAAGCAGAATGGGGAGGACAGAGGGAGCAGGGGGCTGTGGTGCACATGGGGTGGGCAGGCTGTGTCCCTAGCCCATCCTGGCCGCCTCAGGCCATGTGGGGAGTTTGGTGACTACTCCGGGCTCTCACTCCAGGCCCGTGTCCACCAGGAGTCTCTGACAGTGCCTTGGGGCATCCTGGACCCTGCCGCGTGGTGCAGGCAGTGGCAGGGCACAGGGTGCGGTGGCCAAGCTGCAGCCCCCCGACCAGGCCCTGGAGCTCAGCTCCTTTGCAGGCCACTCAGAGCGTCTCGAAGGGACTTGTCTGTTACAGGAGAGAAGGAGGACGAGGACGAGGATGTGAAGAAGAGAAGGGAAAAGCAAAGGAGAAGAGACAGGACGCGGGACCGTGCAGCCGACAGGTGAGGCGCGGGCACACGACCCCACAGGAGGAGGTGGACTCGTGCGGTGGAGGCGCTGCCGAGCTCACCTGTCCTCGCTCCACAATGCTGGGGGCCTGGTGGCCTGACTCCTCTGGCCAAACCAGTGGGAGGCAAAACAGTAAACAATTGGGAGTGCAGAAAAGACCATCACTCGTGCTCCCAGCACACGAGCTACCTGTCTTCTAGGATGGCTGGGACGTTGCTTTGGTGGTTAGGTTTCTGTTCTTGCTTTAGAGGATTGGTGTTTGACTCCTGTGTCTCTATTCCTCTGGAATCCCAGCCTTGCTGGTGGGTCTGTGTGGTCCATAACTGCTCAGCAGCGGGCTCTGTTACTCTCCTGCAGGCCTGAGGGGCATCCCTGCCCCCTAGCCTGGTGTCTGGCATCTCAGACACTGTCCTGTGTTCACCTTATCCAAATCCAGACCACCCCTGGAGTTTGACACAGCTAGGAGACAGGTAGAGAGATGATCCTACCATCAAGATTTTGTCCCACAATAGAAAAGGATTGCAAAAATGTTGAGCCCAAAGGATGTCATTGTGAGCACACCATGTGCCTGCCTCTCCCTGCCAGGAGTTAAGTGGCTTCTGACTAGAAACTGAAATCACCAGTGATCATGTGATGCTGGGGAATCCTTGACCTTAAGGTTCACATGGGACAGTGATTTTCTTTTTGTTTGTTTGTTTCTGAGATGGAGTCTTGCTCTGTCGCCCAGGCTGGAGTGCAATAGCATAATCTCGGCTCACTATAACCTCTGCCTCCTAGGTTCAAGCGGTTCTCCTGCCTCAGCCTCCCGAGTAGCTGGGATTACAGGCGCCTGACACCACGCCTGGCTAATTTTTGTATTTTTAGTAGAGGTCGGGATTCACCGTGTTGGCAAGGCTGGTCTTAAACTCCTGATCTTGTGATCTGCCCGCCTTGGCCTCCCAAAGTGCTGGTATTACAAGCGTGAGCCACTGCGCCCAGTCTGGGCAGTGATTGTCGTGTTCAAAGAAATGCTTAGTAAAAGGGGCCAGATGCCGTGGCTCACACATGTAATTCCAGCACTTTGGAAGGCTGAGCTGGCGGATCGCTTGAGGCCGGGAGTTCAAGACCAGCCTGGTCAATATGGTGAAACCCATCTCTACTAAAATTACAAAAATTAGCCAGGCATGGTGGCAGGTGCCTGTAATCTCAGCTACTCGGGAGGCTGAGGCAGGAGAATCACTTAAACTGGGGAGGTGGACTTTGTAGTGAGCCAAGGTTGCACCACTGCACTCCAGCCTGGGCGACAGAGCAAGACTCTGTCTCAAAAAGAAAAAGAAACGGGCTGGGGGCAGTGGCTCACGCCTGTAATCCCACCACTTTGGGAGGCCAAGGCAGGCGGATCACCTGAGGTTGGGAGTTCGAGACCAGCCTGACCAACATGGAGAAACCCAGTCTCTACTAAAAATACAAAATTCGTCCGGCATGGTGGCGCATGCCTGTATTCCCCGCTGCTCGGGAGGCTGAGGCAGGAGAATTGCTTGAACCCAGGAGGTGGAGGTTGCAGTGAGCCAAGATCACACCACTGCATTCCAGCCTGGGCAACAAGAGCGAAACTCTATCTCAAATAAAAACTCCATCTCAGTGAGCCGAGATTGTGCTACTGCACTCCAGCGTGGGCGACGGAGCAAGACTCCATCTCAGGAACAAAAAAAAAAAAAGAAAATCACTGTTCCATGTGAACCTTAAATCAAGGATTCAAAAAAAAAAGAGAGAAATGCTTAGCAAAACGAAGCCAGGAACCAAACGCAGAACTGTTTCTTCTTAAGTGGTACAGGAACATTGAAACCCTTGTTATTTTAAACAGATAAATGGATAGAGTAGATGACTTTTCATGTCACATGGAAACTGAGATGACATTTTCTTTTTAATTATTTTTAAACTTAAATAATCTAATAAAGAGATAGGGGTCTTTCTCTGTTGCTTGGGCTGTTGAACTAGCCTCAAGAGATCTTCCTGCGTTGGCCTCCCAGAGTACTGGGAGAAGGGTATAGAGATGACATTTTTTTTTTACTACTTTTTGCTTTTTTTTTTTTTCTTTTTGCTTTTTTTTCATCTTGTATGTTCTTCCAATGAACAGGTGACTTTTTTTAAAAAAAAAAAAAGAAACCTTCAGAGTGTGCGCTAGTGACTGAGGATCTTTTTCTTTTTTTTTTTTTTTATCCTTTGAGATGGAGTCTTGCTGTGTCACCCATCCTAGAGTGCAGTGGCACGATCTCAGCTCACTGCAACAGTCCACCTCCTGGGCTCAAGTGATCCTCCTACCTCCGCCTCCCAAGTAGCTGGAATTACAGGCGCCCGCCACCACACCCAGCTAATTTTTGTACTTTTAGTAGTGACGGGGTTTCACCATGTTGGCCAGACTGGTCTCAAACTCCTGACCTCAGGTGATCCACGCACCTTGGTCTCCCAAAGTGCTGGGAGTACAGGCATGAACCACCGCGCCTGGCCATGACTGAGGATCTCGAAGGGACTTGGAGGAATTCTCACGGGGAGGCAGAGGTGTAGCAGGGAAGCACACAGCTCATCAGTAGCTTCCTGACAGTGCTGTGTATGAGCCCCGGGAGATTGTCCCCTCCCCGCCTACGTAGGGGCTGTCTGCAGAAGCGGAGGTGTCTTCATGTTGCTTGTCAGAGGTCAGAAGCCAGGCATGTGGAGTTGGCAGAGGTGAAGTCCTGAGTGCCACAGGGCCTGCACCCCTACACCAGAAGGGGCAGGAGCCTCCAGGAGAGAGCCAGGGAGGGAGCACCCCAGTGTGGTGGCCTGGGGGCCTGCAGGCTGCTCTCCCTTGCCATGCAGCGTGGTTGCATTTGGGGAGACTTTGAAAGCCTGTGACAAAGAAGCCTCACTTTTTATCTGTAGAATTTGATGTGACATGTCTTTACGTGTAGTCTCATGGCAGAACTGATACTGGGTTTTGTGTTTTGAATTGTGCGAGGTGTTTTGTCTGCACGTAAAATGAGGTTGCCTTATGTCATCCCAGTTCCTGCAGAGAGGAACTCATCTGAGAAGCTGTGAAGCTAGATGCTGGGCCCCAAGAGCTGCCAGCCAGAGCCTAGGGCGTCCCCAGTTCCAAGCAGTTGCAGCTTTCTGGTGTTTTCTCAGGGGCTTTGGGGCCAGAGGGGCTGCAGTGCCAGCAGATTACTATGCGAGTCATTTTCCTGAGATACCTGCAAGCCTGTGTTCCCATTCTTCAGCTGGGGAAGTTTGGGTAACTGCCATTCTGTTGCCCTTTGGGAAGTCGGAACTCTTGGTTCAGCAGCCACTTTCCCTGGCTGAGTGCGGTGGCATGCACCTCTAATCCCAGCTACTTGGGAGGCTGAGGTGGGAGGATCGCTTGAGCCCAGGAGTTTGAGAACAGCCTGAGCAATACAGTGAAATCTCATCTCGAGAAAAAGAAAAGTCTGGGTGCGGTGGCTCACGCCTGTAATCCCAGCACTTTGGGGAGGCTAAGGCAGGTGGATCACCTGAGGTCAGGAGTTCGAGACCAGCCTAGCCAACATGGTGAAACCCTGTCTCTACTAAAAATACAAAAAAAAAATAGGCTGGGCGCGGTGGCTCACGCCTTTAATCCCAGCACTTTGGGAGGCTGAGGTGGGTCAATCACGAGGTCAGGAGTTCGAGACCAACCTAGCCACCATGGTGAAACCACGTCTCTACTCACAATACAAAAATTAACTGGGAGTGGTGGTGGGCGCCTGTAATCCCAGCTACTCGGGAGGCTGACGCAGGAGAATCACTTGAACCTGGGAGGCGGAGGTTGCAGTGAGCCAAGATCGCACCACTGCACTCCAGCCTGGGCAACAGAGGGAGACTCCGTCTCAAAAAAATAAATAAATAAAATAAAATAAAAATACAAAAATTTAGCCAGGCTTGGTGGCGGGCCCCTGTAATCCCAGCTACTCGGGAGGCTGAGGCAGGAGAATCGCTTGAACCTGGGTGTTAGAGGTTGCGGTTAGCTGAGATCGCACCATTGCACTCCAGCCTCGGCAACAAGAGCAAAACTCCATCTCCAAAAAAAAAAAAAAAAAAAGGAAAGAAAAAAAATTACTGAAAATCCTGTTTCTTTTTTTTTTTTTTTTTGCCCACTGCCAATTTATTTATTTATTTATTTATTTATTTATTTATTTATTTTTATTGATCATTCTTGGGTGTTTCTCGCAGAGGGAGATTTGGCAGTGTTTGTGTCCCTGGGTACTTGAGATTAGGGAGTGGTGACGACTCTTGGCATGCTGCCTTCAAGCATCTGTTTAACAAAGCACATCTTGCACCGCCCTTAATCCATTTAACCCTGAGTGGACACAGCACATGTTTCAGAGAGCACAGGGTTGGGGGTAAGGTCACAGATCAACAGGATCCCAAGGCAGAAGAATTTTTCTTAGTATAGAACAAAATGAAAAGTCTCCCACGTCTACCTCTTTCTACACAGACACAGCAACCATCCGATTTCTCAATCTTTTCCCCACCTTTCCCGCCTTTCTATTCCACAAAACCGCCATTGTCATCATGGCCCGTTCTCAATGAGCTGTTGGGTACACCTCCCAGACAGGGTGGTGGCTGGGCAGAGGGGCTCCTCACTTCCCAGTAGGGGCGGCCGGGCAGAGGCGCCCCTCACCTCCTGGACGGGGCGGCTGGCTGGGCGAGGGGGCTGACCCCCCCACCTCCCTCCCGGACGGTGCGGCTGGCCGGGCGGGGGGCTGACCCCCCCCACCTCCCTCCCGGACGGGGCGGCTGGCCGGGCAGGGGGGCTCCTCACTTCCCAGTAGGGGCGGCCGGGCAGAGGCGCCCCTCACTTCCCGGACGGGGCGGCTGGCCGGGCGGGGGGCTGACCCCCCCCCACCTCCCTCCCGGACGGAGCGGCTGGCCGGGCAGAGGGTCTCCTCACTTCCCAGTAGGGGCGGCTGGGCAGAGGCGCCCCTCACCTCCCAGACGGGGCGGCTGGCCGGGCGGGGGGCTGATCCCCCCACCTCCCTCCCGGACAAGGTGGCTGCCGGGCGGAGACGCTCCTCACTTCCCAGACGGGGTGGCTGCTGGGCGGAGGGGCTCCTTACTTCTCAGACGGGGCGGCTGCCGGGCGGAGGGGCTCCTCACTTCTCAGACGGGGCGGTTGCCAGGCAGAGGGTCTCCTCACTTCTCAGACAGGGCGGCCAGGCAGAGACGCTCCTCACATCCCGGACGGGGCGGCAGGGCAGAGGTGCTCCCCACATCTCAGACAATGGGCGGCTGGGCAGAGACGCTCCTCACTTCCCAGATGTGATGGCGGCCGGGAAGAGGCGCTCCTCACTTCCTAGATGGGATGGCGGCCGGGCAGAGACGCTCCTCACTTTCCAGACTGGGCAGCCAGGCAGAGGGGCTCCTCACATCCCAGACGATGGGCGGCCAGGCGGAGACGCTCCTCACTTCCCAGACGGGGTGGCGGCCGGGCAGAGGCTGCAATCTCGGCACTTTGGGAGGCCAAGGCAGGCGGCTGGGAGGTGGAGGTTGTAGCGAGCCGAGATCACGCCACTGCACTCCAGCCTGGGCACCATTGAGCACTGAGTGAACGAGACTCCGTCTGCAATCCCGGCACCTCGGGAGGCCGAGGCTGGCGGATCACTCGCGGTTAGGAGCTGGAGACCAGCCCGGCCAACACAGCGAAACCCCGTCTCCACCAAAAAAATACGAAAACCAGTCAGGCGTGGCGGCGCGCGCCTGCAATCGCAGGCAGTAGGCAGGCTGAGGCAGGAGAATCAGGCAGGGAGGTTGCAGTGAGCCGAGATGGCAGCAGTACCGTCCAGCTTCGGCTCGGCATCAGAGGGAGACCGTGGGGAGAGGGAGAGGGGGAGGGGGAGAGCTGAAAATCCTGTTTCTATTTCAGCTCTCCTCAGAGGTGAGCTGATGCCCCCTGCTTCACTCGCTGATGCTCCCTGCTTCACTCCCCTCCTTGTTTTCCTTCTACAGAATTCAGTTTGCCTGTTCTGTATGCAAGTTCCGTAGCTTTGATGACGAAGAGATCCAGAAGCATCTGCAAAGCAAATTTCACAAAGAGACCCTGCGGTTCATAAGCACCAAGCTGCCCGACAAGACCGTGGAGTTCCTCCAGGTAAAGGAAACCTGGGCCCCGTCACCGCGTCTCTTGCCCATCCCGCAGGTGCCGGATCCCTTGAAGGAGGAAGGGAAATCAGAGGCTATACTTGGCCAAGGTTTCCTTTCCCAGATAGAGTAGCTGTGTAAGTCCCTGAGTCACAGGGACAACCGGGAGCTCCAGCCATCGTGCTGTGCTGCCCCACGCAGCTGCTCTGATAGCTGCCTGCCTAGCCCTGGCAGTTGAGAAATGCCCACATGCGCCCACCTCTCATTTTACTTTATGCCCTCTCCAATCCCACCTAGGAATACATTGTAAACAGAAATAAGAAAATTGAGAAGCGGCGTCAGGAATTGATGGAGAAAGAAACCGCAAAACCAAAACCAGATCCTTTCAAAGGTGAGTTGTCATCCCAGGATGAGTGCTTTCCTGGATGGTAGTAAGGCATGTGACAGGACCCGTAAAACGTGGCACGAGGCCGGGCACGGTGGCTCACACCTGTAATCCCAGCACTTTGGGAGGCTGAGGCAGGCGGATCATGAGGTCAGGAGATCAAGGCCATCCTGTCTGACACGGTGAAACCCCGTCTCTACTAAAAAAATACAAAAAATTAGCCGGGCGTGGTGGCGGGCACCTGTAGTCCCAGCTACTTGGGAGGCTGAGGCAGGAGAATGGTGTCAACCTGGGAGTCAGAGCTTGCAGTGAGCCAAGATTGCACCACTGCACTCCAGCCTAGGCGACAGAGCAAGACTCTGTCTCAAAAAAAAAAAAAAAAAAAGTGGCATGAAGCCAGCCCAAGTTGGCTGAGAAGGTGATGACGAGACCCGTGGGAAGAGCGCTCAGCAGCAATGGAAAGAAACCTTCGGATGTGGCCTTGCATAGATTGCAGCTTATATCAGTGACATTAAGCACTTTCATATCTTTTCCTCCTTGGTTTGAAAAGAAACAACCAGGAGGAACAGAAAAGCTGAAAAGTGCAGAATTCACAGCTATAGAGGCCGATGTGCTGACCCATACTCCCCATAGAAAGGCAGGCTGTGCCCTTCTGATTCCTTAGAGTTGCAGGGAGAAAACGTGGGCCCAGATGGGGAGTAGGAGGAAAGCATCACTTGCTGTCCCAGATCCTACAAGACATGCGTTTCCTGGCAGGGATTGGCCAGGAGCACTTCTTCAAGAAGATCGAGGCTGCTCACTGCCTGGCCTGCGACATGCTAATTCCTGCACAGCCGCAGCTCCTCCAGCGGCACCTGCACTCCGTGGACCACAATCACAACCGCAGGGTGAGTCTTCCTCCCCACACTGCCTGGGGTGCTCATTGCAGGGCTGCGGCTCAGAGCCTGCTGTGTCTTATGGGGAATAACAACATCTTTAGGGGTTCTTGCTATGTTTCAAGTCTATCACTTCCATCGATGGGTCGTAAGATTCGTCTCAATTTTTATAAAAATGTGAGAAAATGTGTTGCTTAGACTCGATTAAATGCAGTAGCTGAGATTCTCCTGATAGTGTTTCCACGTTGGTCAGTTTTCCCACTAGCGGAAGGCCTGGGGGCTTCCATAAGCTGAGACCGAAGGGCCATTGAAAGCTGAGTGGCCCAGGGGACTTGGACTAAAGGACTGGTTCTGTCCTTACCTAGCTGCTGGGGCTTCAGGCTAAATGTTGAGCCCAGGGGTCAAGTGTTGAAGATGCTGGAAAAATACCTTATTTTGTAAAGAGTCAGATCATGAGTATTTTTAGCATTGCAGACCATAGAGGCCCTATCCAGCAACAGCTCTACCTGCTGTCAGTGCAGAAAAGCAGACAGTGAAGAGTGCCTGTGGCTGCGTTTGCTCTGCAGCCTGTCACTTTCTGGCCCTGGGTTAGCAGCTCTCTCCTTAGTTTACTCAGCTATTAAATGGGGAGGTCAAGAGCTGCTCACCCATCTCACAGTACTGTGTTTTGGTTTTGGTTTTGGTTTTGGTTTTTTGGTTTACGTTTTTGTTTTTTTGTTTTTTTTTTACGGAGTTTCACTCTTGTTGCCCAGGCTGGAGTGCAGTGGCACGATCTCAGTTCACTGCAACTTCTGCCTCCCAGGTTCAAGCAATTCTCCAGCCTCAGCCTCCTAAGTAGCTGGGATTACAGGCGCCCACCACAATGCCCGGCTAATTTTTTGTATTTTTAATAGAGACGGGGTTTCACCATGTTGGCCAGGCTGGTCTTGAACTCCTGACCTCAGGTGATCCACCCGCCTCAGCCTCCCAGAGTGCTGGGATTACAGGTGTGAGCCACTGCACCCAGCCCCAGTACTGTTAAAGATCAGCTGAAAAGCAGTATACAAACAAGGGACCATTGTGCAAACAAGTCAGGCTCTAAAACAGAGACTTGGTGCAGTCATGGTTGTGTGTTTGTTTTTTGTTTTTGTTTTTGTTTTTAATTTTATTTTTTGAGACAGAGTCTCACTCCATTGCCCAGGCTGGAATGCAGTGGTACAATCTCAGCTGATTGCAACCTCCATCTCCCAAATTCTCATGCCTCAGTCTCCTGAGTAGCTGGGATTACGGGTGTGCACCACCACACCCAGCTAATTTTTATATTTTGTAGACAGGGTTTCACCATGATGGCCAGGCTTGTCTCGAACTCCTGGCCTCAAGTGATCCACATGCCTCAGCCTCCCAACGTGCTAGGATTACAGGCATGAGCTGCCACACCCAGCATATTCATACTTTTGTTGTTGAACTTATGAAATCAATGTAACCCCAAAAACTGAAAAGAAAGAGCTTGTCCTTTTCCTCCACTGAGTCCACACAGCCTTTCATTTGTAAATGCTCTTGTTTCACCCCCAATTCTGCATGTGCTACATGGGTATCAGTGGTGCATCTTTGCATTTATCTCTTAAGATTGCCTAGCTTTTCCAGTTTGTTAGTCTTGGTTGCACAGTCTCTGGAGCCTTCTATTCTTGGAGGCTGGCGTTTTGAGATTCGCTTCTCTGCATAGGGCTGATCTCAGGATGACTCGGCAGAGCCTGGCTGGTTTATTCTCTTCCTTAATCTTTGCCATTTTTAAGAGCTCACATTTGGTTCCCTTTGCAGTTGGCTGCTGAACAGTTCAAGAAAACCAGTCTCCATGTGGCTAAGAGTGTTTTGAACAACAGACATATAGTGAAGATGCTGGAAAAATACCTCAAG
>IRF1	chr16	89815066	89869749	-
[truncated: 31,207,236 more chars]
