# Supplementary material for: Identifying Circular RNA and Predicting Its Regulatory Interactions by Machine Learning
Source: Front Genet. 2020 Jul 21;11:655. doi: 10.3389/fgene.2020.00655 (PMC7396586; doi:10.3389/fgene.2020.00655)
Supplement: Supplementary file 3 [file Data_Sheet_3.ZIP › training_negative_data/circRNA_miRNA_negative_fasta]

>STAT1	chr12	56744195	56744672	-
GCTGCTGGTGAGACTCCAGGAAGGCAATGAGTCACTGACTGTGGAAGTCTCCATTGACAGGTAAATTGGAGCAGGTGAAGGGTGGCCAGGACACGGGCTGCTGGGGTGGAGGAGATACTCACTCTTCACAACAGGGCCCTAGGGCTATCTCCTTCCTCCTTCCAATCCTACCTCACAGAAATTATAATTCATTTCTTTTGTTGAACACTTACTTTGTGACATGCAGCATGTCAGCTACTCATTTAATTGTCACACCAACCCCATGAATAAACTATTACCAGTGCACTGTACAAACAAAGATACAGGCTTAGAGAGACTGATTACATCTCTTCTCAAGGCCACATAGCTAGTGAGCTCAAGTCGGGTTTGAACCGAGGTCTGTCTGATCCCAAAGACGAAACTCCTAACTTCCATACTCTTTTGCCCAATGATTTTTTTAAATTTATTTCTTTTCAGGAATCCTCCTCAATTACAAGG
>PML	chr14	73614502	73614814	+
ACCTAATCTGGGAGCCTGCAAGTGACAACAGCCTTTGCGGTCCTTAGACAGCTTGGCCTGGAGGAGAACACATGAAAGAAAGGTTTGTTTCTGCTTAATGTAATCTATGAAAGTGTTTTTTATAACAGTATAATTGTAGTGCACAAAGTTCTGTTTTTCTTTCCCTTTTCAGAACCTCAAGAGGCTTTGTTTTCTGTGAAACAGTATTTCTATACAGTTGCTCCAATGACAGAGTTACCTGCACCGTTGTCCTACTTCCAGAATGCACAGATGTCTGAGGACAACCACCTGAGCAATACTGTACGTAGCCAG
>ATF3	chr15	60674540	60678285	-
CTTCCTTCAAAATGTCTACTGTTCACGAAATCCTGTGCAAGCTCAGCTTGGAGGGTGATGTAAGTATATCACTTTCACTTTATATAATTTTTGCAAGTTGGACATCTCTCTGGATAACCATATTACTCTCTATCCTTGTACATCTAAGGAAGATGGGGACAATTCAGACAGTCATCATTTGGTTCTCCTCTTTCTTAATACTTCAGCTGTTCCTAGTAGTTCAATTTGAAGGAAATATCATGGCACTGGAAACTTTTCTTGGCCTCACATTAAAATTGGACAGAATTAGTGACACTGGAATGGCTGGAATTTTATTCTGCCATACTTAGCATGTCATTGGTAATAACTGTTATGATGGTACATGACTTTTAATGTCATGTCCTGGGATTTTATTACTGGTTGGCATAAGCCACAGCCATATCAAAACTAATTCTGCATCTTTTGGATTTCTTACAGTGTCCAGGAAGTTATTCCAGATGAAGACTTATACTTTTATTTTATTTATTAATTTATTCATTTTTTGAGATGGAGTCTCACTCTGTTGCCAGGCTGGAGTGCAGTGGCGTGATCTCGGCTCACTGCAACCTCCACCTCCTGGGTTCAAGCAATTCTCCTGCCTCAGCCTCCCCAGTAGCTGGGACTACAGGTGTGCACCACTACACCCAGCTAATTTTTGTATTTTTAGTTGAGACTGGGTTTCACCATGTTGGCCAGGATGGTTTTGATCTCTTGACTTCGTGATCTGCCTGCCTTGGCCTCCCAAAGTGCTGGGATTACAGGTGGGAGCCACCATGCCTGGCTCGAGGACCTATACTTTAAAAAATTTCACACCTGGAAAATATTTTCTCTAAAAAAGCTAGGATATTTCTTTTAAAAAACCAAGAATATAATGAAATTATTGTAATTCATCTGTTTCCTTTTTTTCTGTGGCTATTAGGGAATTTAGAACTAAACTGAATTTTCTTTCATAGGAAATATGTGAACCTAGAAATTCTGTTGCATTTGTTTCTTTTTTTTACAAATAAAAAATTTAAGCTATATGTGAAGTTAAAATTATTTCAAATACTTTTAGAATCAAGTGGAATATAAATTATGAATATGTAAAATAGCTAATGGTACTATACATCTTCCAGGTCATCCTGGCAGAAATGGCTTTTACGCAGACTCAGCACTGATACTGGTTTGTAGCCATATCCGACAGATCTTTCAAAATATTCTTTGATTGAAATTAAAATGCAATGAATCACTCAACAGAGGGTTGACAGTGACTTGGGTCACATGGTGCAAGACCCTCTGTATTGTTCATGGTACTTGCCATCAAAATGTTCAAATTAATGGAGCCTGTGAAAGCACAGGTTGTATGGAGTATAAAGCCTATAGAGTTTTTTTAAAATCTTTTTTCTTCTTGAAACGTGTGCATGCTGTTTTTGGGAACAATACAAACTGCATGTTGAAGTCAGACAAATTCAGGTGCTAAATAATTTGTTTCTCTAATGGACTTAGATTGTATTTGCTATCAGGTTTTATAAGAGGGCTTTTTGTGTAGCCTCTGAAGTTACTCTAGTATATTTCTTATGTGTGGAGAGGTGGGGCAGAAATAGAAAATGTCACATGTTCCCCATTATTTTAAGGAAAGAAAAGATAACTTTGTCTCACTAATTTCATTTCAGACAAGTGGATTTTATAGGTAATAGGTTCAATTCTCGATTTAATTTCATTTCCAGAGACACTATAAAATGACACAAAACTTTTCCCCCTCACTGTTGTTTTTGGAACAAGACGACATATCTCCTGGTAAATGCAGTCATACATGATATGGCTCAATGCCTGGACTGCCTGCCTTGTAAATAACCGATGGCACTCTTAATAAATGGGAAAATGTTTTTCCTTAGATTTCATCCACATTTTATAGCTACCATAGCAAACACACTGAGTATTTCAAAATAGCACTTTGCCTTTTTCCTGAATGTGTGCTCCATGTCATCAAGTTCATCTTACTGGAAAGTTTAAGTGGTGAAATTAGATGGAACATACTTTGATAATGCATTGCATGTCAGGTTATAAATATGAACTGGATTTAATATTTGGCCAAGATAGTCCTCACAAGTGCGTTTGGAAACATTTGTCAAATGCTGAACTTAGATTTCTGGCCTCTCCTGGGAGTCATCTAGATATAGGAAGGCATCTTAGATGCTCACCTATACAGTCTCAGTGCTAATAAAATGGAATGGCGTGGGTGCTGGGTGGTTTATAATGTGATGCCTGTGGGTGGAGAAGTAACTCACGGATCTTGGCCTTTTCACTCTTCACAGAAACTGCGCCAAGGCCAAGTCATCACATTATACGGGCATTATGTGCTGGGGGGGTTGGGGTGGGTTGCAGGATGGGAGCCTTGATGATGAGGATGGGCAGTGATGCTGCCTCCACCAGCCATCAGCCAACCACAACCACAATGTACATCCTCTTTGTCTGCCCTTAGCTTTGGGACTGGGTAGCAGGGAGAGGGAAAACTATAAGAGCATTTCAAAGAAGGAGGGAAGTTAATACCTTGAAAGGAGAACTGACGTAGAAGCACTCCATTGTCCTTACCTCAATCTGGAATGGGAGATTCCCATCTGTCAGATCAGGAAGGATAATGAGCTTTGAAAAGCACTGAAAGGCTGGGCGTGAGCCACCACGCCTGTAATCCCAGCACTTTGGGAGGCCAAGATGGGAGGATCACTAGAGCCCAGGAGTTCAAGAGCAGCCTGGGCAACACGGCGAAATCCTGTCTCTACAAAAAATATGAAAAAATTAGCCCGGTGTGGTGGCAGGTGCCTGTAATCCCAGATACTCAGGAGGCTGATGTGGGAGGATCATCTGAGCCCAGGAGGTTGAGGCTGCACTGAGCCATGATCACACCATTGCATTCCAGCATGGGCAACAGAGTGAGACCCTACCTAAGAAAAGAAAGAAAAGAAAAGAAAAGCATTGGGAAAGGAAGAGGGTATGGTTTAGAAGGCAATAAGAAATCTTAGGAAGAGTGGAGGGTGGTAGGCACAAGGGATGGTATTAATAAAGGCAGAGGGAAGGATACAGAGGAGAGGGGGGGAAACACAAGGAGGATGTGGGCCGTCTGGCCAGACCACCTTGGTGCCACAGTGGTGACCAAAGTAAAGAGGTGGGAGAAGCTGCTTCCCTCATTTATCTGAATTGTAAGCTCAGCAACACTGGCCCAGTAGAAATTCATGTACCTGTAGCAGAAACTTAGCTAAACACCCTTGTCCTTGAGGCATTTCCACATTTTCAGCTTATTTCGAATTGTTGCCAGCCCAGTTTAATGGTCTTCAGAGCCATCCTGAGTAAATGCTGGCTTCAGGTCTCCAGCTTTGCATTGTCTACTTTTGATCTCTCACTAAAAGTAAGATGAGAAGTTGAAATTGAGACAGCATATTCTAAACTAGCTGAGCCTTTGAAGAATTCTTATTAGAAAAAATGAAATTGCTTGCGTGAAGTGTGATGGTGTGTTAATACCTACCTAGTTACCTAGTATGAGAATGATCTGAATTGTTAAAAGAAACAATAGGAAAACATATTAGGCATTGTTATTTCAACAAGAGGATTTTAAATGTGTGTCATTTGAGTATGTTTATCTTTTAACCTCAGCACTCTACACCCCCAAGTGCATATGGGTCTGTCAAAGCCTATACTAACTTTGATGCTGAGCGGGATGCTTTGAACATTGAAACAGCCATCAAGACCAAAG
>BCL11A	chr11	18422383	18425358	+
ACTATAATGTAACTGCAAACTCCAAGCTGGTCATTATCACGGCTGGGGCACGTCAGCAAGAGGGAGAAAGCCGTCTTAATTTGGTCCAGCGTAACGTGAACATCTTTAAATTCATCATTCCTAATGTTGTAAAATACAGCCCGAACTGCAAGTTGCTTATTGTTTCAAATCCAGGTGAGGCTTTTGACTGCATAAAAATTGACAAGCTATAGTAAAACTGATAGTATATGATATATATATTATATATATTTTAAATATTTTGAAATATTTTAAAAAATACATTTTTAAAAATATTTTCGAATATTATTTTAAAATATATATATATATTTTGAGGCGGAGTTTTGCTCTTGTCGCCCAGGTTGGAGTGCAGTGGCGCAATCTGGGCTCACTGCAACCTCTGCCTCATGGGTTCAAGCGATTCTTTTGCCTCAGCCTCTCAAGTAGCTGGGATTATAAGCGCCTGCCACCACACATGGCTAATTTTTTATATTTTTAGTAGAGACAGGGTTTCACCATGTTGGCCAGGCTGGTTTTGAACTCCTGGCCTCAAGCAGTCCATCTGCCTCCCAAAGTGCTAGGATTACAGGCGTGAGCCACCGTGCCCAGCCACGCATATTTATTGATTCATTTATTTTTCTTTTTTTTTTTTTTTTTTTTTTGAGACGGAGTCTTGCTCTGTCACCCTGGCTGGAGTACAGTGGCTTGATCTTGGCTCACTGCAAGCTCCGCCTCCCGGGTTCATGCCATTCTCCTGCCTCAGCCTCCCGAGTAGCTGGGACTACAGGTGCCCACCACGACGCCTGGCTAATTTTTTGTATTTTTAGTAGAGACGGGGTTTCATCAGGTTAGCCAGGATGGTCTCGATCTCCTGACCTCGTGATCTGCCCGCCTTGGCCTCCCAAAGTGCTGGGATTACAGGCGTGAGCCACCGTGCCTGGTGATTCATTTATTTTTCATGTTTCATTTCCCTTCTAAGGAGATTTGTGTGTGTGTGTTTTTTGTTTTTTAATAATTTTAAAACATTAAAGGGAATACAATGCCTTTAAATGTAGTTGGAGCTTAAAATTACCTGCCCAAGATCTTGGATAAGGGATAAGTTTGTGAATAATTGTTATTCTCTTTTTTTTTTTTTTTTTTTTTGAGACAGTCTCACTTTGTAGCTCAGGCTGGAGTGCAGTGGTTCGATCTTGGCTCACTGCAACCTCTGCCTCCTGGGTTCAAGCAATTCTCCTGCCTCAGCCTCCCAAGAGCTGGGATTACAGGCACGTGCCACCATGCTCGGCTAATTTTTGAAGTTTTAGTAGAAAGGGGTTTCACCATGTTGCCCAGGCTGGTCTCAAATTCCTGAGCTCAGGTGATCCATCTGCCTCAGCCTCCCAAAGTATTAGGATTACAGGCGTGAGCCACCGTGCCCGGGCCCATAATTGTCTCTTAGTTGATAAACAGTTTATTTTCATAAAACTGTTACTATACTTTTTTTTTGAGAGCATGTCTCACTCTGTCGCCCAAGCTGGAGGGCAATGGGATGATCATGGCAGCTTTGACCTACTAGGCTCAGGTGATCCTTCTTCCTCAGCCTCTTAAGTAGCTAGGACTACAGGCGTGCACCAATATGCCTGGCTAGTTTGTTAAAAGTTTTTTTGTAGAGATGGGGTTTTGCTATGTTGCCCAGGCTGGTCTTGAACTGCTGGCCTCAGGCAGTCCTCCCACCTCAGCCTCCCAAAGTGTTGGGATAACAGGTGTGAGTTGTCATGCCCAGCCAAAACTACTTTTTGAATAATTAATGGACTTGATATACATAGTGTAGAGGCTTAAAAATATTAACAAAATTATTGGTTAGCCATGATCAATATCAAGATCCTGAAAAGCCATATATCTGGAGTAGCCTATTATTATCTAATGATCACCTAGTATCTGGTTAAGTGTTTTCTTCATAGTAGGTATATCTTTTTTGTGTGTAGGGAGAGGATAATGGGTGATTTTTATTTTCTCCTTTTTCATAGTGGATATCTTGACCTACGTGGCTTGGAAGATAAGTGGTTTTCCCAAAAACCGTGTTATTGGAAGCGGTTGCAATCTGGATTCAGCCCGATTCCGTTACCTAATGGGGGAAAGGCTGGGAGTTCACCCATTAAGCTGTCATGGGTGGGTCCTTGGGGAACATGGAGATTCCAGTGGTAAGCATAAGTTATTTTCTTTTTGTTTTTGAAAAGATTATATAAAAAGTCGATGGGCATTATATTATTCAATTAGAGCCTAATCAAATATCCATTCAGTAGGATGGAATGGTTTCCCGAAATCTAGCATTTTGTATAATTATATGTTAAGAATTGTTAAGATTGTTGCCATTTTATATGGCATTTTATGGCGAGGGGGACGGGAAATGAAATTTCTCTTCTTACCATGGATATCTTAAGACTGTAGTTCTTAGGATGTCTTCAGTCATTTAATATCACAGCTGTTTATACCTGACTTGTACTGCCTGGCCCTGAAAAGATGAGCAAATCCAAATGCACAAAAGTTATATTATCACAGTTGAAAAATGTTATGATTAGGTTCTGTATGCTAAGAAAACCCCCCTTATGTTCTCATACTATCTTTATATTTCAAATATACATGGGTTAAACATTTCAATTGGCTAGAGAAACAGGTTAGAATACAGTTAAAATTCTTAGTTTTACATAATGTAAGTAAATGAAAATCTAATCTAAAAGTGAGTAATGACTACATTAGTAGTCTTGACCATCTACCAAAATTGAGTATTCTTCCTCCGAAGATAAGAGAATTAGGAAAATGAATCACAATTACTAATCTGTTGGTACATGAAAATAAATGTAGTCTGTACTATTTCTTTTAGTGCCTGTATGGAGTGGAATGAATGTTGCTGGTGTCTCTCTGAAGACTCTGCACCCAGATTTAGGGACTGATAAAGATAAGGAACAGTGGAAAGAGGTTCACAAGCAGGTGGTTGAGAG
>REST	chr7	99690403	99695007	-
GCAACATCAACATCTGTCTGATGGGGGATCCTGGTGTGGCCAAGTCTCAGCTCCTGTCATACATTGATCGACTGGCGCCTCGCAGTAAGTAGTTGGGCTTTGCGGGAGGTGAATATAGTGACAGACAGGACCACAGTGTTTATTCAAAAAGTAGGGGTGCATGTTTGCTCACGCCTGTAATCCCAATGCTCTGAGAGGCTGAGGCAGGAGAATCATTTGAGGCGAGGATTTTGAGACCGCTTCCATGTCTACTAAAAAGTTTTGTTTTTGTTTTTGTTTTTTTTGAGATAGAGGCTTGCTCTTTCGCCCAGGCCGGAGTGCAGTGGCGCTATCTCGGTTCACTGCAAGCTCCACCTCCTGGGGTCACGCCATTCTCCTGCCTCAGCCTCCCGAGTAGCTGGGACTACAGGCGCCCGCCACCACGCCTGGCTAATTCTTTGTATTTTTAATAGAGACGGGGTTTCACCGTGTTAGCCAGATGGTCTCGATATCCTGACCTCGTGATCCGCCCGCCTCGGCCTCCCAAAGTGCTGGGATTACAGGCGTGAGCCACCGCACCCGGCCTAAAAAGTTTTTTTTGTTGTTTGGGTATTGTTTTGTTTTTTGTTTTTTTTGAGACGGAGTCTCAGTCACCCAGACTGGAGTGCAATGGCATGGTCTTGGCTCACTGCAACCTCTGCCTCCCAGGTTCAAGCAATTCTCCTGCTTCGGCCTCCCGAGTAGCTGGGACTACAGGCGCGTGCCACCACACTTGGCCACTTTTTGTATTTTTAGTAGAGACAGGGTTTACTGTGTTGGGCAGGCTGGTCTCGAACTCCTGACCTCGTGATCTGCCCGCCTTGTTATCGGCCTCCGAAAGTGCTGGGATTAGAGGAGTTAGCCACTGCGCCCGGCCTCTACTAAAAAGTTTTAAAAATTGGTTGGGTGTGGTAGTGAGTGCCTATAGTCTCAGTTACTTGGGAGGCTGAGGCCGGAGGATGGCTTGAGCCCAGGAGCCAAGGTTTCAGTGAGCCACAGTTGTGTTCTGAAGAGAACCAGTGGGAGGGGAAGGGGGACATTGCCAGTGCCCCACAGATCCTCGGGCATCTCAAGAAGGCCTGGTGGAGGGAGTGGAATGATCCCAGCGCAGGCCTCGCCTCCCTGGCCCGTTTGTTGTCTTTTGCTTGTTCTCTTTCTTGTTCTTTCTCTCTCATGGTTCCTTATTTCTTCTCTTCCAGGCCAGTACACAACAGGCCGGGGCTCCTCAGGAGTGGGGCTTACGGCAGCTGTGCTGAGAGACTCCGTGAGTGGAGAACTGACCTTAGAGGGTGGGGCCCTGGTGCTGGCTGACCAGGGTGTGTGCTGCATTGATGAGTTCGACAAGATGGCTGAGGCCGACCGCACAGCCATCCACGAGGTCATGGAGCAGCAGACCATCTCCATTGCCAAGGCCGGCATTCTCACCACACTCAATGCCCGCTGCTCCATCCTGGCTGCCGCCAACCCTGCCTACGGGCGCTACAACCCTCGCCGCAGCCTGGAGCAGAACATACAGCTACCTGCTGCACTGCTCTCCCGGTTTGACCTCCTCTGGCTGATTCAGGACCGGCCCGACCGAGACAATGACCTACGGTGAATGAAGCTCAACACCCAAAGAGAGGTCCCCTGTAATGATCTGTGTAGGGAGGAGGAGAGGTGAATCAGAAAACAAATTCCACGCTCCTGGAAACCCCAGAGCCTCCCCTTTGCAGCAGGGGCTGGTCCATGGTTCTCAGGGAAATGGTGGGTTGGGGCTGAAATGCTGATGAGGATTTCCCGGGAAAGCTTGTCCCTCCTACACTGTGAGGAAGTGGCAGAGCCAAAGGAGGGACACCTAAGAGGACATGGGTGCGTAGCCCTAAAAAGGGTGTTCCTTCTAACCTTCCCTCTGTCCAGGTTGGCCCAGCACATCACCTATGTGCACCAGCACAGCCGGCAGCCCCCCTCCCAGTTTGAACCTCTGGACATGAAGCTCATGAGGTAGGAGAGCTGGGTGCGGGTGGGCAAACGTTGGCGTGGGCCGTGCGAGCCTCCTGAAAAAGTGCTTATTAGTCTTAGGGTGTGTGTTTTTCACACCACCACTTCCCGCTACAGACATGTCCAGAGCCTCAGATCAGCTTTTAAGTGGAAAATTCCACACTTCATATCATAGGGACACAGGAAATTTTGTTTCCTACACTATTTATTTTTTTTGAGACGAAGTCTTGCTCTGTCACCCAGGCTGGAGTGTAGTGATCTCAGCTCTCTGCAACCTCTGCCTCCCAGATTCAAGCGATTCTCCTGCCTCAGCCTCCTGAGTAGCTGGGATTACAGGCGCACGCCACCACGCCTGGTTAATTTTTTGTATTTTAGTAGAGAGCAGTTTCACCATGTTGGCCAGGATGCCCACCTCTGCCTCCCAAAGTGCTGGGATTACAGGCATGAACCACTGCTCCTGGCCCACAAAAATATTTTTAATAAAATTACCTTCAGGTTATGTGTATCAGTTGTATATGAAATACAGGTGAATTTCATGTTTAGACTGGAGTCCCATCCCCAAGCTATCTCATGCATATGCAAATACTCCAAAATTTAAAGTTTAAAACACCTGCTCCCAGGCATTCTGGATGATAATCTCTATCGCTATTTTCCCATGAGCCTCCAGTGTTCTTTCCGGTTTTTACTCCCTTTTAAATATTCTGTAAACAGTTCTCTTTAAATAAAATATATGTTTTGCCATGTCATGCGCTCAGAGGAGGGGTCTGGATCCTCTCTTAATGACAGACGGATTTGTCTTACAAAGGCCATTTTCCCGAAAAAAATAGGAAATAACTTGGAGGATACTGGTGGGGGCTATACGTTTGGTGAAATCCATCAGTGATATTCAAGCCAAGCAAATAATCACCCACTAATTTGTGTTTTCCACTTAAAATTCTTGGAGGGGACCATGTTAAATGGGGAGCCCTGGTACAGAAAACAACATGGGCTCATATTCACTCCCTTCCCCATCTCCCTCTTCTGCTTCCCCATGAACCTTCCCCCACAGGCGTTACATAGCCATGTGCCGCGAGAAGCAGCCCATGGTGCCAGAGTCTCTGGCTGACTACATCACAGCAGCATACGTGGAGATGAGGCGAGAGGCTTGGGCTAGTAAGGATGCCACCTATACTTCTGCCCGGACCCTGCTGGCTATCCTGCGCCTTTCCACTGCTCTGGTAAGTGCCCAAATTGCTGGAGGGCCATCTGTTTTGACCCTTAAAGGGGTAGCTCCTTACCGTGCTCTCATTGCCGCCTCCCCACCTCCCGCTCCAGCCCTGCCGGGGCTAAAGTGCTGACAGTGCAGATAGTGGTCCTCTCCGTGCTACCGCACTGTGGGTACTTGCTGCTCCAGCAGGGCACGCACAGCGTCCGTGGAGGGAAAGGCCTTTTCCCCACTTCTTAACCTTCACTGAGAGGGTGGTTGGGGTCTGTTTCACTCCATGTGTCCTAGATCCTGTGCTACAGACCTTCCTTTCTGTCCTCCCGTCTTGGACCTCAGTCCTGGGGGCTCCAAAGTGCTGTTCGTGCAGGTAGTGTGATTACCCAACCTACTGCTGAGCTAGCACTTCCCGAGCCCCCGGGACACGTTCTCTCTGCCAATTGTCTTCTTGGCTGAGCTCCCCAAGCTCCATCTGTCATGCTGGGGAGCCCAGTGGCGTTCAAAAGGGTCTGGTCTCCCTCACAGGACAGCTGAACTCCGGGACTGGCCAGTGTTGAGAGGCGGAGACTTGGGCAATTGCTGGACGCTGCCCTGGGCATTGCACTTGTCTCGGTCTGACAGTGCCGGCCCAACACTGCGGATGCTGGGGGGAGGGGGGATTCCACTCCTGTTTTGTGAGTAGGCGACCCATGGGCTGCCCAGCCTTAAAGCCAGAACAAGGGTGTCCCCTGACCTCGTTCCACTGCCCTCCTCCCGTTCCCATCTTTCCCCCCTACCTTCCCCTTAGGCACGTCTGAGAATGGTGGATGTGGTGGAGAAAGAAGATGTGAATGAAGCCATCAGGCTAATGGAGATGTCAAAGGACTCTCTTCTAGGAGACAAGGGGCAGACAGCTAGGTGAGTGGTTTAGTGAAGGACAAAGCTGTGTCACTTTGTCTTCTGTGGCCATGTGTCTGAGGTTGGCCTCAATTCTAACACTGGCCACCATTGTTCTCTGTTGATGTCGAGCATTCCTGTTTGTATCCTGACCTTACACACCCACTCATTTCCTTCAGGACTCAGAGACCAGCAGATGTGATATTTGCCACCGTCCGTGAACTGGTCTCAGGGGGCCGAAGTGTCCGGTTCTCTGAGGCAGAGCAGCGCTGTGTATCTCGTGGCTTCACACCCGCCCAGTTCCAGGCGGCTCTGGATGAATATGAGGAGCTCAATGTCTGGCAGGTCAATGCTTCCCGGACACGGATCACTTTTGTCTGATTCCAGCCTGCTTGCAACCCTGGGGTCCTCTTGTTCCCTGCTGGCCTGCCCCTTGGGAAGGGGCAGTGATGCCTTTGAGGGGAAGGAGGAGCCCCTCTTTCTCCCATGCTGCACTTACTCCTTTTGCTAATAAAAGTGTTTGTAGATTGTC
>POLR2A	chr17	36517593	36533668	+
GAAACCCAAGTTGACAAGAACTCAAAGTGCCTTTTCTCCGGTCTCCTTCAGCCCCCTGTTCACAGGTAAGGGTAATATCTTTCTCTCTTCTGACATCTGAAAACAGGGGCGTTCTGAGACCTGTTGGGAAACACTTACAGATGCATCACAGGGAGCTGTAGGCGTGTCTGCAGTTATTTCCTTCATTCCATGCTTAGTGGGTTTGGGGTGAGGCTATTTTTATGGTATGGAATGTGTTCTTGACTTTGGATGCTTTATAGTTGGAGGTAAAGGCTGCTTGTTGGTAATTAGGTGGCCTGGGTGGCCCTAGCAGTTATGCAGTGCTTAGTTCAGGGTCATCACATATAAATTAAAACTAGGAATTACAAATTTATGGGCTCACAGTGCATAAAAGACTCTCTAGAAGTCATACAATTTCTGTCTCTGCTTCCAAGGGAGTTCATGGGTTATCTCATAAAAATGATCCATGATTATCTGGTCTATTTTTAAAGACTTTTTTGGGCAAAGGGGATTACATGAGCTCTTGTCTTTTTAGGGGCTTGCAGTTCCTGCAGCTGTTAGACTTCTTTATTGTATCTAATTTAAGTCTGCCCTCTTGCAGCAGGGAACACAGTTGCTAAACTAGGAAGGCTGTAGAATCTCCTTTGGATGATGGGTAACTGCCTTCTCGTTTCGTAGGGAGCTTTTTCAGAGAGGGAGACCTTCTGTTATGTCAGTCACAGGTGAAGCTCCTGCATGAATAAGCTGGAGAAAAGTGGGGCTTTGCCCATGTCTCAGAAACTGAGTACTTCTCATTGGTTGTGACTGAGAAGCCTTTAAAAAAAATCCCAATCTCAAACTCCTTTGGATATCATGTCCCTCAAAAAGGTGATTGGAAGACTTACGATTTGGGAATGGATGCTTCCAGGAAAATGTTAAGCAGGCCAATGAGACTTGCAGCTGGGTAGACTGCTGTGAACTGTCAAAACAAGTGAATTGGTACCTGTATAGGCATCTACTGTAGTGGAGAAGGAGGTCTCTGTTCTTACCCAAGCCCAGAATTAAAAAATCTTATCTTGCGATACCATGTCTTTCTAGTTAATAGTTGTTTCCTCATTAAAGTAAGGAACATGGCTTGGTCACGGTCACGGTGGCTCATGCCTATAATCCCAGCACTTCGGGAGGTTGAAGTGAGCAGATCATCTGAGGTCAGGTGTTTCAGACCAGCCTGGCCAACATGGTGTGAAACCCCGTCTCTACTAAAAATACAAAAAATTAGCTGGGGCATGGTGCCGCACGCCTGTAGTCCAGCTACTCGGGAGGCCGAGGCAGGAGAATCGCTTGAACCCGAGAGGCTGAGGTTGCAGTAAGCAGAGATTTTGCCACTGCACTCCAGCCTGAGCGACTGAGCCTCTGTCTCAAAAAAAAAAAAGGAACACCACCTACATTTGTAGTTTGAGGTTCAGGTCAGCCTCAGCCCTCTTGAATGACGTCCTTTATGTTAAGTGCTCTACCAATAGTCTAGACTGCTCTGGCCTGTCAGGAAATACACTTGTCTGGCTCCATCGCATTGCTCTGGGCAGCCAGGCTTTCAGTTACCAAGCTGTATGGTGAGTCTGGTACCAGCTTTCTAGAACTTCCACTGATGGCTTTTGTTTATTTTTGACACAGGGCCTCACTTTGTCTCCCAGGCTGGAGTGCAATGGTGCAGTCTCAGCTTACTGCAGCCTCGACCTCCTAGGCCCAAACGATCCTCCCACCTCAGCCTCCAGAATAGCTGGGACTATAGGCATGCACCACCATACCTGAATAATTTTTATATTTTTGTAGAGACGGGGTCTTAACGTGTTGCCCAGGCTGGTCTTGAACTCCTGAGTGCAAGTGATTCGCCTACCTTGGCCTCCCAAAGTGTTGGAATTACAGGTGTGACCCACTGCACCTGGTCTCACTGATGACTTTTAGAAGAGCTTTTCTGTTTATCTTAATTAGTATTCAAGAGCTTTGTAAAAAAACTGTGTATTTAGGTTCTGAAAGCCCAGTTTCCTTTGGTAGATATTGGTCACCTCATTTTCTTAACGGGGAAACATTTAAAATACTAGCTGAGGGGCTCATTCAGCCCTGAATTAAAAAAAAAGGTGTTGGAAGGAACACCGTAAGGGCTAAATTAGAGAAATCCTGAGTTCTGACTTGTGCATCAGGCCTGCCAAAATAACCGTATTCCTGGCTATCAGCTTGTGTTCATATTAATAAAATACCTTTCATCCTCTCGTGACTCAAGTGGAGAGGGAATAGACAGAGTTGGGTGGCAAGGAGTATTGTATATGGCAGGGAACAGAACTGCATGACATGCTGGGAAGAAGAGAGGCCATGTGCCTCCTCCCACCAAGTTCCTATGGAGAAGCTGCCTCTTAGATTACCTGACTTTTGTCTGACTGTGAAAGTAGTTAATTTTTAGGACTATAAATTGTACTTTCAGCCTTTGTAGCCTCAGCTGTTAAGAACAGATATCTTATTCAGGTAGATTCTCTTATGTGTGAATACTCTGGAAAATCAAGATATGGACTGCCCTCTAGGAAGAAGTTAGGACTAACATTGGGAACTTTATCTGCATTCAGCTTACCGTACAGTTCTTAGGTTTTCTGGCCCTTGCTTTCCATGTCTGTTTGGGCATATAACAAGCCACTTGGCTTGCTTCCTAAGGCAGAAATTGATACACAATTCTGAAAAAATAAATGGTATGGGTTCTATTGGATAAAGAAGACCCCTTGTTTGAGGGTACGTTGTAAGTCAGTGGCGGAACCAGAATTAGATGGTTTTTCCACTGTCAGTCCCATGGTTTTGTCCTAAAGAATCCTTGACCCTTAACAGGGCAAAGGAATGATAGAATTTAAAAATTGACTTCCTGGTGTTGGGGTGATTTCAGCCCTGGGGGCATTAGGTTTTGAGCTTTCTGAGAGCAGCAGACCCCCAGCCTCGCCTGCTTGCCCTTTGCTTCCCTTTGCTTTCTGCATCAGCTTTGGGCAAGGCGCTTCTGTAACTTGCTTGCTCCATGAATCCCTCAGGTGAAACTGTGTCGCTTGTGGATGTGGACATTTCTCAGCGGGGCCTGACCTCTCCACACCCTCCAACTCCCCCTCCTCCTCCGAGAAGAAGCCTCAGCCTCCTAGGTATAGTTTCTTCCCCTCTCCACCTTCTTGCCTAGTGGGAGGGTGAGCTCCAGGGACTTGTTCTTTGCTGGGGGCCGACCACGCTTCTGGGTTTCCGATGATGACTCAATTATTTCCCAGCTCTTTCTCAGCACCCCGTCATCTCCCTAAGCAATTAAATGGGTCTCACCCGCATGCTGTAATACTTACTATACATATATTAATTCAGTTTACATTTATCTTGCCTTGAACCCACTGCTATTGGGCTGCATTAGGAATATCCTTACTACCCTGCTTTCCAAAAGCAAAACAGAGTAAGATGATTGTTGCCCTCTGTGCAAAAAGACTGGGTGAAGGTTGGGCCATCCTGCCCCAGAGGGCAGCCTGATAGTCCTTCTCCCTCTCCTCTGCCTTCAGCGTGCTCATTCTGTGCTCACATTTCTGAACCTCTTGCTTTTGTTCTCTCTTCTAGATGATATCAGTGGGACGCTGCCTACATCTGTCCTTGTGGCTCCGATGGGGTCTTCCTTGCAGTCTTTCCCCCTACCTCCGCCTCCTCCACCCCATGCCCCAGGTTAGCTTAGTTTAGAGGCAAGACTTGTAAGAGTTGGGAGTACAAAGTGATACTTTCTACCATAGAAGGATGGGAGAAATCTATTTATGGAAATAACAGCTTAGTAGAAAGTTTAAATCTTTTCCCCTTGGCTGGACCAGACTCCTTAGAAATGAGGCGGAGAACTGGTTTTCCTAACCCGTTTTCTTTATGGAGGTCAATCTGATTTTTGTTAGGGATGAAAGACTACTGAATTTTTCATCAGTCTTTGCTGCTGAGACTGTTTTGCAATCCTTGAGTAGATATCACTTAAGAAACTGCCTTAATTTCAGGATAGTGAGGTTTAATATGTTGGTGGTTTTCAGCATTCTATGGTTTTTCTAAGCTTTTAGTATTTACTGCAGCCTTGTAAATAAGTACCAAGCATTTAGCAGCCCATACCTGCTTTGCCAGCTTACAGTACCCAAGGAATAAAATGAATGAAATCAGCATTCTTTTCTACTTGCCTGGCAAAATCATTACTCTTCCTGGGCAAGTAAGCGAGTCACTATTTCCAAGGCTGCCTTATCGGCACTTCACTTCGAGGTGGGAGAAGTTGGAATCGCTCTAGGCTGGTGAAGCCCCTGAAGTAGTCACCTTAGTAAGGTTAGTGAGCAGCTCCCCTCCCCCTTTCTTGGGGTCAAGTGCCCCCACCCATCCTTCACAGCTTACACAAGCCCACACAGCTTTTTGTTCCAGCCCATCCAGCTCTTTGCCACTGCTTTGGCTTCTACCCTTTCCAGCTTAGCTTCTAATGCCTTGCCCTCTTCAGTTAGCATCCTCTGTTTTTGGGGGAGGGTCTATTTGTGGTTGGGAGCAGTGAGGGTAAACAAGTGACCACCACTGTCTTGCCCTGCAGATGCATTTCCCCGGATTGCTCCCATCCGAGCAGCTGAATCCCTGCACAGCCAACCCCCACAGCACCTCCAGTGTCCCCTCTACCGGCCTGACTCGAGCAGCTTTGCAGCCAGCCTTCGAGAGTTGGAGAAGGTAGGTGGTACCTAAGGACTGGCAGGTCACTTCTCCTCCCATTAGCTAAATTCTGTATTCGGACACACCTTTATTTATGTGTTTATTTATTTTTAGAGACAGGGTCTGGCTCTGTTGCCCAGGCTAGGGTGTGGTGGCATAATCATAGCTCACTGTAGGCTCAAACTCCTGGGCCAAAGGATCCTTCTGCCTCAGCCTCCTGAGTAGCTAGGACTGCAGGCATGCACGACCAAGCCCAGCTAAAATTTATTTATATTTTTTGTAGAGACTGGTCTTGCAGTTTCCCAGGCTGGTCTTGAACTCCTGGGCTCAACGTGATCCTCTTGCCTCTGCCTCCCAAAGCTCTAGGATTATAGGCGTAAGCCACCACACCCAGCCCCTGTTTATTGTTTTCAGAGGAAGAATAGTTTACTTGCTTCCATATTTACAGTGACAAAACAGTGTGCTCCTGCTATTAGTTCCATGAGATGTAATAAAATTGAATTTGGGGAAAAAATTTGGACATGATAAAGGTTGTTGGAGAAATGTTTTACATAGTCTAAGCTGATTTTGATAGATTAACTGACCCAGTTCCCTCTTCTTTTCTTGGTAGGGTCTTTGGTAACAAAATTGTAGAATTATTATTCTTTGTTTTTTGTTGTTGTTGTTGTCTTGTTTTGTTTTTGAGACTGAGTTTCGCTCTTGTTGCCCAGGCTGGAGTGCAGTGGCGCAATCTCGGCTTACTGAAACCTCCGCCTCCTGGGTTCAAGCAATTCTCCTGCCTCAGTCTCCTGAGTAGCTGGGATTACAGGCGCCCACCACCATGCCCAGCTAATTACTGTATTTTTAGTAGAAATGGGGTTTCACCATGTTGGCCAGGCTGGTCTTGAACTCCTGACCTCAGGTGAGCCACCTGCCTTGGCCTCCCAAAGTGCTGGGATTACAGGTGTGAACCACTGCGCCCAGCCATTTTGTTTTTTGTTTTTTGTTTTTTTGACACAGAGTCTCACTGTGTAACCCAGGCTGGAGTACAGTGGCGCAATACCAGCTCACTGCAACCTCCACCTCCTGGGTTCAAGCGATTCTTCTGCCTCAGCCTCCTGAATAGCTGGGATTACAGGCATGTGCCACCAAACCCAGCTAATTTTTGTATTTTTAGTAGAGATGGGTTTTCACCATGTTGGCCAGGCTGGTCTCGAACTCCTGACCTCAAGTGATCCACCCGCCTCAGCCTCCCAAAGTGTTGGGATTACAGGCATGAGCCACAGCTCACGGCCAGAATTATTATTCTGTTACTTTGGAGGGCTAAAAGTATAGTGAGCCTGATGTTCATTGCTAATGGTTGAGACACTTGTAAGTGGCTTTTACCTATTGAAATATTTTGGAGAGAATGCAGAGGGTTCTCCCATGTTAAGATAGATTGCACTGAAAACTTTGACATTTCTCTGTCCTGATAACTAGTGGACTGCTTCTTGTCTTTGATAGTGTGGTTGGTATTGGGGGCCAATGAATTGGGAAGATGCAGAGATGAAGCTGAAAGGGAAACCAGATGGTTCTTTCCTGGTACGAGACAGTTCTGATCCTCGTTACATCCTGAGCCTCAGTTTCCGATCACAGGGTATCACCCACCACACTAGAATGGAGCACTACAGAGGTAAGAGATACTGGTAAGAGAGGCTTCTTCCCCCCTTGATTTGCTCTACCTTTGCTGTCTGACTTTTTTGTGGAAGAGATTCATAGGAATGGAACTACAAATAGGGGAAAAATTATCTTAGACTCAGTTGAATATTGATATGAGCGCTGATTTCCGTCACTAGAAGAAATGGAGGGGGTAGGGAAGGGAGAGTAAGGGTTCCATTTAAAAGTCTTGTCAGCAGCATCTTGTTTCCTAAATAGGAGGGCCTGAACAAAACTGTTGGAGAGGCTCCCGAGAAATGAGCCGGTAAAACTCTTTAGGTAAAAGGAAGAAAGAACGTAGGACCATTAGGCAAATTCTCACAAGCTTTGTTTGTAGTTAAACTTATCATCTAGAGATATTTTGTTAAATCACGTATACAAAGAGGGTGAATTTAGTGTTGATCCTGTAACTGTTCTGTTCTGAATTTCTTTCTTTTTTTTTTTTTTGAGACAGAGTCTCGCTCTGTTGCCTAGGCTGGAGTGCAGTGGTGCGATCTCAGCTCACTGCAACCTCCGCCTCCTGGGTTCAAGTGATTCTTCTGCCTCAGCCTCCTATGTAGCTGGGATTACAGGCATGTGCCACCAGGCCTGGCTAATTTTTGTATTTTTAGTAGAAACAGTGTTTTATTCTGTTGGCCAGGCTGGTCTCAAACTCCTGACCTCAGGTGATCCACCCGCCTCGGCCTCCCAAAGGGCTTGGATTACAGGTGTGTCTGAATTTCTTTGTCTGATAGTCACTTTCTCCCAGGCAGCATGGTGATAATTTCCTCTTTTTGTCAATGTTGTAGTCTCTTAGGAAATATTCATTAAAATGTTGAGAGTTTGTGGGATCAACATGCTTTAGACTATCTGCCATTCTCCTAGTGGTACCTCTTCCTTTGTGATCAGATGGTACTTCATGTGCCAGTCATGCCTAGAAGCCGACTTGTTAAACACAGCTCTCTGGATTGACTTTGTATCGAGACATTCTGTATCTAACTTGGGCCAGAAACTTGTGATGGTCATTGTTTCTGAGGCTGGGTAATACATCCTTTGTCAAAATACCTGTGTATGCTACAAATTGAAAAAGCATAGAGAACTTTGGTGTGTTTCAGGGACTTGCTTCCCATCCCTCACAGTCTTACCATGGTGGTCAACCTTAAGTGAATGCTCTGAGACATTGCATCTGAGGTAAGAGCCTCTGTCCTGCCTCTTCTCAGGCCCCACAGCATCTTCCCCACTCAGCCCACACTGCATCGGGTTCTCTTGTGAGGCAGGAAGTAGCTGTTTAGGTCAGCATAGCTTTGTCCATGGTTTCCTCTGTACCCACTTCTACCTTAGAGATAACACGAAGAGAAAGGAACTTCAATCCAATGACCTGGGAATGAATTAGATAACTAGGTGGGATAGGTGAGGGGGACTGCCTCCTGTTCTGCTGTTTGTGAAAACAAAAACACACAAGGAAAAAAACAAAATGTGAAGCGGAGCATTTCAGAGTGAAGTATTTTGTTAAACCTGTTCAAATGACTAGGCCCTGGGAATTATAAATAAATACTTGACCTTTAAGTTCTTGATAGGTGAGATGCCAGGAACAAGAGGTCTTTCAAATAGTTCTCCGATTACTTTTTTTTTTTTTTTTTTTTGAGTTGGAGTCTAACTTTGTCACCCAGGTTGGAGTACAGTGGCACGATCTCGGCTCATTGCAGCCTCCACCTCCTTGGTTCAAGCAATTCTTTTTTTGTTTGTTTTTTTTTTTTTGAGACAGAGTTTCGCTCTGTCACCAGGCTGGAGTGCAGTGGTGTGATCTTGGCTCACTGCAACCTCCGCTTCCTGGGTTCAAGCAATTCTCCTGCCTCAGCCTCCCATGTAGCTGGTATTACAGGTGCCCGCCACTATGCCCAGCTAATTTTTTTTGTATTTTTAGTAGACACAGGGTTTCACCATGTTGGTGAGGCTGGTCTTGAACTCCTGACCTCGTGATTCGCCCGCCTTGGTCTCCCAAAGTGCTGGGATTACAGGCGTGAGCCACCATGCCTGGCCGGGTTCAAGCAATTCTTGTAACTCAACCTCCCAAGTAGCTGGGATTACAGGTGTGCACCACCACGCCCAGCTAATTTTTGCATTTTTAGTAGAGACAGGGTTTTGCCACGTTGGCCAGGCTGGTCTCGAACTCCTAGCCTCACGTGATCTGCCTGCCTCGGCTTCCCAAAGTGCTGGGATGACACGCGTGAGCCACCTCACCTGGCCACCAGTTACTTTTTGTTAAAGGGACTTTGCTTCCTTGAATAAGTAGAATTTCTTTTTTTTGAGACGGGGTCTCACCCTGCTGCCCAGGTTGGAGTGTAGTGGTGAGATCATGCCTCGTCGTAGCCTCAACCTCCCAGGCTCAAGTGATCCTCCTATCTCAGCCTTGCTAGTAGGTGGGACTAGTGTGCATCACCATGCCCAGCTAATTTAAAAAAATTTTTTTAGTAGAGACAGGGTCTCACTATGTTGCCCAGGCTGGTCTTGAACTCCTGGTCTGGAGCAATTCTACTGCCTTGGCCTCCCAAAGTGCTGGGATTATAGATATAAGCCACTGTACCTCGCCTATAACCGGAATTTTTTTTTTTTTTTTGAGACAGAGTCTTGCTCCATCGCCCAGGCTAGAGTGCAATGGCGCGATCTCAGCTCAGTGTCAACCTCTGCCTTCCAGGTTCGAGCTATTCTCCTGCCTTGGCCTCCCAAGTTGCTGGGACTATAGGCACCCACCACCATGCCCAGCTAATTTTTGTATTTTTAGTAGAGACGGGGTTTCACCATATTGGCCAAGCTTGTCTCGAACTCCTGACCTTGTGATCCGCCTGCCTCGGCCTCCCAAAGTGTTGGGATTACAAGCATGAGCCACGGCGCCCGGCCTTATAACTGGAATTTTTAATGGAAACCTTGCGGGCCTTTCCGTTACCAGTTTGCAGTGGAGCATTTGTCTTTGTCTTTTTTAAGTGATACTGTAAGAGTAGGTAGAGAGACTCAAATCTGCAGTTCTCTTGACTGATTAGTATCCCTTTTTTGTGTTTGTTTGTTTGTTTTGTTTTGTTTTTTAAAGACAGGGTCTGGCTCTGTGCCCAGGTTGGAGGGCAGTGCCACGATCTCGGCTCACTGCAGTCTCCACCTCCTGAGTTAAAGCGATTCTCCTGCCTCAGCCTCCTGAGTAGCTGGGATTACAGATGGGTGCCTCCATGCCCAACTTTTTTTTTTTTTTTTGAGACGGAGTCTCGCTTTGTTGCCCAGGCTGGAGTGCAGTGGCGCGATCTCAGCTCACTGCAAGCTCTGCCTTTTGGGTTCAGGCAATTCTCCTGCCTCAGCCTCCTGAGTAGTTCCTGGACGCGTGCCACCACGCCCAGCTAATTTTTGTATTTTTAGTAGAGACGGGGTTTCACCATGTTGGCCAGGTTGGCCTTGAACTCCTGACCTCAGGGGATCTGCCCACCTCAGCCTCCCAAAGTGTTGGGATTACTGGCATGAACCACCATGCCCGGCCGGGACGGGTATTTTTCTGTGTTGTCCAGGTTGGTCTTGAACTCCTGAGCTCAAGTGACCTGCTCACCTCTGCCTCCCAAAGTGCTGGGATTACAGGTATGAGCCACTGTGCCTGGCCCTTTTGTGTTTTTTTTTTTTTTTTTTTTTTTGTGGGTGATTCCTTTGGAATCTGGTGCTTCAGTTTTTTGAGTTCTTTCTTGTTTTATTTTTTTAAGTCATAGGAGTTCAGATTCCCTTTTCCATTTGGGATTTTAAAGTTTGAGGTGGGATCTTTGTAATATGTTGGCGTGGGGTTTTAAAGTTAAAGAAGGAAAGACTTAGATTTCTATTTTTTGCACTCAACACGCACTTGAATGAATGAGACCCACAAAACTGCTGTTCCTGTCTTTCCTCGACTATTCCATATGGTCTCTAAGAAGTATATATAGTTGACCCTTGAACAACCTGGGTTTGAACTGCGCAGGTCTGCTTATACATGGATTTTAAAAAGTAAATATATTGGAAAATTTTTTGGAGATTTGTGACAATTTGTAAAATCTTACAGATAAACTGTAGCCTAGAAATATCAAAAGAATTAAAAAGGTATGTTATGAATGAATAAAATATATGTGGATACTAGTCTATTTTAACATTTGCTACCATAAAATATATACAAATCTGTTATAAAAAGTTAAAACTTTATCAAAACTTATGCACACAAACCGTACATGGCACCATTCACTGTTGAGAGAAATGTAGACAAATATAAAGGTGCAGTATTAAATCATAACTGCATAAAATTAACTGTTACATACTGGGTGTACTACCGTAATATTTCATAGCCAACTAACTCCCTGTTACTATTGTGGTGAGCTCAAGTGTTGCAAGTATCCGCTTAAAATGTTGTGTGACGCTAGTCATCACCATGTGAGTGTTTATCTCTCCAGCTAATTGTGTATCACAGTAAAAATTGATCTCTCATGGTTCTTGTATAGTTTTCATTGTGTTTAGTGCAATACAGTAAACCTTGAGTAATACTATGGGACCCACTAGTGCCACTAGTGTTGCTGGAAGTTCCCCTAAGAGGCAGAGAAAAGTTAGAACATTACAAGAAAAATTGCTCAGTTTGTACATAGTTTGAGGTCCACAGCTGTGGTTGTTCACCATTTCAAGATAAGTGAATTCAGCATAAGGACTGTTGTAATAAAAGAAAAAAGGCTGGATGCGGTGGCTCACACCTGTAATCCCGGCACTTTGGGAGGCCGAGGCGGGCGGATCACATGAGGTCGGGAGTTCGAGACCAGCCTGACCAACATGGAGAAACCCCATCTCTACTAAAAATACAAAATTAGCCGTGTGTGGTGGCGCATGCCTATAATCCCAGCTACTCAGGAGGCTGAGGCAGGAGAATCGATTGAACCTGGGAGGCAGAGGTTGTGGTGAGCCAAGATCGTGCCATTGCACTCCAGCCTGGGCAACAAGAGCAGAACTCTGTCTCAAAAAAAAAAAAGAAAAGAAAAGAAAAGCATACCTATAGATAAATATGATTTAATAAAAGTAAAGTCATTATATGACAACTTAAAGCAAGAGGAAAGTGAAAAAACTAGAGCTGGAGAAGTTAATGCCGGCAATGGATGGTTTGATAATTTTAGGACAGTTTGACTTGAAAAATGTCAAGATAACAGAAGACGTAGCTTCTGCTGACCAAGAGGCAGCAGACAGGTTCCCAGACACCATGGGGAAAATCACTGAGGAGAAAGGATATCTGCCTGAACAGGTTTTTAATGAAGATGAAAGTGCCCTATTCTGGGGAAAAGAAAATGCCACAAAGGATATTTATTAGTAAGGAAAAGAAGTAAGAACCAGAATTTAAGGCAGGAAGGGGTAGGCTGACTCTCTGGTTTTGTGCAAATGCAATTGGGTTAATAATCAGGACTACCTTTATCTATGAAGCTACAGTCTTTTGGTTGTACAGCAAGAAGGCATGCACAATGAGAACCTTTTTTTCTGGATTGGTTTCATCAGTGCTTTGTCTCTGGAGTAAGGAAGTACCTTGCCAGTAAGGGATTGCCTTTAAAGCTCTTTTGATATTGGTCAATGCCCCTGGCCACCCAGAACCCCATCAGTTCAACACTGAAGGTGTCAAAGTGGTCTGCTTGCCCCCAGACGCGACGTCGCTAATTCAGCCTTTAGATCAGGTGGGTCATAAGGACCTTTAACACTCATTGCACTTGGTACTCTATGCAAAGGATTTTAAGTGCTGTGGAAGAAGACACCGATAGAACATCATGAATGTCTGGAAAGATTCCTCCATTGAAGTTGCCATAGTTGACCGGGTGGAGTGGCTCACGCCTGTAATCCCAGCACTTTGAGAGGCCAAGGTGGGTGGATCACCTGAGGTCAGGAGTTTGAGGCCAGCCTGGCCAACATGGCGAAACCCTGTCTCTACTAAAAATACAAAAATTAGCCAGGCCTGGTGGCACGCGCCTGTGATCCCAGCTACTTGGGAGGCTGAGGGAGGAGAATCGCTCCAACTTGGGAGGTGGAGGTTACAGTGAGCCAAGATTGCTTCGCTGCACTCCAGCCTGGGCGACCGAGTGAGACTCTGTCTCAAAAAAAATGCCATAGTTGTTATAGAAGAAATTGTGGGCCAGGTGCAGTGGCTCATGCCTGTAATCCCAGCACTTTGGGAGGCCAAGGCGGGCAGATCACTTGAACCTGGAAGTTAGAGACCAGCCTGGGCAACGTGGTGAAACCACATTTCCACAAAAGATACAAAAATTAGCTGGGCACTGTCATGCGTACCTGTAGTCCCAGGTACTCGGGAGGGTCAAGGCTGCAGTGAACCGTGATCATGTCACTGCACTCCAGCCTGGGCAACAGAGTGAGACCCTGTCTCAAAAGAAAAAGTTGTGAAAGCCATCAAGCCCAAAACAATAAATTACTGCTGAAGAAAACTGTGTCCAGAAATTGTATGTGACTTCATAGGATCTGTGACAGAGCCAATCAAGGAAATCATGAAAGAGATATGGCAAAAAAAGAAGGTGAAGGGTGAAGGATTTCAAGATAGGGATCTTAGAGAAATTCAAGAACTCATAGATACCACATCAGAGGAATTAACTGAAGGTGACTTGATGGAGATGAGTTCTTCTGAGTCAGTGCCAGATGACGAGGAAGAAGACGTAGAAGAAACAGTGCCAGAAAACATTAATGTCAGGCAATCTGGCAGAAGGGTCGAGGTTATTTGAGACTGCTTTTGAGTTATTTTAGACTTGGACCCTTCTATGATATGGGCACTAAAACCAAAGCAAATGGTAGAAGAAGAATTGGTACCATATAGAAACATTTTTAGAGAAATGAAAAAGCAAACCTGAGTGTGGAGGCTCAAGCCTGTAATCCCAGCACTTGGGAGGCCAAGGCAGGAGGATCACTTGAGGCCAGGAGTTCAAGACCAGCCTGGGCTGGTAGCTTCAGCTATTCAGGAGGCTAGGGCAGGAGGATCACTTAAACCCAGTAGTTCAAGGATGCAGTGAGCTGTGATCATGCCACTGCACTCTAGCCTGGGTGATAGAGTGAGACCCTGTTTCTAAAAATAGAAAAAGCAAAAAAAGTCAGACAAATTATAACATTTCCATAAATTTATACCACATGTGCCTTCCTCTCCTACTTCCCCTTCCACCTTCTCTACCTCTTCTACCTCTGCCACCCCTGAGACACCCCCCTCTTCCTCTTCCTCTTCCTCCTCAGTCTATTTGGTTTGAAAACAATGAGGATGAAAACCTTTATGAAGATCCACTTTATGATCACTTTATGATGATCCACTTCCATTTAATGAATAGTAAATATATTTTCTCTTATTTTCTTAATAGTGTTTTCTTAATAGTATTCCTTTTTCTAGCTTAATTGTAAGAATACAGTATATAATACATATCACATACAAAATATATGTTAACCGACTGTTTATATTATTGGTAAGGCTTTCAGTCAACAGTAGGTTGTTAGTAAAGTTTTGGGGGAGTCAAATGGATTTTTATATGTGGATTTTTTATTTTGGTGGGGTTGAGGAGGATGTTGGGCCATTGGGATAGGGTTCATGCTCCCCCCCACATTATTCAAGGGTCAGTTTATGTACGTAAATTGGTCATTCCTCACTTAAAGGTCATTAATAGGTTCTTGGAAACTGACTTTAAGCAAAATGACGTATAACAAAACCAATTTTTTTTTTTTTTGAGACAAAGTTTCGCTCTTATTGCCCAGGCTGGAGTGCAATGGTGTGATCTCGGCTTACCGCAACCTCTACCTCCTGGGTTCAAGCAATTCTCCTGCCTCAGCCTCCCGAGTAGCTGGGATTACAGGCATGTACCACCATGCTTGGCTAATTTTGTATTTTTAATAGAGACGGGATTTCTCCATGTTGGTCAGGCTGGAGTAAAGACCAAACTTCTAAATAAAGACCAAAACACTTCTAAATAAAGACCAGTATTAAACAGTGAAATATATGTAAACTGTACACACATGTAAGAAAGATTAATGAAAATAAGTTAGGTAATCATTTACCCAAGTATTCCAGCTCAGGATCACAAATGGCCGGAGCCTATCCTGGCAGTTCAGGATGCAAGGCAGAACAACCCTGGACAGAACACCATTCCATCGGGGTGCATATACCCACACACCCACACTCAGACTGGCACAGCTTAGCATGCCATTTCACCTTACACGCACATCTCTGGGATATGGGAGGAAACCAGCATACCCAGAGAAAACCTGTGCAGATGTGCAAACTCCACACAGACAGTGGTCCTGGCCGGAAATCAATTTTTTTTTCTTATCAACGTTACAAGGAAACAAGCATGGTGGCTCACGTTTGTAATCCCAGCACTTAGGGAGGCCGAGGCGAGTGGATCACTTGAGGTCAGGAGTTCGAGGCTAGCCTGACCAACGTGGTGAAACCCTGTCTCTACTAAAAATACAAAAATTAGCCAGGCGTGGTGGCAGGTGCCTGTAATCCCAGCTACTCAGGAGTCTGAGGCGGGAGAATCACTTGAACCCAGCAAGTGGAGGTTGCAGTGAGCCAAGATCCCGCCACTACACTCCAGCCTGGGTGCCAGAGCAAGACCCTGTCGCAAAAAAAAAAAAAAGTTATAAGGTAACAACACTGAACAAAATGTTATTCAAAGACCTGCTTATATGTGTACACAGTCATACACTGTTTAGCAACATTTTGGTCAATGATAGACTACATATATGACAGTCGTCCCATAAGATTATATTACTGTATTTTTACTGTAGTTTTTCTATGTTTAAATGTGTTTAGGTACATGAATACTTACCATTCTTTAGAGTTGCCTCCAGTATTCAGCACAGTAACATGCTATACAGGTCTGTAGCCTAGCAGCAATAGGCTGTACCACATAGCCTAGGTATGTAGTAGGCTACACCATCTAGGTTTGGATAAGTACACTCTGATGTTCGCCTAATGATGCATTTCTCTGAACATATTTCTGTCATTAAGTAATGCATGACTGTACCTATACTTAATATACATAATAAGTACATCTATATAGAGAGAGGAAGCCTGTGATTTAAAGATTAATGTTCATACTCAGTGAACAATTTTATATCATTTTTTCTGATTTGAAATTATTAAAGGTTGAGTATCCCTAATCTGAAATCCAAAATGCTTAAAAATCTGAAACTTTTTGCACACTGACATGATGCTCAAAGGAAATGCTCATTGGAGCACTTTGGATTTCAGAGTTTTGGATTAGTAATGTTCAACTGGTAAGTATAATGCAAATATTCCAAAAATATGAAAAAATCCAAAATCTGAAACACTTCTGGTCTCAAGCATTTCGGATAAGGAGTACTTAGCTTGTATTTACTTAACAAAAACCTTGTAAGACCTAATTTATGTCTTACAAAAGGCAACATCTTTTTACAGTTAACTGTGAGATAAGCAGGAACAGGTAGCTTCAGAGACCTTTGAGCCAGCTTGCCCCCAAACTGCCCTCCCAAAAGTGAGAATCATAGTTAAAATATTCAAACCAGCCTCTCATGTCTTCTGAAGTAAGTTTTAAAATTTTTACTTCTTAATTTTCCATGGCAGGAACCTTCAGCCTGTGGTGTCATCCCAAGTTTGAGGACCGCTGTCAATCTGTTGTAGAGTTTATTAAGAGAGCCATTATGCACTCCAAGAATGGAAAGTTTCTCTATTTCTTAAGATCCAGGGTTCCAG
>BATF	chr12	75891418	75902226	-
ATGAATCAGAACTCCTTACGGTTCCTGATGGTTGGAAGGAACCAGCTTTTTCCAAAGAGGACAATCCCAGAGGACTTTTGGAGGAGAGCAGTTTCGCAACTTTGTTCCCAAAATACAGGGAAGCTTACTTGAAAGAGTGTTGGCCATTGGTGCAGAAAGCCTTAAATGAACATGTATGTGTATCTTATATCAATACATTTATTTGAGACTTTGCTCTTGCTTATGCCTTTAAATGTATGTATGCTAATGCTTTTTTTTTTTTTTTAATGGTGCTAACATAGCTGGTTACTTTGGTTCCTTTGGTATTCTAAACTATTTAAGTAAGTTTTCTTCTTACCTAATGTTCATTTGTTTTAATTTTATGAGTAATAAATTACTTTGAAAAATTTACATACCTTTAATATTTTAGGAGCTTCACAACTGTCTGAAATTCACCTGTGAAGTCCCAATTTCAGTATGCCTGCTCCAGGCCATGATAGTTGTCATGTATCTGTCCCAGTCTGAGCTGAGTCATGTTTCTAATTGATTACCTTTCATCTTAAATGGAAGATGTGGATGTGTCCAACTTTTCCTTGTTTATTGCTGATGCTATGCCCCTAGATAACTGCATTTTTTTTTTCAAACTGGGGATTGAAACCCATTAGTGTATTGAGAAGTCAATTTAATGGCTATAATGAGCCTTTAGAAAATGACATATCACATGGTAAAAGTATCTTTTTTTGATATTGGCTTTGTTTGTGTGTGTGTGTATATGTATTAGGTTGTGATATAAAATGTGTTTCTAACTGTGGGACTGCTCTGGAGTTGGTTGTGCCATTGTGGGTGAAGGTGGCTCAGCAAGCTGCAGGTTGTGTTTTGTAGCTGCATCTGGGATTGAGCTCATTTTTTTTTTGTAAACTCATAGAGACTCAACCATATGTTGAATTGTTCAGCACTTAACTATGTTGAAATATTCTTGAGATTATGCTCACAAGTGAGAAAATAGCATTTTAATTCGCTTTGTTGAAATCTGTTTTTTCCTGTTGAAAGTTAATGCTTAAGTTTTCTAATCATTGCTTTTTTCTGAAACTATGATAATTTGCTTTTACTTTGTATTTAGTCCCCTAATTAGCTCGAAAAAAGTTTGAAAGGGAAAGTCAATTCTTACCCAATGGAGCAGATGGTAGACTGGAGCTGGGTCCAGAATAGGGAAGCTGTACAGCTTTACATTTTTACCTTAGTCAGATTTTAAGTATGACCTCATTTGTTTGATTTATAATTTTTAAATTAGAGGCAATCTATATTCCAGTGGGTACAAAGTATTCTAAAACCAAGGGTAAATGGTTTCAATTGCTCCAGTTTCTTATAGTCTGTAAAGTGTGAAAGTAATTGAGTATTCATTATTTATACTTAACTACCTAGCTTCTTCAGGGAAGTAATTGATAGGAATTGAGAGGTGACAGAAATTAATAGGTTGGTTAGGAGAGGCTTTATAATTATCTAAAAAAACTCATTTTTAGACAACTGCTTGTTTGCTCTTTCCTTCTGTAGCATGTTAATGCAACCCTGGACCTGATCGAAGGCAGCATGACTGTTTGTACTACAAAGAAGACTTTTGATCCATATATCATCATTAGGGCCAGAGATCTGATAAAACTGTTAGCAAGGAGTGTTTCATTTGAACAGGTAAATCTAGAATTACAGAGACTTTGCTTTGTTTGCATCAGTGTTAACCTATAACATCCCACCATCAAGTTTTCATATTTGTGCTTAGGTAACAATAGCGTGGGCCTGGAAAATGAATGTAATTGTAAAAAATGTTGATAATGTCTTCTTTTTTTTTTTTTTTTTGCAAAAGGCAGTACGAATTCTTCAGGATGATGTTGCATGTGACATCATTAAAATAGGTTCTTTAGTAAGGAATAAAGAGAGATTTGTAAAACGAAGACAACGGCTTATTGGTCCCAAAGGATCTACATTGAAGGTATTTTTTAATTAGTGGAAAACTTGAGTCTCTTCCTTAATACTTTTTCAGAGTAATGAATTTTAACTTGATCTCTTGATACAGGCATTGGAACTCTTAACTAATTGTTACATTATGGTTCAGGGAAACACAGTTTCAGCCATTGGACCTTTTAGTGGCTTAAAAGAGGTGAGAACTATGTATTATCTTCGATTCATTTTCAGCAGAGAACAAATAATTTGGTTATAATATAGTTTATTGGATAATGCTTTATAATTTTATTTCTTTAGAATGTGCTTTGATTTCCCATTAGTAAATACTTTTTATGTCATATAATTCAAGGGAATCATCATATCTGGACCCTAACATGTTTTGGCCAACCTTGGCAACTATGGAGACATCCATTTCTGAATTAGATGGTCTGCACACTATTACTCCTCCCACTATAAAATTTAAATGAGCATTAAGATCTTCAGTCTGTAGCATGTATGAACATGGTATAGTTACATATGTCCAAATGACGGGAAAATTGAGCAAAAATCCAGTTATTTGCAGTAGTGTATACAGCCAGTAGAGGTCACACTCTGAAAACTTTTCTTCAAGATGTAGTTTCTTTTGTTTGAATTTTAGTATAATGTTTAATAACTTTTCATGAACATTTTCTTTAACTTCTCAAATTACATGTGGTGAGGAAATCTGTGGAGCAAATGCTGTTTCTGTTAACTCCTTTTGGTACTATTACTGTCTGGATCTGGCTTGTGAGGTTGTGCTTCCTTTCCAGGGCCTTTAATAGTAATCCTATTGGCCTTTTTTGTCATAAATTGTCTGCTCTTTTCTCATGGAGCAATAATTAAGTATATTGAATACAATTCTTACAAGAGAGTCTTGAGGTATATGGTTTTATCTTATATTACAAATGAGAAAGCTGGAACAGGAAAGTGATTTTCCTGTATGCAGTGGCAGTCCTTGTATTCCAGCCCTCTTCCTCCTAAATCACATTGCTTTAGAGTGTTGTATTAGTTCTCTGTGCTACATTTTAGCAGTAATTGAGAAACTGTATTGTATTCAAGGGAGATTGACTGCCTTTATGAAAGATGGAGAAGCCACTCAGAGCAGTTGAAGGAACTACTTAATTATTTAATTACATTATTTAATTTGGTACCCATTACCTGATTTTTGCAGTATTAATCCTCTTCTCCATAGCTCATTAAAATCCTTGTGACTAATTCATTTTTCTTTGCAAATTTCAGGTTAGAAAAGTAGTCCTTGATACTATGAAGAATATTCATCCAATTTATAACATTAAAGTGAGTGGTAATTATATATAACTGTACCAGTGATTATCATACTTCTTTTAGCTACAGAAACCTTTCTTGAAATTAAATGTTTTATGAAATTCTAATGCACAAACAGATAAAGCAGAGCTATTTTGGGTAAATTAGGGGTAGACTTCAGCCTACTTAATTCTACCCCAGTTTTGTAGGTACTTCTTAGAAGCTCTCTGTGGAGCACAGTGTGAAAACTACTGAAGGGGATACTGTAATATGTTATATAGTTGTAATCAATGAAAGTAAGCTTCACAGAATCTGTTGTAGATCATATCAATCCAGTTTTCTTAGATTATGAACCCATGTATTTAAGGATATGATCTTTCGGAAATCTGCCTTTTTCTATTAAAATCTGGAACATCTCATGTTGCGTTAAAACCTTTTTATGAATTTAACACTCAAATTGTAGCTCCTTTGAGAGAGAACTGTTATATCCCTGTGTGCACAAAGTTTGATTATTCTTGGAAATGTAACCATGGTATATAGAACTATTTTATGATGGGTTTGTTGAGCAATCCACTTAAATTTGATGAACTTAAGTTATAAAGTCACTGTTAGATTGGGGGAAAGTGATTTTGAGTTACATTGGGATATTGGGATATTGCAGACAAAAACAAAACTATGTGTCTGATCCCTGGTTTGCATCCTCTGATGTTCCATGGTCTGAAATTTAAATGGAATAGGGAAATGTGAAAATACTGGTTTTCTGTAATCGTGAGAAAGTTTACTTTTGTCTTTTTCTGTGATATTTCAGTTGCTACTGAAAACTTCCTGCTTGCAGGGAACATCAGCTAATTAAGAGCCCTCCCTGCTTTTATAAGTGGCATTTTAAATGTTTTAATGAAATAATGGTTGAAAATTCAGTTTTATTTTTGTCTCATTTTAACAATTCTGCATTTTGTAATTAAATTTCTAATGGTTTTCTAATAATTATACATGTTTGTGATAACCTACCTTTTTGCTTATGTAATTGGTTTAATTTCACCAAAGAAACTAGGAACTGTTTCTTTTATTATTTATAGAAGCAATATTTATAATGTCTGAGTCTGACAAATGTGTGACTTTGGAAAGTAAAAATTTTTACTTTGTTGCATGACTAAAGAGCTTAATGATTAAGAGAGAGTTGGCAAAAGATTCTGAATTACGATCACAAAGTTGGGAGAGATTTTTGCCACAGTTCAAACACAAAAATGTGAATAAACGCAAGGAACCAAAGAAAAAAACTGTTAAGAAAGAATATACGCCATTCCCACCACCACAACCAGAAAGTCAGGTTAGTACTAAATGTAGAACTTCATATGAAGGAGAATCTATTTTAATGTATTTGGTCAGAAACTTTATTGAAAGTATTTCAGGTGGGATATGTGTATATATATATATTGTGTGTGTGTGTGCAGAGCTATAAGAAACTGAGGGTAAATATAAATAGGCATATTTTGAGCTGAGTGCATGGGGGTGTGCAGTGGGGCGTTCACATTGATTATAAACTGCATCCAGGAGGTTTGTGACCCTGTAGCCACTGTAAATGTTCCATGGATAAAAGTTCGTTTAGTCTGCAATACTCTTTTCTCTGATTTGGCAACATTATTGTGACTGTGTGCTCTATGGTTGTTCTTGTTCTGAAATCTTAAATTGTAAATTGTAACACCCACCGTTTTTCTAAGTTATGATTCCTTTTGTCAGGTGTCTTCTGCTTCATTTCCTTTCCCACCATGACCAGTTTCCATTTTGTTCTTGCACATCATTGTTTTGATTCATGCCCCTTTTTACTTCTGTCCCACCTTCTCAGCAAAGCTCTAAAACTTGGATCAGTCTAAAAACTTGACTTCTTCCTTGCAACGTGGCTACCAAATTAAGTTAGAGAAAGTTTTATCTTTGGATTAATTTCATTCAAAATTCATGTTTCCTCTTAATTCTCTCAGTGCCCTCCCATGTTTAGCATATGACATTGCATTTTATTGAAATATTTGAGACCACCAGATAAGAACCCCTTTCTGTTTCCTCTTCTCTCACGTATGGGTTTTCTTCCACCTGCATCAGCCTCTTCTATGTGTTCTTTGAATTCCATCTTCACCTGTCTCCTGGGGGTTCTTGCTTCATTATTCCCTTCCTTGGCTATATCCTAAAGCCTTCCCTTTCTACTTCTGCTCAGCATGTGAACTCATTGCTTTCTACATCTCTTTTTTCCACAACCATGGTTGGAGTCTTTCAGGGAAGATTTGTGATTGACGGGGAAAATGATGATCATAGTGAAAAAACAATGGAAGTTTTGGATCATGGAGGAAATTGATAGTAGTTAGGGGGAAAGTGGAGTGATGCAGTCATTAAACCATGCTTCCATAACACCTGCCTTATTTCTTATGGCCCTTTCTTGTAGTAATTGACTTATCTTTCTTCTGTAGCTGTGTAAGCTTCTTGAAACAGTGATGTCTCGATTGACTTGTTCTTAACACTTAATTCATTATGTGACTGGGCGAGTTATTTATCCCATCCATACTTAAGTTTCCCCATACCTAAAGTGGGAGTAATGGTAATACCTATCTTAAAGAATTGTTAGTGAGGATTAAATGAGTAATTATAAAGAGCTTAGAACAGTGCCTTAGATATAATAATGCTATGTAAGTGGGAGACAGGTCAGTTATACACATTTTACATGTTGGCTGTATATTGAATGAACAAGCTGTTGCTTTTGCTAATTAGTCACCAATTCCTGATAGTTCTGGCTTTTATTCTGCATGCCACTACCTTTATTCCAGGCTCTCATCTATTCTTCATTCCTCTCCATTAAAATTATTCTTTGGTCTTTACAGTCTTCTCAGAAACCTACAGTCATTTCTAAATCTTATCCCTCCTACTTTGTCTGCCATTGAAGCTTCTTCAAATTTTCCCCAAAACTCTCTCTCCAGTTTCTTCTCACACTTTTCTGAATCAGTGACCTTCCATGCCATATCCCTGAACTACTCTGGGTTGTATTCCATGGAGGTGCTTTCCTACCTCCACACTTTTGTGTATGTATTCCCCTCAGCTTAGACTCTGTTTCCTTTATGTCACTACCATTTTTATTAATAAATCAGTTTGACCCCATTGTTTTTACCCTAAGGATATTGTGACTTGCTTAGGACATGACTTCTCCTCTACATTATTTCTGATGTAATTGTAAATACCGTTTTCAACAGATCGATAAAGAATTGGCTAGTGGTGAATACTTTTTGAAGGCAAATCAGAAGAAGCGGCAGAAAATGGAAGCAATAAAGGTACGGCACTTTATGTCTGGCTCACATGAATAGCAAAGTTCATAGATACTTGAATTATTTAACTATAAATACATTTAACTGATATATTTTTTATTTATTAATGTAGGCTAAACAAGCAGAAGCCATCAGTAAGAGACAAGAGGAAAGAAACAAAGCATTTATTCCACCTAAGGAAAAACCAATTGTGAAACCTAAGGAAGGTAATGCTTTCTATGATGTAAAAGTCTTTATTAATTAGGAAAAGTAAACCCATAATAAATTTGTCTGAATCTTTTTAAGAAACAGTTGTATCTTTTCATCAGTTCTCTTAGCATTTCATTAATTACTAATCCTAAGGACAAGGGATGGCTGAGATAATTTATAATTTAGAGGCAGCTAATGCCTATTTCAGTGCAAACTGGATTGACAGTCCTCTCCTGACCTCTGGTCTGTGCTTGGAAAAGACTCTTTGTTGTGAAAGATACAAACCCAGGGCAGCCAGTGCATCTTCTGTAGAAATGCAAGAAGATCCCTGAGCTCTGCTGTCATGCCTCTCAAAGAGGAATTATCAGAAGTTGTACTTTTTCTTCTCTTTATGTGATCTTGGCTTAGAGTTTGGCTTCTATATCGGTAACATGGATTTCTCATCACCTTAGACTAAAGGATGCTGACAGGTCTTATTCAGGAGCTATTAGTGCGAAAGTGATTGTGGTTTTTAAATGGCAGAAATCACTTTCGCACTAACCTAGTATTTAAAAGACACTAAGAGAAAACATTGTCATGCCATTTCTTCTGATGCATCCTCTTCTGCATTTTTTTCCCCTGTGGTAACACTTATCCTCTTCCTAAAGTAACCCTCCAAAGTGAACAGTGACACACTGAAGGGAGAGGGCTCACCAGCAATATTGTACATAGACTGGGTCAGAAACAGATATAATACATTATTATTTTAATATATTGCTTGTTAATAGCTTTAAAAATACTACATTCTATGGTAGATTATTGGTTATATAAAAGGTAGAAATGTCATAAGTATTATAATTTCCAGTCTGTAAAACCTGTCAGTTGAGTGCTTTGAAGGTACTCAATATACTCAATAGCTAGTTACCCTAATTTAGTTTCTCCACACGGTGGAGGCTTTAACACTCTGTGCTTCTCAGGTTGCTGGGTAGTTTGATGTTTTATCTTATGATTCTTTTATGCTGTGATCCTGTACTTTGAATGGTAAGAAAAAGTTGCATTCTTTTTCACTGCTTCCTTTCTCTATTTTGTTCACACTTTTGGCATTGATTAGATAGTTGGCTTCTATTAGGGGGACTTCCACACACTCTCAAATTATTGTCTTTATTACCAAAATGTTGTTAAATATACCAAAATCTTGTTAAAATACTATTAATTAGTCATTCATTGAATTAATATTCAATGAATTAATCTAACATTAAATGAATTAATTCATTGAATATTCAATTAATATTGAATTAATATTTGGAAAACTTTAAATTTTCGTTTTGATATTAGAGGAAGTAGATTTTGACCTCTAGCTTAGGGTTAGCTGATTAAACTTATTGAGAAGGGATACATGTAATTTTAAATTATTTTAATGTGCAAGATGGAAAATAATGACTCAGAAGTTCCAAAATATGGAAAAGAATGTAGGTAAAATAATTTAGTCTGAAGTAGGATTTAAGGAAATAGTCTTAATATAGTTGAATCCAGTAATTGGTTCAATTATGCCATTTATGCCATTTTTATGTATACTTGTACTAATATATAAAGTATTTTATGATTTGTTTTATCTTAATCTGAAGAAATTTCTAACTGCTTTAGGCAAGTGTTTTTATATTTTATACTGTGATCACCTTTCAATTATTCAATTATAAGAATACTCTGAAGTTAACTGCCTTAAACATATATTCTTTGTTAAACATATATTCTTTGTTTTACTTGGTAAAATCTAAAGTATTACATGTGTTGTGCTTTTAATTTGTCTAGCTTCTACTGAAACTAAAATTGATGTGGCCAGCATCAAGGAAAAGGTTAAGAAAGCAAAGAATAAGAAACTGGGAGCTCTTACAGCTGAAGAAATTGCACTTAAGATGGAGGCAGATGAAAAGAAAAAGAAGAAAAAAAAGTAACATACCCAAAACTCCTTGACTAGAACTATCTCCTTTTGTAAAGGATTTTGAGATATCAGGCATTAGTTGCCTTATTTGTGAGAAATTTTCTGAGGGCTTTTTTTTTTTTTGGTGGTGGTGGTTGTTCATAGAAGAGTGTTCTTTATAAATTATATTATTATTGTATTTTTTGAAAAATTTATACGAGAAAGTGGTATATAAGTCTTTGTATACATTACGACCATTGTGATTATCCATTAAATCCAGTGTCTGATGCTATTGGTTAGTAATGATGTCCCAGCATTTGATGTTCCCTCTCTAATGATAACAAGTAAATATTTAGGTTTATCCCTTTTGAAAGTTTGGTTTTACTTTTAACAGTCCATGAACAGAAAATTAAGGCCTCTAAAATCAGATCCCCTAGTTACTCCTCTGTTCTGAATCTGGGGAAGTAGTAAACCAAAAAGACAGGGAAAACCAGATATTTAGAGTCGAAGCAGCATGCAAAAAATAATAATGTTTTTAACTAATGAAGGCTACTGGAGTTACTAAGAATCACCTAAAAATGTGCTACTGTACCTTGCTCATTTTGCAGATTTAGAAGCTGAAACATGGGTTAGGTTACTTACTAAAAGTCCACCTGTGGCAACCTGCAAATAATGCTTATTTATACTAAAGATGAGTTTATCTGATAGAGTTAGGAAATTTCTTCTTTTGAGTAAGAGTATTGCTATAACATATATTTTTTTCTGAAATGTTTTAAAATAGAAGTACACCTAATTGTTATTGGTTAAAAAAAAAGCCATATGTGAATGAGGTTGGTTTTTGGGTTTTTTCTTTCCTGAATTGTATTAGTCCAAAAGAACTAAATTAGGGTACTTGTGCTGTACCAAAATGGTAATTATAACAGACAGTATTAGAATTACTGAATTAACAATGAGAAAGAGAGAAGTGTATCTGTTACGTGGATATATGGGCCAGCCTGGATATACAACAGAGTAGTAACCTGTGAAACAAACATAGAATATCCTCTTAGACATTGTTCCTCATAATGCACTGACAGAATTCACATAGCTCTTAATGAAACAATTTAAGATTGATGTACGTACGTTTGACTTGGTCTCGCTGTCGGTTAACTGTAAAGTTAGGGGGAAGAAAGAAAAAAAATTAAAAGGGTAGACACAGTTGAGAGTTTTATTTTAAAAAGCTAAGTCTTATAATTATGACCATTAACTTGCTTTGGCTTTATTGCAGTGACTTTCCAAGTTTAATTATTCAAAACTTTTTGAACTGACTGAATTAACTTGGTATTTTTAAGTTGACTTTTTACATAAACTTTATAAACCTTTTATAAAAAGGAAACTATACCATTACTATAAATGGAAAATCATTTTACACATCATACCTAGCAGGTAATAAAATTTAAAAAATAAAAATTAAATATTAGAATGTGAGAAATTTATTAAAATATAGTTCTAAAAATAAGTTTCTTCCTGAGAAGAATGATACTGTTTATGATGAATCCATAGTGAAAAGACAGTGACCTCTCTTTCATCCAGTCTAGTATATCACTAAATCATCATTACGATGTTTGGCTATCAAGTCATTAATTACTGTCCTCCTTTCACTGAGCTTTATTCAAATTTTGACAATCAGAGCACTGGGAAGAAATAAATTCCACAACTGCCTTTAGCCTTCTGGATACTTTCTTTTATAAAATAGAAACCTTTTCCACACCAGTTCTGCAGCAGTCGCTATTAGATGCTCGTGGTAGAACCCATCAATCATCTGGTCCTCTGGGTACTGGTGAGCATCCCTGGTCTTCATACCTGTGAGTGGGCTTTGTGGTGAATTACTGTAAATATGCTACCCTCACTTTTCTTGGCAGTTATGTCGATGAAATCAAGAGTGTGATGTTCTAGTTATTTTTTTTTATATATATTTTTAAATGTTCAATATTCAACTATTGAAACAAATGTACATCTGTGAACTAGCTAAAATCATCTTATGTACCACTAATATGCCCAGCACATTTTGTAAAACAGTCCTGATTTGGCCTCCAAGGGTATTTATTGAACTACCAGCAGTATCTAGGAGACCACGAAGGAATACCACGAAGGAATTTATGCTCCAGTGCTTGCCATAATTTGTCTGAGAAGGAATCTGTTAAATAAAAGCTTTTATCCTCTAA
>ATF3	chr17	28808160	28819771	+
ATCTCAGGAAACAGGCTCGACAGCTGGAAAATGAACTTGACCTGAAACTAGTTTCCTTCAGCAAACTATGTACAAGTTACAGTCATAGCAGTACCCGAGATGGAAGACGCGACAGGTATAGGTACTACCAGATTCTGTCTCCTATGCCTTAACTGTGTTTTTAAAGCATTAAAAAATAAACTAAAATATATAACTTCTGTAAGTTGGTCTATTGGTGAATTTTTGGTGTTTTGTTTTGCCATTCATTGTTTTATTTTTTAGTGACTTATTAAAATTCTTCTGAATTCTCGAGACTAGCATTTATTTGGAATCCTTAGGCAAAGATTGTTACAGTGTCAGAAGAAACCTGCTAGAACTTCAGAATAAGTTTGTATCAAAAATATAAGTGTCTAATTCAGCCAGTGTAGGGAAAAGGTGGCTGATTTGCCCGTGTGGCATGTATTTCTTGTGTTTTTCAATTGCTAAATGGACCTGTGGATCTACCCAGGTGCCAGGTATACATACTGCTTTTCTGGTGTTTATTGTATTAGAGGGTATCTAATGCACTGTGTATCCTTGTTATTAATTATCAAAGCTATCTTTAATTTTGGTACTTTTTTGGGAAACTAGTGTATTACCATATTAAATGTATGGAAAATACATTCTTATCTTTGAAGCTTATGCTCTCTGTAAGTCATCCACTTGTTTCAAGAAAATATTGGGAGTAGCCAGGCACAGTAGATGACGCGTGTAATCCCGGGACTTTAGGAGGTTGAGGCGGATGGATCACTTGAGCCCAGGAGTTCAAGACTAGCCTGGGCAACATGGTGAAACCCTGTCTCTAAAAAAAATAGAAATAAAAAAAAATTTTTTAATTAGGCAATATTTAAGACAGTTACAAAGAATAATATCATGAACCCCCATGACCCTATCTCCCATTTTTAAAAAATGATAATTACTCATTCCACTGAAGCCCCTTATGGCACCCCACTTTCTCCCACCCCATAATCCACATATATTCTTACTGCATGTTTATATTCCTGAGCAATTCATAGTATTCTATTATGTTATATAGTATATATATAATATAGTTATTCTACAACTTTTTCTTTAACATTTTTGAGATTCAGCTATGGATTCATTTAACTCTGGTATATTCATTTGTAATTCATATGTAGTATTTTATGACTATCACAGTTTAACCATTTGATGATGGCCATTGTTTCTAATTTTTGCTAATTAATAATAATTTTGATAGCTGACATAAGAGTGTTCATTATATGTTAGGTAAGAGCTTTCTATAAATGCTGCTGGGAACATTTTTACGCAGAATGTTTCTATATACCTAGCGGTGAAATTGCTGGTAGCAGAGTTGTTGTTAATCCACACTTATTTTACATACTTTTTCAAAGATTAGAAGTGAGTAGGATATTTGTCAGCTAATAAAAACAATGAAATCTGAGCTTAGATTTGAATCTAGATCTATCTCCAGAGCCCACACTCTAAACCCTACTATAGTGTATACATTTGAACAAAAAGCTGATTTCAACACTATAGCCAAATTACTATTTCTTTTTCATAAGGACTCCTTGGTTGTAAAGGCAGCAAGGCCAACATTGACTCTAGGATCTAAAAATAAATTACTAACACATCAAATAGATTGCATTGCTTTGGGCTTGGCTTTATTTAGCAAGTAAAGAGAATGAAGAATGTTCTTTCTATGCATTTTCTATGTTCTGTGTGCTTCATGAACTAATACTTTTGTTATTCCTCTAAAGGAAAAACTATCTTGAAAACATTTCCCAAGAAATTCTACCACAAACTGAAACTGGCTTTGTAGAATTACTTCAGCCTAACTCCCCTTCTAAATAAAAACCTAAGGCCATGAGGATCAGGATTTGATGTCTATTCTAAAGTGTCTTGTTTGATGCCCAGGTTGGAAGCATGTCACTATGAGTCAACTAAGCAATAACTAGAATATTATTTATTCCAGGCATCTTTCTTTCTTTTTTTTTTTTTTTTTAACTTTCTGTATTTTGAGAACTTCAAGGTCTATGAATCATTACCCACCTATAAGATGAATTAAATTTAACTGAATCCCAGTATTGTGAAGAATTAGTGTTTGGCCATTTCCCTTTACTCTTACACTGTCCTGATGAATATATGAATACAATGAGTATAGAATAACCAGTAGTAGAGATTGCTCTCGTGTTCATTCATTTATTCAGCAGAAGTTTAATGAGCATCTACTATGTGCCAGGCTGTATACTAGGTGCTAGGCATATATCTATGAATAAGACAGAGCAGTTTTTTCCTTCCTTCATGAAGCTTTAATTCTATTGGCATATTGTTCTTTTTCATATATCTGGTAGAGGAGGATTTATATTAGTAGTCTACAGAGCATTTATTTAATACTTTTCATTTGCCACACCCAGGCACTGTCACAGGGTAGCACAAAGTCTTCAGTAAGATTGGAGACTATAGTCATTGCCTGGGCATTTATCTGTGTCCAGTATAACTCTGATCTGTATTGAGCTGCTCATCAGATGCTAATACATACCTAACCTGATGAAGGTTAGTGGTGTTTTGGAAAAGGCAAAAGAAACACTGAGGACAGGTGGGTTTAGAATTTGAATCTGTCAAACCTAAGTTTCACTTGTAAAAAGATAGATTTTTGACTATTCAGATTTGAAAAGGCAATTTAACACAATTCTACAAAACAAAAGGATGATTGCATACTGTAAGTGAAAATGGAGAAGATTAGTACCAAAGCATGCAGGACATGGCTGTATATATTGGATTTAAAGCCAGTTCCTGAGTATTCGTTAGCTAGTTATCCAATCTGTGGATCATTTAAACCTCAATCTTATTTCCTCTTGGTAAGAGTCAAGGAAAGAAGAGAGAATGTAATGTTGAGGTTGAAGGAACCATAATTCCTTTGGGGTAAAAATGTAAAAGATCGTTTCTCACAGACCCTATATAACATAATCCATAATTCATTTTATGGCTCCTATTAATCACCTTATTATTTTAAGTATGTTTTAAAGGACTGATTTGAGTAATGGATCCTCTTTAACTGAACTTCTTTTTAGTTCTGATACAACACCCCTTTTAAATGGATCAAGCCAAGACAGAATGTTTGAGACAATGGCGATTGAGATTGAACAACTTTTGGCAAGGGTAAGTGCTTTCTGTTAAATGGCTATTTTGCAAATAACTGTATACTTGTTACGTAGGATCCTGGATTATATTGAGACAGACATGTTTATTGAAATTATCCATTCCATTCAATATGTGTACCTCCCCACACCACTTGAATTTTGATGACAGCCATTCTCAGGTGATATGATGTTATTTTGGTCTTTATGGATTATGTGGGGGAATGCTGAATTCTTACTTGCTCTCTTGTTTGTTTTTTGTTTTGTTTTGTTTTGTTTTGTTTTGCTGTCAACCAAAAGGGCATATAGGCAAATAATTTGCTTTTAGCTGTTTATAGTGCTTAGTAAAATATTTTGATTGTTTTTTTTTTCTTTATTTCTAGCTTACAGGGGTAAATGATAAAATGGCAGAATATACCAACAGTGCAGGTGTCCCCTCCTTGAATGCAGCCCTGATGCATACATTACAGCGGCATAGAGACATATTGCAGGTAATATATTGGGCTCGAGATGTTTTCATTATCACAGGAGTTTGGGTTTTTTTTTTTTTAATCCCTGCATTGGATATGTGCACATATATTTAAAAGGACAAAGAGAAAAATCTGAGAAAATAAATGCCATGCTAAAGGGACTTGTTTTACTTTTTTTTGGGGTCACCATTATAAAATTCTGAAAATATCTAATAGCTCTTGCTATTTCTTGGCGAAGTTGAGTAATATTCATCACTGGGTACATATACTTCCACTATGGGAGACCTAGCTAGCTAGCTGTAACAGTGAAATAGCCAATGGTCATGTATAGACAATAACGTGGTGGGTAAGCGTGTACTTTCAGCTAGCTTTGAAGATAATATGGAGGGGGAATTATTTACTATACTTAGTATATTGTTTAAGAAAACAGTAAATGTGTATGCACCAATAAAACTAAATAAACTTTTAAAGATTTAAATGGAGGATATGTTAAAAATATGGTAGTACAAATAGGAAGGCAATTTTTTTTTTTTTTTTGAGATAGGGTTTCTCTGTCACTCAGGCTGGAGTGCAGTAGTACAGTCACAGCTCACTGCAGCCTCAACCTCCCAAGCTCAAACAAGCCTCCTACCTCAGCGTCCTGAGCATCTGGGACCACAAGCACATGCCACCACGCCTGGCTAATTTTTTAAAAGCTTTTGCAGAGACAGGTCCTTGCCATGTTTCCCAGGCTGGTCTCTAACTCCTGTGTTCACGAGGTTTTGCTATATTGCCCAGGCTGGTCTCTTAACTCCTGTGTTCACAGGTTTTTGCTATGTTGCCCAGGCTGTTCTCTTAACTCCTGTGTATGGGCAATCCACCCCCTCAGCCTTCCAAAGTGCTAGAATTATAGGCATGAGCCGCTGTACCCAGCCACAAATATTTTTAATATTGAGAAAAGTCAGCAACTATTTCTAATTTTAAAAACTGTTTTTAAAAGTAGGAATAGATGGCCGGGCGCAGTGGCTCGTGCCTGTAATCCCAGCACTTTGGGAGGCCAAGGCAGGTGGATCACCTGAGGTCAGGAGTTGGAGACCAGCCTGGCCAACATGGCGAAACCCTGTCTCTACTAAAAGTATAAAAATAAGCTGGGCATAGTGGTGGGCGCCTGTAATCCCAGCTACTTGTGAGGCTGAGGCAGGAGAAGCTTGAACCCAGGAGGCGGAGGTTGCAGTGAGCTGAGATTGCACCACTGCACTCCAGCCTAGGCTACAAGACTGAGACTCCATCTAAAAAAAAAAAAAAAAAAAAAGTAGGAATAGAAAGATACTTTAATACAAAAATGTATTATCGGGTTAAAAGCTAGCATTGTGTTTAAAGAGAAAGCAATAAAAACATTCCCATTGTATGAAACAAGACAAGGATACCCATGATCGCTACAAATGTATAACGTTGTTTTTTAAGTTCTTGATGGTGCAATTAGACAGTAAAAAGAAATGAAATGTATGCTGGGCATGGTGGCTCACACCTCTTATCCAAGCACTTTGGAGGTCTGAGGTGGGCGGATCATTTGAGGTCAGGAGTTGGAGACCAGCCTGGCCAGCAGGGTGAAACCCCTTCTCTACTAAAAATACAAAAATTAGCGGGGCGTGGTGGTGGGTGCCTGTTATCCCAGCTACTTGGGAGGCTGAGGCAGGAGAATAGCTTGAACATTGAACCTGGGAGGTGGAGGTTGCAGTGAGCCGAGATTGCACCACTGCACTCCAGCCTGGGCAACAGAGTGACTGTTTCAAAAAAAAAAAAAAAGATGTAAATATTGGAAAGGAAGAGGCAAAATTTCTGTGAGGTAGCAGGATAAAATTATATGTCTAGTACACGCAAGAAAATTACCTGATAAAAAGTTAGAAACAATTAAATTCAGTAAGATGGTAGATCACAAAATGAATACATAAAAGCAAATAGTTTTCCTATTATGATAGGAAATAAATGATAACCTGTTAGAAAATACAATGGAAGAAACTATAAAGCATTTATATATGAATTAAATAAGAAATGTGTAGGACTTGTATGTGCAGAATTCTACTGAGGGACATAGAACAAGATTTAAGTAAAGGAAAGAATCATTCTGTTTTTGGATAGGAAGACTTTCGTCTAAATTGCATGACATCCCAGTGGAAACAGCAGGGTTGTATCGTTGTTTGTTTAATTAAAAACAAATGACATAATGACACCAAAGTTCATTTGGAATCATAGACATACAAGAACAACCAAGAAAAACAACCTGAAAATGAAGATAAGTGGTAGAGGGTTCCTAGTTCTACCAGATCTTAAAACCTGTTAAAAAGCTGGAATAGTTAAGACAGTTTGATACTAGAGAAAAAAAATAAATAAATAAAAACAATTAAACAGAGTTTATATGTAGACCCAATTATGTTTGGAAATTTTTAGTTTCTGATAAAGATGTTGTTTAAAATCAGTGGGGCAAAGAGAAATTATAAAATAAATGGAACTATAACCATTGCTTAATTATTCAGAGATTTTAAAAAAACAATTCTATCTCAATCCTCACATCCAGAACAAATTCCAAATGGATCCAAGAAGGATAGAAAAAGAAACCATAAAGCAGAGGTGAAATTTGTAAACTTTGGAGCAGAAAGGACTTTCTAAATAAGACTTGATACTGGAAACCATAACGAATGGCTAATTTGCTTACTACACAGAGATATAATAGAAATAAGAAAAAGACAGTAGGAAAATGGACAAAGGATATAAAATTGCTTACAAAAAAATGAATGGCCAAAACTATAAAAACATTTTCAGCAGTATTTCCAAATAAAAATACAGAAATCTAAAAGAGGTGATTTTTCACATGTCAGATTAGCAAATGTTGAAACATTTATAACCCATTATTGGCAAGAGTAAAAATTTAAAAAGGGTACTCATATATTGCTGGTGGGAACATAAATTGATGTAATGTTTATAGAAGGCAGTTTAGCACTACCAGAATTTAAATGAATGTGAGATTCTTTGATCCAGTTATTCTTTTTTTTTTTTCTTGAGACGGAGTCTCGCTCTGTTGTCCAGGCTGGAGTATTGGAGTGCAATGGTGCGATCTCGGCTCACTGCAGCCTCCACGTCCTGGGTTCAAGCGATTCTTCTGCCTCGGCCTCCCGAGTAGCAGGAACTACAGGTGTGCGCCACCACGCCCAGCTAATTTTTGTATTTTTAGTAGAGATGGGGTTTCATCATATTGATCAAGCTGGTCTTGAACTCCTGATGTCATGATCCACCCACCTCGGCCTCCCAAAGTGCTGGGATTACAGGCATGAGCCACCGTACCCAGCCCTGATCCAATTATTCTATTGCTAGTCATTTACTCCTTTTTTTTTTTTTTAAGCTCTGTTGAACTTAATAGACATTTACTCTTTAAATATACTTTTTTTTTTTTTTTTTTGAGACAGAGTCTCACTCTGTCACCCAGGCTGGAGTGCAGTGGCGCGGTCTTGGCTCACTGCAACCTCTGCCTCCCGGGTTCACACCATTCTCCTGCCTCAGCCTCCCGAGTAGCTGGGACTCCAGGCGCTCGCCACCATGCCCGGCTATTTTTTTGTATTTTTAGTAGAGATGGGGTTTCACCGTGTTAGCCAGGATGGTCTCCATCTCCTGACCTCATGATCCGCCTGCCTTGGCCTCCCAAAGTGTTGGGATTACAGGCGTGAGCCACTGCGCCCAGCCTAAATATAGTTTTTTTTAAAATAAAAGAGTTCAGTTTAAAAAATATATGTAAGAATGTTTATTGGCAGTATTTTTTTTTTTTTTTTTTGAAACAGAGTCTCGCTCTGTTGCCTAGGCTGGAGTGCTGTGGTATGATCTCAACTCACTGTAACCTCTGCCTCCCAAGTTCAAGTGATTCTCCTGCCTCAAACTCCTGAGCAAAGTAGCTGGGACTACAGGTGCGTTCCACCACACCGGCTAAGTTTTGTGTTTTTAGTAGAGACGGGGTTTCGCCATGTTGGCCAAGCTGGTCTCGAACTCCTGACCTCTAGTGATCCGCCCACCTCAGCCTCCCAAAGTGCTGGGATTACAGGCATGAGCCACCCTGCCTAGTCTTGCAGTATTTTTAATAGCAAACAAAATGAAAACAACTAATGTGTTTATCAGTAGGGAATTTATTAAATTGTGATAGTCATAAGATAATATTCTATGCAGCTATTAAAAAGAATGATGTAGATTTCTTTTTCCTAATATGGAAAGATTGCTTGATACTTTATGAAGTACAAAAAGCAAGGTGTACATCAGAATGTATATTATGACTTACTTGGCAAAGTGAAAGAAATAATAGATAAGCTTGTATATGTAAAAACATATTTCCTGGCCAGGTGCAGTGGCTCACGCCTGTAATCCCAGCATTTTGGGAGGCCAGTGTGGGTGGAACTGTTGAGGTCAGGAGTTCAAGACCAGCCTGGCCAACATGGTGAAACTCCATCTCTATTAAAAATACAAAAATTAGCTGGATGTAGTGGCACGCTCCTATAGTCCCAGTACTAGGGAGGCCAAGGCACTAGAATCGCTTGAACCCAGGAAGTGGTGTTTGCAGTGAGCTGAGATGGCACCACTATACTCCAGCCTGAGCGACAGAGCAAGACTCTTGTCTCCAAAAAAAAAGAAAATAATAATTTCCTGGAAGAAAATACAAAATGATGGTAACAGTTATGAGGTATGGAGCAGAATGTTTTGTTTTCCTTTGTTTCACCTTTATTTCTTTTGGTGCTCTTTTAATATTCTCCTCCATGTTTATGTGTTACTTTTGTTTTTTAAAAGGTCAACAGGGACTCTGGGAGACAAGATTTTGATTTTCTTCTTTATCTACATCTCTGAATTTATGAAAAGTAATGAAGTACTTTTAACAGTGGTACAAAAATAGTAGAAAATGTTTAAAGATTATTTTGTTCCTTATAATTCTCTTGATTCTGTTCTTTTTTGTTTAGGAATTAAATTTTTTGTGAGAGCTCCAAAATGATGAAATTTGAAAATAAGCTCTATTAAGTATACTACTAAGTAAAAAGAGCCTCTCAAGTTTTCTCCTAGACTATTTGAAGTTATTTTATCTCAGAATTTTTTTCTTCTTAATTCTGCCTCGTAAGACAGAGTACTAGGAGGTACAAAGGATAGTGATTTAATGGCACTGTTTCCCTAGCACTGAATTATTTTCACTTGAAAGAAGTTGGTCACTCTTCAGGAAAGTAATTTTAAAGTTATTTTTACCTTTGGTTAATTTGATTTCTTAAATAGCAGTTTTCTTGACAAATTTACAGTGTGATGACGATACATAACTGGTTCAGTGAGATGAAAATCCATAATTAGCTTCTGTTGAGACTGGATGTTGATTTATTACAGGATTATACACATGAATTCCATAAAACCAAAGCAAACTTTATGGCAATACGGGAAAGGGAGAATCTTATGGGATCAGTACGAAAAGATATTGAGTAAGTTACTTTTTATATTATTTTGTAGAATATTTATTCAGATTTGGCTTTAGGATATGTTCACGGTTAATTGCAAATTGAGTGGCAGAACCGTGGTTGAGATTTTAGGGTTTCCAATTCCCATTTCACTGTCTTTTTAACATTGCTGCTACAATGTCATCCTAATCTACTTTTCCATTTTTATCTCATGCTTCCTCTTACTTTATCATTGGCTCCTGCCAACCTTGACTTTCCTGTCTTAATTCAAAGTCCAGCTTAGGTGGTTCTTCATGGTTCTCTGATCTCTTACCTCCCACCCTAAGAATTATAATGTTACTTTTATGATCCTCTGCAGATGTGTCAAAGAAAAAAAAATTCTTTAATTGTAACATTATCAGTAACTGAAGCTCCCTATGTTTCTCTTCCTGATTATCACCTATCCCCTGGCCCTCTCCCTTGTCCCAACAGTTACATATTACAAACAGTAATATGTACAAACTCACTCATAGCCTTATGTTAAATTATTTAAGGACTCCCAACATTCTCATACTGATCTCAATCTATAATTTTAAATATTTGTTTTTTTCTTCTGTCCCTTCACCTCACCTTTAATGATCTATTCTAGCATTTCATAGCATTTTTGGAAATTTTTTTACAACTGAACACTACTGACAAAGTTAAGTCCCATGGGCGTCTCATTGAAGCTGAAGATGTTCCAATTTGGAGCCATCTAATGATACCTGTCATCATCTCATTTGTGATAAATTATGTGATACATTTTATAAACTATGATACACATTTATGGTAAACTGTATATTATGTGTACTCTCGAAAACACTTTCCTAGAGATCCTTTATTTTATTGTAACAGTAACAGTTTCAACAGTAAGATTGTTGTAATATTTTTAGTCCTTCAGGACATTTAAGTCTTTTGTTTAATTTCCATGTAGTCCATTTATATATATGTTTTGAGGAATGCATTGGGAACCCATATAGGGGATGGTCTTTAATGTATAGACACTGAGCCCCCCCATAATTTGTGGGAATCACTAGAATGCAACCCATTGTAATAACTTGCTTTTTGAAAAATGGCCATAAAAGATATGTTCATCTATTCATTAAACTGTCTCCTGAGTATCAACTCTGAGTTAGTCACAGCAGAAGGTAGAAATGAAAAGACCGGCCAGGCGTGGTGGCTCCCGCCTGTAATCCCAGCACTTTGGGAGGCTGAGGCAGGTGGATCACTTGGGGCCAGGAGTTCAAGACCAGCCTGGCCAACATGGTGAAACCCCGTCTCTACTAAAAATAAAAAAATTAGCTGGGCGTAGTTGTAGGCATCTGTAATCCCAGCCACTCGGGAGGCTGAGGCAGGAGAATTGGTTTAACCTGGGATGTGGAGGTTGCAGTGAGCTGTGATCGTGCCACTGCACTCTAGCCTGGGTGACAGAGCAAGACTCTGTCTAAAAAAAAAAAGAAAGGAAAAGACCAATGTGGTCCTGTAGGAGTTTAGAATCTAGGTGCTAGAGGAAAGTATATGTAGTAGTTTACACAGTATTTTTTAATGTATTATATTTTTTTGGCCTCATAGCAATCTTTTGGTTAAGATAGAAATGATCAGTCTCATTTTACAAAACTAGGTATTGAGACACTTGTCTGAGGTGAAGTGGCTATGAAATGATTCAGTATAGATTTAAATCCAAGTCATCAGTCTCCTGAGTCCAATGTGTTCTTGGTTATATTATTCTGCTTTCCTTGGTGGTGGTTTCTCCTGTAGCACTGCCTTTCAGCCAGTATTTCAGTTTTAACAGCATGTTGGCTGCAGTGAGCCAACATTGTGCCACTGCATGCCAGTCTGGGTAACAAAGTAAGACTCTGTCTCCAAAAAAAAAAAATTGTTCCTGATACTTTATTATTAGTGGAAAACAGAAAAATTAAATTTTTGATAGTAGTGATAAGAGTAATTTTTTTGTCAACTTCAATACACTGAAGACCAAAATGGTTATCCTTAAGTGTGCCAAAATGAGCAAATCTTTAGCTTGATTTCAGTGTTCCTTAGGCTTCAGTTGGTGGACCACATATATTATTGTGAAAGAAAACATTTCATTTCAACAGCTTTCCCACCCTGTGTGCTGTGTACTAAATCAGTCCTAAGTTTTACTTCTACTTGGAGAAAAATGAAGATATCAGAGATAGGAGGTAAAGGAAAAGTAAGATTGTTTTGGTTGTTTGTTTCAGAATGTTGAGTTATTTTGGTGAAAAACAGTAAACTGTTGGGCCTAAATTAGAGATGCAGAGGCATTAATATTTATCTACCTAAAATAGATAACATTTTTCAGAGGGAAATGCAAAGGATTATGTACTTTCATTGTTCATTCAAAACTCTGGAGAGGCTCAATTTTTCTACTTTCAAGATCACTAGGGTCAGTCAATCTGATTTTGTATTCTCTGCCAAAAATGTTTTTAAATTTTCTCTTTTGTCCCAGGTCATATAAAAGTGGGTCTGGAGTAAACAACAGAAGAACTGAGCTATTTTTGAAAGAACATGACCACCTTCGAAA
>NR3C1	chr10	123724800	123727321	-
CTCACACATATGGGTGTAAATCCGCTAGAAGCTGAAGAACTCATCCGTGATGAAGATAGTCCTGATTTTGAATTCATAGTCTATGACTCCTGGAAGATAACAGGCAGAACAGCAGAAAACACCTTTAATAAAACCCATACATTCCACTTTCTGTAAGATTATTTTAAAAATCCAACAGACCAGTTATTTGTGAACCTTAAATTGCTTTTTCTTGTAGGGACAAAGATTATTTGGTATTGTAGAGGTGACAGTCATGATGCCGTTGTTTGGAGACTTTTGAAACTTTGATATGAAAGTTCATAAACACTAGGCCGGGTGTGGTGGCTCATGCCTGTAATCCCGGCACTTTGGCAGGTGGATGCAGGTAGATCATCTGAGCTCAGGAATTCAAGATCAGCCTGGGCAACATGGCGAGAACCCATCTCTACCAAAAATACAAAAAATTAGCCCGCTGTAGTGGCCCATGCCTGTGGTCCTGGCTACTTGGGAGGCTGAGGTGGGAGGATCACTTGAGCCTGGGAGGCAGAGATTGCAGTGAGCTGAGATTGCGCCATTGCACTCCGGCCTGGCTGACAGTGAGACCCTGTCTCAAAAAAGAAAAAAAAGTCCATAAACTCTAGATGTGGATGGAACCTTAAAGGATCTCTCATTCTGCTTTAGCAGAAAAGGCCAGAACCTCTTTACCAGTGCTCTCCTGGCTCCTTTGCTTCTAGCTCATGAGACTCTGGGTTTATCATCTTTAAAATCCTTATCATATAGGAGGATGATACCTCCTACTGAGGGTATCTTATGAGTCTCCCAACGTCTAAAGTGACATTTATTATAATACCCTGTTAGATGACCACTGACTTGTATTTGAAGATTACTTGTCACTGCCACATAAACTGTCCAGTTCATTTTTTAGATAGAACTCTGATTTAAAAAAAAGATTTCTTTATATTTGAATGAAGTTGGCTTCTGTCTTAACTTCCTGGCATGGTCCTATGGAGAAATTAAGAACAGCTCTTACTGGCTCTTCTCTAAGAGGACCTTCAAGTATACTGGTTTTGTTGCCCAGTAAATACTTTAGGGTAGCCATCTGAGTTGTTCAGTCCTTCTTTAAGTGGTATAGCTCCTGGGCTTTTGTCTTTTCTAATTTGTCTTTCTAAAAACCATTGAGATTGATAGTAGCTCGGGTAGAAGGCCTTGGAGATGCCAATGTAGTAGTGTGGTGTGGGGTCTGGCATCTATTTTTAATAAGACTTCAGGTAACTCAGGTGCCCAGAGCCATTTGTGTATGTTCTATTTAATAGGATGTAGTCCAAACTTCTTCATCTTAGGATAAAGTCTAAATCTTTGTTTTTTGCTATTGTACTAAACTCATAAATCCTAGGTTATAAAGATAAAGCCTTAAACTTTATCTCATCATCCAGCCCAATTTCCAGCCACAATGAAGTACTTAAAACTCTGTGTCTTTGTACTTGCTGTTCTCTTGGCCTCCAATTCCTTTTCATCTTTTCCATTCGGTAAAGTTTGTTTATCCCACAGGCCCCATCTTGGAAGCCTCCAGCAACTTCTCCAGACAGAGGTGTTAGCAGTGTAGGATCAGATTTCTCAACCACGTCACTCCCATGTCTGGGTAGATATCTCTGCCCAAGTGTTCTCATAGCACTTGAGCAGTACTCTCTAAGCGCCCAGGATCTACCATGTTGCTTTTTTAAAATTTGATTAATTTATTTTTTTATACTGCTCCTTGTGGAGCAGGAGTGTTCCCAGAGTAGCCCACCATGTTATATTGAAATGGATCTGTGTGCATAATGCAGCTGTCCATCTACATCGTATATTTTTGTCTCCTCAAGGGTAGGGACCACATGAGCCTTATTCTTGGGGCTTTGATCTCTACATGATGCAGACTTACATCTATTACTGTAACCCAAGTCTGCATGAGGGCAGAATCCAGAAGGAAAAGGAATCCCATGGCTGTGACTTGCCCTGTTATCCTAAGACAGATGTGTTCTGTAGTCCTGGGCTGGGAGCCTCTGCCTTGGCCTCCCCAGATCAAAGTCTTCTGACCCCACTGGAGCTTCCCCACATACATGTTCATCCTTCCCCTGCTCTTAGAAGTTGGCTTTGCAAAACAATAGGTTGGGTGGTGGGAAGATGTCACAGGCATATTCACTGGCCTACTTTACAGGGCAGTATGTAGGTGTCTGAGGAGGTATCTGTGGTTGAGTAAAGCTCCTAGGAGTTCTTTTAGAAATACAAAGAAGGCAGAAAGGCTGTCACAAACCTTATCAAGAGTCTTACTCTGATGTCAGCTTGTATATCACTGATGTCTGGTCTGAATTTGACTATACCATGCAAACTACTTTTAGTTAGTAAAGTTAGTTTGTTTAACAAACAACAGGCAAAAAAAATAAATGAAAGCATACTTTTCATTAGGTTGGGTTCAATATACGGAGAGTGCCCTGTGCCAAAGCCACGAGTTGATCGTCCAAGAAAAGTTCCTGTGATACAAGAGGAGAGGGCAATGCCTGCCCAG
>BCL11A	chr16	16103632	16110478	+
GCCTTGGGATTTTTGCTGTGGATCGTCTGCTGGGCAGACCTCTTCTACTCTTTCTGGGAAAGAAGTCGGGGCATATTCCTGGCCCCAGTGTTTCTGGTCAGCCCAACTCTCTTGGGCATCACCATGGTAAGTAGGAGCTGGCTGTGACCCCTGGGCCATCTGCTGGGCTCAGTGGAGACCAAAAGTAATAACTCGTAAGACTAGAATCATAGTTTTTTAAGGCAATGATCAGCTGGAGCTGGGATATAAATTAAATGTAGCCTTTTTTTTTTTTTTTTTTTTTTTAAAGACATGAGATCTCGCTTTCATCCAGGCTGGAGTGCTATGGTACCATCATAGTTCACTGCAGCCTCAAACTTCTGGCCTCAAGCAATCCTCCTACCTCAGACTTCTGAGTAGTTGGGACTACAGGTGTGTGTCACCACGCCCAGCTTATTTTTGGCTAATTTTAAATTTTTCTGTAGAAATGGGATCTCACTGTGTTGTCTAGGCTGGTCTTAGACTCCTGGCCTCAAGTGATCCTTCCAGAGCACTGGCATTATAAGCATGAGCCACTGTTCCCAGCCCCAGCTGCAGTCTTTGGATGGGGCATGTGTTGTCCAGTTTGCCACAGTCCCCACCATGCCCTATTGTCTTCCCTGCCACTGATTGAGTGGCAGATGCCCCCTTTTGTTGCGTTTGCCACACTTTGCTCTTGCATTGGCTACTTTGGTCACTTATATACTAACTGCCTGGGGTCTAATGGCCTTGAGTTTTCACTATCTGGCATAGGGGGTGGGTTGCTAAGCTAAATAGGAAACTGCTCTGTCCCGGGGGATACACAACTTAGTGAGTGACAGAGACAAGGAAACAACTTTATTAATTACAGCTGGTGTGTATTGAGCACTTACTATGTATGTACCTGGCAGTATTCTTGGTGTTTCACGTGTCTTGAAATTCATTGAATTTTCACAACAACCCTGTGAGATGGGTCCTGCTTTGTTCCCATCTTACAGGTGAGGAAACCAGGCAAGAGAGGTTAAGTGTCCTGCTCAAGATCACACCACTAATGTGCAGCCGAGTCAGGGGTGGGACCCCAGATGCCATGCTTTTAGCCCCTGCAACCTGCAGCTTCTGAGCCCTGAACAGAGAGTTCTCGGAGAGTGTAGCCCTTGAGTATTGTAAAAAGAGGAGGGAGGCTGGGCATCGTGGCTCATGCCTGTAATCCCAGCACTTTGGGAGGCTGAGGCGGGAGAATCACTTGAGGTCGGGAATTTGAGACCAGTATAGCCAACATGGCAAAACCCCGTCTCTACTAAAAATAAAAAAATTAGCCGGCGTGGTGGCACACGCCTGTAGTCCTAGCTACTCAAGAGGCTGAGGCAGGAGAATTGCTTGAACCCGGGAAGTGGAGGCTGCAGTAAGCCGAGATCGCACCACTGTGCTCCAGTCTGGGGGACAGAGCGAGACCTCATCTCAAAAAAGAAAAAGAAAAAAAAAAGGAGAGAACAAGTTTAAGGCAGGACATTCTGAGCAGGGTGAACAGTGTGTCCAGGGAGGGGTGGAAGGTTAAGGGGAGGATGCAGGCAGGGAGGACAAGGTGTTCGGTGAAGGAACACGGTGTGAAGGTTGGGGGGATAGAGTGGATGTGACAGAGGGGTCAGGAAAGACAACGTGGAGCCAGGTTGCCAAGGACCATGAATCTTTATTTTTCTAAATTAATTTTTCATTTTTTAAATTTTAGAGTCAGAGTCATACTCTGTTGCCCAGGCTGGACTTCACTGGCGTGAGATCACAGCTCACTGCAGGCTTGAACTCCTGGGCTCAAATGATCCTTCTGCCTCAGCCTCCCAAGTAGCTGGGAGTGTAGGCATGCACCAACATGCCCATCTACATTTATTTTTTATTTATTTATTTTTTTATTTTTCCCCCCGAGATGGAGTTTCGCTTTGTTGCCCAGGCTGAAATGTAATGGTGTGATCTTGAGTTGCCGCAACCTCTGCCTCCTGGATTCAAGCGATTCTCCTGCCTCAGCCTCCCGAGAGGCTGGGATTACAGGCATGCGCCACCACGCCCGGCTGATTTTGTATTTTTAGTAGAGATGGGATTTCACCATGTTGGCCAGGCTGGTCTCGAACTCCGGACCTCAGGTGATCCACCCACCTAGGCCCCCCAAAGTGCTGGGATTACAGGCATGAGCCACCACCCCCGGCCAGTTTGTTATTTTTGTAGAGACAGGGTCTCCCTATGTTGCCCAGGCTGGCCTCAAACTCCTTGTCTCAAGTGATCCTCCTGTCTGGGCCTCCTAAAGTGCTAGGATTATAGGTGTGAGCCACCATGCCCTGCCCAGACCATGATTCTATATAGCACACATATGTGCTGTCCACTCTCTGCCAAGAACTGTCCTAATCCCTTTATTAACCCTTTTACGTTGTAAATAAGGTAAGCAAAGTGTGGTACAGAGAGGAGAAGGACTGGCCCAAGGTCACCTGGTCAGTAAGTGGTAGAGCCAGCTTCCAGTCTAGGCCCCAGCGTGTAGCCTGGCACCTGCTTTACGCCTGGCTCTCCTGCTGGGTTTGATTCCCCTTTGTGTCCTCAGAGCCTGGCCCTGTGCCTGGCATGCAGTAAGCGTTCCATAAATGCATGGAGGGAATGAGAGAGTAAAGGGCTTTGCTTTGTCCTGAATTCGGGTCTTGGGCTCTGTGTTCTGGCAGTGGGGTATTAGAGTGGATTTTTTTTTTTTTTTTTCAATTTCACTATAATAGAGACAGGGTCTTTCCATGTTGCCCAGGCTAGTCTTAAACTCCCGAGCCCAAGTGATCCCTCTGCCTTGGCCTCCTAAAGTGGTGGGATTACAGGCATGAGCCACCATACGTGGTCAGCTGTTTTTGACTTGAGTAGGTCATCCTCCCTTAACATTCCTTGTTCCTGGTCTTTTTTTTTTTTCCTTTGAGGCAGAGTTTCGCTCTTTTTTCCCAGGCGCAATGGCATGATCTTGGCTCACTGCAACCTCTGCCTCCCGGGTTCAAGTGATTCTCCTGCCTCAGCTTCCCCAATAACTGGGATTACAGGCACGCGCCACCACACCTGGCTAATTTTTGTATTTTTAGTAGAGATGGGGTTTCACCATGTTGGCCAGGCTGGTCTCAAACTCCTGGCCTCAGGTGATCCACGTGCCTTGGCCTCCCAAAGTGCTGGTATTACAGGCGTGAGCAACTGTGCCTGGCCGTTCCTGGTCTTTTGATCGTTCATTTATGCCTCTGTCACCCTGGGGGAAACAGGGGTGATAGTCTGAGGGTTGGGGCTTTTGACTCCTCAGGGGACTCTGAGCTGGGCTGGCCAAGAGGTGAACTGGCCTGTGAGATCCTCAGCCTCTCTTTATCTACCTGAGATCTCTGGGATGGAATGGAGGACCACCAGCTCAGCTGTGAATGTGTCAGAAACATTCTGACTATATCCCAGGGAACCAGGATATGCAGGCACTGGTAATATGGGACAGGATGCAGCCAGCACATGTTTTTTTTTTTTTTCTTTGAGATAGCGTCTCACTCTGTCGCCCAGGCTGGAATGCAGTGGCATGATCTCAGCTCAGTGTAGCCTCCGCCTCCCAGGTTCAAGTGATTCTCCTGCCTCAGCTTCCCAGCTAGCTGTGACTAAAGGCGTATGCCACCACGCCTGGCTAATTTTTGTATTTTTAGTAGAGATAGGGTTTCACCATGTTGGCCAGGCTGGTCTCAAACTCCTGACCTGCCCGCCTTGGCCTCCCAAAGTGCTGGGATTACAGGCATGAGCCACTGCACCTGGCTGATTTTTTTTTTTTTATCCCTACTCTGTATCAAGCGTTGGAGACACAACCATATAGTCTAGCTGTGCAAACAGACATTAAACAAATGATTCCTCAAAAGGCACAAAGTGTTTGAACGTCTGCAGAGTGCTGTGTGAGGGTGAAGGCAGGGGAGCTTGGTTTGGTCTGGGGCATAGCCAGGCTTCTCTGAGGGAGGGATGGTGGAGGTGAAGCCTGAGAATGAGCAAGTTGTTAAAAAGCTTAAGGGGCTGAGGGCAGAGGACCAGCTGCGGAGAAAAGCACATGTAAAGTCCTGAGGGTCACAGGGAAAACTTGAGAGTTGTGTGTGGCTGGAGCAGAGATGGCCGAGGCAGAGAGCAGGGGCGATGGGGCAGAGGCTGACCCCGGGAACGTTGAGCATCAGGGCAAGTGGGTTTTGTTTTCTGTACTGGGTTCTCTGCCTGTTCTTTTAAATAAAGTTTTATTGGCATGAAGGCATGTCCATTCATTAACATCTTGTCTATGGCCACTTTCACACTGCAGTGGCAAAGCTGAGTAGTTTTGATGTAGTCTATGGCCCATGAAGTCCAAAATATTTATTACGTGGTCCATTAAGAAATAGTGTGGCTGGGAGCAGTGGCTCACACCTGTAATCCCAGCACCTTGGGAGGCCAAGGCAAGTGGATCACCTGAGGTCAGGAGTTTGAGACCAGCCTGGCCAACGTGGTGAAACCCCGTCTTTACTAAAAATACAAAAATTAGCTAGGCATGGTGGCGGGCACCTGTAGTCCCAGCTACTTGGGAAGCTGAGGCAGGAGAATCACTTGAACCTGGGAGGCGGAGGTTGCAAGTGAGCTGAGATTGCACCACTGCGCTCCAGCCTGGGTGACAAGAGTGAAACTCTGTCTCAAAAAAAAACCCAACAACTCCTGTCTTGTGCTTCTCTCCTCAGCTGCTTGCTACCTTTTTAATTCAGCTGGAGAGGAGGAAGGGAGTTCAGTCTTCAGGGATCATGCTCACTTTCTGGCTGGTAGCCCTAGTGTGTGCCCTAGCCATCCTGAGATCCAAAATTATGACAGCCTTAAAAGAGGTAAGTGGCAGTCTCCTTCCTCATCTTCCTTCAGTGGACCCGGAGGGAGAGATGCTGGGTCCCTCTGGCTTGTGTAGAAGTCATGCGTTGCCATGGGAACCAGGGGCTGGGTACCACATGCACCTAGCTTCTCCCTTGGTGACTTTCCTACCCCACCAAATCCTCACTAAATCAGCCCCAGCCTTTTTTCTAGCACCTCCTTTCCCCAGGGCCTGATTTGTCTGTGTTGCTCCAAGGGGCTCCCATGGGACCTCCAAGGGCAGGAGCTGTGGGCCGATGCCAGGCTGGCCCCATCAGCAGGAAACAGCAAGACAGGCGGCTCCAAATTTTGCCAGGCTGGGATGGAGCCGAGCCGGGAACGGTGTTTGCAGAGTGACTGTTCCCCTGGGGGACCCTAGGCTTGTCCTCGCGTTACCTTTGTCCCATCAGTTGCTGCTCTGGCTGGGGAAGTTGTTTACATTGGCTGCTGTGTGCTGCTGCTAGGAATTTTGAGGAGTGTGCACTTTTTTTTTTTTTTTTTTGCTGTTGTTGAGGCGGAGTCTCGCTCTGTCACCAGGCTGGAGTGCAGTGGCACGATCTAGGCTCACTGTAACTTCTACCTCCTATGTTCAAGCGATTCTCCTGCCTCAGCCTCCCCAGTAGCTGGGACCACAGGCACGCGCCACCATGCCCAGCTAATTTTTGTATTTTTAGTAGAGACGGGGTTTCACCACGTTGGCCAGGATGGTGTCGATCACTTGACTTCGTGATCCACCCGCCTCGGCCTCCCAAAGTGTTGGGATTACAGGCGTGAGCCACCACGCCTGACCTGGAGTGTGTGCTTTTGGAATAACCTGCTGTTCCTGCCATCTTGGAGCTAATTAGAGACTGGCATGAGGCAAAGGAAGGAAAAGAAGCTGAACATTTGACTATTGATTGCCTACATATTATTATGAGTGATAGCAGCTGATGCTGATTGAGTTCATGTTTTCAAAGTGCCTCGCAGGGGACTGTGTATGTGTCACGAATAATCTTCCTGACCTCTTGCAGTGACTTGGACAGAATTTCTCAGCCTCAGCACTAATCGACATTTTGGATTGGAGACTCGTTGGTTGTAGGGGCTGTCCTGTGCTTTGTAGACATTTAGGGGTGTCCCTGGCTTCCCCTGACTGGGTGCCATAACACTCCCAAGTTACCACAAAGAAGATATCCCCAGACACTGCCAGATGTTTCCTGGGAGGCAGAATCACCCCTGGTTAAGAACCACCGGTGGTTTATAGGTGGGGAATCTGAGGCACAGAAAGGTTAAATAAGTTGACAAGATCCCACAGCCAGTGTGAGAGAGCCAGGCCTTGATACAGCTCTGTTTCACTCCCAAGCCCTGTCTTCCTCCCATCAGGCAGCGGTGAGCAGTGAGACTACCCGTGATGGAGCCGGCTTTCTGCCATTACATCCCGGGGGGAGCTGGGAGCCCCTGGGGAGCCTGCAGTGTCCCTGTGGCTGAGTGGGTTTCTGCCACCTGCTCTCAGAATGTGATCTTGGTTTTTTTTTTTTTTTTTTTTTTGAGATGGAGTTTTGCTCTGTCACACAGGCTGGAATGCAGTGGCGTGATCTCGGCTCACTGCAGCCTCCGCCTCCTGGGTTCAAGTGATTCTCCTGTCTCAGCCTCCCGAGTAGCTGGGATTACAGTTGCCCACCACCACGTCTGGCCAATTTTTGTATTTTTAGTAGAGACGGGGTTTCACCATGTTGACCAGGATGGTCTCCAACTCTTGACCTCAGGTGTTCTGCCTGTCTCGGCCTCCAAAAGTGCTAGGATTACAGGCGTGAGCCACCACACCCAGCCCCAGAATGTGATCTTTTTCTTCCTTCCTTCCCCACCATGTAGGATGCCCAGGTGGACCTGTTTCGTGACATCACTTTCTACGTCTACTTTTCCCTCTTACTCATTCAGCTCGTCTTGTCCTGTTTCTCAGATCGCTCACCCCTGTTCTCGGAAACCATCCACGACCCT
>TEAD4	chr20	43135467	43142681	-
GTTCCATGCCTCTGCAGCGGTGCCTCATGTTTGCTGTGTAGTTGCTGTCCTAACAGTAAGAATTCCACGGTGACTCGCCTCATTTATGCTTTCATTCTCCTCCTGAGCACTGTCGTATCCTATATCATGCAGAGAAAAGAGATGGAAACTTACTTGAAGAAGGTAAGAAGTAACAGTGCCCTTAAGGTATTGGTTATTTTTATTTTTATATTCTGCAAAATTCTAGTTTTATTTCGTCGTTGTTAATCAAGTTGGTTGTAATTTGGAGATTTTTTACTTATATGGGGGTGTGGTCAAAACACAGAAATATGAGGACATTAGTCCTTTTCCAGAAATACAGAATGAACATCTGGGCTCCAGTCGAACAACTGAGAGAAAACATTAAAAGGGTGGCTCCAAAACATTTTCTTTCCTTATGTGTTAAAGGTCGAAGCATCTAAACTGGACTAGTTCTTCACCTTTGGAAGGACTCAGTCGTAGCTGGAAAATCTCACAGGAAAGTGGCACACAGCCTCTTCATCCTAAAAGGGCAAAGAAGAGAGACCATATTTTTTTGAAACTAAGACTCACTCTGTTGCCCAGGCTGGAGTGCAGTGACATGATCTTGGCTCACTGCAACCTCCGCCTCCCTGGTTCAAGCAATTCTCCTGCCTCAGCCTCCCGAGTAGCTGGGATTATAAGCATGCACCACCATGCCCGGGTAATTTTTTGTATTTTTAGTAGAGATAGGGTTTTCACCATGCTGGCCAGGGTGGTCTCGAACTCCTGACCTCGTGATCCACCCACCTCGGTCCCCCAAAATACTGGGATTACAGATGTGAGCCACCGTGCCCAGCCGAGAGAGCATTTTTATTTTTAAAATGCATGTTATTTATACTGTTTGGTAACAAGATTGTAAATGAATTGGAAGACAAAGAGAAAAATTCCATAGTCAGTCTTGCAGTTGTTGAAGTAGTTAATTTTCTAAATCCAGGCTTTCCTGCAGTGGGTTAGAGTCTCTGTCTAAATGTAGATATTCTCGTAACATTGAAATTGCTTTTTTCCAGATTCCTGGATTTTGTGAAGGGGGATTTAAAATCCATGAGGCTGATATAAATGCAGATAAAGATTGTGATGTGCTGGTTGGTTATAAAGCTGTGTATCGGATCAGCTTTGCCATGGCCATCTTTTTCTTTGTCTTTTCTCTGCTCATGTTCAAAGTAAAAACAAGTAAAGATCTCCGAGCGGCAGTACACAATGGGTATGTTAGATTTATGATTAACTGGTTACATTATGGTGTGGCTCTTCCTTCCCTTCAGCAGTTAATATAGCCATTCTGATGAAATCAATGGAATATGTAAATGAGTGGCTCAGATGCATTTCTGATCTATTATGCATGTGAAATTGTTTTAATGTCATTTTCAGTTAGATTGCTGTAACATGGAGGGGATAGGGGGTCTTGTCTTTTTATTTTCTTCTATTAAATTCCTTTGCTTCATGTTCTTAGATTTTTATTGAACACCTGTTAAATAGTTGAAGCACTATGCTAGATACTACGTACACACACACTTTTTTCTTTCTGTTGTTTAAAGATAAACATGTACCTGATAAATTTAAACAGTGTACAAAAGTCAGTGAATATATATGTGCTACTGATTTACATATTCTATTGCTTCTGACTCCTGACCACCTTTTACCTATGTTTCTAATTCTCTCCTTTTTTTTTTTTTTTTTTTGTTTTGTTTTTGGAGATGGAGTTTCACTCTTGTCACCCAGGCTGGAGTGTAATGGCGTGATCTCGGCTCACTGCAACCTCCCCCTCCCGGGTTCAAGTGATTCTCCTGCCTCAGCCTCCCTAGTAGCTGGCATTATAGGCACCTGCCACCATGCCTGGCTAATTTTTGTATTTTTAGTAGAGATGGGGTTTCACCGTGTTGGCCAGGCTGGTCTAGAACTCGTGACCTCAGGTGGTCCGCCCGCCTTTGCCTCCTGAAGTGCTGGGCTTACAGGCGTGAGCCACTGTGCCCAGCCGTATTTCTAATTCTCAAAGACTGAATGGCGTTTTATAAACTTGATGTGTATTATAATCCCCTTTTTACAGATGTAGTAACTGAACTGCAGAGAGGTTAATAAATTGTCTGAGACCTGTTAACCAGTTGGAGGTTGGAGCTAAGATTGAAACTTAGATCTGTCCAGCTCCAAAGCCTGGTTCTTTCCACTCTGCCATACAAGGCAGTCATTAAAGATCATGAACTGAAAATCAGGTGCCAGTGATGAGCTGTGTCATTGTGGGCAAGGTATCTGTGCCCTGTGTTGTAAATATTTGTGATTACTTTTCATCCAGACCTTAACAGTTAATGGCTGTGTGTGTACCTAACACTGTTATTTTAGAACTCCCAGAATGCTAGAAAAATGCCTACCTTTAAGTGCTAAAAGTAGGGAGACTCTAAATTTTCAGTTTTCTCTGGTAATAAATGTGAGTGATTTATCTTCTAGGCTAATGTTGTCCTTTAATTGTGTGAAATATTAAATGAATTAGCCTATTAAATGAATAGTCAAATGAAGAAAATAGTCCAGACAATCATGTTGGGAAAAAAGCTATTAAGTTATTATTTTTGCATTTCAGAAATGAATTTTTCTCAGTATAAGGGTGAAACTTAGCATTTCATAAATGCATTTTTATATTTTAATAGGTTTTGGTTCTTCAAAATTGCTGCCCTTATTGGAATCATGGTTGGCTCTTTCTACATCCCTGGGGGCTATTTCAGCTCAGGTAGGGTTCACCATTGAGGGGGTTAATTTTAAACTATATAAACTCTATAGATGATTGAGTTAAAGCTACATTTTAGGCCGGGTGCAGTGGCTCACACCTGTAAGCTCAGCACTTTGGGAGGCCAAGACGGGCGGATCACCTGAGGTCAGGAGTTTGAGACCAACCTGGCCAATATGGTGAAGCCCTGTCTCTACTAAAAATACAAAAATTAGCCAGGCGTGGTGGTGCACGCCTGTGATTCCAGGTACTCAGAAGGCTGAGGCAGCAAAATTGCCTGAACCTGGGAGGCAGAGGTTGCAGTGTGCCAAGATCGTGCCACTGCACTCCAGCCTGGGCGACAGATCAAGACTCTGTCTCAAAAAACAAAACAAAACAAAACTACCTTTTAATTACTGTTTTTGTAGAACTGACAAGTAAATGAGATGGTATCCGATTAATATGACTTAGTACCTGCAACTCACTATATATATATATATATTTTAGACAGTCTCACTCTGTCTCCCAGGCTGGAGTGCCGTGGCACGATCTCAGCTCACTGCAACCTCCACCTCCTGGGTTCAAGCAGTTCTCTGCGTCAGTCTCCCGAGTAGCTGGGATTACAGGCGCCCACCACCACGCCCAGCTAATTTTTGTATTTTAGGCAGAGACGGGGTTTCACCATCTTGGCCAGGCTGGTCTTGAACTCTTGACCTCATGATCCACCTGCCTCAGCCTCCTGAAGTGCTGGGATTACAGGTGTGAGCCACCACGCCCGGCTGCAACTCATTATTAATATGTGGATTTAGGTCAGGAGGCATTCACTGCACCTCTCAGATTTTCTGGAACCATATGTTAATCTTTTGGCAATATCTTAATAGTTTGTGTTCTCACTTGATGGAATACAAAGCTAATCAGAGAGCCTGTCAAAATAAGGACTTACAACTCTTGTGCTCCCCTATCTCTGTCTTAACCTACTTCCTAAGCATGGCATCAGGTGACATCTTTAGATTTCTACTGTGATTTAAAAGAAAAGACTTATAGTATCATTTGGAACTCAGGTCCCAGGCTTCCCTTGGCACAAGCTAAAACATATTTTAAAAGGTCTGAAACCCAGTAGAAAGCTTTTAAGAATGCCGTTGAGTTTGGAATCTTGCTGTACTGCTGGAGACAGAATGTCTTTACCACCTCTGTCTTGTTTTAATTGAAATCCGTTCAGAATGTTGGATCTTCTGAAATGTTACTCTATGGTAGAGAATAACTTTGTTCTCTTGGTTCTTGTAGTCTGGTTTGTTGTTGGCATGATAGGGGCCGCCCTCTTCATCCTCATTCAGCTGGTGCTGCTGGTAGATTTTGCTCATTCTTGGAATGAATCATGGGTAAATCGAATGGAAGAAGGAAACCCAAGGTTGTGGTATGCTGGTAGGTATCTCTACTCACCTATGTTAGCCATACTGCTACATTAAGCACGGTGTACAATAAAAATCATCATTATAGTCCCAGCAGCTATAGTCCTCAGGGACAGAAGTCCAAGGTGGGAGAATGGCTTGAATCCAGGAGTTCAAGACCAGTCTAGGCAGCATATTGAGACTCCATCTTTACATTAGAAAAAAAAAATTTGCCAGGCATGGTGGCATATACCTATAGTCCTAGCTACTCAGCACGCTAAGGCAGGAGAATCTCTGGAATCCAGGAGTTCAAGGCTGCAGTAAGCTATCATCATGCCACTGTACTGCAGCCTGGGTGACAGAGCAAGACCCTGTCTCTAAAAATAATAATAACATTAAATAAAAGGAAAAAAATCCACAATTTCCAGAATTTGGCTCTGAATTATATGCATCACTGGAAGAAAGTAGCACAGATAATATAAATTGTTCGATTTTCCCAATTTATGTATTTTGAGAGTCATAATTTAATTACATGTGTTTAGATAAGGAAAAACAGTTATATTTAGTGACTTAGTTCTGGTTTTGATAACCTTGTTTCCATGGAGAGGAAACTCAGATGGGTTCAACATATGGGACAGCTGCCCACCTACTTTAGGCAGATAGGAGTGAGTAGTCCTTATGGCCTTATTCAGAGAGGGGCCCCATACCTGCTATGAAAAACTTTCTGGTGGGAAAGGGGCACTTACAATTTCTAGAGTGATAATGGGATTTAACAGTAGCTTGCGAATATATTTTGGCTATGTTAGAGCACTTACTACTTCATAATATACATTTGCACACATTTCTGATTATTTCCTTAGGACAGATTCCCAGAAATAGAAGAGTCAAAGTGTATGAATATTTTAAAATGCTTTCAGTACATACTATTGAATTGCGCAGTTTTATTTTCATTTGATTTAGTTTTTTAAAATATTTACATGTTTTTAAAAATACTATGTTTACCATAAAGACAAATGATAGAACTTTATAAAGACTAAAACATGCAAATCTCCACCTATCTGCAACCCATTTTCCTTTCCAGATGTAGCCACTCTTGTGAACCTTTATGTATTTATGCATTCACCTTGCTTTTGTATTTAAATGTAAACAGGATTGTACTGTATGTTGTTCCATGACTTGCTCTTTTCACTTCCTACATGATGAATATCCTTCCTTACCAGTGAGTGTAGGTATGTCTTACTCATTTAACCTGCATTCAAGCTCCTGGCATGGAGTTTACTGTAAGCTGCATGGTATTCCATTCCATACAATTCCATGGCATTCCATAGCGGAGTATACCATAATTTATTTAACCTTTACCCTAGTGTTGGTCATTTAAATTGTTTGTAATGACAATTTTATTTTTATCTATTTTTTTTCTTTTTTTTTGAGATTGGGTCTCACTCTCTCACCCAGGCTGGAGTACAGTGGCACAATCATGGCTCACTGCAACCTCTGCCTTCCTGGCTCAAGCTATCCACCTCAGCCTCCCAAGTAGCTGGGACTACAGGTGCACACCACCACACCCACACTACCACGCCTACACCACCACGACCGGCTAATTTTTGTGTTTTTTGTAGAGACAGGGTTTTGCCATGTTGCCGGAACTCCTGGACTCAATCGATCCACCTGCCTTGCCCTCCCAAAGTGTTAGGATTGCAGGCGTGAGCCACCACACCCGGCTGTTATTTTCTTTAATTCATTTTGGATCATACAACTCTAGAAGAATTTATTGAGTTGCAAATTGGTCATACTTTACAGTAACTAAGTGTAGAAAAATCTTGTATATTCAGAGGTGAAAACATTAAGTGTGCTAGTAACTTAATGTACATCATTTAATTTTAGACATGCAAAATTCATTGAGATAAGTAGAAACTAGTTTTCTTAATCTGGGCTTTGACTTGAATACAAGTTAGCTGAGCTCATCATTCTTGCAGTTGGTCTGAGTGTACTGTATGTGCTGTTTCATGTTTTCTAATTTTCAGAGCTACACAGCTAATTGTTTTGTTTGTTGTTTGAGATGGGGTTTTGTTCTGTTGTCCAGGCTGGAGTGCAGTGGCACCATCTCGGCTCACTGCAACCTCTATGTCTTGGGCTCAAGCAATCCCCCTGCCTCAGCTTCCCAAGTAGCTGGGGCTACAGCCTTATGCCACCATGCCTGGCTGATTTTTGTATTTTTTGTAGAGACAGGGTTTGGCCATGTTGCCTGGGCTGGTCTGGAACTCAGGCTCAAGCAATCCAGCCACCTTGGCCTCCCAAAGTGCTGGGATTACAGGCATGAGCCACCATGTTCAGCCAACACAGCTAATTGTTGATTTTTAGTGTGAATGGAAAAGACCATTACTTTAGATATTAAAAAATAGCAAATGAGCCACTTTTCCAGTTCAGGGACAGTCTTATTGTTTGTGATGGGAAATGGATTTAGATAGCCAATGGCTGCAGAGGAAAAAACTGTCATAAAAAGATACCAGTGTGTGTATTCTGTTTTCCTCTAACACCATCCTGGCATGGAGCTTGCTGTGAACTGGGTCATTTTGAGGGTAAAGGAATCATTTAGGTTCCTAAGAAAAGCTCACAATACACATTAATTAACATATAGGTAGCAGTAAACTCTAGCTGGAATGATCAAATGTCTGGTAATCAACCCATGAAATCAAATCAGGTAATTCAGGAAGTGAATTCAGTTGCTTGGTGGATTTTGGAATTTAACATCAAGCCAATTGAATACAATCTTGATACTTTAACCTTGAGACCTCTGTAATTTTACTGTAAATTACCCCAGAAAAGTGACATAATGTCTCCTCATTTTTATATGGAGTGGAAGAAAATTGGCCTTCATTATTAGTTTATTATAGTTGTGGTCATTCATATTGGTTTCCCTTTCTCCAGCTTTACTGTCTTTCACAAGCGCCTTTTATATCCTGTCAATCATCTGTGTCGGGCTGCTCTATACATATTACACCAAACCAGATGGCTGCACAGAAAACAAGTTCTTCATCAGTATTAACCTGATCCTTTGCGTTGTGGCTTCTATTATATCGATCCACCCAAAAATTCAG
>ATF3	chr5	170819713	170827929	+
CTGTGGAGGAAGATGCAGAGTCAGAAGATGAAGAGGAGGAGGATGTGAAACTCTTAAGTATATCTGGAAAGCGGTCTGCCCCTGGAGGTGGTAGCAAGGTTCCACAGGTAGAGATGGCAATTTTATTATAGGTTTTGTATTATAGCTTTTAGTTTGGTGATAGAACAGCTCTTGTTCATGAGTACGTATCTTTTCTTTTAAAAGAAAAAAGTAAAACTTGCTGCTGATGAAGATGATGACGATGATGATGAAGAGGATGATGATGAAGAGTAAGTATGATTTTAGAAACTTGATATACTTCCGGAATCTTGACAAAAAAAGGAATTTGACATAGTTATATGCATGAGGGTTTTATAAAAGTCATTTACAAAAAGCCATCCTATGTAATAGTTTATAATAAAAGGGCAGGTGGTCATCTGTTGTCAGTTTAAGTTAAATGAGCTGAGTTGAAAGGATATTGGGTCTGTGAGCCTTTACAATGCTGTGACTTGTGACTCTTCAGAAGGGTAGACTATAGTGTTTGTGAAGTTTGATTATGTCCCTTTGTTCTGAAGATTTAGTGGATGTGTTATACCCATCAAGCCTGGTATGTTTTATGGTGAGCAGTTAATGAGATTGGGTTGAAAGAAAATATGATTAAATAGCTCTATATTCATTTTACAAGTTGTTACTCAAGGTTTGTTATTCCCTAAAAGGATTTTGTCTTATGGTTTTATGTAGATATTTATTGACAAAAATAAGATTCTAAAAGGGATATTAAGATTTTCTTGGGATTTAAAATATGGTTGGAAACAATATTTGATGACTTTATATTAAACTAGATCAAACTATTGTTACAAACAGTTAATACGCACACTGGTATAAAGTACTGTTTATAATTGGTCTTATGTGTGCCAGTACCAGTAATGCATTGAATACTTTGATTTGGCTCTCAGCTTTGTCCTTCAGTTCTGAGGTTGGTCCATATGCATTTATTGAAAACAAATATAAGAACATGCACTTTAAAAGAGAACCTGCATGAAAGATCAAATTGGGAGTTTAGGTTTTAAGCTGGTGGTTCTTCAAAATCTTTGAGCATGACGATGAAGGCAGAAAACAGGAAAAAGGCCGAAAGAGCCGAAAGCTTAAAAATTCAAAGTATGACCAGGCGCAGTGGTTCACACCCGTAATCCTAACACCCAGCCAAGATGAGAGGATCTCTTGAGGCCAGCCCGGTCAAAATAGCAAGACCCAATCTCAAAAGAAAAATAAAAATTCAAAGTACTTGCATGTCAAACTTATAAATGAACGCAAACTTAAAGGTAGTATTTGACTGTTGCTGTTTTTGTTTTCTTTTTTTTTTTTTTTTTTTTTGAGATGGAGTCTCCAGTTGCTCAGGCTGGAGTGCGGTGGCGCCATCTCGGCTCACCACAACCTCTGCCTCCTGGGTTCAAGCGATTGTCCTGCCTCAGCCTCCCGGGTAGCTGGGACTGCAGGCTCGGGGCACCATGCCCTGCTAATTTTTGTATTTAGTAGAGACAGGGTTTCAGTATGTTGGTCCGGCTGGTCTTGAACTCCTAACCTCGTGATCTACCTGCCTCGGTCTCCCAAAGTGCTGGGATTGCAGATGTGAACCACTGCGCCCAGCCAAATTTTTGTATTTTTAATAGACATGGGGTTTCACCACGTTGGCTAGGCTATTCTCAAACTCCTAACCTCGGGCGATCTGGTCACCTCATCCTCCCAAAGTGCTGGGATTACAGGCATGAGCCACCGTGCCCGGCCACTTTTTTTCTTGAGATGGTGTTTTACCATGCTACTCAGACTGGACTTGAATCTCTGGGCACAAGCTATCCTCCCCTCTCAGACTATGAAGCAGGTGGGGTTACAGGAGCATAACCAAGCCCAGCTTGTTTGGTTATCACTTTTAAGAATATTTCTCGTTAGTAAGAATTGAAATACATTCCAAGAGAAGAATGGGAAACAGGCTAAAAACACAAATTAGAAATAGGGATGGTATGGTTCGGATTGGTTTAGTCTGATTTTGAGTTACCTTTGTACAAGTTTATAAAATAAGTGTTTAATAGCATTCACCGAGGCTCGGGGACAAGCAATCCCTTCCAGAAAGGCTTTGGAGTAGGACCTGATTGTAGTATTGACCCTGTTGGGGCTTTGGAAGATTTCCTTTTTTAAAAATTGATATAATTAGGCCAGGCATGGTGGCTCACGCCTGTAATCCCAGCACTTTGGGAGGCTGAGGTGGGTGGATCACTTGAGGTCAGGAGTTCAAGACCAGCCTGGCCAACATGGTGAAACCCGGTATCTACTAAAAATACAAAAATTAGCTGGGTATCGTGGTGCCTGCCTATTGGTCCCAGTTACTTAGGAGGTTGAGTCAGGAGAATTGCTTGAACCTGGGAGGTGGAGGTTGCAGCAAGCCAAGAATGCGCCACCGTGTTCCATCCTGGGCAACAGAGGGAGACTCCCATCTCAGAAAAATGGGTATAAATTCATGATGTAACCACAATGTAATTTTGTTTGTCTTTAAGTTGGGCATTGATAGGAATGAAAAGTGTAGATATCAAGGTCCAAATCAGTACCTGGTTTTTTTTGTGGGATTTTTTTTTTTTCGGCAAGTCTCGCTCTTGTGCCCCAGGCTGGTGTGCAATGGTATGATCTCTGCTCGCTGCAACCTCTGCCTTCCAGGTTCAAGTGATTCTCCTGCCTCGGCCTCCAGAGTAGCTTGGATTACAGGCACTTGCCACCACGCCTGGCTAAGTTTTGTATTTTTAGTAGAGACGGGGTTTCACCATGTTGGCCAAGCTGGTCTCGAACTCCAAAGTGCTGGGATTACAGGCGTGAGCCACCATGCACCGCCGCAAGTTTTCATATAAGTTGAAGAAAGTGTACTAAGGTCTGCATAGTAGTAAAGGATGCCTTGAGGGAAACAAATATTAATAGAAACTTCAGTGGTGAGATGGCAAGGGCCCAGCATAGATAGATGGCAATGAAAATGCAAAGAGGTGCATGAAGGTTCGTTATAGTTACTTAGAAATCTAACCTTTTGAACACAGATCAAAGGGGAATTTGGTTCCTTTTTGAGGATGGAATGGGTATATGGTGTGGGCTCAGATGACTCTTGATTTAAGCAAGAAAGGCTATGTAATGTGCATAGTGCTGATGTATACTATACATAGATGTATGTAATACGTTGATAGTATGTGGCCCTTAAATGTCTTTTTTAATTTTTGGGGAATTTCTTAAGTAAAGCTGAATTTTTTTTTTTTTTTTTGGAGACAGTCTCTGTTGCCCCGGCTGAAGTGCATTGTTGGCTAGGCTGGAGTGCAGTGGTGCAATCATGGCTCACTGTAACTTCTGCCTCCCGGGTTCAAGTGATTCTCCTGCCTCAGCCTCCCAAGTAGCTGGGATTACAGGCATGTGCCAGCATGCCAGGCTAATTTTTTGTATTTTTAATAGAGATGGGGTTTCGCCATGTTGGTCAGGCTAGTCTTGAACTCCTGACCTCAGGTGATCTGCCCACCCCAGCCTCCCAGAGTGCTGAGATTACAGGTGTGAGCCACCACACCCTGCCAGTAAAGCTGTTTTGATAGTAGTTTTGATAGCTATTTTGATAGTAGTTTAATAGACTTGTTTTAACAAATAAGAAAAAATGTTTAAAAAAAGCATTCTCATCTTGTTTCTAGCACAGGGGAGGCACCTGCAGGGATTGGGTTCTAATGCCAGAAACTTGTACTGACAAAATCACTGTTAAAAAGCCACTTGAAGGGCTATTTGTGACAGCTTTTTAAGTTATGATACTTTTTCTAAATACAGCAAATATTTCTTCGGTATTGGAAAGATAGGTGTTTCTTACATGAAGTTGCTGTATTGGGATTTAGAGACCAGTACGTTCAGTTGTTGAATTAAACGTGAACCCCTTGGTATTTGCTAATAGAGACTTCTGCCTGACTTGCCCTCCAGTGACTCGATTTGATTACTCCCCTCCATTGTTTACCTATTAACAGTTCACACCTGTAATCCCAGCACTTTGGGTGGTCGATGCGGGCAGATCACCTGAGGTCAGGAGTTGAAGACCAGCCTGGCCAATATGGTGAAACCCCGTCTCTGCTAACATACAGCTGGGTGTGATGGTGGGCGCTTGCAATCCCAGCTGCTGGGGAGGCTGAGGCAGGAGAATTGCTTGAACCCGGGAGGCGGAGGTTGCAGTGAGCCGAGATCGCACCATTGCATTCCAGATTGGGCAACAAGAGTAAAACTCAAAAAAAAATAGTGTGCAGTTCAGTGGTTTTAGTATGCATAGTTGTGTAGCCATCACCATAATCAATTTTAGAACATTTCATCACCTCAATGAGAAATCGTACTCTATAGGTATTACCCCTCATGCTCTTCAGCTCTAGTCAACCACGAATGAACTTTGTCTATAGGTTTCCTGTCCCTCATATTTTGCACGAATGGACTTCTGTGACTGTTTTCTTAGCACAGTGTTTTCAAGTTTCATCCATGTTATAGCATTATCAGTACTCCATTTATTTATATGGTTGAATACATTGTATGGGTATGTTTGGTTATTCATCAGTTGGTGAGCATTTGAGTTGCTTCTACTTGTTGACTGCTATGAACGCTTGTAGACATGTCATTTTACTTGGATGTACACCTAAAGCAGAGTGGCTCACCCATTGTATTCCCACTAGCAGTGTATGGGGCTTCTGATTTCACTCCAACCTACTGATTTCACTACACCCTCACTTGCCATTATCTGACTCTAATCCTGGTGGTATGAAGTGCTGATTGTGGGTTTGATTGCGTCTCCCTGTGGACTAATAATGAGCATCTTTTCATGTATTCATTGGCCATATATCTTTGGAGAAATGTTTTTGCCCACTTAAATCCATTTACTTCTCTTTGTCTTTACTAAGTTGTAAGAATTCTTTTTTCTTTTTTCTTTTTGATATGATTTTTGTATTTTTAGTAGAGAAGGGGTTTTGCCATGTTGGCCAGGCTGTTCTTAAACTCCTGTCTTCAGTGATCCACCTCCCTCTGCCTCCCAAACTGCTGAGATTACAGCTGTGAGCCACTGTGCCTGGCAAGAATTCTTTTTTTTTTTTTTTTGACAAGTCTCTGTTGCCCAGGCTTGAGTGCAGTGATGTGATCTTGGCTCACTGCAACCTCCTCCTCCCTTGTTCAAGCAATTCTTCTGCCTCTCCCAAGTAGTTGGGATTACAGGCACCCCCCCCACCACGCCCGGCTAATTTTCTGTATTTTAAATAGAGACCGGGTTTCGCCATGTTGGCCAGGCTGGTCTTGAACTCCTGAGGTCAGGCCCGCCTCGGCCTCCCACAAGTGCTGGGATTACAGGCGTGAGCCACTGCACTGGGCCCAAGAATTCTTTATGTATTCTGCAAACAAGTCCCTTATCAGACACAAGATTTACAGATTATCTTCCACCATTCCGTGAATTGTTACTTAACTTTCATGATGGTGGCCTTTGAACAAGTTTTTAATTTTTATGACGTCCGATTTCTTTTGTTGCTTGTGCCTTTGGTGTCAATCCTAAGAAATCATTGCTAAATTCAAAGTTGTGAAAATTTGCCCCCTTAATTCTGAGTTTTGTCCTTTATATTTAGGGCTTTGTTCCATTTTGAGTAAACTTATGTGTATGGTGTGAATGGAGGGGTCTAAATATAGACTTTGGATGTAGATTAGCAGTTGCCCCAACATGATTTGTTCAAAAACTATTTTTTCCCCATTGAATGATCTTGGCAACCTTTAAAAGAGTCACTTATGGCTGGGTGTGGTGGCTCACACCTGTAATCCCGGCACTTTGAGAGGCTGAGGCAGGCGGATCATGACCAGGAGATTGAGACTATCCTGGCCAATTTGGTGAAACCCTGTCTCTACTAAAAATACAAATTTTAGCTGGGCATGGTAGCGTGTGCCTGTAGTCCCAGCTACTCAGGAGGCTGAGGCTGGAGAATTCGCTTGAACCTGGGAGGCAGAGGTTGCAGTGATCTGAGATTGCACCACTGCACTCCAGCCTGGCGACAGAGCGAGACTCCGCCTCAAAAAACAAAAAAATCACTGTTTCTGGACTGTTCTGTTGATGTGTCTATCCTTAACATGTAAGAACAGTACAACACTGTTCCTCTGTGGTTTTTATTTATTTATTTTTTTGAAATGAGTCTCACTGTCACCCAGGCTGTAGCACAGTGGCGTGATCTTGGCTCACTGCAACCTCCGCCTCCTGGTTCCTCCTGCTTCAGCTTCCTGAGTAGCTGGGATTACAGGCGCCCGCCACCATGCCCGGCTAATTTTTGTATTTTTAGTAGAGACTGGGTTTCCCCATTAGCCAGGCTGGTCTCAAACTCCTGACCTCAGGTGATCTGGCCGTCTCGGCCTCCTAAAAAGTGCCGGGATTACAAGCGTGAGCCACGGTGCCTTGGCCCCTTTGTAGGTCTTATAGCTGATTTTTTGAAATCAAGTGTGAGTTTTCTAGCTTTCTTCCTTTCCAGATTGCATTTGGCCTCTTTGGGTCCCTTAAGTGTCTTTTTTGTTTTTGTTTTTTGAGATAGGGTCTTGCTCTGTCACCCAGGCTGGAGTGCAGTGGCAGAATTACACAGTTACAGTTCACTGTCTCAAGCAGATCCTCCTGCCTTAGCTTTTCAAATAGCTAGGACTACAGGCGCACACCACCACGCCTGCTAATTAAAAATTTTTTTTGTAGAGAGGGTTCTCATTATGTTGCCTAGGCTGGTCTTGAACTAAAACGATCCTCCCACCTCAGCCTCCCAAAGTGTTAGGATTATAGGTGTGAGACACTGTGCCAGTTCTTGGGTTTGTTTATAAATTTTAGGATCTGTTTCTACAGAGAAACCAGCTTGGGGAGTCTTCTAACGATTGTATTTAACCTGTATATTCGGGGAGTGTTTCCATCTTGGCAATATCTGAACATGGAATGTTTCTATTTAGGTCTTTAATTTTTTTTTTTAACACAAATTCACTCTGAGTGTACAGTTTAATAGAACTATACATTACTTAAATATACATACATTATACAGTGGTATAGTGTGTATTTATGCAAAACTACTCATTGAGCAACTTCATTTCCCAGCCCCTAGCGATCACAATTATACCTTCTATTTCTTTGAGTTTGACTACTTTTAGATACTTAATGAATAGAATCATACAGTGTTTGTTCTTTTGTGGCTGGCTTATTTCACTTTGTTCAAGGTTCAGTCATGTAGCATGCAAGAGGATTTTCATTGTGTGTACATATACATTTTCATTTAGTCATTTAACACTTGGGTTGCTTTCACCTCTTGGCTGTTGTGAACAATGCTTCGATAAACATGGGTGCACAAATAATCACTTCAAGGTCCTGCTTTCAATTCTTGTGTCTACTCCCAAATTTTGAAAGTGCTTAATGTCTTGACATTTCATTTGTAGTGATGATGATGATGATTTTGATGATGAGGAAGCTGAAGAAAAAGCGCCAGTGAAGAAAGTGAGTAGATACAATGCTACAAGGTTGTTAAACTAACAATAGAAATGGTGATTTTTTAGTGCTATTTGCTTGTTTTGTAGTTAAGGGAAGCTGGTGTGGGAGATCATCTCATACTGAAAATTAGTCCTGAGGAGGATTACAGAAAACTTAAGAGTGGGGAATGGTCTGTTTTCTTTATCCATGTGGCCCTCCACCCAGTTTGTTAGTCTTGTGTAACCTTTTGTCCAAGTGGTTGCTGCTTTTTCCTTCCTTTTTTTTTTTTTTTTGAGACGGAGTCTCAATGTCACCCGGGCTGGAGTACAGTGGCGCGATCTCAGCTCACTGCAACTTCTGCCTCCCGGGTTGAAGCGATTCTCCTGCCTCAGCCTCCTGAGTAGCTGGAATTACAGACTCATGCCACCACACCCAGCTAATTTTTGCATTTTTAGTAGACCACCATGTCGGCCAGGCTGGTCTCGAACTCCTGACCTCGTGATCCACCTGCCTCGGCCTCCCAAAGTCCTGGGATTACAGGCATGAGCCACCACGCCAAGCCTGTGGTTGCTGCTTGTCTTACATGGCTTGGACAGCTTTGTTTGCACTGTTGTTGGGGTCAGGGACAGTGATTAAGATAAATTTCTAATTGCAGTCTATACGAGATACTCCAGCCAAAAATGCACAAAAGTCAAATCAGAATGGAAAAGACTCAAAACCATCATCAACACCAAGATCAAAA
>MYBL2	chr2	183594574	183616512	+
GCCCCAGTGAAATATCATGGAGACAGATCAAAGGAGAGTTTAGTGAGTTTTGCAATGCAGCATGTTAGAAGTACAGTGACAGAACTTTGGACAGGTAATTTTATTTTCTTAATTTGCTTGATTTTCAGGGTATTTTGAAATCAGTATTTTGTTTTTAATGGCAATATTAACATTTTGGTCATGGTATTGAAATTTTAAAGTGTCTTTTCCATGTTTCTTAGAAGGGAATTGTGTCATTTACTCTGAACTCTGCTGAATTTAACAAACTAGTTAAATTTTTACAGAAACTTGAACTATCGAGATATGGGAAATGGATATGAGATAGGGCTACGGTAAAAAAGGCATCTCTCAAAGTGCAAAAAATGTTTTGTAATACAAGTGTTTTATTGCTTTTTTAAATATGCTTATCAATCAGTAAATTCAAACCTATTCTGTTTAATTTTAAAGTTTAAAAATGCTTCTAATCTTAGGCTTTTAACTCATTAACTGCCTTTAGGCAGATTAAGCTAATAATAGTATTTGTGGCTCAAGATGTTCATTTTATTCATTGAGTAAAGTTACGTGTCAGAAACTATTAAATAGTGGGGCTGCAGTAATAAAATATATAGTCCCTGCCATCAGTGACTTCATTAGTGAGGAAAACATTAGTAAACAATTAAAATGCAATATAGGTACTATTATTATAGAGCTTAAGGGAGCATAAGATGTGTAAAACAACCCAGTTGGGGAAAAGAGAAAGAGTTAGAAAATACTTCTTGAAAGAAGTCATATCCAATCTGTCATGAAAATGAATAGGAAGCCTTAGGAGATCACTGTGTATTTGGGGAACTGGCAATACTTCATGAATCTGACAAAAAGATCAATAATTGGGTCAAGTGGTGTGGGGAAATATAATATAGCTGGCTAAATAGGTAGGCAAAGCTCAAGTCACAGGGGCCTAACTTGCCAATTTGAGTTTTTTTCTTAATGAAATAATGAATTTAGGTTTTATATGATGAAAAAATTGGAGAGCCATTGAAGGAATTTGTCATACTCAAGAGTATCTTTGGAAAGATAACTGGTAAAACTCAGAGTGGATTAGAAGAGGGTGAGATTAGAAAGGAAAAATTACTTAGAAGACTGTTTCCATTAGTAAAGGAGTAATAGGTGATCAGAATTTGCTTTTTTTCTTTTATTTTTAAGGAAATTTTGTCAACTCCATACAAACTGCTTTTGCTGCTGGTATTGGCTGGCTGATCACTTTTTGTTCAAAAGGAGGAGGTAATACTATTTTTTAATTTTGTTGGAATGAGAACATGACATTTAAATTTTTGGTGACAGTTTTAAGTATGCTACTGTAATTGATTATTAAGTACTAGAAACTACAATTTATGCCCAGGATTACAATTTTTTTACTTAATGAATATTCGCCTTTTTCATTATTTTACACATGAGGTTATTATTCATTTTTTAATGTATCCTCTATGTTTTTATGTTCAGTGGACCAGTTTTTCAGCTTAGACTCATGATAAATTGTACCTTCAGATAGCCACAGATGTTATTTGACAATTTGCAAAAATAACTAGTTGTTTACAGCTCTAACCCCTCCCAAAATAATAATTTTTTGGAAATATGGACTTTGCTTCATGCTTATATATATCTCTCAAACATACATAGATTTGCCTCATACAATTATATACTTGAAGATGACAGCTTCTTCTAGGAACCTTTCCTTGAATAAATTAAGTTGAAAATTCAGTACTCTGCATAGCAAGCCGTAAACTGTAAACTGTGTTCAAGCAATGTGGTTGGTTAAAAATTGTTCTAAGACAACAAAATATTATAACTCAATGTATTTGCATGTATTTAATCCCAACATGAGTCTTCTCCCCACATTTCATCTCTCAGCCTTCATGCTGCTATATTGAAAAGGTACTGCCTTGTAACTAAAATCAACCCATTACCCCATCCTGTAAGGCCTATGCTAGAAAGACACTGCCTTGCAGCAAAACGTCAGCCTTAAACTTAACTAATCACCAAGGGATTTTGTCTCATTTTGGCCTATTGCCCAAATTTCTGTTCATCCACACATGAACAAAAGTTCTTACATTCTCTGAGATTCTTTTACTTCTCACCTCAAGTAAATTGCTTCTCCCTGTCTTTGTAGGCTCTGTGATGCTATAGCTCTCTTTCTTCTAAATCTTCTCTCATTGTATTCTAGTGTTCATATTTGCAGAACTTTCATAAAAATAGTGAAGGCACTATTTAAAGATTTTATTGTATTTTGAGGATCCTTTATATACTTCTATCAAATATCTATTACATTTTATTTCCCCCCAATTTTGAGATCTCTTGGATAAAATGGATTGTTGATAGGAGGAGAGATTGAGAGTATTAACCTAAAGAGAGAAAATTACTTTTTCTCTGTAGCTAGACATCCTAGAAATTAAAGGGAGAGAATGAAAGAAAGAGGGAGCGAGGGAGTGTGTGTGTGTTTTTGTGTGTGTGTTTGTATGTGTGTGTGTGTAGAAGGATTTCCATATCTATCAATAGAGTCCAGCTCAATTAATTGCCTTCGAATGAACATGGTAATTTGGGGGAAAGGCAAATGCAAGTATTTTCATCAGGCTTAATAAAGGTAAAACTGCCTCATAAGGTTTTTTTGTCCCCAGATTGTTTGACTTCACAGACACGACTCAGGCTTAGTGGCATGTTGGTAAGCATCAATCATTTTGTAAAACTATATCACCATGTAAAGAAACACATTTAGAAATTGATTTGAAACATTTTCTTCCCTTATTTCTTGAACATTTAACTCACCTATTTGTAATCTTATTTTCTGATGACTGTATTCATAGCTATGTGTTTTTTCCTGAATAATTAGTTACGTTCAATAAATTTTAACGTGGTATCAATTCTAAGTGTCATTTACTTTGTAAGTATTCTGTAATTTATAAGTTCCTCTTCAACTGAAGTTACATGTTAGTGTTTTTGTCATTTCCCAACTTTATCTTTTGTTGTTTTCTTTTTTAGTCATTTTTAAATGTATATAGCTCTCATGTTATGGCTGGGAAGTAGCCTGAGTGATGTTGATTTTTTAACACCATTGAAATACCCTTTGTGGCTTTGTGGCTTGACAAAGCCACACAAATTGTCAGTTTTGAAAATTTTGGAAATTCTTTGTGAGCTTGAATATAATAATGTTATGTTAGGTGTAATATATGTTAGGTGTAGTATTACATTTATTAGATCAGATTTATTAATCATGTTATTTGTTTTTGGACTACATGATCTATAATTTCTAAGAGGGATGTATTAAAATCTCTACCATCCATCATTGATTTATCTATTTCTTATATTTCTGTCAGTTCTTCCTTTACATATTTTGACATTATATTGTTGGCAGCAGTATGATCATTATATCCTTTGGCGGCTATTTATTTCTCTTTGTGCATTATGGATTTGTTTACACAAATTCTGTTTTATTTGATATTAAAATCACTAACTTAGTATGCTTTTGTTTCATTCCCTTTCTTATTTCACCCTATGCCTAGGCCTTTAGTTTTTCAGCACTACACATTAAAATCACCTGAGGAGCTTTTAAAAATAATAAAAAAACAAAACCATGTCCCCCAGACCAATTAAATCAAAATATTCGAGGGTGAGGACTGAGCATTAGTATCTTTATTTTTTTTTTAATATTTGGTGATCAGAGTGATTGGCCTATATTTTTCCTTTCCAGTAAAGTCTGTGCACTTTTAGCATCAAAGTTAGGCTGGCCTTTAAATGTGTTGGAAAGTATTATCTCTTTTTCTCTTCTTTGGAAACAGTTTCTGTACAACTGTTGTTATTTCTTTCTCAATTTTTTTTTTTTTTTGGTAGAATTTATCAGAAAACCATCTGGGCCTGAAGTTGTCTTTGAATCCATATTTATAGACTTTTCTCCAATCTCTCTCAGATAGATAGATAGATAGATAGATAGATAGATAGATAGATAGATAGATTTTCTACTTCCTCTATTTGGTAAATTCTGTTTTTCTAAGACTTCGTTCTTTGAAGCAAATGTGTAAATGTATTGCTATAAAATTGTACATAATATCCTATTTTTTTATATCTGTAGTATCTATAGTGATGTTCTTTCTTACTTTCTGATCATATTTTGTGTGTGTGTCTCATGTCTGTTTTTATTCTTATTCTGTCCAAGGAGAGGTTTCTTAACCTTTATAAGTCTTTTCAAAGTCTCAAGTTTCAGCTTTATTGATTTTTTTTTTTTTACTGCCAGTTTCTTGATTTCATTGACTTAAGCACTATATTTCCTTCCCTCTACTTTTTTATGATTTAATTTGCTGTTCTTGAATGATTAGTTCATTGATCTTAGGCTTTCCTTTCTAATATATGAATTTAGATTATAAATTAGTGACTACAGCTTTAGATACATCTTCTATTTTGATATATATATATAGTATTTTGATTATCAGTTTAAAATATTTTTTAATCTTGATTTTTATTTCTCTTTGAATCACAGATTCTATATTTTTTGTTCCTAATCATAAAGGTTATTTTTAAAAGTAATTTTGTTATTTTTGGCTAGCTTGATTCTACTGTGGATAATGAACATGGAATCAGTTTTTTTAAGTTGTTAAGCCTTGTTTCATGGCCCAACATATGGTAAATTTTTATAAATGTTTCATATGCATTTGAAAATGAATCCTGTAATTCACAGGTACACATTTCTATAAAATCAGTTGGGTCCAATTTGTTAGCTATGTTAATCAGATCCTCTAGATCTTAATAATTTTATTGTCTGCCTATTCTATCAATAACTGAGAGAGTGTCTTAATATCCTCCACTACTTTGTGGATATTTCTATTTCCTTTGTTTCTGTCAATTTTTATTATCTATTTTGATGCTTTGTTATTAGATGGATATTAATTTAGAATTGTATGTTTTCTTGGTGATTTGAATCTCTAACCTGATGAAATAACCCTCTTTATCTCCTTTCGTGCCTTTTGCCTCCAAGTCTACCTTGACTGATAACTAATATAGCTACACCAGCTTTCTTTTGTTTAATGTTGGCATTTTTCCATTTTTTACTGTCACCCTTACTGTATCCTTATATTTATTGCCTGCAATCAGCATGTAATTAGGTTTTGTATTTATCTAGTTGCTATTTTTTATCTTAGTCCATTTACATTTAATGTTATTCTTGATATATTTGGCCCTATGCTTACCATCTTGTTAGTTTTATATTTGTCCTACCTGTTTTATAGTCCTTTTTTCTTTCCTTTTTGCTTCTTTTGGATTAAGCAAGTGATTTTTAAAATTTCATTTCCCATCTCTACTAGCTCTTTGGTTACCTGTCCTTTTATTGTTCATTTAATGGGTACCCTAGAAATTTTGTACATGTATCCTGACTTACTCATTTGCTACCTAACGCAAGAGTACTAAACAGAAATTATTTTACTACCTCTGAAACTTTGCTGTTATGTATTCTAATCAAATATGTTTTTTTCTAAGTTCTGTCTTAAATGCAGTAAAGTGAATACATCTTAAATGTACAACTTAATTTTTACATATATATGCTCCCATGTAACACCACCTAGATCAAGATCTATTCTTTCTTAGCTTTTAATTGTTTGTGATTTTCTGAAGTTTCATTATGATATACATAGGTCTTGAGTTTCTTATTTATTCTGATTGAGATTAACTGGACTTCTTGATCACTGTAGGTTAATATCTTTCATCAGTTGTGGAAACCTGTCAGCTGGTATTTCACTTTTTGTTTCTATCTCATTCTCCCTTATCTTTCCGAGATCCCAGTTGAATGTATGTTAGAACTCTATTTGTTTACTAACTTGCCCAGTGCAGAAATTTTTTTCAGTAACTTAAGGTTATGAGAAATGTACTTTTCGTACAGGATTTTTGGAGCTCACTAAAGGATTAGCTTAGCCACTGTAGATGAAAACTGGGAAGATACTAATTTAAATGCACATTGTAGACACATACAGAGAATGTCTCATAAACTGTATAATTACTAAAAGGATAGCCACAATGAAAAATCTTAAACAGTAGTTTGGTTTATTTTCTTTAACCTGAAAGACTATTGGACAGCTCACTTTCTATAAAAATTGTAAATGTCGTTTTTTGTGGATTCGTAGAAAGAATTATAAAAAGTAGATTTCTACTATTAGGGAAAAACCATTTCTCAAGTTACTAAGTACAATTTTTTGCACTTAATATTTCTAAATTTATTAAGTAATTTATAATATTAGAAATCTACTTTTTAACTTTGCTGTAGAACTAAGGCATGAAGTTTTAATTTTTTGGTAGAAAAATTGTGTTTTTAGCTAAGTAAAGCTCTAAATCCCTTTAACTTTTTGCCTCCCATTTACAACATGGTTTGTTGTTTCTTTCCATTTTAGGATGGTCTTGTTAATGTAGGATGGATGGACTGTGCCACCCAGGATAACCTTTGTAAAAGCTTAGATATTACAACAAGTACTACTGCTTATTTTCCTCCTGGAGCCACTTTAAATAACAAAGAGAAAAACAGTATTTTGGTATGAATCACTTTAAACTAATTTATTTACATATAATGTGCAAACACCCTCAAAAATAATACATTATTTTTGTAAGCAGTGAGCAAAGAAATGAACAATTTATATTGTCTGATTGTGGAACCCTTATTTAGAACACATACTTAATTTCTGAGATTCTTTTTAATACATGCTTCAAATTATAAAATTTAAGGATTATTTTTAAACTGACGATTACATTTCATTTAAAGTCATTACATCTTTACATTTAAAATTACCTTACATTTAAAACCATTATATTTTTAAACCCCAAAAGTATGGAGTACATTCCTGGGTTATACGAAAGAGCATTTATAGCATGAGTTTTCATTGTTTTCTATTTAATTGTTTATTTTGTTTTTTTTGAGATGGAATCTCACTCTTGTCGCCCAGGCTGTAGTGCAGTGGCGTGATCTCGGCTCGGTGCAACCTCTGCCTCCTGGGTTCAAGTGATTCTTCTGCCTCAGCCTCCTGAGTACCTGGGATTACAGGCGCCTGCCATCATGCCTGGCTAATTTTTGTACTTTTAGTAGAGACGGGGTTTCGCCATGTTGGCCAGGCTGGTCTTGAACTCCTGACCTCAGATGATCCGCCCATCTCGGCCTCCCAGAGAGCTGGGATTACAGGCGTGAGTCACCGCACCTAACCTAATTGTTTATTTTCTAATGTTAAAAATATAGATCAGTGGTAGTTTTGGCTGGGGCCTAAGTATTTTTCTAAAGCACCCCGTGGGATTCTGGTGTAAACTCAGTTTTGACATCTTGTAATGTGGTATACCTCCTTAAGTTTGAGTGAGGAAACTGAAGCTCAATCTAGTTGTCAAGGAGCTAAGATAAATAGTGGGATATTGGATGGGTCACTACGGAATCCCAAAAGAAAGTAAGGACTGTGATAAGACAAATCTCCCTTAGTTTTCCCTCTGTACTTTAATTCTGCTTTTTTAGATGTTGATAAAGATAACATATACTCATTTCAGAAATTCATATATGGCACAGAGCTGTAAAAGAAGATGCAAAATTCCCTAAAACCAAATCACTAATAGACAGCCACCATCAAATCTTGGTAAATACCCATCCAGATCTCTACTGAAATATATATGCAATTACGACTTTGTGCCAGCAATTCTCTAGTTTATACCTGTGACTCAAACCTCTGTTCTCCACTCCAGATGTATTATACACATGCACCTATACGTATATGTGTGGATGTGTGTGTGTGCTTGTGTATGTATATGTGTGTGTGTACATACTTACATATCACTGCTCATTCAATATCTTCCTTAGGATATTAGTCAGTGTCTCAAATTTAAATGCCTATAACCATATTCCCAATATCCCTCCATAAATCTGCTTCATCCAGTTTTTTCCCATATTATTTGATGAAAACTCTGTCCTTTATTATTCAAGCCAAATGCCCTGGAGTTATTCTTGATTTCTCTTTTTCTCATACCTTATAACCAATTCATCAAGAAAATCTATGGCTTTATCTTTAAAATGTGTTTATACACATCAAATGGATGGATGGATACAGATACGTAATTTTTCATAAATGGGATTGCATAGTAGATTCTATTTTGTAATCTAGTTTTTTCACTCAGTGTATCAGGAAGATGCTTTCTTATTTAAAAAATGTACATTTTATATGCATACTTTATCATTTTATAAATGAATATGTATACATTATCCTTGAAGTAATTAATGATCCCTGGATGGTAAGTCACTGACTAGATGTGACATACTTAGTTTAATCAGTTCTTTCTTGGTGTGTGTTTCTACTTTCTCAAGATGATAAGCAGTGTTGTAATGAGCAATCTTGTATCTTTATCCTTGTGCACTTTTTCAGTTATCTGTTTAGAATGGGAGCATTGTGGCCATTTTAAACTCAATTGGTATTGCCAGATTGCCCTCCGGAAAAGTTGTACTAGTTTATTCTGTGCCATCCGTCAACAAGGATTGCCTACACCCTGTCCAACAATAGAGCCTCTTGCCTTGAGTATTATAATCTCTGGGCTTCATGATAGAAAATTACAAGGTCAAAGGCTGTCTGAGACAGGAAACAGAAATGAGTGACTCTGGAAATGTAATAACAGGGAGTGGTGAATTAAACATTACTTGTCCCTCCCCAAAAGCAGTCAGGTTTTTTTTGGTTTTTTTTTTTGAGACGGAGTCTTGTTCTGTCGCCCAGGCTGGAGTGCAGTGGTGCGATCTCCACTCACTGCAAGCTCCACCTCCCGGGTTCACACCATTCTCCTGCCTCAGCCTCCCGAGTAGCTGGGACTACAGGTGCACGCCGCCACACCCAGCTAATTTTTTGTATTTTTGGTAGAGACGGGGTTTCACCGTGTTAGCCAGGATGGTCTCGATCTCCTGACCTTGTGATCTGCCGGCCTCGGCCTCCCAAAGTGTTGGGATTACAGGCGTGAGCCACCGCACCTGGCCGCATTCAGGTTTTAAAAAATATAAAACAGTATGCCAGCTAAATATATCTGGTAGGTGGAATTCAGAGGCTAGATAAGACAGCAGTCCTTTATAGGTGTAACTAACAAATTCTCCTCTAACAGAAACAGGTTTATAATGAGATTCTAGTAGATTAAGCACTGCAAGTTTATATAGGCTGTGTAATAGGCATTTTAGTAAAAGTCTTCATAGTGAATAGGACTAAAGTGAATAAGATGTAGAACTGAGGCGTGAAAGATTTGTTATGGCATTTTAAGCTCTTTGATAGCAGGAACTATTTCATATAGACCTCTAAGAATGTTTATGATATATATATATATATAGTATATATCATATATATTTATATATATTTATATATATAATATCTCATATATATTTATATATATATATATCTCATATATATATATTCAGTTTTAAGAAAAGAATCTTAGGGAAAAAACCTGAATTTTTATTCTTATGTTGTACCTATTATTTTTAGCCATATGTTTGTTCTCATGTCTAGCATGATTAAACTGTGGATTCCATGATTGTTCGTACAAGTTTTTAGTGAATTTTAGATCTTTCAAGTAATACTTAAACTGTTAAACATAGATGGTTCATAATTAAAGACATATATTAAACTCTGTTTTGTCAACTTTCATATACATTTTCTTGATGTAACCATTGCTGCATTCTTTATAATAACAGCTGCTTCATTGAGAGAATCAGACCAGCAGAGAGAGAGAGTTATATGACAAAATATGCTGAGGATAAAATATTGACAAATAAAGAAGATTTGTTAGAAGGGCCTTTTATACTCGTTTGTGTTTTAAATAAGAGACTCGGGCCGAAAACAAGTTTAAGATAAGATCTGTATCATTGTATTTTACTCTAAAAACTCCTAAGTGGTTTGGTTTTTAGATGAAAACCTCTATAATGAGCAAAAGTCCATTCCAATTTTCCACTTCTAAGTTCCTCTTAATTAATCTTAATTATTGGTTGGGGAATGAAGTGTCTTTGATAGTCTATTATTCTTCCTTCTAGTGTTATAAAAATTCTTAAGTGAATGTGTAAAACATTGGCATTCTGTAAAACATGATTAGCATTAAAATTAAGCTAAAGATAATGTGGTTTTTCTTGATGATTGGGAGGTCACTCAGGATTTTTCTGAGCATTTTTATAGAATACACATCATAGTTAATTAAAAATTCCAGTTAATGCAACATCTTATAATGGAATTTATTGTATATCACTATTTAAGAAACAGCTTAGTTATATAATATTTTTGATAATTGCCAAAATACACTTTTTTTGAAAAAAGACATTTGGAATTGTTTGAAAAACTATTTACCTTCTATAATCATTTTCCTAAAAATACTACATTGGAAATTGAAAAAACAAAAGATATCAAATATAATGAATATTTATTCAAAAAGATTACAATGTGATTTTCTTTTTCTAGTTTCTCAACTCATTGGATGCTAAAGAAATATATTTGGAAGTAATACATAATCTTCCAGATTTTGAACTACTTTCGGCAAACACACTAGAGGTAATGTTTTTATTAATAATGATAAGTAGCAATGAATGTTCGTAACATTTCAGGTCTTAACATTTTAAAATTAGCATTTGTTTTATTCATCTCTAGAGAGAATTGAAAGTAGCAGTTTCAAAGGATTATATATTAGTCAATTGTAGGTTAAATTCTAATTGGATATCTGGTGTTGCTAATTCAGGATGGATCTGTAGTTCTGGAAAACCTACTCAGTCCTGAAGGTGGGCTTCAAAAGGAACATCAGAAAAGGCAGAATTTTAATCAGAGCAACTTTGGGTCTGATTCATAACTTTTTGTTCTTGCTTACAGAACGGATTATATTGATTACTAAGAAGAAGTATTCAGTTTATGGATAGAATGCTGAGAAATATTGCTTGTGGTAGAATCAGTTTTTTTTCCTATTAGGTTGGTGCAAAAGTAATTGCAGTTTTTGCCATTTGAAAGTAGTGGCAAAAACCACAGTTACTTTTGCACAAAACCAAATACTTCCTAACCACAGATCTTTTGAAGTCTGTATCACTACGAGATCTTATGTGCTAAGCCTGAAAAAGCTGACAACTTTGCCACCCAACTTTTTAGCTATATGCTGTTAAAATCATGTATTTGTTTTTGGCAGTCATCTACTTTAAGATTTTATAATTTAGTGACTAACCCTCCTGTAATATTTGTTGATTTTACATAGCATTATTCTAAGTAAACTACAAAATAAGAGAATGAGTGGGTCCGAATTTTAGACAGTATTTTGAAATAATGGGTAGGGGAGCTAAAACTAACTTCAAGTCATAGAAATGAAGATTAGAACCCTTAGAATTTCCCATCTCTGACATTTTGTTTTCTTTATCACTTTTAAGGATCGTTTGGCTCATCATCGGTGGCTGTTATTTTTTCATTTTGGAAAAAATGAAAATTCAAATGATCCTGAGCTGAAAAAACTAAAAACTCTACTTAAAAATGATCATATTCAAGTAAGAAAAATGTATTCTGCCTAGCCTTCTGCTGGTGTACTTTGTTGTTAATTTAATGCATATAATTAAATTTTAAATAACATAAAAACTCTTATTTGAAATTATAAGAAGCCTATAAGTGCTTTTAGTCTTGGTTTGTGCTTGCTTTTCCTCTTTTTTATTAAAAGTTTATATGTAATCTGAAAGTGGTTAATTTTCACTTATTTTGGCATTTGATAAACCTGTATCATACAATTTTTCTGGAATGCATACTGTAGGAGGTTATCTTTCCATTTTTTAAATTCTTATTTCTTTATATAAGTAATTCTTGGTCGTTGTTTAAAAATCAGGACAATAAATAAGTACAAAAATAAAGCAATTATCTAAAAAAATCACCCATACTCTTAACATTGTTCATAACCCTGCTATGTATTTACTCTATATAACCATTTAAACATTTTGTGAGTGCCCATATGCATATGTAGGCATATGTATATGTGTGCACATGCATACATATTGTAATGGCCATTGTAATAGACATACACGTGTAAATTTATATGTCTGTGTTTTAATCAAAATGGATTCACTGTATGCTTTTTTTTTTAACTTCTGTCATACAACAATATCATAAACTTTTTCACAGACCTGTAAAAATGCATATATATTTATATGGATATAAAATCTCTATATCCATGTACACATGTATATCCTCCTTATTCCCTAAAGGCTACATAGTGGCTTACTATATGGTTATGCCATAATTGTTTAGGAAATCCTCTCTTACTGATTTTATGTTGTTTCCTTTATTTTTTATATCAAACGATGCAGAACTTGTCTTTAATATGGGAAATTTTCTTCTCTTTTCTTTTGAGACAGAGTCATTCTGTCACCCAGGCTGGAGTTCAGTGGCGTGCTCTTGACTCACTGCAACCTCAGCCTCATGGGTTCAAGTGATTCTGGGTTCCAGTGATTCCCTCCAGAGTAGCTGGGACTACAGGCGCATGCCACCAAGTCCGGCTAATTTTTGTACTTTTAACAGAGACTGGATTTCTCCATATTGGCCAAGCTGGCCTCGAACTCCTGACCTCAGGTGATCCACCCACCTCAGCCTCCCAAAGTGCTGGGATTACAGGCGTGAGCCACCACACCTGGCCACATGGGAAATTTTCAACTCAAGGTTATGTTTTCTTAAATGGTTTTTATTCTCATTACTAGAGTCCTCCAGAAAGTTTTATCAGTTTATAATCTCACTGACAGCACGTGAGTGGCCATTTCTCCACGCTGTGCCCACCATGGTACTATCGTTCTTTATAATCTTCACAATTCCGATAGGCCACAAGTGATATGTTAACAATATTCACTTTCATTTAATTGCTTTCAACTGGTCGGGGAAAAATACTTTTTCATGATTATTAACAAATCATAATTGTTCTCTAGTTAATTTTCTCTTTATATCTGTGGCCCATTTTCTTTTTTCTGATGGGATGTTTGTCCAGCTTTTTCTTTGTTTTTTTTTCTTTTTTTTTAATGCAGTGTAGTGTCACTCTGTCAGCCAGGCTGGAGTGCAGTGGTGCGATCTCGGCTCACTGCAACCTCCGCCTCCTGGATTCAAGCAGTTCTGCTGCCTCAGCCTCCCAAGTAGCTGGGACTACAGGTGCAAGCCACCATGCCTGGCTAATTTTTGTATTTTTAGTAGAGACGTGGTTTCACCCTATTGGTCAGGCTGATCTCAAACTCCTGACCTCAGGCAATTCAGCTACCTCAGCCTCCCCAAGTGCTGGGATTATAGGCATGAGCCAATGCGCCTGGCCCTTCTTGTTTCTTAATGGATCTTCTCTCTTAAATGCCACAGATTTGTTCCTGGTTTATATTTGGCTGTTGTGCTTACGCTCTTCTTTTTCACACTCTTTGAAAACATCACTTTTTTCTTCATTATTTCTGCTTCTGAAAGTGATCTCTCCTCTATCTCAAGATTATATAAACATTCTCTACATCTTCAAAAAGTAGGTTTCTGGAATAACTTCATATTTTCTTGGGAATTCCTCAGGTTTTTTTTAACTCTCTAGGAAGCATTTTTTTAACTAAATTGAGTCTTAATATTAAATGTAAATGAATTATTTCTGTCTCTTATTTTCGTAGCCTATTAGCTTCTGTTTAAAAACTGTGTCATTAGGGCAGTGCCATTTTTGGATTATCATGAATATTTACAAATCAAATGGGTAAGACAGTGTTTTTATCAAATTTGACCTTTTTCTCCTTTAGGTTGGCAGGTTTGACTGTTCCTCTGCACCAGACATCTGTAGTAATCTGTATGTTTTTCAGCCGTCTCTAGCAGTATTTAAAGGACAAGGAACCAAAGAATATGAAATTCATCATGGTAAGAATGGAAAAAAATGATAAAAAAAAACTTAGCTTCATTTTCAAATAGAAGTTTTCTAATTGTGCTTTTTAAACTTATTTTTTACGGACATGCTTATTGTAAATAACTTTTCTCAGTAAATATGAGGACAGATATTTTGAATTATATGTAGTCACTTTATTCTCTTTACCCTTCTTTTTAACATGAATGCCTTTTCTCTATTCAGTATTTTGATCAGGATTTCTGGTGATAAGTCAAGCTAGTGAGAAATTTAAGTCCTGCTTGTTTGCAAAAGTAAGCAACACCTGCAGTTTATATTCCAGCTTGCCATGTGTATCATCTCAGCCATTATAGGCAATTTCCAAACATTCTTTTGGATGTTTCTCCCACTAGACTTCCAGACTTCTTCATTAACTGCCTTGTTATCTTTCTTGCATTTATAATTTTATTTCAGCTTATTTGGGACTTTAGCTCTGCATTCATGTGAGTGCAGTCTCAATTCCAAGAGTTTGGACTACAGCAGAGTCCTTGTCCTGAAAGAGGTCAAATATAGCAAAAGAAACACACAGACTACCAACTACCATGCAGTTAAGTGAACAACAGATACCGATGAAATGCCCATTAGCACCTAGCACTGCTTTCAATGTTGAGGATATAAATTTGTAAGACATGAACTCCTTCAAGAAGTTTAAAATAGTGTAGCGGGGAACAGAGGAGGGAGATCCATAAGAAAACAAAAAATACTTTAATGGTCATTGTATATTAATGACAACAAGATCAAATAGATTTCTGCATAGTAGAGGTCAAGAAGTGGTATTTGAATTGAGCATAAAGTGCTCAATTTCCCCAAGCAACTATAGGGGAAAAGAAGTGAGACCTCTAGGCTGGAGGAACTTTGGGGTAAGATAACCCTCACAGTAACTACTGTTTATTCACTGCTGTCTCCAAGTCAGACATTCTGCCAGAAGCCTTGCATACGTGATTCATTTTTATCTTTACAACAGCCCAGTGAAGGAGAAAATGGAGACTCAGAAAGGTTAAGTAACTTGCCCTATGACAGACATACTAGAAACTAGCCATGGTAGATTTTGAATCCAAATTTGTCTGACTCCAAAACCTAGGCTAATAGCCGTTAAACTATACCATGCACTAAAAGTGCTAGAAATGACTAAGTTTTAATAATGGAATAATACTCTTTTTTATCTCTGAAATAGTTCTCAGACCCCCCCTCTTCTCTTCTCTGTGCTTACTGCTTTGTTTCAGGCCCATCATCGCCTTCATCTATGATAGTATTATCCTCTGGGAGGATTGCTTATCTCCTAGCCTTTCTTCCTTAAAATCAATTCCTTGTTGTGTTTGCAGTTATTACCCATTCTTGTGTCACTTTTCTGCCTTGACTTACCTTATTTCTTATAGCATAAGCGTCAGATTCCTTAGCATAGAAGCAATAATCTCATCTGTTTTGCTCACTGCTCTATCTCCAGCACCTAGAATGGTGTCTGGCACATAGTAAGAACTCAGGAAATGTTTGTTAAGTGGATAGGGTATGTTCACAGTCTGGCTCTGCCAGTTTTTCCAGTCTTAATTCCCACTGCTGCCCCTCCAGATAGTCTTAGCTCCAGCTACCTTTGGATGTTTGTGAATGCCATGTTCTTTCACTCCTCTGTGCCTTCACACGATTTTTCCTCCTGCATTATAATCACTCCTTCCTGTTCCACAGAATATTTAGCAAACTCCAAATTGCCTTTCAAAACTTAAAGCAGCTTCTTCCCTGGAAAATATATTATGAATCTCCAAGCACTTCCTTTTATGTGCTCTTACTAACTTTGTAATAGAACTTACATTGTTTCTTTGGATTAAAATAGTTATTGAGCATCTGCATGTACCAGGTACAGTACTGAGGAATAGGAAAAAATGTGAACTATACTTAGTAATCTCTAATACAAAGAACATTGTGGACTATTAGGGAAAACAGACAAGTAAACTAACAAATTTTTATTTTTTTTTTTTATGGACAAGTTTTTTTTTTATTTGAATTTTTTTTTAATTTATTATTATTATACTTCAAGTTTTAGGGTACATGTGCACAATGTGCAGGTTAATTACATATGTATACATGTGCCATGCTGGTGCGCTGCACCCACTAACTCGTCATCGAGCATTAGGTATATCTCCCCATGCTATGTCTCCCCACTCCCCCCACCCCACAACAGTACCCAGAGTGTGATATTCCCTTCCTGTGTCCATGTGTTCTCATTGTTCAATTCCCACCTATGAGTGAGAACATGCAGTGTTTGGTTTTTTGTCTTTGCGATAGTTTACTGAGAATGATGATTTCCAGTTTCATCCATGTCCCTACAAAGGACATGAACTCATCCTTTTTTATGGCTGCATAGTATTCCATGGTGTATATGTGCCCATTTTCTTAATCCAGTCTATCATTGTTGGACATTTGGGTTGGTTCCAAGTCTTTGCTATTGTGAATAATGCCGCAATAAACATACGTGTGCATGTGTCTTTGTAGCAGCATGATTTATAATCCTTTGGGTATATACCCAGTAATGGGATGGCTGGGTCAAATGGTATTTCCAGTTCTAGATCCCTGAGGATCTAGACTGACTTCTACAATGGTTGAACTAGTTTACAGTCCCACCAACAGTGTAAAAGTGTTCCTATTTCTCCACATCCTCTCCAGCACCTGTTGTTTTCTGACTTTTTAATGATTGCCATTCAAACTGGTGTGAGATGGTATCTCATTGTCATTTTGATTTGCATTTCTCTGATGGCCAGTGATGGTGAGCATTTTTTCATTTGTTTTTTGGCTGCATAAATGTCTTCTTTTGAGAAGTGTCTGTTCATGTCCTTCGCCCACTTTTTGATGGGGTTGTTTTTTTCTTGTAAATTTGTGTGAGTTCATTGTAGATTCTGCATATTAGCCCTTTCTCAGATGAGTAGGTTGCGAAAATTTTCTGCCATTCTTTAGGTTGCCTGTTCACTCTGATGGTACTTTCTTTTGCTGTGCAGAAGCTCTTTAGTTTAATTAGATCCCATTTGTCAATTTTGGCTTTTGTTGCCATTGCTTTTGTTGTTTTAGACATGAAGTCCTTTCCCATGCCTGTGTCCTGAATGGTAATGCCTAGGTTTTCTTCTAGGGTTTTTATGGTTTTAGGTCTAATGTTTAAGTCTTTAATCCATCTTGAATTAATTTTTGTATAAGGTGTAAGGAAGGGATCCAGTTTCAGCTTTCTACATATGGCTAGCCAGTTTTCCCAGCACCATTTATTAAATAGGGAATCCTTTCCCCATTGCTTGTTTTTCTCAGGTTTGTCAAAGATCAGATAGTTGTATATATGCGGCGTTATTTCTGAGGGCTGTGTTCTGTTCCATTGATCTATATCTCTGTTTTGGTACCAGTACCATGCTGTTTTGGTTACTGTAGCCTTGTAGTATAGTTTGAAGTCAGGTAGTGTGATGCCTCCAGCTTTGTTCTTTTGGCTTAGGATTGACTTGGCAATGCGGGCTCTTTTTTGGTTCCATATGAACTTTAAAGTAGTTTTTTCCAATTCTGTGAAGAAAGGCATTGGTAGCTTGATGGGGATGGCATTGAATCTGTAAATTACCTTGGGCAGTATGGCCATTGTCACAATATTGAGTCTTCCTACCCATGAGCATGGAATGTTCTTCCATTTGTTTGTATCCTCTTTTATTTCCTTGAGCAGTGGTTTGTAGTTCTCCTTGAAGAGGTCCTTCACATCCCTTGTAAGTTGGATTCCTAGGTATTTTATTCTCTTTGTAGCAATTGTGAATGGGAGTTCACTCATGATTTGGCTCTGTTTGTCTGTTGTTGGTGTATAAGAATGCTTGTGATTTTTGCACATTGATTTTGTATCCTGAGACTTTGCTGAAGTTGTTTATCAGCTTAAGGAGATTTTGGGCTGAGACAATGTGGTTTTCTAGATATACAATCATGTCGTCTGCAAACAGGGACAATTTGACTTCCTCTTTTCCTAATTGAATACCCTTTATTTCCTTCTCCTGCCTAATTGCCCTGGCCAGAACTTCCAACACTATGTTGAATAGGAGTGGTGAGAGAGGGCATCCCTGTCTTGTGCCAGTTTTCAAAGGGAATGCTTCCAGTTTTTGCCCATTCAGTATGATATTGGCTGTGGGTTTGTCATAGATAGCTCTTATTATTTTGAGATATGTCCCATCAATACCTAATTTATGGAGAGTTTTTAGCATGAAGGGTTGTTGAATTTTGTCAAAGGCCTTTTCTGCATCTATTGAGATAATCATGTGGTTTTTGTCTTTGGTTCTGTTTATATGCTGGATTACATTTATTGATTTGCGTATATTGAACCAGCCTTGCATCCCAGGGATGAAGCCCACTTGATCATGGTGGATAAGCTTTTTGATGTGCTGCTGGATTCAGTTTGCCAGTATTTTATTGAGGATTTTTGCATCAATGTTCATCAAGGATATTGGTCTAAAATTCTCTTTTTTGGTTGTGTCTCTGCCCAGCTTTGGTATCAGGATGATGCTGGCCTCATAAAATGAGTTAGGGAGGATTCCCTCTTTTTCTATTGATTGGAATAGTTTCAGAAGGAATGGTACCACTTCCTCCTTGTACCTGTGGTAGAATTCGGCTGTGAATCCATCTGGTCCTGGACTCTTTTTGTTTGGTAAGCTATTGATTATTGCCACAATTTCAGCTCCTGTTATTGGTCTATTCAGAGATTCAACTTCTTCCTGGTTTAGTCTTGGGATAGTGTATGAGTCGAGGAACTTATCCATTTCTTCTAGATTTTCTAGTTTATTTGCGTAGAGGTGTTTGTAGTATTCTCTGATGGTAGTTTGTATTTCTGTGGGATTGGTGGTGATATCCCCTTTATCATTTTTTATTGCATCTATTTGATTCTTCTCTCTTTTTTTCCTTATTAGTCTTGCTAGCGGTCTATCAGTTTTGTTGATCCTTTCAAAAAACCAGCTCCTCTTTCTGCTAGCTTTTGAATGTGTTTGCTCTTGCTTTTCTAGTTCTGTTAATTGTGATGTTAGGGTGTCAATTTTGGATCTTTCCTGCTTTCTCTTGTGGGCATTTAGTGCTATAAATTTCCCTCTACGCACTGCTTTGAATGCGTCCCAGAGATTGTGGTATGTTGTGTCTTTGTTCTCGTTGGTTTCAAAGAACATCTTTATTTCTGCCTTCATTTTGTTATGTACCCAGTAGTCATTCAGGAGCAGGTTGTTCAGTTTCCATGTAGTTGAGCGGTTTTGAGTGAGATTCTTAATCCTGAGTTCTAGTTTGATTGCACTGTGGTCTGAGAGATAGTTTGTTATAATTTCTATTCTTTTACATTTGCTGAGGAGAGCTTTACTTCCAAGGGTGTGGCCAATTTTGGAATAGGTGTGGTGCAGTGCTGAAAAAAATGTATATTCTGTTGATTTGGGGTGGAGAGTTCTGTAGATGTCTATTAGGTCTGCTTGGTGCAGAGCTGAGTTTAATTCCTGGGTATCCTTGTTGACTTTCTGTCTCGTTGATCTGTCTAATGTTGACAGTGGGGTGTTAAAGTCTCCCATTATTAATGTGTGGGAGTCTAAGTCTCTTTGTAGGTCACTCAGGACTTGCTTTATGAATCTGGGTGCTCCTGTATTGGGTGCATATATATTTAGGATAGTTAGCTCTTCTTGTTGAATTGATCCCTTTACCATTAGGTAATGGCCTTCTTTGTCTCTTTTGATCTTTGTTGGTTTAAAGTCTGTTTTATCAGAGACTAGGATTGCAACCCCTGCCTTTTTTTGTTTTCCATTTGCTTGGTAGATCTTCCTCCATCCTTTTATTTTGAGCCTATGTGTGTCTCTGCACATGAGATGGGTTTCCTGAATACAGCAGACTGATGGGTCTTGACTCTTTATCCAATTTGCCAGTCTGTGTCTTTTAATTGGAGCATTTAGTCCATTTACATTTAAAGTTAATATTGTTATGTGTGAATTTGATTTTATGGACAAGTTTTTAAAAGTGTTTGCAGTGGAGAGTATTTATTGTCTATTGCTTAGTAGTAAATTACCCCAAAACTCAGTGGTTTAAAACAAACATGTATTAATTCACAGTTTTTCGTGGTCAGGAATCTGAGAAAAATTTAGCTGGGTAGTTCCAGACACGGATTTTCTCATGAGGTTGCATTCAAAATATGCAAGGGCTGTGGTCATCTGAAGTCTAGACTGGCTACAGGGTCTGGTTCCAAGCTTACTTTTGTGATTGTCAGGAGGCCTAAGTTCCTCACTGGCTGTTGGCAGAGGCCTCAGTTCCTCATCATGTGGGCCTTTGTAGGGCTGCTCTCAATATGGTAGCTAGCTTCTGTGATAGTAACAGAGATGAAGAGAAGTAGATTTGTAAAAGACCAAGAATGCAAAGTCAGTATTACTTGGTGACTGATGAGATGTGTGGGAGGTCAAGAGAGAGAGAGAGAGTCAAGAATAATACCTATGTTTCTGACTTGACGAAATTGCAGTTGAGTGATTGTACCGTTCAATGTAAGTGGACTGTGGTAGCAATGTAGAAAATGGATTAGTTAAGGAAGACTGGGTGAAGAAACACTAGCTAGGTTATTGCAGAAGGCCAGACTGAGTTCAGGCAGTAGCAATGGGTTGGAAATGGTAAGAGATGGAATGGATAGAATTATTATGATACAGGGCAGAGAAAGAAGTCAAGGCTCACTCTGGGGAATTATATTTAGGCACCTAGTGGATAATTATGTTATTGCCAAGATAAGGTTGGTGAGAAAAGGAGCAGGTTTGGAGGAAAATAACACAGCCTCAATTTGAATATATTGCCATGTGTCAACGACAGAGACGTCTTCTGAGAAATGTGTCATTAGGAGATTTCATCCTTGTACAAACATCAGAGAGTGTACTTAAAAAAAACTAGATGGTATAGTCCACTACACATCTAGGCTATACAGTATAGCCTATTGCTCTTAGGCTACATCTGTACAATGTGTTACAATGTACTGAATACCATAAGCAACTGTAACACAGCGGTAAGAGTTTGTGTATCTAAATGTATCTAAACATAGAAAAGGGGTAATGTGTTGCACTACAGAGTTACAACAGCCACACCATCACTGAGCCATAGGAATTTTTCAGCTCCATTATAATCTTATGGGACCCCATCATATATGTGGTCCACCATTGCCTGAAATGTCATTATGCAGGACTGTATTGTGTTTGACGTGTTTACGTGATATCCAAGTACAGTTTTTCACTGGGCAGTTGGTAATATGGGTTTTGAATTCATAAGAGAAGTCTAGGTTGTAGAAAATGATTTAGGAGTTAGGCCATAGTAATCACTGAAGTAAGCATAATTAATTTAAAGAACCCTATAAAAAAGTCATTATTCTACCTCTGAAGATGAGGGAACATTTCAAAGAGATTTTGACTTTTTTTTTTTTTTTTTTTTTTTTTGAAATGGAGTCTCACTCTCACCAGGCTGGAGTGCAGTGTCGAGATCACTGCTCACTGCAACCTCCACCTCCCAGGTTCAAGCAGTTCTCCTGCCTCAGCCTCCTGAGTAGCTGGGACTACACACGTGGCCACCATGCCCAGCTAATTTTTTGTATTTTTAGTAGAGACGGGGGTTTCACCATGTTGGCCAGGATGGTCTCGATCTCTTGACCTCGTGATCTGCCCACCTCGGCCTCTCAAAGTGCTAGGATTACAGGCGTGAGCCACTGCACCTGGCCAATTTTGACATTTTTAACTAGTCCAGGAAACAGAAGAGTGTGCAAGAAAAGGGTGCTCCTATCAGAGCTAAGCCCTGTATAGTATACAGCACACTAAAACCTCACCAAAATCAATTTGTTCATAATTTATCTTCTTTAGTATTCTGAGTATTAAAACTTTGAAATGTCTCTGTGCATACAAAAAGCAGAATTTGGATTTGAATTTCTCTCATTCACTTTGAAAGGAAAGAAGATTCTATATGATATACTTGCCTTTGCCAAAGAAAGTGTGAATTCTCATGTTACCACGCTTGGACCTCAAAATTTTCCTGCCAATGACAAAGAACCATGGCTTGTTGATTTCTTTGCCCCC
>CTCF	chr3	49061761	49064319	-
GAAAGTTGCCCATTGTAAATGAAGATGATGAGCTTGTGGCCATCATTGCCCGGACAGACCTGAAGAAGAATCGGGACTACCCACTAGCCTCCAAAGATGCCAAGAAACAGCTGCTGTGTGGGGCAGCCATTGGCACTCATGAGGATGACAAGTATAGGCTGGACTTGCTCGCCCAGGCTGGTGTGGATGTAGTGGTTTTGGTGAGCTGCTACACAGGTGGGTTGGGGCAATAGGGGCAGCTGCCACATCACAGTCTGAGACTTACTTCTTGTCCTAGGACTCTTCCCAGGGAAATTCCATCTTCCAGATCAATATGATCAAGTACATCAAAGACAAATACCCTAATCTCCAAGTCATTGGAGGCAATGGTAAGGCAAGATTGTGCCCTGAAGGATGTGTGGTGGGAGTGGGTAAGCTGGGCTCCCACCTTAACCTTCACATGAGCATTTTCCTTTCCTTCACCATAGTGGTCACTGCTGCCCAGGCCAAGAACCTCATTGATGCAGGTGTGGATGCCCTGCGGGTGGGCATGGGAAGTGGCTCCATCTGCATTACGCAGGAAGGTAAGAATATACTTTGATAGGGCCCACAGAGACCCCAGTTTCAGGCCCCACATACCTTGGAACCAAGCACTCTTATGGGGACAATAGAGCCCTCCAATAGGGGCAACCCTGGGGCCAAATTGGCCTCTTGGATGGGTGACATGGCTGGAAGCAAGACAAGGTCTTGTCATCCATCACCTGCCACTCCCTTGCCTAGCCTGGCCTTCTTGCTCCTGCTCTGCACCTTCTCTAAACTCTGGTCTGTTTGTTTTATTTAGTGGCTCCCAAGATCCCTCCAGACATAAAGTCCCACAGCCCCAAATGCCCTTCTACTGTCACGGGTTGCTATAGTAAGTCCAGCCCGGCCCACTGGCCCGGCCCAGCTGCCCACTGCCCGGCTGCTTGGTTGACGTAGCTGTAGCTCCCGGGGTTTGTGGTGCTGATGGGTGGGCAAGGCCAACTGATACACAGACCATGGTTTGGGGGTGGTGCTCAAGAACATAGCTCCCTCTTCCTTCTGGGGTGCTGATAGGGCAGGACCTTCTTCCCTAGGCAGGACCTTTTCTGCCCACATCTTCTGCAGTAGGCATAGTTCAGGGACCAACTCCTTTGTGTGGTCCTTGCTCTCCCACACAACCACTGCCTGCTCCACACAACCACAGCCTGCTCTCCTACACAACCACTGCCCTTATCTTGCCTGAGCTGCCCACCATTCAGGGAGGAAGGGCTGGGCCTGACCTCAGTGCCTCTGGGGACTAACTGCACGGTGACTCCTGCCCCATCTGATACCAGCTGGACGGGGGCTTTCCCGGCTGCTAAGACTGCATGTGCCTGAGGCTGCCCTGGGCACTGCACACATGCACGTGCACATGTGGGGGTGAGTAGAGGTCAGCACAGCTGTTTGTACTATTTAAGGCAGATGTGGCAGCAGCCATCCCAGACACGTCTGTTCCTCAGCCAAGCTGCAGTCCTGATGCAGATGTAGCCAAAAGCTCCTGGGTCCTAAATATGGCCACAGGGTCCACTGCCCGTCCCCATTAACCCTATCCACCCATGTGTTCCTCCATCTCAACAGTGCTGGCCTGTGGGCGGCCCCAAGCAACAGCAGTGTACAAGGTGTCAGAGTATGCACGGCGCTTTGGTGTTCCGGTCATTGCTGATGGAGGAATCCAAAATGTGGGTCATATTGCGAAAGCCTTGGCCCTTGGGGCCTCCACAGGTGAGGCCCAGTACCCGTGAAGGCCAGTGGGACCCCCTCCCTAGTGCTGCTTAGGCTCTAACCCAAGCACTCCATCTGTCCGCAGTCATGATGGGCTCTCTCCTGGCTGCCACCACTGAGGCCCCTGGTGAATACTTCTTTTCCGATGGGATCCGGCTAAAGAAATATCGCGGTATGGGTTCTCTCGATGCCATGGACAAGCACCTCAGCAGCCAGAACAGATATTTCAGGTGGGACAGGCAAGCCAGTTACCCCACCCTAATCCTGCACTGACAGTCTCATCTCTGCTGTGACCTTGCCCGTGTCTCTGCCTCTCCCTGCAGTGAAGCTGACAAAATCAAAGTGGCCCAGGGAGTGTCTGGTGCTGTGCAGGACAAAGGGTCAATCCACAAATTTGTCCCTTACCTGATTGCTGGCATCCAACACTCATGCCAGGACATTGGTGCCAAGAGCTTGACCCAAGTCCGGTGAGCTTGGGGAGCTGGGACATGGGTAGAGGGGCTGGTCCAGGGCCAGCTACCCACATTTGACCTCTGCCCTTCTTCAGAGCCATGATGTACTCTGGGGAGCTTAAGTTTGAGAAGAGAACGTCCTCAGCCCAGGTGGAAGGTGGCGTCCATAGCCTCCATTCGTAAGTCACCCTGTCCTTGGTGGGGCCTCTGCCATACCTCATGCCTCCTTTCTCCTGCCCTCACCTCACAGGTGGTCCTTCTGCCTGCAGGTATGAGAAGCGGCTTTTCTGAAAAGGGATCCAGCACACCTCCTCGGTTTTTTTTTCAATAAAAGTTTAGAAAGAA
>CTCF	chr16	1447178	1453345	-
GTGTCCCTACCTGCACCGGACGACGGGGGACACAGAACGCAAGTACCACCTGCGTTACTACAAAACAGGAACCTGCATCCACGAGACAGACGCACGTGGCCACTGCGTGAAGAATGGGCTGCACTGTGCCTTCGCGCACGGCCCCCTGGACCTGCGGCCGCCCGTGTGTGACGTCAGGTGAGTGGGCATCCACGAGTGGGCACTTGGCCTGCCTGCTGCTGTGGGCTCTGCTGGATGAGCAGGAACTCGGCAAGTGGCTCGCCTCCCTGCTGCTGCAGGCTCTGCTGGCCCAAATCTCTCTCCTCCAGAATTTCTTTCTGAGTCTGGATGTTAGTCCTTTTTTTGCTTTTTTTGAGACGGATTCTCGTTCTGTCACCCAGGCTGGAGTGCAGCGGCGCGATCTCAGCTCACTGCAAGCCCTGCCTCCTGGGTTCACACCATTCTCCTGCCTCCGCTGCCCGAGTAGCTGGGACTACAGGTGACCACCACCACGCCCAGCTAATTTTTTTTTTTTTTGTATGTTTAGTAGAGATGGGGTTTCACCATGTTAGTCAGGATGGTCTCGATTTCCTGACCTTGTGATCCACCCACGTTGGCTTCCCAAAGTGCTGGGATTACAGTGAGCCACTGCGCCTGGCCTCTGGATGTTATTTCTTTCTTTTCTTTTCTTTTTTTGTTTTTTGAGATGGAATCTCGCTCTGTTACCCAGGCTGGAGTGCAGTGGCGTGATCTTGGCTCACTGCAACGTCTACCTCCTGGGTTCACGCCATTCTCGTGCCTCAGCCTCCCGAGTAGCTGGGACTACAGGCGCACACCACCATGCCTGGGTTATTTTGTTGTATTTTTAGTAGAGACAGGGTTTTACTGTGTTAGCCAGGATGGTCTCCATCTCCTGACCTCATGATCTGCCCGCCTCGGCCTCCTGAAATTCTGGGATTACAGACGTGAGCCGCTGCACCTGGCCTCTGGATGTTATTTCTAATGAGACAGTCCTTCAGCTCTTCTCACTGTGTGTTTCTCTTCTGGGCCCGGAGGGCAGCTCACTGGGGTTGAGGCTGTGAGGCACTGCTGCTTTCCAGGAGAACGAACTCAGCACACAGTCTGGGGCAGACAGTCCTTCAGCTCTTCTCACTGTGTGTTTCTCTTCTGGGTCCGGAGGGCAGCTCACTGGGGTTGAGGCCGTGAGGCACTGCTGCTTTCCAGGAGAACGAACTCAGCACATGGTCTGGGGCTGCAGAAAAGCGAATCCTGCCCACACAAAACTCCGCTCTTACTTGGGTGGGGCTGAGCATAGTGGCCCATACATGTAATCCCAGTGCTCTGGGAGGCCAAGGTGGGAGGATCGCTTGAGCCCGGGAGATGGAGACTGCAATGAGCTGTGATTGCGTCACTGCACTCCAGCCTGGGGGACAGAGCCAGACCCTGTCTCAAACAAGACAAAGCAAACAAAATGAAGTGGTTGGGATTTGGATGAGGACTGCGGGCCAGGACAGCGGAGCGCCACACACTGAGACTCCGTCCTGAACCCTTCGGCAGCAGCCTCTCTGTGCAGTGGTGGGAGGGGAGCGTGCCCTCCAGTGACCTCGTTTCAGCTTTGGAGGCTCCAGATGCAGAGCTGTGACCACTGTGTCCTCGGCTTGCAGGGAGCTGCAGGCCCAGGAAGCCTTGCAGAACGGCCAGCTGGGCGGCGGGGAAGGGGTCCCGGATCTGCAGCCTGGGGTCTTGGCCAGCCAGGCCATGATTGAGAAGATCCTGAGCGAGGACCCCCGGTGGCAAGGTAACTCCACGGCCGCAGCTGAGGGCGGTGGTGGGGGGGGCGGGCACAGCGCGAGAACAGCTCGGGCCACTTGGTTCCCTGTGCCTTTCAGTTTACGTGCAAGGTGATCAGATGGGGAAACCGAGGCTCGTGGAGTCCAATACCAAGCCCTCCCCAACAGGGGGTGGGTGCCGAGTGGGATTTGGGCCCAGGCGCCTTCCCCCGCACCTGCTCTGAATCTCTGCGGCAACTGGCATCTCAGTGGGGCCAGCCATTGACCAAGTGGCCGAGGAGGTAGCACAACTCCCACCGGAACTCGTGAGGCGTCCTGTCCCAGAGCCGGGGCGCCCACCAGGCACCCACCAGGATGCTCAGCAGAGCCCCCAGCCCACCAGGCACCCACCAGGATGCCCAGCAGAGCCCCCAGCCCTGCGCCTCTCTGGGGTGGTGCTCTAGACAGCAGCTTTCAAATCCCTGAGCTTGGCCAGAAACATATGGACCAGGGGGCTGTCCCTCGGGGCTGGGGGACCTGCATTCCTGGCTGGCACACAGATGAGGTTATATGCAGGGGAGATTTTGATTTGAAAAAAAACGTGGTAAGGCTGGGAGCACTGGCTCACGCCTGTAATCTCAGCACTTTGGGAGGCCGAGGCGGGCAGATCACTTGAGGTCAGGAGTTTGAGGCCAGCCTGGCCAACATGGTGAAACCATGTCTCTGCTAAAAATACAAAAAATTAGCCGGTTGTGGTGGTGGGCGCCTGTAATCCCAGCTACTTGGGAGGCTGAGGCTGGAGAATCTCTTGAACTCGGGGGGTGAAGGTTGCAGTGAGCCAAGATCACGCCACTGCACTCCAGTGTGGGTGACAGAGTGAGACTCCGTTTCAAAAAAAAAAATGTAAAATACACACAACATAAAATGCACCATTTTTAAGTGTACAGTCCAGTGGCATTTAGCACGTCTGCAGTGTTGTGCAGCTGCCACCTCTCTCTAGTTCCAGAACATTCCATCCCTGCAGAAGGAACCCCCCTGCTTATGAGCAGTTCCTCCCCATCCCCTCCCTGGTCCCTGCACTCACTGGCCTGCATCCCATCTCTGTGAATTTGTGTATTCTGGACATTGCGTATGGCAGCGATTTTTTTTTTTTTTTTTTTTTTTTTTTTTTTTTTTTTTGAGATGGAGTCTCGCTCTGTCACCCAGGCTGGAGTGCAGTGGCACAATCTCAGCTCACTGCAACCTCCGCCTGCCAGGTTCAAGCAATTCTCCTGCCTCAGCCTCCTGAGTAGCTGGGATTACAGGCAGGCACCAGTATGCCCGGCTAATTTTTTATTTTTAGTAGAGACGGGGTTTCACTGTGTTGGCCAGGCAAGTCTTGAACTCCTGACCTTGTGATCCACCCACCTCGGCCTCCCAAAGTGCTGGGATAACAGGCGTGAGCCACCACGTCCGGCCCAGTGAATGACTTCTAAAAATAGGCTTTATTTTTTAGAGCGGTTTCCGGTTCACAGCAAAACTGAGTAGAAAAATAGATTTCCCAAACACCCCCTGCCCCCTCAGCCTCCCCTGCCGTGCACCTCCTGCACTGCGAGGTACGCTCTTTACCAACAGTGAACCCACACTGATGTGTGCTTGTCACCCAGAGGCTGTGGTGCGCATGAGGCTCACCATGCGGCATTTCGGGGTGTGCATGTCTCTGGATTTTAGCATATTCTCAAAAGCTGTGCACACATCACCTCTCTCTAGTTGGAGAACATTTTCATCCCCCAGCAAGGAAGCCGCACACCCACAGCAGGACTCCCTCCCAGCCCTGGTGGTCTCGGCTCCACTCCGTCTCTGTGGGTTCCCTAGTTCTGGGCATTTTCACATAAACAGAATCACACCACGTGGCCTTCTGGCCCGGCTTCCCTCATGGAGCGCGAGTCCTTTGACATCAGCGTGTGCCGTGGCGTGTGTCTGCGCTCCCCAAGTCCTCCTGCAGCCCCTTCCATTTGGGGGACAGCCAGGTCCTTCCACCTTTGGTCTCCTCTGCCCAGCATTGCTTCCAGTCGCGCTGCTCAGGCACCGTGTGGCCCATTTTTCAGATGCCAACTTCGTGCTGGGCAGCTACAAGACGGAGCAGTGCCCGAAGCCGCCACGCCTGTGCCGCCAGGGCTATGCGTGCCCACACTACCACAATAGCCGGGACAGGCGGCGCAACCCCCGGCGGTTCCAGTACAGGTGAGCCTGCGGGACCGTGCTCAGAGGACTCCGGCTGGTGGGCGTCCTTCCCGGCCCGTGGCTCGCGTTGCCCACCCCGGGGTTCTAATGGGAGGGCTGCCCTTGTGGCACCATCATCCCCGGGAGGGGAGGGCATCTCCAAGCACAGTGGCTGTGGGAGGTGCCATGGAGGCCCACGCGTCTGTCCTGGGGATGGGCCTCCCCACCTACGCTCAGTGTCTCCCATGCAGTCCCCTACCGGGGCCCCTCTGCCAGGCAAGGGGACGGAGCACTGCAGGAGGGACCCCAAGCCCAGCTGGGACCCCCGTGTGCCCCACCCGTGCCTCTGGTTGCAGCCACGCTCTCCAGCCTGTGGGCTGCATGCTGTCTCCTCACCCAAGCTGCCAGGGGCTCAGGCACTGTCGTCACCTGGGCTCAATCTTGTCTTCACAGCTGGCAGCTGGGACGCCGGGTCCTTAGGCTGAGTCCCAGGGCCAACAACCCAAGGGTCGCCCTGCCCAGGGTGCACACAGGACCTTCCTCCACCGCCTGAGCCCCAGCTGTCCCCTGGGTCTGGCTTGTGGGTTTGGCACCTCGCAGCCTGCTTGCCTCTGAAGCCCCTTTCTCCTCCTTGCTCCAGCCCGGCCTTCTGGTTGTGCCTGGCCTGGCTTGCCTCCTGTCTGCAGTTTGCACCTGAGAGGGGGGTGGGGGGGTGCAGACCCCACAGGGTGTCTGGATGCCTGGGCCATGGCCTTGGCCTCCCTGAGGCCCTGTCTGTGTCCAGCTCTTCCTTTGAGCAGAGAGCCACCCTCGCCTCTTTTGAATGACCTGGTGCTGCCTCGCATGCCCCGGAGAGCACCTGTGCTTCCTTTGGGAAGGACGCCCCACTCCTTGTTGTTATGCCACGTTCAGTCTCCCTCTGAGCAGCTTCCGAGTAAAGGACCTGAACGGCTGTAGAACAAACCACAAATTAGTGTCTGAGATTTTGTCATCGCCCGTCATGGAAAGAAAATAAAAATTATTTTTTCAACAGGCACTTAATGTGTCCCATAAATACAAATCAGTTACAATAAAGCAGCTAGAGATTCCACGAAGAGTAGAGGATTTTGTTTTTTTATGAGACAGAGTCTCACTCTGTGGCCCAGGCTGGAGTGCGGTGGTGCAGTCTCAGCTCACTGCAGTAGGAACATAGGTAATTTGAAATTGGTGCGGAGTTTTAAATTGTGGGATCAAAACTCTCGCTTCCATTTTATAGAAAGTTGGCGAGGAGACAGCCCCGTGCTGTCTGGGCGCCCGGCCTCACTGTCCCCAGGAGGTTCGGCTGCTTCTCCCCTGCGTTCTCCACGTCCGTGAGGGTGGCTCTGACTGAGACTCAAGTTAAATTCTGTGAAGAACAGCCCCGGGGCTCCTGACCCCATCCTGGCACTGGCCGGGCCTGCGTGTCCGTGAGCGCAGAGCTGCGTTGCCTGTCACTCCAGGGCCCCATGCCCGAGGCCCCTCCTGGTGGGAGGCAGACACCCCTGGGCACACGAGGAACCATGTTTTCCTGTGTCCCCCTGACACCTCCTCATCCCCAGGTCCACGCCCTGCCCCAGCGTGAAGCACGGGGGTCGGGGTGGGGGAGCCAAGTCCTCTGTGTCCCCCTGACACCTCCTCATCCCCAGGTCCATGCCCTGCCCCAGCGTGAAGCACGGGGGTCGGGGTGGGGGAGCCAAGTCCTCTGTGTCCCCCTGACACCTCCTCATCCCCAGGTCCACGCCCTGCCCCAGCGTGAAGCACGGGGGTCGGGGTGGGGGAGCCAAGTCCTCTGTGTCCCCCTGACACCTCCTCATCCCCAGGTCCATGCCCTGCCCCAGCGTGAAGCACGGGGGTCGGGGTGGGGGAGCCAAGTCCTCTGTGTCCTCCTGACACCTCCTCATCCCCAGGTCCACGCCCTGCCCCAGCGTGAAGCACGGGGGTGGGGGGCAGGGAGCCAAGTCCTCTGTGTCCTCCTGACACCTCCTCATCCCCAGGTCCACGCCCTGCCCCAGCGTGAAGCACGGGGGTGGGGGGCGGGGAGCCAAGTCCTCTGTGTCCCCCTGACACCTCCTCATCCCCAGGTCCACGCCCTGCCCCAGTGTGAAGCACGGGGATGAGTGGGGGGAACCCTCACGCTGCGATGGCGGCGACGGCTGCCAGTATTGCCACTCCCGCACGGAGCAGCAGTTCCATCCCGAG
>PRDM1	chr9	111800296	111870850	-
ATCTGGACGTTGGTGGTTGGCTATGTGTTGACTGTTTCATTCAAGTGGAATGCAAGCACTGAACGCTACTTGAGAGCAGTTTCAATTCCTGTCTGGATTATATTGCTTTTTCATTTAGGTGGGTTCCTTCTTTTTTTTTTTTTTTTTTTTAAGTCTAGCCTAAGGTCAGCAGAGGCTGACTGTGTGAATGAAAGTGAATTTTTTGTAGTGTCATATGTTGCATTTAACATTCTTAATCTTTAGAAAATGTTATGCTTTAATCTTTCATTAAATTTTAATGAAAATGATGTGCTTTAAAATGTCTTTAATTATGTTCATTTTCCAAAAGGTCCTTTTAAAAGTCAATACATCTTAAAAAGTAGAGCACCCTTGGATTCTCATATCATTTCTGAGTGTCATACTTAGGGGAAGATATAGATAAGCAGTCAACGATAAGAGGTGCTCAGAGACATGTGTGAGAACCAGTTAAAGGAACTAGAGATGTTTACTCTGGATAAGAGGAGGGAACTGGGGCTCTAGGGTGGGAAGGAGATAGAGGTAAGGAGGATATAAGACATGAAAGCCTATTTCTAATATTTGAAGGACTGTCCTGTGAAAGAGTGCTTTAAACAGATCTCTGTAACCATGAGGGAGAGATGTCAGAGTTGTGAGTTAGCTTCAGAGAGACAAATCTCTTTTCCACATAAGGATGATTCATGTCAGAGCTGCTCAGAGTAATGGGTTCCCTGTTATGTTAGCTGGGTGGCTGCTCAGATGTTGATTTTTCAGCGTGGTACTTATGGTTGAGACTTTCATCTCCCAAGTTTGAGCCAATGGAAACACTAAGTTCTAATTTAACAACACAATTCAGTAACCCAGAGCAGCAGATAGCCTTAAAGTAGTTTCTAGAGCTACTACTTATTGTTAAAAATAAAATAAAAAACAGCTATGTCTCTGTCTTCGTTTGATGTCAAACAAAGCATTATTCTCTAGCTTTGTTGAGTTGGAATGATAGAGGAATTTATCTGCAAGAACCCGTATGTCAGATATGACTCATTTTGAACTCAGGGAAGGCAGAGGAGGGAGGCAGGCAGGCAGGGATGTTTTATGAGGTTCTAGGTGGACTCAGGGAAATGGTTATGGGTAGGGACCTGTTTCTTGGTGACTTGTGAACTTTTTTTTTTTTTTTTTTTGAGACAGAGTCTCACTCCATCGCCCAGGCTGGAGTGCAGTGGTGTGATCTTGGCTCACTGCAGCCTCCACCTCCTGGGTTCAAGCAATTCTCCTGTCTCAGCCCCCCAAGTAGCTGGGATTACAGGCATGTACCACCACGCCTGGCTAATTTTTTTTTTTTATTTTTATTTTTAGTGGAGATGGGATTTCACCATGCTGGCCAGGCTGGTCTCGAACTCCTGACCTCAAATTAGCCACCTGCCTCAGCCCCCCAAAGTGCTGGGATTACAGGTGTGAGCCACTGCGCCCAGCCAACTTGTAAACATTTTTGCATTATACACTGAGGAGGAGACATTGATGGTTTTGCTGTGCTCTTTTGGGCCATTCTCTTTCTTGGGAGAGAAAGTTCACGCCCGGTGGTATTTTCAAGAAACCAAGGCAGACTTTATGGCTTTGAGATCTATGCCTAATTCTGGTCATTCTGGGGTGAAGTAGATGGTTTGAGTTCGGGATGGTTTTAGACCTTTGGTATACGTTACAATAGACTCTCTTTAATAGAACCCCATTAAAGGTAGGCAGGCATGTACCCTATCCATTTGACCAGGGGCCTCTGAGAGCAGGGATGAACTTAATTTTGAGAAATCTTGAAGTTTATCTAATGGACTTAAATTTTTTTTTTTTTGCCTGATAAGTAATTCTGTAACTAATATATATACCAGATTGTTCTGTCAAACTACAAAACTGAGTTTTGTAAAAACAAGTACTAGGTTTTTATTTCACTAAAAATGTTAATTCTTAATAATTTGCAGCATCCCTGGCTGGCTCATGGAGAATTCCAGTATTCCTGGTTATTGTTTTCCTGATGTCTGTGGGTACCCTCTATGAAAAACAGAATGGAAAAGAGTCTTCTGGTAAGAAATAGGGCATTCTATTAATACTACTCTTTGAAGTATTTTGGAGAGTAGCTTTTTAAAAAATGCTATGATGAAACAGCTTTGAATCTATTTAAAAACCTATGATGGTTTCTGAGTGGAAAATAAATTGTTTAAAATATTTTAGGTTGTTAGACCATGATTTGTTTTGGTATTATTTTATTGAGGCATGTATAACTTAAAGTTAACCATAAGCCATTGTATTTTAATTTTATTAAAATATTTTATTTTTATAAAATAAAATATTTTTATTTTATTTTTTAGTGACAAGGTCTTGCTCTGTTTCCAGGCTGGAGTGCAGTGGCACAATCATAGCTCACTGTAACCTTGAACTCCTGGGCTCAGGGGTTTTCCAACCTTATCCTCCCAAGTAGCGAGGGCTACAGGTGCAGTAATCACGTAAAAATGGCCTACAGGCCGTGCGCAGTGGCTCACGTCTGTAATCCCAGCACTTTGGGAGGCTGAGGCAAGCGGATCACGAGGTCAGGAGTTCGAGACCAGCCTGGCCAATATGGTGAAACCCCGTCTCTACTAAAAATACAAAAATTAGCTGGGCATGGTTGGCATGTGCCTGTAGTCCCTGCTACTCGGGAGGCTGAGGCAGAAGAATTGCTTGAACCCAGGAGGTGGAGGTTGCAGTGAGAGCCGAGATCGCACCACTGCACTCCAGCCTGGCAACAGAGCGAGACTCCGTCTCAAAAAAAAAAACAGGCATACAATATGTCACAATGTTGTGCATCCATGACCTGTATCTAGTTCCAAGACATTTTCATTACCTCAGAAAGAAACCCTGTACATATATCAGTACTTCATTCCTTTTTATGGCTGAATAATATTCCATGGTAAGAGCACACCACATTTTGTTTATTTACTCATCAGTTGATGGATATTTGGGTTATTTCTACCATTTGTCTATTGTGAATAGTGCTGCTATGAACTTGTGTGCAAGTATTTATTTGAATACACGTTTTCAGTTCTTTGTTTACCTATGAGTAGAATTACTGGGTCGTATGGTAATTCTGTGTTTAATTTTTTAAGGAACTGCCAAACTGTTTTCCACAGCAGATGTACCATTCAGATTTCTACCAGCAGTGTATGAGGATTCTAATTTCTTTGCATCCTTGCCAACACCTATTATTTTCCACTTTTTGATAATGGCCAGTCCAGTGGGTGTGAAGTGGTATCTCATTATGGTTTTCATTTGCATTTCCGTAATGACTAATGATGTTGAGCATCTTTTCATTTGCTTTTTGGCCATTTGTTTCTCTTCTTTGGAGAAATGTCTATTCAAATTCTTTCCCCTTTAAAAAAAATTAAATTGTTTGCCTTTTTGTTGTTGCGTTTTAGGAATTCTTTACATATTCTAGATACTAGACCCTTATCAAATATATGATTTTTAAATATTCCATTGGTGGGTTGTATTTTTACTCTCTTGATAGTCTCTTTTGATGCAAAGAAATTTTTTTGATGAAGTCCAGTTTATCTACTTTTTCTTTTATTGCTTGTGTTTTTGATGTCATCTGACAAACAATTGCCAAATCCAAGGTCGTAAATACTTACCCTTAAGTTTCCTTTTAAGAATTTTATATTTTTATCTCTTATATTTAGGTCATTGATCCGTTTTGAAATAATTTTTGTAAATGATGTGAGGTAAGGATCCAACCTCATTCTTTTGCCTGTGTATATTCAGTTCTCCCAGCACTGTTGAAGATGGCCTTGGCACCCTTGTCAGAAATCAGTTGACCATATATATATGGGTTTATTTCTGCCCTTTCTGTTGTGTTTCACTGATCTATATGTCTCTCCTTAATGTCAGTTAACACATTCTTTTGATTACTGTAGTTTTGAAATTGAGAAGTGTGAGTTCTCCAACTTTGTTCTTCCTTTTCAAAATTGTTTTGACTATTTTGGGGTCCCTTGCATTTCCATATTTATGATCAGCTTTCCTGTTTTTACAAAAAAGCCTTTTGGGATTTTGATAGGGATTGCATTCAATCTAGAGATCACTTGTGGGCGGGGGGGAGCATTGCCATCTTTACAATATAAAAAGACAAAACCACAAAAACCTTACAATTTATGAGCGTGGGATGCATTTCCATTTATTTCGTTACTCTTTAATTTTTTAGTGTTTTTTTTAATTTTAAATTTTAATTTTTGTGGCTACATAGTAGGTGTATATATTTATGGGGTACATGGAATGTTTTGACACAGGCATGTAATGTGTAATAATCACATCAAGTAAAATGGGGTATCCATCCCCTCAAGTATTTATCCTTTGTTATAAATAATCCAATTATACTCTTAGTTATTTTAAAATATACAGTTAAATTATTGACTATAGTCACCCTGTTATGCTATCAAATACTAGGTCTTACTCTTTTTAATTTTTTTTTTCTGTTTTTGAGATGGAGTCTCGTTCTGTTGGCCGGGCTGGAGTGCAGTGGCATGATCTCAGCTCACTGCAGCCTCCACCTCCTGGGTTCAAGTGATTCTTCTGCCCCAGCCTCCCGAGTAGCTGGGATTCCAGGCACCCGCCATCATGCCTGGCTAATATTTGTATTGTTGTAGAGATGGGGTTTCACCATGTTGGCCAGGCTGGTCTCGAACTCCTGATCTCTGGTGGTCCGCCTGCCTTGGCCTCCCAAAGTGCTGAGATTACAGGCATGAGCCACCACGCCCTGTCCATTTTTTTAAACTTTTTGGTACCTATTAATAACCACTTCCAGCTTCCCCGTACCCTCTCACTATCCTTCCCAGCCTCTGGTAACCATCCTTCTGCTCTCTATCTCTGAGTTCAATTGTTTTGATTTTTAGATCCCACAAATAAGTGAGAACATGAGGTGTTTGTCTTTCTGTGCCTAGTTTGTCTCACTTAGCTTATATGGCCTGCAGTTCCATCCATGTTATTGCAAATGACAGGATCTCATTCTTTTTTTTTGGCGGAATAGTACTCCATTGTGTATAAGTACCACATGTTCTTTTTCCATTTATCTGTTGATGGACATTTAGGTTTCTTCCAAATTTTGGCTATTGTGAACAGTGCTGCAACAAACATGGGAGTCAGCAGTGTTTTGTAGTTTTCTTTGTATATGTCTTAGACCTTTAATTTATTCCTTATTCTTTTTGATACTATCATGTGGAATTGTTTTCTTAATTTTCCTTTTGGATGGTTTATTGCTGCTGGGTAGAAATACAACAGATTTTTTGCTTGTTGATCTTGTGTCCTGCAGCTTTGCTGAATTTATTAGCTTCAGTAGTTTCTTTGGTATATTCTTTAGGATTCTGCATATGTAAGTTCAGTCATCTGCAATAGGGATAGTTTGACTTCTTCCTTTCTAATTTGCATGCCTGTAATTTATTTTTCTTGCCTGATTGCTCTGGTTGGAATTTCTAGTACAAAGTTGAATAGACCATGTGCTTTTAAAGATTATTTTGAGGTACCCTGGCTGTGAGTGACCTATATCTGCAAATAGTTTGTTAAAGGTAGAGGTCTCTAATGAGTTGTAAGTGGGGAGGTTGTCAGGATATAGTAGTGGTCCTCAAATCATCAGATCAGACTTCTGGTTACCCAGCCGTGTGGAAGCAGCTGTGACTGGAGAGGTAAATCTGAACACAAAGCTTCTACAGTTGACCAATACTTTACTCCTTGCTTCTTTCTGATGGCGATAATAAACTCCAAGAGCAGATTACTAGCTGCAGTATGTTTTAAAAAGAATTAATTTCTCAGATAATATGTGTGTTGCAGTAAAGTTAGGAAATACAGAGAAACAAAAGGAAGAAACTAAAAATCACTCAAAATCTCACTGTCTACAGATTATACCAAAATGTTAACTAATAGTTGTTTTGCCTTTAGGCTTTTAAAAACACAAAAAAACTAGATCACAGTGAACATTCTGTTTTGTAACCCACATTTTAAACTTAATTATGTCATGAGGAACTTTCTGTGTCAATGAATACACTTATAGAGCATTATTTTTAACATCTTCATTTTATTCTCATCATGAGGCTGTTTGTGGTACTCTGGTGTATTTGTACAGGTACCTTGTAAAAGTTTTTAAAAATTAATTTGCTTTTTATTATTTTATTTGATAAATGAGTAATATCTAACAATTGTAAGCCATATTTTTATTTGTAAATATATATTTAGAATTTTAAAATTCCTGAAACAAAGTAACCATAACTATATATCTCTCTGACAGTGGAAAATAGGGAAGATTTTATTTTATTTTATTTTATATTTTGGTGTCTAAGTTTTCTTTGTTCAGCCTGTCTTCCTGGTTATAATCTGTTAGACTCTGTGGTTATATATCTGACTAGTGGAAGTAAATTTCCTGTTTTGGCAACTGCTGTAGAAAGCTTGGCAGTTTCGACTTGTTTTTCTGGTTAGTTTTATCTCCTTTGTTTTCTTTCACCTAATGGCAAGTGACTCAGACAGTTCTGCTTACCCTTTACCTCTTATGCCAGAATGGTTTCCCCTTTTGACTGCTTTTGTCCAGGGCCAAGTAAGTAATTGTTATAAGAATATAAGTAATGCAAGTCTAAACCAAAGGTTGTGGTTGGGTTTTCTCTACGGTGTAAATTCTAGTCATCTCATGACAGCAGCCTAGAAAACTGTAAGGGTAATAAGACTTCTAAGACCAATTTTTGAGCAAGGGGAAAAAGAAGACCATGGTCGATTATGAATACTAGCCATAAACTTAGAGTAGTGATGTGCTGATATGCAAGCCAGATTGCTGTTATTTGTATTACAGGCTATGACAAGGAAGGAAATCACAGACACACAGAATAAATGTTGAGTACAGATTTGGAAATCTTGGTTTTATTTATTTTGTTTAACTTTCATTTCAACCTGTGTCAAGATAGGTGATTATTGATCTAGAATCCCTTTCTGGACTTCTAGTCTAAATAATCCTCATCATAAAATAAATCTTTTAAGTGTTTCTTTTTCCTAAATTTCTGAGTATTTTTTTCTTCTTGCCCCTAAGAACATCGTTTCTTTTTAAGAATCAGAACTCAAACCATCTGGTGTGTAATGGGACAGCCCTTCTCTTGTACTTACAGTCAGTTTCCTGCTGTAGATGTCACTGTAATATAGGTAGGTACAGGAATGCTTTAGTATACTGCCACAACAGTGTGTGCATCGGCTCTTTCCTTGTCATTTCCAGTGTCCCGTTGTATCACTTGCTCTTGTTTTCCAGTCACTTGTGTGGGTATCTTTCTCTATGTCTTCTGAGCTTTGAAGGTTTTGTGCTGTGGTTCACTAGACTCACAGAATTAGTCCTGGATTTCATCAGAATTCAAAGCCTGAGTTTGGTTCCTAGACCCAGAGTACTCTTCTATTTATTTATTATTCTTATTTTATTTTGTTTTTAGAGACTAAGACTCGCTCTGTTGCCCAGGCTGGAGTGCAGTGGTGGTGTGACCATAGCTCACTGCAGCTTAACTCCTGGGCTCAAGCAGTGCTCCCACCTCCGCCTCAGAAAACTCTTCTTGTGGATCATTGCTGAGTTAGTTTCAGTGGTTGCTTCTGAACCCAAGGGTCTTACTCAGTGGTTTTCTCTTAGACCTGAGAAGTTCTAACATAGTATTTCCCAAAAGCTTAAGATAATAAGGGAAAAATATTTAAGTGCCTGTCATGAGCCAAGAACTTTCAAGTGCTTTTAAATGTGCTATCTTTTTAAATCCACAAGCAAACAAAACAGAACTCAAACAAATAAATCTTTGTAAGATAGATGGTATCTTCATTTACAGATGAAGATACTTCTAGAGATTAACTGACTAGCCTGCAGTCACACAGGTGACTAGTGGAGCTAAGATTTAAACTTAGGTCCTTGGCCAGGCATAATGGCTCATGCTATAATTCCAGCATTTTATGAGGCCAAGGCGGGAGGATTGCTTGAGCCCAGGAGTTCAAGACTAACCTTGCCTGGTCAAGATAGTGAGACCCTGTCTCTACAGAAAATAAATAAATACATAAAAATAAAATAAAATAAAAATTAGCTGGGTGTGGTAGTGTGCATCTATAGTCCCAGCTACTGGGAGGGTTGAAGATGGAGGATTGTTTGAGCCCAGGAGGTCAAGGCTGCAGTGAGTAGTAATCATGCCACTGTACTCCAGCCTGGGCTACAGAGGTGAGACCCTGTCTTAAAAGTAATAATAATGATAATAAATAAATAAACATAGGTTCTTGACCCTAAGCCCAGCGTTCTTTCCCCTCCCCAGGCTCTTTGAGTAAGTGTCAGTCATCCTGAAAAAGTATTGAGTACTCATCCTTCTTGCATCAGTTGTAGTTGTCAGCTCCTTCAGTTTTCCATATTGGTCCTGTTGACTTAACACAACTACATGACCTAGCTTCCTTGCCTCCTAGATCCCAGAAACCTTACTTAGTAGAAACCTTATGGCTTAGTCTGTTTTGTCCTGCTGTGACAGAGTAACACAGACTTGGAAACTTACAATGAACAGAAATTTATTGGCTCACAGTTCTGGAGGCTGAGAAGGCCAATGTCAAGGTGCTGGCATCTGGTGAGGATCTTCTTGCTGTATCATCACGTGGTACAAGGGCGAGCAAGAGATGGCTGGGGCTGAACTCACCCTTTTATAATGACATTAATCCTACCCATGAGGGCTGAGCCCTGATGGCCTAATCACCTCTTAAAGGTCCCACCTGTTAATACTGTGGTAACGGCAATTAAATTTAACATAAGTTTTGGAGCACAAACACTCAAACCATAGCACCTGGAATCCACGTTCAGTATGTTCCCTTGGCGTCTGAGGAAAGAGGTACACTAGCATTGTTATCTCCTATAAGTAAGGCTGTGTTAGACTCTTTAAAAATACTCTTAGTTTTTTTTAAGCAGTCTAGTGAGATTGGTGTTATGCTTATTTTACAAATGAAGAAACTTAGGCTCAGAGAGCCATTTTCTCTGAGTATAAGAAATTTCTTCAAAAGTTAGTGAAACAATCATCAGATATATCTATAATAGCCTGGATACCCAGCCTGAGAAGTACCAGCAAGTACAGCTGAGTGCTGTTCCTCCTGGCATTGGTAATTGTTTGTAAATGACTAGAAATGTCTTTGCAGAGATGAATCCTGATAGTTGCCTTACTTGTTTTGGGATAGCATGAGATATGAGTGAACAAGTTTGGTTCAGTCAAGCCCAAATTGGAAAAAGGGAGCAAACCAAATGTTTTACTGCTCCCCTCCCAGTCCCCACTTCTGATACTGCAAGTTAAACAGGCCTAGAGAAAAGTCTACTGGTCCATCTCCAGGCCCTTGTGACGTGATACTAGAAGCCATTGAGAGGGAGTTGTATTTTCCACATTAGTAATGGAAACAGAAGCCTTCTTCAAAGGGAACTTTGCAGGCTGGGGAGGTGTTATTTGGTATGCGGTGCCTGCTTCCAATAAGCATGTTTGGATGTATTTCTGGTAACTGCTGCTATCCCTGTGAAAAAGAATGGAGTGGATCAAGAAGTATCTCCTTATTTAGACTGGATTTAAAGTATATTTACCCATGCTTATTAAAAAAGTTAGTCTGCTCATCGTTGAGTTGTTGTATTAACAGACACTGTCTGACCTGTGGTCTCTTTCTTGTGTGCCGGACTCTGAGTTTCTGCCCCCTGGTGCTAGGCTGCTAATGTCAGTAGCATGCTTGTTTGGATTTGTGTAGATCCCTGTTATTTGGCTTCTGCTTAATGCTGGCCCTGTCTCTGGGTAGATTGATACCTGAAACCTTGGATGTTCTTTCCTTTTTTTTCTTTAGTCCTTGAGTCCCAAGATTATGTTCCCTTGTTTATGTGCCTATTTTTAGCTGTGGCTTTTAAATACAATACCATTCTAATACCACAACTTGGCCAAGATTCTCAGTCCTGGCATTGTTCTGTTCAGTTTATCATCTCCCTGCCTGGACTGTTGTTTTTTGTTTTTTTTTTTGGACTCTGATTCCAGGCCAATTCCTTGTGGTTTTTGAGGTGCTGAAGGGTATCATTGAGACAGAAGTCATTAAAATACAGATCTGTTGGATAAAAGCAGTTTGCCAAATCTTATATTCATAATTTTCAAATACTTTGTTTATTTTCTCTGTGTGCTACTCCTTTCATGCTTTTGTGAAGTCTGAGGTGCTCGAAAAATGTGCTGAGTCATTTGTGTATTAACTAGAAAAATAGTGCAGTTTCCATTGATGTAGCTAAGCTTTACTGCATATTTACTGCATATTTTAGTGCCATTAGCAAGTTGGAGAGTTATTCCTTAAGCCACAGTTTTGAAGATTTAATTGATTGGGTTTAGCTTTTTCTCGAATCTTTCAGTGCCTACTCTACAGATACAAGATATTTTGCTTAGCTCTGTGGAGAGATCTAAAAATGTCTACTAAGGGAAGATAGATGGCTATACTATAAAGTAGAAAGGGGAGGAGAGGTACAAAGAAATACTACAGAAGGGTTAGTGGCTTCTGCTTCTAGTTTATACTGTCGAAGCCAACAGATTGATATTGATGATGATGATAGCTAACATTTATTGAGTACTTCCTACATACCCAGCATTGTTCTAAACTTTATTTATTTATTTTTCAAGACGGAATCTCTCTCTGTCGCCCAGGCTAGTGCAGTGGTGCCATCTTGGCTCACTGAAGCCTCTGCCTCCCGGGTTCAAGTGATTCTTCTGCCTCAGCCTCCCAAGTAGCTGGGATTACAAGCATGCGCCACCATACCTGGCTAATTTTTTTGTATTTTTAATAGAGACGGGGTTTCACCATGTTGGCCAGGCAGGTCTGGAACTCCTGGCCTCAGGTGGTCTACCTGCCTTAGCCTCCCAAAGTGCTGGGATTACAGGTGTGAGCCACTGTGCCCAGCCAGCATTTTATATGTATTATTTCACTTCATTCTCAAATGAGATACGAATTTATGTAAGCCTCATTTTTACACATGAGGAGACTGGGACATCTCGACGTTAACTAACTTGCCTATAGCCATCTAAGTAGTAAGAATAGACCTGGGATTTGAACCTGGGGAGTCTTCTTTCCTCACCTGTGCTTCCAGCCACTGAATTGTGCTGCTTCCTCATAGCAAATGTGAGACCTTCTATGCCCTGGTCCCAACCTCCCTCTGCATTCTTACGCCACTCTGCTCTTCTCATTCACACTATCTTCCGGTCTTATTGAACTTCCTAGAGTTCTTTGAAGAGGGCACCTCTGCTTTTTCTTGCCTTTGTGTCTTCATATTTGTTTTTTTGTCTTCCTGAAACACTTTTCTACCCCTGCTCTCTAAGACACCAGTCTCTCAGGAGCTTCCTCTCCAAGATAGAACTGTTCTGTCTTCTTTATCTAGCTTACTTTTGTTAAAATGGATTTAAAGGATGGCATCTTTCAATATTCTTGTCAGACAGCTCCTTTGGAAACCCTTCCCAGACCTCCCTGCATGGATTTGATTTCCACGCTGCTCCCTAACAGTTTACACTTACTTTACATTAGCTCTTAAGTATCAGACTGAATTTGAGACCAGGGGCTTAGTCTCTTATATCAGCATATAGCCTAGTCGCCTATTTGGTGAATGAATGCTTAGTAGGCATTTAGAAATGTAAGATAAAATGCAGCTGAACTGAAAGTCCATTATTTGAAGAGCTATCCAATGATCTTGTTATTTTGCAAAAACCATCAAGGGACTTACTTTTCTTACAGTGTCTCAAGATGAGTAACCATTTAATTAAATTACTTTTGAAGAGGCCAGTTCAGTAATTAAAGACCCTTGACTAGTCTGTAATCTTATGTAAGAGAGAATTCTTAATTTTTAAAATTTTTGACCTGAAGGTCTTTGTTTTTGTTTTTCCTTTTTCTACTGTACTGTCCCAGGCCATTAGGTGTTCCCAAACTTTGCTCTTGAGTGGGGCCTAAGAGATCCCTCCTGGGTGTACTGCTGCAAAGCTAAGTCTTGCCCCATCTCTGGTGTAGGTCAGTTTGTTTGTGGAACTTTTTATTTTTGAGACAAAGTCTCACTCTGTCACCCAGGCAGAGTGCAGTGGTGTGATCTTGGCTTATTGGCATGATCTCAGCTCAATAATACGATCTCGGCTCACTGCAACCTCTGCCTCCTGGGTTCAAGCGATTCTCCTGCCTCAGCCTCTTGAGTAGCTGGGATTACAGGCGTGTGCCACCATGCCCAGCTAATTTTTGTGTTTTTAGTAGAGACGGGGTTTCGGCATGTTGGCGATGCTGGTCTCGAACTCCTGGCCTCAGGTAATCCGTCTGCCTTGGCCTCCCAGAGTGCTGGGATTACAGGCATGAGCCACTGCACCCAGCCTGTTTGTGGAACTTCTATCTGAAAGTCTAAAAATAACTCTAATATGCCAAGAATCTTCATCCAGCTCTGCTATATATTCTCTACCTAACCATAGTCTGGAAACCGGGATACCTTCGTCTCTTTGATTCCCTTCATTGCTTCCTCATCAAGTGTGGTCCGCTTTGACTCTTCTACGTCTCTTTAACACAGCCGCTTTTCCCTGTTTCCCCTGTTGTGGCTGTAGACCACACTGGCATCATGTCTTGCCTATAGTACTGCAACAACTTTTCTCCATACGTTATAGGTCCCCTCTAGTCTCTTTTTCTCCAGACAAGCAAGAATGGTCTTATATCTCAAATGGATTATTTATTTACAGGGTGGTGAGAGGGGTGAGAGGCAGTTGAGTGTGGTTATAAAAGGTCAACACGAGAGATCCTTATAGTGATGATGCTGTTCTGTATCTTGTGTCAGGGGAAACTGGACAAATTGTGGTACACTGGGATTATTTCTTGCAACTGCATATGAGTATACTTTTATCTCAATAAAATTTCAGTGAGAAGAAGACTACTATCCTGTTTGAAACTCTTCAGTGCGTTCTTCTTCCTCTTAGAATAAACACTAAAGTCCTTCATGTGGTGTTCTGTGATCTGCATCATCTGGCTTACCTCTCCAGCCTTGTTTATTTGATACCAGTTTCTTACTAGCTGTCTGTGTTCCAGACACACTGACCTTCTTTCACTGTCTTTAATATGCCGGGTTCTTCTCACAGCTTTCCTTCTGCCCAAGATATTGTTAGGATGTCACAAGATACCCAGCATTTCTTTTTATAGCAACCATAATTTCTATACACACGTTTATTTGTGTGGTTATTTAATTCATACCTTTACTATACTCCCTGGGGGCAGGGTCTGTGTCTTTATCCCCAGCACACAGTACATGTAAGAAATGAAAGACACTGTTTTTCTCTGTCAGCCCTTTCTGTCTTATTGGCATTTCAGGAGGACCTTGGATACACAGGCCAGGAGAGTAAGGTCCTAATCCAGAAATCTAACTTAGGCTTTCCTCTCAGACCATGAGTTTGAATTTCTCTCATATTGAGAGATACGATACCCTATCTAAAAATGAACTCTTTCAGGTCACAGGGGCATTTATTAGAGGAGGGACAGAGTATGACTGAGCAAGGTGAGTACTCTTATCCTGATGTCTGAATCTACCAAAGATCCACCTCAGGCTCTGGCTTGCTGCTATCTGGGAGAGGGCTAGCTTTGGATATTTGGGTATGTGGAGTTAATTAACTTGGAGCTGAAATTCATCGGCTTTCTGAAGGATCATGGCTCTTTTCATTGGGGTGACAGAATCCTATGTTGCCATACGGAGTCTTGGCCTACCAAAAGTAATGTCTCAGTTGTATGAGTGTGGGTGTATGATTTGGTGACTAGGAATTGCTAGTGTTCTTAGTTGTGAACAATAGAATCTACCCCAGGTAGTTTAAATAAATAGTAGGAGGTATTGGTTAGCATTTACAATTTTTGCACATGGAATTTCTGGAAAGACCAGACAATTAATCTTGGAATCTGACACAGGTGGAAGCAGTGCAATCAGGAGAAATGCTCAGTGACACTGAAGGACTGTTTGGGCAGAGGGCCACGGCTGCTGCTGCTCGCCGTGAAGTTAGAGATCAGACATCAGAACTTCTGCTAAGTTGCTGCGGAAAAACCATATGCCTTCCTGACTGACTGTGTTTGATACAAGAGCTCTGGCTTTCAAATTACAGTGTGCCACTTCAGGCTCTCAAGTCCTGCACAGGTGTACCTGCTTGGTAGAAACTGTGTCACATGTGAGACCTCGGCTGCAGGGGAATCCAAGAAATACAATTTTTTTAGCTCTCCAGTCTAGTGTGCAAGAAAGTGTGCTAGAACCCGATGCTATGTGAGCTATTCTTCCTTGTCTGCTATAGAAGGTTAAAGGTTGACAGACTTCCTTTGCCAGTGAATGTTTTACTTGAATTTAGTGCAAATGATTGAGCTTGGTACTACCTATTAGGAATTTAACATGGAAATATATAATGTGAAACAACGTCATGATGTTCCTTTAGATTTTCAAGTGGTGGATTTTGCCTGTACTGAGTTATGTAATTTATAAATCTATATGGTTTTGCATAATAGCCATATATTCGCATACTCATTTGTGGAATGTTGTTATGACCACCAATTGTGGATTATCTCGTACTAACATGAGACCTAGTCATACAACATAGCCTAAGACAGTCAGATCAGGGAGCTCACAGACTTGATGTGGTAGTGTTTTTCAATAGAAGTATGCATTAAAATCAACTTGTTAACAAATGTAAGTGTGGGACTCCAAGTTTACATGTGTAGTGTCTGCCACATCCACCAGCATTAAGTTCCCAAAGGAGGAAGGTATACAGAGAGTCAAGGGATTTGCTTTTTTAGCACACTTTCATGTCAATTCTTAATGGTTCTTCCTTGGTGAAGAACCACTTATTCAGTGGGTCAGTAGTAACCATTTTATTTTGTTGTTGTTGAAAATGTTGGACTGTGTTTAAATTTGCAGCCATTATTTCCTACTTTAAAGAGTTTTGAAAATGGATGCTTCTTTTACAGGGGCAGAGTTACCAGGGCAGGTTATCTCCATGGCAGCTTCTACTCTGGCAAACTTGGCCATCTCTATCACAGGGTATGAATCAAGCAGTGAAGACCAGCCCTCCACTCAGCCTGCAGGTGACTGATGTTCTGGTGACATTCAAGGTTATTCTGGAAAATGAAATGTACATAGAAAGTAAAATTCAGGACACCAGCATCACAAAATGCTACTTACTCCTGCTGATCCTTCATTTATTCTCTTTGGTTCCTATTTTTATGCCCTTTTCCCTCTCATCTTTGTTCTCATATATCACTTTTTAAATACATGTAATTATGTAACTTCTTGAGTTTCTTACCTTGGTTCTTTGTTCTTTCCTTTTTAAAAAAGGCTTTTCTTATTTTTCTTCTGTTATTCATTGCTTTTGTTTTTCTTATTTTCCTTTTCTCCGTCTCCATTTACCTTTCCCACATTTCCCTCCACTTTACGCATATCTTATCTTGATTTCTTATTTTCCATTTCTTTCTTCTACAACTGTCAGTTCTCCTCCATGATTTTATTTTGCCCTATCTCTTCCTGTTGTTTTTTCTTTCTTTTGTTCCCTTTTCCCAACCCTTTTTTTGGGGAAGACTTTTATTTTCCATCTTGCAGTCATCCATTTCTCTGTCATTCTTTCTCTGAAAGTTTGCATGCTTCATGTGTTAATATATTGACCCCTCAAACAGACCCCTCTGGTTGTTTTGGACTCGTTGTCCTGTGTGGCCTGGCTTTGGGAATTGCAGGCTCCTGAGGAATCCAGCTGGTAGATATACCAGCTGTAGAGTCATGCTGTACTCTTGCAGAGTTCCAGAATGTAAAAGGCCACCTTAGTCTGTGCTGAGAGATCCATTAGTGCCAGAGGTATTTGGAGTTAGGGAATATTTAGAGTGAATTCTCCTTGAAGAACTGACTTTAGAAATGTCAGCTAAGATAAAGGAATTTGGTGTAGTAGGAACACTTATTTTTCTTGCACATGGAATTATGTTTCCAAAGTGGAGAGGAAATGATATTTTGGTTTTGGACTCATTCTTCCAAATATCTGTCACACCCACCATCATGAAGTTTCCAAATTAGAAAGATAACTCAGAGCAAAGTCAAACAAAAGCATCTGTTAACTAGCTTGGGCTTTAGCCCTGCACTTTTAAGGGTAGAATGTTGGTCCTAGTGAGGTGAGCTGACTTACCAGGGTGCAAGTGATCTCAGTAGTAAAAATTGACTCATAGCTGAACTTTTAACATTAAAAACACTTAAGGAAATTATGATACAGCACTTGGTGGGCTACTGTATGATTGCTTATGAAAATTATGAAACAACAGGGAAGTCATTCATTCACTTATTTAGTGAGCACCTCCTATATATGAGATACTATTGTATGTGCCAGGAATTCAGTGGAGGGAGAACAAAACAGACAAGGTCTTAGCTCTGGTGGAGCTGACTTTCAACTGAAGAGAAAGAATGAGAAAGGATAAGTAGAACATGCTACAACTATGTAAAAGACCAGGGGGAAAATGTGAGGTTGGGATTATGGGAGTTCTTATTTCTTTTCTCTTTTTTCTAGACTTTTTTTCTGACGTATGATACTTTTGTAATTAACAATCCACACATTCAACGTGACATACTTTTGTAATTAACATTTTTTTCTAATGGAAGGCAAAATGCAAGTTTTAGGATCTTAATAATTTTCATTATTATAGTATATATAGAGTAATACTACTTTAAGAGTTTTATGATTTCTGATGTGTATGGTATATCTTATTAAAACTAGGAAATAGAAATAATAGCACCCTATAGTAAAATGTAACATGGTGGTTGCATTGTTAGAAAACAGTGTCTTATGTGAAATAATCCAGTATGGTTTCCTTTATTTGAAAATCCTCACCCAAGAAATCTGTCATTGTTTTTGTATCTCATTCATGTTTATATATTCTGTTTGAAAGCCCTGGGTTCTTGTAAGATTGGTTGGTTCCATTTTAGGTGAAATAACACTGAAAAGTCTTCTTGTGTCAGAAATGTATATAAATACACCTAATCTAAAGTTCTATTGAAAGAAAAGGGATTTTTAAATATAGAAATTCTAGTATATGTTAGCATTTGTTTCTTTAAATAGTTTGAATAAGTTTTATGGGATAATTATAATTCTCAGCTACTTTGTCATGTATTTTGTTTTAATGACTCCCAATTCTATCACCAACTAACTTAGTCTTCCTAAATTAAAGCTCTATTGGCATTGTAATTCTCCATGTTTTTCAGTGCATATGCAAACATAGGTCCAAATATTTTTGTCTTTTTTAACCCGATGTAATCATACCATATCAGCACATTTTGAAGGCCTGAAACAGGCTAGCCTAATGAGTGGCTCTGTATTCCCATTTCCTCATGTGGACTAATGCGGTGTGTGGTGTTTTTCTTTTCCTTTTCAGAAGCAGTGGACAGGGGAGAATCCGCTCCAACGTTGTCCACCTCCCCTTCACCCTCCTCCCCTTCACCCACTTCCCCTTCACCTACTCTGGGCAGACGAAGGCCTGAAATAGGAACGTTTCTTAGAAAGAAGAAAACTAGTGACATCTACTTTGTGTCTCTAGTTTGGGCCATTGTCGTCATGCAGATCTGGTTGAACCTGTGGATTGTGCAGTTGCTGCCAGTGCCGATTGCAGGTCGTTATCTGGTTAAGTACGATCTCGTCTTGTCTTTGAAGATTGATTTTTTTCTTTTTTTACTTTTGGATTTTAATATTTGAGATACATTTACCGTCTTGCAAAGTAAAACAATCTTATGTTTGCATTTAAATAGTAAACAAACACCATTTGGTTAATTTATTACTTTGATACATCTTTAATATTTCACTTTTTTTTTTTTTTTGAGACGGAGTCTTGCCCAGGCTGGAAGTGCAGTGGCACCATCTCAGCTCACTGCAAGCTCCACCTCCCAGGTTCATGCCATTCTCCTGCCTCAGCCTCCCGAGTAGCTGGGACTATAGGTGCCCACCACCACACCCGGCTAATTTTTTTTTTATTTTTAGTAGAGACAGCGTTTCACCATGTTAGCCAGGATAGTCTCGATCTCCTGACCTCGTGATCTGCCCATCTCGGCCTCCCAAAGTGCTGGGATTATAGGTGTGAGCCACCGCGCCCGGCCAGTATTTCACTTTTAAGCTCAAAAAATGTGTTTAGCTTCTTACAATTTCATGTAGTATTTGAGATTAATAGCTCCATAGAGAGATTTGATTGTTTAGCCATCCATGATTCTGTGAAGGAGAATGTTAACAATATCTGTGTTTTGGAATTTGAAGATCGAATGATTTTTTGTTTTTTTTTTGAGACGGAGTCTCGCTCTGTCACCCAGGCTGGATTGCAGTGGCGCGATCTCAGCTCACTGCAGCCTTTGCCCCCTGGGTTCAAGCAATTCTCCCACCTCAGCCTCCTGAGTTGCTGGGACTACAGGCATGCGCCACCACCCCTGGCTAATTTTTTGTATTTTTAGTAGAGACGGAGTTTCACCATGTTGGCCAGGCTGGTCTCGAATCCTTACCTTAAGTCATCCGCTCACCTCCGCCTCCCAAAGTGCTGGCATTACAGGAGTGAGCCACTGCGCCTAGCTGAGATTGAATGATTTTTGAGCGCTACTCTTAGGGAAGCACGTTTTACCTTGCCTTTTTAATTCAAAGGAAATGTAGGCTTTGAGAAATACATGTATGCAAAGTCTTGTGATTTGGCAGAAAAATTAAATTACATGTATATCTATATTATATGTATTACATCAAAATGGAATCATAGTTTTCCATAATCCATTAAATCAGGTCTTTGTATCTTAATGCTGTGGTAATTTAAGGCCCACCTCTATTGTTTTGATTCTCTCTAAAACTGTCTTTCTCCTAAGACTAGAAAGAGCAAGGGAGAGTTTTCTCTGACAGGTGCATTGTAGAAACATCTTTTACCTAATATTTTCCTGATTATTTGGGCTCTCTTCTTATGGCAGCCATATTTTGTGCCAAATTTATTAAGTCCTTAGTGGCTGCTGTGGATTTTGCCTTCTGAGTACCTTCTACATTTGATTACTCCTCATTTCCTATGTCAAGGTTTTTCACTATTGATTAAAACGTAATCTGATTTTTGGAAGCTGCTCTCCACTGTAGTCTAAAAGTCTAAACTTATTAGCCCATTTACCTTCTAGACCATTAGTTTTCATCACTTCTTTTTATTTTTCCTCACTCAATTGGATAGTTAATTAAATAGGCATTATTTTTTAACATTTATTATGACCAGAGCATGGTATAGTAGTGCCTGTCCTCAGGGAGCATGCAATATAAATGGTTGAAGTTTGTATCTGTATTTTTTTTTTTTTTGAGACAAGGTCTCACTTTGTCACCCATTCACCACAGCCTCGATCTCTCAGGCTCAAGTGATCCTCCTGCCTCAGCCCCTCAGATAGCTGAGACTACAGGTGCGTCCACTGGCTATTGTTTTGTATTTTTTGTAGTTTGCCATGTTGCCCAGGCTGGTCTCAAACTCCTGGACTCAAGCAAACCTCACACCTTGGCTTCCCAAAGTGCTGGGACTATACAGGTGTGAGTCACCGTCCCCGGCCTATATGTGGTTCTTCTGTCCTCAAACAGAACTTCTGTTAGGCAGTTGGAACAAGATACAGCTTTAATTAAGCAAGTCACAGAGCAGATACCATGCCATGCTTCCTGTTAAACTGAGTGGAACAGTTTAAATTGCTCTTCTAGATTGTTCCATACTTTTTTTTTTTTTTTTTTTTTTGAGATGTAGTCTCGCTCTGTTGCCCAGGCTGGAGTGCAGTGGCGGGATCTCGGCTCATTGCAAGCTTCACTTCCTGGGTTCACACTTTCTCCTGCCTCAGCCTCCTGAGTAGCTGGGACTACAGGTGCCTGCCACAACGCCTGGCTAATTTTTTGTATTTTTAGTAGAGACGGGGTTTCACTGTTAGCCAGGATGGTCTCGATCTCCTGATCTCGTGATCCGCCCGCCTCGGCCTGGGATTACAGGCGTTGAGCCACTGTGCCCGGCCCTGTTCCATACTTTTTTTTTTCCAGATGATTTTATTATGCTGGCAAACTGTGTGTCAAATGCTGTTGCAACTCTCTTTTCCTTAAAGTTTGTTAGCAGGAATTTCATTTCTCTTAGTTATAGCTTAACCTTCTAGTCATCATAGGAATTTGACATGATCTTGGGACAGCAGGCTGTGAATAAGGTGGCCCCTAAAAGCTTTTCTACAGCTTGTAATTACCCTGGACTTACTGAAACTATAGGAGTTCTTTTAGGGCTTTTGTAGGGATTTAAAAATGGTAATAAAGGAATTGTTGAACTTGTGTGTAACACTGAGCTCATGGTTCAAAACAGCAAATTGTGAACCTTTAGGTTGCAAGGCCAGAGCTAAGAACACAAATCTCTAGAGTTAGGGAAATTATGTACTGATTGAGATACAGGGTCCAAACTTGAAGGCAAGCCTCACAGTTGAGTAACACTTCTTTCTGGCCCTACCACCTTCTTAATTGGCTTCTAACAGGAAGCTTAACCTCTGCTTAAAGAGCCACTTCACTGCCCAACTCCAGGAGGAGACAGTGTGGTTTGAGAGTGGTCCCCACTGAAGTTGCCGTGCACAGCCTTGGGCCATTTGTAGCAGCCCTGCTAGTATTCAGCTTGCTTCTCTACTGAACCCTGGCATCTGTTCAGATGTTGAGAGCAGCATCAAATGGGGAAATAGGAACAACATTACTCTGCAGTGGTACAAAATCATGATGCGTATGGAATACCTTATACTTTTCTGGTCACTAAATAACGAGCAACTAAGGAAAAGAAGAATATTTGACAAGAACAGCTATAAAAGCCAAGGAGATGAGGAAATGTCAGGGGTTTGTATTATTTACCCAGGAAGGGGGAATATGCAAGGGGCCAGAATTGTAGTCACTGAAATCTTCACGATGAGATTATCTTTTGTTTATGTGGGCTGTAAAATAATCCCTGACTCTACAAGGATTCAGACTTCAGGAAGAAGATAATATATAGGCAGGTGGGGATGGTTTGAAAAGTTACTTGGTCCAATTCCATCTGTGTGGGGAGTACTTTGAGTCCCACCCTGCTTTTTAACATTGATCTTCTTTTTAATACTAGCTTTGTTGTTTTAGAAAGGTTTTGTGAAATTAAGGTACCTTTTCATGTTACAACTTGTTAATCTATATTTTGTTTATATATGTATTTTTTGTCTTTTTTTAGTCTGGATACTCAAAAAGCTTGTCATTCACTTTGGAGTTGTGGATTTCCTAGAGAAACGCTACCATGTGTGGTGGGGCATTATAGAAAGCTTCCTGAAGGAGCGGCAGGGAGCTCTCGCGCCTTGGCCCATTGTCGGGCTTGGAAAATTCTTGTTAAAAGTTGATAGCAAGGTATTGTATTTTAAGGACTTGGGCTGTCTTAATGGAGTTAATATATTTCGTGGTTTGAACTTTTCCATTCTATGGTGTTTATATTGTAACTGTTGATAACACATGTAATATCTAATTCTATGATGAAAGTTTAATGTTTAAAATTATGGTTTACACAAGGATAAGATGGGTTTACTTTAAATAAGGCTTGTGTAAGTATTTTTTCCTCATAAAAATGGGAGAAATGGATTTTCTGATTTAATTCCTTCATTATATTAGGACCAAATTGAAATCCAGAGAGGTTAAGCGACTTGCCTAAAATTATGTAGCTAGGTAGTGGCTCAGTTTAGTGAATATTTTTGGAGTAATTACCATATGTCAGATACTGTATTAAGTCCTACGGAAAATCAGATGAATCATGGAAAACCAGATACAGAAGCCTTGTTTATTGGGGAAAGACAGCAGTTGATAAAAATTCAGAGATGGCGGTTAGATTTAGAGCCTTAGTGGTTAAAGAGCATGGACTATGAATCCATGAAGTTTCCTAACCTTTCTGTGCCTTGGTTTCCATACCAGTAAAATAGGTACAATAGCACCTACCTTGTAGAATGGTGGTAAGGGTTAAATGAGGTAATATATGTAAAATCCCTAGATTATTGCCTGGTACACAGTGAGCTCTATGTAAGTATTAGGAATTTGTGTAGGAAAAGTGTGTATGGGATACAGTGGCAGCACTGAGCAAGAAATGACTCACTGTTCATAGGGTCATGAGAAAGGGAAGGTTAGCAGAGGAAGTGATACTGGAGCAAGTTTTGAAGCACAGGCGGGAGTTTCTTAGGTAGACATGGCCAGAAGGGCAAGCAGACGGAGCAGTGCAAAGGCATGGAGACACTAAGCCTACGAGCATGCAGGTTATTTTATGTATTTTTAATTGTTGGATTCCCAACAAAGATGTGGTTATCATCATTTCAATCATTATATATCTTAAAGGAATACTACATTCCGTTGATTTTAAAACTTTGATGTGTTACAGTTTTTCCGTCCCTAGTTTTTCCTTTGTCTGGGATGGTTTCCTTCTCATGCTTTCCTTTTCTTTTCATACTATGGTTGCATTCTCTAATGATACTCCACTGTTCTTATCTTCTCTTTCTCACCTTACCCCCTATCCTCAAGCTCTGGCACTGGCTAAATAAGAAGGTAAATGAACACCCAGATGTTGGTTTTTACTATTGAATTCCGTAATGCCCCTGTATCGCCTTTTTCACTCTATGTTTCTGTCCATGTGTCAAACTAAGTTTTTGTTTTCAAAGTTTTAATTATAAGCTATGGAAGGTTGTGAAGCATGAATACTATCACAGTATAATTTGGTAAAAACTCAGCAAAGGCTGTCTAGGATATGGATGGTATCTCCTTGCTCAGGTGTTTGTAAGAAGTTCTGTCTCATAGTCCTTTTGTCCCCTGTAAATCCAGTTCTGTAAATGTGGCTCAGCCTGATATTCTAGTCTCCTTTGATGTGTGAAAACACATTAGGCAATAGTTATTGTAAGGGCAAGAGAGAACTCTCTGTTTGATACTTTTTCTATAAAAGACACAGGAATTTTTTAAAAAGACAAATCTGTGAAATATTTGTATGGTTTCCTTGGCAGATAATTTTATATATTGTCTTTTTTTAAATAACTAGTATTTCAAAATTTATTTTTAACTTAAAACAGATAGTAGTCATGACCTGTGACATCGAATTTTGTGTTTTCTCCAAGGTATGAGGTTGTGTCTATGGTAAATGCTTCACATGATTGGTATGGCATTATAATAGGCACACTTTTAATAACTTCAATAAAGGCTAATCCAGATACATTAGGAATGTTGTACCTCGACATATAGTCCACATATCGTAATGTTTAAATTAATTTTAATGAATTAAATAGCCAGGCCTTGTGGCACACACTTGTAGTCCTAACTACCCAGGATGCTAGGGCAGAAGGATTGTTTGAGCCCAGGAATTCAAGGTTGTAGTGAGCAATAATTGCACCATTGCACTCCAGCCTGGGTGACAGCAAGACTCTGTTTCTTAAAAAAATAATAATTTCAATGAATCTCTAGGACAGATAGCAAGAGATGACATCATTTATATATGTTGTGTTTAAACATAATAAAACTATATATATGTCTTTTGTGGAAATATTATATCAGGCCTTAAGAAAGATGTAGTACTTCTTGAAAATAGATCAAAATGAGACTTTTGGATGGGTTAGGATTTCATTTTTTTCTGTTGAAATAGAGGAGAGGGGAGACTTGACAATGCCTAAAGTTTTAAAGTTGAGTTGAAAGGAAGCATTGTGTAAAATAAACACTCCCACACTCTCACATGGTTGTGTATGTCTCCATTCCCTATAAAACTAGTATGGGTAAGTGAGTTCAATCCTTGGCAAATGATGTGCAAATATAAGTCACGTTTTAAAATTTTGACCAAAGAATGTGGTTTCTAAAAAATTTTTATTTGTTCTAATTGTTTTTTAGAGACAGGGTCTTGCTCCGTTGCTCAGGCTGGAGCAGTGGCACAATGAAAGCTCACTGCAACTGTGAACTTGGGCTCAAGCGATGATTTTGTACTTTTCTTCAATTTGTGTTATATTGAAATGAAATTGCCCTCAAGAGATGGGGGAAAGGAGAATTAAATTCATTGGATTAAATTTGATTTAACCTTCAGTGGACTAAATGAGCTAGATTACCTAATTTATGAGACTACTTCATAACTGAATCATCGAGTTAATTTTAAAAGATCTCTAAGATCAAGTCCTTTTTTTCTTTCCTTTGATGATTCCATATAACATAGTAAAGCATTGGTGTAAAGATAGAGTAACTGCTTGAGATTTTGAGCGGGTACATTCCAAGAAAGGACATACATAAGTTGAGAACTATTTTATTACATTACATCTCAAAGTCAGAAAATTGCAGCACTGGGTAATGTTGGTATGTAGAAATTTCAAGTGGAGTGAATTAGGAAACCAATTCAAGAGAAGAGAGGGTGAGAGAGCACACATGGGTTAATTGAAATGTAACCCATTTCTCAAGAGTTACTTGTTTTATTTCTTTTCCTTTTTTTTTTTTTAAATTTGAGACAGGATCTCACTCTGTCACCCAGGCTGGAGTGCAGCGACGTGATCTTGACTCACTACACAACCTCCACCTCCCAGGCTCAAGCAATCCTCCCACCTCAGCCGCCTAAGTAGCTGGGACCACAGGTGTGCACCACCATGCCTGGTGTTTTTTTTTTTTTTTTTTTTTTTTTTTTGTATTTTTAGTAGAGATGGGGTTTTGCTATGTTGCCCAGGCTGGTCTTGAACTCCTTAGCTCAAGTGATCAGCCTGCCTCAGCCTCCTAAAGTGTTAGGATTATAGGTGTGAGCCACTGCACCTGGCTTTGTTTTATTTCTTAGTATTGATTATTTGCACTAAAACTCAAGTGGAATTTTGTTTAAAAACAAAGCAAAATGAAAAATATATAGGCCCAGAATAATGAAAGAGAAGAAAAACTCAGTAGTGGAATACTTTCTTAATAGCTTGATAAATAGGCCAGTTAGTGTAGAAGTTTTAGAGTATCTTTTGGTGTAACTATAAATTTACTGACATCTCTAAATTTAAAAAATGCATGCCCTTCATTCACATTTGAAACATTCGGAATGTCATTTTAAAATTACTTCTCTTTTTTTGAAAAATAAACTTTAAAAATTAAAGTAACTTCTCAGTCTTTCAGCATGGAAAGATTGGGGACATTTAGAGACTTGGTAATTTCCATGCGAGGGCAGGTGGATTGGGTTCCTTTGCCCAAAGCAGAACGTGGGACAGGATCAGCCTCGTGAGATAGCACGTCTGGCCTTTGGTCCCCTTCTCCATTGCTTCCTCTCTTTATGTTTCTCTTCCTATCTCTCCGAGTTGCTGTTTCTTTGTGAGTCTTTTTCTATTCAGTCTTTGTGGGAGTTGGTTCATCTTTTCCTCCATCTAAGTTTTTTATCCTCTTCACTTTTTTTCCTCTTTTCGTCCTTAGTTTTATGTATCAACTCCCCGTGCCCCCATTTTTTTTTTGCTTGACCTTCTCTGTTTCCTTTTATTCTTGAATAAATCTTAGTCTCTGTTTCTCTTTCCCACTCTTTCCTCTCTCTTACTGTCTCCCTTCTTGTCCTGTTCTCAGCTAACTTAACTGGCCACATGTGACGAAAACAACAACTTCTTAGCTTCTTTTTTGAGCATCTTAAATAATTTTGTTTATTTTAAATTTCAATGAAACATCCAACCCTCACTGTCATCCCTTGGATATACGTTTTTATTTAGGTGACTGAATTTTTTTCAACCTTTATGGCTTGTGATAGAAAAATTTTACCCTAACTTAAAACTAAAAAATTGGATATTGTAATGTTAATGTACCTAATATGTTTTTGAATATTCTATGTTTTATATGTTAAAAATACTCAAACATGTTTCTAAGTAGAATATCATTTACATTTAAAAATACATTTCAGGATATGACTTTTCTGAAAAAAAAAAAATAGAGGCTCTACATTATTTTCAGAAATTGTAATTTGTGGATACAAATACAGTCTTAATTCTGAAATTATTTTATTTATGCTTGCTTATTCAAACACATAGTAATTGAATGCTTACCACGTGCTAAGCACTTAGATTTTGGAGATACAAAGAGGAGTGATACAAACCTAGCTCTTTCCCCAGGAAGCTGCCTTGATAACTAGTTTTCAATTGGTTTCTGATTGAAAGTTTTCAGTTTCATTGATTTTAGAATTTAACTTCAGAATATGACATCTGACCTTCCATATCTTAGAAACCTGTTATTCCTTTTTTTTAAGTCTCTGCATTGTCTTTGATGCCTTGGTAGCATGCACTGAAAATTAACTCTTCTGTTTGAAGCTGTAATTGTCAAGATTAAAGATTAACTTTTTATCTTTGAGTTCACTTTAGCATTGATCTCTTAGTGACAGTGCCCTTGATGAAAAACAGATAAGGGGGGCACAAGCTTATAAACGTCAAGTGAAAGTAAATGCTGCAGAACTCATGTTGTTTTTTTAACCAACATTCTTTGCTTTTGGATGTTTAATTCACTGGAGAGCATAAATCAGATCTAAATTAAGAATAACTTATTTAGCAATGCTGTTGCTCACCTTGGGGTTGAGCAGTGCATTGTGGTGTTTCAGCAGTTATTAATCTAGTTAAATGTAGTTTTGAAATGTTAGATGGTAGCTTTGCATGAAAGGAATTCTAGCAATCTATCAAGTATATATTCTGAAAACACAAGTTGTTTAAAATGTAGGATTATTTGTGGTTGTGAAAGATGAAGGAAGTTATAGCAAGATAATGTCAGATAGCATTTAGGGAAAGCACAGTTTTAATAACTGATTAAGAAACAGCTACTACATTGATTATATCAATTATAGTCATGTCATAAAGCTTATGTTTTCAGAAGAATAGAAACTTCAAGTAGAATATCAGATTTTAAAAAGCATTTTATTATGTATTATGAAATATTTCAAACATAAAAAGATGTAAAGACTATCTACCAATGACTCCCCCCTTAATAAAACAAATTAACCTGAAGGCTGTTTTGTGCCCCTCCTTGATTGTGCATTCACCTCCCAACCCCTCGCTCCTTGGGCAACTGTTATCTTTGTTATTTGTCATTGCCTTAACATTAGATTTTTTTATTACTGCTTTTGTAATTCTAATGATATCAAATGGAAAAAATATTTTGAATGCAACTCCTCTTTTAATTTGCTCCAATTTTATCTGTATTTTTTAGTCCATGCCTGTATTATAAGTATTATAAATACTATCTGTATATACTTTTGCTAAAGTCGTGTGTATTTGTTAAACTGATGATACAGCTTCATAAGATTTTAGGTCAGCTAATGGATTGTCAATATTTTGTTTAGAATACTTACCAGGTTATAAATTACAATTTGAAACATAGATATCCTATAGTTTGAGAATTTGAACATAGATATGGATTATGTTGAAATCGACTGCCTTTTTCTTAGCTATGACAGTAATAAACTATATAACAACAGCAGTAATGAGTACTGTGAAGTTTTTAAAGTTGCTTAAAGCTTTTATTGCTTTAATTATTATGCCATAATTTGCTTTGCCATGCTGGAGATCCTGTTTTGTCTTTATGACAATTGAGTATATGTATTTTTAAAGTTCTACTTTAAAGATAAGTAATTCTCTTTTTCGTTTTTGTGCAGATGATCATCTGGTTGGAGAAGATGTTAGATAAAATAATTAGCATTTTCATCATATTTTTGTTAGTGATAGGAACTCTTCTTTTAGCCCTACTCCTGACTGCAAAGGTAGAGTACAGTGATTATTATTCTCATTAATAAACCCTTAATTGTTAGAATTGTAGTCTGGATTAAAAGCTAGCAGAAGGGGCATGGAAAATGTTAACTTGATTTAAAAGTATGTACAATAGCTAAAGGATTTATGATTTGTATATTACTAATTTTGCCATGAATTTGCCTAGTATATTTTCTTTTCAGACCTCTTTTACATGCATTTTTATTTTATCGAAACCCTTGGGAGTAAATACAAATGAAAAAAATGAGATAATGAAGAACAAGTGGCGCTTGTTTTTTTTAGTTTAATAGGAGAATTAGGATCTGGTCTTATGAATTCTAATCTAGTTAGTATTCTTCACTAGATCAGAATTTGCTGATTACCACCTTCCATCCTTGTCTCATTGATCCTTCTGCTGATATATACCATAGCACCTTTATTTCTCGCTTTCCAGGTCCTTCCAGCTTACATTTCCTTTCCCCATTTTCATCTCATCAAAGAAAATTATTCTCTAAAGAACACCTAAAATGTTATCTTTATAGTGATATCTCTTACTATTTTTTTTAGGCTTATCAAGTCTGACAAGATTTCCCCCCCACTTTTATGGTACATTTTAATCTTTATTTTATCTGAACCGTATTGAACTCCACAACCCAGATTTTGGTATGTTCTTTTCAAGGAGTTGGTGAAGCTTATGTGAAATCATGGATACAAAATTTTTTTTATTCCTTTAGTTCCCATAGAGACATGTTGGTAACTATAATTGATAATCTAATTAACCAATTTGCTAAAGAACTGCACTATTTCTTCAGTGGCATCTCTGCTTGGAAGTCCTATTCTTAGTCTCAGCTTCAGTACACCCTCAAGCTATCTTATTTGCTTCTAAAAATCTCTTCTAGTACTTCTGTTTCAGTCTTTGTATAGTTCCTATCTGTTCTTTGGATATTAATTATGTATAGTCACGTATATATACTGTGCAGACTTATTTAGAGGCTTTTTGTCATATTTTGCTTAAACCTGCTACTGTGCAATCTTACATTCCAGTTCTTTCATTAGTATGGTCTTTTTTTTTCCTTTCTCCTCTCTTCTACACTTCTATTCTACTTTTCCTTCTTGGTCCCTTTGCGTAGCATCTTTTGCCTGGCCATCTCAGTTTTATCTTTTAAGTCCTTTTTCTTTGTTCATCCCCTGCTTCAGTGAGCTTTTGCTTCTCTGAACTTTGATAACAAGTATTACTGAACCATTTATTTCTGGGTGTAGAATTCATCCAAACTGAGCTTTTGAGGGAACCTTATTGGTTATCTAATTCATTCTCCTGGCCAGTACAGCTGTCATTCTCTGAAACATCCATGACAGTATCTACTTGAATGTTTAATGGACATCTCAAATGTAACGTCAGAGACTGAATTCCAGACCTTCCTCCAGTTGTCTGTTCTTCTCATAGTCTTCAGTGACAACTCCATTCTTCTGCTTGCTCAAATGGAAAGTCTCAGGATCATCTTTGACTACTGTTTTTGTTTTGTATCCACATCCAGTTTGCCAGAAAATCCTTTTTGGCTCCACCTTCCTAATATGTCCTGGGATAATAGCAGGGTGAGGAAGTCAGGTAATTCCTTTCCACAGAAATCAAGAATAAAACAACATGAAATTATTAAAAACACCATTTAAAAGCATTAGAAAATGACCAGGTAGGCAACTAGGAGATCTTTCGTTGATGAAAAGCTGCTACTGTAGCTGGTAAAAACAGGTACTTTTTCTTTACAGGTAAAAACAGGTGACATTCTTGCATGGGCAGTAAAACCTGCAGCTTTTCTTGAAGGAAGTATTCTTCAGTGCACAGATGTGTTTAGGTTTAATGTAGCTTCATTTGTCTATTTTTGCCTTTGTTGCCTGTGCTTTTGGTGTCAAGTCCAATTGGAGATGAGCAGAGCCTCAGACACCTGTGGGACAATATCAAACATCTAGCAGACATGTAATAAGCATCCCAGAAGATGAGAAGAGGAAGAGAAAAAGGTAGAAAAAATTATTTGAAGAAATAACTGCTAAAAACTTTCCCATGTTTGGTGAAAAACATTAACAGATCCAAGAGGTTCAACAAACCTTCAGTAGAATAAGCATACACAAACACAAAACCATGCCTAGCTACATCATAGTCAAACTGCCGAAAGACAAAGATAAAAAGAAAATCTGGAAGGAAGCAAGAGAAAAATTACACATCACAAACAGGGGAACAATACAGTTAGTGACTTAATTCTCTTAATAAACAGCAAAGACTAAAAGACATTGGAGTGACATATTTAAAGTCATAGGGAGAAATCTCAAACAATACTTTTATAGTCAGTGAAACTGTTCTTTCAAAGTAAAGGCAAAATGAAAACATTTCTAGATAAACAGATACTGAATTTGTTGATAGCAGACCTGCACTTATATGGAATGCTAACAGAGCTCCTTCGGGGTGAAGATAAATGACTCCAGAAATAATCTGGATCCAAAGAAAGGGATGAAAGCACTTGGAAAATATGTGGGTTATATTTTCCCCTGTCTTCTTTTAATTTATTTAAACAAATATGACTAAAGAAAAATAGAAATACTGTTGTGGCCTTTATAACATATATAGATGAGCTATGTATATGTAAAACCATAGCACAAAGAAGAGGGCTGGCAAGTAGAACTGTAATGGTATGAAGTTCTTAAAATATTTTCCTGGATATAAGTCAATATTAACTTGAAGTAGATTATGATAAATTAAAAGATGAGATAAGATTTAGATAAGTTAAACAGCAGGCAATAAATAGCCTAAGGATTAGGGGAACTAAAATGGTATACTAAAATTTGCTGAACACAAAAGGCAGTGCAGGAACAACAGAGGACCAATAGAGATGGGACAAATAGAAAGCTAGTAGCAAAATGGCAGACCTAACCCTGGTCATGACAATACTTAGGTTACACGAGAAGCAACTAAACAGTCAAAAAGCATACATTGTCAGACTGAATATAAAAAGCAAGTTCCAACTTGCTTTTGGTATGTTAGAGACACACTTTAAATTCAGTCACAGGAAGGTTGATAGTAAAAATATTAAAAAACATACACTGTGCAAACTGTCCACAGAAAATATGTGCAGTTGATTCTATATTAGACAAAATAGATTGTCAAAAAGAAATATTGCTAGAGGCAAATTAAGGACTTTTCATATGGATAAGAGTTAATATTGACATAAGATAACAGTTACAAATGTATATGCTCCCAACAGCTGAGCTCTAAAATACATGAAATCCAACATTCAGAATTAAAAGGAGAAATAAACAAATCTATGATTATAGTTCAGGATTCAGTACTCCTTGCAGTAATTGAGGGAATAAGTAGTTAGAAAATAATAAGGATATTTAGAAGCCTTTTAAAAGCTGGGTGTGGTGGCTTATGCCTGTAATCCCAGGACTTCGGGAAGATGAGGCAGGTGGATCCCTTGACTCCAGGAGTTTTAAGACCAACCTAGGCAACATGACAAAACCCCATCTCTACAAAGAATAGAAAAAATTAGTTGGGCATGGTGACTTAAGCCTGTAGTCCCAGCTACTTGAGAGGCTGAGGTGGGAGGATTGCTTGATCCCGGGAGATTGAGGCTGCAGTGAGCTGTGATCGTGCCACTGCATGTCAGCCTGGGTGACAGAGCAAGACTTTGTCTCAAAAGAAAACAAAAACGAAACACGCCAAAAAACGCGGTCAGTCAACTTGACCTAATTAACAATTATATTCTTTTATATTATATATATAATATTATAACAAAAATTATATTCTTTTCAAGAAAACATGGAATACTCACCAGAATAAACAATATGTTCAATAAATTTGGAAGTGTTAGGCAAGGCACAGTGGTACACACCTGTTATCTCAGCTACCTGGCAGGCTGAGGCAGGAGGATTGCTTGAGCCCAGGAGTTTGAGACCAGCCTGGGCAACATAAGGAGACCCTGGCTTTACAAAAACAATTTAAAAATTTAGCTGGGCATTGTGATGCATTTCTGTAGTCCCAGCTACTTAGGAGGCTGAGGTGGGAAGACTGCTTGAGCCTTGGAGGTGGAGACTGTAGTGAGCCGTGATTGCACCACTGCAGTCCAGGCTGGGTGACAGAGCGAGATCACTGTCTCAAACAAAAAAAGCATTTCCTGACACAGAATTAAATTAAAAATCAGTAACAGAAATTTAGGGAATGTCCAAATATTTAGAAATTAAGCAACATACTTTTTTTTTGGCGGGGAAGGGGTGTATATAACATTAGTTAAAGCCTTTAATAATTTTAAAATAAGAACTTTAACTTTTTTTTTATTATACTTTAAGTTTTAGGGTACATGTGCACAACGTGCAGGTTTGTTACATATGTATACGTGTGCCATGTTGGTGTGCTGCACCCAATAACTCGTCATTTACATTAGGTGTATCTCCTAATGCTATCCCTCCCCCCTCCCCCCCACCCCACAGTGGGTCCCGGTGTGTGATGTTCCCCTTCCTGTGTCCATGTATTCTCATTGTTCAGTTCCCATCTATGAGTGAGAACATGTGGTGTTTGGTTTTTTGTCTTTGCGATAGTTTGCTGAGAATGGTTTCCAGCTTCATCCATGTCCCTACAAAGGACATGAACTCATCATTTTTTTATGGCTGCATAGTATTCCATGGTGTATATGTGCCACATTTTCTTAATCCAGTCTATCATTGTTGGACATTTGGGTTGGTTCTAAGTCTTTTAAGCAACATACTTCTAAACCTGTGAATCGAATAAATTTCAAAGGAAATTAGAAGATTTTAAAATGGAAGAAAATGAAGCCACTGCATATCAAAATTTGTGGGATGCAGCTGAAGCAGTGTCTTGTTGGAAGTTTATGTCATTAAATGCTTATATTTGAAAAAGGAAAATCAGTGACTTAAGTTTCCACCTTCAGAAGCTAGCAAATAATAGCAAATTAAATCCAAAGTAAATGAAAGGAAGGAAATAATAAGGATCAGGTGCAAATCAAGGAAATTTGAAAAGGAGAAACAATAGTGAAAACATGAATAAACTCAAAAGCTGTTTCTTTGAAAAACATCAATAAAATTGACAAAATTTTAGCCAGACTGATGAAGAAAAAAGAAGATACAAATTACCAATATCAAGTACAAAAGAGGAAACATCTCTGCATATGTCACGGATCTTGAAAGGATAAGGGAATATTGTGAACAACTTTATGCCATCAAGTTTGATAACATTAAATGGAGAAATTCCTTGTAGAGAAGGAGTGGAACAGACTCAAGAAGAAATAGAAAAATTGTAGCCCACTATGAGGACAAGAAATTGAATTAGTGTTTGAAATTCTTCCTACCAAGAAGCGCTCAGGCCCAGATGATCTCACTGATGAGTTTTATCAAACATGTAGCGAAGAAATACTGCCTGTTCTACACAGTGTTGTTCAGTTAGCAAAGAAGTAACACTTGTCAGCTCATTTTATGAGGCTAGTATTGCCCAGATACCAAAGTCAAAGGCATTCACAGAAGGGAAACTGCAGACCAGTATCCCTTATAAATAGACACAAAAATCCTTAACAAAACATTAACAGATTAAATCCTGCAGTATGTAAAAAGGAAAATATATCTATGTGAGGTTTATTTCGGGAATGTAAAACCCGTTTAACATCCAACAGTTGGTTAATGTAAGATAGGTCTCAAATCCAGTCACTTCTTTCTCAGTACCGCTACTGTCCTGCTCAAAGCTATCCCCGTTCTCTCTTGAATTGTTCCTTAGCCTCATTTAGTCTGTTTTCAACACAGCGTCCAAACTTACTTTAAACATCTAAGTAAGATTATGTCCCTTAGCTTACAGCCCTCTCTTTTTCCATATCCCACAAAATGCTAGCCTAAGTCCTCACAAGAACGTGTCAGGCCTTATTCATTCTGGCTGTTTTTCAGGCATTGCACCTGAGTTGATTATCCCCTCATTGTGTCTGAAATCAGTTTGTTTTCCCCGTCTTGGTGCAGTTTGTATTTTGTGTTCTTCCTACTTTTCTGGGGCCCGATAGAATTGGAAGTGGTATCACTTGATGGCTTAGGTGGCTATGTATCTTTGTTAGGGTATCTAGACTCTGTTCTGTTCTGGGTTGGTATGTGACTTGCCCTAGTGATTTTGCTACTTGGTTAATCTCATACCCATGCCCATGGAAAAATACCGTCAGTCTTTGTACTGTCTCACTCAATTCCTGGCATACTATGGAACTTTCACTGCAGAAAGGGACAGAGATGAGGGGTGGGTGTGGGTGGGGGACTTTGATCTCTTTCCTCTGATTTATCCTTTTCTCCCTCATTACACTTTCTTTCCCTCTGTCATCAGAAAAGGATAACGATGTGGCTTCTTTTCTCCCTGTTACTCGTGAATCGTAATATATTTGTCAGCTCACCTGTGTAGCTCCTGGGTGATGGGGTCAGTTTAGGAGTGAGCTGTTACGCCTCTCTGTTGTGCTCCAGAATGTTTTGTTTCTTTACCTGATGGCTGAGTTCCAAATTGTATCAGATTATGTTTCTTTCCTTGTTTGGATGTCCTGGGTGAAAAAATTTTTTTTCAACTGATTAATTCCCATTTTATCTCCCTCAATTTGTTGGTTATTGGGCAAGGTAAATTCAGAGGTGCAGCTTCTGTTGGCTTTTTTTACTCAGAAACCTTACTTAGTTGCAGTTTACTTACAGTGGCTCACACCTGTAATCCTAGCACTTTGGGAGGCCAAGGTGGATAGATCCCTTGAGGTCAGGAGTTCAAGACCAGCCTGGCCAACATGGCAAAACCTTTTTTCTACTAAAAATACAAAATTAGACAGGCGTGGTTGTGAGTGCCTGTAATCCCAGCTACTCAGGAGACTGAGGCACGAGAATCGCTTGAACGTGGGGGGTGGAGGTTATATCGAGCTGAGATTGCGCCACTACACACCAGCAAGCCTGGGTGACAGAGCGAGAACCTGGCTAAAAAAAAAAAAAAAAAAACAAAAAAAAAAAGTTAGTTCCTTATTTGCCTGTTTGTCTCACACTGCGTGATGAACCTGTTAGCTCACAAAGTGCTGATATTGCTTACATAGATACACAAACACATTTATACGATATATTCATGCAAATGAAATGTATGTACATATACGTGTCAAGTATTTGAACATATCTATTTATGTATTTTTTTCTTAAGTAATGTGTTGAACAGGGAGCTAGCATGTACTTTTTATTTCCCGTAGTGCGTATCATTAGATATAATGTATAGTAACTTTGCGCTGCATGTTTCTAAATTAATTAAAGCAAAGATGTGTATTTATTTGGCTCTCAAAGCATTGTTCCAATAATAGAGTAGAAAAATAAATGTTAAATTGGGTTTATTTTTTACTGAGATTCTTTTCTTTCTTTATCTGTAATACAGGTACATCAAGAGAGTGTACACATGATTGAAGTCACAAGTAATTTGATTAATGAAACTCTAGCAAATCACCCTGAGTGGGCAAAGTAAGAATATTGTTTTGAAAAAGAAGAGAGATGAATGGCCTAGTTTCAGCATCTGTTTGCACGAAATGACCTTCATTGATGCAGCTGCATTGGAAGATAAAAGATAGGGTTTGCCAGAGCTTTGATAAATATTGTCATTTTTGAAGAAGAATGTCATGTAATACAGAGGGTGGGAGGAAAGTGCTCAGGATTTTAGGTACAATTCATGGTAAATGATACTTTGTTTTATAATTGAGGTTTACAGCATGTTTATAATTTACAAAGCACTTCATCTGTCTTATGTCATTTGTTCCTCACAGTGACTGTGTGAGATAGATTGAAGAAATTATCCCCATTTTACACATGAGGAAACAAGATCAAAGGTTAAGGAACTTGAGATAATAATTCCGCAGTGGCAGAGTCATTTATAACCACTGCTTCTGATCAACTGAAGGAAAGTTTCCACTATAACATGGAAACTGTAACTCCTCAACTTTCTATATAATTTTTAAATTTATGTTATTTATTTATTTTTAAGAAATGAGGTCTCACCATGTTGTCCAGGCTGATCTTGAACTCCTGGGCTCAAGCAGTTCTCCTGCTTTAGCCTCTGGAGTAGCTGAGACTACAGGTGTACACCACCATGCCCAGTTTTATAATTATTGACATATTCCCATATTGTATTATTTTTGAGGAAGGATAGGTGAACTATGGCCCAGGGCCAAATTCAGCCACCTCCTTTTGTGTTGGGGACCAGCCTCAACACCACCCGTAGGGTACCTGAAGTTCGGTGGCGACAAAGGAATGAGAAGAGACAGGTACAGGTTAAGAGTTCATGAAGGTGGGAGTCGGGGCCAGTTGCATAATGGAGGCTGCAAAAGGCGCTGAGCTCTGGTCTCCACACTGTTTATTGAGTGTAATCACTTAGATCTAAAAAGCAGATGTTCAGGGTGAAAACACTGAAAGGGAGGCAGTACATCATAGGTGTAATCTATAGCAATAGCGGTTTAAATCAATCTCCTTTGTGCTCAAACAGCATATCTTTAACTTGTTGGAGAGTAGCTAGTGGGAGCGGGCTTAACTAGGAGCCTGCACATCTGTCCACATTCCAGTGTTTCAAGGGAGTGTCTTTCTCCTTGAACACAGTGTTTACAGATAAGAGAGCAGGTCTTGCTCTGAGTATGGGAACATGATGGCAATTCGGAGACTTTTCTACTCAGAGGCCTCTCATGGCTTTCCACAACTTATTGTCCCATATTTTTGTGGCCAGTTTATACAGGCACCCCACAAGCCCTTTTCCCAACACTTTGGTAAATGAAGTTTTAGTGGAACATACCTATGTCTACTCATTGACATATTTTCTCTGGCTGTTTTGGGGCTTCAAGGACAAACAGAATTGAGTAGCTGTGGCAGAGATTATATGTTCTGCAGAGCCTAAAATACTTACTCTCTAGTCCTTTACAGAAAAATTTGCCAACTTCTGTTTTATAGGATCTCTGTGTAATTTGGCTTCTGGAAGAAGGGTTTTCAGTTTTTGTGGGGGATGTTCAGCAGAGCTGTGTTATCCACCTAACAACTTGATGACACATTGTATGACCTGCCTTTTATTAACCTCAAGACAGTCATAAGTCAGGAAATATTCTGCCAGTTTTAGGCTTATAAGTTGAGATTTAAGTTGATTTTTTTCCTTTGCCTCTACTTTATTCTTTTATATAAAACCTGCCTAGGACATTACTTGAACTTGATTTAGAATAAAATTTTTTTTTTTTTTTTGAGACAGGGTCTTGCTCTGTCACCCAGGCTAGATTAAAGTGGCACAATCATGTCTCACTGAAGGCTTGATCTCCTGGGCTCAATCATTCCTCCCACTTTAGTCTCCTGAGTAGCTGGGACTACAGGCATGAGCCACTATACTCGGCTAATTTTTATATTTTTTGTAGGAGTTTCACCATGTTGCCTAGGCTGGTCTTGAACACCTGGGCTCAAGTGATCTTCCCTCCTCAGCCTCCCGAAGTGCTGGGATTACAGGCATGAGCCACTGTGCCTGGCCTATTTGAATCTTCATAAAAGAAGTATATTTCTTTTGAAATATAAATTGTGGTATATTTATGCAGTGGAATATTATACAGCATTAAAAAAAATGGACTAATGATACATGTACCAACATGGATGACTCTCAAAATAAGTATGTTGGCCAGGTGCGGTGGGTGGCTCACGCCTGTAATCCCAGCACTTTGGGAGGCCGAGGCGGGAGGATCACCTGAGGTCAGGAGTTTGAGACCAGCCTGGCCAATATGGTGAAACCCCATCTCTACTAAAAATACAAAAATGAACTGGGTGTGTGGCACACACCTGTAATCCCAGGTACTTGGGAGGCTGAGGCACATGAATCGCTTGAACTCGGGAGACGGAGGTTGCAGTGAGCCAAGATTGCACCACTGCACTCCGGCCTGGATGATAGGGTAAGACTATGTCTCAAAAAAACAACAATAAAAAAGTAAGTTGAGTGAAAAAATTCAGACAAAAAGCCCAAATGGTACGATTTCATTTATTTAAAGTTCTAGGAAATGCAGACTAATCTGTAGTGACAGTAAGATTAATGGTTGCCTGTGGATTGGGGTGGAGCTCTAGGGAGGACATACATATAGGTGCAAGGAAATTTTTAGGAGTGATAGATATGTTTATTATTTTGATTAAGGATATAAGTAGAGAAGTAGAATCATCATATTTCATTCTAGAACAGGCTTTTCAGCTGCTTTGTGGAGAAAAGATTGAAGGTATACAAGATGTAAACCTTTGAGACAAATTAAAAGCTTCTAGAGTAAACCAGATGAGAAGTGACAAAGCCCTGAACTGTAGACAGTTTCAGTGGAGGTGAACAGGAGGGACAGATTTATAAGGTCTTAAGGGGGTTAGTTGGTGATTAATTGGATATAGGAGGAAGAAATCTAGCATGACTTATGTTTCTAGCTTTGGAAATTAGTGAGTGATGGTGGATTCACCAAGACAGGAAATAGAAGAGCAGATTTGGTAGGGAAACTAATTCCCCTGTTTACCTGTTGAGTTTGAGGTGACTGTTGTAAGTAGAGGCATCCAGTAGGCTGTTGACTATGTAGGTATGCGGTTCAGGAGAGATGGGGTGAAGTTAAAAAATGGGCAGTTGCTGTGTAAGTCCAGGAATCAGATGAGAGGTCTGGGTTGGATCTTGAGTTTTGAGAAGCATCAGCATAAAGAATGTATGTAAGGTACAGAGAGGATGTCTGGAGGTGCGCCCTGTGGATATCTTAAGCCTTTAAGGGTGAGCAAAAAACAATAGGTTCACAAAGGAAAATGAGAATGGGCTATGAGAAAGGTAAGAGGAAAACCAAGGAAAGAGAACGTTTTGAGACAGTAGTAGTGGTCAGCAATGTCAAATTGCTGCAGAAATTTTCTAAGAGTGAAATTGGGTTTAGCAGCTGCAAGAGCAGTTCATTTAATTGGTGTAGCAGAAGCCCATTAGATTGCAGTGTGATGAGAAATTATTGGGAACGAGGAACTAGAGAAAGCAGGTATAGACTGCTCTTTCCCAAGTTTGCCTATGGAACGTAGCTGGGAAGGAGGTATAGAGCAGTTTTGTTTAATTTTTTAAGATGGAGAAGCCTTGTTTGTATGCTCCAGGGAAAGAACTGGTAGAGTGGAAGGGGTTGTAAATATTAGGAGAGAGATAATTCTTAGTGCATTTCTCTGAGGATGAAGCATGAGATGAATCCATGGCACGAATGGAACAGCTGGGGAAAGCAGGTCAGAATGGATATGGATATAAATACTGTGAGTTCAGTGGAGCGGGGAAGGCGGGAAATTAGGGGCCATACATCTTTGAAGTAAGAAGTGAGGTCTTCTGTCCTCTGGCTCTTTGGATATAATACATTTTAAAAGGAGAATGGGAAAAAGGAGGAACCAACATGTATCAGGTATGGGATTTTAGGAAGGAGCCACCTGGGATCTAGGCAAGTGGATAGAGCCTTTCATAGGATGATAGACCTTCCAAATGTTGTCCTCTAGGGCTCAGCCTCAGCCCTCACATCCAGAGGGCTCCTTTTCTTTGGGTCATTCTTCTGTACTGGAAGTCAATGCAGAGCCCTTTTGTACCGGTTTTGAATAGTAGCAGCATTCTCTCTGCAACTGTATCAAAGGCACACAATCTGAGCAGCCCCAGATCAGGTAGTAGAAGAAAGGTTTGTCTTTTGTTTGAAATTTTGAAGTAATAATTATAGATTCACAGGGAGTTGCAAAGACATATACAGGGAAGACCCATATACTCTTCACCCCATCCCCTCCAGTGTTGTCATCTTGCATAACTATAGTACAATAAAACCAGGAAATTGGCATTGCTATAATACACTGACCTTCAGATTTCATCCTCTATGTAGCTTCATGTCAGCTATCAACACACTCAGTACATAACTGTTACATTGCAGGCTTCCTCATGCCACCCCTTAACAGCCACACCCATCCTCTACCCTTTCCTTCAATATTTCCCTAACTCTTAGCAACCACTGATCAGTTCTCCATAGCTATAAAATCATTTTGAGAATAATACGTAAATCCAGTCATGGAGCATGCAGCCTTTTGAGATTGGCTTTTTGTTGCTTAGCATAATTCTCTTGAAGCTCATCCAAGATGTTGTAGGTATCAAGTTTGTTCTTTTTTATTGCCAATTAATGTTCCATTTAGGAAGGTTTTTGTTTTTGTTTTTGTTTTGACACAGAGTCTCACTCTAACCCAGGCTGGAGTGCAGTGGTGTGATCTTGGCTCAGTGCAACCTTCACCTCCTGGGTTCAAGCGATTCCTGTGCCTCCCAAGTAGCCGGAATTACAGTCATGTACGCACTACCATGCCTGGCTAAGTTTTTTGTTTTTAGTAAGAGAGGGTTTTACCATGTTGGCCAGGCTGGTCTTTGAACTCCTGACCTCAAGTGATCCACCCGCTTTGGCCTCCCAAAAGGAAGGCCTTTTTTTTTTTTTTTTTGAGATGGTGTCTTGCTCTGTCGCCCAGGCTGGAGTGCAGTGGCGCGATCTTGGCTCAATGCAAGCTCCGTCTCCCAGGTGCACGCCATTCTCCTGCCTCAGCCTCCCGAGTAGCTGGGACTACAGGCACCTGCCACCACGCCCGGCTAATTTTTTTTTGTATTTTTAGTAGAGATAGGGTTTCACCGTGTTAGCCAGGATGGTCTCGATCTCCTGATGTCATGATCCACCTGCCTCGGCCTACCAAAGTGCTGGGATTACAGACTTGAGTGACCGCGTCCGGCCAAGGAAGGCTTTTTGAAGTTGCTTAGACTTTGGTGATTCATAGAAGGTCTGATTCTTTTTCAGCAGATAGGTGGGGATGGGATTGGAAATAGTAGGGGTCGGCATGAAATAATGATAATGGTTTCCTGCATCTCTCAGTACTCAGTGGATTCTGTCAGCAGGAGGGCAGTTGACCTTGTAGGGGATTCATGTAGATACTCCTAGTGGAGAAGATACAGTTAAGAATAAGTCCAGATGTCCTTTCTTCCAACTTGGTGTGGTTTTATATGGCCCATGTAGTCCCTTGACTTCTGCTGGATGTGCCTCGTAAGCTGGTGGGTAAATTAGACAGATTAGGATCATCTTAGTGGAGCTCTAAAGAAAATAATGATGTTATACATACTGATTCTTGTCTTCGGCAGTTGTTAGTCGGGAGCTCATTTTCTGCTTTCTCCTGACTTGTCTCAAGCCTGTTGATTCCTGTGCCTCAGGACCCTCATTAGGAGATGGCACTGAAATGGTTCTCAGTTGCACTTATCCCTTCGCTTACTTGGGAGAAACCCAGTAGGCTAAACTAAGTTGTTTTTAATCAGGGTTGTTCTCTTGGTAGGTAGTAGGTGATAGAGATTAACCTTTACCCAGGAAGGTGAAGGCAGACCAGTCTAAACTGTAGGGCATTGGTTTCTGCTGAGGGATCCCTCTTGAGTGAGTAGGGGAGTTAGTGATAGGCTGAGGCAGTGAATCTCCAAGGAAGGAGCTCAGTTCAGGGGCTGTAGAGGTGTAAGGCCGGAGTACAGCCCAGCTAAGGCAGCTCCTGTGTTTCTGGCCCCATGTCTCTTGAGGGAGGCTGGGACTGAGCCAGTACCTCTACCTTGTCCCCAAAACAGCTCCTCTCATTTGTTGCTCTTAGGAAACCTGTGTGAGTACATTGGGAAAGTGTTTTCATAGTGGCCAATAAGACGTTTTCCCAGGCCCAATAGACATTTGTGAATCATTAAGGATCTGTCCAGATACCTCTATGAATCTTCACACTTTTTTTTTTTTTTTTTTGAGATGGAGTCTTGCCCTTGCCGCCCAGGCTGGAATGCAATGGCATGATCTCGGCTCACTGCAACCTCTGCCTCCTGGGTTCAAGCAATTGTCCTTCCTCAGCCTCCCAAGTAGCTGGGACTACAGGCGCACACCAACACACCTGGCTAATTTTTTCATTTTTAGTAGAGACGGGGTTTCACCATGTTGGCCAGGCTGGTCACAAACTACTGACCTCAGGTGATCCACCCGCCTCGGCCTCTCAAAGTGCTGGGATTACAGGCGTGAGCCACCATGCCCTGCCCATCTTCACACTTTTGAATAACACTACAGGAGAGTGTTATCATTATAATATATAATATCAATATAATACCAATATATCAATATAATATCAATTATAAGTTACCATATAATTGAAAATATTTAGCAGTCCCTTCAAGCCACTGATGAATGTATAAAAGAGTAATTTAAAAGCTACTTAATTTCTCCCGAATCACATTTCAGTTTAGTGACCCAGATTTCCTGTTTATATGCTTATACTGTAAATTATTATATTTGTGTCTCTAAACGTTTGAAATTTTGTCTTACTTGCTGAGAAATTTTTTTTTTTTTTTTTTTTTTTTTTGAGACAGTCTTGCTCTTTTGCCCAGGCTGGAGGGTAGTGGTATGATCTTGGCTCATTGCAACGTCTGCCTCCTGGGCTCAAGTGATTCCTGTGCCTCAGGCTCCTGAGTAGCTGGGACTACAGTTTTGTGCAACCATGCCCAGCTAATTTTTGTATTTTTTAGTAGAGACGGGGTTTTGCCTTGTTGGCCAGGCTGGTCTTGAACTCTTGGCCTCAAGTAATCTGCCTGCCTTGGCCTCCCAAAGTGCTGGGATTACAGGCATGAGCCAGCGTGCTGGCCTTGCTGAGAAATGTTTGAGTGGACTGAGGCATTTGCCAAGAAGTTTCACAGATACTTTATTTGGAGTGTGGGACAAACTGGTTAATACTTAAGATTCAACCCACTACTGGTTTAATAGTCTACTTTTTAATTTATTCAAAAGATCTCTTATTTTTTTCTGGTTAAAGACCACTTTCCTAGGCACCATGACTTTGTGGCTGTCAGTGGCAACTGACTTTCTCTTTATGACCATCTTTCTCATACACAGCACATAAAGTTGCTGTGAGTTGAGGATGTTGCACATTTGACTTTACCTAATTGACCCTTTTGTGTTAGGTTTGTAGGATGTGTCATTTTGGGGCCTCAGGAAAGTAAATGACTAGCTTCTGCTTGCCTTCACCTTTTGGCTTCACTCTGGAATAGTTGAAATGAGGACTGTTAAATTTGTGAATGTCAACATCTCCAGCGTATATTATTAAGAGGAACAATTTAGATAATACGTGAACATATTTTCTCTTGTGGAAAACATTAGGATTGTGTAAAGGATTCTTGATTAAGGTGTATGGTACAGCCTGCTTAGTCAACAGAAGAATGAGGAGGCCACCTCTCACTGCACAACAAGTAAAGCTGTGGGCTATAGTTCCTTGCATAGTTGGAACTTTGCTCAGGAATTCTATCTTTAAAAGATCTTCAGTAGATAACCAACTTGAGGATAATGATTCACCTTCTTCATTTCCTGCATTCTTTCTGATTTCTTCACTTCCTTAGATTAGTGATTCTCAAACTGTAGCATGCCATCAGTATCACCTGCAGGGTTTGTTAAGGTACAGATTGCTGGGCCCTAGTCGTGTTCCTTTTTCAGTAGATCTAGGTTTGGGCCCCCAATTTTTCATTTCTAACAGGTTTCCAAAAAGTTCTGATGCTGCTGGTTTGTGGACCACACTTTGAGAACCCTGTCCCAGATGTTGAATATCCCAGTCTCCCAGAACCATTTTCTTTGGTGCTGAATAAGGCAGGTGACTCAGGACATGTGAACAGAGAAACCAGGCAGAGTAGAATGAAAGGGAGGTTGTGGGGAAAGTGGGTCTAAAAGCTAAGGAAACATTGAGGCCTGGTGCCATGGCTCATGCCTGTAATCCCAGAACTTTGGGAGGCTGAGGCAGGTGGATCACTTGAGATCAGGAGTTTGAGACCAGTCTGACTAACATGGTGAAACCCTATCTCTACTAAAATACAAAATTAGCCAGGCGTGGTGACGTGCCTATGATCTCAGCTACTTGGGAGGCTGAGGCAGGAGAATCACTTGAACCCAGGAGGTGGAAGTCGCAGGGTTGCACCGAGCCGAGATCGTGCCATTGCACTCCAGCCTGGGCAAGAAGAGTGAAACTCCATCTCAAAAATAAAATAAAATAAATAAAAGCTAAGGAAAGATTGAAAGGACATCCTGAATGTTAGAGACTTAGGACAGTTAAGCCTGGAAGTCCTGCTCATGATGCTTTGGTATCTGTGTATTGGTGAATGATCAACAGTCTGTCTGTTATGGATTAAGCATATCAAGTTCAAAGCATTATTGGTACACTACACAGAAAGTGTACTTTTTTCATTTTTTTCTTTGTTTTACATTAGTTGGCTTCCTGAGGCTCAGGTAGTCCAAAGAGCCCTGAATTCTGCGGCTAACAACGTGTATCAGTATGGACGAGAATGGATAACTCACAAGGTAAGGGAAGAAACTTTCTTTGTGGCTTTCTCTTTTCAGGGTCTTTACTGGTGGTTGCTTGTTGCTTTGATAAAACATAAGTAGAAATGCTATTCACAGCAGTAAATAGGCTTAAATAAACAGGTAAGCAACATACAATGAAATCTTTTGAAAGATCACATTGAATAGGGGTAGTACCCTGAACAATCTGAGAGGTTGGTCATGTACTTTTTCAAGATAGATGTGATTCATTACTTGTGAGTTAGGACAGAATGATCACTTGGTTTGGGTAGTCAAATAAGGCTTTGTAGAGAAAAAGGTATTAATGCATATTAAATCTTATTGTCTGCTGATAACTGTCTTTGGCAGTTTCCAGTTATTTTCATTTAATATTTGTTTTTTTTTCTTTTACTGTTTCTAAGAAGCCTGCAGTATGAATTATTTTGCCTGCTTTGCAGATGAGGAAACAAGACTCAGCAAGGCTGAGTCAGTTCCCAGTGGTCGTGTAGTAAATTGCAGAGCTTGGTTTGAAACTGAAGCTTAACTTCAAATCCTTTGTTTCTACTGTAGCATGCTCGCAGTGTGTGCCCAGAACTGGATTAAGTGCTTTTGATGTGGCACTTGAGATAAACCTTGAAGGAATGGCAGATCAAGGAAGAGTGGATTTTAAGAAGGGTATTTGTGTGAGCCAAGATGCAGAGACAGGAGTGTGCTTGAAGAGATGATTGAGATGCTGAGACAGGAGTGTGCTTGAGGAAATGATCTTGACTGAAGTGGAGGGAGCTTTGTGAAGGGGAAATGAATGATAGAGGAAAGGCAGCACAGTTAAGGATTAGATTCCACCATATGGATTTGGGATATTCTTTCCCTCCCTAGTTTTGCCTGTAGGAATAAAGGTAATTTGCACTTTTAGTATACTGAAATAATTAGGATTATGTAAGAATCGACAGGATTTGTTGCAGTAAGACTTGTGCCTAGAAAAATATATTAGTATGTGATTCCATATTGAAAATTCAAAAACAAAATCTAAAAAAATAATATAATGGAAGATACGCTGTATACACATATATGGAATCAGGCTGGCCGTGGTGGCTCACGCCTATAATCCAAGCACTTTGGGAGGCCAAGGCAGGCGGCGGATCATGGGGTCAAGAGTTCGAGACCAGCCTGACCAACATGGTGAAACCTGGTCTCTACTAAAAATACAAAAGTTAGCCAGGCGTGGTTGCGCACGCCTGTAATCCGAGCTACTCAGGAGGCTGAGGCAGGAGAATCACTTGAACTCGGGAGGCAGAGGTTGCAGTGAGCCGAGATCATGCCACTGCACTCTACTCTCAGAGACGGAGAAACTCCATCTCAAAAAAAAGAAAAAAAAATTAGATGAGCTTGTTTACCTCAAATTAGATGGCTCTCAAATGATGTTCTGACTATGCTTCATGCTTGGTTGCCTCTCATATGCAGAGGCATATCAGGCACCACCAACAGTACTTGTGTTTCAGTGATGTGTAGTTTTTTTTTTCTTTTTGTGGAGAGGGAGTCTTGCTCTGTTGCCCAGGCTGGAGTGCAGTGGCGTGATCTCAGCTCACTGCAACTTCCACCTCCTAGGCTCAAGTGATCCTACCACTTCAGCCTCCTGAGTAGCTGGAACTACAGGCATGCACCACCATGCCCTGCCAATTTTTCTGTTTTTATAGAGACGTGGTTTCACCATGTTGCCCAGGCTGGTCTCGAACTCCTGTGCTTACGCAATCCTTCCACCATGGCCTCCCAAAGTGCTATGATTACAAGGCATGAGCCACGATGCCTGGCCAAATGGCTTTATTATATTGAATATTTAGTTTTCAGTTTATGAATAAATCAAATATAAAGGAACAAATATGAACAGATACGTTTGCATTGAATATGTCTAGTAACTGGTTCACATATCTGTAAGGCCAGCATCAAATAGGCAAAGAGTAAGGAAATAGATGTTGTAAACTAACGTGGGAAAATGGTCACTCCTTTCATTAATAAAGAAGAAAATAATAAATAATGGCTACATTTCACACCTGTTAAATTCCCTAAAAATTTTCCAGTTAGTTCATAAGGCTTTGAGGAAATTGGGTCATTTATGTAATTTTAGAAAGCATTAATTGGTATATTTCTTATTATAGAAGTCAGTTTACCAATGCATAGCAAGAGCCATTAAAATGCTCATTTTCGGCTGGGTGTGGTGGCTCATGCCTGTAATCCCAGCACTTTGGGAGGCCGAGTCAGGAGGATCACTTGAGCCCAGACCAGCTTGGGCAACATAGTGAGACCTTGTCTCTACAAAAAATAAGAAAATTAGCTCTGTCTGGTGTCAGTGCGCCTGTGATCCCAGCTACTTGGCTGTCTTAGGTGGCAGGATCGCTTGAGTCTGGGAGGTCCAGGCTTCAGTGAGCCATGATCATGCCACTGCACTCCGGCCTGGGTGACAGAGTGAGACCCTGTCTCAAAAAAAACAAAACAAAAACTCATTTTATTTGGTTGCAGTACATTTATTTATGTCACAAGTAACCCTGCAATGAACATCCATATATATCCTTAAAAACTATGTAAAAGGATGTTCATTGCAGTGTTACTCATGACACTAAAAATTAGGATTCATGGGTGGGCGTGGTGGCTCATGCCTGTAATCCCAGCACTTGTGGAGGCTGAGGTGGGCAGATCACTTGAGGTTAGGAGTTCAAGACCAGCCTGGCCAACATGGTGAAACCCCATCTCTACTAAAAATACAAAAATTAACTGGGTGTGGGGGCGCACACCTGTAATCCCAGCTACTCAGGAGGCTGAGACAGGAGAATTGCTCGAACCTGGGAGGCAGAGGTTGCAATGAGAGTCGAGATCGCGCCACTGCACTTCAGCCTGGGTGACAGAGCAAGACTCTATCTCAAAAAAAAAGAAGGATTTATTGTATATCCTTAGAGTGGGTAATGATCAGCTAATACCAGAACGTAATGAATTAATATAAAAGTATTAAAGATGAAGGTTAGTGATGAAGGCTAAAGATTGAATGTTTATAATGAAGTAGAAAAAATTCTAAATTGTCTCTATGTAAATAGGCAGAAAGTTGCAGAGGAAATAGAAAAATGGAAACAATTGTATTAAGGAAGTGGGCCTACAAACTTCTAGAAATTCTTTGGGTTTTTGTTTTTTTTTCTGAGACCAGGTCTTACTCTGTTACTCAGGCTGGAGCATGTTGGCGTGATCACGGCTCACTGCAGCCTCAACCTCCTGGACTCAGGTGATCCTCTCATCTCAGTCTCCTGAGTAGCTGGGACTGCAGGCATGCGCCACCACACTTGGTAATTTTTTTGTATTTTTGTAAAGATGGGGTTTCGCCATGTTGCTCAGGCTGATCTCAAACTCCTGGGTTCAAGCGATCTGCCCACCTCAGCCTCTGAAAGTGTGAAAATTGTTTTTTATATTATAATATGGTTTTAATAATAACTAAGTGGGACAACATTTTATAATGATAGCCTTCCTCTAAGTTACGTTGTCTCAGTGTACTTGATTTCCACAAACCCGGGGCCAGTCTGATCAATTGTAAATGAGACCGGACATCTCTCAGCATGCAAATAGAGGAAGGATTCGTGTTTATAGCCAACATCCTAAAATTTTACTTAAAATTCTGTGGTAATTCTTAATAATAGAGATAAATGTAACATGAGACATATGTATAATGGAAGGTCACTGGGATTACAGGGGAAAGATTTTTCTCTGGACAGGTAAGATCAGATAAGTCAGCAATCATGGCTTCATTTGCACCATTCTCTGATAGCGTGAGGTAGCTCTCTTAGAGACCTAAGAATAGAGCAAAGAAAATAGAAGCAAAAACATGAGAAAGGAAATTTACTGGGAATACTCAGGAGTAGATTTAAGGAAAGAACGTAATATGGCTAGAGATAAATAGTCTGGAACATTTTTGTTTGCTTTGGAACAAATGTAAATACCCAGCATATATTAATTTTACTCTGTTGTTGCCTGAAATATTGTACCACGTCGTATCTGTGTTTTTTTCTAGCTCCATAAAATTCTAGGAGATAAGGTGAACAATACTGCTGTAATTGAAAAGCAAGTACTAGAACTTTGGGACAGACTGTATCACTCTTGGTTTGTAAAGGTAAGTTATTTTAGCTAAAGTTTCCTGTTGTAAACTAATAAAGTCCTTTTATTGACTCATCAACTAGATAGGATTATATTCACAGTGGGATTTCATTCATGGAAATTTCAAAACAGCAAAACCTTAAGCCTCAGGTCACTAAAAGTCAGTGTGAGTTGATGGTTAGTCTCCATGGCAGAACCTGCCTATCTCTCTGGTGCGTCAGTATTCCATCCTCAGTCTGTTGTCACGGACATCTCATCCCCTAGACTAGCTCTGTGCGGGAGAAGTGTAATGCAAGCCACATAAGGTAATGTTAAATTTTCTAATACTTATACTAAACGAATTTTACCTGTTTTAGTTTTTTAGTGATATTTTATTTAACCCAATATGCCCCAAATACTATTATTTTAATATATAATCATTAGAAAAAATTTAATAAGATATTTTATATCATTTTTTTTCCATATGTCTTTGAAATCTAGCATGCATTTTATACCAGCAGCACATCTCAGTTTTTGAGCTAGCCATATTTTAAGTGCTCAGTAGCCACATGTGGCTAGCTCCTACTGGCTACTGTTTTAGACAGTACAACTGTAGGCATTAATAACTTTTCTTTGAGAAAGTGAAACTGAATCTAAACGCTTAGAGATCTTTTATTTTTTATTATTATTTATTTATTTATTTTTTGAGACAGGGTCTCGCTCTGTCACCCAGACTGGAGTGCAGTGGTGTGATCTTGGCTTACTATAACATACTCCGTCTCTTGGGCTCGAGTGATCCTCCTGCCTCAGCCTCCTGAGTAGCTGGGATTACAGGTGCATGCCACCATGCCTGGTGAATTTTTTTGTATTTTTTGTAGAGACAGGGTTTTGCCATGTTGTCCAGACCATCCTATACACTGGATCTGGCAGGGCCTGTGGGCTAGCAGGAGCCGTGCTGTGTATAGAGTGGATAGAGTTGGTGGTGATGATTCTCAGAGTTCATGTAAGGAGAGCAAGTATATATGTAAGTCTCTTAATGTAGGGTGGAGGGGGAGGAGGGCTGATTTTAAATTTGAATTTGTTGCTTAGTGACTTGTTTGGGATTATGTACTCTTGCTTTGGGATGAGTTGAAGGAAGATTGTTAGTTTTTATAGATTTCAAAGACTTGGGAAAAAATATTCAGGGAATATCTAGGTGAGTATCATAGATTTGATCCCATCTGCTGAAAAACCAGATAATTAGAAAGGTATATCTATTTCTTTTGCTAACTCTGGGGCTTCTGCTTACAAATAGCTTTTATTACCCCTCACACCTCCTGAGCTTTATTTTATAGTAGAGGAAGGTCAGTGTTTCATAAGCATAGGTTTGTTAAGTGGTTAAGTACAATTGTCCCCCAGTATCATGGGTGATCGGTCCTAAGACACCCCTCTGGTACCAAAATCCAGGGATGCTCCAGTTCTTTGTACAAAATTGGCATATTTGTTGTCTGGGCCTGGTGGCTCATGTCTGTAATCCTGGCTATTTGGGAGGCTGAAGTGGGAGGATCACATGAGGCTGGGAGCTTCAGACCAGCCTGGGCAACATAGTGAGACCCCATCTCTACAAAAAATTAGCTGGGTGTGGTGGTGTGCGCCTGTAGTCCTAGCTACTCGGGGAGACTGAGGCGGGAGGATCACTGAAGCTCAGGAATTGGAGGCTGCAGTGAGCTATGACTGCACCATTGCACTCCAGTGCAGCCTGGTGACAGGGCAAGCAAGACGCTGTCTCTAAAAAAAGAAGACAACATTCCTACCATCATGCTTGTCTAATTTTTAAATTTTTATAAAGATAGGATCTCACTATGTTGCCTGGGTTGGTCTTGAACGGCTAGGCTCAAGTGATCCTCTCGCCTCAGCCTCCCAAAGTGGTAGGATTACAGATGAGAGCCATTTTACCTGGCCCTTATCTCTTTCAAATTTAGTTATTCTCATATCTCTGCCAATGTCTTCCAGATAGATAAATTCTATTTACTGCCTTACGTTTGCTTGTTATATTCTTCTGTCCTCATTTTCCTTACCTTGTATGGTAAATTAAAAAGAAAAATGAGGGCTGGGCGTGGTGGCTCACGCCTGTAATCCTAGCACTTTGGGAGGCTGAGGCGGGCGGATCACGAGATCAGGAGATCAAGACTATCCTGGCTAACACAGTGAAACCCCGTCTCTACTAAAAATACAAAAAAAAAATTAGCCAGGCGTTGTGGCAGGCGCCCGTAGTCACAGCTACTCGGGAGGCTGAGGCAGGAGAATGGCATGAACCTGGGAGGCGGAGTTTGCAGTGAGCCGAAATCGCACCACTGCACTCTAGCCTGGGTGATAGAGCAAGACCCCGTCCCAAAAAAAAAAAAATGAGGAAAGGAGGAAAAAGCAAAGATGGGAAATCAAGAGAAAGGTGGAGGGCCTAAAAACTAAAAAAAAAAAAAAAAAAAGAAAGTAAATGCTGTTTAGTGTGTTGTAGATACTGAGAAATAAGATGTCTTTGCAAATGTATTTAGGAGGGAAGCACTGGAGCGAGACTTAGACAAGGTACCTAGAATATAAACAAAAGAATTTTATATTTCAGGTCTTTAAATGGAGTTCGTAGCTGATTTCTTTTTTCTTTTTTAGACAGAGTCTTGCTCTGTCACCCAGGCTGGAGTGCCGTGGTACATTCTTGGCTCACTGCAACCTCCGCCTCCTGGATTCAAGCAATTCTCTTGCCTCAGCCTCCTGAGTAGCTGGGATTACAGGCACGTGCCACCACGCCTGGCTAATTTTTGTATTTTTAGTAGAGATGGGGTTTCACCATGTTGGTCAGGGTGGTCTCAAACTCCTGACCTTGTGATCCACCTGCCTCGGCCTCCCAAAGTGCTGGGATTACAGACATGAGCCACCGCACCCGGCCTTAGCTGATTTCTTAAATAATGCAAAGTTCTTTTCCTTGGAGTACTTACTGAAGTGATGAAGGGGACCTGAAGCAAAATGTGACATTTATACTTTCTGTTCTTTAGATTAAGATGGGAATTTCATGTCTGCACTGTTTTATTCCATAGAATGTAACACACTCTGGAAGGCACAAAGGACAGAAGTTGCATGTCAGTCGTCAGAATAGCTGGCTGGGAGACATTCTGGACTGGCAGGATATTGTTTCCTTTGTTCACGAGAACATTGAGACATTTCTTTCGGTAAGAAATAGCATTTATAGTTAAGCTGAAGTTCAAAATAAAAACAAACTGTAATTCCAAGTTTTCTTCATACACTTTGAGGCCTCATCTATCCTGTTTTTAACATCATGACATTTACATATTTGAGAACTCTAAATGCACTAGGATGATGTTCAAAAGCCATAGGCTTCAGGTGTCACTCCCTTGGTATTTCCCCTGTGGTTGTAGAGTAACTGAGAGATGACCAGGATGTCTCCAGCTGGACTACTGGAGAGGCACCTGCCTTTGTGTTGTGCGAAGACCCTTGACCAGATGGAAATATGGTTCCAGTTACATTGGAGGGATGGGATGTGTTGAATGCTTAGCTTGTCACCTTCCCACCTAACCTCCTACCATGCATCATCACCTCTGCAGTCTGCAGCATTCCTAAGTGCTAACTACTGCTCCTCCTCATTCCATACCATATTTTGTATGGTGTCTTGCATGTAGAATTTCACAGAGGGCAGTTTTCTTGTGCATAAACTTGTGACTTTCATCAAGTGAACAAAAATTGAGGTTTGCCGTGCTAAACTTTTTAAAATTAATTAATTTTTTTTTGAGACGGAGTTCATTCTGTTGCCTAGGCTGGAGTGCAGTAGTGTGATCTCAGTTTACTGCAATTTCCACCTCCCGGGTTCAAGCGATTCTCCTACCTCAGCCTCCTAAGTAGCTGGGATTACGGGCATGCCCCACCACACCCAGCTAATTTTTTTTTTTTTTTTTTTTTTTTTTGCATTTTTAGTAGATATGGGGTTTCTCCATGTTGGCCCAAGCTGGTCTTGAACTCCTGACCTCAAGTGATCTGCCTGCCTCGGCCTCCCAAAGTGCTGGGATTATAGGCATGAGCCATCACACCTGGCCTAAATTTAATTTTTATCAAAGTAATACATGACCATAACTGAAAAGGCAGCAACGCTAAAAGATTTTAATAAACAGCAGTGCCCTGCTGTATGCCTCCCAATTTCCCATCTTTTCTTTACAAACAACTGCCAATTCTTTTAGCTTTCCCTGGGTATTTACCTCTGAATTTCTAAAATAATGTTTATGCTACTCTCTTTGTTTTGCAGTTTTAGATGTTATCTTTTGGCTTCCTAATGTGGAAGATGAAGTGCTGTTAATCAGATATTGGGCCTTTAACATGGATTCCTTAATTTTGAAAGCCTCTTTTCTGTTTTCTGTCTCTTTGTTTTCTTTTTCTCCTGAGAAATAGCTTCAACTTGCCTTTGAAACAGTGATTGAGGCCGGGCGTGGTGGCTTATGCCTGTAATCCCAGCACTTTGGGAGGCCGAGGCGGGTGGATCACCTGAGGTTGGGAGTTTGAGATCAGCCTAACCAACATGGAGAAACCCCGTCTCTACTAAAAATACAAAATTAGCTGGGCATGGTGGCGCATGCCTGTAATCCCAGATACTCGGGAGGCTGAGGCAGGAGAATCGCTTGAATCTGGGAGGCGGAGGGTGCGGTGAGCTGAGATTGCGCCACTGAGCTCCAGCCTGGGTAACAAGAGCGAAACTCCATCTTAAAAAAAAAAAAAAGAAAAAAAGAAACCGTGATTGAAATTTTCATTTCTGCTATCATACTTGCAATATCCAATAGCTCTTTTTTCTGAACCATCCTTTTTTACTTATTTGAGAATATTACTAATAAAATATTTAAAATGACTTCTGCTCTCTCTTTGCTCTGAGTTTCTTTAAAGTTTGTTTTGCTTTCTCTTTTGTTACCTGTCTGGTGATCCTTGGCAGTGTGTTCCTTTTTAAGAGTGCAACACTAAAAGCAGCTGGAAGGTCCCTGCCAGGTCAGCCTGTAGAAAAGCCCATTAGCAGGTTCCACCCAGTATCCTGGACCTTCCAGTTGGCTCTTTAATGCCAGTGCATACACAAAATAGTGTATCATCTAATAATACCTTTGAATGTTTGCTTTCCCCAAAAATTCAGGTGTGTTAACTAAAAGTTATTGAATCCCTTTTTGTTTTGTTTTGTTTTGTGACTGTAGTCGTTGAACTTAAAAGTGTCTGTTATTGATGAATGAAGTGACAGTGTTGAATCATATTAAGATAGATGATAAAGAAACATGATTAAATTTTATAAATTCTTACGGAAAGAGAAGAGGCAGTTTTTGAAACTAAAATAACAGTTTTGCCATGTAATCCCTCAAAAAGAAAAGTACAATTTCTGTATCCCTAAACACATTTAAATATTGAGTAATGAACAGTTCAGGGAACAGATGATTAGTAGTTTTTGTATGAAATGTTTTGTGTCAAATATTGTGCTAGGTGCTTACTAATTTCCAATTTAATTCTCCCAGTGATTCTGCAAAAGTAGTATAGTTGCCTTCATTTTAATAACAAAAAAACAGGCTCACAGGTGTTAAATAGTTTGCACGGTAAATAACAGTTGATATTCAAAGTCAGTTCATCTTTCCTTGGCTCCAGAGGCCAGACTTTTTATATAATGTTGTATTATCTTTCAAACTGTATTTCATCCTCTAGAGAACTCAACATTTCTTAGTCTCATACCTTTATATTTTTATTTGCTTTGTCAGTTTTTTTTTGTTTTTTGGATATTGTTGTAAATAGGTGGCTTAGGGCCAGTCTCGTTCATGAAATCTTCCCAGTGTATTTCAGAATACATTGAGGTTTCTCTACATTCAGACTCCTTTTGCATTTATTGTTTTCACCCTTTTGATACCTGAACATATTTTACCTTCTTTTTCAATTTTTGACACTTTAGTGTTTGTACCCAATCTTCTGGACTAGATTGTAAGTTTTTGGAGGTAGAAGGAATCTCATATATCACTACCTTAGAATTTAGTATGGTGTTAGGTCCTCAATTAAACTAATTAAGAGAAGCACATTAGGCTGTAGTGCAGTAGTTTGACTGTGGCTTACTGCATCCTTGACCTCCTGGGCTCAAGCCATCCTTCTGCTTCATCCTCCTCCTTCTTCCTCCTGAGTAGCTGGGACTACAGGCATACACCACCACACCCAGCTGATTTTTAAATTTTTTGCAGAGATGGGGTCTTGCTATGTTGCACGGGCTGGTCTTGAGCTCCTGAGCTCAAGCTGTTCTTTCACCTCGGCCTCCCAAAGTGCTGGGATTACAGGCATGAGCCACCATGCCCAGCCAATAATTATTGTTGTATTTAGAAATACAGTGGCTGTGTTGAAATGGCGTTTTGAGGTCACGTGACTCATGTCCCTTCCTTTAAAGATAAGAAAGATTGGAACTAGAGAAGATAGCAGAGCTCATGTGGTCCATTGTCTCCAGGCTCCCTCCCAAGTCTCTGAGGCAGACAGAGGTGGCTCAGTTCTGCCAGGAGAGACATTTTTCCTTATTTAGACCTCTGCATTCCTGCAATGTCCTCTTCCTCCTTTGTTTTTCTAAACTGTTGCGTTTGAATCTCCTTCACCGGCTCCATAGAAGGTGGGCTGATGGCTCTTAGTAAGTACTGGGAAACGAAGTTAATAATCAAAAGGTTGTTTGGTGAGTGGTGGACTCAGAGTAAAGGGCTGCAGAGCCACTGGAGATGGTGAGGCCTTGTTGGTCAGTTCTTATCCACAGTAGAGACCACCGTTCATGACCACATTGCTTAGTTGGTTCAGTAAGTCTCTTGGGCTTTTTGTATGTTTCATAATGAACTCTTTGTGATGTTCTTCCAGTACTTACATTGCTATTGTTGATTAAACTGATACCAAACCTGGCTCATGTTTTCTACTTCTGAGTTAGGATCCTTTTTTTTCCCCCTCAGAGAGAGAGTCTCGCTTTGTCATCCAGTCTGGAGTACAGTGGCACGATCCCAGCTCACTGCAACCTCCACCTCCTGGGTTCAAGAAATTTTTGTGCCTCAGCCTCCTGAGTAGTTGGAATTACAGGCATGCACCACCACATTCAGCTAATTTTTTTGTATGTTAGTAGACATGGGATTTCACCATGTTGGCCAGGCTGGTCTCAAACTCCTGGCTTCAACTGATCCGCTCACCTTGGCCTCCCAAAGTGCTGAGATTACAGGTGTGAGCCACCGCACCCAGCCTGAGTTGGGATACATTTTGTCTCCATAAATGTGTTTTGTTTTCAGAGTTTCATGGGCCTTGCTATTGTGCCTGCCTTTACCCAGTTTCTCCTCTTTAAGCCTGACATATAAATTAAACCACTTTACTTTAAGGATTTAGTTAATATTCTAGAAATGTTTCTTCCTCTATTTTCTCCAGTTGATTCCCTTTCTTTTTTTCTTTCAAATAGGAAAGGTTACTTTTTTGTTGTTGGAGACTACCAATCTAAAATTAGTGTATTTAGTTAATTTCTTAAGAATTACCACAAGATATTTTCTCTCAGTGCAACCCAGAAACTATTTAAATTTTTTTTTTTAATAAAAATTCCAAAATGACTGAAGCTGCAAAAAGAATGCTTGTCAAATCACAAGTAAAGGCATTGTTGGCTTGTTTCTTGGAACTGATGGCATTGTTCATTTATTCTTTATCCCACGAGGTCAAACAGTCAATCTTGCACATTTTTGTAGGCATTGTGAAGCATTTTCAAGATTTTATGTAAGGAGTTTTTGTAAATGAAACCAGCCTGCCGGAGTTCTCTTATGAAACTGAGCTGAGGTTTGCAAGAAATGCCAAGGGCAACAAAATATGCCTTTATAAATGGTACATCTGAAGTAGGAAAGGAATGGAGAAGACTTTTCATAGAACAGATGGACATATGACAAAAACCAGAACTGCTGTTTTGGGAAGGGCACCAAAACAAAAATCAGATGTTGTGAGTTCTGCCCCACAACATTTAAGCTCTAAGCTCTAGTTCCACTTACTAGCTTTGTGCCTTTGGGCAAGTTTTCTAAAAATTTGTGAGCTTCAAATTATGTATGTATAAAATAGAGATAATATCATCTGCATTTCTTCGTTCACAGCATTGTTGGGAGGTCTATGGAAGCATTTTAGAAATGGTAATGGGAGGTGTTTTTCTGGTCATTTTGTTTTTGTATTTTTCATTAAGAGGAAGGATAGTCCACTTAGGAAGAATAGAACAGATAATATAATAAGGGGATTTGAGATAGTAAATGAAATGTGCAGGTATGCTATAAATATTGTACCTCTCCTTTATTAATATTTAACATCTATGAGAAACCTTCCTCATGATATCTGGTTCTAGTGAATGTGTAGGTGACAAATCAGCTGAACTCAGTAGACGTCAATATACTGGTCATTGCCTGTCTCAGGAAAGATTTTTGGCCTCAGAGCACTGCTCTTGTCCCTGTCTGTTGATTGCTTTTCTTGTGATTTAATGAAGTCATTGAGGTGATGCTTTTTATATTTGTAGATAGCTCTAAGTTGGAAATGGCAAGGGTGGGGGCTAGGCAGCCAGTAAAGCAAATACTGGAATTTCATGGCCTGCACTTAGGATCCTACAAGATAAATATAACCACAGGTTGTACTCTAGCATATTCCCCAGGAGGTAAAGTCATGGCCTGTGTCACATAATAATGTCTCTGTTAATGATGGGCCACAAAATGCAATCATGGTCCCATAAGATTATAATACTGTATTTTTACTGTACCTTTTAGATGTTTAGATATACAGATACCTATATTGTGGTTGCCTGTGGTATTCAGTACAGTAACACGCTACAAAGGTTTATAGTTTAGGAGTAGTAGGTTGTATCTTACAGCCTATATGTGTGCTAGGCTTTACCATTTAGGTTTGTATCAGTACACTCTATGACATTTGCAGGACGAAATTGCCTAATGACACATTTCTCAGAATATATCTCCATAATTAAGTGATGCATGACTATATTTTTTCTCTGCTTGCGATTTTTACATAATCTACAATGATGTGTGTGTGTGTGTGTGTGTGTGTGTGTGTGTGTGTGTGTGTGTTTTGAGACAGAGTTTTGCTCTTGCTGCCCAGGCTACAGTGCAATGGTAGGATCTCGGCTCACTGCAACCCCTGCCTCCTGGGTTCAAGCGATTCTCCTCCCTCAGCCTCCCAGGTAGCTGGGATTACAAGCATGTACCACACCACACTTGGCTAATTTTGTATTTTTAGTAGAGACAGGGTTTTACTATGTTGGTCAGGCTGGTCTGGAACTCCTGACCTCAAGTGATCCACCCGCCTCAGCCTCCCAAAGTGCTGGGATTACAGGCATGAGCCACCATGCCCCACCAATTATATATAAAATGTTTTAATCCTGTTTTTTAAATTTAGCATTTCATTGTAAAATATTTTCCCATGTTATAACAGTGATGTTTTTAATTGCTGTCTATATTATTTGGTGTGGATTTACTATTTTCTTTACTATTGAGTATACAACTGTTTTTGGTTGATTTTTCTTTTTTTTTTTAATTTTCATTTGAAATAATCCTCAGTTCTTAGCTTTTCAGTTCATGGTACTAAAACACTGTATTAAAAGCACACTAGATGGCTCTAGAAACTTTTTTCATGAGGATTGGTTCTGATATCCAGCTTTCCTTCCTCGTCAGATCTTGGAGTCTCTGTGGATCGTTATGAGCCGGAATGTGAGCCTGCTGTTCACCACTGTCACTACACTCTTGACCATCCTCTTCTACAGCGGGACAGCCCTTCTCAATTTTGTACTCTCTCTGGTACGTCCACATAGATAAGTACACGTCATATTTCCTTCCCTGTTAAAGCATATTTCTGGTTTCATTTGCAATTGCAGATGTCTGTCTTCCTATAGTTTCCAAATACGATTTTTTTAGGAGATGTTGTCCTTTGTTTTGCAGATAATTTTCCTGACCACACTATTTTATCTATTAAGTTCCAGTGATGAGTACTACAAGCCAGTGAAGTGGGTGATAAGCCTGACTCCACTATCTCAGCCAGGTCCTTCTTCTAATATTATTGGCCAGTCTGTGGAAGAAGCTATCAGGTAGGGATAAGGTTTATGCTATTCTTATTTCTCCCAGAACTTTTTTTCCATGATAAGCCTGTTTTTTGTCATGAGCATCCTGATAACATTCAGTGCTAAACTCGTGATGGACTCTGGTATTTTCAAGGTTTTCATCTCATTTTGACAGGATAAATATGAACAGTGCAGTTGTTAATAAGAAAAAGATTCAGGCCAGGTACAGTGGCTCATGTCTGTAATTCCAGCAATTGAGATTGCTTGAGGCAGGAAGATTGCTTGAGGCCAGGAGTCTGAGATCAGCCTGGACAACATAGTGAGACCCTGTCTCTATAAAAAAATTTTAAAAATTATCTGGGCTTGGTGGCATGCACCTGTAACCCCAGCTACTTGGGAGGCTGAGGCCAGAGGCTTGCTTGAGGAACTTGAGGTTACAGTGAGCTGTGATCACGCCACTGCGCTCCAGCCTTGGTGACAGAGCAAGATCCTGTTTCTTTGTTTTTTGGAGATGGATTGCAGTGGTGTGATCTTGGCTTAGTGCAGTCTCTGCCTCCAGAGTTCAAGTGATTCTCCTGCTTTAGCCTCCCAAGTAGCTGGGATTACAGGCGTGCACCACCACACCCAGTTAATTTTTGTATTTTTAGTAGAGATGAGGTTTTACCATGTTGGCCAGGCTGGTCTCAAACTCCTAACCTTAAGTGATCTGCCTGCCTCGGCCTCCCAAAATACTGGGATTACAGGCATAAGCCACCATGCCCGGCCAAGACCCTGTTTCTTAAAAAACAAAAAAACAGACTGGGCGCGGTGGCTCACACCTGTAATCCCAGCACTTTGGGAGGCTGAGGCAGGAGGATTGTTCGAGCTCAGGAATTTGACACAACCTGGGCAGCATAGCGAGACCTTGTCTCTACTAAAAATAAAAAAGATTAGCCAGGCATGGTGGTGTGAAAGCTGTAGTCCCAGCTACTTAAGAGGTTGAGGTGGTAGGATTGCTTGAGCCTGGAAGATGGAGGCTGCAGTGAACTTGGTCACACCACTGCACTGCAGCCTAGGCAACAGAGTAAGACCCTATCTCAAAAACAAAACAAAATTTAACAATTCAAAGCAGTTTTGATAACCTTCTCTCAAACCTGAGATTTACAAAGATGTAATGGTCTATCTCCATCAGCTTTCCATCAGCAGGATCTTAGACTAGCTGTTAGCATCATGTCACTTGCTTAAGAGAACCCCCGCTTCCACCACCCCCATCTCCAACTTCTTTCAGAACCCTCTGCTGTCAGGAGTTTTAGCTTTGCTCCAGAAGGAGAGTAGGTGGACTTCCTGTTTCTCCTCTGTCCTACAGCCAAGCTGTGCCCTCTGCAAGGAGTAGGTTGGATACTGGAAATGCAGAATCGTTGTTTATCTCTTAAGTTATAGGCTCTGTATGCACTGGAGGTTCTGGCCAGAAACTTTTTCGTTATGACTTCTGGCATCCATGTATTTACAGGCTTTGTTTCTGAATGAACTTCTTCAACTTTTCCTCTGTATAAGCTCTTTCCAGGTCGTTGGCTCTTGGCTTCCTTTATCTTTTCCTCTTCATCATTTCTGGTAGGGAGGACCCTTTTGCAGAGCAGGCCTGTCTCAGCCCCTCCTGTAATCCCTGTCATCATTCCTCATTAACAAGACTCAACTACATTTTTACTTCTTATGAATACGTCTCAAATTAAACCCTCCTATTGTCCATTAGAGCTCCTTTTTCTAATACGTTGTTAACCAGGTGGTCTTAAGCATCTCTTGAATAGCAAATCTTTGGCTGGCATTTCTGTCTCCACATACTTTTAATAAATATTGTCTGGAACTAGTCTTCCACAGAAATCTTGATTTTTTTTTTTTTCTCTGATAATTGCACCTGATTGATCTTGGTATATTTTTTCACTGTGTTCATGTAATAGCTAGGGAGAATCCCATTTGATTGTTAGAAAACCTTCAGTTACATTCAAACAGGATGCATGCTCCTAAAATACAATGTCTGTAGAACTTTTGCTAAGTTCTCTCCCCTTTTCCTACTAGCAAGGCCTGGGTAAGATCTTCACCAATACCTTGTTTCCGCGATTGGCTGTCAAGTGGGATTAAAAAAAATGCTCTTAACACCTGTATAGTGTCCTCAGGTATCCACACAGGGGCCATCTATAAAGATTCCAGATTTGGGAGTATATTATCCAGTGTAACAGCAATTGGGGTGAAGCTGTTTCGAAGGAAGTACCAGCTATAGCTTCCCTCCTAAGTCCTATATGACCATTGACTATCATCTTTGCTGAATAAATGAAATGATGAAAATTCTAGCAATAGATAATCTTTTGTTTATCTAGGTGATATCTTTCTGACTCAGAAAAGCTTTTGCAAATGCTCTACCAAAAAGGAAGGCTAATCTTTTATCTTCCCAGTGGGGTAAAGCTATTTATTGTAGCAGCCATATCAAAGGCTGGTAGGAATTCTCCAGTCAGTGTGGCTTAAGCCAAGCTTTGCAGAAAAATATCTACCTTGTTCATAAAGAACTTCAAGAAAGATGATGCTTCCATTTTCCTCAAGTAATCTTCATTGTTACTGACTCTTATTCTTAGAAAAATGTTTCTATTTTCACATCACAGCTTTTGAATTTTCTCTTGTTCTGCTTTCTTACAGCAGACCATCCTCTAAATGTCTGTCACCTTTTTTCATACCAAATATGCCACCTTTTTTGTTTTAAACTTAATTCCTAGCTGTTGTGTTTGCCAGTCAGTGGTAAGTAAAGCTGTTAGTCACACCTAGGTTCAGCTGATTGAAAGCACATACTCTGTTACACCATGATGCCTTCTTTCAAGAGGAGCTGGTTAGGGAAGATCATGACTTATATTTGTGGACATAAGAGGGTGGCATTTAGAAATTCAGGTCTTTGGCTCAGGAGAGAATTTGAGATTACAAAGAGTGCTGTCATCTACAGCGATATGAGGAAATCAGTCTTTTACAAATTAGATTCGACTTCCCTTCTTGGGAGTGCATACACTAATTATGTATTATAACAGTAGCTTATGTCTTGGTTCCATAGTATACTGGCATTTAAAAACCATTTGTTTTATTATCACCTTATTTTAAATACAGAAAAAATTTTAACAACCTTTGGTACCAGAACTATAATCTAATGGTTCTCAGAATTGATAGATTTTTATGAGTCTGATAAATATGGTACAGACTAAAGAATGGGTTATGGCCTGAGACATTTTTCTAACCAAAGCTATATCAAGTTATGTAATTTTAAGGCTATAATTCAAGGTGTTTTTTTTGCAGTTTAAGTTCCTAGGGCTGTTTCTTTACTGGCTCAAATTCAAGACTTAAAATGTACAGATTTTACAGAGATTCCTCTGAAGAGCTTTCTCCTGTGGAGAAGATGGTAGTGAGTTCTCTTTCTAAGAGCTCCTGTTGGATTTTTCATCCTGAAGGTTTGTGTTGAAGAGGCAATATGTTTCTTCATGGAAAAAGATTTTGAGGGAAAAATAAGTGGTTATTTATAATTTATGAATGACTATGAAAATATTGTAATGTCCTCAAAGTGCAGTTTAGCCTACAAATATCAGTGATACCAACTTTTATAAGCATCAGTCATTAATCATCATCTATGTTGCAGCTAAGTGGAAATCATTACATTCATTTATATGATCTGTGAATAAGTCAAAAATGGAATTGAAATTGGGGGTTAATTGCATGACCAGACAGTGATAGTGTCTGTTCGTGAAGCTTTGCCTTCTGAAGTATGTGGTTTCTTTATGATCACTATCTCATTGAAGTTTTGAACCTTACTCATTATTTTGATTCTGAATAAGTATTCTTCTCAGTTGAATACATTTGCAATTGGGTTTTCATTTCATGAAGTTTTGAGTCAGTGGCATGCATCCTTTATCCCCAGACCATTTTCCTCTCTTCAGCAGCATGTTGTCTCCTGAATGTATACATCACACCCTTCTTCCCTGATGCTCCCATTCTGCTTGCTCTGGTGGAGATATTGCACATTACTAAGTTGCATGTTGTCACGGCCTCAATGCAATTTAGTGTGTGTGATATTTTCACATGAGTGCATGCACACGGGTATGGCTCTTGCTTGCTGGGATTACAGCTTTTCAGTGCCAGTGGGTGGGTGTCCTGATGAATTAGATAAGACAGTGTGTATGCCATGCGATTCTCATTTGGAAAGTGAACATGCTTCCCATCGGTACCTTCCAATTTTGGAGAATTAAAAGTATTTGGATTAAAAAAAGTCAGCAATGATCATTTAGTAAATCAGTGTTTCCATTTTTTACTTTGAGCAAATGAAATATTTATTACAAATTCTCATTGATTTAAGAGTATAAACAATATTTAAATGTATAAGGAAGAATGTAAAGCTGTAAGAAAATGTATTTTCATTTATTTGAAGAAATCTCTCCCAACACTGGAATAGAGAAGCAGAAATCTCTTATGCATATTTGGGGAAATTAAATTAACTGGAGTTCTTAAATAATAATCAAGACAGTAAAGGTATGCTTAACCTACCTGATGAAAGATTCATCTCATAAACTTAAGTTTCCAAGGTAAATTACCTTAAAAATGTGTCTTTTACTTTCTCATTGTGATGCTTCGAAAACTGCTAAATTCATTTTAGTGGGCTAATAATGGAACTAGTTTTGAAATACACGTTTACTATTTGCCTATGTAATTGAAACAACCCCTTGTTATTTTTTTAGTTAGCATTAGAGTAAGCATCCACAATCACTAGGCATTGTCAAGGACACAAAACCATGTATTACTGTATGAAAATATTGAATTAATATTTACTACTACCATAGCCTCCAGATGATCTATTGTGATGCTGTCATTGTATGTTTCTGTGTTTCACCACTGTTTTGGAGGGTGAGAATGGAAGAATTCCACGTAAGCAGCTCATCCCCTGTGCCCTTCAGCAGCTCGGCCGTTCCCCTCATGCTGGAAATCTAATGTCAGCCAGGTTGCTATATGACACCCTGTGGAGCTGGGTTTCCAGGGCAGATTAATCAAGAAAGGGAAGATGTGACCTCTCAAGGGAGGTTGGGGCTGGGAAGGGGTGGGTAGAGAGAGATTTGTTAAAGGATACAAAAATTACTTAGAAGGCATAAGTTCTAATGTTCTACAGCACTGTAGAATGACTGTAGTTCAACAATAAATTATATCATTTCAAGTAGCTAGAAGGAAGATACAGAATGCTCCCAACAAAAGAAATGAGGCCAGGTACGGTGGCTCACGCCTCAAATCCCAGCACTTTGGGAGGCCAAGGCGGGCAGATCACCTGAGGTCAGGAGTTCAAGACCAGCCTGGCCAACATGGAGAAACCCCATCTCCACTAAAAATACAAAAATTAGCTGGGCTTGGTGGCATGCACCTGTAGTCCTAGCTACTCGGGAGGCTCAGGTGGGAGAATCTCTTGAACCCAGGTGGTGGAGGTTGCAGTGAGCTGTGGTCATGCCACTGTACTGCAGCCTGGGCGACAGTGAGACTCTATCTCAAAAAAAAAAAAAAAAACCAAAATGATAAATGATCAAGATGATGGATATGCCAATTACCCCTATCTGATTACTATACATTATATGTATTGAAACATTATTATGTACCCCATAAATATGTAGAGAGCAGTCAAGGGAGCTGGCGAGTACTTTTCCCACTGGTTATTGTATATACTGTGTCTCTAAAAGCTGACTGGTCTCTCCCACCAGCTCACTTTCTACTTGAGACATACCATATTGCAGTGAGGCTAGAATACTGGGAAGGGGAATGACAGTCCTTTAGAAAAGAGGGTGGAACCAGTGTAAGGAAATGTGGAGGAGGCAGAATTTCACTTTGGACTCTTCACTCCTCCTTTTCTTCATTATTTATCTTCTTCCTTAGACAGGTAATTCTTACTCAGCTGTGGTCTAAGGCCCTGTGTACACTGAGTTTATAGAGCTTCTGGACTGGTTTGTTATTCTCCCCATCCCACTCCTTGCTTCAAATATCATTCCATTAAAAGCAGGTCATCTGATTAAATCCTGAATTGTCTTGTTATTTTTTTCTTACTCAGTTTAGAAAAGTAGCAAGCACAATCTGGTTTGTCAGAAAAGAGAGGGTTGAGAGCTAAAGTTAAGTATCAGGAAACGTGTGAAAAAGTAAGTTTCATCCTAGGATTTATAAAGGATGAAGATCAAGAGCTGGTTAGGAAGAGTTAACATTGTAAACAATCATTTGAAGTCAATTCAAGCTTCTGGTGCAGAGGAGTTATTATTAAATATAGTTGTGTAAAGGAGGCATGGATATTCACACCTTTAGTGCCATACGGTATAAATATACAGTAGGCTTTATTAGGGGAAAATCCTAGCTGAGAAAAAGCTGATCCTAACTAACTCTTGGAACTTTTATTCCACAGAGAGGTATGCTTAGGTGGGGCATAGCTGGATTGGATGCACGATGGCCTACCTTCCAATGGACAGGAATCCTGCTCTATAATAGTCTATATATAGTATGGGACAGGAGAACATCTCTAAGACTGTGTAGTAATGGGAGGTCTATGAATAGGGAATAGGCCTTGTTAGAAAACCGTGCCTCTAGCTCAGTGGCTGGTGTGTCAGTCTCTTCTTCCATTGAGCTAAATCACGTCCATCTGAGCTACCAAAAGGAGGGAGGAAAAGAACCTCCAGAGTTTGATTCTCATCAACTATTGAGTGCTAGGAGAGCTTGGACTAAAATTAAAGAACAACTGTCAATAATCTTTGAAGAATCACTGAAGAAAAAGGTCCCAGAAAACCAAGAAAAGGCAGATATTTTTTGAGACATAAAGGTGGAGGAAGCGTATATAGTCCATAAATATTAGACTGGTAAACTTGATGTAAGTGTTCTGTCAATTTCTGCAGTAGGTGCTTGACCACATGGTTGTGAGCAGTTACAAAGGGAAGGGTAATGACCATTGGCACCATGGATCACACAGCACAAGTCATACATGGTCACCTTTAGGGAATGCCAGAAGTCCACGTCTATCGTGATGTTTGCAAGAGATTTGATGAACTGTATCATAATGTCTTTCATAGATAGTAAGACAGGGAAGTGTTTACTGAAATTGACTATCCAAAAAATGTTGACTAACTGGTTTTATTTGACTTTGGGAGTAAATTATTCCTAGCAATCTCTGAATTTTAGGTTCCAAAGAACCCTAGAGACGAGTGATAATTATATGCTCAGTATTATAGGTTATTTAAAGTAACCGAACCAAAACTTGCATATGCACAGCACATAACAGTGGTTGGCACGTAGTGGGTTGTGTGTGCGTCTGTAGTCCCAGCTACTTGGGAGGCTGAGGCGGGAGGATCACTTGAGCCTGGGAGGTGGAGGTTGCAATGAGCCAGGATTGCACCACTGCACTCTAGCCTGGGCGACAGATTGACACCCAGTCTCAAAAAAAAAAAAAAAAAAAAAAAATTGTCAGCTATACCTTTATTTATTTTTAATGAAAGAAGAAAAGTTAAAAAAAAAGTTCTTATAAGAGGGAGGAAGTTCTGGAATTAATGATGATAGTTGCACAAATTGTGCGCATACTAAAAACCACTGAATTGTATACATTAAAATGATGGAATTTATGTTATATGAGCTTCATCTCAATAAAAAAATTTTATTAGAAAACAAAGGCAGGAGAGTCAGAATGAAGGAGACATGTGGACAGAAGCAGAGCTCAGAGATGGAGAGAGATTGGAGGATGCCACACTACTAGTCTGAAAGATGGAAGATGGGGCCATGAGCCAAGGAATGAAGGCAGCCTTTAAAAACTGGAAAAGGCTAGTCCAAGTGTGGTCGTATTTACAACTAAATGATCACAACCAGTTACAGATTGCTCTGTTCCCTCTCTGCTCTCACTGCTTTACTTGGCTAGCCTAAAAAAAAAACTACTAAAAAAGAAGAGAAAACAGATTCTCCTTTAAATCCTCCAAAAAGAATGTGGCATCCAGGTTTTAGGACTTCTGAATTATAAGATAAAAAGTATGTTTTAAGCCAATTGAGTTTAGGGTAATTTATTACAGCTGCAACAGGAAACTAACACAACCCACTACATGCCAAGTACAGTTATATGCTGTGCACATGCAGGTAGCATACCGGAAAGTTTTGGTTTGGTTATTTTAAATTGTAAGGTTAAATAACCTATAATACTGGGCATATAATTACCATTTATCTCCAGGGTTCTTTGGAACCTAAAATTCAGAGATTGCTAGGAATAATTTACTCCCAAAGTCAAATAAAACTTTATCTGGCATATAACTAATGGCACGCACTATGCCTGGCTAATTTTTTGTGGTTATAGTAGAGACGGGGTTTTCCCTGTTGCCCAGGTTGGTCTTGAACTCCTGGGCTGTAGCGATCCACCTGCTTCGGCCTCTGACAGCGTTAGGATTACAGGTGTGAACTACCGCAACCAGCCAGACAACAAATAAAAATGAATGCTATATATTTATAGTTTGTAATAAAATGTTACATTGTGAAATGGTTAAATCAAGCTAATTAATATATTCATTACTTCACGTACCATTTTTGTTGTGAGAACATTTAAGAGGTACTCTTAGCAGTTTTCAAGTATACAATGCATTATTATTAACTGTAGTCACCATGCTGTACAATAGATCTACTGAACTTATGCATCCTAACTGAAACTTTGTACCCTTTGACCATCTCTCAGCCCCTGGGAGGCTGAGGTGGGAGGATCACTTGAGCCCAGGAGGTGGAGGTTGCAATGAGCCAAGATTGCACCATTGCACTCCAGCCTGGGTGACAGATTGACACCCAGTCTCAAAAAAAAAAAAAAAAAAAAAAAAAAAATTTGTAGGATGGCAACCACATCCTACTCTCTACTTCTATGAGTTCAACTCTTACATTCCACATGCAGTATTTGTCTATCTGTGCTGTGCCTGGCTTATTTAACTTACCATAATGTCCTCCAGGATCATCTACGTTGTCGCAAATGACAGGATTTCCTTCTTTTGGGGGGGCTGAATAGTATTTCCTTGTGCACACACCACATTTTCTACTAATAGCCACTGCTTATTGAGCATCTACTGTGCACTAGGTCAGTTACTAGGTGCTTCAGATGCATTGTCATTTAGCTTTTCATGGGTTGAATTGTTCTTCCTGCCAGCATCCACTCACATGAAACTGTGAGGTTTAACCTCATACCTTGAGGAGATATGTGGTGAGGTAGGAGGCAGTGGCTTCTGGGTTGGTGTCCGTGGACTATTAGTTTTTTCGGAATTGAGAGATTAAAGCTAATATTAGTTATAAAGTTAAATAGATACCGTATGACCCAGTATCTCCACTCCTAGGTATTTACAGACGAGAAATGAAAGCATATGTCCACAAAGACTTGTACACAAATGTTCATAGCAGCATTATTCATAATACCCCCAAACTGGAAACACCTCAAATGCCCATCAGCTGGTGAATGGATAAGCAAGTTGTAGTAGATCTACATAATGGAATACTACTCAGTAGTAAAAAAGGAACCAACTACTGATATACTCAACAATGTTGGTGAAGCTCAAAAGCATTATGCTAGGTGAAAGAAACACCAAAAGCTACACGACAACGTGAATGTACTTAGCACTATTGAACTGCACACTCAAAATGATTCAGATGCTAAATATTGTGCCATGGATATTTTGCCACAATTTAATACAAAGCTATATAATGTATGGTTGTGTTTACGTGAAATTCTAGAAAAGGCAGAATTATAGTGACAGCATATCTAGTGGCCATCAGAGGCCAGAGTTTAGGGAGGGTTTGACAATAGAAGGGCATGAGGGAACTTTTTGGGGTGATGGAAATATTCTACATCTTGATTGTAATGATGGTTATAGAATGTATATATTTGTGCACATTACTGAATTGAATGCTTCAAATTGGTGAGTTTTATTATTTGTAAATCATAGTTTAATAAAGCTGATATAAAAAAGAAGAAAAAGTTGCTAGGAATTTGAGGGAGTTAAATTCTGTTTTCTGGTAAATTGTAAGAGGATTTTTCTCTGCTGTTTTATTTATAAAACTTGTGTGCCAGATCACAAGTAATGAGGTAGAGGGGAATATATTGTCTTTTCATCCCTCACTAGGTTACATGAATATGTTTAGTAACTGCAAACAATATACAGTGCATTTAAAAGTTGCCTTGAGAACATTACCAGCAACCAATATTCTCAGCAGTGAAAGAAAGAAGACTGCTGTCTTCTCCACGTGGTCCTTACTGGATTGAGCCTTGGTTACTTGCCACCCAGAGGGGTGATTGAGTTGCAGTATTCTGTTGCACCTTTGATGTCAACTTATTTTTGGCTTAAATTTTTTAAATAACATAAGGTTAAAGAAAGGATCACATCTCTATCTTTTCCTCATTGACCTCCCTAGTTCTAGACAAATTCTATACTTTTTTCCTTTCTTTTTCTCTGTGGTCGATTATGTCATTATTCCCTCCCCCTCAAAACCTACCTTCTCCCTTGGTCTCCGGGAATACTGCACTCTAGTGATTTTCCTCCTACTACGGAAATGATTTCATTACCTCTCTGGCTGGTATTTCTTTGTCTTTAGGTCCTTTATGAAAACACAACCTGTTGCCCTATTTTCTCTCCACTTGCCCTTTTAAGATGTCCTGTACTCTTTTATAATTATTCTGGTGCGTCTCAGATGTCTTGTTCTGAATTTTCTATTAAGCCTTGTCTCTTATTTCAGCTACCTCTAGGGTATTTTCATCATCCTTTTTGAGTTCCTGTTGCCCATACTAAACAAACTGCCCTTTTCTTGCATGCCTCTTCCATTCTGGCCTTCTCCATGACTTTGAGACACTGCTATTCTTTCCCCTTCAGGTTTAAAACCTGAAGCTCTGTTGTTTTCTTTTTGCTCTGTCCTCTCTGTTTAGTTGTTGAGCAGATCCTTGGTATTTTCTTTGGGGTCTTTCGCTTCCTTTTGGTATTTTTGATACCACTTTATTCTGGGTTCTTGTTGCAGAGTCATATGGCTCCTTTAAGACGTTCTCTAGTGAAAGCCATTGGTCCGGATGACAAAGCAGGTTTTACAATTGGGGAGCCACTCTGCCCCTGGATCCATGTCCCAGAACACTACTAAATGACTAAATCACTAGATTACAGGGCTTCACTTTGCTCCTAACAGTATACCTCTTGGGATGCTTTAGAAAAGCTTGGTGTTTCTTTTTGCATGTACAAGGTCACGTTTGCCGCTAACGTCTTCTTTTTCAACTACAGCTTTTCTTCTGTAGTGACCATATGAAGGTGCTTTCCCTGCACCCCTCTGCACCACCCCATAGAGTCCAGGTTTTTATGATTTTGTGCTGCCTTGAGATTACTTACGGGTTGCCACCTTTGTGCTCTCTGAACAGTTCCTTATTTCCCCTCCTTATAGTGCTGCACTGCCTTACTAATCTTCCAACTGAAAAACACAGAGCACCTGACATTGCAGATTTTCATGTATTGAATTCCTATATTAGTCACCAAATATATGTGTCTGTTTTTATCTCTCTTGTATTTTCCTCTCTGATTTTACTTTGGAGTTAGGAATATTTTTTTTCCCACAAATTCTCTCCCAATGACCTACTTTCTTTGATAGCATTTGTAAGAGATGTTACTTTGTAGGCTTAGTTACATAGTTTAAGAAACATAGGAAGATTTTGTTAAGGCAAAGAAAGATGGTGAAATACAAGTTACACTATCCCTTATTGGCTCTTTCCAAAAGGGGAGGACTGGCCACAGCCTGGGTTTCTTAGAGTTTAAACTGTATTCTTGGAAACATGTTATTCACGCTTAATTTTCTTTCCATTTGTTTTGGTGGTGAAATATCTGCTTCAGAGTGAAAAGTTGATGAATTATTTCAGAGAATAGGGTATTTTAAGGTGTTTCAGTTATTTTTTCATCAGAAATTTAAGGAATAGTAAACATATTTCCAAATAAAACATATTTCATATTACATAAAGAATAACTTAGTAAATGTATTTAAAGTAAGGTGTTTATGTTTCTTTGAAATAAAATGAAAATAGCATTCTCAGGCCAGCAGAAAAACTGAAGCTATTACATGATTTGGAATCAAGTGGTCACGTGATTTTTCTGAATCACGATATGACACTGTTTATTTACTCTTTCTTTTTATCTTTGGGCATTCCAGAGGGGTGTTTGATGCTTCCCTCAAAATGGCTGGCTTCTATGGATTGTATACCTGGCTGACTCATACTATGTTTGGCATCAATATTGTCTTCATACCATCAG
>GABPA	chr1	55595149	55609876	-
GTTTTAACTTATTTAAAACTTTTTTTGAAAATGTGAATCTTTGTGATCATCGATTGAAAAGACAAGGAGCTCAGTTGGTAAGTACGTTATTCTCAAATCTAGATAGTTTGGATAATCTAGTATAACTTGATATTCAGCAAAAAAAAAAGTGTTATAATTGAGAGATAACATGGATTTTTTTGGTAAAGAACAGCATCTCCTTGACTGCCAGCTTCTATGTTGATGACAGAGCTTCTCCTAGTGTAAGGGAGGCTCCTACCTGCACTACCATGCCTCACCAGCTACCTGCGAGGACACTGCTCTCTCTCACATCTCTCTGTTTCTGGCTGATCTAGGGACAGCCAGTGGCCTCCTGTGGCCACATGAATGCAGAGCAGGGATAGTTCACCTAAGCTTCGAACTCCTCAGATCCAGCAATTCACATGTACCTAAAAAAGCAAGAACAGTCTTCGTCCTGGGATCACAGTGGCAGGGATTTGGGGAGAAAAATTGAGGAATAGACAGTGAGGCAGGAAAACTAGGATGTACAGCTTATGTTTATATTTACACATGCTCCTTTAAAAAAAAAAAAGGCTTATTAACTCTTTTTCCAAGTCCTTTTTATTCAGGACATGGCTTCCTGGGTGGTTAGAATTTTTACAAGATTTTACAAGCCCTGGGTCCTACTGTTTACTACTGAGCTTTAGAAAGACCAGATTGAGCCCCAAGAATTAGTGACCACTTCTGGCTTGACTGTTTCCTTTTGAAGAAAAGCTCCTGAAGATGGTGCCCATCTCACTCCTGCTCTATTTCTGCTTCAGTAGCCTGTTGGGCTGTGTGTCCAGTTTGGGTCTAGGGATGTCTGAAGAGATATCTCTGTACCTATCCTGGTTCCCGTGGAATTTGCCCAGTGCTTCTGTGGTTGGTTGCTTTTTAAAGTTCCATATCAGTATAATATTATTTTCATATAGCTGAGGTTTTGCAGCCTTAATTCATATTGAACTGAAGAGGTGTGGACTCATGATGTAACAAAATAATTATCTGTGATTTTGTAACTTTGTGATCTTGATATGCTTTATAATTTAATTTTTTTTCTTTTGAACAGTATGTAGAAAAGCTGGAATTGATAGGAATGGATTTCATTTGGAAAATAGCCATGGAATCACCTGATGAAGAAATTGCTAATGAAGCTATTCAGCTAATCATAAACTATAGTTACATTAATCTAAATCCTAGATTAAAGAAGGTAGGTATCTAAGGAAAGAAGTTATCCATATACAAAAAAGCAGAAAATTATATGTATATTTTAGTGATAAGCTGTGATCCTTGGCATGACCAAAAATTGGCTTCTTTATTTTGATATTTTGTCCTGAATAATGATTACAACTAAATGTCAAGGACTAATTGTAATTTCCATATACTCTTTCAGGATTCAGTATCTTTACATAAGAAATTCATTGCTGATTGCTACACAAGATTAGAAGTGAGTAGCAAATTTTATTTAACATCTCTTTGAGGTAAATGCTTTTTTTCTTTCATAATTTTATATTTTTAGATAATTTATAATGTTGATGTTTGTGGCTGGATCCTATTGAAGAATTTATCAACAGTACCATATTGTGGCATAGGGAACAGATGTTTGCCCAGTATATAAGTGTACTCTATAGGAAATCTTTCTCCCTCTCACCACCTGTCTTCCCCACTCCATCCACCTTCCTCCCCTTTTGGAGTATAGGAACTATCTTCAGAAAATAGGTCACCTATACATTCCATATTTGTAATAGAATCTTTTTCTTTTTTTTCTTTTCCTGTTCAGGTATTTTATATAAGCACTGCTTCTTTTTTTGTTTTTCTTCATGTTTCACCTAGTTATACCATAAATGTTATTAAAGGCCACAGCAAGACAGTTAGTAGTAGGTGGTATTGGTTGTCTTTGTCCATTAGAAGCCTGCTGTGTAATGCTAGCTCACATGTATCTCTTTTATTTCCAGCATGACGGTTAAAGCCTTAAACATTCATATTCAGTTGATATGCTTAAGTTTTACATCTAAGCAAAAATGTTCCAAAAGCATAAAATGCTACTGCCTCCCAATTCCAATAAGTTAAGCTTTCTGGTGATAAATATGTGCTAGAATATGTACGGTATTTCCCTAATTGTGACTTCTATCCAAATATGTCATTATAAAAAAAATTCAAGTATTCGAATACCCCTTATGAGGTCCCATGTAAGTGTTAACATATATAGGGCACTAGTTCTCAGCTGGGGCTTATTTTGCCTCTGGGGGTCATTTGGTAATATCTGGAGGCATTTTTGGTTGTCCAACTAGAAGCATCCTACTGGTCCCTAAGTAGGTAGAGGCCAGGGATCCTGTTAAACATCCTACAGTGAATGCCCAGGACAGCCCTCTGCAACAGCAAATTATCCTGTCCAGAATGTCACTAGAGTCCAGGTTGAGAAACCCTGATAGAGAATGACTGTTTGGTATTTTTTAGGCAGCCAGTTCAGCACTTGGTGGCCCCACTCTAACACATGCTGTGACCAGAGCAACAAAAATGCTTACAGCAACTGCCATGCCAACTGTAGCAACCTCAGTTCAGTCTCCTTATAGGTAAGTGATCAGAAGTGAAAAATACACAACACACATATGTCAGTTTTTTAAAATGATTGGTGTTTTTTATGTAGGTTTCTCAGTTATTGATTTCCTCATTTTATATCATAATTTTTGCAAGCTGTCATAATCCTGAGAATTACATGTTCCCCATCATACATCCCTGAATCTGTGCCTCTTTGGAAGTTCTGTGTGTAGGTCATCACCAGGACCACCCGAGTACTTCCCTGTCCCTATCCTTCTACCTGGTGGACAGGTCTTCTTGTTTTAGTTTTTATTTGATTCATTTTACTTTTATTCTATGTAGTATGAATAACTTACTGTTTAGAATGCAATACACATACATTGTATGAAAACTACTTTTTTTCAAGTTAAAAATATTTACTTAGATATAGCTTTTCTCCTTGAATAGTCAAACTCAGGGCATTAATAGGGTAAGCAGAATGAAGTAGAAGATGATTAATTAAAAGTATGCATTATGCTTGCATATGATTAGTGACTATAATCATAGTCACTAAAATATTATTCAAATAATAAAAGTATTTTTCAAAATAATTTTTAGTGAGAACTTTATCCCCAAATGTTTGTGTGAAAACTTTAAACTGACATTGTCTCAATCACATTGCTGTTTTTTGAGTTTTCAGATATTGATGAAATCTTGAGTTTAGTGTCTGCTGTAGTTCTCTGATAACAGATTTCACTAAACTCAGATTTCATGAATAGGAGATATAGGAGAAACCATGCATAATTTGGAACATTAGATGGAAGTAACTAAAATACTTTTGTGGGTTTTTTATGAGCCTCTGCTGGTAAGCAACACCACGTCATTATTTCCCAGAAAACTGGCGAGTGCTCTGAGAAGGACTTGCTCTCCCTACCTCACTCTGCTGCTGCCCTCTAGTGATGGGTACTCATAGAGTCTTTCTCTACTCTAGAATGGCTATTCTTATTCACAACGGGATATTCCTTTGCTTGTTAAAGCCTTCCTTTAAAAAGGGGAATCAAAGCAATGAGTCCTTTCTTCCATTCTTCTTTTTTAAAATGAGTTGAGTATTGTGTCACTGTACTTTGTTAATATGAAGGAAGCCAATAAACTCAGCTTTCTCAGACTTCTTTTTTAAATGGCAGAAGTAATGATAGATTCAACTCATGATAAGAACACTAACATGACTTTCACATTCCCACATTCTTGGAAGTATTTCTCAAATAGACTTTCATTTAAAATGTGTATTAAGAATTCCCAATTATGTGTTTGTAATATGTAGCCATCTCTATGACTCAGTTCCTTAATGGTTCATTTATCTGATAAATTCGAATGTAAGTATATTTATGTGCTATTGGGTTAGGATGTCCAAACTCCTACTTCTTTAAATGAGTATGCTTTTTGTTTTTTTCTCTTTACTAAGTGCTTTTTATTCGGAATCATTTCATATTTGGTGGACTACAGAGAAAACCACATAATAATTTTAAAATATTATAAACTCTAAATAGGGTTAATAAGAATATATAGCTTCAAAGTCGAATTTGAACCAGAACATTGTAGTTTATCTCATTTCACTAGTTTGGAAAGAACTTTTCAGTATCCATAATTGTTCCAACTTGGGGTGGGGGGGGTTTCTGTCATCTGTACAGTATTTCATAATACTGTCTGTGATTTAATTCATTATTGAGGCATAATTAAAAAATAGTTCACTCACTTATTATGGACTTAGATATTTTCTAAAAATTTTTCGTCTGAATTTCAAGTTCTAGTTCTTGCCCATAGACTGGAATAATTTAGAACTCTGTTAAGTATATTTAATAGAACTGCTAAAATGTGTTTAACCAGCTGTTTTTAGAGTGAAATTTTTGGTACTGCTAATCAGCATACCAGACCAATTGTTAAAAAATGGTAGTACCTCTTTTCAGTTTTAGAAATATACCTCTTTGAAATATCTAGACTCTCTGGAATAGAAAATGTTTAAATTAAGGGGACTTGGATTTTCATTTCTTAATGTTAATACATGTAATGTTCTTTTTAGTAAAGTATGGGGCTATGACTATATAAGCTGATGAATATTGCAGTCTGATTATTTCAAATGATAAGTAAGATTCCATAAGTCTTCAACCAAAAGAGACCTCAGATCTCATTTTTAGATAGCAACTTTTGTTTGTGTCGTACTTACTGATTTGCATTTGTCTTCTAATTCTCAGGCAGTTCAGAACTTTGTCAGATTTCATGTGTTCACAGAATTGTATATCATATTTTAGTTATAAGATAAAGTCAGACTCACTCATTTCATTCTTGATAAATTAATGGACAGATAGGCCTAGAAACCCAGGTCCTCCATTTATGGAATAACTGTTTAAAGAAATGAAAAGAAGAAAGAAAAGGAAAGGAAACATGGGGAGGTATAGGCTTCTCCCTTATTCCATCTGTATGCTACAGCTGTGAGCTTGTAGAACCACCTCCCCATTGGGTAAAAGGGAAGTTTAATCTTTGCAAATTTCAGTCTTTGACCAGTGAGTGCTAACTGTTATTGTGGTTTTGGTGAAACAGACTAGAACTGAGCTCAGATCATCACACTTCAAATACATTTTAATACTTTTTTTTTTTAATCTATAGATCTACTAAACTTGTAATAATTGAGAGATTGCTGCTTCTGGCAGAGCGCTATGTGATCACTATAGAGGTAAGCCACTTCCTTTTTTTAAGATGTATGTTGCTTAGGCTGGACTCAAGCGATCTTCCCACCTCAGCCTTTCTAGCAGCTGGGAGTTTAGCACACACCACCACACCCAGTTAGCCTCTCTTTTCTTAAAAAAGCATCTTCATTCATCATATATACATAGATATGTATTTTTGATGTGTTTATCAGTGGTGCTGTCCATCTGACTTGACTTATTCGTTTTTTAAGGATTTTTACTCTGTTCCACGAACTATTCTACCTCATGGTGCCTCATTTCATGGACATCTTTTAACCCTTAATGTTACCTATGAGTCTACCAAAGATACCTTCACTGTCGAGGTAGGTTTACATTAAGAACTACAGCCATTTTCATGTTGTCTTATTATTTTCATAAAGCAGTCTTGATTGAGTTAGCTGCATGAATAATCATTCTAAAGGTAGTTTGGTAAACAAATGTAGAATAAAGACCTGAAATGAAACTGTGGGGTACAAGCAGATATATAAATAAATATTATATAATGTCAAGCGGTGGTTAAGTATTGTAAAGAACAAATAAGAGTAAAGCAGGATACATTGGTGAGGAGGGTGATAAGATGGGAATGCACAAAATATTTTAGGTAAAGATGGACAGGGAAGGTCTCTCTGAGGTGGTGACATTTGAGCACAAACTTGAGTAAAGTGACAGGGTAAATGACGTTTGCTTGGGAGAACATTCCAGGCAAATGGAAGAACAGGTACAAAGGCAAGCAAGGTGGCTGGTGTGAGGGGAGCACAGTGAGAAAGGGAAAGAGTGGACAACGCTGCAGTGGAAGAAGGGCTTGAGGTCTCATTCCACGCTTGATGGGGAGGAGGTGGAGTGTAGAATGGAACATAATTATAGCAGAAGGGAAGCCTCACGAGGGCAGGGGTTCTTGTCTTTATGTTCTCTGCTGTGTTCCCAGCTTCTAGAACAGTGCCCAGTACCTAGTAGATGTTCACTCACAGTTGTTTAAATGAATAAATAAATGAATTCTCTCACAACGTGTTTAATTTTATTTTACAGGCTCACAGTAATGAAACCATAGGGAGTGTCCGGTGGAAAATAGCCAAGCAGTTGTGCTCTCCTGTGGATAATATACAGATATTTACAAATGATAGCCTGGTAGGTTTAAATAAGCAGTTTTGATGAATAATAAATGATATAATATAAATATTTAGCCTGATATGAATAATTTCCTCTTCCTTTTCCTCTCAATAATTAAGAAACCACTTTTTGCAGCTGACAGTGAATAAAGATCAAAAGCTACTCCACCAACTGGGCTTTTCTGATGAACAAATCCTTACAGTGAAGACTTCTGGCAGTGGGACCCCATCTGGGAGTTCAGCAGATTCTTCAACCAGCTCCAGCAGCAGCAGCAGTGGGGTTTTTAGTTCTTCATATGCCATGGAGCAGGTACTGGGTGATCAATTTCCATTTAAAAACAAGAACTTAACAGTCACTGTCTTTTTGTTCTGACTCTTCCAAACTGTATAACAAATGCTGGGATTCATTAGTGTTCAAGCTTGTTGTGTTATTTCTTCCATCTTAAAAAAATCTCTTCATCCCACTTACACCTTCAGTTACTGCCCCATTCTCCTTCCAAAATCAGCAAAGCTCCTTGAAACAGTTGTCTGAACTCGTTTCCAGCTTTTCTTTTGCCATCCTCTCTTGATCTCTGTTGATAAGAATTAGCCTCTTTTCAAGTTGGTCTGTCACCTCCACCTCTTAGTCCTCATCTTCTTGACATTTCATTGAAGCTGATACGTGTGATCGCTTCCCCCTTGGAACACTCTTCACTTGGCTTTCGGGACTTGGTGTGAATTTCCACTGTCTCTCCGCCTGTTTGGTTTTTTATTTGGTTGGTTTTTTGTTTTTTGGTCTCCTTTGCCAATTTCTCTTCATCTCCCTGATCTCTGTACTGAGAAGTTCCCTGGCCCAATCTTTGGACCTCTCCTCTGTCTACAGTCATTCCCTTAAAAATCTCATCCAGTCTCCAGTCTCTGCATATTGTATGTACATTGCTAACTTCCACTTTTTAGTTTTAACCTGAAATAAATGGATCCATCCACTTAACATCTCTTAAGTGTCTACTAGGCACCCCAATCCTAATTTATCCCGAATTGAGCTCCTTATACCCTTTTCCCCACTACCTCACTCCCACCCCAAATCTCTTCTTCCCACAGCCTTGTTGTATCTCAAATGATGGCATCTCCAGTCTTCTAGTTGGCTCAGGCCAGAATCTTTGGGTTCCTTCTTTCACACCCGTGTCCATGACCAAATTCTTGACTCCACCTTCAGAATCCATCGACAATCCAGCTACTTTTTTCTGCATCCACAGCTTGCACACCAGTCTAGGCAATCACCATGCCTCACCTGGCATATTTTAGTAGTGCCCTAACTGCTCTCACAGTTTCTGCTCTTAGACCAGTTCAGTCTCTTCTCTACAGGGCACCCAGTGGCCCAGGATCTTACTAAACATAAGTCAGATTGTACCACTCGGCCCGAGTGGCTCCTGTCTCACTCAGAATAAGAGCCAGTCTTTACTGGGACCTTCAGGGCCTTCCTAATGTGTCCCCCGGAGCCTCTCCAAGGTTGTCTCCTGTGAGCTTCTCTCACCACTCCAGCCTCACTGGCCTCCATGTTGGTCCTCAAATAGCATGGTCTGTGAATTTGCTCTTCCCTGTGCCTAAACTGTTCTTTCCTGATGCAGGTGGCTCACTCTCACTTTCTTCAGCTTTTACTCATATTCTCAGTGAGCCTTCTCTGACTGTCTTGTCTAGATTTTCAGCCTCTTTCCTACCCCTGTATTTCTTTTTATTTCCCTTCCCTACTTTATTTTTTCTTTAGCATACTATATATTTTATTTATCTTGTTTATCTCTCTCTCCCAATAAAATGTAAGCTCCATGAGAGCAGATTTTCTTCTGTTTTGTTCACTGCTGCGTCCTCGACACCTAAAACAGTGCCTAGAACATGATAGGTACTCAATCAATATTTCAATGACTTCATGAATTAGTTTATTTTGTACCTTCTCTGTGTTAGGACTCCAGGTGTACAAAGCTGCGTAAGACTGTTCTGCTTTTTAGGCTTTTATAGTCTAGAAAGCAAGCTAATGTAAAGTAAAGGTATTTAAAAGACATATAGGGTTTTTTTTCCCCTATGGTTATTATATATATTTCCCCCTATGGTTATTATATATATTTCTTTAATTCCAAATGTAAGACTTTGTGTGACTGCATCTTTTTAATTTACAGAGCATAAACCTTACTAGAGAGATCAAAGAACTCTTCAAGTTTAGTGCAAGTTGAGTAGTCTTTAGGATTTTAGAATATTTGCATATACATAATGAGATATCTTGAGGATGGGACCCAAATCCAAACACTAAATTCATTTATGTTTCATATACACCTTATATACACAGCCTGAAGGTAATTTTATACAACATCTTAAATAATTTTGTGCATGAAACAAGATTTTGACTGAGATCGGTTACATGAGGTCAGGCATGGAATTTTCCACTTGTGGTGTCATGTTAGCACTCAGAAAGTTTCCGATTTTGGAGAATTTCACATTTCAGATTTTTGAATTAGGGATACTCAGCCTGTGTTGGTATTGTGGGGTTGTCAGAGTTAACTGTATTTGAAGACTGGGTGTGGTGGCTCATGCCTGTAATCCTAGTAGTTTGGGAGGCTGAGGCAGGAGGATTGTTGGAGGCCAGGAGTTCAAGACCAACCTGGCCAACATAGCGAGACCCCCATCTCAATTTTTTTAAAAATTATATTTCATATATAACAAGAATTTTAAAAAGAAACCCCACTCAGAATGATATTATAGCAGCTAAATAACAAAAACAGTGTACATAGTATCTTCAAGTTTAATAATTTTTAACTGTCTCACATTTATCCTGAATTTATTAAAAATCTTCCCACTTGTAAATACGTTGTGTAATGATGTCCGATTTCTTATTCCTTATAACCAGAAAATAGTGCTTTAGTCATATCTGAATCTCTTTTATGCAGTTATAACCATTTTGTCTTTTCTGATCTTTGGGAAAAAAACATGGTAACTTCTTTGTCTCAACTTAAATTACATGTATTTATTGTTGTGTGTGAATGTCGATACATAAACACACTACTTTTGTTTTCACATCACTCCCCCTGTTCTCTACTGGGGAGCAGTCATTAGCTCAGTGGTGCCTACTCTCCATTATATTAATTACACATGCTCTCTGCTTTACCTCTCTTCTACTGTGCCTGCCTTTTGGCACCTTAGTCCCTTCACTAGCAGGTGGCCAGGAGAAGGGAGAGCAAGTAATACACGCTAGGAGGTAGTGATCCCTCGTCTAATATGTTACCATGTGGTGTTCTTCAGTACAGACGAGCACTGTGCTTCCCTCAAGCTTTACAGTGACCAGCCAGCCTTTCAGAACTAGTATTTTTATTGTTTGTAAGTTTGATTAGGAAAGGAGAACATTCTTTTGTAAATTTGAATTTCTATTTTGCTTTTTTCCATCAGGAGAAATCCCTCCCTGGTGTAGTGATGGCTCTCGTATGTAACGTATTTGACATGCTTTATCAGCTCGCCAATCTGGAAGAGCCAAGGTAAATATAAATATTTGTGAGGCTTGGCAGAGAGAAAGTTACTAACATTAGGGAGCCAAGTAACTTTTCACTTGAAATGCATTTTATTTTATATTCCATACTAATGGACTTTGTTGAATTAAACTATGGCTTATATGAAAAAATTTGTATTTGAAAAACTTCAGGATAACTCTACGAGTACGGAAGCTTCTGCTCTTGATACCCACTGATCCAGCCATTCAGGAAGCCCTTGATCAACTTGATTCTTTAGGAAGAAAGGTATGAGTATTTTTTAACTAGCATGGCAATTTTATATCACAATTCAGTGAGTGAAAATACAACCTGAAATCACATCAAGGTCATATGATACCATCTTTCCCATAATGTTTTTTCTTCTTTTGAAAAATACCTTCACCAGCCCAGTGCAGTGGCTCACGCCTGTAATTCCAACACTTTGGGAGGCCAAGGTGGGAGGATGGCTTGAGCCCCAGAGTTCAAGACCAGCCTGGGCAATGTAGGGTGACCCCATCTCTACAAATAAAAAAATTAGCTGGTGTGATGGCATGTACCTGTAGTCCCAGCTACTCAGGAGGCTGAGGTAGGAGGATAGCTTGAACCCAAGAGGTCGAGGCTGCAGTGAGCCAAGATTACACACTGCACTCTGGCCTGGGCAACAAAGCAAGACCCTGTCTCAAAAAAAAAAAAAAAAAGAGAGAGAGAGAAATACCTTTGCTATAAATGGAAATCAGAACTTAATGTTGACTTTTAAAGTATTTATATAAAGTCAATAATGACATCAGGTGTCAGAACTGGAAGAGCCTTTAGTACCATCTACCTTTCCACCTCCTCATGTTATATATTAGGAAGCCAAAGCTCAGAGGGATGAAGTTACTTGTCCCAGATCAGACTCTAGTTGTGATTCAGTTGAGACGTTTTTCATTACCCATGATGCCTCTTTGAATCTGATCATTGCGTATGTCTGAGTTGCTAATATAAATGGATTATCATTTAATTTTTTCACAGTTGATATTTAAAGTTCATTTTTGTTAATTGTTAGAATGTTGTTCCTTAAGGGATTTATCCATATATTGAAATTGTGTCGTATCTATAATATTGTTTAATTATGTTCTCAGAATAAATTGATGTAGAAAAAGTTGTTAGAACTATATTTTCTATTTTATAATTTAGTGGTAGAAATTTAGATCAGCTCAGTCATGTCATTTATTGCTTATACACTAATTTAAAGGATAAAACTAATGTAATTATAAAATATATCACTAGTATTAGCTTAACAGATTTTTCAAGCCTACCACTTTAGCAATCTTATAATTTTATTATCAGTATTTAGAGATACAAATTTTAAACACAGAAACTAATTAAAATGACCTTCTCAGGTGTTGCTTAGAATACATGCTCAAAAGCATTCACGTAGTATTTGAATCTTATTGAACATTTAGAATTTGTATGATGAAGTTTGATGTTTTAATAGTTACGGAGTGATGTGGTTTTATGAAGTTAATTTTTAGAAAATAGCATTGGTGTGGCTTATATTAAAGAGGGAAAGAATATTAGGACGTGTACTAAGATCTGTTTCTCTTTAATTTGTCCTTTTAAGTAGTTTATGTCTTTCTCATTCTCTTAAACTTAGAAAACATTGCTGTCTGAATCAAGTTCTCAGTCCTCAAAATCTCCATCCCTGTCATCAAAGCAACAGCACCAGCCAAGTGCCAGTTCAATTTTAGAAAGTCTGTTTCGATCTTTTGCCCCGGGAATGTCTACCTTCAGAGTGCTCTACAACTTAGAAGTAAGAAACCTAATTTCTTTCCATTTCATTTTGACAGGTCTATTTGGATTTATCGATTCATGCTTTCAGATGTCAGAAATAAGTAAATAGGTTTCTGTTATGTGATGATTGGTTGAAAATTAGTTTTAAGAAATAGATTATAAATTGAAACGTTTTTGCCTTTGAATATGCAAAAGATATTTTTATTACTACCTTAGCCCATTTGGGCTGCTATAACAAATCACCATAGACTGGATGGCTTAAACTGCAAGCATTTATTTCTCATAGTTGGAGTGGCTAGGGAGTCCAAGATCAAGGCACCAGCAGATTCGGTGTCTGGTGTGGGCTGGCCTCCTGGTTCATAGATGGCACCGTCTCACTGTGACCTCACTTCCAAAATAGGAATTTTAGGGGAATACAAACACTCAGTTCGTTGTAATTAGCCTCCCCAAAAGAAGCTTTAATACATTTAATTGTTTACTGTCTACAAGTCATGGTGGTGGTTAAGGGAACAGAGTTGAAAAAACAAGTTACTCACTCCAAGATCTTATGAGTAAGACATATGGAAGCTGGATATACTGAGTCTGGATGGCAGAGTGTAAACAAAGCACTATGGGAAAGTGACCAACTGAAATCAGTTCTGCTCTTGGAGAGTAATAGGTCAGACCCTCATACCACTCTTGGTCTGAAGAAAATAAAGCCCTGAATGATTTTGCTTTGTCTTAGGAAGTTATATCCAGGCACTAAAGAATAGAATCCATATCAGTGCCTAAGCAGTCTTAATTATTATATCATGTATCTTAAGTACACAAAAGTCAAAAATTTTAAGAGGGTACCTGCATTTTTTCCAAGTTTCATTTCATGTGACAATCTGATTGGGAGCATATAATTATAGTCCTTCATTTTCCCACTCCACTTGTTGCTTGTATGATGTGATAACTTTTCATACAAGCAATATCTTACTGCTTCAAGGTGTGATGACATTTCATATTTGCCTTAATCATTCCTGTGAAAAGACATGTTGGTCTAAAAAGAAAAAATATTTAGCAAATATTTTAAAAATTAAGTATGTCCTTATTTATATGGACATTTAAAAACATATGCAGTATTCAGCATGGAAACCACGTTTGAGGTTGAGTCATCCTTGTGTTTAAGAATTAACTTTATGAAATGTAGTAGCATTCAGTGTAGTATTAAGTTATAACAACAGCATGGAGTACCAAAGTGCTTTCTATTTAGATTATATTTTACATTTTCGTGCATACTGAGGAGGCTTATTCAAAATGAAAATACTAACTTAATGTTCACCCTGTTTAATAAACAGATGTCAAAAAATAAAATATATGCAGTATTTCCAAAACAGAAAATTGCCTAGGAATTTTTAGCCCATTTAAGCCTAAAGAATTTGCATCTTGTGATTCCTGCCAGATCTGTCATTTGTTTTTGAATGATTATCTCCAAAAAGTTCAAGTGTAATTTTAAACACCTATATTTAATAGAAAAACAGAATGGTCCAACAATGGGTCTAGCTTGTCATCAACTATCTAAATTCCATTATCTTAGAGCCATAGCACTGCAGTGGTAAAATACCTCTGGTATCATTTTAAGACTTCTGAGTAGGTGTGAATTCCTTTGATATTTTTTGTTTTGCTTTAGGTACACAAAATAGTTGGAAACCTAACACTCCCAAAAGCTTTTATTTTGCTGTCAGCTAAAAGGTTAATTTCTTTGCAATTTGTTCATTAACTTTTATTTACCTGCTAGGAAACTTCAAAGTGAATATTTCCTTGTCTTTGAGGAAACCTGTCAGTTCACTAAATTGTTGTCCATTAAGCATGAGGCAGCTGGGGTCAGAGTGTCCATGTAGACGAAGAGCTATATATATTTGAAAGGCTTAGAAGAGCACAGGTTCCTTTTCTCCCATGTAATGCTCATTATCCCAGGTTGGTGGACCTGTTTCTCCAGAGCAACCTAGGAAGAAGGCATCTTTAACAAAATCCCACATTAAGTTCTAAACTCATAAAACTCATGGGTTCATAGAAGCAGATTTTTTAAGACTAGAAAATGATCTTGAACTACATCTAGTTTAAGACTGAGGCAATGAGAGTCTTTATTTTTAAATCATAACTTAATAAGCAGTTGTTTACTGAGTACTTGTTTTGTGCTGATGCTTATACTAAGCACCTTAAAGCTTGTGCTGTAGTATTTAATCCTTCAATCTTCCTGTAAAGGCAACTACTATGTTCACTTAGTGATGAGAAAACTAGGACAAAAGGGAGCATTGTATGCCTAAGGTCTCTCAGCTAGGTAAAACTAGAATGTGAACTAGATTTGTAGTCTTGGCTATAGTATGGTTATTTATGTGAAATTCTGCCCAACCAAAGTATTCAGTTGAACTCCACTTTAGGTGTAGGCATTGCGGTGTCATAGAAGGGCATGAGTGTTAGAATGAGACACATCTGGATTTGAATTCTAACCACGTGACCTTGGGTGGGCAGTCACTTAACCTACTTAACCTTTCAGGTCTCAGTTCCCTCACCTATAAAGTAAAATACATATGCCTGATACATTGTAGATGTTCAATAAATAGGAGTTAGAGTTATTGTTGGGAAACTCATCTTGCATTTTTAATATATGGGCTGTTTTATAAAACTTTGGTGTATATCTTTCTAAAGAATATATCTAGCATATCACATGAAATTATCTGTTCTTATCTAAGCCTGAGGGTCTGAGACTTTCATGTTTGCCAGTTTCATGAAAAGAACACACCAGCTTTCTCTAGAACGGAAAGATTTTTCTTCCAAAGTAAATAGAATAGGGAAAATGTGATTATTTTATCGTGAAACATCAGCTTCTACATATTTCTGGGGGAAAAACAGTGTGCAACATTTAAAGAGATTCTAACTCAAGTTGTCTGAATGTTTTATTTAGTAAAGGAGTAATTTCTGCTGAAAATGTGTGGATGAATAATTGTGCTTATCTGTTCCCTAGGTTCTAAGCTCCAAACTCATGCCAACAGCTGATGATGACATGGCCAGAAGCTGTGCCAAATCCTTCTGTGAAAACTTCCTCAAAGCTGGCGGTTTGAG
>ZNF143	chr14	105241274	105246553	-
GGGAGTACATCAAGACCTGGCGGCCACGCTACTTCCTCCTCAAGAATGATGGCACCTTCATTGGCTACAAGGAGCGGCCGCAGGATGTGGACCAACGTGAGGCTCCCCTCAACAACTTCTCTGTGGCGCGTAAGTATCCCCTTGGCCTCTCGGGATTCAGATTTGGGGGGTTGGCTGGAGCCCTCTTTGCCCACCAGGCCCCACGATGGGGGTCCCCTGGAGCCTCCAAGTCCTGGGCTGGCAAGCAACAAGCACTGGCTGGGTGGGGGTCTCTGGGCCGAGTCCCGAGGCTGGCTGGGCAGGGGTCTCCGGGCTGAGTCCCAAAGCTGAGGCTGGCTGGGTGGGAGTCTCCAGGCTGAGTCCTAAGGCCGAGGCTGGCTGGGCAGGGGTCTCTGGTCCAAGTCCCGAGGCCGAGGCTGGCTGGGCAGGGGTCTCCGAGCTGAGTCCTGAGGCTGGCTGGGCGGGGGTCTCTGGTCCGAGTCCCGAGGCCGAGGCTGGCTGGGCCGGGGTCTCTGGGCTGAGTCCCGAGGCCGAGGCCGGCTGGGCAGGGGTTTCTGGGCAGAGTCCTGAGGCCGAGGCTGGCTGGGCGGGGGTCTCTGGGCCGAGTCCCAAGGCTGGCTGACCCTGGAGCAGTTCCCTGGTGCCCATGCTCTGGAAGCTGGAGGGTCCGGACAAGTGGCAGCAGAGCCCAGTCTCAGGGTGGACAGCTGCCCCGGGGGCCCCTCCTCCAAGGGGGTTAGATAGAGCCCATCAGGGCCTCTCCTTGGGAAACCCCTTGGGTGAGGGGGCAAGAGTCCATTGGGGTCTCCAGCTCTGAAGCCTCCATCACTCGAGGAAGAGCTCGTGCCTCTCCCTGCACAGGCTCTCAGCCTCCAGACCCCATGGCAGAGCCTTTGCTTCCCCTCTGTGAGGCTGCCTCCTTGCCCATGGAGGGGCAGGTGCAGAAAGGCCAGCGGGGGACCTTGGCCGGAGCATCCCACAGAGATGAGAGACATGTGACGCTCCCTGCTCCGCCCTGCTGTGGCTTTATTCCTTACCTGTAGCGGGGGCAGGTGCGACCCTACCCATGTCAGACGGGAACCCTGGCATGGAGACCCAGGCGCCCTGCTAGGTGGGAGGCTGGGGACACGTGGGCCTCCCAGCATGGTCCCCATTTTCTGTGTCCCTGTCCTGGAGCCCAGCTCTGCCTGTGGCAGCCAGAGACACGGGTTGGGCATGCAGGTGTGACTGAGTGGCTAATTAGGGCCCAGTTGTGGGCCATCTGTATGTGGCAGGGCTGGGTAACTGCAGGCCTCTGGGATCTGTCTCAGGCAGGTCTGTGGTGCAGAGCGAGGTGCCCACCAGGGGCTGGCCTTAGGTTCCATCCCCATGTGCTGCATCGGCCCCTCCCCTCCAAGTAGCTCTGCCCTCCTTTCTTTGAGGCCTGCGGTCCTCCGACTCCCTTGAACTTGCTGGACCCCCAGGTTCTGGTCCAGGGTCTGGGAGGAGGTTAAATGCAGGGAATCCGTCCCCAGGCTGGGCAGGGAAGGACTCCCACCCTTGGTGCCTGCACGTATAAGGGGAGGTGGGGTCAGTCTGGCACCCTGGCTGCTAGGTGGTCTGTGGCCAGCAAACCGTGCCCTGAAGCTTCTAGTTGGGAGGGGCAGAGGCCTTGCCCTGCAAAGCCCCAGGCTGAGGGGCTGGGGTTGGGGTGGGGTTTACCAGGACCTGGTTCCTGTAAGCCGAGGTCTCCTTCCCTGGCTCTTCCAGCCTCAAGCCAGCAGTAGCAGGGCAGCCTGATAGAGTAGGGCACCCCAGGGGTGAGGGGAGACCAGGAAGGCAGACACCCCTGTCTCCTGACAGCCTCGTAACCATGCAGGAGACTCACTGTGACTTGTCCCACACCCTCCCCAGTGTCTCCTCGGTTGGGGCTGGGGGCTTCAGGGATCAGGGAGAGGCTGGGTGCCAGCAGCGTGCCTGGTGGCACCTGGGACAGGGCCTTGCTGGGGGTGGGTGCTGTGGGTGTGCTCGCCAGGCCGAGGCATTGGGAAGGAACGAGGTGGGGAGCTCTCTGGAGAGGCACACGGGTGGGTACCAGCTGGAGGTGTTGCCTGAGCAGCTGGCAAGGCTGGGGCCTTCAGATTAGGCCATAGGTGAGTGGCCTGGAGCGCCTGGCCAAGGAGCAGAGCTGGGCAGGGGCCAGGGGCTGTGCTGGGCCTCTGTCCGGGGCTTTTCTCCGGGGAACGGTTCCGGGGCAGTGGGCTCGAGACTCTGGCCCTGGGGATTGCATACTGGGGCAGATCGGACCATCCAGGAGCGAGTGGGAGGTGGGTGTGCCGGGGCTTCACACCGGTTTCCACTTCTCTGGCCTGTGTTGACACAGGCCACCCTCCCCACCAGGCTGGTCCCGAGCCCCCTCCTGGCCCCCAGGCCTGGAAGACAGCTTCCTTGCTGCCTGGCCAGGCCCCCTTGTGGTTGCCAGGGCCTCGATGCTGGAATGTCAGAGGCCCCCCACTGGCCCCTCAGCCTCCTCCTGCTTTGCACAGGCTGGGCCAGAGCCTGCCACGGAGCCCCAGCGGCTACACACTCCACTCACTCACACCTCTCAGGGCCCCGCACGTTCCCACAGCCCTCAGGGTGTACGTGCTGTAGGTGTGGCTGTGCCCCAGGTATGTGTTCCCCAGGTGTGCTTGTGCCCCAGGTGTGGCTGTGCCCCAGGTGTGCGTGTGCCCCAGGTGTTCGTGTGCCCCAGATGTGGCTAGGTGTCTAGATGTGTTCTAGATGTCTGTGTATTCCAGTGTGGCTGTGTCCCAGGTGTGCGTGTGCCCCAGGTGTGTGCCTCAGGTGTGCGTGTGCCCCAGGTGTGGCTTTGCCTCCAGTGTGTGTGTGCCCCAGATGTATGTGTGCCCCAGGTGTGGCTGTGCCCCAGGTGTGCCTGTGCCCCAGGTGTGGCTGTGCCCCAGGTGTGCCTGTGCCCCAGGTGTGGGTGTGCCCCAGGTGTGGGTGTGCTCCAGGTGGCTGTATTTCCCAGGTACTCAGGGTGAGGTTGGGAAAAAAGCAGGACATTTCTACACTAGGTGGGACAAGCAGGTTTCTGGGGTGCCCCCCTCATGCCAGCCCCTCTGTGGGATCTCCATACCCCTCATCCTCTGAGGCCTGGCGCACGGCGGGGCTCAGAGACTGAAGGAAGGACTGTAGGAGTGGACGATGGTGGGGGTTTGACCTGACGCCGGGCCAGATGCCCTGTGTGGCTGCCTCAGCCTGGAGTAGAGTGTCTGAGCTGGAACAGGGGTCCTAGCCCCACTCTGTGAGGCGAGAAACTGAGGCTTGGAGAGAGGAAGAGATGGGGCTTCCCAGGACCTGGTGGGTGGTATGCAAGGGGAGCTGGCTGGTGCAGCGGGGGCTGTGGTGAGGGCCCTGGGAGGGGCAGGGGGATGCACGCAGACAGAGGCTCTGCCTGCCCGCAGAGTGCCAGCTGATGAAGACGGAGCGGCCCCGGCCCAACACCTTCATCATCCGCTGCCTGCAGTGGACCACTGTCATCGAACGCACCTTCCATGTGGAGACTCCTGAGGAGCGGTACGTGGGCTGTGGCGGCCAGGCCAGGCACTTGGGCAGCCCCAGCGCTTAGGAGGGACACGGGGATGGCGGGGTGCTGGCACCTCTGCCTGTAGCCATCCTCACTCCCCAGTGCTCCCAGGCCCTCCTCAGAGCCCAGTTTGGAAACTGGCCCAGTCCTGCCTGTGGGGTTTGGGTGGGGAAACTGAGGCTGGAGATAAAAACTGGCTAGGGACCGGGTGCAGTGGCTCACGTCTATAATCTCGGCACTTTGGGAGGCCGAGGTGCGCAGATCACTTGAGACCAGGAGTTTGAGACTAGCCTGCCAACATGGTGAAACCCCCGTCTCTACTAAAAATATAAAACTTAGCTGGGTGTGGTGGTGCACACCTGTAATCCCGGCTACTTGGGAGGCTGAGGCACAAGAATCGCTTGAACCCGAGAGGCAGAGGCTGCAGGAGCCGAGATTTTACCACTGCACTCCAGCCAGGGCGATAGAGCAAGACTCCGTCTCAAAAAAAGAAAAACCCGGTGGAGAGGGCCAGTCCTCCTTGGGGGGCGGAGTCCTGCTTGGGAGGCGGAGTCCTGCTTGGGGGGGGCGGAGTCCTGCTGGGGGGCGGAGTCCTGCTGGGGGTTGGAGTCCGGTTGTGGGGACAGAGTCCTGCTGGGGGGCTAAGCCTGGGTGTCCCCCACGTCCAAGAGGGCTTCGTGACCCTGAGTGTATGTGGCCAGACCAGGTCAAGTGGTGGCCTCCTCAGGGCTGTCTCTGGGAACCCCGACAGCTGTGGAACCACGCTTGTGAGGCTGGCGGGTGGGTGAAAGACGTGGGGTGGAGCTCCTGATCTGGTACAGGCCTGCAGCCTCACCTGACCTCCTGCAGGGAGGAGTGGACAACCGCCATCCAGACTGTGGCTGACGGCCTCAAGAAGCAGGAGGAGGAGGAGATGGACTTCCGGTCGGGCTCACCCAGTGACAACTCAGGGGCTGAAGAGATGGAGGTGTCCCTGGCCAAGCCCAAGCACCGCGTGGTGAGGCCTGTCCCCACTTCTGCCTGTGCCTGGGGCTGCCTTGGACTGTGGAGGGCTGGGTGGGTCATGGGGTCCCAGCTCGGCCCAGGAGACACTCAGCACTCCACGGCATCTCCACCTAGGCCGGTTTTCCATGTAGGGCGCAGCTGCTTCCCAGGTGGGTCCTCTTCCCCATGTCAGAGGAAAACTGGGGTTGCTGAGCCCTGCCAGGCTTGGGCAATGTTACCCCACCCTTCCCTGAACCCCATGCTCTGAGCTGGGGCCGCAGCCATGTGTTCCCTGTAAGCCTGGACTCCCCGCTGAGCCCAGTAGGCCACCAGGTGTGAAGTGGACGCCTCTCCTGGCTCTGCCTCCGACTCTGGGGCCCCTCATGCCACCCCACGCATGCCGACCAGCTGGGCACTGTTGGCAGCGCCGCTTGCTGACCCTGGTGCCTGCCCATAGACCATGAACGAGTTTGAGTACCTGAAGCTGCTGGGCAAGGGCACTTTCGGCAAGGTGATCCTGGTGAAGGAGAAGGCCACAGGCCGCTACTACGCCATGAAGATCCTCAAGAAGGAAGTCATCGTGGCCAAGGTGGGGCCGGGGCGGTGGGGCAGGGTGGAGATGAGGGTGCGGGGTGGCAGCTCACCCAGCCCTGCTTTACAGGACGAGGTGGCCCACACACTCACCGAGAACCGCGTCCTGCAGAACTCCAGGCACCCCTTCCTCACA
>RXRA	chr1	12061457	12073572	+
GTGCGGCGGCAGCACATGGAGCGTTGTACCAGCTTCCTGGTGGATGAGCTGGGCGTGGTGGATCGATCCCAGGCCGGGGACCGCATCTTCTTTGTGTCTGCTAAGGAGGTGCTCAACGCCAGGATTCAGAAAGCCCAGGGCATGCCTGAAGGAGGTAATGATGAGAACAGATGTCCTCCTTTTCTCTGATGTTTGAGACATTTTGTCTCGTGCTGAGGAGTCTGTCAGTAGAAAATCCTTCTGAGAAGGGGATGCTGAGAAGAGCAGAGAGGCTCTTGCTCTTTAGCCAGTGGCTTGGTTTCTGGGGATTTCATCGTTTTCCTCTGCTGCCAAGTTGTTTCTGGACTAATGCAGTACAATCCTCCTAGGGGGCGCTCTCGCAGAAGGCTTTCAAGTGAGGATGTTTGAGTTTCAGAATTTTGAGAGGAGATTTGAGGTGAGTCCTCTGATTCTGGTATCTGGCGATTCTGTGCCTCCCCAGCTCCCATTGGCTGTGTCCCTGGCAGTGAAAACCAGAGTCTGGCCCTTGGTTGTAGGCCCCTGGTGGCCCCCACCTCCCTCCGTGCCTCTGTGTGTTCCAGGAGTGCATCTCCCAGTCTGCAGTGAAGACCAAGTTTGAGCAGCACACGGTCCGGGCCAAGCAGATTGCAGAGGCGGTTCGACTCATCATGGACTCCCTGCACATGGCGGCTCGGGAGCAGCAGTAAGAGTCCAAGACTGCAGATAGGTGGAGAGAGCTGCCGAGACAAGGGTGCTCCACCCCTGCCTTGGGCAGTTAGGACACGCCTTGATGGCAGGGCTGAGTCTCTGGGCTCCCATCCAGAGCCCTTTCCCTGGCCACCAGACCATGTTAGAACCACATAGACAGCCTGGTGAGGAGGGCGGCTGGGTGCTTCATCACCCCACCTGGTCTGTGCAGCACGATTCCCTGTGTTGGAGGTCTTGGCCCATGCCCTGCTGAGCTCTGCAGCCATTCTCAGAGCCTGAACACATTTTTCAAAACAACATTCCAGCCAGGAGCAGTGACTCACACCTGTGATCTCAACACTTTGGGAGACCAAGGCAGGAGGACTGCTTGAGGCCAGGAGTCCAGCCCAGATAACATAGTGAGATCCCATCTCTACAAGAATTTTAAAAATCAGCTGGGTGTGGTGGCACACACCTGTAGTTCCAGCTACTTGGGAGGCTGAGGCAGGAGGATCACTGGAGCCCAGGAGTTCAGGGTTCCAGTGAGCTGTGATCGCACCACTGCACTCCAGCCTGGGCAACAGAGTGAGACCCTGTCACTAAAGAATAATATGAAAACACCTTGCTTCTATCACACAGAATTGACTTTCTCAGTTGTTTATGTTAAGTTAAAATTTTAAAAAGTTCAGTTCCCTTTTGATTCTTTTGCACTTGTCCCAGTGTCACTCTGCCCTGAGGCACCATAATCATGAATTTACATTGTTCTATCACCCAAACAGTACTTTTTACATAAATGCTGAGGAATATGTCAGGTTTTTACATGCTTCAGATGTACAGATGTGGCATCACACTGTCTGTCACTGTACCTGGCTTTGCTTTCTCAACATCGTTTTTCCCTCTATCCTTGTTAGTATGTGTAGTTTGTTTATGAATCGGAACTGCTGTAGTATATTCCATTGTGAATATGCCTCATTTTCCTATGGATGGAATTTTAGATTTTTTTTTTGCTATTGGAAACCCTACTGCAGTGGACATTTGTTCATGTGTCCCCTTGTGCACCTTTTTAAGAGTCTTCCTGGGGTGAGTTCCTAGGGGTGTGGCAATTCTGTTTTAGGGTACACGCGTTTCCAGTTTTAGTCAGTTTTCTTGATGCTCTTCAGAACAGCCGTACCCATTCATTGCATGACCAGTACTGTCCATAGGCCTTCCATTTCATCAGCCCTCACCAGAACTTCAGACCTGGTCATTTTTGCCAGGCCTTGGTAGAAAATAGTGCCTTTAAAAATTTCATTTACAACTGGGCATGGTGGCTCACGCCTGTAATCCCAACACTTTGGGAGGCCAAGGCGGATGGATCACCTGAGGTCAGGAGTTCAAGACCAGCCTGACCAACACGGAGAAACCCTGTCTCTGCTAAAAATACAAAATTAGCTGGGTGTGGTGGCGCATGCCTGTAATCCCAGCTACTCGGGAGGCTGAAGCAGGAGAATCGCTTGAACCCAGGAAGTGGAGGTTGCAGTGAGTGGAGATCGTGCCATTGCACTCCAGCCTGGGCAACAAGAGTGAAACTCCATCTCAAAAAAAAAAAAAAAATCATTTCTGTGATTACTAGTGAGGTTGAGCTTTTTTCCCTATATTAATTGGCAGAATTTGTTTAAACCCCCTTAAAGCGCCCTCCCTGTTTTGTGCCCACCACCTGACCCACATCGAAGACTGAAGAGTGCATGGTTGGCTGCAGGGTCCTCTTCTTACCTGGGAAGGGGAAGGCCATGCCCCTGGGTGCGTGTGTGCAGCCCTGCCAGGCAAGATAGCGGGCAGGGCGGCGTGGGATTTCTGGCATCCCCTCTTGCTCCTCTGCTTAGTCAGACAGGAACATGGATTTCTCACCAGTACTCTGCTTTCAGGGTTTACTGCGAGGAAATGCGTGAAGAGCGGCAAGACCGACTGAAATTTATTGACAAACAGCTGGAGCTCTTGGCTCAAGACTATAAGCTGCGAATTAAGCAGATTACGGAGGAAGTGGAGAGGCAGGTGAGAAATGAGGAGGAGGCATTCTGGGAAGATTTGGACTCCGAGTAGAGTCCAGAAGAAAGCAGACCTCCTCCTCTTAGGGACTTCTCAGCCTTTCAGAAGAAAGTTGTGGCCCTGTTTCAAGAATACAGAGCTGCCGTTTGGGTTCCATTGTCGGGTTGTGTGATGCTGGGCATGTTCCCTTTCCTCTGGACCTCCACAGATCATGTGGGCGTTTGATCAGCCAGTTTCCCAGACCCTCTCACTTCAGAGGCTTTAATTCCATAGAGGAGCTGAGGAGGCTGCTGGTTTGAGAGGAAGGATGTGCCATCTGCTAGGATCTCTCCTGGTGCTGCAGGAGTGAACTTTGGTCTTCCTTGATACTTAACAGTGTGCTTCCTTTTGCTGTAGGTGTCGACTGCAATGGCCGAGGAGATCAGGCGCCTCTCTGTACTGGTGGACGATTACCAGATGGACTTCCACCCTTCTCCAGTAGTCCTCAAGGTTTATAAGAATGTGAGTCATGGAGCAACAGGTCCTCTTGGCAGGAGGCCCCCAAAAGTGATTCAACCCCTGTTGGTCTGGGTCAGGGCCCCCCAGCAGTGACAGTAGAAGCCACAGAGACAAGGCCCAGGCTTCCGTCAGCCTTCTGGGGTCACCTGGTGGATGTGGCCTGAAGGGAATTTTGATGGACATGCTTCTCTTAACTTCCCTCTTCTGGTGGCAGGAGCTGCACCGCCACATAGAGGAAGGACTGGGTCGAAACATGTCTGACCGCTGCTCCACGGCCATCACCAACTCCCTGCAGACCATGCAGCAGGACATGATAGGTTAGTGCCCATGGGGAACTGGGCAGCTGTGGCCCTGGGCTGCCCAAAGATCAGATGCGGAGGCCAAGCTAAAGAAATCAGGACTTTCCTTATCTGTCACTTTTCATGATGATTCAACTCGATACCTTCAGGTTCTGGGTACATGTTCTGAACTCATTCTTGTTTGCTTTTTGAGACAGAGTCGCACTCCGTAACCCAGGCTGGAGTGCAGTGGCATGATCTTGGCTCACTGCAACCTCTGCCACCGAGGTTCAAGCGATTCTTCTGCTCCAGCGTCCCGAGTAGCTGCGACTACAGGCGTGACCACCACACCTGGCTAATTTTTTTGTATTTTTAGTAGAGATGGGGTTTTGCCACGTTGGCCAGGCTGGTCTCTAACTCCTGACCTCAAGTGATCTATCTGCCTTGGCCTTCCAAAGTGCTAGGATTACAGGCATGAGCCACCGGCCCTGGCCTTGTGAACTCATTCTGTACACAGGGTTGGGGAGCCCATCTTGTTCTACTACATGGGTCTACCCTAGGCTGAGAATTGGGCCTGCTCCTTTAAGTCCACGTGAGGCATAAGTGTTAGCAGTATGGCATCTGAGTCCACACTTGCCTGGGAGAGCTGGCCTCAAGTGAGGCATGCTCAGTCTCACGGGCCAACTTGACTGGGGTGTGGTTCCCAGGCAAAGCTGTTCAGCATCCCTGGCAGTAGCTGGTAGAGCCCTGTCTCCAAGGCTTGGTGCCGCTGTGGTGCAGGGCTGAGCTGATAAGCTTTTCCTCCATTTCTCTTCCTGACAGATGGCTTGAAACCCCTCCTTCCTGTGTCTGTGCGGAGTCAGATAGACATGCTGGTCCCACGCCAGTGCTTCTCCCTCAACTATGACCTAAACTGTGACAAGCTGTGTGCTGACTTCCAGGAAGACATTGAGTTCCATTTCTCTCTCGGATGGACCATGCTGGTGAATAGGTTCCTGGGCCCCAAGAACAGCCGTCGGGCCTTGATGGGCTACAATGACCAGGCAAGCAAAGTTCCTCACCTCAAGGGCATTGTGGGGGGTCAGTCTGTACCCTGCCTCCAGACACGGGAACCATTCTAAAACGGGGGTTCCCTAAGGTCAGCAGCTGTGGTGGTGTGCCCCACCACACAGTACACCACAGACAGAATTTTTGCTACTGATTGACCTGGATTTGTTCTAAGCAGTGATATTTGTGAAATGACAGATGCTAGTATTTTTCTCTAATACACATTAAAGTAAGTATGTAACTATTAAAAATAGACGACTTTAAAAATAACCACCTACATACGACTATTTTAAAGTTCAGATTTTAAAAACATTCATCTCTAAACCACTTGAGTTGTCACATGTACTGCCCTCTGTACACATCCCACACTCGGGGAAGCTGCCAGGCGGGTCAGGATGGCTCCTGCTCACATTTTGCACGTCCCGTGGTGCTCACCTGAGGGTCTCCTCTGCTACATCTGAAGCTAGTTGTCCCCTTTTTGCCTTTTGGAAATTGAAGAGCCACTCTGTGTCCCTGTTCCCCAGACTAGGGCAACACTGAGGGTTCACGTGAATGAGAGACTCAATACGTCCCCCTCACCCCTCTCATGTTTCTCTCCTCAGGTCCAGCGTCCCATCCCTCTGACGCCAGCCAACCCCAGCATGCCCCCACTGCCACAGGGCTCGCTCACCCAGGAGGAGTTCATGGTTTCCATGGTTACCGGCCTGGCCTCCTTGACATCCAGGACCTCCATGGGCATTCTTGTTGTTGGAGGAGTGGTCAGTGACCAGTTCTGCTCGGGAAGGTGGGGGCGGAGGGCAGGTGGGCGGGGCCTGAGGGCTAGGTTCCTGCTGTGGCCCCTGCATTGGGCCACACTCCACAGTCCACTGCATACTTTCTCCTCTGTGATTGCATGGGGAGCGCTTACTCCCTCACCAAGTTTCCCTCACTTCCTGCTGGACATGGTCCCAGACCTTCTGGCCTCGGTGGGATCAAAGGAGACATTGAAAGAGGAACTCAGAGTAGAAACATGAAGGCTCCTTGGCTGGGGCCCTTCAGATGGCCCTGGTAGTGATGGGCCCCAGAGGAGGGTGGGCCACAGAGAGGCTGCACTCCAGGCTGACCATGTGCTCTGCAGGTGTGGAAGGCAGTGGGCTGGCGGCTCATTGCCCTCTCCTTTGGGCTCTATGGCCTCCTCTACGTCTATGAGCGTCTGACCTGGACCACCAAGGCCAAGGAGAGGGCCTTCAAGCGCCAGTTTGTGGAGCATGCCAGCGAGAAGCTGCAGCTTGTCATCAGCTACACTGGCTCCAACTGCAGCCACCAAGTCCAGCAGTGAGTGGCCCTGTCGGACCCCAGCAGGGGACTTCCTTTAGGCAGGGTCAGCCCCATCTCCCTTCCCCATCTCTCTTCCCACGTGGCCTGGAAGCCACTGGGTCCTAAGCATCGTAGACCCTGGGCCTTCAGGTGTGCAGGGCCAGCTTTGAGGCCAGTCATGGGGAGAGGGGTCTCCCAGGGACACTTTGCGTCTTGGGCTGGGACGGGGTAGGCCTCTGGGCCCCTTGGTGAGGAAGAAATGGGAAGGCAAGAGATATTCCTAGTAGGAGTTTTAGAGGTTGCCTTGAAGAGCTTGGGCTGTGGATGTAGTTTTGAAGTTTTTGAACCCAGCCTGATCTTCGTGCACATCTTAGGTCAGGTGGGAATCTATTGCCTAATCTGGGGTGGTGGGGATGAATATCCTCGCTTCCTTTTTTTTATTGTGTGTGGCAGACCCTTTGCTCTAGACATTTTGCACCTAATTATTTCTCTGACTCTTGGAGGTAGATGTTGTCTTATAGCCATCTCCTTTTTCTTTCTTTCTTTTTTTTTTAATTGATCATTCTTGGGTGTTTTGGCAGGGTCATAGGACAATAGTGGAGGGAAGGTCAGCAGATAAACAAGTGAACAAAGGTCTCTGGTTTTCCTAGGCAGAGGACCCTGGGGCCTTCCGCAGTGTTTGTGTCCCTGGGTACTTGAGATTAGGGAGTGGTGATGACTCTTGACAAGCATGCTGCCTTCAAGCATCTGTTTAACAAAGCACACCTTGCACCGCCCTTAATCCATTTAACCCTGAGTGGACACAGCACATGTTTCAGAGAGCACCAGGTTGGGGGTAAGGTCATAGATCAACAGCATCCCAAGGCAGAAGAATTTTTCTTAGTACAGAACAAAATGGAGTCTCCTATGTCTACTTCTTTCTACACAGACACAGCAACAATCTGATTTCTCTATCTTTTCCCCACATTTCCCCCTTTTCTATTCGACAAAACCGCCATCGTCACCATGGCCCGTTCTCAATGAGCTGTTGGGTACACCTCCCAGACGGGGTGGTGGCCGGGCAGAGGGGCTCCTCACTTCCCAGAAGGGGTGGTTGGGCAGAGGCGCCCCCCACCTCCCGGATGGGGCGGCGGCCGGGCGGAGGCGCCCCCACCTCCCTCCCGGACGGGGTGGCTGGCCGGGCGGGGGCTGACCCCCCCCACCTCCCTCCCGGACGGGGCGGCTGGCCGGGCGGGGACTGACCCCCCACCTCCCGGACGGGGCGGCTGCTAGGCGGAGACGCTTACTTCCCAGACGGGGGCGGCTGCCTGGCGGAGGGGCTCCTCACTTCTCAGACGGGGCGGCTGCCGGGCAGAGACGCTCCTCACCTCCTAGACGGGGTTGTGGCTGGGCAGAGGCGCTCCTCACATCCCAGACGGGGTGGTGGGGCAGAGGCGCTCCCCACTTCCTAGATGGGATGGCGGCCGGGAAGAGGTGCTCCTCACTTCCCAGAGTGGGCAGCCGGGCAGAGGGGCTCCTCACATCCCAGACGATGGGCGGCCAGGCAGAGACGCTCCTCACTTCTCAGACGGGGTGGCGGCCGGGCAGAGGCTGCAATCTCGGCACTTTGGGAGGCCAAGGCAGGCGGCTGGGAGGTGGAGGTTGTAGCGAGCTGAGATCATGCCACTGCCTGGGCAACATTGAGCACTGAGTGAACGAGACTCCATCTGCAATCCCGGCACCTCGGGAGGCCGAGGCTGGCAGATCACTGCCGGTTAGGAGCTGGAGACCAGCGCGGCCAACACAGCGAAACCCCATCTCCACCAAAAAAATACGAAAACCAGTCAGGCGTGGCGGCGCGCGCCTGCAGTCGCAGGCACTGGGCAGGTTGAGGCAGGAGAATCAGGCAGGGAGGTTGCAGTGAGCAGAGATGGCGGCAGTACAGTCCAGCTTCGGCTCGGCATCAGAGGGAGACCGTGGAAAGAGAGGGAGAGGGAGACCGTGGGGAGAGGGAGAGGGAGCGGGAGAGGGAGAGGGCCATCTCCTTTTTCAAAATCAAGAAACTGAGATTTGAAAAATAGTGACGTGTCCTCTGCTACTCGGCTGATGAGCAGCAGAGTCAGGATCTCTTGTGCCCAAACCAGGGTGCACAGCTCTGTGCTGTTGCTTCTCAGGCCGTGGTGATGCTGAGTGTGTTTGGTTGTTATGATTATTCAGTCTCAGCAGGGTGTAGGAGATTCTGCCAAACCAGGCCTGGCTCAGGGCAGAGCTGCTGGCAGGGATATAGACAGGCCCAGCTGCTCCCTACTGTGGGTGGGCTAAGCCACCAGTGGCATCTTGCTCCACACACCCCAACTGGGTCCCTTCTCTCTCCTCCCCAGGGAACTGTCTGGGACCTTTGCTCATCTGTGTCAGCAAGTTGACGTCACCCGGGAGAACCTGGAGCAGGAAATTGCCGCCATGAACAAGAAAATTGAGGTTCTTGACTCACTTCAGAGCAAAGCAAAGCTGCTCAGGTGAGGCTGGCCCGTGTGGCCAAAGGTTAGGGCTCCAGGGTGCAGCCCAGGCACACTGGGGCTCAGCTGCTGGGCTTGCGTCTTGGGTGTGGACACAAATTTTTCTGGTGGGGATTTAGCTCATTCGTGTTAGATGTGTACCATGGGCTGGGCACGGTGGCTGACGCCTATAATCCCAGCACTTTGGGAGGCTGAGGCAGGTAGATCACCTGAGGTCAGGAGTTTGAGACTAGCCTGACCAACATGGTGAAACCCCGTCTCTACTAAAAATACAAAGATTAGCTGGTCGTGGTGGTGTGTGCTTGTAATCCCAGCCACTCGACAGGCTGAGGCAGGAGAATGGCTTGAACCCAGAAGGCGGAGGTTGCAGTGAGCCGAGATTATGCCATTGCACTCCAGCCTGGGCGACAAGAGCAAAACTCTGTCTCAAAAAGAAAAAAAAAATGGATGTGTACCACGTACCTCATGGATGCCAGATGGTGCTGGAGGCTCAACAAGACACAGCGTCGCTGCCTTCAAGGCACTTGCAGTTGAAGGCATGATGGCATCACAGTACTGCGAGACTGCAGTTCACAGCGCCCTGTGCTGAACCGCAGGGCCTACAGCGCTTAACATGTGCTATTTCACTCAGTCTTCCCTATTTCTCCATTTTCTACATAGAAATGTTGGGGAACTTGTCTGGCATCTCAAAAAATGGCCAGGCTAGGAGGGGAGCCCAGGTGTACTTGGCTCCAGCAGCCCCCGCACTCTGATTCTCCTTACCTGCCACTCTTTGGACCCATGAAGAGGGCATAGCCCCCCATTTACCCACAGAGAAGCTGGTTACTTGGCTGGGGACTGGCAGAGCTGGGATTGGAACTCAGATCTCCATGGGGTCTCTGTGGAGCTTTCATTAATAATTTGCTGGAAAGAACATCAGTCTGAGGAGTCTGGAGTCCTGGGTTCTCTCCAGCCACTCATGTTTGGCCCAAGCTCTTAACTCTCCTGTGTCTCATTATTTTCATCTGTAAAATGGGAGTAAGATTTCATGACACAGCTGCATGACTGAATGTAAAAGTGCCCTGCAAAAGTCCTCGGCCTGCCCAGCTCATGATAACATCAGCACACGGGGACCCTGCAGAAGTCCTCGGCCTGCCTAGCCCATGATAGCATCAGCACACGGGGACCCTGCACTTCCTGCCCTCGCCCCTGACGTCAGAGTCTGCAGGGTGGCAGAGCCAGAGGGGAGATGGATCAGAGGGTGTCAGCTCCAACCCTCACCGGATCACTGGGCTTTCCCTGCCCTCGACTGCGGATGTGCCCCCCCCGCACCCCCACCTGGGGACAGCTGCTTCCTAGGGACACACTGCTTGCCCTCTGGGGACTCTCAGAAAGGGGGAATGGGGGGAACTGCTGCTTGTCAGCCACAGTGACACAGCTGAACCTGGAAAGGGTCTCCTGTCAGCACCTCAACCCCTTGCTTGGCAAGCAGGGAAACTGAGTTCCCGACAGCTCAGGGACTTGCACATGGTCCTGGGTGAAGGAAACACAGGGCTTGAGAATCAGAAAAGCCTAACTTGTAGCTCCCTGGCTTATTAGCCGTGTGGCCTTGGGAAGTTATTTAACCCCTCTGGGCCTCCTTTTCCCCATCTGTGAGACAGGGATAAACACGATTGTTGGAGGATGATGTAAGGGTGTGTGTCAAGCGTCCTTAGGATGGTGCCTGGCGGGTAGTCCTAATACTGCCTATCATCAGCTATCATGGTTACAAAAGAACCATTTCTTTGCAGGAATAAAGCCGGTTGGTTGGACAGTGAGCTCAACATGTTCACACACCAGTACCTGCAGCCCAGCAGATAGTGGGCACCTGAGGCGGAGTCTGCGTGGAGAGGGGCGGTGCTGCCAGCCCTAAGTGCCATGTGGGCTCCCCCAGGGGCACGTGTGGCTCCTGCCCCCTGGCCACTGCCAAGAGAATGAAGCACCCAGTCTCGTACCATTTTGAGCCCTCCAGCACTACTTATTTTCCCCCACCTTTGCCTGCTGTTGCTGGAAGAGCTGGCTCATACCCCCAAAGGACACTTTCAGCGACAGCTATGGACAGCATGGTACCAAGGAGTTAAGTTGAGGCTTTTTCCAGCTTTCTCTGGTTCATTTGATTGCTTGATAAGGCCTCAGGATCTCAGCATTGCACAATGCCTCATGGAAGCCTTTGAGGGTATCACACAGACACCCCCACCTTCCTCCAGCCTGTGCGCACCTGCCCTCCTTGCAGCCCAGCACACCTGCAGGTGTAAGGGACGATTGGAGTTTCTTCCCAGAGAGTCTGTCCCAGAAGGACTGTGGCTTGTGTGTGTCCATCTCGCCTGTTGGCTCAGTGCTTCATCCCATTTGCAGAGCCTCAGACACGTCTTGGTGGTGAGGCTCAGTTACCCCTGGGCTTAGGCTGAGGCGGGCCCTGTGCTGGGGGTGGTAGAAAGGATGCTGCTGAGGCAGCTGGAGGAGTGGGAGTAGCTCAGAGGGGAGGGCTGTTGGATGTATGGGGAGCTGGCAGAGCAGGTGGCAGTCACTGGGACAAGGAGGGACTTGCCTCTCTTCTCATTATTGTGTCCTTTGCTTTAGTGTCAGTCCTGGACTTGTGCAGGCCTGTTTTGTGTAGATCTGTTTTGGAAGATGGCATGGTCTAGGTGGTTGAAGGATGTAGTAGAAGGATGGATGGTGGAAGGTGGGGACGTTGGTGGCTGGCTGAGGTGCATGGGCCCCACACAGGACAGCTGGAGAATGGGCCGTCCACTTGGCCTCGTTCTGCGAGGGGCTCATGGGTCTGAGAGCCCCCACCCACTAGGCTTGATTGCATCCCTGTTGTGCCCTTTAAGAGACATGTTTCCACCCCACCCCCAACCTTGTCCCAAGTGCCCTGGACTAAATTTCCTGTGCCAGTGACTGCAGTTGGCCAAGGGACAATGTGGAAAACCCAGTGTCCATCTTTCCACCCTCCCTGATCTCCAGAACCTTCGACTGACCCCCTTGTCTTTATGCTGATGTTGAGTTTTGGGATTGTTACTGGTTGAAGTGGGGGCAGATGCCTGTCACCAAGGTGTTGACTGTGTGAGAAAAGCAGTTTGGGTGACAAATCCTGTGTGGCACAAGTTGGATCGCTTCCTAGAAATAAGCAACACCTCTCCCAAAAAGCAGCCCACAAGGCAGGGGCCCAGCAGCCCAGCCATCACTCATCTTTGAGGAAATGAGTTGGTAGCCTCTGTGCACTGTTTGGTGGCCACATCACAGGTGATGTCCTGTTCACATACCTGCTTGTATTTAAAGCCCTCAGTCTGTCCTGTTGTGTGGGGCGAAGTGATGGACTCTGCCAGGTGGACATGCTGTGGGTGGATGTTCCCGGCGTGTGCCGGGCCTGAATGGACAGGGGCCACTTCACAGCATGTCAGGGAAAATCACTGTCACACAATTCCAATGGATTTTGTGCTCTTTTTGAAAAAAAAAAATTCTTTAGCGTAAACATGAATTTTTTTTCAATGTAGCCCCTGGGGAATGAATGAAATTTTGAGCTTCTTCAATACGTAAAATTAAATTTATACCACTGAGGGAGAGACCCTTTCTGAAAGAAGTATGGCCAAAAGCACTTTAATGCTGCTGACATTGTTGTTTTTATGTTCATTTGCTGGAGCGCAAGACGTGCTGACACAGTGAGTTTTCTCTGATGTATTTAAGGTGATGTATTTGCTTGAGTTACTCCTGTATCATTGCTCATAATATTGGAAACTAAAATAAAACCTAGTTGGAAATCCTTTGTGA
>TAF1	chr12	6778196	6797392	-
AAAGTTCAGGAGCCCTGGAAAGGAGAAGGAATAAGACGGCAGGAGGAAGAGAGAGAGAGGGTAAGATGATTTTTGGGTTAATGGCTTTTCTGGTTTTGGGGGAGAAGGGGTCACAACCAAATGGGGCGTGTGTGTGTTTCACAATGTGATAGAATACTTAAAGTAATAGCAATTGTAATGCTGAGATTGTTGTGGAGAGAAATCAGTTTTTTTCTATTATCTCTTGAGGGTCAGGAAGTTTTTGTGTAAAAAGTTGGCGCTATCCCCCATCACTTTCCATTCCTACTAATGCTCATCAGGAATGAAATATGAAATGCTCAGGTGAAGCCACTGAATAGTGTTGCCTTGTGTCCAAAGGGGAAATCTTTATTCTGCTTTGGGACACAAAGACCCTAAATGCCAATATAGTCCTTATGGAATTGCTTTCCTGTGTCTGGAACAAGCAGAGCTGAGTTTAGAATGGAGTTCCTATCCCAAATAGTCCAGTGGAGTGTTAGAAGTGGGTCTGTGGAGTGATTAGAATCTGTGACACAGGGTTATTTGAATTTGGTATGGCAAGATGAAATTTTCAGGGGAAAAAAAAAACTGCTTCATGGTTAGTCTGGAGTGAAGTGGATAAAACTGTACGGAGTAGACTCCAGAAGTAGGTCTGGAAGAGTTTCGGGTAGCCTGAAAATGACAGTGAGTGGACCTAAAGAGTTTGAGTTCAGAACTTATGATCCCAGAGGTTGGTTTATAAAATGCCCTGTGGGTTTCTGAGCCAAGTTGTTGATTAAATATTGGGTACATATCTCTTCTTCTCCAGTCTTATTTATTTATTTTGGCCTCACATTCCCCAGATCCATCATTTATAGTGGAACAGACAGGGCAAGGAGAACCACCGTGCCGTCCCTCCCACAGGATGCAGGGTAAAGTGGTCCGGTGGTGCCCAGGCTAGAAGCTGTTGGCCCAGGTTGCCAGCTGTGTGGTGGTAGCAGTCCTGTTTAGTTTGTTTGTGTATGGTGTGATGATGTTTCCCAGTAACATTGGGGTGCATTTGTTCTGAGTTACTTGTACTTGGAAGAGTTTATGGATACTGGCGGGAAAGCGTCACATCCTACTGGGATGGCCCTTCTTGAATGTCTTTAGACCCTGAGAGAAAGAGATTTTGTTTCCTTTTGGAGAAACAAAAAAAACTTTCTCTGTGTTTCTTCATTTCAAGTCTTGAGCTAAGGTAACCTTTCTGCAGTTGTGTGTTTTGGAATGGTTTCTCAATAGCGTCTTAAGTTCTTTCTGTAGTTGAATTCAAGTTGATTGTTTTTTTCCATCTTTTTCTTGTTGATGCTACTTGTAGATGATTTCTAAACCGGAGGCTATAGATTTGTTACTTTTGGGTAGTTCCTTTGTAATTATGTAGTCCTTATGTAATTTTCACTAATTGTCGCTAATAGTCCTCATCTTGTGGAAGTGTTTCTGTAACTCTTCTTTTCAGGAGCACTTGGGGCATTTCATTCTTTCTCTTTTTTGTGCTGCCTTTATCTCATCACCATATGCCTTACAAACTTATTTATACAGGCCTCATCCTCTTCCATCCTCCATCCTGATAGAAACCTAGTAAAATGGTTAATTCATCCACTTAAATAGTTAAGAGTCATCCACTGATATAGGACCTAGAATTAGAATTCACAAGTCTTGGCCGGGCACGGTGGCTTACGCCTGTAATCTCAGCACTTTGGGAGGCTGAGGAGAGCGGATCACCTGAGGTCAGAAGTTCAAGACCAGCCTGGCCAACATAGCAAAATCCCGTCTCTACTAGAAATACAAAAATTATCCAGATGTGTTGGCAAGCGCCTGTAATCCCAGCTACTTGGGAGGCTGAGGCAGGAGAATTGCTTGAACCCAGGAGGTGGAGGTTGCAGTGAGCTGAGATCACGCCATTACACTTCAGCCTGGGCAACAAAATGAGACTCTGTCTCATAAAAAAAGAATTCAGAAGTCTTGATTCCCAAGGCCATTCTCTAGCTACTGAACTTGATGAGTGTATTTCATGGTTTTCTAAGGGTTGGTTGTGTTAAGGGAATGCTGTTTTCTTGGGGAAAGAAAATCATGCTTTATTTGAAAAAACAACAGTAAAAAAACAATTAGTGGGTTCTGGGAAAGAGATGGTGGTCTTCACCATATCTGCCAAAAACACCTGCTGGAGGCCATGTCATCTTTATCCCTGGATGGTTGGTAGCATTACGGAAGGATGTGGTCAGATAGACAAAGCTCTGGGCCAAGAGTTCAAGTCCTACCGTGTTTCACGACTATTATTAATACTTGATAGTGTCTCTCTTCTTTATCTCCTGAGGGCTTCTGAGATTTGAGATTGGAGAAGGAATATGTAGTTCCTTGTGTCTCTTAAGAGAAAATTACTCTCCAACTTAATTAGAGTAAACCTGCCTTCTTTTTTTTTTTTTTTTTTTTTTTTTGAGACTGAGTCTCGCTCTGTCGCCCAGGCTGGAGTGCAGTGGTCTGATCTCCTTTCACTGCAACCTCCACTCCACCTCCCAGGTTCAGGCAATTCCCTGTCTCAGCCTCCTGAGTAGTTGGGATTACAGGCGCATGCCACCATGCCCAGCTAATTTTTTGTATTTTAGTAGAGATGGGATTTCACCATGTTGCCCAGGCTGGTCTTGAACTCCTAAGCTCAGGCAGTCCACCTGCCTCGGCCTCCCAAAGTGCTAGGATTACAGGTGTGAGCCACCTCGCCCAGCAGTAAACCTCCCTTCCTATTAACAGAACAGTTGAGGCTTGGTGCAATAGTAAAGTTGATATGAGAACCCAGATTTTCAGCCTGCCAGCATTTTTCTTTCCACCAAATTATATCTTTCCTTCTCTTCTGTTTTTTCTTTCCTTTCTATTTCTTTTTCTTTTTTTCTTTTTGAGACAGGGTCTCACTCTTTTGGCCAGACTGGAGTGCAGTGGCGTGATAATGGCTGACTGCAGCCTCGACTTCCTGGGCTCAAGCAATCCTCCTGCCTCAGCCTCCCAAGTAACTGGGACTACAGGTGTGAGCCACCATGCCCGGCTACTTTTTTAATTTTTTGTAGATACAGGGTCTCCCTATTTTGCCCAGATTGTTCTTGAATTCCTGGGCTCAAGTGATTCTCTTACTTTGGCCTCCCAAAGTACTTTCTTTAAATATATAGGCATAATCATTAAAATTGGCACTCTCTGTGTAGACATGAGTTTTCTGTGTAACATCAGTGGGCTTCTTTGGGTGATAAGAATGTTGATATGTGCCTGATTGAATGTTGGGATGATTTGGAGAAATTTCCTCCACGAAAGATAGAGTAAGCGGTAAAACAGACAGTAAGCAGATATTTGAGTGATCTGGCCCCAGAACGCCCTGTTACACAACTCTAGGGGGCGCCATTTACATTGTATTCTAGCAATAGTTTTGATTCTTAGCTCTCCATTGATCTCATTTCAGGAGTACAAAGATGAAGTCAGCCTCATCAGTAGCACAGTGGCATAGCATTTCTCAGGTGTCATTTTGCTGGTAAAGGTTGCTTATAGTTGGATGAGCAGTTCTCTCTGTGGTCTCCCTTTTGGGCTGACCTATTTATCGGAAGCTGGTAACGCATATGTAGTGTCTTGTCCTTGGACCAGACACACCAGTTTATTGGATGCAATAAACTAGGCATCCAAGTAAGTGGAGGGGCTTTTTATTTATTTTCCTTTGTAAAGTCCGGCCTCTTTATTCAGGCTCTGTCATCCTAAAGTAAGTTATCTTGGTAGCTAAGTGAGGTTTCACAGAATAAGGAATATGACCTTGAACTGCATGTCATTTTGCTGTTATCAAAAACTTCAATTTTGAAAACATTTTTTGAGAACTAGCTGGAAAATAGTTCATTCCTGGAAATATTCTAAATTTTATTTCCTGGATCAAGCCATAACATCAGAAAGTGTGTACTACAGTTATATGGTTTTGGTTCCTTGTAGAACCCCTTTCCTTAACTTGCCCTTTGGTGCCTGGATTCACATTCCTGCTTTGCTATTTACTGTTGGACTCTGTGCCTCCAGTTTCCTCATTTCAAATGGGAATTACAGTACCTACCTCATTGTTGCAGGGACTAAATGATGTAGTAGTTGTAAAGTGCTTAGAACACTACCTTGAACACAATAAGTGCTTAATAAGTTTTAATGATAATGATAGTGGTGATATTGTCCACCAGTTTTTTTTTTTGAGACGGATTCTCACTCTGTTGCCCAGGCTCGAGTGCAGTGGTGCGATCTTGGCACACTGCAACCTCCACCTCCCAGGTTCAGGTGATTCTCCTTTCTCAGCCTCCTGAATAGCTGGGACTACAGGCGTGCGCCACCATGCCTGGCTAATATTTGTACTTTCAGTAGAGACAAGGTTTCACCATCTTGGCCAGACTGGTCTTGAACTTCTGACCTTGTGATCCACCTGCCTTGGCCTCCCAAAGTGCTGGGATTGCAGGCATGAGCCACCGTGCTCAGCCTCCTCCTTCCTACGTTTTCACATCCATAGTGCATTTACTTTACTTCCTTGATTCTTTTTTTTTTTTTTTTTTTTTGAGACAGGGTCTTGCTCTGTCACCCAGGCTGGACTGTGGTGGTGCAATCTCGACTTACTGCACTCAGGTGATTCTCCTGCCTCAGCCTCCCAAGTAGCTGGGACTACAGGTGTGTGCCACCACACCTTGCTAATTTTTGTATTTTTATTAGAGATGGGGTTTTGCCGTGTTGGCCAGGGTGATCTTGAACTCCTGAGCTCAAGTGACCCACCTACCTCGCCCTCCCAAAGTGTTAGGATTACAGGCATGAGCCACCACACCCAGCCAACTTCCTTGATTCTTTTGGGAAAATTATACATTGGCCCTTTCTTTCGTTTATTCTCCCTCCTAATTATTATTTTTAATCTTTTTTATTTTATTTTATTTTTTTTTTGAGACAGTCTTGCTCTGTTGCCCAGGCTGCAGTGCAGTGGTTAGATCTCGGCTCGCTGCAACCTCCACCTCCTGGGTTCAAGCAATTCTCCTGCCGCAGCCTCCTGAGTAGCTGGGATTACAGGCGTGTGCCACCATGCCTGGCTAATTTTTGTATTTTTAGTAGAGATGGGGTTTCACCATGTTGACCAGGCTGGTCTCAAAGTCCTGACCTCAAGTGATCCACCTGCCTCAGCCTCCCAAAGTGCAGGAATTACAGGCATGAGCCACCACACCCATTCTCTCCATCTTAATTCTCTACTTAATTCCCACCATTTATCACCACTCTTATCTCTTGTCTGTCATTTCTTTCCACTAGAAGGTTAGACAGGGATTATGCATTGAGACTTGAACCCCTAGCATTGTCTGCAAAATCTATATGTAGGTAGTCTACCGTTGTTCAATTCATTAAATATGTAATTGTGTCTTAGGTGATAAAGTCGTATGTTGGGGATATTTGTAAGATACAGATGTAAAAGATGTGATTGCTCCTTCCCAAAAAGTTTGGCAAGATTGAATTCTCTTAAACTGTGATCTGATTGTATCTTGATTCTGTTGCCTGAAAACGTGAGACTCCCATCTTTGCTTTGTTTTGTTTTTTGTTTGTTTTTGAGACAGGGTTTCTCTCTGTTACCCAGACTGGACTGCAATCTCTACTGACTTCAGCCTCTGCCTCTCGGGCTTAAATGATTCTCCTGCCTTAGCCTCCCAAGTAGCTGGGATTACATGCACCTGCCACCATGCCTGGCAAATGTTTGTATTTTTTGTAGAGATAGGGTTTCACCATGTTGCCTATGCTGGTGGACTCAAGCAATCTGTCCACCTCAGCCTCTCAAAGCGCTGGGATTACACACATGAGCCACCGCAACTTGCATGTTTTGTTTTGTTTTGTTTTGTTTTGTTTTGTTTTGTTTTGTTTTGTTTTGTTTTGGAGTTGGGGTCTTGCTCTGTTACCCAGGTTAGAGTACAGTAGTGTGTTCATAGCTCACTGCAGTCTTGAACTCCTGGGCTCAAGCAGTTTTCCCACCTCAGCCTTCCAAATACCTAGGATTATGGGTATGCACGACCGCACTCACCTCTTTTTTTTTCTTTTTCTTTTTTTTTTTTCAATTTTTTTTTTTTTAGAGACACGGTCTCAAATATATTGCTTAGCCTGGTCTCAAACTCCAGACCTCAAGTGATCCTCCTGCGTAGGCCTGCCAAAGTGTTGAGATTACAAGCATGAGCCACCACACTCAGCCGTAAGACCCCTTTGTAAAGCTATGGCTGGAAGGACCAAGTTAGTACCTGTATCAGATACTGATTAGTTTTATTGTGTTTTATAACTCAGAAAACAGAATTGATGTATACTTGATCTTTGGTCATTTAATAGCGAGCCTGTTTATGTGAAGCTGTTGTAGTCACAGATTTGGTACATTGCACCCTCGCTACTTTTTAAAAAGGCTGAAATACAGTTTTTCCCTTTATAGATTTTATGAAAATTGGGGGTGCTGTTTAATAGAACAAAAAAAGTGATGTTTTCTATAAAAGGATAAGGAACAGAGTTATGTTAGAGTAATTTTCAGCTTCGGCGCCTTTGTTGAAGATCCTTCCCTGTTTCCTTAGTACTTAAAACTGAGTTTCTGTGCCCAGCCTACCCTTTAGCTCTCAGTATCTTAGTGTTTGCCTCCAGTGTATCCTCAGTGGGTCAACTTGCCTGTCACGGGTCTTCCCCACCTGAACCTTGGTTGTGCTTTGCTCAGAGTAGCAGCCTGGTAATACTGTGTATTTATGTACTTTTTTTGTTACTCGTTTCCCCATTTCACCAGTCTCACACTCTCTTATTTGCCTTTTGTGGGGCTCTATCTTTGCTGGTCCAGGATTTTGGGAAGCTACTCTTGACCAACATACTGCCAATTAAACCTTGCCAGGAGAAGTGATCAGAATGTGAAACTGGGTGGTGGGATGCCTGTGTTCTGTACCCATCTGTTATTTGTTGGCATGATTCGGAGGGGTTACTTTTCTTCTTGTTTCTCAGAAAGTTTTTTTTTTTTTTTTTTGAGATGGCGTTTCACTCTTGTTGCCCAGGCAATGGCGCAATCTTGGCTCACTGCAACCTCCGCCTCCTGGGTTCAAGCAATTCTCTTGCCTCAGCCTCCCAAGTAGCTGGGATTACAGGCATGCGCCACCATGCCCCGGCTAATTTCTTGTACTTTTAGTAGAGATGGGGTTTCACCATGTTGGCCAGGCTGGTCTCGAGCTCCTGACCTCAGGGGATCCGCCTGTCTTGGCCTCCCAAAGTGCTAGGATTACAGGCGTGAGCTACCATGCCCAGCCGGAAGCACAGTTTTTGAGAAATAGGAAGCAGGAGTCTGGCACTGTGTGTGTATTCTGGCCTACTATCATGCCTATTCTGCATCCCTTTGGAAACCTGGGTTACTACTAGTGCCAGGACACTTTCTAAAACTAGAAGTGCTTTGATTCTCACTGCTCAGCGCGGCATGTGTGGTGCCCAGTGTAGCACCGTGGGTGTTCTTAGACCTTGGTGGGATTGGTGGGGTGTGGTCTTCAGATAGTAGTTGGTACTCAAAATATGTTTTGATTCTGATTTTTTTTTTTTTTTTGAGACGGAATTTTGCTCTTGTTCCGCAGGCTAGAGTGCAGTGGCGCGATCTCAGCTTACTGAAACCTCCGCCTCCCGGTTCAAGCAGTTCTCCTGCCTCAGCCTCCCAAATAGCTGGGATCACAGGCATGTGCCACCACGCCCAGCTAATTTTGTATTTTTAGTAGAGATGGGGTTTCACCATGTTGGTCAGCCTGGTCTCGAACTTCTGAGGTCAAATGATCCACCTGCCTCAGCCTCCCAAAGTGCTGGGATTACAGGTGTGAGCCACCATGCCCAGTCTTCATTTTTTAATTTTCTTAGTCGTATTGTGTTCTGGCCTGGAACCTTCTCAAACTACACAGAACTGTAGACATATTGGTTGGAACTCTTGAAATTTTTATTGGCTGGGCACAGTGGTTCACGCCTGTAATCCCAGCACTTTGGGAGACTAAGGTGGGCTGATCCCTTGAGCCTAGGAGTTCAAGACCAGCCTGGGCAACATGGAAAAACCGTGTCTCTACTTTAAAGAAAAAAGAAATTAGTCTGGCATAGTGTCACACGGCCTGTAGGCCTAGCTCCCTGGGAGGCTGAGCCTGGAAGATTGAGGCTGCAGTGAGCTATGATTGTGCCACTGCAGTGTAGCCTGGGTGACAGAGTAAGACCCTGTCTCAAAAACAGAAAAACTAAAATTTCTATTTCAAGGAATATAGTTTTGAAGAATAAGAGAAAGAGGAGTCATGCTAGGTACTGGCACCTGGCCGTTTTCAAGTCAGTCAGTGATTTGTTTTTTGTGACCTTAGCTACATCATCTCCCCTCTCGTGAGCTCAGTTTCTTTTTGCCAGCAAAGGAAAGTAATACCAGTTTTTCTTTAGGGGGCATGAATAACATTGTGTGAGTAAATGTGATACGTATAAGTTCTTTCACAGTCATGAAGTAGGATAGCCTCTGTTGGATGGGGATACAGTGACAAGGGGCTCTGACCAAGGGACTAATGTGCTAGACACTAAGTCTTGACTGCCAGTCCCCAGCCATGTGATCAGGTGCCAGAGGAGACCAGGAACTCTTCAGTTCCCCTTCTCCATTGCTTAGCTTTTTCTGAGTAATTCCTGAGTGTGACATGTTCTCTCATTTTTTCTTCAGGTAGAATGGAAGAATCTCACTTCAATTCTAACCCGTACTTCTGGCCTTCTATCCCCACAGTCTCAGGTCAGGTAAGTGGTGTTGCTTTCTTGCTCTCTCCAAGTCTCAGTAGTAAGTTCTGTTACTATGGAGACTGAAGGTACACCACATGCTGTTTTACTGGGTCCCCCACCCCTGAGAATTATCTAGTGTTTCTGCCTGGGCTTCTCTCTAGAAGGCCAGAGGTATGAAGTGCTCATCCTTGATCCCTAAGGAGGACAGACACTGAAGTGTGCTCACGAGCAAGCAGAATCAGCCTCTCAGGCTGAAGAGGGTGCTCCCGTCCCCTTCCTTTTCTCTTAGATCGAGAACACAATGTTCATCAACAAGATGAAGGATCAGCTGTTGCCAGAGAAGGGCTGTGGTCTGGCCCCACCTCACTACCCCACCTTGCTGACAGTGCCTGCCTCAGTGTCCCTGCCCTCAGGCATCAGTATGGACACAGAGTCCAAGTCAGACCAGCTGACCCCACACAGCCAAGCGTCCGTTACCCAGAATATCACGGTGGTCCCTGTGCCGTCTACAGGACTGATGACTGCTGGTGAGCAACTCTGCTCTTCTCCAATCTGAGGTGTTGATCTTCCATGATCAGTACCCCAGGCTGGAGGGCTCCAAGGACATGGGGAGTGGGATATGTGTTTGATTATTCAATCAAATTTTTATTAAGTGCCTACTGTGTGCCTAGCAATGTGCTAGGCATTGTGGGGGATACAAAGAAGTAGAAGATGCGGTCCCTGCCTTTGAGGAGGTGACATTCTTTCCTTCTCTGAATCAAGGAGTCTCCTGTTCTCAGAGGTGGAGAAGAGAAGGGAGTCAATCAAGGGGTAAATCTCACTGTTACCAGGGGGGTGGGGACAAGGGTTAGGAGACCATTATTTTTCTACAGGGTTTGGGATTTCCTGTGTACTCTGGGTTGGGTCGGCGGGGGGGTGAGGGGTTAATTAGACAATGATCTGGGGGAAATGAAATAGGATTAGGATCAGGACTGAACAACATGACGCCATCTCCTTTTTCTCCCAATCCTAGGTCCGGGTTTGGTAATCACGTCCCCCTCAGGCTCTCTTGTGACCACAGCATCATCAGCTCAGACCTTCCCCATTTCGGCTCCCATGATTGTCTCAGCTCTTCCCCCTGGCTCACAAGCCCTGCAGGTTGTCCCTGACCTCTCCAAGAAGGTAGCATCGACCCTAACCGAGGAAGGAGGCGGAGGTGGTGGTGGAGGTGGCAGTGTGGCTCCTAAGCCACCCCGGGGCCGGAAGAAGAAGCGGATGCTGGAATCAGGGCTGCCCGAGATGAATGACCCTTATGTCCTCTCCCCTGAGGATGATGATGACCATCAGAAAGACGGCAAGACCTACAGGTAAGACTCAGAGCCAGGGGCAGGATGGGGCGAGGATCCCTGGCTTGGTGATTCTCCCTGTACCCTCATTGTGTTCTGCCCCGGTCAGGCGCTACACTCTGACAGCTTCCCAGCTCTGAGCCACTTGCATGTCAGGTGTCCCATCATAGGATAGGAGGCAGAGCTGCTAGCATCGTGTTAGGATGCAAAGACCCATTTCACCCTTTCCTTTTTTTAACCCTTGTTTTGGGGGTCGTTAACACTGACTAATTTTTTAGTAACAGAGTAGAATTTCTCTCTTGTAATAAGGCTTTATGCTGGGTTTGAGACTCTTGGCTGCAGCTCCTTTTTGCTTTCTACATATTCCATTCCTATTTTTCTAAGAAACCTTTCTAGTAAGCACCTAACCTATGTGCCATCCACCAGTTCCTGGGTCGCATTTGAACACTGAGCCTGCCTTACCCTGCATGGTTGGGATGATGGGAGGGGCCTTCATAAGAAGGTAGGAGGAATAGGATGCCTCCCCCTTTGGAATATGTACTTAAAGAATGACTTTGCTCACTTTCTAATTTATGAAAGTCATTTTGATTCTCCACTTCCTCTAAGTTCCCCTTTACCAAAAAGCATTATATGCGTATTTGCATGTGATACTCTACAAAAATAATTACATAAGTAAACTCCCTGCCCTTTGAAAGTTGAACATCTTTTAATCCCTTTGAGAACTGTCACGTGCCCTAGTGGGTTTGGGGAGTTTGGTAGCACTGTATAGAGTGGGATAACTACTGTCACAGCTTTGATATAGACAGGGGCAGATGTGCATGGCTGGGAGTCTGGGTCTGTCCTTAGTTCCTTAGTGTACCCAGATGGGCAATGTTGTTCCCATTTTAGGAGCGAAGGGAACTGCGGCACAGGAAATGGACAGAGCCTTGGGCTCATGGATTCAGTTCCCGGCTCCACCACGAATTTGCTGTGTGACCCTGGGCAAGTCCTTTTCCCCTCTCTGGGCCTCAGTTTCCTCATCTGTAAAATGGGGATAATTCTGTTTATGCCTCCCGTTTGTTGGGAGTATATATCAGATAAGATTTGAAATGTTGGGAACTTCAAAAGAAAGTTAAGAAATTAGTTATTTAGCATTTATTTTTATTTGTGTTGTATAGTTCTACTATGGAGAGTAGCCTACAGAGTGTTTAAACCGCTCTTTATAAATGAAAATGAGAGGAGTGTTGCTATGCAGAATTGAGCACTGCAGAATTCCAGCTCATAATCCAAAAGTTCATTGCAGCTTTATTATTACAGGTGTACCCCACTTTATACAATAAAAGTGTTCCTGGAAAATGTTTCCATCATATCATATTATAAAGGTACCTGACAAGTTTGATTCATTTAAAGGCATTCTCTTATATATCAGTTCATAAAATTAAAATCCCTTTTAAGTTATCGTATAGAAATCTAGATTTTTATGTGTTTGTTTAAAATGAGGCCATTGTGAGATGGAGATACATCTATATACAATTTGTGGAAGTAGTAGAAGGATCCTTTAACACTCTATAGAGCCCTTCTAATGGATCAGGGTCCTCTCATTCTGCCCTTTCTTCACTGTGACCCACATTAAAGCTATCTCTGGACTTTCCAAACTGTATATATTAAAAGAAATGCACATATACAGTTGGAAGAAAGCCTCATGGGGCTTTTCACACATTCAGTATTTTTGGAATTCCTGAATGACCATCCACCCAGGAGACTACAAAGAACTTTGAAATTGAAGGGAGACTTATTGTATCCTAGGTAAACAGAATTTCTTCAGAAACTCAGAACTCTTGACATTCCAAAGAAATTTTTTTTTTTTTGAGACGGAGTCTCGCTCTGTCGCCCAGGCTGGTGTGCAGTGGCACAATCTCAACTCACTCTTAACTTCTGCCACCCAGGTTCAAGCGATTCTCGTGCCTCAGCCTCCCGAGTAGCTGGGACTATAGGTGCGCCACCACGCCCAGCTAATTCTTTTGTATTTTTAGTAGAGACAGGGTTTCACCACGTTGGCCAGGCTGGTCTCGAACTCCTGACCTCAGGTGATCTGCCTGCCTCGGCCTCCCAGAGTGCTGGGATTACAGGTGTGAGCCACTGTGCCTGGCAAAAGAAATCTTTTTATCACAGTGAATTTCTGTTTTGATGCATGTGTGGGTCAGCCATACCCTCTTCAGTGGTCAGTAGCATTTGACTGGCTATTGGGGCAGTTGGGTTCTGTTACTCTGGTCAAGTCAACGTATCTCCCACTCTTTGTTCCCATATATAAAATGGGAAGATCAGCCATGCCTTCATCTGTCTTGTAGAAATGTTTTGAGGCAAAGTCAGAATATTTGAAATTGTTTTGAGCATTTTAGGAAAAATGGATAATAATTCAAAGTGGCCATACTTGTAATTATTATAATCAAGGCCATTGCATTGCATGCTTCCAAGGGGTCCCGTTCTCATTGTGTTGGATGTGAATGGTGCCCCTGGAGGAAGGCACCCCATGATATGGATGCTGGCTTTTCTATCCCCTGCTGACTGCCACGACTCTCCAAAACTAAATTTCTTTCCAACCACCCAGCACCTTGCATTAGAGGACTCTCTTACTTGACTTCATAGGATTTTCAAGTTGGAAATATTTTAATGATCTCCTTGGTCAGTCCCTTCCTGGCAGATGATTCCAACCTCTGCTTGAATACCTCTGGTGTTAAGAATCTTAAAGTAGGCTGGCATCATGGCTTTGTAGTGAATAACTGCCCTTTGGCAAATTACTTACTTTCTGAGTCTTTGTGTTCCTTTCTGTAAAAACATGGATAAGACTTGCCAGGTTGTGAGGAGTAGAAACAATGTGTCTGAAGTGCCTAACCTAGTGCCTGGCACTGTCAGGCATAACAACAAATGGCAACTATTATCATTGTGGTCATCATCATTATTATACCTAGTGTCTTCTGAGATTGCTCATTCCCTTGCCAGCACATTATAAATGAATTTAAGTTTTGCAAGTTCTCTTATTGGAAACTTTGACTAAGTGGGTTATTATTATTTTTTAAAATTAACCTTAATGTTAAGGGCAGAATTGTGTATTGAACACCCTCACACACAAATTGACGAGATTTTATTTGGGTTAAAATAAATATGTTCTACCTGTCTGAGAAATTGTAGCATCAAGGGAAATTAGTTTGCAACTTTAGTACAGTTGCCCTTCAAGGGACAATGTGTCCAGCTTCTAACTTCAGTCTTAGTGAAATATTTACTAGCATGAGCTTGTCCATCAGCACTAAGGCTTAAGATGAATGCAGTTTTATTACTGGAGAATACTTGGCTTACCTTTGACTGTCCTAGGCATTTGCTCGCCCTTCTGGGGGCAAAAATTTATCTTTCCATTTTACAGACCAGAAAATTGAGGTCTGTTAATGAGCAAGTTTGTAACTGAAGCCTGAGTAGAACCCAGGCATCCTGATTCCCACTGGTTGTGTCCTTTGGATTATGCTCACTATAAACAGAGCCTCCCCCTCTCTCCTGCAATGATTGGGCATCTCAGACAACTGCCAGGGATCAATAAGCTGGTAACTAAAAAATTCTCCTGAGATGAAAAAAGTGCAGAAATCATGATCCCACACCATCTGAAGCCTCTCTTAAGAAGATAAGTTAGGGAGAACCCAAAGAAGAGGGACTTGTGCTAATTGCCTGGCTTCCAGGCCATTGCCTTTTCTACCAGCTCCCATTTTACACTGGTGAATTGTTTACGAAAATGAAAGATAGCTTTTACTCAGTAAAGTCTGAATAGTTGTGGCTTAACTTGCTCAGAGGCCTCCTTATTGATATTTGGTGGACAATACCAGAGTGGAAAGGATTACCAGCTTGGGATGAGTGAAAGTACGATCAGGTGCTACTGATGTCAACCCAGAGTGCTGACACTGGCTCCATGTGCTAGGGAAGAGGAAAGGTTTAGCGTGGAAGATAGGTGTTTTGTAATCATTTTTCTCCCAAATGCTTGAGGGATGGCACCTTCCCCTAGCAGCTACGTTGGTCATTGCAAAAGTGGTTTTCACTTGATTGTCAAGGGGCTGTGGGCAAGGGGTGGGTAGATGATGGATGCAACATCAGATAAGAGGGTGGAGAGCAGACATACCTGGTTTGAAAAAGCCCCTCCAAATAATTCTGATACTTCCTCACCCCCATCCCTCTAGGAATCGCTGCCAAAAAGGAAGTAGGGGAAAATCTGAGGGAAGAAAATTATCTATGGAGACAGGAGAGGATCCAGTTAGTTGTTCCTCATTATCATCTCGGGGTCTTGAGGAATACAGAGGCATGTGCTTCATACATAGGAACATCAGAGCAAGGAATTCCTTAAATGTTTGAAATCAAGCTGTAAGCAGAAGGCAAACAAGTTAACTGATATTCCTGGCCCATTGAAATTCGCATCTGCCCAGAGTTCATACTGTTTCTGTTTTATCTGGTTGAAATACATTTTTGCACATGGAGGCAGTCCAGTCATTCAGCAAACATTTATTGAATATTTATAATGTGCTGGGCACCATGTTAGAAGCTTAGGCCATAAAGATGAATATATAGAGCTCTACTCTCAAGTTGGAGTAGGAGAGACCTCAGATAGGTGGGCTTCTCTTGGAAGTAGAGGGGAGGGTTCAGCCACACCTTCTTGATGGGAAGGGTTCTAACCATTGCCCTCACTTGGCTCAGGTGCCGGATGTGCTCACTGACATTCTACTCCAAGTCGGAGATGCAGATCCACTCCAAGTCACACACCGAGACCAAGCCCCACAAGTGCCCACATTGCTCCAAGACCTTCGCCAACAGCTCCTACCTGGCCCAGCACATCCGTATACACTCAGGGGCTAAGCCCTACAGTTGTAACTTCTGTGAGAAATCCTTCCGCCAGCTCTCCCACCTTCAGCAGCACACCCGGTAAGGCTGCTCTTGGTTTACCCCACCACCTGGCCGTGAACCCTAAGACCATGTTGCCTGCACCTACTCCTCTCTCCACATGTATTATTCTTTCCCTTTCACCTTTGCCCATTGGTAGCCTCAACCTCCTATTACTGTCTGTGGAAATTATATATCCTAGCTATTTGGGGGGCCTTGAAAATTGTGGTCTCCAATTCCAAAGTCTGGAACAATTTTTGTGGTTTCTCTCTGTGTCTGTGTTTGGAAATCTTCTGCAGAGCAGGCCTGCTTTTACTATATGCTTCAGTTCAGAGCCAAGGTGTGCATTCAACTTCAGGTCCATGGGGAACAGGCGGTATTGGTCTTTGTTCAGATTACTATTTGGAAGCAGGGTGTCTGTGGTGAGTGTGTTAACCTTAGGAGAAAGCGGAGGGTTGATGAGATTGACTACTTTAAGGTTACCAGGAGCCATGGGTTGCAGCTCTTCATCATCTCACTGCCATTCTAGCCACCGACTTACGATCAGCAACAACCTAGATCTGGGTGTCCTCTTCATTTGCCTATCCAGGCTGGAGTGTTTTTGGGAGGAGGGAGGAAGGGGGTGCTCTCATCCGTCAAGCAACGTCATTTCACCCAGCAGAGAGCTGAGCCCCTGGTGTCGAACTGCTTCCTCCTCCCCCCTTCCCTCCTCTCCTCTCCGGCAGGATCCACTCCAAGATGCACACGGAGACCATCAAGCCCCACAAGTGCCCGCACTGCTCCAAGACCTTCGCCAACACCTCCTACCTGGCCCAGCACCTCCGTATCCACTCGGGGGCCAAGCCCTACAACTGTTCCTACTGCCAGAAGGCCTTCCGCCAGCTCTCCCACCTCCAGCAGCACACACGGTAAGGGAGAGTGGCGGGCTACTGACCCCGCCCCGCTGGCATGCCCTCCCCACCCCCGCCCCGGACACACACAACAACCCGCATGCGGGGGGCGGGGGAGAGACCTGGCTGGAGGAGAGACCTGGCTGGCATCTGGGAGAAGGAAGACCAAACAACACTGGAGATTCAAGTGGACACAGAGCTTCTCTGGGGCAAGAGCTACGTCGGGGAGCTGCAGTGACTATATGATATTCACTGATCCATGGGAGACAGACACGTACCTGGAGTAGAAACAACTTTTCTCTAATTTTCCTCCCTGAAAATACTCATGTACCCATCTTGGAAGATTTGCCCCTTGATGCCAAAACAGAGGCATTTGAGTGGAGAAGACCATACCTCTAGCCCTTAGGGCACCAATTATGAACAGGAAATAAAATCAGACATTAGCTGGGCACCAGCCTGGTGACACCCACAGCAACAAGCAAGGCTCTGAGGGATGCCAGGAGTAGAGAACAAAAGAAAACACGTACTAAATGTTCAGAGAGAATCAGCAAACAGAAAATGAAAACGCTTATGCTTCATAAAGATGCCCAGTGTTTATCCCGTGAATCTGGAGTGACTAGGAAGAAGGGAACCTGCCAACTAGAAGTGATGATCTTTGGTGCTATCTCAAGTTGAACTGGAGTCCAGACTTACAGGCCATAGACCGTCTCACCCGGCTTCTTGTGGATGTGATGATCTCACCTTAAAGTGATCAGACATCTTGCTTTGAGAAGAGGAGGAGTCAGGCTTTCCTCACAAATAAGAGACACGTCCTGTGATGTTTTTGAGATTTTATACCAGAGGTCCCGAAAAGCACCTGGTCATAGAGATGGTTCTGAAGTCGCTGATGAGGAGCAGGTGTCACTGCACCCTCAAGTCCTTGGCTCATCTTAGCAGAGGGCCCTGTGGTGTTGGGGAGAGAGGTCACATTGGTACTAAACTAGGCATTTCCTGTCATTAGGGGGCTGGGCTGCAAAAAGCACTTAGTTTTCATGAGTTTCCATTAATATCACTACTACTCTCCACAATCAGTGTAACTGCTTTTCTTTGTTACCATAACATTCTCTGGAAGTGATGCTCAAGGCTGAGGGGACTGTTTCTGGCCATAAGGTGGGGCCAAGGAAGACGCGTTCTGCTTTTCTTTTTCCTTGCCATTGTGTTTATCTTGTGTTCTTGAATGTTCGTTAGGACAGTTACTGTAGGAGCTGACTTGAATGCCAAATTGTGGGCTGCCTGTTCCTTGGGTGCCAAGTCCTCAGTCTCTCCTCCCCCAGCAGAGAGGAGCCTCAGCTTGAGCTGAGTGATGCAGGCATTGACCAGAAGCAAATCATCAGTACCTGATCCACATCAGAGAGGAAGGCTGGTGCCTCTTGGAGGCCCATCTGATGTGCCTCCTTAGGAGAGCAGGATGGGCCTGGAGAAGATTTGTTGAGCCAGTTCCTAAATGGTCTTGCTGACATTCTTTCCCTTTTTTCTCTTATCCTGTGCAGAATCCACACTGGTGATAGACCATACAAATGTGCACACCCAGGCTGTGAGAAAGCCTTCACACAACTCTCCAATCTGCAGGTAAATGTTCCACCCTCCACACAAGACCTTGAGTCTGAGACATGGGGCCATTTGAATAGTATCGTGGTTCTCAAATGTTTTCAGGACTCCTTTACACTCAAACATTATTGAGGGACCCAAAGAGTTTTTGTTTATGTGGGTAATAGCTGTCTACATAGACGTTGTAAAACTGAAAAACCTGAAAAATATTTATAATAGTAATCTGTTTAGAAAGAACAAAAATAAACCCATTGTGTGTTAACATAAATAACATATTCCAAGACCCTCCAAAAACAACTGAGTGAGAAGAATGGCATTATTATACATTTTTGCAGGTGTCTATTTTTTATTTTTGGGACAGGACCTTGCTCTGTCACCCAGGCTGAGTGCAGTGGTGTTATCATGGCCCACTGCAGCCTCAGCCTCCCGGTCTCAAGTGATCCTTCCACCTCAGCCTCCCAAGTAGCTGGGATTCTAGGCATGCACCATCACACCTGGCTGTTTTTTTCATTTTCGTAGAGATGGGGTCTTGCTATCTTCCCTAGGCTGGTCTCGAACTCCTGGACACAGGCCATCCTCCCGCCTCAGCCTCCCCAAAGTGCTAGGATTGCAAGCATGAGTCACCGCACCTGGCACAGGGGTCTTTAATGTCTTAAGCTAGAAGATGAGTAGATTCTCAGATCTGCTGCATCTGGCCTATTGTGTTATCACACATCATGTAACCTCTGTAAGGGTTACATGTAAAACATAAGGCACAATGAAGCCACTTGAAATTTTGAGGGGAACAAGATTTCAGTTAGGTTTTTCATCTTTGTGTTTGTGTGTGTGTGTGTGTGTGCGCGCGCGCGTGTGCGTGTTTGAGACAGAGGCTCGCTGGGTCACCTAGGCTGGAGTGCAGTGGTGTGATTTCAGCTTACTGCAACTTCCCAGGTTCAAGAGAGACAAAGGCAAACATTGTCTTATTATTTTGAAAAGATTTGGCTGGGCGCGGTGGCTCACACCTGTAATCTCAGCACTTTGGGCGGCGGAGGCGGGCGGATCACCTGAGCTCAGGAGTTGGAAACCAGCCTGGCCAACACGGTGAAACCTTGTCTCTACTAAAAATACAAAAAAAATTAGCCAGGCCTGGTGGCATGTGCCTGTAGTCCCAGCTACTTGCAGGCTGAGGCAGGAGAATCGCTTGAACCCGGGAAGCGGAGGTTGCAATGAGCCGAGATTGTGCCGCTGCACTCCAACCTGAGCGACAGAGTGAGAGACTTCATCTGGGAAAAAAAAAAAAAAAGAGTTTTGACCCTGTGGGCCCCCTGTGAAGGTCTTAGTGTTCCCTAAAGATCCCCATGCCTCATTTTAAGAACCACTGGACTGGTGAGACGGGCATAAGCTGTCTTGGGATCCTGGTATGTGCTACATGAGGTATGCTTCCACCCTTAGCCTGTAGCTTCTCAAGTTTCATTTGAAACAATTTCTACTTTCTTCAGATAGAGGGAGAAGCTGGGAGGCCTGACACCTACCTTTTTGCTTTCCATCGAGGTCAAGGGGGCAGGAGGAAAGAGTACAATGTATTCATTCTGGTTTCTCCCAATTTTCTCAGTCCCACAGACGGCAACACAACAAAGATAAACCCTTCAAGTGCCACAACTGTCATCGGGCGTACACGGATGCAGCCTCACTAGAGGTGCACCTGTCTACGCACACAGTGAAGCATGCCAAGGTGTACACCTGCACTATCTGCAGTCGGGCATACACATCA
>EGR1	chr7	56046042	56051561	+
TTCACAATGTTAAACCGGAATGCCTAGAAGCATACAACAAAATTTGGTGTGTATACCAAACTATCCTTTACTTGGGGAAAAATAATGACTTTATTTGTTAGTTAATTCCACTAACACTTGATAGCATAGAGAGAGATCTTTCATCCCTCTCTTTTGAAGCTGAACATTCAGAGGCTCTTAAACTGAGCTTCATGTGGGATTGCCGAAGGCGTTTTGATTTTAAGCACTCACACAGCTAAATCATCATATAGGCTATCAGACTTTAGAATGTTACCAGACTCTTGTGTTTGGAGGAACTTTGCCAGGCTGTCTAGTCCATCTACTTATCCAGTGCTGGAGTCCTTTCCACAGACCTTCCTGACTGCCTGTCCTGAAGTAAGTTCCATCTCTGGACAGCTCTGAGTGTTAGGAATAAGAATTCACATCTCTGAGTCCTTCATTGATTCCCCTAAGTAAAACTGCCCTGTGAGAGTCCTGTATGTATTTGAACATAGCTGCCATTTCTTCCCAACTCCTCTGTTCTCCAGGATCCAAGTCCCTTCCGCTGATTCTCCTATGATTTGCGATCTAAACCTGCTTACAGAATTTGTAAACTTTAAGACGAAAGGGGAGAACTAAGCTTACCAGCTTTTAAGTTAACAGAAATAGTATTTTAATGACCCATGGTGAGCAAATGTGAAGAAAAAGGTTTTTAGTTTTGTTTTGTTTTTACCTTTAATATCTACTACGTTCTTAAGAAAGCAAACAATTTTGTCCCTATAATCAGCATACTTTTTAGAAGAAAAACCTTTTGTTTTTTATTGTTTTGTTTTTGAAGATAGCTTATGAAATGTAACAATAGCATTGAATTTCTTGCTCATTCCAGCACATTTCTCTTTATTAAAAAATGCCCTTAAAACAAAGCAGATGTTTATTTCTAAGTCTTTTCTCATAAAAATGGAATTTTTCCCTATGCCGATGTTGTCCTGGATTACCTTTTTTGTCCTGTCTTATCACTTCGTCTCCTGTCTCGGGTTTCTGGCTGTCTGTTCCTATTTCTATTTGATGTTGTGCTCTCACTTCACACCCAGCATGTAGAATCACCTTGCTCTTCCAACTTCCCTGTCTGTGCCACTCACCTTGTTTTACTCAGCCCGTTCCTTAGTTCTCTGTGGTGAATCTGTCACCTAAGCTGTGCATTCTTCATCGGACATGTATTTTGGTTCTCTTGTTTCCTTCTCCATCTCTCTCTCCAAGCCTCTCGAGCCCCATTCCCAAGTAGCTTTTTTTCTGACTACCTTTCTGGGCTCCAAGCTATACCTGTGTCTCCTTCCTGCCCTGCAATACATTACCCCAAAGTTTGTCAGATTGATCTGCTTGAGTTCTGTTTTCTTTTTTCATCACGTTTTTTCTTTTCTCTGAAACTTTCAGCAGCTCCCTGTTTGCAGAACATAAAGACTTAACTCCTGCCTGGTTTTTAGGGGTCCCAATAATGGGATTCTGCCCAACCCATCCAGTTCTGGGTACAAGTACTGCCTGCCTTACAATCTCCATTCAGGTAAGGCCAGGGCTCCTAAGAGCAGGTTTGGGGTCCCCAGCAAAGAGGAGTGGCTACAAATCCATGCGTGACTTTGTGTTGGTGAAAAACCTGGGCCCCGTTGCCAGGCCCCTTTCTGGACCCCACCTGAATCATGTGTACTGGGCTTCCTCCTGGGCACTGCCTCCAATGCAGGGTTGTCTATTCCTGCTCATGTCATGCGACGAAAAGGAAATGTTGGACATACATTTCCCTAGCAGAATCCCTCTTTCCCTGTCCTCGATTTTCATTGATCCCATGTTATTTCTGAACATTCATGAGTCACGCATCAGATACATTTAATATCAGATCCTAATTTAAAAAGTAAATGCTACTCTTCCAAAAGTACACATGATGTGGTCACTATACTGGGTCATAAAGATGTATGGGTTTTCAGTTAGTTAGACTTAGACCGTTTTGGAACTTTTCTCTGTTAACCATTTATGTATCCCTGGTCGTATGGAGCTCCAGTGGTGCAGTCGGTTAGCACATGGTACTTACATACCCTTGGTCCTGTAGCCCCAGCATCTGGTGGTGATCACTAGCTAAATATCAGAGTCAGCAAATAGTGTGAACAGGTTCCATTTCTTGCCCTTGATCCCCTTTTGCATCCATTGTTGAATCTGTATGATACTTTTTCATCATAATTTTTCTATTCAAAAAGTGTGCAGGTTTTAGCTTTTCTCTTGGTGTAAAACAGTTACACTCTTCCCTTTGCCTTTCCCTGTACATTAGAATCTATACCATAGGAAAGCTTCCATGGAACCAAGCTCCACTCTGACACCCCTGTTAAATTCATACACTGCCGTGACCTGTCATGGCTTTGTCCCTGTCCCTGCACAATGCGCGGGAATGAATTGGTTGGTGTGTTCGGTGCGAGACTACGTGACACCCCTCCCATCCCCTTGGCCCATTGAATTGAGTAGAACATAATTTATGCTTCGCATTGTATCTTTAATTTTTATTCTTCTGCCATGTTGATGCCCTTGGGGAGTATTGGAGGTTGGAGTCGCTTCCAGACTATGTTGTGTTCCAGCTGTCTTCTTGCTCCTTCCTGAAGGCCAGCTTGTTCTCTGCTCCTGTTACCTCTGCCTGCTGGTACTGCTTGTGTTGTCTGCCTCTGTCTTGAACATTACTTTCCTCCCTTTCCATCTTCCTTATTTCTTCTGTGTTCTTTTCTACTATTCCCCGTCTCTCATTCTTCTGTCTTTGGAACCAACAGAATGTTTTTTGGTGATGTCGTTTTTTTTCCCCTCAAATGGAAAATAGTAGACCCATAGCTCCCAAAATCCTGGGACCTTTGGTTTTTCTTTATCATCATTATACTGATTGAACAACTCTTCTAGATAGTTGGGGTATCAGAAACCTAAGCTTCTGATCAGCAGGGTGTTGGAATACAACATAATTCAGCTAAAAGGTTAACTCCACATGCCGTTTTATCATGATGTTCTAAGGTCAGTTGTTAGAACACAGAGTAGGTGGTCTTTTTCCTGTTACTGATCAGGTGCTGTCCACCTGGTCAAATTTTGCTGGTTGTTTAATTAGTGTTGCTGTTTCTTCTCTTTAAGTCAAGAGGTGTTGCCAAAGATTCACGAAGATAAACACTACCCTTGTACTTTGGTGGGGACTTGGAACACGTGGTATGGCGAGCAGGACCAAGCTGGTAGGAAGCGAAGTCTTTGGAATAAACACTTCTTCCTTAAGCCTTATGTAACACTTAAGTAATTTTCTAATTTAATGCTTGTTCTTATCATCAAAGCTTTCCAAGTCTCAGTCTAATTTTATGATTAAAGTAGTTTCTTCAACAATTCATTGCGAAAATGGTTTTAAAATTGTTTTTAATGTTTGAATCTATTATTGAACCATTATGATGTAACTCATAGGCCAAAACATGGGGCATTACAGTTTTTTTGTTTTTTGAGACAGAGTCTTGCTCTGTTGCCCAGGCTGGAGTGCAGTGATGAGTATCTAGGCTCACTGCGACCTCTGCCTCCCGGGTTTAAGCGATTCTTCTGCTTTAGCCTCCCAAGTAGCTGGAAATACAGGTGCCCACCACCACACCCAGGTAATTTTTGTATTTTTAGTAGAGACAGGGTTTCACCATGTTGGCCAGGCTGGTCTGGAACTCCTGACCTCAAGTGATCCGCCTGTCTCAGCCTCCCAAAGTGCTGGGATTACAGGCATGAGCCACCACACACCCAGCCTACAGTTTTGTGCTGTGTTAACGTTATACCTATCTAGAACATTTTCAAGTAGTAGTATCATGAAATTCTAAACGTATACTGTCTTTTAAAATGCATTTCAGTCCACCTCTGGAGGTATGAAGGAGGCTATCCAGCCCTCACAGAAGTCATGAATAAACTCAGAGAAAATAAGGTAATGATATTGAAAAATGTTTACTTAGACTAATGATATATAGATGTTAGTACAGAATTAAATGACTTTTCTGTCTTCAGTTTTTGTTAATAAACTTCATTTTTTTGTAACAGAAATTTTATTGTTTGGACTCCTGAAGTTGTATTTAAACATAAACAGTTGTAATACTATTCAAACAACAATTCTGACCGGGCGCGGTGGCTCACGCCTGTAATCCCAGCACTTTGGGAGGCCAAGGCAGGCGGATCACAAGGTCAGGAGATTGAGACCATCCTGGCTTACACAGTGAAACACTGTCTCTACTAAAAAAAATACAAAAAAATTAGCCGGGCTTGGTGGCAGGCACCTGTAGTCCCAGCTACTCGGGAGGCTGAAGCAGGAGAATGGCGTGAACCCGGGAGGTGGAGCTTGCAGTGAGCTGAGATTGCGCCACTGTACTCCAGCCTGGGCGACAGAGCAAGACTCTGTCTCAAAAAAAAAAAAAAAATTCTTATTGTTCTTATTATAAAAGTCAATTATGCTTTGAAACTGATAAGGTGGTACTTTGAAACCGGTGACTGGGCTGGGTGCGGTAACTCATGCTTGTAATCCCAGCACTTTGGGAGGCCAAGGCAGGCATATCAGTTGAGGCCAGGAGTTTGAGACCAGCGTGGCCAACATGGCAAAACCTCATCTCTACTAAAAATACAAAAATTAGCCGAGCATGGTGGTGCACAACTGTAATCCCAGCCACTCGGGAGGCTGAGGCACGAGAATTGCTTGAACCCAGAAGGCAGAGGTTGCAGTGTGCCGAGACTACACCGCTGCACTACAGCCTGGGCAGCAGAGTGAGACTCTGCCTCAAAAAAACAACACAAAAAAAACCCCCAAAAGACTGGTGACTGGTGTATCAATCAGCATGGCAGGCACAATTAGCTCTGGATGACCTAAAACTGTCTAATTCAGGAACTGTTTGTCACACACATAGAGTTTATCTTGGGCTGACTTTGCTTTCCACCCTCCCTTCACTAGCAGGTGTTTGTCAATAGGGAGAAATTTAAAAGCCACACATCATTAAGAAAGAAATTCTTTTGTATAGATTCCCAGACAAATATAAATAGGTTTTGAATTATCTGCTCTTTTGTAGTCTGCATGCTACTTCTATTGATGTGCCATCAAACACTGTTAGAAGAATCTAAAAATATAGCAAATTAAATTTGTTTGCATTGCCACCTAAATAATTAGGATGACCAAGTAATTTGTCATCTAAACCTGGACACTTTTGAGAATGAAAAGGAATGCTGTTAATGATTATGCAAGCTCAACAGATGTAAACTGGGACTGTCTCAGGCCAACTGGGACCTGTTGATTACCCTATTATAGTATTCTGTAGGAACATCAATGTTACTGAAATGGGCTTATATGTAAGTATCAGAAGATTTCATGAGCACATTTTTTTCACTCAAAGGAATTTTTGGAATTTCGTAAGGCAAGAAGTGACATGCTTCTCTCCAGGAAGAATCAGCTCCTGTTGGAGTTCAGTTTCTGGAATGAGCCTGTGCCAAGATCCGGACCTAATATATATGAACTCAGGTCTTACCAACTCCGA
>FOSL2	chr19	15469777	15484151	-
CTCCTTCCGCTTCCAGCCGTTCGAGTCCTATGACTCCAGGCCCTGCCTGCCGGAGCACAACCCCTACCGCCCCAGCTACAGCTACGACTATGAGTTCGACCTGGGGTCCGACCGCAATGGCAGCTTTGGGGGGCAGTACAGTGAATGCCGAGACCCAGCCCGGGAGCGGGGCTCCCTTGATGGCTTCATGCGGGGCCGGGGCCAGGGCCGCTTCCAGGACCGGAGCAACCCTGGCACCTTCATGCGCAGCGACCCCTTCGTGCCCCCCGCTGCGTCCTCTGAGCCCCTGTCCACGCCCTGGAACGAGCTGAACTACGTGGGTGGACGGGGCCTGGGAGGGCCCTCCCCCAGCCGGCCACCTCCGTCCCTCTTCTCCCAGTCCATGGCTCCCGACTACGGCGTGATGGGCATGCAGGGGGCGGGCGGCTATGACAGCACCATGCCCTACGGATGTGGCCGCTCGCAGCCTCGGATGCGGGATCGGGATCGGGTAAGCCCTCGCAAGGTTCCTTCCGGCCGCCTTCGCTTCTCTTTTTAGCAGCTTTATTGAGGTAAAATTTCCCCATCTCAACATTCACTTAAATGTTTTTAAGTGCGCAGTTCGACTTTTAGTTAATTTACAGGATTGTGCAACCATCCCCACCATCACAGTCTAATCTTAGCATTTATGTCAACCAGAAGAGAAACTTCTTCTCATTAGTCACCCCTGTCTCTTCCCCGCCCCCACCAGCCCCCGACAACCACCACTGGTCTCTGGATTTGTGTGTTCTAGACATTTTGCACAAATGGAGTCGCGAAACGTGTGGCCTTTTGTTCCTGGCTTCTTTTCACTCAGCATGATTTTCTTTTTAGTTTCAAATTATGTTGTCTCTTTGCTTTTTGAAAAGACCTTTTGTGCCTGTGTTGTCTGATCCTACAACCTCCTTGTTCTTTTCTGTGGGGCATCTTCATGGCCCTCGTAAGTAGCTCATGGGGTGTGCTTGTTGTCTGTAGCCCAAGAGGAGAGGGTTTGACCGCTTCGGACCAGATGGCACGGGCAGGAAACGGAAGCAGTTCCAACTTTACGAGGAGCCAGACACCAAACTGGCCCGGGTTGACAGTGAAGGAGATTTCTCCGAAAATGGTATGTCCTGGGGGCCAGGTGGGCCAGACAGATGTAGGATGGGTCGGCTGCCTGCTGGGGGCTCTGCTTGCCCCATCTGTGTCGTGGACACTCGCAGGTGGCATGTTTCAACCCCACTGTGGTCAGGGCAGACTCACCCTGGATGGCGAGCTTGGGAGGGCGGAAACCGGATGGGACCGTTCTCCGGGGACTGACTTTTCCTTTCTTTGTGTCTGGCAGATGACGCAGCTGGTGACTTCCGCTCAGGAGATGAAGAATTCAAGGGTGTAAGTCCACCAGGCAGCCCTTTTGCCTCTAGTGTGGGATTTCTTCTTTCTTTAATCACCCTTCCTCACAAAGGGGCAGGAGCAGCTGCCATGGTAGATTTGACTACCTCTGAGTGGATTCAGGACCCTGACTTTTAGCTAGATTTCTAAAAGTTTTCCACCTTAGCCGGCACGGTGGCTCACACCTGTAATCCTAGCACTTAGGGAGGCTCAGGTGGGTGGATCACTTGAGGTCGAGAGTTGGAGACCAGCCTGGCCAACATGGTGAAACCCCGTCTCGATTAAAAATACAAAAATTAGCCAGGAGTGGTGGCACTTGCCTGTAGTAGCAGCTACTTGGGAGGCTGAGGGAGGAGGATCACTTGAACCTGGGAGGTGGAGGTTGCAGTGAGCTGACGTTGCATCACTGCACCCCAGCCTGGGCGACAGAGGGAGACTCCGTCTCAAAAAAAAAAAAAAAGTTTTCAACTTACAACAAACATTCCTTTTCTGAAAAAAGCTCCCAGTTCCTCTCCCTGGTCTCTAGGCCAGTAAGTGCAGGGACTGTGGGCTGAAGCCTCCAAGCACAGGCTGGAGGCTCATTTGCCGCCAGCTCCGTGCCGGGTGCCGCTGACTGGTGTCCTCATCCTTCCATCCTCACAACAAGGCACAGGCAGGCAGCACGTGGGGCCAGTTCATAGCCGGGACCACCCCAAGCTCTTGGGGAGGTGCCTCAGCCACCCCAGTGTAGATTCTGATCCAAGTTGGAGGTGTAGGGCCTGGAGGTCCAGAGTGGGAAGGAGGGCCTTCCCCAAGTCCTTAGAGTCACACAGGCAGGGAACAGGCAGGAGATGGTGGCTTTTCAGGTTTTCAGAGTCTCACTTGATCCCTATTTTGCTGGTCTTGAGATTAGGAATCTCTGTAAACCTGCTGATTGTTAATTTAGCCGTATGTTCACTGCCTAAGGAGTCAGCTCTGTTCAGATTCTCAGTTGAATCGTTTTTATCTATACGTGATTGTTATTAAGACATCGGGTAAATATAGGCCTGGCGCGGTGGCTCACACCTGTAATCCCAGCACTTTGGGAGGCCAAGGCGGGTGGATCACGAGGTCACAAGATTGAGACCATCCTGGCCAATATGGTGAAACCCCGTCTCTACTGAAAATACAAAAATTAGCTGGATGTGGCGGCATGCGCCTATAGTCCCAGCTACTCGGGAGGCTGAGGCAGAGGATTTGCTTCAACCCAGGAAGCAGAGGTTGCAGTGAGCTGAGATTGCATCATTGCACTCCAGCCTGGGAGACAGGGCGAGACTCCGTCTCAAAAAAAAAAAAAAAAAAAAAAAAGACATTGGGTAAATATAAACAAAAGCTCGGGAAACGTGGTGGAACCCATTTTCTATGAAGAATGCCAGAACTGGCATCCCCCAAGTGAGACTCTATCTCCCTACGGTTGGTGAACAGGCTCCATTCATAGAATTGTACGGGTGGGTCTTTGTCATGGGGCAGGCAGTTCTGCAGCTTAGGAGGAACCGAGAGAGGGTGGGTGAATGGCTTTTTAGCAAGGTGATTGTCACAGAATCTCTGAAGGCAACTAGGAGTAATAACAGGACACACAGGCCCTGTCCTGAGCCCCGGAGGCTGGTCCTAACACACTGTGGCTCATTCTTGGTGGCATAGCAACCTAGGTCTTGGGTGAGACTGCCCACCAGGCAGTGGCCAGGGACTGGGCTGGTTGTGGAGAGTCTGGACACACCAGCTCACTGCCGGACTTTGTGTATACTCTTTTCCAGGAGGATGAACTCTGCGACTCTGGGAGGCAAAGAGGTAGGCATCACCGTGTCCCTTGCAGCTTTCCTGTGTCTTCCCAGCTGCCCCGCACTTACTGCCCAGCTTCTGAGCAAGCCAGGGGCCTGGATGGAGGGGCCCGTGGCTGTGGGGGAAGAGGGGCTGCAGCCACCAGATGGGCCTTGACCGTGGCGATCAGCCAACACTTTGCTTCAAAGTGTCTGGGGCAGCATTTACTGGAAACGGGTCTGTCTGCCTGACCCGATGTGGGCTGCAGTGGGGATGGGGGGCAGCCTTGGGTGTCCACCACAGTCGAAGTTTGTAGGGAAGGAGAAACATGAGAGAAGAGGCCCCCAGCCCATCTTCTGTGCCCTCCTCGGCCAGTGCATTTCCCTGAAGTGTTTTCTCTGGGGCTTCCTTTTGTCCAGTTCCTTCAGTCGCCTGCCCTGGGCTGTGCTGTGGGCCTCTGTGGTGGGGATACTGGCAGCTGCACTGCACATTGCTTCGTGCCTGCGAGTGTGTGACAGCAGACACCTGCGGGGTCGGGAGCACCCAGGCCCACTGGGTCTTTGAGAGGCGGGCGCCCTTCAGCAGGTCTCTTCATGTCCAATGCAGGAGACCAGAGGGTCTGCAGCAACAGCAGAGCAGGCTTAAATCCCTCATGGCAGAGCGGCCTGAGGTGCCGCGGCCTGGAGCTCACCCTGAAGCCACTCGTTTCTTTACCTGTCCTGTGGGTCTTTCCGTAGCTGGTTACCCCAAGGATCATAGGCTGGCTCCTCAGTGGCCCTGCTCCCATCCATTCTGAAGGCCCTTGGCTTAGATGTTCCTCCTGTTCAGGCTTTGCCAGCCCTCTGCGGTCCTCCCCCCCGCGACCCGCAGCAGTCCTGTCCATAGCACGGGGCGCCCCGAGCGCTTAGCGGCACAATGCTAAAGCAAAGGTGACATGTCTGTTGCGCGCAGGTCCTGCTACCTACCCGGGATGACTTTGCTATTAAACAGCAGTCATAGTTTCAGGCAGTGACCTCTTGCCAAAAATCCCACACGCCCTTTTGAGAGGCTTCTGAGCAGCGCACGCCGGTCGCCATCTTCGTGGGACAGTCTCGGGACTGGCATCAGGGGTAGGGGTTACAGTTCAGATGCTTCTCCAACCTTTTTTCAGCGTCCGTCCCTGGCCTCATGCTGGGATGATGGCCGCGTGGCTCTCCGAGGAGCTCCTCTGCTGGCCCCGGGGGACGGACGGGAGGACCAATTGGTCTCTTCCCAAATTTTTTTCTAGGATTGCTTCCCACGCAGCCCTGGGAAAGCCCTAGATTGACGGTTTTTGTGAGTGGAAGATAGAGGTCGGGCCAGCAAGGACTGTCAGACCTGCTGAGGCCCTAGTTCAGACGGGGCCGCCAGGACGCTCGTCACAGTCCACCTAGAGGTGGGATAGAGGGCGGCGGAGCAGCTGCTTCACTTCCTGAGGCCTTCAGCTGCCGCCTCTTCATCCGGGGAGAATTGGCTTCTCCTGTGATATTGGGAGAAGACCCCATCGCAGGGCATGAGATTGGACAAGCAGAATGGGGAGGACAGAGGGAGCAGGGGGCTGTGGTGCACATGGGGTGGGCAGGCTGTGTCCCTAGCCCATCCTGGCCGCCTCAGGCCATGTGGGGAGTTTGGTGACTACTCCGGGCTCTCACTCCAGGCCCGTGTCCACCAGGAGTCTCTGACAGTGCCTTGGGGCATCCTGGACCCTGCCGCGTGGTGCAGGCAGTGGCAGGGCACAGGGTGCGGTGGCCAAGCTGCAGCCCCCCGACCAGGCCCTGGAGCTCAGCTCCTTTGCAGGCCACTCAGAGCGTCTCGAAGGGACTTGTCTGTTACAGGAGAGAAGGAGGACGAGGACGAGGATGTGAAGAAGAGAAGGGAAAAGCAAAGGAGAAGAGACAGGACGCGGGACCGTGCAGCCGACAGGTGAGGCGCGGGCACACGACCCCACAGGAGGAGGTGGACTCGTGCGGTGGAGGCGCTGCCGAGCTCACCTGTCCTCGCTCCACAATGCTGGGGGCCTGGTGGCCTGACTCCTCTGGCCAAACCAGTGGGAGGCAAAACAGTAAACAATTGGGAGTGCAGAAAAGACCATCACTCGTGCTCCCAGCACACGAGCTACCTGTCTTCTAGGATGGCTGGGACGTTGCTTTGGTGGTTAGGTTTCTGTTCTTGCTTTAGAGGATTGGTGTTTGACTCCTGTGTCTCTATTCCTCTGGAATCCCAGCCTTGCTGGTGGGTCTGTGTGGTCCATAACTGCTCAGCAGCGGGCTCTGTTACTCTCCTGCAGGCCTGAGGGGCATCCCTGCCCCCTAGCCTGGTGTCTGGCATCTCAGACACTGTCCTGTGTTCACCTTATCCAAATCCAGACCACCCCTGGAGTTTGACACAGCTAGGAGACAGGTAGAGAGATGATCCTACCATCAAGATTTTGTCCCACAATAGAAAAGGATTGCAAAAATGTTGAGCCCAAAGGATGTCATTGTGAGCACACCATGTGCCTGCCTCTCCCTGCCAGGAGTTAAGTGGCTTCTGACTAGAAACTGAAATCACCAGTGATCATGTGATGCTGGGGAATCCTTGACCTTAAGGTTCACATGGGACAGTGATTTTCTTTTTGTTTGTTTGTTTCTGAGATGGAGTCTTGCTCTGTCGCCCAGGCTGGAGTGCAATAGCATAATCTCGGCTCACTATAACCTCTGCCTCCTAGGTTCAAGCGGTTCTCCTGCCTCAGCCTCCCGAGTAGCTGGGATTACAGGCGCCTGACACCACGCCTGGCTAATTTTTGTATTTTTAGTAGAGGTCGGGATTCACCGTGTTGGCAAGGCTGGTCTTAAACTCCTGATCTTGTGATCTGCCCGCCTTGGCCTCCCAAAGTGCTGGTATTACAAGCGTGAGCCACTGCGCCCAGTCTGGGCAGTGATTGTCGTGTTCAAAGAAATGCTTAGTAAAAGGGGCCAGATGCCGTGGCTCACACATGTAATTCCAGCACTTTGGAAGGCTGAGCTGGCGGATCGCTTGAGGCCGGGAGTTCAAGACCAGCCTGGTCAATATGGTGAAACCCATCTCTACTAAAATTACAAAAATTAGCCAGGCATGGTGGCAGGTGCCTGTAATCTCAGCTACTCGGGAGGCTGAGGCAGGAGAATCACTTAAACTGGGGAGGTGGACTTTGTAGTGAGCCAAGGTTGCACCACTGCACTCCAGCCTGGGCGACAGAGCAAGACTCTGTCTCAAAAAGAAAAAGAAACGGGCTGGGGGCAGTGGCTCACGCCTGTAATCCCACCACTTTGGGAGGCCAAGGCAGGCGGATCACCTGAGGTTGGGAGTTCGAGACCAGCCTGACCAACATGGAGAAACCCAGTCTCTACTAAAAATACAAAATTCGTCCGGCATGGTGGCGCATGCCTGTATTCCCCGCTGCTCGGGAGGCTGAGGCAGGAGAATTGCTTGAACCCAGGAGGTGGAGGTTGCAGTGAGCCAAGATCACACCACTGCATTCCAGCCTGGGCAACAAGAGCGAAACTCTATCTCAAATAAAAACTCCATCTCAGTGAGCCGAGATTGTGCTACTGCACTCCAGCGTGGGCGACGGAGCAAGACTCCATCTCAGGAACAAAAAAAAAAAAAGAAAATCACTGTTCCATGTGAACCTTAAATCAAGGATTCAAAAAAAAAAGAGAGAAATGCTTAGCAAAACGAAGCCAGGAACCAAACGCAGAACTGTTTCTTCTTAAGTGGTACAGGAACATTGAAACCCTTGTTATTTTAAACAGATAAATGGATAGAGTAGATGACTTTTCATGTCACATGGAAACTGAGATGACATTTTCTTTTTAATTATTTTTAAACTTAAATAATCTAATAAAGAGATAGGGGTCTTTCTCTGTTGCTTGGGCTGTTGAACTAGCCTCAAGAGATCTTCCTGCGTTGGCCTCCCAGAGTACTGGGAGAAGGGTATAGAGATGACATTTTTTTTTTACTACTTTTTGCTTTTTTTTTTTTTCTTTTTGCTTTTTTTTCATCTTGTATGTTCTTCCAATGAACAGGTGACTTTTTTTAAAAAAAAAAAAAGAAACCTTCAGAGTGTGCGCTAGTGACTGAGGATCTTTTTCTTTTTTTTTTTTTTTATCCTTTGAGATGGAGTCTTGCTGTGTCACCCATCCTAGAGTGCAGTGGCACGATCTCAGCTCACTGCAACAGTCCACCTCCTGGGCTCAAGTGATCCTCCTACCTCCGCCTCCCAAGTAGCTGGAATTACAGGCGCCCGCCACCACACCCAGCTAATTTTTGTACTTTTAGTAGTGACGGGGTTTCACCATGTTGGCCAGACTGGTCTCAAACTCCTGACCTCAGGTGATCCACGCACCTTGGTCTCCCAAAGTGCTGGGAGTACAGGCATGAACCACCGCGCCTGGCCATGACTGAGGATCTCGAAGGGACTTGGAGGAATTCTCACGGGGAGGCAGAGGTGTAGCAGGGAAGCACACAGCTCATCAGTAGCTTCCTGACAGTGCTGTGTATGAGCCCCGGGAGATTGTCCCCTCCCCGCCTACGTAGGGGCTGTCTGCAGAAGCGGAGGTGTCTTCATGTTGCTTGTCAGAGGTCAGAAGCCAGGCATGTGGAGTTGGCAGAGGTGAAGTCCTGAGTGCCACAGGGCCTGCACCCCTACACCAGAAGGGGCAGGAGCCTCCAGGAGAGAGCCAGGGAGGGAGCACCCCAGTGTGGTGGCCTGGGGGCCTGCAGGCTGCTCTCCCTTGCCATGCAGCGTGGTTGCATTTGGGGAGACTTTGAAAGCCTGTGACAAAGAAGCCTCACTTTTTATCTGTAGAATTTGATGTGACATGTCTTTACGTGTAGTCTCATGGCAGAACTGATACTGGGTTTTGTGTTTTGAATTGTGCGAGGTGTTTTGTCTGCACGTAAAATGAGGTTGCCTTATGTCATCCCAGTTCCTGCAGAGAGGAACTCATCTGAGAAGCTGTGAAGCTAGATGCTGGGCCCCAAGAGCTGCCAGCCAGAGCCTAGGGCGTCCCCAGTTCCAAGCAGTTGCAGCTTTCTGGTGTTTTCTCAGGGGCTTTGGGGCCAGAGGGGCTGCAGTGCCAGCAGATTACTATGCGAGTCATTTTCCTGAGATACCTGCAAGCCTGTGTTCCCATTCTTCAGCTGGGGAAGTTTGGGTAACTGCCATTCTGTTGCCCTTTGGGAAGTCGGAACTCTTGGTTCAGCAGCCACTTTCCCTGGCTGAGTGCGGTGGCATGCACCTCTAATCCCAGCTACTTGGGAGGCTGAGGTGGGAGGATCGCTTGAGCCCAGGAGTTTGAGAACAGCCTGAGCAATACAGTGAAATCTCATCTCGAGAAAAAGAAAAGTCTGGGTGCGGTGGCTCACGCCTGTAATCCCAGCACTTTGGGGAGGCTAAGGCAGGTGGATCACCTGAGGTCAGGAGTTCGAGACCAGCCTAGCCAACATGGTGAAACCCTGTCTCTACTAAAAATACAAAAAAAAAATAGGCTGGGCGCGGTGGCTCACGCCTTTAATCCCAGCACTTTGGGAGGCTGAGGTGGGTCAATCACGAGGTCAGGAGTTCGAGACCAACCTAGCCACCATGGTGAAACCACGTCTCTACTCACAATACAAAAATTAACTGGGAGTGGTGGTGGGCGCCTGTAATCCCAGCTACTCGGGAGGCTGACGCAGGAGAATCACTTGAACCTGGGAGGCGGAGGTTGCAGTGAGCCAAGATCGCACCACTGCACTCCAGCCTGGGCAACAGAGGGAGACTCCGTCTCAAAAAAATAAATAAATAAAATAAAATAAAAATACAAAAATTTAGCCAGGCTTGGTGGCGGGCCCCTGTAATCCCAGCTACTCGGGAGGCTGAGGCAGGAGAATCGCTTGAACCTGGGTGTTAGAGGTTGCGGTTAGCTGAGATCGCACCATTGCACTCCAGCCTCGGCAACAAGAGCAAAACTCCATCTCCAAAAAAAAAAAAAAAAAAAGGAAAGAAAAAAAATTACTGAAAATCCTGTTTCTTTTTTTTTTTTTTTTTGCCCACTGCCAATTTATTTATTTATTTATTTATTTATTTATTTATTTATTTTTATTGATCATTCTTGGGTGTTTCTCGCAGAGGGAGATTTGGCAGTGTTTGTGTCCCTGGGTACTTGAGATTAGGGAGTGGTGACGACTCTTGGCATGCTGCCTTCAAGCATCTGTTTAACAAAGCACATCTTGCACCGCCCTTAATCCATTTAACCCTGAGTGGACACAGCACATGTTTCAGAGAGCACAGGGTTGGGGGTAAGGTCACAGATCAACAGGATCCCAAGGCAGAAGAATTTTTCTTAGTATAGAACAAAATGAAAAGTCTCCCACGTCTACCTCTTTCTACACAGACACAGCAACCATCCGATTTCTCAATCTTTTCCCCACCTTTCCCGCCTTTCTATTCCACAAAACCGCCATTGTCATCATGGCCCGTTCTCAATGAGCTGTTGGGTACACCTCCCAGACAGGGTGGTGGCTGGGCAGAGGGGCTCCTCACTTCCCAGTAGGGGCGGCCGGGCAGAGGCGCCCCTCACCTCCTGGACGGGGCGGCTGGCTGGGCGAGGGGGCTGACCCCCCCACCTCCCTCCCGGACGGTGCGGCTGGCCGGGCGGGGGGCTGACCCCCCCCACCTCCCTCCCGGACGGGGCGGCTGGCCGGGCAGGGGGGCTCCTCACTTCCCAGTAGGGGCGGCCGGGCAGAGGCGCCCCTCACTTCCCGGACGGGGCGGCTGGCCGGGCGGGGGGCTGACCCCCCCCCACCTCCCTCCCGGACGGAGCGGCTGGCCGGGCAGAGGGTCTCCTCACTTCCCAGTAGGGGCGGCTGGGCAGAGGCGCCCCTCACCTCCCAGACGGGGCGGCTGGCCGGGCGGGGGGCTGATCCCCCCACCTCCCTCCCGGACAAGGTGGCTGCCGGGCGGAGACGCTCCTCACTTCCCAGACGGGGTGGCTGCTGGGCGGAGGGGCTCCTTACTTCTCAGACGGGGCGGCTGCCGGGCGGAGGGGCTCCTCACTTCTCAGACGGGGCGGTTGCCAGGCAGAGGGTCTCCTCACTTCTCAGACAGGGCGGCCAGGCAGAGACGCTCCTCACATCCCGGACGGGGCGGCAGGGCAGAGGTGCTCCCCACATCTCAGACAATGGGCGGCTGGGCAGAGACGCTCCTCACTTCCCAGATGTGATGGCGGCCGGGAAGAGGCGCTCCTCACTTCCTAGATGGGATGGCGGCCGGGCAGAGACGCTCCTCACTTTCCAGACTGGGCAGCCAGGCAGAGGGGCTCCTCACATCCCAGACGATGGGCGGCCAGGCGGAGACGCTCCTCACTTCCCAGACGGGGTGGCGGCCGGGCAGAGGCTGCAATCTCGGCACTTTGGGAGGCCAAGGCAGGCGGCTGGGAGGTGGAGGTTGTAGCGAGCCGAGATCACGCCACTGCACTCCAGCCTGGGCACCATTGAGCACTGAGTGAACGAGACTCCGTCTGCAATCCCGGCACCTCGGGAGGCCGAGGCTGGCGGATCACTCGCGGTTAGGAGCTGGAGACCAGCCCGGCCAACACAGCGAAACCCCGTCTCCACCAAAAAAATACGAAAACCAGTCAGGCGTGGCGGCGCGCGCCTGCAATCGCAGGCAGTAGGCAGGCTGAGGCAGGAGAATCAGGCAGGGAGGTTGCAGTGAGCCGAGATGGCAGCAGTACCGTCCAGCTTCGGCTCGGCATCAGAGGGAGACCGTGGGGAGAGGGAGAGGGGGAGGGGGAGAGCTGAAAATCCTGTTTCTATTTCAGCTCTCCTCAGAGGTGAGCTGATGCCCCCTGCTTCACTCGCTGATGCTCCCTGCTTCACTCCCCTCCTTGTTTTCCTTCTACAGAATTCAGTTTGCCTGTTCTGTATGCAAGTTCCGTAGCTTTGATGACGAAGAGATCCAGAAGCATCTGCAAAGCAAATTTCACAAAGAGACCCTGCGGTTCATAAGCACCAAGCTGCCCGACAAGACCGTGGAGTTCCTCCAGGTAAAGGAAACCTGGGCCCCGTCACCGCGTCTCTTGCCCATCCCGCAGGTGCCGGATCCCTTGAAGGAGGAAGGGAAATCAGAGGCTATACTTGGCCAAGGTTTCCTTTCCCAGATAGAGTAGCTGTGTAAGTCCCTGAGTCACAGGGACAACCGGGAGCTCCAGCCATCGTGCTGTGCTGCCCCACGCAGCTGCTCTGATAGCTGCCTGCCTAGCCCTGGCAGTTGAGAAATGCCCACATGCGCCCACCTCTCATTTTACTTTATGCCCTCTCCAATCCCACCTAGGAATACATTGTAAACAGAAATAAGAAAATTGAGAAGCGGCGTCAGGAATTGATGGAGAAAGAAACCGCAAAACCAAAACCAGATCCTTTCAAAGGTGAGTTGTCATCCCAGGATGAGTGCTTTCCTGGATGGTAGTAAGGCATGTGACAGGACCCGTAAAACGTGGCACGAGGCCGGGCACGGTGGCTCACACCTGTAATCCCAGCACTTTGGGAGGCTGAGGCAGGCGGATCATGAGGTCAGGAGATCAAGGCCATCCTGTCTGACACGGTGAAACCCCGTCTCTACTAAAAAAATACAAAAAATTAGCCGGGCGTGGTGGCGGGCACCTGTAGTCCCAGCTACTTGGGAGGCTGAGGCAGGAGAATGGTGTCAACCTGGGAGTCAGAGCTTGCAGTGAGCCAAGATTGCACCACTGCACTCCAGCCTAGGCGACAGAGCAAGACTCTGTCTCAAAAAAAAAAAAAAAAAAAGTGGCATGAAGCCAGCCCAAGTTGGCTGAGAAGGTGATGACGAGACCCGTGGGAAGAGCGCTCAGCAGCAATGGAAAGAAACCTTCGGATGTGGCCTTGCATAGATTGCAGCTTATATCAGTGACATTAAGCACTTTCATATCTTTTCCTCCTTGGTTTGAAAAGAAACAACCAGGAGGAACAGAAAAGCTGAAAAGTGCAGAATTCACAGCTATAGAGGCCGATGTGCTGACCCATACTCCCCATAGAAAGGCAGGCTGTGCCCTTCTGATTCCTTAGAGTTGCAGGGAGAAAACGTGGGCCCAGATGGGGAGTAGGAGGAAAGCATCACTTGCTGTCCCAGATCCTACAAGACATGCGTTTCCTGGCAGGGATTGGCCAGGAGCACTTCTTCAAGAAGATCGAGGCTGCTCACTGCCTGGCCTGCGACATGCTAATTCCTGCACAGCCGCAGCTCCTCCAGCGGCACCTGCACTCCGTGGACCACAATCACAACCGCAGGGTGAGTCTTCCTCCCCACACTGCCTGGGGTGCTCATTGCAGGGCTGCGGCTCAGAGCCTGCTGTGTCTTATGGGGAATAACAACATCTTTAGGGGTTCTTGCTATGTTTCAAGTCTATCACTTCCATCGATGGGTCGTAAGATTCGTCTCAATTTTTATAAAAATGTGAGAAAATGTGTTGCTTAGACTCGATTAAATGCAGTAGCTGAGATTCTCCTGATAGTGTTTCCACGTTGGTCAGTTTTCCCACTAGCGGAAGGCCTGGGGGCTTCCATAAGCTGAGACCGAAGGGCCATTGAAAGCTGAGTGGCCCAGGGGACTTGGACTAAAGGACTGGTTCTGTCCTTACCTAGCTGCTGGGGCTTCAGGCTAAATGTTGAGCCCAGGGGTCAAGTGTTGAAGATGCTGGAAAAATACCTTATTTTGTAAAGAGTCAGATCATGAGTATTTTTAGCATTGCAGACCATAGAGGCCCTATCCAGCAACAGCTCTACCTGCTGTCAGTGCAGAAAAGCAGACAGTGAAGAGTGCCTGTGGCTGCGTTTGCTCTGCAGCCTGTCACTTTCTGGCCCTGGGTTAGCAGCTCTCTCCTTAGTTTACTCAGCTATTAAATGGGGAGGTCAAGAGCTGCTCACCCATCTCACAGTACTGTGTTTTGGTTTTGGTTTTGGTTTTGGTTTTTTGGTTTACGTTTTTGTTTTTTTGTTTTTTTTTTACGGAGTTTCACTCTTGTTGCCCAGGCTGGAGTGCAGTGGCACGATCTCAGTTCACTGCAACTTCTGCCTCCCAGGTTCAAGCAATTCTCCAGCCTCAGCCTCCTAAGTAGCTGGGATTACAGGCGCCCACCACAATGCCCGGCTAATTTTTTGTATTTTTAATAGAGACGGGGTTTCACCATGTTGGCCAGGCTGGTCTTGAACTCCTGACCTCAGGTGATCCACCCGCCTCAGCCTCCCAGAGTGCTGGGATTACAGGTGTGAGCCACTGCACCCAGCCCCAGTACTGTTAAAGATCAGCTGAAAAGCAGTATACAAACAAGGGACCATTGTGCAAACAAGTCAGGCTCTAAAACAGAGACTTGGTGCAGTCATGGTTGTGTGTTTGTTTTTTGTTTTTGTTTTTGTTTTTAATTTTATTTTTTGAGACAGAGTCTCACTCCATTGCCCAGGCTGGAATGCAGTGGTACAATCTCAGCTGATTGCAACCTCCATCTCCCAAATTCTCATGCCTCAGTCTCCTGAGTAGCTGGGATTACGGGTGTGCACCACCACACCCAGCTAATTTTTATATTTTGTAGACAGGGTTTCACCATGATGGCCAGGCTTGTCTCGAACTCCTGGCCTCAAGTGATCCACATGCCTCAGCCTCCCAACGTGCTAGGATTACAGGCATGAGCTGCCACACCCAGCATATTCATACTTTTGTTGTTGAACTTATGAAATCAATGTAACCCCAAAAACTGAAAAGAAAGAGCTTGTCCTTTTCCTCCACTGAGTCCACACAGCCTTTCATTTGTAAATGCTCTTGTTTCACCCCCAATTCTGCATGTGCTACATGGGTATCAGTGGTGCATCTTTGCATTTATCTCTTAAGATTGCCTAGCTTTTCCAGTTTGTTAGTCTTGGTTGCACAGTCTCTGGAGCCTTCTATTCTTGGAGGCTGGCGTTTTGAGATTCGCTTCTCTGCATAGGGCTGATCTCAGGATGACTCGGCAGAGCCTGGCTGGTTTATTCTCTTCCTTAATCTTTGCCATTTTTAAGAGCTCACATTTGGTTCCCTTTGCAGTTGGCTGCTGAACAGTTCAAGAAAACCAGTCTCCATGTGGCTAAGAGTGTTTTGAACAACAGACATATAGTGAAGATGCTGGAAAAATACCTCAAG
>SIN3AK20	chr2	8957747	8958923	-
TGTGGCCAGACTCCACTGATGATAGCTGCCGAACAAGGCAATCTGGAAATAGTGAAGGAATTAATTAAGAATGGAGCTAACTGCAATCTGGAAGATTTGGTATATATTAAAATAATTTACTCATCATTTACTCACTTTTTTCTTAGCTATTTTTTTGTTTTTCAGAAGTGATTCAAAAGTAGTAATTAAAACTTTTACATATATTTCAACTTTGCCTAGTGGGCTATATCAGTTTTTTTTAAAAGGAGTAATACAGGAGAGAAATTTTTACTTTCAATGAAGGATCTCAGCTCTTTGGTTTTTTTATATGGATGAGACTGGCTGAATAGAGAGCATGTGTACATATAGTTAAATATCTACCTAGAAGATATCCACATACGAGTCATGTTAAGTAACTCCCCATAATGGTAACTTATTATAAATAATATCATTACATGCGATAATGGCCAGGAATATATGGTCCCTTCTGATATCACTTGTGAGGGGTAAATCAACATTCCACACGGTTACATTTCCTCTGATTCTCCCTGTATTTTTGGAATTGCTTTTGAGGGTCACACAGCTACATCTATTTTGTTTCTTAATTGAATGATCATTTGAATTATATTACAGTTAGGAATTAAAAAATAAAAGAGAATAGTTCTTTATCACATGGTTTCTAAACACATCATATGAGATCTCTGTAGTCTGCTAACCTGTGAATGTGCTTTTAAATCTGATTACAGTCTCTTTAATTCCAATTTATATTACAGTAATGGTGGCTAGCCATGAGGATTAGCTTTGAGGTTTTGATGATCATCTTTTCTCGTTTTTAAAAAGCGCAGTATATGATTAGAAGTTCAGTGAGTAGACTGAACAAGCAGTTGTAAAGCCATGTTTACCCCATTCTTAGTGATGCAAGTGGACAGATAGAATCTTAAGAGAGCTTCAGTATGACTTTAGAGTAGTTTAGTTAGCATGGGTCACACCATGTCAACTTGGTATGATCATTTGGTATGTAAGTTCAAATGTAGTTTTCCTTACTTTGACGTGTTATTTTTGGTTTGAAAATGATAACTTTTAAAATATATGTTCAAGGATAATTGGACAGCACTTATATCTGCATCGAAAGAAGGGCATGTGCACATCGTAGAGGAACTACTGAAATGTGGGGTTAACTTGGAGCACCGTGATATG
>HNF4A	chr11	62649364	62653080	+
GTCTGAAGGGGCGTCTCGATTACCTGAGCTCTCTGAAGGTGAAGGGCCTTGTGCTGGGTCCAATTCACAAGAACCAGAAGGATGATGTCGCTCAGACTGACTTGCTGCAGATCGACCCCAATTTTGGCTCCAAGGAAGATTTTGACAGTCTCTTGCAATCGGCTAAAAAAAAGAGTGGGTATCCTGGGGTTCCCAAGGAAACAGCTAGAAAGGACTTGGCCAGAGGAAAAGTAGGCTAGAACTTTTGTCTGGTTTCCTGCTAACTGGCTCTGAGTTTTCCTAGGGCAGGTAGAGGGGAGATTTGTTAGTCTTCAGCCTAAAATGGATTTGTCCAGTCGTCTGGGGGCTTTCTACTTGGCTGTGGAATCTTGAGCAGGTCATTTAACTTCTGGGCTTCAGTGCCCTTATTTGCAAAATATAGATATTTACTAAACCAGTGGTTTTAAACTTGTAAAACAGTAGGTTTTTTTGGGGGGGGGGAATCCCAAATATTGTTTTACGACTCGATATAGACACATGTTTAAAAAGGTTCACTTTGGGAGTGGGGAACACAGGGGCCACTTCTCTGCACTATAAACTTTCTGCCTTCCAATATCTTTTTTTTTTTTTGAGATGGAGTCTCACTCTTGTCACCCAGGCTGCAGTGCAGTGGAACGATCTCAGCTTACTGCAGCCTCCTCCCCCAGGGTTCAAGCGATTCTCGTGCCTCAGCCTCCTGAGTAGCTGGTACTACAGCCGTGTGCCACCACACCCAGATAATTTTTTTATTTTTAGTAGAGACAATTTTCAACATGTTGACCGGTCTGGTTTTGAACTCGCCTGGCCTGCCTTCCCATATCTTAAGGCCCTTCCTTGCTCACATCTGTTTCAATGGAATGAATTTTGCCCGGGTTCAAATTCAAGCTTTTGTACCAAGTAATACATAGGAAACACTCAGTGACTTGCATTTGTGATTTCCTTATTTTCCCTTAACTCATAGACTGTCTCATGATTGCGTCTTCCTCCGTTGTTTTAGGCATCCGTGTCATTCTGGACCTTACTCCCAACTACCGGGGTGAGAACTCGTGGTTCTCCACTCAGGTTGACACTGTGGCCACCAAGGTGAAGGTGAGTGTTGGAGCTGATGGCTGGTGGAAGTCAGATGCTGGGGCTGGGACAGTCCTTTCACAGCAAGCCCTGTAGACCCAGCCTGACTCCAGCTGAGGGTCCCTTTGCTCCTTAGGACCAAGGAGGAATGCCTCCTCCTATAGCCAAAGGATAGGCCAATAGCACACCTGTTTTTCTTGTTCCTTTTCTGACCTCTTATTTTTCTTATTTCCTTGACTCTGAGGATGAGACAGTGCCAGGAAGGGACCTTCTCAGAAGTCAGTCTGGAAGTTTGATTTTTCTTTCTTTTGGGAGAGGAAGCCCTTTCTCTGTGAGAATCCTGTCCTGACTGGTTTCCCAGTTCTTGTTTGATGTGTTTGGAATAGAGCCCAGTCTGAAATTATAAGCACTGGGGTACTCCTATGTGTCTGGGACTCTATGCCAAGTATTTTATAGATGTTTTCTAATTCTCTGTATAACCATACAAGGTATATAATTTGCCATAGGTTCAAATGTGTACCCAGCAGGCTAGGAGTAGGGCTTTGAATGTCACCTAGCTCCTGATGTCTGGGTCCTAGGACACTGACCTGTTCAGAATGGGTAGAACAAAAATGGAAGCAGATACTGACACTGCTGGTAGCTGTGATTCTAAGATAGAATTCTGGACTCCCAGCATTTGGGTAGGACCCCGGGATCATCCAGTTTAGGCCTTGCCAGTTACTAGGGGACCCTTTAAAAGTTGCTGATGAGGGAATGTTTTTGGATGGTTTGGCATGAGGGGCGGTACCCTCAGATGGAAATGGAGACCAGAGGAGAGAGTACATGGCCCAGAGAAAGGGAAGAAAAGGAGAATGGGGGTGAAGTTCCACAGTGTGTGCAGGACTGCCAGGATTCCATTCAGCAGCACTGGCCTCTTTTCAAATCTAAACTGCCCTGGGGCTATGCTTTGAATTTCAATCTTTCATCCTTGGCCTTGCTCTGAGCAGTTATTGTACTCACACCTTCCCCAGGCCTCAGGAAACTGGGAGAGGGGGGATCTTGACTGACATTTTAGATCCTGTCTGCTGCTCACTGATTATGACTGTGGACGCGTCTCCCTGCTTCTCTGGGTCTGTTTCTTCATCTCTAAAATAGGTATGCTAACATTCCAATGCTAAGTGTTAAACGAAGTTATGTTTATGGACATACCTTTTCTCTGGGGCCTTTTCTGTGGCTTTCAAAGTTGAAGCTGTGTGATTTGCCAGAGGCAAGAATGAGAAGTAAAATGCTGTAGCACTAAGAAAATGAGTGGAAGGGTAGAGCTGGAGGGGTCCAAAGGCTAAGCCTTTGTAGTGCAGGTGGGGAAGACCCAGGCAAGGCACAGGACTCTCCCCAGCTCCCGGGGAAGTGTGTGGTGGGTGAGGTTTAGTGTGGGCTGGAATTTTCTGAGCCTTTTCCTGAGAACTGATGTCTGTCCTTTATTCTTCTGCCCCCTATAGGATGCTCTGGAGTTTTGGCTGCAAGCTGGCGTGGATGGGTTCCAGGTTCGGGACATAGAGAATCTGAAGGTGAGTTCCCTTTCCACATTAGGGACAAAGCTTGGGCGAGAACAGAGGGACTCAGCTAGAGCCTCATAATATTCTCTGGTCCTTGATTCTGCTTTTTTCTTTCTAGGATGCATCCTCATTCTTGGCTGAGTGGCAAAATATCACCAAGGGCTTCAGTGAAGACAGGTGGGTGCAGGAGCCATTCTGCTGACTCAGCTCCAATGTGGGAACCCCTCAGTGGAGTGCTAGGCCTAAGAAGGGGGGATTCCTAGTCTAGAGCATTTTCTTTACCTTTATTCTTTCTTTAGCTTTTTTTTTTTTTTTTTTTTTTTTTTTTTTTTTTTGAGATGGAGTTCCGCTCTTTTTGCCCAGGCTGGGGTGCGATGGCGTGATCTTGGCTCACTGCAACCTCTGCCTCCTGGGTTCAAGCGATTCTCCTGCCTCAGCATCCCAAGTAGCTGGGATTACAGACGCGGGCCACCACACCTGGCTAATTTTGTATTTTTAGTAGAGACGGGGTTTCTCCATGTTGGTCAAGCCAGTCTCGAACTCCTGACCTCAAGTGATCCACCCGCCTCAGCCTCCCAAAGTGTTGGGATTACAGGCGTGAGCCACTGCGCCTGGCCCCATTCTTTCTTGTGCTAACCTTGAACTCCTCCCTCCCCTCTGCAGGCTCTTGATTGCGGGGACTAACTCCTCCGACCTTCAGCAGATCCTGAGCCTACTCGAATCCAACAAAGACTTGCTGTTGACTAGCTCATACCTGTCTGATTCTGGTTCTACTGGGGAGCATACAAAATCCCTAGTCACACAGTATTTGAATGCCACTGGCAATCGCTGGTGCAGCTGGAGTGTGAGTACCATGCTGGTGGGAAAGGGGGCAGATGGGAGAAGAAAGGGTTGTTGGGAGACAGAGGCAGAGGTGGGTTATGGGGCTCACTGGAGTGTCTCTCCCTGTAGTTGTCTCAGGCAAGGCTCCTGACTTCCTTCTTGCCGGCTCAACTTCTCCGACTCTACCAGCTGATGCTCTTCACCCTGCCAGGGACCCCTGTTTTCAGCTACGGGGATGAGATTGGCCTGGATGCAGCTGCCCTTCCTGGACAG
>TEAD4	chr16	88718347	88729495	-
TGGGACCATGGCCTCGGAGAAGCCGCTGGCGGCAGTCACTTGTACAGCGCCGGTCAACATCGCGGTCATCAAGTACTGTGAGTGCCGCGGGCCGGCCTGGGACGGGGATGGCCGGGAGCGAGGCCGGGTACGCGGGGGTCGCGCGCTGATTCGGCGGCGCGCTCCGTCCTGCCCTCCCAGGGCCTCGACAGACGGGGAAACTGAGGCTCAGGGAGGGGCGCGGCGGTGGTCGGGCGGGGCCGCGCGCTCCTTCGCGTGACAAGCTCGGCGCCACCCGTTCCCCCGCGACGGCTGCCGCCCCTGCAGGGTCGCCCGGCGCCTGCCCATTAGCGATTACCGAACTATCGAAATCATCAATCATCGATTCCCATGAATCGTAAGAATCCGCCGTGGTGGTGCGCGTTTGTGGCTCCAGCTACTCGGGAGGCTGAGGCGGGAGGATGGCCAGAGCCCGGGAGGTCGAGGCTGCAGTGAGCGGAAATCGCGCCACTGCTCCCCCAGCCCGAGACCCTGTGTCCCTCCCTCGCCCCGTTTCTCCCAGCGGTAACCTCCAAGGAGCGGTAATGGGGGGCCCGCAGGCCCACATCCGTGCCGGGGAGGCCGGTCCGCACCTGTGCGTTCACAGCCCCGCCCCTCCCCTCGCGCCGGGGTTACCTGGCCGCCACTGACCACTCATTTCTGTAACGTCATTTCAAAATGTTCTGAAACTGGAATCGCAGTTATGTGGCCCACCCAGTATCTTTTGAGTTTGGCTTATTTCATTCAGCATAGAATGTGGACGTGCCCCGGGATTGTATCAGTGCTTTGCCCCTCTGTTGCTGAGCCAGTCCGTGGAATCCATGGACCACCCTCTCTCTAGCCAAGGCCTCACCCCGCAAAGAGCATCTAACGTTTTCTTTCTTTCTTTCTTTTCTTTCCAGAAGCCGCCACCACGACTGGCTAATTTTTTTGTGTTTCCCTTACCAATAAAGCTGCCATAAAATGTTGTATACAGGTTTTTGTGTGAACATACATTTCCATTCTTCTGGGATAAATGCCCAGGAGTGCGGTTGCTGGGTCAGATGGTAGATATATATATATGCCTCTCTGTCTCTCTCTCTCTTTCTATGTATATATGTATGTTTGTGTGTGTGTATATATATATACACCTGTATAGATATATGTGTGTGTATATGTATACACCTATATAGATGTATGTGTGTGTATATATACATATATATATTATATATATACTTTTTTTTTTTAAAGAAACTGTCTAATTGTTTTTCAGAGTGGCTGGGCCATTTTGCATCCCTACGGTGATGCAGATTTTCCGCATCCTCACCAGCATTTGGTGGAGTTGCTGTTTTTCATTTTAGCCGCGTCCTGGTAGGGATGTGCTGGCAGGGTGCTGTGGTCCTCATTCGCGTTTCCCTGTTGGCCAGTGACGTGGAGCATCTTTCTTTGTGCTTATTTGCCATCTGTGGGTTTTCTTGGTGAAATCTCTCTTCATATTCTGTGTCCACGCTCGAACTGGATGGTTTGCTTTTTTACTATAAGTTTGGAGAGTTCATTACACATTCTAGGCTGGGCACGCTGGCTCAAGCCTGTAATCCCAGCACTTGGGGAGGCTGAGGTGGGCGGATCACCTGAGGTCAGGAGTTTGAGACCAGCTTGGCCAACATGGTGAAACCCCCGTCTCTACTGAAAAAAAATAAAATATGTATTCTAGATATTAGTCTCCTGTTGGACATGTGGTTTGCAGGTATTGTCTCCCAAACTAGCTAATCTTTTTGTCCTCTTAACAAAGAGCCAGTTTTTCATTTTAAAGAAGTTCAGTGTATCAATGTTGATGTCAAGTCTAAGACCTCTTTGCTTAGCCCTATGTCCTGAAGATTGTCTGCTTTCCTCCAAGTTGTACAGGATTGCCTTTTATATTTAAGTCTGTGATCCAAGGTTGTCCAGTTAGCCCAGAAAGGCTATCCTTCCTCTATTGAATTGCTTTTGCACTTTTGTAAAAAAAAAAATCAGCTGGGCATGTTTGTGTGGGTCTATTTCTGGATTTTCTCTTCTGCTATTTTTTTTTTTTTTTTTTTTTTTTTTGAGACAGAGTCTTGCTCTGTCACCCAGGCTGGAGTGCAGTGGCACAATCTTGGCTCACTGTAACCTCCGCCTCCTGGGTTCAAGCAATTCTCCTGCCTTAGTCTTCTGAGTATTTGGGACTACATGCACGTGCCACCACACTTGGCTAATTTTTGTATTTTTAGTAGAGATGGGGTTTCACCGTGTTAGCCAGGCTGGTCTGAAGCTCCTGACCTCGTGATCTGCCCACCTCAGCCTCCCAAAGTGCTGGGATTACAGGTGTGAGCCACCGCGTCTGGCCTTTTATTTTTATTTTTTATATTTATTTATTTTATATTTATATTTTTATATTTATTTGTATTACTTTTATATTTATTTTTTTGAGACAGACTGTCACTGCGACACCCAGGCTGGAGTGCAATGGCGTGATCTCGGCTCACTGCAACCTCCGCTTCCCGGGTTCAACCGATTCTCCTGCCTCAGCCTCTCGAGTAGCTGGGACTACAGGTGTGCGCCACCACACCTGGCTAATTTTTGTACTTTTAGTGGAGACGGGGTTTTGCCATATTGGCCAGGCTGGTCTTAAACTCCTGACCTCAAGTGATCTGCCTGCTTCGGCCTCCCAAAGTGCTGGGATCGTAGGTGTGAGCCACTGAGGCTCACCAACAGTGATATTTATGGAAACGTGTCCATTTTCTTGTAACGTTCAGAGACTCTGGTCTTCTTTAAACCTTACGTTTGAGCTGGTTTTTGATAGCGCGCTGGTGGAGGAGGGGGTGCTGGCTCAAGATAAGGAGGCAGAAGTCCAGGTTCCCCTCCCCACCAACGCTGTCCCATCCCCACCAGGCCCTCAGGAATTCCTGAGTGTCTGCTTGGCCTCTGACAAGAGCCGGCAGGTCAGGGGAGTCCAGTCTCCCGTGTGCTCTCCAATGACTCCTGGGGAGGTGAAAGTCCCCACTCCTTCAGGGAGGGAAAGGGGGCGGGGCACTGTTCCAGCCTGGAGTGTGGGAGGGATCTGTTTCTTTTTTTCTTTTCTTTTTTTTTTTTTTTGAGAAAGGGTCTCCCTCTGTTGCCAGGCTGGAGTAAGGCTGGAGTGCAGTGGTGCCATCTCGGCTCAGTGCAACCTCCGCCTCCCAGGTTCAAGCGATTTTCCCGCCTCAGCCTCCTGAGTAGCTGGGATAACAGGCGTGCGTCACTACAGCCTGGCTAATTTTTGTATTTTTAGTAGAGATGGGGTTTCACCATATTGGTCAGGTTGGTCTCAAACTCCCGACCTCAGGTGATCTGCCCACCTCGACCTCCCAAAGTGCTGGGATTACAGGCGTGAGCCACCGCGCCCGGCCAGGAGTCTGTTTCTGTGTTGCTAGGCTGCCCTTCCTGGTCCTGCTAGGGAGGGCTGGCTTTGGTTGGCAGTTCCAGCTTCTGCAGGGCTAGGTCTAGGGCAAGCAGAAAAGAAAGCCCCGGGCTCCCCCTGCACTGTCCCACAGCCGCCCTCTGTCACCCGTGAGAGTCTCACCTGTGATGTCCAGGGTCTCAGTTGTCCCCAGTGGGAGGAAGCGGGAGAAGTCCCCTGGCCCACCTTCCTGAAAGCAGAGGTTCGCCCGGCCTGTCAGGGCAGCGGCGTCCGCCTGCAAGGGGGGCCGCTCAGTGCTGTGCGTGAAAGAGCCTCGCGAGCTGCAGGGCGTGGTTCTCTGCCAGGTGTCCGCGTTTATCACCCCTGGAACTGTCCGCCATCCTCAGAGACCTCCCCTCGCACAAAACCGAGCAGATGGTGTGCTTAGCGAAGCCGCCGTGGAATAAGACTTCAGCTGAAGCACCACGCAGCGCTCCCAGGGCAAACGTTTCCTTTCGGGCTTTCTGGAAGTTTGATTTCACGTGCTGTCCCATGGCCGTGCTGGGCAGAAAGGGGTTTATCCTGGATGTTCCTGGGGCATATGAGCAGTGAGATGTGAGGAGTTCTCAGAGCTGGGCTCCTTTTGTTTGGGAAGGTGGAGGGGAGGCAGGCCGCGGTGGGAGCGATCCGCACCTGGGCACTCACGGATGCTGGAGTAGAAGCGATGAAGGAATGGGGAGCGGGGACGGAGGTTGGCTGGCCTCCAGCTCTGCTCTGGGAGCCTGAGCTCAGTGGGGTGGGAGCAGTTCTTGCAGGCCGGGGTCTGGCAGGAGGAGGGGCACACAGGTTGTGCGGTGAGAGACGGGACTGAGGCGGATGGGGGCCGTGGGTGGGGGGTGGGGGCACCTGTGGGGAACACTGGGGGAGGGTGGGCCGGGAAGCCCACCGGCCTGGCCCTGGCTGTTCATTACAGGGGGCAAGCGCGATGAAGAGCTGGTTCTGCCCATCAACTCCTCCCTGAGCGTCACTCTGCACCAGGACCAGGTATGTGTGGACTGACGACTAAACACCACAGTGCCATTTCCAGAACATTTGTAGAACAGTTGGTACCCGTTGGGTATGGTGGCTCACATCTGCAATCCCAGCACTTGGGGAGAGTCTCTTGAGCCCAGGCATTGGAGACCACAGTGAACCATGATCGCACCACTGCACTCCAGCCTGGGTGACAGAGTGAGACCCTGTCTCTGAAACAAAAAAAAAATTGGTACTTTTTTACCTAAAGGCTAGGATGAGATGGCCTAGCGACGACTCCCAGCCAGCACGCAGTGTCTGTTCCATCTCCCAGTATTAGGAGAGCTGAGCACAGCACACATGTGCCCCCAGGTCTCGTCACACATGCGCACACCGTGCCCCAGGGGCTCCCCTGGGAGTCCCCGTCTCTTTATTCAGGATAAGGCCTGGTTGCTCCACAAGGTGTGGCCCACGCTTTCATCCCCCACGGGCTTCCCCACTGCCCAGCTGAGACTGGCCTTTCCCCCCCTGCCCTCAGCAGGGCTGACCTTGCTCGAGTGGGCAGCCATGAGGCTCTCTCAGTAGAAAGGGGTACCTGGCTGGCATCGGTCCTCAATGCTGGCCTCTGAGGTGGCCCTGGGTTTCCTTTTCAGTTAAAAACCACCACAACAGCCGTCATCAGCAAGGACTTCACCGAGGACCGGATTTGGCTGAATGGCCGGGAGGAGGATGTGGGGCAGCCGCGGCTGCAGGCCTGCCTGCGGGAGAGTGAGCTGGGGTCCCCATAAGCCCATCCCTCCCTGTTGTCAGCAGGGTCCGAGCATCCAGAAAGTGCTTCTGCCTCTGTGCCCCTCCTGAGGCAGCAGGCGGGGTGGCTGGGAACCAGACATGCCCGCTGGGCCGCCAGCTCCAGGGCAGTGGCCCACCTCAATGACCAGCTGGGCTTGGGTCAGTCTGGGGTTTTCCCGGGTAAGAAACTCTCCACGAGGAGTCTGGCAGGCAGAGGCCTGGTGTTCAGCTGTGACCCCGGGCAGGTGGGCAGGAGCAGGGCGGGCAGGGTGCTGACGGCTGGGCCACACGCTGTCTCATTGTCTCTGCAGTCCGCTGCCTGGCCCGGAAGCGGAGGAACTCACGGGATGGGGACCCGCTGCCCTCCAGCCTCAGCTGCAAGGTGCACGTGGCATCGGTGAACAACTTCCCCACGGCTGCGGGCCTGGCCTCCTCAGCGGCGGGCTATGCCTGCCTAGGTGGGTGCCCACAGAGACCCGCAGGGGTTCTGGGCTGTGGGCGCAGGAGCCACTTCATGCTCTTCCCGGGTCAGGGAGCCCACTGCTGGGCGTGGCTAAAAGAGCATCCCCTCACCCCAGGCCTCCCTGGCCTCTCTGGAGTTGTTCAGTCTCTTCCCAGAGCACATCTGAACATTTTCATCTTCCAGTTGCAGCTGGCGTGGGGCTCTCGCCTGTAATCCCAGTACTTAAGAGGCTGATGGGGGAGAAGCACTGTAGGCCAGGAGTTCAAGACCAGCCTGGGCAACATAGTGAGACCCCCCCCCATCTCTACAAAAAATAAAAAAATCTTCCCGTTGCTGTATGTGGAGCCCCTCTAGATTGTCAGTGATAGAAACCACTTCAAACTGGCTCAGCCCTAAAATAGCGATGATTTTGTGGCTCACGTAACTGAGGATTCCAATGGGCACAGCTGGTTGCAGGCCCCGCTGGACCCAGCTCTCTGCTGGCCCCAGGCCACTTGCTGGCAGCTTCCCACCCACTGTCAGAGCCTGTCCCCCCGGTGGTGGTCTCACACCATCTTCACCCCTCAACTCCAGGGGTGACGCTTCCTGGCCCACCTGGGCTCCTGCGCCTTCCCTGAACCACCCTCGGTGACCAGGGTGGGTGACCAGACCTGGAGGTGGGGTTGCCCTGCTGGAGCCCTGTGGGAGGAGGGGAGAAGGTGGCTCCCGTGCTGGGTGGGCAGGGGGCGCGTCTTGTGGAGTCCAGCTCTGTCCTGGCATCGGTCCCTGCCCCACACAGCCTTAAAATTCCTTCCCACCCTCAAAGCCCAGCTTGGGTGTCCTCGGGGGCCTTTCTCCCGCCTTCCATGGGGCTTCCTGCTCTGCCGCAGGTACCTTTTGTTGCCCTTGTCGCGGGCCGCAAGCTCTGCAGGCCGTGAACAGAGAGTGTCCGAGAGTGGAACTAGCGGAGGTGGGGGACAGACGGCTGGGCCGGTGAATGCTGGCCTCAAAGGCTGATGGCCCAGAAGCCCTGTCATCTGGAAATCCCCATTTGCCGTGGGGTGTGGGACGTTCCTGGGGCGGTGAGCTGTCAGGGAGCACAGCGCAGGCAGCTCTGAGGACCCTCCCTGAATCCGCATGCCTGCAGCCTACACCCTGGCCCGTGTCTACGGCGTGGAGAGTGACCTCTCAGAAGTGGCTCGCCGGGGCTCAGGCAGCGCCTGCCGGAGCCTGTATGGGGGCTTTGTGGAGTGGCAGATGGGAGAGCAGGCCGACGGGAAGGACAGCATCGCTCGGCAAGTGGCCCCCGAGTCACACTGGCCTGAACTCCGCGTGCTCATCCTTGTGGTGAGTGGGGTGGGGCGGGTGGAGCAGCAGCCCGGTGGCCTCTGTCCCTAGTCAGGGCTGCTGCCGGGAGCAGGAGCGAAGGCGTCCATCCAGGCTTTGCTTGGCTCCTGGGGTCAGCGGGGGCTGAAGGAACAGAAGCGTGGTTGAGTGCTCAGGAACCGCTCCCATGCGGCGGGCGCCACCACCCGCTGGGATCTGGAAGTTGCCCCTGCGTCACCCCTGCTGTGGCCGGGAGGCCTCTGTGGTCAGGCAGGTGGCACTGACTCCCACCCCCGCTGCCTGCATTGGCTGAGGGAGGGCCGAGTGTTTGAGGCTGAGGTCCTTGGGGCTGGCCCCCTGCAGGGTGTGGCCCAGGCTGTCTCTCCCTCGTGCAGGTGAGCGCTGAGAAGAAGCTGACAGGCAGTACCGTGGGCATGCGGGCCAGTGTGGAGACCAGCCCCCTGCTTCGGGTAAGGCCAGGAGCGGGTGGTCCCGGGGCCCTGGGAGTCACGCTTGTGCCCGGCTCTGCCCTCAGCCTCTGTCTGGGCCCGAGTGTTCTCACACCTGCGGCAGCCCCGCCAAGACCACGTGCAGGAGCCAAATGCAGAGATGGGGCTCGAGCCGGGCCTCCAACCCCGGAGTCTCTCCTCGAACCCTCTGCTGTCGAGACCCCCAGCGGCTCCATGGGAAACACCCTGTGCCTTGCAGTTCCGGGCCGAGTCCGTGGTGCCCGCGCGCATGGCGGAGATGGCCCGCTGCATCCGGGAGCGAGACTTCCCCAGCTTCGCCCAGCTGACCATGAAGGACAGCAACCAGTTCCACGCCACCTGCCTCGACACCTTCCCGCCCATCTCTTACCTCAATGCCATCTCCTGGCGCATCATCCACCTGGTGCACCGCTTCAACGCCCACCACGGGGACACCAAGGTGACGCGGGCCGGGAGGGCAGAGGCTGCGCTCGCGCTGTAGCGCGTGTCTAGGCTTGTGCTGCCGTGGAGACGGCCCCGGGGCTCGCGTGCAGGGCAATCTGTGTCTGAAAGCTCCACCCTGCTGTGTGCGAAGCTCACTGACCATCTGGGTTCTTCTGTTTCATTTTGTTTCTTGACTTGCCCGGGTCACGGCCCCACCACCTTCTTCCTGGGTTCACAGGCAGACGTGTCAAGTACCAGGCACTTGGGGTCACAGCTCCACTCCAGTGTGGCCCTGAGGGCCTAGACTGAGCTCTTGGAGAGCCCAAGGCCGCCTGGCAGACCAGAGGGTTGGGGAGACAAGGGTCAGGCACCACGTGAATAGCCAGGGTGACTGCTGTGGGTTCCAGGTGGCGTACACCTTTGACGCGGGCCCCAATGCCGTGATCTTCACCCTGGACGACACTGTGGCTGAGTTTGTGGCTGCTGTGTGGCACGGCTTTCCCCCAGGCTCGAATGGAGACACGTGAGTGTGGACCCCGCCCCTCCTCCTTTTTGGGAGATGGTGCCAGGAACTCTGGTCGGAAGAGACGGAGGCACCTGAAGGCTGTGGCGCTGAGACAGGGAGTCCCAGGGCAGGCAGCAGTCCCCCGAGTGTGGGAGCCACGGGCAGGGTGTCCCCATAGAGCCATCCCACAGCCCACGTCCACAGGGAAGAAAGAGAGGCCGCTCACGCGTGTGTGAGCAACGCCCAGGGTCTCCCACCTCCTGAGTGACAGCGTCCCCTGCAGCTCGGGACCCCGCAGGCTCTTATTCTATAGAACAGTGGCTTAGGAAACACGCCTGCACTCCCAGATGTGTGCGTAAGTGTCCGACATTTTGAAGGAAAGGAGTCAAAGCCCCTGATTTCCTTCTTACTGAAGCGAGTTAGAGCCAGTCAAGGCGGCCGGGTGTTGACCCCGCCCCGGCAGTTGGGTGTCTTTTCTTGGGTGGGGTCCGGCAGCTGCATCTTGGCGCCACAGAGCCCCCATGTACGCCCTCCTCGGTGCACAGCTTGGCCCTGAACCGCCTCTTCCCCTGCGCTGCTCTGTGGGGGTGCCACAGAGCCCCCATGTACGCCCTCCTCGGTGCACAGCTTGGCCCAGCCTCCTTACGCCCCGGGGCTGTTGATTTCTTCCCTCCCGTGTTTTCATGGTGTCTTATTCTCAATGTGAGAGGCGCCTCCCATTTAAGGGTGTCTGGAAGCGTGTGGGGATGTGCGTCTGTCCCGGGTGGGAGCAATAACACCTTCTAATGGTCAGGGGCCTGCCCTGTGGGGTGGACTCAGACCCACACCCCAGGACTGCCCGCCTGGGAAGCACCAGGCTCGTGGCTGCTGCTCCGGGTGGGGCTTGCAGGCTTCCGCTGTTCTGCAGAACACGGTGACGAACGCACCAGCTTGAATTGGGCGCTTCCCTGAGCTGTTACCCCATGGGGCTTGGCAGCACCCTTGGCCAGATGTGGGTCCAGCCTGGGCATAGCTGTTTACCACATAACCTAAAATTTCCTGTCTCAGCCATTCGAGAGCATATAATCCTGCGGTGTTGAGGACATTCACAGGGTCATGTGAGCACCACCTCAAGCCACCTCCTTAACTTTTTCATCACCCCTAAAAGAAACCTGTCCCCACAGCAGCCACCTGCCGTCTCCCCCTCCCTGAGCCCTGACGGCCAGGAATGCACTTCCCATCTCTGGACTTGCCTGTTGTAGACTGTTGTAGACGCTTAGAGAAACGGATGCATTCACCGTGCCCCTGCCCTGCTTTTCCAGGTTTCTGAAGGGGCTGCAGGTGAGGCCGGCCCCTCTCTCAGCTGAGCTTCAGGCTGCGCTGGCCATGGAGCCGACCCCCGGTGGGGTCAAATACATCATTGTCACTCAGGTGAGGCCTGGGGCTCACCCAGTACCCCGGGGTTTCCTTTCCTGCCAGGGGGGCCCGCCCAGCCCCCAGGGCCCTTAAAGGCTAAGCGCGGCTCCCTGTCCCTACCGTGTCTCAGGCAGGAAGCCAGAACGCCTTTGTCCATTCATTTGCTCTCAAAGTGGACATTACAGGCCACTGGTGATGCTCAGAGCAGCAGGGCTGCGCTGAGGGTGGGAGGGTGAGTCTGACACAGGCTCCCAGGGAGACAGGTGGGGAGTATCAGACCCTTGAATAGGGAGCGCCTGGGGTGGGGGCTGCTGGGGTCCCTGGGACCCCCCCACCCCAACCACCCCAGCAGACCGGAGTTCCTGCCCTCTGACCTGCTCCGAGGGCCAAGCTTGCATCCAGTGATCACGGCCGCCCAAGCCATTGCCGCCACCTTCCTCTCAGGGGCTGCCTGTTCCCAGGCTCTGTGGTTCTCTGTCCCCCCTGTGACAGAAGCAGTGCCCAGGGCAGGGGGCTCGCAGCTGGCAGGGGCGGCTGTGCCTGCAGGAGCTGCGTGTGGGTGTCACCACTCAGGCGCTTTACCTTCTGACCAGGACCCACAGGAAGGGCGGGGGCACACCGCTACCCTCCTGTGTCCGGCCCTACAGATGCTGGGCACAGGATGAGGCGCTGCCATTCCTGGTGACCTGACATGGATTTCTATCCCCAGGTGGGGCCAGGGCCTCAAATCCTGGATGACCCCTGCGCCCACCTCCTGGGTCCTGACGGCCTGCCGAAGCCAGCTGCCTGACTGCCTCAGCAGGGACCGCATGCCGCTTGGAGAAGGGGTGGCCTCGCCGGAGCTAGGGAGCGGATGTGGTGGGCTGGCCGGACTCCTGGGACATGTGGGTGGTGGCTTGACCCCGGGCCCATGGGCAGCTTGCTGTGGGGCAGTGCAGGGAGTCCTGCGGCCGCCCAGGTGTCAGGAGAGGTCCCCGCCGAGTGCTTCAGCTGCCCTAAGCTGCACCAGCGCTTTGCCAAGATGGGATGGGGAGGGGGTATGAGAACTGGCAGAGCCTCGGTGCAGCAGGGCTGAAGGGCTTTCTCACCCCAGCTCTGGCTATGCCCAGTTCTCTGAGAAAGGAGCTCAGTGGGGAGGTGGTCCCTCCAGCGGACCAGGGAAGGGGTCACCGTGCTGGGAGCAGCCTCCTTGGGCCTCAGGAAACCACCAAGTGCCTCGGATGGTGGCTGCCCACGGCGCTTCTGCTGAGACCCTGCCCCCGGCCCAGGTGTCTCGGAGGGTGGCTGCCCACGGCCTGGGTGTGGCTGGAATGGTGGCAGGAGTGGGCACCAGTGCGGCCCCGGTGGCCATGGGGAATAAACCAGCATTGCTGCC
>ZNF263	chr5	176333011	176378578	-
AGACCCAGCTAAGTTCCTCTGAAACTTTTGACCTTGAAAGAGAAGTCTCTCCAGGTAGCAGAGATATCTTGGATGGAGTCAGAATAATAATGGCAGATAAGGAGGTGAATATTTTCCTCTATATTTTTTCTCAGTGGTTTCTTTCCGTTGGCAGTCCTCTCTCTGATGCAACGTTGACATTGGCTGAAAAGATTTAGGTGGCAGGGGGTTTTAGTTTTGGGGGCCCTTATGTTAGGGAGAGATTTTTATAGTTAAGATTAGTTCAGCATTGTTTCTAAAAATAACAGTAGTTACCATTTCTTGAGTACTTTTGTATGCATTATTATTTCTATTAGAGATGGGGAAACAGAGGCTTAGGATGTTTAATTTGCTCTAAATCATACTACTAATAATGGTAGAAATATAATTTGAACACGGGTTTGAATCCAAAGTTACAGGGCATTTTTTATTATGTACCAATAAGTAACAGAGACAAACAGTCTTGGAAAAAATTACTATATTTATATTATGATGTATACATAACTTCCAGCCCTAATTTGATCAGAAATGCAAAGTCAAGATAGCTGTCTGATAAAATAAATCTATTTGCATCATTACCTTTCCTCACTTTACATATCTGGCAGTAACCATAAAGCTGATTGATACAGGTTCATACTTCTGATTAAGATTCTCGGTGTGTATATTTTTCCTTTTCTTTTCTTTTTTTTGGGATGGAGTTTCACTCTGTTGCCCAGGCTGCAGTGGCAGTGGCACGATCTCGGCTCACTGCAACCTCTGCCTTCCTGGTCCAAGTGTTTCTCCTGCCTCAGCCACCCGAGTAGCTGGGATTACAGGTGCACGACACCATGCTCAGCTAATTTTTATATTTTTAGTAGAGACGGGGTTTCACCACGTTGGCCAGGCTGGTATTGAACTCCTGACCTCAAGTGATCTGCCCACCTTAGCCTCCCAAAGTGCTGGGATTACAGGCGTGAGCCACCGCGCCCGGTCCTCAGTATGTATTTTTAATGTTGAGTCTAACAAAACAGTTTACCTGGAATTCCTTTAAAAATTTTTAAATCTTAAAAATCTGTTGCTGTCACAAGCAACCTGAGAGCCAAATTCCTCAGTAGAAATAAAGATTTTGGTTACATTGGTGTATACTTTCTTATCCTGCGCACTGTAAGAAAGGTTCCTTTTTGGCCGGGCGCAGTGGCTCATGCCTGTAATCCGAGCACTTTGGGAGGGTGAGGCAGGTGGATCACGAGGTCAAGAGATTGAGACCATCCTGGCCAACATGGTGAAACCATGTCTCTACTAAAAATACAAAAATTAGCTGGGCGTGGTGGTGCGCATCTGTAGTCTCAGCTATTTGGGAGGCTGAGGCAGGAGAATGGCTTGAACCTGGGAGTCGGAGGTTGCAGTGAGCTGAGATCGCGCCACTGCACTCCAGCCTGGCAACAGAGCAAGACTCCGTCTCAAAAAAAAAAAAAAAAAAGAAAGGTTCCTTTTTATATTCTGGAATTTTGTATTTTTTCTCCTCGAGACAAAGTCTTGCTCTTGTCTGCCAGGCTGGAGTGCAGTGGTGCGATCTCGGCTCACTGCAATCTCCACCTCCCGGAGTTTTAGTGATTCTCATGCCTCAGCCTCCCAAGTAACTAGGATTACAGGTGCCCGCCACCATGCCCAGCTAATTTTTGTATTTTAGTAGAGATGGGATTTTACCCTGATGGCCAGGCTGGTCTCAAACTCCTGACCTCAGGTGATCCACTAGGCCTCCCAAAGTGCTGGGATTACAGGCGTGAGCCACTGTGCCCGGCCTGGGATTTTTAAAAAAGTTTTTACAATAGAAGTTAGATCCTCTCCCTGGTCTCTGCGCTGCAGGTAACTGGGTAAATATTCTGCCTTCATGAATCATGCACACTGCCTGGTTCTCTGGAACCTGATCTGTCACAATTGACCAAGATTCCCTAATGCCAGTGGTGGTAGGAAAGATGATGACACTCCCTGCTGCAGAGTGACTGACGACAGATCCTGCTCCATAATGTCAAAATGGCCTCTGGATTGTTTTCTCAGGAAGAAACAGAATCTTCTAAATGGGAATGAGGGAATAGAATATTATTACCATAGTCATCCTAACATACAGAAGAAGCCCTTAGTTAAGGCTGATTTCATACCCATCCATGACTGCAGACGAGACTGTTCTTTGGGTCAAAGAGCATGAACCCTGTTTAGAATTTATGGTGTACACGTCTGTGCTACTATATATCAAATAGATGGAATCATAATAGCCTTTCTCACATTGAATGTCCTCTTTTTGGTGTTGCTGTTTGCTGATATCTGTGGATGTCTCTAAACAGTCTTAGAAGTTTGCATTAAAAGGGTGCAGCACACCAACATGGCACATGTATACATATGTAACAAACCTGCACATTGTGCACATGTACCCTAAAACTTAAAGTATAATAATAATAAAATTTAAAAAAATAAATAAATAAATTTTTTTAAAAAGGGGAAAACTGGAGTTTTAACTACTAGACCAAGATTACACATTAAAAGAATGACTACATAAATAAATATAGTAGGAAAATATTTTAAAAAAAAGTTTCCATTAAAAGAAGTTAGATATACTGTAGATTTTAAATCATGTACTAGTTACAAGTCACTTATTAGACAGAATGGAACATTTTATGTGCACAAAGATAGTATAAAGGGTGTGGACTCTTGCCATTGGGATCTGTGTAGGTCATTTGTCCTAAAATTTCTTGTTTACTGGAAGGTGATATGGTGTAGTACAAGGAGCTCGAGCATTGCAATTAGAAGACATGGCTTTAAATCCCAGCTCCACCATGTTTTGAATGTTGTGCAAATTAATCACTTTACTCATTCACTAGGCAGCTATTTATAGTTTGTATACTTTGTGCCAGTCATTGTTTTAGACTCTTGGGATACAAAGATAAATAAGAAAAACAGTCCCTGCACTCAGAGGGTTCTGGTAAGGGAGGAGACAGACATATAAACAGATAATTATAATGTGGTCTGACAAAGGTAATGATGGATTCCTAGGGCATTAAGGAAGCACAGAAGAGAAATGCTTTTCTGAATTTCAGTTTTTCATATGTAAAATGGAGGCAGAAATACCTATTTTACTCTGTTGGTTTGCAGGTGAAATTAGATAAAGAATATAAAACGTGGTAGAGATTTGTCACAAGTAGAAGTATCATGTGGAAAGTCATATTATTTTACTGCTTTGTAATATATTACTGTTTATTAGTTTACTAATGACAGAGAATTGCTCAATAGTATTTGAGGTATTTGGAAGTACCCATGGCATAACTGTATGTAGTCCCTCTTGATTTCTGACAATAGTCAACTTTCTTTGGAAATAGTGTTTCTGAATATCTTGCCTGAGAGTTTCCCTTAGTTGGAGTCTTAGATAAATATCCTATTCTCAGAGGAGCTAATAGAAGTTATTCAGAGTCCTCCAGAGCTAGTTTAGTCAGTTAAGTTTTTCAGTAAACTATGTTAAGAGTCGTGTGGTGAGAAGGGGAAGATCCAGAACAAGGAGGTTTCTAAGCTACACATAATTGGGTGGGGGAGGGATGGAGAGTTTGATTTGCAGGACATGCTTTTGTTTTCACTGGGTTCATTTCTCTTGAAGTGAGGTGTATTTTTTTTTTTTTGAAGTCTGAAGTTAAGGACCAACAACCTTTAAGATGTCGAGATTCAGTATCTAAGTACCTCTTTTGAAAAATAGTTGTATAATTTTTTTTTTTTTCTTTTGAGATGGAGTCTCACCCTGTTGCCTAGGCTGGAGTGCAGTGGCGCAATCTCGGCTCTGCAAGCTCCACCTCCCGGGTTCACATCATTCTCCTGCCTCAGCCTCCCGAGTAGCTGGGATTACAGGCGCCCACCACCACGCCTGGCTAATTTTTTGTGTTTTTAGTAGAGATGGGGTTTCACCGTGTTAGCCAGGATGGTCTCCATCTCCTGACCTCATGATCCACCCGCCTTGGCCTCCCAAAGTGCTGGGATTACAGGCGTGAGCCACCGTGCCTGGCCGAAAAATAGTTGTATAATATTTTAAAAGAAGTAGAAGGCGAGCGGGGAGGGATAGCATTAGGAGATACACCTAATGTAAATGATGAGTTAATGGGTGCAGCACACCAACATGGCACATGTATACATATGTAACAAACCAGCACATTGTGCACATGTACCCTAGAACTTAAAAAATATATATATATAAAAGAAGTAGAAGCAACTCTGCAAAGAAATCCCTGACTGCATGGTCCTAATAAAAGCTGCTTTGCTTGCCTTTTTCCCCCTTGAGGTTCTTCCCTAGTAGTTAATACTTAAATAGACTTTTTAAATGATGCTGGGAAAAAATACCTTATTTTAACATAAAAATGTTCAGAAACCTTCAGGGTTGCCTATGAACAGTGGTTGGAAGTGGGCTTATATTCATAATAAGACAAGTGACTACTCCCTCTTGAATACATTAATAGTTAAAGGTACATTCTCTGCATTGTATAGAGCTGTGGTGAATACAAAGGAGTATAGTGCTCAATGTGGGCACCAGTGACACATTTGCGTCATGTAACATTTCTGTGCTTAGTGAACTTTAGAAGGCCAAGTAACTGCCCATTCACCACCAACTTTAAGTAATTAAAGACTACTTGCAAATTTTAGGGTATATTGATCCCCTTTACCCCCCTGCCATCCTTCTGCTCAAATGGCTTTGCTATTTGTCTTTTCTTTTTTGAGGCCGGGTCTCCCTCTGTTGCCTAGGCTGGAGTGCAGTGGTAGGATCTCGGCTCACTGGAACCTCCACCTCTTGGGTTCAAGCGATTATCCTGCCTCAACCACCTAAGTAGCTGGGACTACAGACATGCGCCACCACCCCTGGCTAATTTTTGTATTTTCAGTAGAGACAGGGTTTTGCCACATTAGCCAGGCTGGTCTCAAACTCTTGACCTCAAGTGATCCATTCGGCTTGGCCTCCCAAAGTGCTGGGATTATAAGCGTGAGCCATCGCACCTGGTGATTTTTCTTTTGTTTTCTTTTCTTTCTTTCCTTTTTTTTTGGAGGCAGAGTTTTGCTCTGTCACCCAGGCTGGAGTGCAGTGGCGGGATCTCGGCTCACTGCAGCCTCCGCCTCCCAGGTTTAAGTGATTCTCCTGCCTCAGCCTCCTGAATAGCTGGGATTATAGGTGCGTGCCACCACGCCCAGCTAATTTTTGTATTTTCAGTAGAGATGGGGTTTCGCTATGTTGGTCAGGGTGGTTTTGAACTCCTGGCCTCCTGTGATCTGCCTGCCTTTATTGTGGGATCTGGCCAGCAGCCCGCAATGCATCGGGGCTCTCTCTTTGTTCCTAGGCAGATCGGCAGGTTGAGAAATAATAGACACACACAAGATAGTGAAAGCTGGGTCCGGGGCGGGTCACTGCCTTCTGGTCCTGGGGTGCCAACAATGCACTGAATATACCAGCATTTATTATTAAGTTTAGTGAGGGCAGGGGTAGGTTAGTGAGGGATTTAGGGCCATTTGATTATGAGGTGAGATGGTCACATGGGGATGAAGTAATTCTTTAACATAACATTTGTATGTAGAAGTACAGTACATTTCTATGTAGAAGTATAGTATACAGAGATAAGAATTTACAATATAGTATGTTCCTCAGTAATTTCTAACAGAGCCTTAAAACAGAAACACAATCTTTCCATAACCTATGATTAGCAAGATATTAATCAGCAGTAACAATTGCAACAAAAGCTGGTTACAAACAATCCATGGAAACAGGACGTGAAGCTAGACAACTGGTTAGACCAGAAATTCTCAGAAGGGAGTATGGCTTAACCCTAAAGAGGCCTAGCGGAGCTGTGGCAAGATGAGGGCGTTTATAGCCCTATCTTATCCATATGGACAGGCGCCCACCCATGCGTCTGTTTATAGGCTCCCCACAAGGGTCGCATTCCATTCCCAGAGCTATGAACATCTTTTTCTGGGATAGGAATCTTGGTGATGTGAAACCTCCCTGACTGCACGTCCATTCATAGGCTCTCTACAGGGGGAAGCACATCACGCGCTGTTGACTCGTTCTAGCAGTCCAACCTGGCATTGTCTTTACACGATCCTGCGTGCAATTTTGTATTTACAATAATCAGGAGCATTTCATCTTTAATTCCATAGCAATAGTTTCAGGGAGTCTCCCTACATGCCTTGGCCTCCAAAGTGCTGGGATTACAGATGTGAGCCACTGTGCCTGGCCAGCTTTGCAATTTTTAAGCTTTACAACTTTTCGTTTTAAGATTTATGAACAGAGGAACCTGGATTTGTGAGGAGCTTAGTGATTAAATTTGGAAAACATAGCACCTAGAACTTCCAGACCCACTTGACTTTCCCCACCTTGTAGAGAAGAAGAATAAATAGAACCTGATAGTTTCTTAATTCCTTGCAGGATCCGCTTCCAGAAACAAGGTGGAATGGGAAGAGGCTTTTTATTTCTGCCACAACATGATAGAATGGAATTACTGAAGGTTTTGATGCCAAGTGGGCCTGGGTTTGTTCACTTAGTAACTTTGTGACCAGCAAGTTACTTTGCTTTTCCAAGCCTCAGTTTCCCCTTCTGTAATAGCAGAACTAGTGATACTTCTGTCCAGCGGCTTGTTGGGAGGGATGGATATGGAAAATGACTGGTGGAGCCTGCATAGTGTAAGAACTCAACCACTGTTAGTTCCTTTCTCATCTTTTAGGTTTTACGCCTTTAGAGTATGTCTTTTAATAAAAGGCAGGTGATGTTGAAAACAGGACATTTTCTGGCAGTTTGACTTGGTATTTAGATGGCCTGTTTTCATCTCTGCTGGATCACACTTATAAGCATTAGGTTTTAGAGATAGCCCCAACCTCTTACCCCAAAAGACCCAGTTGACTCAGAAGTCACATTTTCTATGCATTGAAGTTTTGGTCGTGTTTTGTTCTTGTATCAGAAGATATTTTATTTGTTTTCCTCATGTAGTAAGGTGTAATGACAGCCCGGGTGTCCCTTGCTTTAAATGTAAGCAGTAGCTATGCAGGATGTTTTCACATTGATTGGATAGGACATGCTGTCCTTTGAAGCAAGTGTTAGGCAGTAGTGCTGCAGTGCTCACACACACTGTTGAATTAATCACTGCAGAGTTCTTGGCTCTGATCAACCTGTGTAGGTAAAATAAAACTGCCTTTAAGAGATACCAGCAACTGTAGGAGAAATGATGACTACAAAACAGAGGAATAAGAGATAGGTTTAAGAGTGGCTTTGGCAGAATTGATTATTTTAACTAATGAATTATTTGGTGCTTCTTAAGTATGTAGATCTTAGTTTCCTCTTTCAATCCAGAAAGTCACAAATAAAACACAGGTCTTAGGTCTTATGGGTCTAAGTACAGACTTATGTTCTTAACTTAAATCCTAGTTGTGCTGTTTTTGGCTTAGAGCTCTTTTGTTTTCTAACTCCTTATGTCTTAAAGTCACTTACAGTAATAACAGTCCTTTTGTGAAATTGAAAATGTGTCCTTAAGGTGCTGTTGATATGCAAAATGTGAAACCCAGCAGGCACAGCACACTGATGCAATGAGGATTGTGCCTTACAATGTGGTAGAGATCAGTGCCCTCAAGTTTTTGAGGCAGATTCTAGTCCTTCATTTGAATCTCAACACTCCCACTTACTTGTTCTGTGACTTTGCAAATTGCTTTACTGTTTTACACAAGTACTTTTCTCACGTGTACAAAAGGAGTGTGCTAATAACTTTGTAAGATTAAATGAGTAATACATATAGAGTGTTTAATACATAGTTGTCAGTATAAATATACTTACATATAAATGAGTAATATATAAACTTACTGATAAACGAGTAATACATGTAGAGTGTTTAATACATAGTTGGCAGTATAAGGCACTGAATAAGTATTGACTCTATCAGTAGTATCTCTCAATCTTTACTCCTGAATTTGATAAGCTGTTGTTGTCTCTTTGAAAGTAAGTGAAATATGGGGTGGAGTCTCTTGCAGTTCGTTGTAGGGAATGATATGAACTAAAGCTGTTATGATTGCTGTTTGTCATGTTCTTCAGGTTGGTAACAAGGAAGATGCTGAGAAGGAAGTAGCTATTTCTACCTTCTCATCCAGTAACCAGGTATCCTGCCCGCTATGTGACCAATGCTTTCCACCCACAAAGATTGAACGACATGCCATGTACTGCAATGGTCTGATGGAGGAAGATACAGGTAAAGACCCAGCAGGACAGCCAAACTCTTACTTTTTTGTGTGGTGGTTTTATAATCCTATACATTACAATGCAGGGAAAAAACATAGCTGTTCTTCAAAGTTAAAGTTGTTGTTGGTCTTGGGTTTTTTCTATCTAGTTATTTTTCTAGTACTTTTATGTTCATCATTACTTTTAGCAGGTATTTTGTCCTGTTACACATGCCTCAGGAGAAGGGGAAGGGAAAAGTCTTTCATTTTTTAATGTTTTTGTTTGTTTGTTTGTTCTGTTTGTTTTTTGAGCCAGAGTCTCTGTCACCCATGCTGGATTGCAGTGGCGCGATCTTGGCTTTCTGCAACCTCCGCCTCCCAGGTTCAAACGATTCTCACGCCTTAGCCTCCCAAGTAGCTGGGACTACAGGCTTGCGCCACCATGCCTGGCTAATTTTTTTTGTACTTTTTTTCAGTAGAGACAGGGTTTCGCCATGTTGGCCAGGCTGCTCTCGAACTCATGACCTCAAGTGATTCTTCTGCCTTGGCCTCCCAAAGTGCTGAGATTACAGGTGTGACCCACTGCACCTGGCCCAACCTTTTTTTTTTTTTTTTTTTTTTAAGACGGAGTCTCGCTCTGTCGCCCAGGCTGGAGTGCAGTGGTGCGATCTTGGCTCACTGAAAGCTCCGCCTCCTGGGTTCACACCATTCTCCTGCCTCAGCCTCCCGAGTAGCTGGGACTACAGGTGCCTGCCACCATGCCCAGCTAATTTTTGTATTTTTTTTTTAGTAGAGATGGGGTTTCACCATATTAGCCATGATGGTCTCCATCTCCTGACCTCGTGATCCACCTGCCTCGGCCTCCCAAAGTGTTGGGATTACAGGTGTAAGCCACCACGCCCAGCCTGCACCTGGCCCATCTTTTAACGTATTAACTTATTCTTTTACATAGGTAGGCTAGAAATCAGTGCAGTGCAGTGGACCTTGCATTTCAACTTATGTATTCAAATATTGAGATTCCTGTGGAACTTGAACTAAGTTCCACGTTTTTCATTCAGAATAAACCCCTTGTAGGTTTTTTCCCTCTTTTTGTAGTTTGTTTTAATAGAAATTTTACCTAGAGACAGCAGCTGAAAAATATCACTAATTTACATTCATGTCCTACATATCATATCTCTGCTGAGTTACCGAGGAGCTGTTGGTTTATCTCTTTAAGAGTGTACCAGAGGCTGGGCGCGGTGGTTCATGCCTGTAATCCCTTTGGGAGGCTGAGGCGGGTGGGTCACCTGAGGTCAGGAGTTCGAGACCAGCCTGGTCAACGTGGTGAAACCCTGTCTCTACTAAAAATACAAAAAATTAACCAGGCGTGGTGCCGGGCTCCTGTAATCCCAGCTACTCAGGAGGCTGAGTCAGGAGAATTGCTTGAACCCGGGAGGCAGAGGTTGTAATGAGCCGAGATCGTGCCATTGCACTCCAGCCTGGGCAACAAGAGTGAAACTTCATCTCAAAAAAAAAAAAGTCTGTACCAAAATCCCTACTTTTCAGACAGCATAAGACATTGATCAAGAAAATCTTGTTAATCACAGCCCTTGAAATACCACCTCTGATTTGGCCTGTTTATGATTTTAAACTCTAAATATAGTCATGTCAGCACAGCTCTCTGTGGTCTAACATGCTGAATGTAAACCTAGGTAATTGGAAGTGTTGCAGTGTTCTTCTCAGTGCTACTTGATTCCTGTAACTTAGGTGTATTTAAATGTGACATTGTATAATTATGAAGTGTTTTTTAAATTAAGATTGCCAGAGAGGCAAGCACATGTTATTTACTTTTCTTGAAGTAATATACTTTTTAGTTATTAAATAAGGAAGTACATAAACACTTAATTTAATAAATTTGTTGATTTTTCTGATTATAAAGTAGTACATGTTCATTGTAATAATAATGGCTTACATTTATTGAATACTTAAAATTAGGCACTATTTACATAAACGGGACCATGCTATATATAGCTCTCTCTATATATTATTCTGCAACTTGTCTTTTTTATTTAGCAGTAAATTTAGCTCTTTCAATGTGCAGATAAATTTTTGACGTAGTTGAGGTCTGACTGTAAAATTTTATATTCTGCTTTTTCTGTTTATAGTGTAAATATTTCATCATGTCACAAAGTTATTTATAAAAATATTTCTAATGCCTACATAATATTTGGTAACCTGGATTGCTGTCATTTACTTAATTATTACATATTTGAAATGCTTCAAGTTACTGCGTTATAATCACACAGTACTGAGCCTCTTAGCCTAAAATTGTCGCTGTATTTTGGGATTATTTCCCAAGGATATGTTCCCATATAGGGTGACAGTAAGGTAGGCTCTGGAGGGCCAGTCAGTTTGAGCTTGAGTCCCACCTCTGTTACTGACTTACTAGTGTGTGACCCTGTGCTAATTTCCAAGCTTCCCTTTATGCATCTGTGAAATAATAATAATTACCTTGTTCAGTTTTTGTGAGGTTAAATGAGGTGTTTTAAGGAAAGTACTTAACACGGTACCTAGCACATAGTAAATACATAAGAACTATTAGCTGTTGTTACCATTCCCAGTAGTGAAATTACTATGTCAGAGATTTTTTTTTAAGGGTCTCTATGCATAGCATTGTAGTCCCTAAAGACAATGAAAGTTGAGGACCTAAATCTGGCTATCAACCACTTTTAGTGGCAGAGCACTGAAGGACTGCAATCTAGATGCAGTTTTAATTTGACAAAGCTCTTTAGTCTGATTGTTTTTTTTTTAGCTGAGTGTTCCAGTGACTAAAAGAATTCTGGGGCTGAGCATTTCAAAGGAAAGAGACTATCTTGTCTGTCTTACTAAGCACTTACACAGCTGGTATTGGGTATCTGAGTCAATGACTTATTCAATACAACATCAAGGTCCAGAAATAAATGAGTTTGAGAAACTGAATGCCCCATTGAGCTCTAGGAATATATGACCTCCTTCAGGTCAGAATGATCAGGTAAGGAGTAGTATAGGATAGCTTCTACTGACATCTCCCTTACTGAATTCCACTAGTTGGTGCTAAAATAGGAAGCTTTGGCATTTATAACTGTCAGATATCGTTTAATTACAAGATAATTGCTGTTAAGCCGGTCTTCCTTACTGGAGTGTGGTGAGAGAACTCAAACTCACATCCCCAAATCCTTGTGGTTGAAATTGATTCAGGCTTGTTCCTGAATTTTCTCAAACCAATTTTCAGACTTATGCCACTAGAACCAGGCCATTTAGGTGGGCAAAATAGACTGAGTCTTATCATCATCATCATCCATTCAGGGAGGACATTTCACGTTCTCCTTGTTCTGCTGTGTCCAGGATCAGTGACCCCGTCTAATGCTGTTCAGTTGGATTTACACTCTGGATATCGCAGACTTTCAGACATGATAGATGTAAATGTGCTTTTTGATATAATAGAAAGTCCCTGTATTCTCGGCATCATATGTCTTTATAGCTTTGATGCGAATACCCCAGACCTCCATGTGAAGATGTCTGCTATATCCTGAATGACAGTCACACTTTCTTTTTCATAGGGAAATTTGTTATAAAAACTAGTTTAGAAGACAAATTTAGAATATAGTCACGTGTTGCTCAGTGATGGGGATGTGTTCTGAGAAATGTGTCATTAAGTGATTTTGTTGTGCAAACATCATAGAGTGAGTATACTTACACAAACCTTGATGGTGTAGTCTACTACACACCTAGGCTATAAGGTATAGCCTATTGATCTTGGGCTACAAACCTGTACAGTGTGTTACTGTACCGAACACTGTAGTCACTTGTAACACAATGGTATTTGTGTATCTAAACACATAGAAACACAGAAAAGGTATAGTAAAAATATGGTATTATAATTTTATGGCACCCCCATCATATAGATGGTCCGTTGTTGGCTGAAATGTCTTTTTGTGGCACATGACTGTACTACATCCTTCTTTTCAATGCCAATGTGTCTACCTAGAGCCAGAAGTTTGCTTCTTTTCTATCACCTATTACTTCATATTTACCTTTAATTCATCCAGATATTTTGGAGCTTTTCTTTTTTTTTCTTTTTTTTTTTTTTTTGAGACAGGATCTCACTCTGTCACCCAGGCTGGATTACAGTGATACAATTACGGCTCATTGCAACCTCTGCCTCCTGGGCTCCAGTGATTCTCCAACCTCAGCCTCATGAGTAGCTGGGACTATGGGCACACACCACCCCGCCTGGCTAGTTTTTTATATTTTCTTTTGTAGAGAAAGGGTCTCACCATGTTGCCCAGGCTGGTCTTGAACTCCTGGGCCCAAGCAGGCATCCCGCCTTGGCCTCCTAAAGTGTTGGGATTACAGGTGTGAGCCACCTTGCCTGGCATTGCACTTTTTTTTTTTTTAAATGGTGCTAGGCCTTATGAAGCTTACTAAAGAAGTTTTAAGATTTCTCTCTTCAAGGAGCTTGCATTATCAATGGTGAAATAAGCATTTCCCCAAGAAATTAATTAAAAGATGACACAAGTGAATAATTGTGTACCCAAGTAAATGTCCCTGACAATGGGAGAAAGGAGAGCTGCAGTGAATAAGGATGAGATCCCAGAAAGAGTGGGCTTAGCCTTGGCTTTGCAGGCTGGTTAGGTCTGGATAAACCCATAGCAAGGTAGAGGGCCCTTTCCCCTCCTATGGGTTTAGATAAGATAAGAAGCAAGGGAAATGGCCACTAAACAATAGCTTCGTCTTAATCTTCCTAAGAGAGCTCTCTGTTGATTTTTCAGGCCCTATGAGAGGGAGCAGGGTGCCCTCACTGGAACCATTCTACTCTCTGCATGTTCCTCTACTTTCCTGGGAACAGAGCTTGGGGGTATAGGTGGGTTGGGGAAGTAGAGGAATTATGCAGAGCACCTGCTAGTGTACTTGGTGTACAATAGGTACTCAGTACGTTTGATCTCTTTACTTGGTTTCCCCACCAGCTTGCCTGCCCCATCTTCCTTGCCAGAGACAGAAGTTAGTGATTGTGCTGGTTCCTCTTAGCTTTATATGACTGGAGACAGAGGCCAGGCTCCCAACCTAGTTTTAAAATCTTTTGTAAAAGGAAGCCTTTTTTTTTTTTTACTGTGGAAGGAAAGAAGTAATTTTCCCTTTTTTTTTTTTTTTTTTTTTTTGAGACAGGGTCTTACTCTGTAGCCCAGGCTGGAGGGCAGTGGTGGAATCATGGCTCACTGCAGCCTCAACCTCCCAGGCTCAAGTGATCCTTCTGCCTCAGCCTCCCGAGTAGCTGGGACCACAGGTGCATGCCATCACGCCTGGCTAATTTTTTATTTTTTGTAGAGATGGAGTCTTTTTATGCTGCTTAGGCTGGTCTTGAACTCCTGGGCTCAAGTGATTCTCCTGCGTTGGCCTCCCAAAGTGCTGGGATTATAGGCCTAGGCCACCATGCCTGGCAAGTTACTTTTCTTGAAGACACATAAGCCAAGCTGGGAGACCATTAGCCCAATGCTTAAGGGGTGGAATAAGAGAGGACGTAACCTCCCAGTATTAAGTATCTAGCTTTTCACTCCTTCCTGTCTTCCCCTGAAGCGGATCCTAGACGTGCTTGGTTTGGCTGTGTAAAAGAAATAGCAATTAGAATCATTTACATAAAGTGTCTACTATTTATGCCTACTTACCGTGCAGCACAATAACAATTATGCATATCATTAAATATATGTCTGACTAACTTTGCTGTAAGTTTTGATTATAATACTACGCACTGGTTAAGTTGGCTCAGTCTACTCAGTTTTTTGCTCAATGACGTTGTCTATTCAGAACTATGAAAAATTAGAGGGAATGCTTTTGTTTCTTTTTTTATTTTTATTTTTTGAGACAGAGTCTTGCTCTGTCGCCCAGGCTGGAGTGCAGTGGCACGATCTCGGCTCCTGCAAGCTTTGCCTCCAGGTTCATGCCATTCTCCTGTCTCAGTCTCCCGAGTAGCTGGGACTACAGGCGCCTGCTACCACGCTCGGCTAATTTTTTGTATTTTTAGCAGAGATGGGGTTTCACCATGTTAGCCAGGATGGTCTCGATCTCCTGACTCATGATCTGCCCACCTCGGCCTCCCTAAGTGCTGAGATTACAGGCGTGAGCCACCGCACCTGGCCGAGGGAATGCTCTTTAAAGGTAATGTTTGAGGGGAGAAGATTGACTACGTTGATCTAGACTAGAACAAATGCACGTTGCCTTTGCATTTACTTTCTGGAAAATGTATCTAAGGCCAATTGTGTTAGACACCTAGGGAGAATAAAAGCCCCCATTTACTCATTCAATACGTATTTATTGTATACCTACTATATAACAGATACAGTGAGCAGAATATACAATTAACAGAATATAAGTCCCTGTTCTCATGGAGCTTATTTTCTAGTAGTGGGAGGCAGACAAGAAAACAGTAAATATACAATATTTCAAGTGGTGATAAGTACTTTAGAGAAAAAAGTAAAGCAGAGGGAGAGGGGAATAGGGAATACCGAGGTCTCAGGAGGTAGCAATATAAAATAGGTGATCAGGGAAGGTCTCCTTGAGAAGATGACATTTGAACAGGGGCCTAGAGTAAGTGAGGGAATAAACTAAGAAGATTGTGAGGTGGGGAGAGTGCTACAGGTAGAAGGAACAATAAATGCAAAAACCCTGAGGTGTGAACAGGTTGAATGTGGCTGGATTAGAGTAAGTAAGGGAGAGATAAACAGTGAAACCAGAGAGGTAACGGGGAGGAGTGCAGATGGACAGAGCACAGGGTTCTTAGGCCATAATAAGGACTTTGGCTTTTCCTTGAGCAAGGGAGGAACCACTGGAGGGACTTGAGCAAAGAATAATATTTAAGCAAAGGATCACTCCACTCTGGTTGCTACTATGTGGACAGTAGATTACTGGGTTGTGGGACAAGGGTGAAAGCTGGGAAAATAGAGTCAATATTTTGTTTTTGGCACTATGATAAAGTAGAAGAAATGTCAGTTTTAGAACTAGGCAGCTCAGCTGTAATATTTCCTAACTGGCTAATATTTGACAAGTTATCTCTTTCAGGATCAGGTTCCTCATTTGTAAAATTAGTATGAGGATTGCCATGAGAATCACAGACACTTTGTAAAGTACCAGGCATTGTGACTAGCATGTAATAGGTATGCAATAAATGGTGGCTGCTATTATTATTGACTGTGCTTTCCTATCTGTGTAGTCTTTCTGAGGTCTGTGTTTCTGTGTGATGGTGAGACATAAAAGATAAGCCACTAGTTGGGTAGAACTAAGGAAAAGAAGAAAGGCAAAGCATAAGAGTCAAAGGGGTAAGAATAAGTTAGGGAGAAATAGATTATAGGAGAGTTAGGGAAGCTGAAGGCATTAACTGTATACACTTTGAGTCTAGATAGAGGGTGTGGCTTAGAGTCAGGATACTGCTAGGAGTGGACTTTCTCTTCGGGGATATCTCCTGGAAAAATAATGGTGGATGGGTGGGTAGGTAGGAGGAGGTAGGAATTCTTATTATAGATATGCCTGAGAGTTAACAGAGAAGGACCAAGGCCTAAAATAGGCTTGACTTGTGACTAAGCAAAAATGTGTAAGACCTCAGTATCTCTAAGTAAAACTTATTTCTTAAATTAGACAAAGTTGGGACTTGTTCTGTTCTATATATGCCTACCTAAATGTAATTTGTACCCTGTCCAGTCTTCTCACTTATATTAATGTGGCCTTTGTGGTACCCAGGATAATTAAGTATATTGCTGCATTGCTACTGGTACGTAGCTACTGAGATATTGACAATTGTGAAATAGCCTAGGTTTCATAGAAGTAATAAGGATTTTGGGGACAGACTGACCTGTGGGGATATATACAAATCAAATATGGGCCCTGATCTCACTGACATTTCAGTTCAATTAGGTAGATAAGACATGAACATGCATAACTGTAATGCAAGGTCAGAACTACTAAGGGACATACAAATAAAAATACTGTAGTGTTTCAGAGGAAATACAATTAGAGATTGAGAGGGGAGGGTATTAATGTAAGAGAACGGTAGGCTAAAATCACATAAATAGAAAAATGTGAAGAGTGTGTAGGAAAGAACAAGCAATTCAGTGTAGTTATAGTGTGGGCATTATGAAAGGAAATGGTGGGCAGTTGGAGAATGACAAATGTAACTTGAATCATGTGGGTTAACATTTGTATGAATTATGTGGGTCTACATTATGGAACAGCATTTTTTTCAACTCAAATAATTATTGGTGAGTGTTACTAAAATAATTATTTGTGTGTTTACCCCCCTTGTGGTATATAGGACTCTTGGATGCAGGTGTTGGAAATATGATTTCAGTAACCTTAAGCAAAAAAACCAAGTTAATGTGTGTAATAATTGGCAAGTCTGGTTAGGGCTTAGGCTGAGCTGGATCTGGGAGCTCAGATAATGTCTCTCCATCTTTGAATCCAGTGGTCTCTGTTCAACAGATGGCCTCTTCTTAAGGGACAAGCAAAATGGCTGCCAGCAGCCATAGCTTTTAATGGAAAGAAAGAATTTTTTTTTCCCTCAGACCATAGGTTAGTCTAGAGGAAGACTCTGATAGGCCTTTCTTGATTGAAGTGTCCACTTACGGTGTAGTCACTGTAACCAAGTAGATGGGTACAAGTCAGAACAAGTAAAGGAAAACCCTTTTACTAACTATGAGAAATTCTGTTAGTATCTGTCAGAAAATTCTGTAAGTCACAATAACAGAAAACATCATTAACAGTGGGTTTAACACGTGGGATTTCTTTCTCCTCACGTCACAAGTCCAGAGTGAGGCAGTTGGCTCATTGACATAATTGAGGATCAGGCTTTTGCCTTTGGTGCTACAGTCATAAACTTGTGGCTTGATTCACGGTTTCAAGATACCCGTTGCATCTCTAGGCTTCTCATGTATGTTTGAGGCAGGAAGACGGAGAAAACGTAAAGGGACATGACTGCTTACTCTGACTCCTTTGATCTAATACTCATTCCTGCATTCTCATGGAATTTGAGCTTATTCTAAATTATGGTTGAATTAAGGCAGTTCTAAATTTAGTGTTTGTTCATACCTCTAAAGTGTTTATATGTCTTTTTCTATATAAAATTATTTTATCTCTAAAGTCATTGATTAATTGCTTTTTATAGTGGTTCACCTTAAGATTTTTTCATATCCTGCTGTTAGTGAAATATTGTGCTGGATGCTGAGGGTAGGGAGGAGGGGCCTAAAAGACCCAAAAGATGGTAAGGGATATAATACAGATCTGAATAGGATCTCAAATTTATACTCAGAGAGTTTACAGTCCAGCAAGGGAAACAGACTTGGGTATGACTATGTATAGTACAACTCAGTCGAAATGCTAAGATGTAAGCACTAACCACCCACAAAGGAAGGTATTAAATCTGATTGGTGATTGGTGGAGTAAGGGAGGGCTTCTTGCTTAATTGTTCCCCTAATATTGGGCATGACTTTTTTTAACCTATTTTTTTTTCTATTAAAGATAAACATCTAGGGTCAGTCATGGTAGTTCACACCTGTAATCCAAGCACATTGGGACGCTGAGGTGGGAGGATCAGTTAAAGCCAGGAGTTCAAGACCAGCCTGAGCAACATAGGAAGACACTATCTCTGCAAAAAATAAAAAATTAGCTTTGTGTGGTGGTACATGCCTGTAGTCCCAGTTACTTCGGAGGCTGAGGTGGGAAGATCACTTGAGCCCAGGAGTTGGAGGCTACAGTGAGCTGTGATTGTGATTGCACCACTCCACTCCAGCCTGAGTGACTGAGCAAGACCCTGTCTCAAAAAAAGAAAAAAAAAAAAATCTAAACTAGCAATGAGCCTTGTAATGTAGTTCTTTAATATGGATTACTAAAAGTGTAATTACTAGATTATATGTATAAAGTTACCAGTAGCTTATGAGAGCATTCCTTTTGCCTCCAAATACTGAGGGATATTCTTTTAAAAAATATATGGCATAGTAATAGATAGTAACCAATGGCATTTCATTGTACTTCATGTTTCTTTGATTAGTAGTGAAGTTGACATTTTTTGTTTTTTAAAAAGTCAATTTATATTTCTTCTTCGAAGAAGAATTCTCTGAAGTTTGCCTCAGTGTCTGTTGGGATCTCAGTATTGTTCTTATAGTTTATACAAGTTCTTTATAAGTGATTTACTTTTTGCCTCGAAGGTGCTTTCCAGGGTTTGTTTCACTCACCCGTCAGTTCTCACAAAATTTCCAGATTTATGCAGCCTGGGCCAGCAGCCCCCTTCTTGTGTGAACACTGCCAAAGCTTTTATTTCTTGAAGTAGAAGCAGTGCTGATCCTGCAGAAAGGTCTAATCGGTGTGAACAGAAGTGGCACTGATGTGGGGAAAAGAGTATTCAAATCCATGTGGAATTGAGAGGGTGGGTGGGCAGCAAGTAGAAAGGATAAAGAAGTCATTGCCTCCATGCTGTTCCATTCCTGTAAAAAAAAAAAAAAAAAAAAAAAGCATTGCTATTGCTGACTGGATGAAGAAGCTAGAGATAGAATGAAGAGGAGGTGCGGCCTGGTCACCGGGGGTCAGCAGGGGCTGGATGCCCAAAGTATTAGGTTTAAAGGAACTGGGATGTATCTCCAGAGCAACTGGGAATTTAAAAAGGTACCTTCTTCCACTGAATAGAAAAGTAATAGAAATGAAACCAACGAGTGAAATACATGTATTTTGCTATATTTATTCTTTCTGGTAGGTTGCAAGAGCAAGCACTTTCCCTCCCAGTATTAGGATTCGGCTGATACATATCTGGGATTCTGCTGATGTTTGTCTGTCTGTCTGTCTGTCTGTCTATCTGTCTATCTATCTATATCTGTCTCCTGTTTTTATATTTGCCGCCCCCCCGTATTACATCATAAACGTCATCTAACATGCCGTTTGAAATTATTTATATTCATGACATTGCTTATAGTTTTTAACTTTCACAAATAATACAAAATGTACTTAATTCTTTTTCCTTGCTGTGGGAATATTTTTTGACAGAGGAAACCAAAGTGACAGGAGCAGCTTATAAAACAAAATGCAAAGACATTTAAGGAAGGATGTTTTGGAACAGATTCTGGGCACTAGGTCTTATCAGCTATAAAGTAGATTCTTCTTTAGTCGGCTTCACCCTAGAACTGTTCAGTGTTTTCTGGAGAGGACATTATCTTATTTGAATGCCCACAGTACTGACGTACATACTCTTAGCTACTGAATGAACTTGTAGACCAGTGTTTCCACCCCAGACTTACGTTACACTGCATGCATTTTACTCCTCTGGGATTAATAATGTAGGAGCTCCTCTCTGCAACCCCTGTGGTCTCAGTTGTCTTCTTTTTTTGTTTGTTTGTTTGTTTTTTAGAGATGGATTCTCGCTCTGTCGCCCAGGCTGGAGTGCATTGGTGCGATCTCGGCTCACTGCAACCTCTGCCTCCTCGGTTTAAGCAGTTCTCTCCCTCAGCCTCCCAAGTAGCTGGGATTACAGGCAGGTGCCACCACGCCTGTATTTTTAGTAGAGGCGGGGTTTCACTATCTTGGCCAGGCTGGTCTTGAACTCCTGACTTCGTGATCCATCTGCCTTGGCCTCCTGAAGTGCTGGGATTACAGGCATGAGCCACCGCACCCGGCCTTCAGTTGTCTTCTAACAACTTTTGTTCAACTTTTCTGTGGAACATTTCCTCATGTCAGCTCCACTAGGTTGCATTGATAAAGTTGCTGTATGATGTAGCATATGAAATGGCAGCCTGACTGCAGTGTACGTCTGCATGAATTCTCAGTGCTTTTACACTTCCCATCTTGTTCCTCTCTTAATATTGACTTTGCCTTCACTTCAGTTATCCCTATTCATTGTACCTTCATGCTAAGGAGCCCCCCACCTCAGGATTTCTCTTAGCAGTTTTCTTCTGCCAGATGTGCTTATTCCTTCCTTGAAAAATAAAATAGCTCTTTTTAACACCTGAGTTAATACCCAAAGCATTATGTGTTAAAGGAATATTAACAGCAAAAACCATTTTAGAGAAGTTCTTCACTTCATGATCTAGTCACACTTTTAAATTCAGGCATCTAGAGCATTTCGAGAAAGATAAAAGTTCAAGAAATTAATACTAGATCAGTGATCTCCATTGGAACTATCTTAGAGCCACAATCAAGACTATAATTATCTATTAATATAAGGATAAGTTTTTGTTATCTCCATTTTACTGATGATGAAATTAATATTAGAGAACTTTAGCACTTGCATTGTCAGGCAGTAAGCAGCAGAGCCAAGGTCCAGAGCTAGCATTCATTACTGTGTTCTTTCTGCCTTCCATGTGTAGAGCTGGGACACACAGGGGAATGTTTGAGAAGACCGTGGAAGCCTCAGTCGGTTTCAGGAAAGCAGAATGCTATAGTCTTTTACCTCTGAGTGCAAACATGAATTCTCATCTCATCAGAATTGACCTTGTCAGATTTTCAATTACCTAGAATAAATGGTTTGATGGATTAGACTCTTTGCTGGTGAACAGCGTCCATGTGACATAGTTGCCTCTGTAAACCTGTGAGTGCAAAGTCAAAAAAAGATCAGATGAACATTACTTCTTTCTGGTGATAGCTGTGGAGATTGACCATGCATAGACTGATCTCTAAGGAGTTTTCTAACGGCCGTATATAAAGGAAATGCTTGATAACAAGATAATATTTTCTGTTAAGTAAAAGGATTTAATTTGCCGCATCTTTATAAGCCATGCTTAACATTAAGCAACATTAGCTACCATTTATGAGCACCTGCTATATACCAGTAACAGTGCTTTTTGTATATTGTTCTAATCCTCATAACAGTCTTTTGAAACAGGTGTTATTTCACTTATAAAAGAGGAAGCTGAACTTGATGGGGAAATAATTTCCCCAAGATCACGTACCTAGAAAGTGACAAGAGCTAGGGTACACCAAGTTTAACTCAAAAGCTAGTAATCTGTGCTCTATAGAATCTTCCATGAATGTTCAGATTTTTTTGAAAAAGTATGTTTCAGGATACTAAATCCAATATGGTGGTCAATATATTTTTTAATAATTTGTGGTAAAACTGTGTGTTTGTATAAAAAGAAGATAAAGGTAATATAATTTTGAGAATAAAGGCCACCTCTGGGGTGGGGGATGGGGTGGAGGCAGAGAGATGGAATCCAGAAGAAGCATATAGTTGGCTAATCAGTTTTGGCAATATTCTAGTTCCTAAGTTGGGTAATGGGTTCACATATATATTCTTTTGTACATATTACATTATAAAACCTTTTAAAGAATTGTATGTTTCTGTTATGCACCACTGTCATCCATTACGTTTTCAGAAGAACCTTGGTAAACATTTACTAGTGAAGTTCAGACAAATTCAGTCTTTTCTCCATATGAAACTTACTTACTATTATCTTTATTTAGGTTCTGATGACAATATCCAGTGTGATTTGACTGCCATTGATGATTCTTTAGAAGGAGGGCTCTTGTGGTTTTTTCCTAGATCCTTATCTTTGTCACCTGATTTTCATACCACTTTCTTCAAAAGACAGTGGCTAGTTTATCTTTGGTATTTGTCTTGCAAAAGGACTTTGTGTGTGTGTGTTTTACTTTTAATTACCAAAAATTTCAAACTTAAAAATTGAGAGGATAGTAGTACTCTGAACCCCCATATTCTACCTAGTCATTCATCAACTCGTGGCCACTGTTGTTTCATATGTATTCTATCCATAACTCCCATCCTGGATTATTTCAGATTATATCTCAGATAACTTTTTTTTTTTGAGACGGAGTCACTCTCTCACCCAGGCTGGAGTGCAGTGGCACGATTTCGGCTCACTGCAACCTCTGCCTCCCGAGTTCACGCCATACTCCTGCCTCAGCCTCCCAAGTAGCTGGGACTACAGGCACCCGCCACCACGCCTGGCTAATTTTTTTGTATTTTTTTTAGTAGAGACGGGGTTTCACCGTGTTAGCCAGGATGGTCTCGATCTCCTGACCTCATGATCCTCCCACCTCAGCCTCCCAAAGTGCTGGGATTACAGGCATGAGCCACCGCACCCAGCCAATTAATGATAAATTTTTTTTCTTTCTGAGATGGAGTCTTGCTCTGTCACCCAGGCTGGAATGCAGTGGCATGATCTTGGCTCACTGCAACCTCTGCCTCCCGGGTTCAAGTGATTCTCCTGCCTCAGCCTCCCGAGTAGCTGGGACTACAAGTGCGCGCCACCACCCCTGGCTAATTTTTTTTCTATTATTAGTAGAGACAGGGTTTCACTATATTGGCCAGGCTGGTCTCAAACTCCTGACCTCGTAATCTACCCGCCTTGGCCTCCGAAAGTGCTGGGATTACAGGTGTAAGCCACCACGCCCGGCCAATTAATAATTTTTTTTTTAAAAGACGTAGTTTCACTCTGTTGCCCAGGTTGGAGTGCAGTGGCGCGATCTCCTCTCACTGCAAGCTCCGCCTCCTGGGTTCACGCCATTCTCCTGCCTCAGCCTCCCAAGTAGCTGGGACTACAGGTGCCCCCCACCATGCCCAGCTAATTTTTTGTATTTTTAGTAGAGACGGGGTTTCACCATGTTAGCCAGGATGGTCTTGATCTCCTGACCTCGTGATCCGCCCACCTCAGCCTCCCAAAGTGCTGGGATTACAGGCGTGGGCCACTGCGCTCAGCCGATAATTTTTAATACCACCAAATATCTGGTTTGTTCAACTCTCGTTGAGTCCAATAATTGTTTTTTTGTTTATAGTTGGTTTGTTGAAAACAGGATCCAAACAAGTTTTACACATTGCAAAAAGCTTTTGTTGCTAATGTCTCGGGCTCTTTTAATTTACAGAAGAGTCAAACCCCAAGAAGTTCTTTTTAAAGATTGAATCATTCTTGAATTACACATAAGCTTAATATTGTTAACAGTTATTGTGTCATAGTCCTTTTTATTCCCTCCATAGTATCTAATATAGTATTGTGCAGGTAGGCCCTCAGAAAATGTACTCTTAAAAGCAAAGTCTAGCAAACTTTTTCTGAAAGGAACAGATAGTAAATATTTTAGGCTTTGCAGGCCGTTTGGTCTCTGTCGCAACTACTCAAGTCTTTGCCACTGCTACTCAACTCTGCTGTTAAAGCACTAAAGCAGCCATAGACAATTTATAAATGAATCAGGCGGCTGTGTTGCAGTAAAAGTTTATTTATAAAAAAAGCTAGGCTGAGCGTGGTACCTCAAGCCTATAATCCTAGCACTTTTGGAGGCCGAGGTGGACAGATCACTTGAGGTCAAGAGTTCGAGACCAGCCTGGCCAACATGGTGAAACCCTATCTCTACTAAAAATCAGCCAGGCATGGTGGCGCCTGCCTGTAATCCCAGCTACTCGGGAGGCTGAGGCAGGAGAATCACGTGAACCCAGGAGTCAGAGGTTGCAGTGAGCTGAGATTGCACCATTTCACTCCAGCCTGGGCAACAAGAGTGAAACTCTGTCTCAAAAAAAAAAAAAAAAAGCTGGCTGGCCATCCCATGGTTTGCCAATCCCTGTTCTAGAGAACTGTTTTTTTTGTTTTTTGTTTTGTTTTGTTTTGTTTTTTTTTGAAACAGGCCACACCCGGCTGAGAACTGGTTTTTCAAAATGTCCTCTGTAGTTAACTAGGGTTCTGTAAAGGTGTGGGAAGGGCAGAATGAATACTGGTAACACTCCAACTTGACCACCCACCTCATCCATACATTTATGTATTTTACATATTGCGTTTCATGTGAAATTTTATTTGAAAATAGAATTCTCTCTTTTTTTAATTGAAATTTGGCTGGGTGTGGTGGCTCATGCCTGTAATCCCAGCACTTTGGGAGGTCGAGGTGGGTGAATCACTTGCGGTCAGGAGTTCAAGGCCAGCCTGGCCAATGTGGTGAAACACCATCTCTACTAAAAATACAAAAAATAGCCAGGTGTGGTGCTGCACACCTGTAATCTCAGCTACTCGGGAGGCTGAGGCAGGAGAATCGCTTGAACCCAGGAGGTGGAGGTTGCAGTGAGCTAAGATTGCCTCATTGCACTCCAGCCTGGGCAACAGAGTGAGACTCCATCTCCAAAAAAAATAAAGAAATTCATGGGTCTGTGACACACTACTGGTGCTTTTTTTTTTTTTTTTTTTCTTTTTTAAAGAAATGGTGTCTTATTATGTTGCCCAGGCTGTTCTTGAACTCCTGGGCTCAAGTGATTTTCCTGCTTTGGCCTCCCAAAGTGTTGGGATTATAAGCATGAGCCAACCATACCTGACCACTACTGGTCTTTATAATAACAGTGACTGCTATTACTACTATTTTCTGCAAGTCAGTATGCGCTTATGCAGTAACTCTTATTTTACCTGATCTTTGCAGGAACCTTACAAGTTAGGCTTTGTCATCCTTAGGGAGAAGTAACTTGCTCAAAATCATTAAGCTAGTAATTGGTAGTGTGGGAACTGAGACTTAGACCTGTTTGTTTCAGGGCCTATTTTTTTCCTCTCTATTTTGAAAATTTCAAATTTCAGAAGTATGAGATACAAAAATAGTGTACTTCCTTTATCCCTCCTATTTCTCTTCTTTTTCTTTCTCATATGTATATTTTTTACATATATGGACCTTTCCCTGGCCATTTGAGAGTTAGTTGCATAAATCATGACACTTTACCTCTAAATACTTTAATTAGTATGCATCTCTTGTTGTTGTTGTTGTTGTTGTTTGAGACAGGGTCTTGCTTTGTCACCCAGGCTGAAGTGCACTGGCATGATCATAGCTTAGTGTAACCTTGAACTCCTGGGCTCCAGCAGTCCTCCCACCTCAGCCTCCCTAGTAGCTAGGACTGCAAGCACTCACCACCACACCCAGCTAATTTTAATTTTAATTTTGTAGTGATGGGGGTCTTGCTATGTTGCCCAAGCTGGTCTCAAACTCTTGACCTCAAGAGATCCTTCTCTCTTGGCCTCCCCAAGTGCTGGAATTGAGCCACTGAGCTTGATCAGTGTGTATCTCTTAAGAACAAGATCATTCTCCTACAAAATTGTAACACCATTATTATACTCAAGAAATTTAACATTAATGCCAATACTATTATCTAGTATACAATCCACATTCACATTTCCTCAGTTGTTCCAGTAGTATCCTTTGTATCTCTTTTTTGGCGTAAAGGATCCAATTAAGCATCATACGTTGCATCTAGTCATATCTCTTTATTCATCTTTAATTTAGAGGGTTTCCCCAGTCTTTTTCCCTCCGTTATTTTATTATGAAAATTTTGAATACACAACAAAGTTAGAAGAATCTTATTACTTAGATTCCATTAATATCTTACTATGTTTTATTACAAATCTATGTATCTCTCTAGCCATCCTTTAATCCATGTTATGTTTTTGATGCTTTGCAAAGTAAGTTGCGAATATTGGTTCATTTTCCCTGAAATACTTAAGCATGCAAATCATGAACCAAGTTCCAATATTTGTGTGAAATGCACAAATAAGTGTAAATTTGCAGAGTTTGGGCATATGCGTATACCTATCAAGACACGGAGCATTAATATCACCCTGGAAGATTCCCTCATATCTCTTCTTCACCCCTCCCCCTAAAGGCAACCACTGTTTTATTTCTGTAAAATTCTGCTTATATGATATTCTGCAGTTTGATATTAGTAGAATCATACCAGTATACTTTTATGTAATCTTTCACTCAGCATAATGTTTTTGAGATTGATCCGTGTTATATTCCTTTTTATTACTGAGTAGTGTTCTAGCATATGAATATACCAGTTTCTTTATACAGTTCTTCTCGGTGTATTTTTCACTAAGAATGCTGCTGTGAACATTCTTGTACAGGTTGTATAGTGAGCATAAGATTTCACATCTTTTGAATAAATAGCTAGGAATGGAATTGCTAGGTTATAAAGAAACTGCCAAACCTTTTTCCAAAGTAGTTATACCATTTTAATTCCCACTAGCGGTTTATGAGCATTCTAGTTATTTTACTTGTTTTACATCTTTGCTACCATTTGATACTGTTTTATCCCCTTAATTTTAGCCATTCTGGTAGTCATGTAATGATTCTAATTGCATTCCCTGATGGCTAATGATGTTGAGCACTTTTTTTCACATGATTGTTGTCTAATTTTGTATCTTCTGTAAAGTGTTCAAATGTTTTGTCCATTTTAAAATTGGATTATGTGGCTTTTTATTATTGAGATAGGAGTTCTTTGTATGTCCTGAATACCAGTTGTTTGTCAAATGTGTGTTCTACAAATATTTTCTAGCGTGTACTTGCCTATTCATTTTCTTTTGCTTTCTTTTTTTTTTTTTTTTTGAGGCAGAGTCTTGCTCTGTCGCCCAGGCTGGAGTGCAGTGGCACGATCTCAGCTCATTGCAGCCTCTGCCTCTCAGGTTCAAGCGATTCTCCTGCCTCAGCCTCCTGAGTAGCTGAGACTACAGATGTGTGCCCGGCTAATTTTCGTATTTTTAGTAGAGTCAGGGTTTCACCATGTTGGCCAGGATGGTCTTGATCTCCTGACCTTGTGATCCACCCGCCTCAGCCTCCCAAAGTGCTGGGATTACAGATATGAGCCACCGCGCCCGGCTGCCTATTCATTTTCTTAATGGTATCTTGCTGTGAAGAAGATTTAAGATGGTCTAATTTTCAATTTTTTCCTTTATGGTTATTATTTTCTATTTAGGTATATGGTACATCTTGAATTGATTTTTGTGTATGGTGTGAGTTAGGGGATGAGGTTTATTTCTTCTATATAGATATCTAGTTATTCTAACTCAGTTCATTAAAGACTTCTTTTTCTCAGTGGGTTGCTTTGGTGCCTTTGAAAATCAACTTACTGTATAAGTGAGAGTTTATGTCTGGCTTCTCTTTTTTATTTAATTGATCTGTTTGTCTTTATGCCAGTACAAGTGTCTTGATTATAGTAGCTTCATAGCGAGTCTTAAAGTCAGGTAGCAGGTAGCATAATTTCTCATTTGTTCTTTTTCAAGATTGTGGTAGATATTATTTTTATTATTTTTTTTTTTTTGAGACGAATTCTCACTCTTGTCCCCCAGGCTGGAGTGCAGTGGTACGATCTCGGCTCACTGCAACCTCCGCCTCCCAGGTTCAAGCGATTCTCCTGCCTCAGCTTCCTGAGTAGCTGGGATTACAGGCACCTGCCACCATGCCTGGCTAATTTTTGTAGTTTTAGTAGAGATGGGGTTTCGCCATGTTGGCCAGGCTGGTCTTGACTTCCTGACCTCAGGTGATCCACCTGCCTCGGCCCCCCAAAGTGCTGGGATTACACGCGTGAGCCACCGTGCCCGGCCAGATTGTGGTAGATATTCTAGTCTTTCACGGTTTCATATAAATTATTGAGCCAACATGTAAATATACGATGTAATTTCCAGTTTTATCCCTGATAATGTGTGTGTGTCTGTGTGTGTGTGTGTGTGTGTGTGTGTCTGTGTGTGTGTATATATATATATATTTTTTTTTTTTGAGACAGAGTCTTGCTCTGTTGCCCAGGCTGGAGTGCAGTGGCACAATCTCGGCTCACTGCAACCTCTGTCTCCTGGGTTCAAGCGATTCTCTTGCCTCAGCCTCCTGAGTAGCTGGGATTATAGGCACCCGCCACCATGGCCGGCTAATTTTCATATTTTTAGTAGAGACAGAGTTTTACCAAGTTGGCCAGGCTGGTCTCAAACTGCTGACCTCAAGTGATCTGTCCGCCTCAGCCTCCCAAAGTGCAGGGATTACAGGTGTGAGCCACCGTGCCCGACCTTATTTTCTTTCTTTCTTTTTTTTTTTTGCTTTTGATACAGTCTCACTGTGTTGCCCAGGCTGGAGTGCAGTGGCACTGTCTCAGCTCACTGCAGCCTGTGCCTCCCAGGTTCAAGGGATTCTTGTACCTCAGCCTTCCAAGTAGCTGGGATTACAAGCATGTGCCACGACACCCAGCTAATTATTTCTTGAAGTGTATTTTATCTGGTAGAACTACTGGATATGGTTCTAGTCATTTCAGTCTTATTCCTACTGTTTGCCTGATACATCTTTTTCCATTCTTTTAACTGATCTGTGTTTTTATTTTTAAAATGTGTCTCCTGTAGACAGCATACCATTGGGTCATGCTTTTATCCATTCTGACAATCTCTTGTTCTCTCAGGTACTAGGCTTGATAATCTTATTCTAATAGACATAGCTTCTAACTCAAACATCTTACGTGATTATGTTGGTAGTTCCTAAATAGAAATCTTTACAACCCTAAAAAGATAAGCATTGCTGGGTCCATTTACAGATGAGCAAACAAAGGCTTAGGGGCTTGAAGCCTATAAATACCTGCTCTGGCATAGGATTCAAAGGCAGTTAGACTCCAAAGACAGTACTGCAATGCCAGACTGCCTTCTTTGCTGCAAAAAAGCCACAGAGGCCCCCTGCCTACTCAAAATGTAGCGATTTTCTTTCAAGCTTAGAGATAAGCCTGTTCTCTTAAGAGGTGCACTTTTACTGATCTACTTCCTTACTAGTACTTGTCTATAATATTTATAGCTTAATCTTTAACAGCTGAAATTTTTGTTTAAGCAATTTGATAATATATACGTAGAACTTAAAAGTAATTCATATCTTCTGACCCATGAATTAAAGTTTGAAAATCTACTCTAAAAACGTCATCAGAATTTAGATGAAATTGTATAGACAAAGATGGTTTATCAAAGCATTATTTATAACAATGAACAACTTAACCCAATGTTCAAAAACAAGACGAAGTATTATATAAGGATTCAAAATAAAGACTGAAAGAAAATACAGTATTCTGAAATATTAACCATAATTTGGAGGAGACTAAAAGCAGAGAGACAGATGATAAAGCAGTGTTAGTAGAAGTGGACGGACTTGAGAATCTTTTGGTGAGAGAAGCAAACCTTGTGACTGGTCAAGATGAGAGAAGGCAATCTTAACTCAGGTTTCTGGCTAAGCCAATTGTAGGGTACTCAACTTAGAAAGCCCCTCTGAGTAATTCAGAAGATCACTGTGTTGTTTAACTATTGCTTGTACTTCCTTACTGACAACCCAGTTGGTATTTATTTAGCAGCAACTATAACGCAGATACTGTTCTGCAAGCTGAGGGTACAGTACTAAACACAAGTCAGTGTTCTTATAAAGCTTACCTTTTTGTGAGGGAAACAGATAATAAATACAATTTAAGAAAAACAAGGCAAGAAGAGGGGATGGAGAGTGACTAGAACAGAGGAAAAAGGGGGCTCGATTAAAGAGAAAGATCAAGGGAGACTTCTTGAGGTGATATTTGAATAGAGTCATTCTAGGTCAGGGAATAAATACAAAGGCCCTAAAGCAAGAGTGTGTTTGGCATGTTTCTTAGAGCTGCAGGAAAGACACAATGACTGAATTAGATTGAGCGACAGGGGGAAAGGAGAGAAGAAATAAACAGTGGTCAGATCATGTGAGGTGAGGTTTTTGTACTTCATTCCAAATATGATGAAAAGCCATAGGGGGGTTGAGAACGAGGGAATGATGTAATCTAACTCTGGCTACAATGTGGAAAATAATCTATAGAGGGATGGGGCAAAAATGGAATTGAGGAGACTAAGCAGGGGTGGAGGGGAGTGGCTGTTGCATTATTCCAGGGAAGATCTGATGTTTGCTTTGACCATAGAGGTAGCTGTGAGGTAAAGAAGTTGTCAGATTTGGGAATGTTTTGAAGGTTGAACCTACAGGATTTATTGGAGTGTGAGAGAACAAGAAAGACTAAGGTGAAATCAAGGTTTTGCCCCAAGCAACTGGGTTAATGATGACTTCGTTGTTTGAGAGCGGGAACACTGGGGCAGGAACAGGTTTGGAGGAAGAAATTAAGAATTTGGTTTTGTACATAATTTTAAGATGCCCAGTGAATAACCAAATGAAGATGTTGAGCAGACAGCAGGATATACAAGTCTAGAAATAACCTTATGGGAAATATTACTGCATATTTGTATGCTGATGGAATGATCTAAAAAAAGAGGGAAAAATTGATGTTTCAGGAGAGATGATGGCAGGAGGGGAATCCTTAATTAAGCAAGAAGCGTTCAGATTCAGGATCAAATGGAAAAGTGAGCCTTAGATAGCCGTGTGGGCAATTCATTCTGTGCAATAGGAGGGAAGGCAGAGGATATGGGTACAGATGCAGATAGACTAATACTTTTGGTGGTGGAAGAGTGTAGAAGTTCTCTCAAGTACTACTTTTTTCTCATCAAAAAAGTCTGAAAGGTTGGTTTAACATTAGAAAATCAGTTAATATACTGTATCATAGAACAAAGGACAAAAACCACACGATATCTAAATGGACACAGAAAAAGCATTTGAGAGAATTCAATACTCCTTCATGACAATAAAATACTCAGCAAACTAGGAATAGACAGGAACTTCCTCAGCCTGATAGAGGGCGTCTATGAAAAACTCACAGCTAATATCATACTTAATGGTGAAAGACTGAAAGCTTTCCCCAAAATCAGAAACAAGACAAGGATGTTCATTCTTGCCACTTCCATTCAACGTGGTAAAGGAGGTTCTAGCCAGGACAGTTAGGAAAGAGATGAAATAAAAGCCATTCAGGTTGGAAACGAAGAAGTAAACTACTCTATCAGATGACATCTTTTATATAGAAAATCCTAGAGAATCCACTGAAATAAAACAAGCCTTTAGAACTAATAAACGAGTTTAGCAAGTTTGCAGGATACAAGGTCAATATAGAAAATGAACTGTATTTTTGTACACTAGCAGTGAACAATCTGAAAGTGGATTTAAGAAAACAGTTACATTTAATATACTATCAAAAATAATAAAATACTTAGGAATATGTTTGACAAAAGAAATAAAAAACTTCTCTGAGAATTATAAAACATTGTTGAAAGAAATTAAATAAGACCTAAATAAATGGAATGGTATTTCCTGTTCATGGTTTAGAATACTTAATGTTGTGAAGATGGCAGTATTCACCAAGTTGATCTACAGATTTCAAATCCTTTTCAAAATCCCAGCTAGGCTGGGCATGGTGGCTCACGCCTGTAATCCCAGCACTTTGGGAGGCTGAGGTGGGCGGATCACCTGAGGTCAGGAGTTCGAGACTAGCCTTACCAATGTGGAGAAACTCCGTCTCTACTAAAAATACAAAAAAAAAAATTAGCCAGGCATGGTGGTGCATGCCTGTAATCCCAGCTACTCAGGAGGCTGAGGCAGGAGAATCACTTGAACCCAGGAGGCGGAGGTTGTGGTGTGCCAAGATCGCACCATTGCACTCCAGCCTGGGCAACAAGAGCGAAACTCCTTCTCAAAAAAACAAACAAGAAAACCCCACAAAAATCCCAGCTAACTTTTTTTTGTAAATTGACAAGTTGGTCCCAAAATTCATACCAAAATACAAGGGGCACAGAATAGAACAGTCTTGAAAAAGAACGAAGTTAAGAGTTCATACTTTCCAATTTTACAACTTACTAATTAAGACATAGAGGTAGGCATTACAGTTCAGTGGAATAGAATTGAGGGTCCAGAAGTAAAACCATACATTTGTGGGCAATTGATTTTTGAGAAGAATGTCAAGACAATTCAGTGGGGGAAAACAAGGCAGTCTTCTCAATATGTAGTGCTGGGACAACTGAATATCCACTTGCAAAACCATGAAGTTGGACCACTTGTTTATACTACGTATGAAAATAGATCAAAGACCTAAATGTAAGTCATAAAGCTTTTATAGGCAGCTACAGTGGTACACACTGGTAAGTCCCATCTACTTGGGAGGCTGAGGCAGGAGGATCCTTAGAGTCCCACCTGGGCAACACAGTTGACACCTTGTCTCAGCGAGTCAGGGGAACTATCTTAGGGATAAAACTTCACAACCTTAGATTTGGCAGTGGATTCCTAGATATAATACCACAAGCACAAACAACAAAAGAAAAAGATAAATTGGACTTTATCAAAATTTAAAACTTCTGTGCATCAAAGGACACTATCAAGAAAGTGAAAAGACAACCTACAGAATAGGAGAAAATATTTGCAAATCATATGTATGTTAAGGGTTTAGTATCCAGAATATATAAAGAACTCTCTTTCTGTTGCCCAGGCTGGAGTGCAGTAGTGGAACCTTGGCTCGCTGCAGCCTCTGCCTCTCCACCTCAAGCAATCCTCCCACCTCAGCCTCCCAGGTACTTGCCATTGAATCATAGACTTTAAATGGGTGGATTATATGGTACATGAATATATCTCAGTGAAGTTATATTTAAATAAAAAAGAATAGTGATACAGGAATCGGAATGGATATTAGAGTTTTGAGAATAGCAGAGAAGATGTGAAATAGTACCTGGGAGGATGGAAGAATGAACCGACTAGGAAAATATGTCAAGATTGCTAGCAGTAGTGAGGGACCACTTAAGATTTTGATCTTAAATAAAAAGTGAGGCCAGTCAGCACGTTGTATGTGTTTTTGTTCCTGTCACATTCAGCAGATAGGGACACCTAATAAGTAGGAGGGCTGTATTTAACCAAAGTCGGATTGCGCAAGTAAGTACAGTAGAAAGAAGTTGAGGGAATATTCAAGGGGAGTGTTAATATGATAACTATGTAAACTAAGGCAAGAAGGAATGCGAAGATATGACAGGGTAATCGTGAAAAGATGATAGTATAGGATTAGATGTCCTAGTGGGGCTGAAGGGTGATTGGTGTAAGAACATTAGAGAGGGTGAGTTGGGAAAGATAGGTGATGGTGAACAGAGAATGGACACCTGAAATTGAGCTCATCATTAATGATAGGCTCAGCTAGAGTTCTTCATTAGAACCATGGAAGTCAGAAAATGAATTCATTGTTTGCTTACTTCTCCCAGTTATGATACATAGCTGGTACCACTTTAGATGCAGGGGACAGAAATTGACTTATAACATTTGGTGGGTGCCTTAGGGCATTAGGCTTACTCCTCTCTTGGAACCCCACTGGAGAAAGGCTGAGATGGTAGGAGCCATAGGAATTAATAAACAAGAGGTCAGGGAACTGAGAGGCTGGAGTACTGGATGGATCATATCTTGGGTTGAAGTTACAAAAACTGCAACTTCATATGGTTCAGTCTAATATGTAGATATTGAAATCACCAAGAATGGTGGCAAATGGGGATGAGAATCCAGTTGAAGAGGTATGCCAGAGGAGGCTTGGATTTCTTTTGGTGCTCAAGGTAGACAGAATTGAGGCATAATAGGATTGGTCCTGGTTAATCTCATGAAAGAACAGCACTATCCAATGGGAACTTGTGCAATGATAGAAGTGCTCTATAGCTGTGCTGTCAAATATGGTAGCCACATATGGCTATTGAGCATTTGAAATGTGGCTCATGGGACTGAGGAATTCAATTTTTTTTATTATTTTTTGAGACAGAGTTTTGCTGTTGTTGCCCAGACTGGAGTGCAATGACATGATCTCGGCTTACTACTGCCTCTGCCTTCCAGGTTCAAGCAATTCTCCTGCCTCAGCCTCCGAAGTAGCTGAGGTTATAGGCATGCGCCACCATACCCAGCTAATTTTGTATTTTTACTAGAGATGGGGTTTCACCATATTGGTCAGGCTGGTCACGAACTCCTGACCTCAGGTGATCCACCCACCTCGGCCTCCCGAAGCGCTGGGATTATAGGCGTGAGCCACCGCTCCTTGCCCAATTTTAAATTATATTTAATTCTAATTAAGATTTAAATTTAAGTAGCCACATGTCTCAGAAACTGATAGATAATTTGTTTTTTTGTTTTTGTTTTTGTTTTGTTTGAGACAGAGTCTCATTCTGTCGCCCAGGCTGGAGTGCAGTGGTGTAATCTTGGCTCACTGCAACCTCCGTCTCCCGGGTTCAAGCAGTTCTCCTGCCTTAACCTCCCGAGAAGCTGGGGTTACAGGCACTCACCACCAAGCCCGGCTAAATTGTCTATTTTCAGTAGAGACAGCATTTTGTCGTGTTGGCCAGGCTGGTCTGGAACTCCTGACCCCAAGTGATCCGCCTGCCTTGGCCTCCCAAAGTGCTGGGATTACAGGCGTGGGCCACCTTACCTAGCCAATAGTTTGTTCTAATAATAGCCTTTAATTGAGACTGGTCTCTGAGGTCGTTGGTTGTAGGGAGGCAGTGAGCATGGCTGCCTCACTCTGTGCAGGTGGAGCTCGTCTTCCCTTCTTTTCCTTATATCCCACTGAAGAAGTGCTAGGCTGAAAGAGGGGTGATCTTAGCAGGAAAAGACACAACTCTGTGGCTTCCCATTATTTTCTACTGAGGTGGTTTTGAGGTTGAGGGAGACAAACTGAGAAGACTTTAACCACTTGTCATTCTGTAAAAACTCCCTTCTTTGTATATATAATTTCTGGTCTCCTCAAGGAATCATTGTCTTTACAATTTATAGTACTAGGCCATATGTTTTTTATTGTTGATTGTTCCTCCTCTTTGAATTTTGGAAACAAATATGTTGATGTTTATATAGTATTGATAATTGTTCTATAATGCCTAGGCTATTTATTTGTCCATTTTGTTTGTAAAATTTAGTATGGAAACCACTTAAGACTAAGATCTAACCCAAATTGTAGGCTAGCTAGTGGTCACTGGTTCCATGGATGGGTTTAAGTCTTTGGATAAGGCTAAGAAATAAATCTGGAAGAAGAATAATGAAAATTATATAAACAAATAGTGAATAAAACTAATGTTTACTGAGTGCTTTCTGTGGGCTGGATACTCTTACAGTATCTGATATGATTGTTAGCAAAACTCATTAAGGTTAAATGCAGTTATCTCATTCAACAGGTTAGGAAATTGTTACTCAGGTTACAGAACTTGCCTAAGGCCACACAGCTAGTAGAGGCCCAACCTGGACACCTGTTGTCCAACTCTAAAGCCAGTGAGTGCCCTTCACCACAAGGCAATACTGATTATTTGTATCTTAACAGTGCCAAGCCACAGTTCTAAGTACAACTCCTTAAAGCATTTCCCATGCAGTGGAATATAAGCAGCTGAGGTAATGGTCATATGTTTAGTGTTGTCTCTCTCAGCTTTCAGTGATACCTGTTCTCTTCTACCTTTCCCTGATAGTTGTACTCAGACCCCATTGTTCCTTTTTGAAATCTGTGGCTGCTGTCATCAGCAGTTTGGTTTTTGGATATATGTTTCATAATGAATTCTCTGCCTGCAGCTAGTTTAAATAGCTATCTCAACCCTCATAAACCACAAGTACTCCTTCAGAGCAACCTACATACACTTCTCTGCTCTTTTGTAGGGGCAGTAGGTTTCAAAGGAAAAACAGCGGCAAGCCCCAGTCCAGTCCATTGTGATCATAACATTTAATAGAATTACCGTATAGTCCTAACCATCTATCAATATCAAGTCTCTCCCTTCAAATTTTCTTCTACCTGCCCACTTATTTACCACTTACCACTTTTTCTCTTCCCATTCTTTAGCTTCTTATTTTCCAGGAGAGGCAGCCTGCTCTTGTAGAAGAACATATGCTTCTGTAAAGTCAGATTTGTATTGCATTCCTTGTGCTTTTTGCTTTTTTTTTTTTTTTTTTTTTGCTTTGTGACCTTGATCAGGTTACTTAATACTTCATTTACAGTCAGGCGCAGTGGCTCACGCCTGTAATCCCAGCACTTTGGGAGGCTGCGGTGGGTGGATCACAAGGTCAGGAGTTCAAGACCAGCCTGCCCAAGATGGTGAAACCCCATCTCTACTAAAAATACAAAAATTAGCCAGGTGTGGTGGCAGGCGCCTGTAATCCCAGCTACTCAGGGGGCTGAGGCAGGAGAATTGCTTGAACCTGGGAGGCAGAGGTTGCTGTGAGCCGATACCACACCACTGCACTCCAGCCTGGGTGATAAGAGTGAGACTGTGTCTCAAAAAAAAAAAAAATTATTTACTGTAAAATAGAAATAATGATATATTCTTTGTAGGGTTGTTGTAAAGATAAAGATGTTTATAAAGTCTCTGGCACAAAATAGGTCCTCATAAAACAAGAGCTCTTTTTTCCCCTGGAATCTATTGATACAGTTTAATTCAGCAAGTATTTATTAGCATTTAATCTGTCCTAGACTCTGCTGAGGATGCTGAAGAGAAAAAAAAAAAAAAAGAAACAAAATAAAACCCAGAGTCTCTGAATTCAGAAAGTTGCATGGTGTAGAAGGAAGACTGACATATAAGTGAATAGGAACAGAAATGTGGTAAATGCAGTAGTGGTATATGGACAGTACTAGAATCAATTAATTCTTTTTCCATCCCTATCTGTGGAGTGGTTTCCAAGTATTTCTTTTGGAAAAATACGTGATAGTCAAGATGGGGGACAAGTAGAGAAAGAAAAATAAAAAATAGAACTCCTAAAGGATTCTGTAATCTTTGAGGTGCCAGCCTTTTAAGAATGGATTTTAGCAAGGCACTTGATAAAATCTCTCATGAAGTCCTCGTACATAAGATAGAGAAGTATGGGCTGGTTGATAGAATAGGAGGTGGATTTGAGGCTGGTTCTGTCCTGGATGTTTTTCTCCTGCAGTACTTTAATTTTACTTATAAAATCTCTGCATTGGAAGGAACCTTAGATCATTTAATCTGTGCCTGACTATATAATCTGATTCCCCGCTTCTAGTTTTTAATTTGATTTACAGAAAAGTATACCATGAAAAGTATGCCTCCTTCCTCTTCCAGTCTTCAAGTATTCCTGTCATCCTCCGCAGAGGCAAACACTATTACTAGTTGCTTGTGTGTGATCTTGTTTTATTACGCATATCTCTTTACACCTTGGGTTGTAGTTATTTGAGTGTGTATGCTGTCTCCATTAGTAAACTGCACTCTCCTTAAGAGCAAGGACAGTGCCTCATAATTTCCTATATCTCCCCAAATTACTTGCACATTGAAGATTGTCAATAAGTGTTTGCTTAATTATTTAAAGGAAAGTTGGACCAGAGAGAAGACAGGCTTCTCTGGTAACATGTCACAGTTTTGTCCTTGGCCATATCCTTTACAACCATTTTTCCCTAGTGACTTGGATAAAGATGTAGAAAGTATGGTTGTCATATATGCAGAGGACACATAGCTGAGAAGGAGAGCTAATAACATCAGATGACAGTTAAGACTGCAGATGATCTCAACAAATAGGAGTGTTCAGCTGAAAAGAACAGGAACAAATACAAAATCCTGCATTTAAGGGGAGAAAAAAAAAATACCCAGCAACTTAGTTACCAAAGTACAGAATTAAGAGACTTGTCTTGGTAACATTGTATGGTATGGTATGGTGTGGTGTGGTGTGGTATGGTATGGTATGGTATGGTATGGTATGGTGTATGGTATGGTATGGTGTATGGTATGGTATGCTATGGTATGGTATGGTATGGTATTAATTTTTTGAGACGATCTAGCTCTGTCACCTAGGCTAGAGTGCAGTGGTGCTATCTCAGCTCACTGCAGCCTCAACCCTCCTGGCTCAGGCGATCCTCCCACCTCAGCTTCCTGAGTAGCTGGGACTACAGGCAAGCACCACCATGCTGGCTAACTTTTATATTTTTTGTAGAGACGGGGGTTTCACCCTGTTGCCCAGGCTGTTCTCGAACTCCTGGTCTCAAGTGATCTGCCCGCCTCAGCCTCCTAAAGTGTTGGGATTACAGGCGTGAGCCGCTGCACCCAGTGATAACATTTTATTTGAAGATAATTTGGGAGGGTAGGGGATGGATCTTAATTTCCTTTAAGTTCAGTTTGAGCCAGTAGTATACCAGGATTGTCAATAAAGCAAACACAGCCTTGACTGAATCAGTAGAGTATGAGTCCACATGGGGTAGCCCATGGTTCTTCTGTTCTTTTTACTAGTTGGATTGTTTGTTGAATATTGGATTCTGTTTGGGGTGCTACACATATTAAGGAAAACTGACAAATTGGATTGTATATCTAAAAGAGGTTAATTAGGAAGGTAAAACATAAGTATAGGAATCAGATCTAGATTCTATCCTGGGTTTTACTATTTAGTAGTTTTGATAGCATGGTGAAGTCAATTCCTCTTAGTTTATTTCCATACCATTAAAACTGGGGAAAAGTAATAATACCAATCTGGAGGGTCATCATAAGGATTAGAGCTAACCTAGGCACTCGAAGATTTGTCAATCCAAATCTTAATAGAATAGCCATAGTAACTAGGTATAGTTCTTCCTTTGATGATGGTTGCATTTTAGTGGGGCAGAAAACTGAGTAAATCCAAGATGTTGTAATGCAGCTTGTTAAGTGTTCAAAGAGGTGACTTGTGGAAAGGTGGGTAAATGTATTCATATAGTCCCCAGTAAATGCAGATTGAGGCAGATTGCAATTAGAATGGATTTCCCTAGGGGGAAGTGAATTTCCCTCAGTGAAAAGATACAGCCAAGTTGGCCGGGCGCAGTGGCTCACGCCTGTAATCCCAGCACTTTGGGAGGCTAAGGCACGTGGATCACCTGAGGTCAGGAGTTTGAGACCAGCCTGGCTAACATTGTGAAACCCCGTCTCTAATAAAAATACAAAAAATTAGCTGGGCGTCGTGGCGGGCGCCTGTAAATCCCAGCTACTCAGGAGGCTGAGGCAGAAGAATCACTTGAACTCGGGAGGCGGAGGTTGCAGTGAGCCGAGATTGTGCCATTGCATTCCAGCCTGCGTGACAGAGCGAGACTCCATCTCAAAAAAAAAAATAAATAAAAATTTAAAAATACAAATATAAAAAATTAGCCAGGCATGGTGGGACATACCTGTAGTCCTAACTACTCGGGAGGCTGAGGCAGGAGAATCACTTGAACTCGGGAGGCAGAGGTTGCAGTGAGCTGAGATTGCTCCATTGCACTCCAGCCTGAGCAAGAAGAGTGAGACTATGTCTCAAAAAAAAAAAAAAACAAAAAACAGTCAAGACTGTATCATTACTTGTCAGGGATGTTTATAGAAGGCATTTTCATATGAGTAGGAGGTTGATCTAGAAGGTTAGGCAAACGGTGGCCAGCCATGGGTCAAATCTAACCAGATACCTGTTATTGTAGATAAAGTTTTATTGGAACATACTCATTTGTTTATGTATAGCCTGTGACTGCTTTCCTGCTAACAGTGCAGAGTTGAGTAGTTGTGACAGAGACCATATGTCCTACCAAGACTAAAATATTTACTCTCTGTCTCCACAGATAAAGTTTGCTGACCCCTGGACTAGATAAATGCTTCACAACCTAAGTTACTCGTAACCCTGCTAAATTATCTGTTGTGGGGATTTCAGGTGTTAGGAGGAAAGAAGGCAGAGTTTGAAGTGAAATTGTTGTAGTTTTTCTTGTTATGCAAGGAATGAGCTGGAAAACACTTGATTAAATAACCTCCAAGATCCTTTAAGAGACTATTTTATAAACAGATGTCTTTTGGTGTGAGAGACAATGTATTTGTGTATCATTTGGGCTAAAGCCATTTATACCCACTAGAATTGGGAGGTGGTATTAGTGTAGTGAGGAAAGACTGGTTGTATTAACTGTTCTGAGCCACAGTTTTCTCACTGCAGAACTTTTCAGAGTTTTGTAAAGATTGGAGCTCATGTAGGCACTCGGATGGCTATCATTACTATATTTCATAGAGGACCTCACTTGAGTGTGTGTCATACCAGATAGAATTTTGCTTGGGAAAGTGTAAATCCCTCCCTTGAGTGCTGCAAGCTGGGATAGTACACAAAAACCTTTTCTTGGTGTGGAGTAGATCTTTAGATCTCATGGCTTAGCATACAGCGGAATATCTTGTGGCGGACAGAATATTGTCAAAACATTTGTTTTGGTGCAAATGTTACAATCGCTATTCTCAATTCTAGAAAGATTGAGACTTCCCAAACAATGCACTTCTTCCAGTGGGATAAGGTTTTAAACTTTGCTTCTTCCTGTGCATTTTGTCTTTTATATTCAGAGTCTACTGGCAGCTAACTATGTGTATATATATATATTTTTTATATTAAAAGTATTGACTCGGAGACAAAAAGAGGCCAAGACCAAGAGTGACAGTGGGACAGCTGCCCAGACTTCTCTAGACATTGACAAGTAAGTAGGTATGCTGCATTCACGGAGCTCTTGTATAACATACCATCGTTTGGACTGAATAAAAAGACCAATTCCTATCTTACCCTGTATTTCTTTGGCCTGCCAATTGCTTCATTGCTTGGATGCCTGAATTTTCTTTTCTTTTCTTTTCTTTTCTTTTCTTTTCTTTTCTTTTCTTTTCTTTTCTTTTCTTTTCTTCTCTCTCTCTCTTTTTTTTTTTTGAGATGAAGTTTCACTCTTCTTGCCCAGGCTGGAGTGCAATGGCGTAATCTCAGCTCACCATAACCTCCGCCTCCTGGGTTCAAGCGATTCTCCTGTCTCAGCCTCCCAAGTAGCTGGGATTACAGGCATGCGCCACCACGCCCGGCTAATTTTGTATTTTTAGTAGAGGCGGGGTTTCTCCATGTTGGTCAGGCTGTCTCGAACTCCTGACCTCAGGTGATTGGCCTGCCTCGGCCTCCCAAAGTGCTGGGATTACAGGCGTGAGCCACTGTGCCCAGCCCTGAATTTCTTTTTCTTATTCCTAGTCTCTGTCAGTGTAGGTGGCCTCTGTATCCCTTTTTAATACACTAAAAGCAATCCTGCCACCCACTCCACTTCTGCATTGCTCTTAGGTTTCTGTTTTCTTTAATTTGCTTATTGGTATTTGGTGCTCTTTGGGAAGCATTGAGCATTTTGTATAATAGTACAGAAGTTGAATTGCAAAAGGTTGGGCAATATAGAAGACTTTTTGGTTGTGTGTTGCAGCTTGACTGAGAAAGCTCATTCTGAGGAAGGGGTCAGAATCACAATTCTCAATTAATTATTCAGCCCCATTAGGAAGGAACTAGTCTAACTATGGTCTTATAGGTAATAATTGTCAGAAACTAGATTTGCCTGACTCATAAGATCCCCTTGGTTTTAAGAAGCTAAAAAAAATTTTCCAAAGCATGCTATCTTGGACATCAAAGATAGCACAAAGGTGCTTCCTCCTGAAAGTAATGTCATTACCAACAGTAGATTAGAGCAGTTACTAAGCAGAAACTTTTATCTTTGAAACACAGATCTTAGACCCTGAGTTTCAGGGCTGTCTTCCCTAATTTAGTTGAGCAGAGCTGATCCCTTTGGAATCTTACTGTAATGTAGACATTCGTCTAGGAATTCCTCACATTGTATTGCAGTAATTTGGTTTTAAAAAAGAATATTTCTGTATTCCTGGTTAGTCTGAGTTTTTTGAGAGAGATACTTGCCTTAGTTCATGTTTATATCCCCAGCTTCTAATAAAATGTATCTGAGACAGCAATAATAGCTGTTTGTTTAGTGCCTAATATTATGTGCCAGTCATTGTGCTAGGTGCCTTGTTTGTAAGTCTCACTGTAGTTGATTTAAGGTAGTTATTCTTTCGTTTTTTAAGTAAGGAAACTAAAGAGAAATTTTATGTAACTGGTTAAGATCACTGCAGCTAGAAGTGATAAAGTCTGTCCAACTCTGAAACTCCTGCCTCTTATGCAGTACTTCTGTCTCTCATGTAGTAGGGAATTAATGTTTTTTGCATTAATTGATAAACCTTGAAAGGTATACTAGTCTAGCTTTTCTCTTAAGGCAGCATTTTGCTTGCATTCTTCTGGATAATTAAGTATTTGAGAGACTTATTTCTGCTATTTTAAACATCTTCAGAAAAAGTCTTCCTTATAGCTAATCCAAGTCTCCCTTGCTGTAGTTACTGAATAATAATGGCCAGAAAGAGATGTCCAAGATAGCATGCTTTGGAAAATTTTTTTAGCTTCTTAAAACCAAGGTGATCTTATGAGTCAGGCAAATCTAGTTTCTGACAATTATTACCTATAAGACCATAGTTAGACTAGTTCCTTCCTAATGGAGCTGAATAATTAATTGAGAATTGTGATTAAAGGGCCTTGCAGAGGTTCTCACCACAGAGAAAATACTTAATAAATACTCATTTTTTTCTTTTACCCCCAGTGATTCCATTTTTACTGATGCCCAATACACTTTACCTCAAGGACCTACTTTTCCTCTCTTTACCCAAACTCTGCTCTTTTAAAAAAGGTAAAGATAGCTATGCATATAAAATTACGCAAAAGCCTCTGGCAGAACCACATGGCTTTTAGTAACTTCTTAGTTGATGTTGCAGATTGTAGAATTAAGGAAGTCAGCATATAGACAGACTTGATTTGCTAATCAGACAAGTTCATCCACCCTGGTAAAAATGTCAACTTAATTTAATGCTCTTGGTGCTCCCTTTTCTGTTGAAATTTTAACTTCTCTTTGAAAAAAACTATTACACTTAATTTTGGAAGAGTTCGACAGAATATTTTATGTCTGAAGAGCAATCAGCATTGTTTGAGATAGTTTGAAGAGCTGATTTCATTACCATCCCACTGCTGCAACAGCAGGGTACAGAGAAACAGCCAGGGAAAACTGCTAATCACTCAGTCCTTTTGATTGGCGTTGGATTAGTTTTATTGGTGATCCTGCTGAGTGAATCTGCATTGGTTGATATGTCTCCTCCATAGAATAACTTTGCGACGTAAAAACACAATTTGAGACATATCCAGGGGCCCAGAGGCAAAAGCACATCTTAAAACTGTGTTTTCTTCCTTTTTTCTTATTGGATAGGAATGAGAAGTGTTACCTCTGTAAATCCCTGGTCCCATTTAGAGAGTATCAGTGTCATGTGGACTCCTGTCTCCAGCTTGCAAAGGCTGACCAAGGAGATGGACCTGAAGGGAGTGGAAGAGCATGTTCAACTGTGGAGGGGAAGTGGCAGCAGAGGCTGAAGAACCCAAAGGTATGTGTAGAGTGTTTTGGGAAAGGCCACCTAACCCTCCTGGTTGTCAGTTGTAAGAGGCCACAGTTCTGTTCTGGCTTTTCCCTCTTCTCCCTCCCCTCTTCCCTCTATTTATCTTGAAACAAGATTTGTGCTTTTTAAAATTATTTTTCCTTTTAATTTAAAAAGTAATACATGTTCATTGTAGAGAATATGGAAAGTTCAAAAAAATATAAATAATCAGGGGAAATCATCACCTATAATTTAGCTACTCAAAGATGATAACCTTTAATGTATTGGCCTATTTTCTTCCAGTCTTTTTTTCTATGCATTGTTAATGTAATTAACACTATTCTCCCTCTCCCCCCTTCTCTCTCTCAATATATATGCAATAAGCACACACACAACATACTATATATCTAGTACTATGTGTATACTATATTCTGTGTAGTACTCGATATGTAGTTTTCTCACTTGCATTTATGAAAACTTAAGATGTAGTGTAAACATCATTTTGGGTTTTATTTTTAAAAATTACTATTAATGTTTATATCACACAGATGGTCATTTAACCATACACCTATTATTGGACATTTTGGTTCTTTTGTGTTACAAGATTGTATTTAAAACATTAATCAGTCTTTGTACCACTGATTATTTCCTTAGAATACATTTTCTGATACGGAACTATTAGGTCAGTGGATGTACAAATTTTAAAGTGTCTCGAAACCTGCCAAATTGCTTTCCGGAAAGGATATCCAATTTATAATCCCACTGCCAAGAATATATGTGAGATCAACTCTGTCGAACTCCTTAGGAAGCTGCCAGGTCTGGGCCCTGGTCACTGGGAAGGATGGATGTACTTTTGGGGCCTTGTAATTAGAGATCAGGAAGAGCAAGTCTTGGCTTAGAGATGAAAGATAAAGCAGCAGCTCCATATTCTAGGGTTACCGACAAAGGAGTCACTGTACACACTAAAATGGGGAAGCCATTGTCTGTCATGCCAGAAGAAAGAGACCCCTCTCTGTGAATGGGGTGATTTTGAGGCGGAGATTTGGAGTTATGGTTTATAGGTAAGCACTTACTTATACAGCCAGTTTATTCTGGGATCACTGCCTGTAGACACTACCTTAAAATTTATTTTCTATTTTAAATCCATGATACTCTGGGCATAGCGATGTATTCTCTTCATTATAGTTTGCTTTTTCACTTGTGAAACCCTCGTTTATTAGAAAGCAAAAGACTTCCCTAGAGCTGTGGCCCCCACACCTTTTCTCTTCTATGAACACGTGTGATCTGGGCTGTGGAAGTTGTATTTTAGACTCTGACATGAAGTAACCTTTTCATCTGTTTTTCTCTGTTACAGGAAAAAGGCCACAGTGAAGGCCGACTCCTTAGTTTCTTGGAACAGTCTGAGCACAAGACTTCAGGTGAGGACCCCAGGACCAGTTTTCTGGGCTTCTGCCTAAGGCCTTTCAGTGAAGATAGCCATTGCCAGCCCCCTGACTATTTGCTGTGGTTATCTGGGTACACACGTGATCCAGTCAGCCAGCCTTTGAGACTCAATCTAGGTCATCTCTCCTTAAGGAAGTTGGGGCAATATGCTGTCTTTTTCATCCTGTGTTTCATTTCAGGCTTTATAAATCCTTGGATCAGGACAGCCTGTTGAACTCAGAAAAAACACTATCAAAACACAGGGGAATACGACAAGCCCCAAGTATACCTTCTAAAGGAACAGGCACAGTAAACTAGATGTGCAGACATTATTGCTTCCTTCTATTGTTTTGTGCATCATTCATATGTTACCTTTATCTTAGTGTCGCAACCTGTGATCCTGAGCGTTTGTGCGTAGTATTTAGGGAGCAGTAGAGTGGATTGGTTAAGACCATTGCAGGGAGTTAGTAATGCCAAACCTCATAGATTGCAAGAATTGTATCTGGTAAAGCTCCAAACATATTCCCTGGCATAAGTAGGCTCTTGATAAATGTTAGCTGCTATTATTACTGTTGTTATTAGTCGCTATTGTTAAAATTCACCAGATGTGGATGGAAGAGGAGCTTTTGCTTAAGCCTGGTGAGATGTGCTTACCATCTAGTTCTAATAGTTCATTCCCACCAAGCAAATCTGTTGTGCCTTCTGATGACTATAAAAAGGCAGCCTCTCCCAGCCTCATATCCTGCTGTCTCTAGATCACCAGTTTGTGAATCTCTGCAGGTGGCAGATTTCCCTTGGCAACTTCCTTGTTCCTCAAGTCCAGAATTGAAGTAGATTTATTCAGAGGTTGTTCATTCAAAAGTGTTCATCTGAGTGCCCCTGCAGCTGAGTCTGTTGGACACTAATGCTCACCGTCTGTGGGTTTAGGGGATTGGGGATCTGTGCTACCTGGATAGGCCTGATGAGAAGCAGTGCCTAGAGCACGGAAGCAAAAGATCAGTGAGAAGTGCTATGATTACCAACACTACTACCAACATTATTATTTTTTCTTTTATATCACAGATGCAGACATCAAGTCTTCAGAAACAGGAGCCTTCAG
>REST	chr17	76108998	76113725	-
GGTGAAGCCCTCGAGCACCTGCGGCCCCTTCCGGACCCTGGACACCATGTACGAGGCCGGCAGGGTGTGGGTGCGCCACCTGGAGGCGGCAGGCCCCAGGGTCTCCTGGCTGCCCTGGGTGCACCGGTACCTGATGGAAAACACCTTCTTTGTCTTCCTGGTGTCAGCCCTGCTGCTGTGAGTCCCGCAGGTGGGGGCGGCCCTGGGGAGATGGCCCTCGCTGGGCCTGCACCGTGTGGGGACTGGCCGCTCCCGGGCTGTGGCCCTGGGCCCTGCCCGACAGCCCCTCTCCCGCAGGGCCGTGATCTACCTCAACATCCAGGTGGTGCGGGGCCAGCGCAAGGTCATCTGCCTGCTCAAGGAGCAGATCAGCAATGTGAGTGCCCCTCCTGGGCTGCTCTCAGCCCCCACCCTCTCAGGTCACCTGAGGGTGACGCTCCCCTCCACTCCCCTGTACATCTCCTGTGGGCCTTGGCTGGTGAAAGGGTTTGTTTGCCAAACAAGTGACCCTGATCAATACGTGCACTTCAGATCAAGTGACGAAGTAGCCGTGAGACAGAGCCAGGCTCCTGATCCCCAAGGACCCGCAGGGCCCCACTGGGACCAGGGCTCTGGGGGGTGGGGTGTGATTTCAGCCCCCGGGTGTGGCCCCGCTGAGGGTTTAGACAGTCTCTGTGAGGATTTTTGGGTCCCTATGGACTCTTCACTCATTTTACAAACAGGTGGATTAAGGTTGAGAGTTAGGACTTAAAACTTTTTTTTTTGGAGACGGAGTCTCGCTCTGTCACCCAGGCTGGAGTGCAGTGGCACAGTCTCAGCTGACTGCAACCTCTGCCTCCTGGGTTCAAGCAACTGTCTTGCCTCAGCCTCCCGAGTAGCTGGGAGTACAGGGCCTGCCGCCACTCCGGCTACTTTTTTGTGTTTTTCGTACAGATGCAGTTTCACTGTGTTGCCCAGGCTGGTCTCGAGCTCCTGAGGCAATCCACCCACCTTGGCCTCCCAAAGTGCTAGGATTATAGGCATGAGCCACCGTGCCTGGCCAAAACATTTTTATGAAGAAAACAATGTTTGACCGGGTGTGGTGGGGCTCATGCCTATAGTCCCAATGCTTTGGGAGGCCAAGGTGGGAGAATGGCTGGAGCCCAGGAGTTCGAGACCAGCCTGGGCAACAGAGTGAAACCTCGTCTCTATAAAAATTTTAAAAGTTAGCTGGGTGTGGTGGTGTGCACCTGTAGTCCCAGCTACTTGGGAGGCTGAGGGAGGAGATTGCTTGAGCCCAGGTTGAGGCTGCAGTGAGCTATGATTGTGCCACTGCGCTCCAGCCTGGGTGACAGTGAAACTCTGTCTCATAAAAAAAAAAAAAAAAAAGCCTGGGCATGGGGGCTCAGGCCTCTAATCCCAGCACTTTGGGAGGCCGAGGTGAGCAGATCACTTGAGGTCAGGAGGTCGAGACCAGCCTGACCATCATGGCAAAACCCCGTCTCTACTAAAAGTACAAAAATCAGCTGGGCGTGGTGGCGTCCACCTGTACCAGCTACTCAGGAGGCGGAGGCAGGAGAATCAGCCCAGATTGCGCCACTGCACTCCAGCCCGGGCGACAGAGCGAGTTGCTGAGGCCCTCATGCTGTGTCATGGGAGTGAGTTGCAGAAGGGGGTCGGACCCCATACCGGAGAGGCAGCCCCCAGGAGTACTGTCCACCCGGCAGCTGGTCCCTGTGCCCACTCCCTTCGCCCCTGTGCCCACTCCCTTCGCCCCTGTGCCCACTCCCTTCGCCCCTGTGCCCACTCCCTTCGCCCCTGTGCCCACTCCCTTCGCCCCTGTGCCCACTCCCTTCGCCCCTGTGCCCACTCCCTTCGCCCCTGTGCCCACTCCCTTCGCCCCTGTGCCCACTCCCTTCGCCCCTGTGCCCACTCCCTTCGCCCCTGTGCCCACTCCCTTCGCCCCTGTGCCCACTCCCTTCGCCCCTGTGCCCACTCCCTTCGCCCCTGTGCCCACTCCCTTCGCCCCTGTGCCCACTCCCTTCGCTCCTCTCTGCCCAGGAGGACCTCCTTGCCCACTGGGCACCCACCAAGTTGGAGACAAGGCACTTTCCCCCCGGGCTACCCAGCCTGGCCTCCTCCCCGAGGCCCCTCCCCTGGGGAACGGCCCCCCGTGAAGCAGGTCCTGTGGCTTTTCCAGGCTTGCGTCCTGCTGCTGGGCTCTGCCCTCCCCCTAGGGCTCCCCATCCCCTCCCATTGCCATTTGTCCTCCTGCAGGTTTTCACTCTGGGGCTGGTGAGTGCCAGTGTCCTTAGGCATGCTCCACACCAGGGCTAGGGGGGCGCTTGTGGGGATCAGCGGCTGGCGTCTGCCAAGGCGAGGGCAGGGCGGGGTGCAGCCAGTGGGCCTCGGCAGCCATGTGACCCTGCTGCTGGCTAGTTGGTGCCAGGATCCAGGGCTCCAGGCAGCTCGTCCCAGCTCGTCCCAAGCACTCATGGGACGGCTCCCACATTGCTTGGGTTGTAAACACTGTAGTACACACTGTCCCATCTCCTGCCTTTCCCGTTTCACCACATAGAGCTGAAAGCCTGGCATCTCGGCTGCGGTGGTTGTCTGGCTGTAGATATTGGAAGTGGGGAATGGCTCCTGCCCTACTGGGTGGCATTTCAGAGCCCCCAGGGGCCAGGTAGGGCCAGGTGGGTCCGGGCGGGGAATGCAGAGTGGTGCTGGGAGAATCCCAGCTCTACCCACCGTTGCTCTGGGATGGGAAGGACCTTTCTCCAGGCGGATGCTGGCTGTGGTGTCTACCCAAGGCCGAGCTCTGACCCGTCTTTGGGGCTGTCGGTCTGAGTTTTCCCCGTGCAGGTCGGCATGGCTCAAGTGCACAGCCCCTCCATACTCATCAGCAACTCGATAGAAGCTACTTAGGTTGTTGCTTAAGGGGCCCATGGTCTCTCCTTGAAGGTATTCTAAGTGGTCCTCCTAGGCTGAGCCAGGTTGCCAGGTGCCCAGAGCCAATCCGTGTGGCTCTTGACAGAACTCCTGTTCTCTGTGTGAAGCTCCGGGCGGGGAATCCCGGTCTGACCCAGGCACTGATGATCAGTGTTTCGGTGCACCAGATCCTTTGCTAAGTGCCCCCTCTGCTTGTCACATTTCATTGTCGAAAGAGCCCTGGGTCAGTCCAGTACTGGCCCCAAAGATGTCCCCGTCCTAAGACTGGATGGAGCCTGTGAATACGTTACGTTGCGTGGCTGGGGAATTACGATTGCAGGTAGAATTAAAGTTGCCAGTCAGCTGACTTTGGATAGGAGATGGCCCTAGATTATCGTGGTGGCCCAGCGTGATCTCAGGGTCCTTAGAGGTGAAAAACAGAGGCCGGAGTGTCAGGGTCAGAGTGGTGCCACGTGAGCAGGACTTGAGCAGCCACTGCTGGCTTTGAAGTGGAGGAAAGGGCTGAGAGCCAGGGGCCTCTAGAAGTTGGAAAAGGCGAGGAAGAGGATTCTCCCCCGAAGCCTCCGGGAGGAATGTAGCCCTGATCATGCTTGACTGGAGCCCAGTGAGACTCATTTTGGACTTCTCACTTCCAGAACTGAAAGTTGAGAAACCGGTGGTGTTTTAAGCCACGAAGTTGATGACAGTTCGTTACGACAGCAGCAGGAAACTAATGTAAACCCTGTGCCTTGTGTTATTATCCCCCTTTACAGATGCTGCCACTGAGGTCACAGAGTTAGTAACCCAAGGCAGAGCCAGTACGTGGCAGGGCTGGTTTTAAATTGAGTCAGGCTGGCTCTGGGCTGCTGATTACATTTCCCTTTTCACTTTGGCCACTAGGAAGCTTAGATCCACACATACGCCCACTTCCTGGCTCTTGGTTTTTCCTTGTCCTTGTTTGGTGGCCCTTTCACCTTTTCTTTTATGTTTTTGCTGCTTGCGATGTTGAATACACCTCGTGAGTTTTCCCTCAAATGCAGTTTGGAACAGGATGGCTCTGGATGGGCTGATGGATGATTTCTCCTCCCCTTTGTGTTCTGGCCTTTCTAGGAGGGTGAGGACAAAATCTTCTTAATCAACAAGCTTCACTCCATCTACGAGAGGAAGGAGAGGGAGGAGAGGAGCAGGTGAGGGTCCGTGGAGGGATTGGGGACACTCTGAGCCTGGAGGGGAGAGGGGCCAGGGCTGGACAGTAGGGCTGCCACTGGGGCTACACCACGACATTGCTGACACTTGACCGCTTTTGACCTACAAAAATCTCCCCCCCGGCGCCCACCTTCACTCTCTCTAGAGCCTTCTCTGGCCTCCGGAGCCTGGCCATTTTGACAGGGACCTAAAATACATCTCAGGAGAAAGGCTGTGGGGCGTCTGGCCTGTCCCTCGCCGGGCCTTGGCTGCGCCCAGCCAGGTTGCAGGGATGTTGATGTTTATGGGGTCCCCTCAGTGATGTCTCTTTCTGGCAGGGTTGGGACAACCGAGGAGGCTGCGGCACCCCCTGCCCTGCTCACAGATGAACAGGATGCCTAGGGGGACGGCGATGGGCCTCACGGGCCCGCCCAGCACCCTGAGACCACACTGTTGCCTCCCAGTGACCCTGCTGGGACACCAGGACAAGGAAGACAGTTTCGCCTCTCGAAAGCCGCAGCTGCGCCTAGGCTGGAGCTGGAAGGGTGGGTGAATCCGGCTTGGGCATCCCCAATGAACTCTGCCCTGCCTGGGACTCTATTTATTCTGATTAAAGGGGTTTTGCAAATGGG
>JUND	chr20	30136831	30147450	+
AGATCATCAATTATGAATTTGACACCAAGGACCTGGTGTGCCTGGGCCTGAGCAGCATCGTTGGCGTCTGGTACCTGCTGAGGAAGGTGAGTAGTCAGGACCTGGGCAGAAGGGGAGGATGGGGTTGACAGGGCAGGGTGGGTCACAGCAAGCTGGTCTCACTCCCCGCTTTCCTCAGCACTGGATTGCCAACAACCTTTTTGGCCTGGCCTTCTCCCTTAATGGAGTAGAGCTCCTGCACCTCAACAATGTCAGCACTGGCTGCATCCTGCTGGGCGGACTCTTCATCTACGATGTCTTCTGGGTGAGTCAGGCAGGGATGCCAAGGATGTCTGGCTCCGGGGCCATCTCATCTCATCACCCTGCCTCTCTGGCCCAAGTTGCAGTCATCTGACGGAGAAGAGCTGTTTTGGGCTGAAGTTCCGGACCGCAGAGCAAGTCCTCTCTGGGCCCATCTGTGAGATGGAGCCAGAGAGAGCAGATTCTACCTCTTTCTGAGAGCACACTCATGCCCGGTGCCTTCCGACCACCTGCCTCTCTTCCTTGCTAGCAGGGGTGTTACCTAATCCCATGTCTCCTTGGCAAGGGAGTTGAGACTCAAAGAAGTTCAGGTAGGGGTGGAAGAATGTTGATGAATGGGCCCAGCAAGGGCATTCACATTCACTCTGAGAGGCATCACAGAGGGACTGACGTCAGCCTGACTCAGGTACCCTTTTCCTGGCCCCAGGCAGCCTCTTCCCCTCTCAAGTGGGTAGCGCTGGGGGACTTTATCACTTGGGAGGAACAGAACTGTGAACAAACATAGGCTGCCTGGCTTGGGCCATCAGAGGTCTTTTCTATACTCCCTCGAATTTCCCCTTTGTTGCCCAGAACCAGTATCAGTGGCCACCTCACCTCAGCTTCAGATCTGCACTGGAGCCCCTCCCAGCTCCCCTCAGATCCCAGGCAGCAGCACATCTAGAAGCCCAGGGACAGCCATTCTTCCCCCCACAGCCCCTCACTTCCCTTCATACTGCTCTTTTTTTCTCCTTCTAGGTATTTGGCACCAATGTGATGGTGACAGTGGCCAAGTCCTTCGAGGCACCAATAAAATGTAAGTGACCACCCTGCCACAGGGAACCCCTTCCCCCACCCCTGCCGGGCCATGCCCCCACAGCCCGTTTCAGTCAGTGCATCTCCCTATCTCTTCCCCATGTACCTCTTCCTCCTGTGGCTCCCCAGCCTGGTTTCCTTATCCTCAATTGATTCATCTGGCTGTGTTCATCCTGCCCAGGTCCCGGCCCCTGGCCACTTGGTCGTGGTGCAGCATGGCGTGAAATGAGCCAAAATGGGAGCGAGCATGGAGGGGAAGTGTTTAACCCAGCCCGGGGGGCACGCGCAGGGGCTTTCCAGGAGAGAAAACCTCTAAGCCGAGACCCCTCACTGGGGTCCCCTTGGCACCTGAGTGTCGGGTGCTGTCTATCCCGTGCCTCTCAAACTGCCTTGGTTTTGTTCTTCAGTGTATCCACTGTTTATAAGTAATAGAAAATCCACCTACAGGTTGAGCATCTCTAATCCGAAAATCTGAAATCCAGAATGTTCCAAGACCCAAAAGTTTTTGAGCACTGACATGACACCACAAGTGGAAAATTCCACACATAAGGACTTAACACATGTGAACTGTGTTTCATGCAGGAAATAGCATTTTAAGATTGTATAAAACTCTTTAGGAGGCTGAGGCGGGAGGATCACTTGAGGCCAGCAGTTCAAGACCAGCCTGGGTAACAGCAAGACCCTATCTCTACAAAAAATTAAAATATTAGCTAGGAGTGGTAACACACATCTGTAGTCCTAGCTACTTGGGAGGATCTGAAGCAGGAGGATCACTTGAGCCTGGGAGTTCCAGGCTGAAGTGAGCTATGATCATGTCCCTGCATTCCAGCCTGGATGACAGAATGAGGCCCTGTCTTTAAAATTTATATATGTATAAATATATATGTGTGTGTACATATATAAAACTACCTTCAAGCTATTATGTATAATGTGAATTTCATATTTAAACTTAGGTTTTATCCCCAAAACATTTCATTATGTATATGCAAATATTCCAGAATTCAAACAAAGTTTGAAACATTTCTGGTTGAACCATTTCAGATATGGGATACTCAACCTGTATAACTGTCTTTAAACAAGGGGGAAATTTTGTCATCTCACACTACAGCAAGCCCAGGGGTAGAAGGCTCAGAGTGAGTTAATGACCCTCTCTTCACCAAGAGCCAAGGTTACTTCAGGACTCCCACCCCAGCATTCTCAGCATGTCCACCTGCCCCTTAGGTCATCCCTTCATGGTCCCAAGATGGCTGCCACAGCTCCCAGCACTGACTCCTCACATAGCTGTGTCCAGAAAAAGAAAGGGGAAATTATGTCTCAGGGAGGGATGGTTTTTCCCAAGTCTCCTGTGCAGTCTCCCTCATACTTTATTGGCCAAAACTGTGTCACAGGCCCAAGTCTAAACCATTCACCAGTGAGGGGGATAGGAAACATGATTGGCTTAGAGTTTAAGCTTTAGACTAGTGGAGAATCACCTGCTGGTATTACAAGGCTCAGAGAGGGGAACAGAATCCGTCAGGCATGCTAGCAAGGAAGAGAGGAAGATGCTGCCGGGAGGGCAGGCAACAGTGAGTGCATGCCATGGAAGCACTGGCTCGTGGCGACAGGCAGTCGTTGGGGGAGACTGGGGGAGATTCCACTCAGGGGATCAAGAAACAGCTGTCTTTCTCGTGACTCACTCTACCACTGCGGACAGCCTTTCTCCCTGCGTTGAGGAGAGCTTCATGGCCACAAACAGCTCCTGAATTCTGTGGTCCCAGCTTAGTGACCCCAGAGGAAAACAGGTTTCTCCCAGCTTTGGCCTGAATAAACCTACAAGACCTGGCCTGGCCCATGAGCCAGACACTCCCACTGGAGAGATGGAGGATCGTGATGGACAGGCCAGGGTCACTGCCCTCTCCAGGGCCTGGGGGCAGAGTATTGGAATTGGCAGCCCCCGAGAACCAAGTGTACACGGGGAGGGCATTTCTCCAGAGCAAGGGAACAGATGCTGGGCCAGCCAGAGCAACAGCTATTCCCCAGTGCCTTGATGGTTGAGCCTGGGGGTGTGTAAGCCCAGAGAACCCAGCCAGGGTGTCAGGAAAATCTTTTCTGGGTCATGAAGGATGAATACACATTTCCCAAGCATACAGGGGCAATATGGGCATTTGAAAGATAATGTACAGCTTCAGCAAAGGGCTGGAGGCAGGAAGGTGCATGGAGGGGCCTGGGAGCAGAGAATCAGGGAGTGGGCATAGCTGAGTTCAGGGAAAAGAGGCTGGAAAGAGGTGGGCAGAGGCCAGATTTGGGAAGCCAAGGATGCCACTCTAAGGAGCTTGGACACTGCCCCGTAGGCCACTGGAAGACTCCGAGCAGGGAAGTGGTGCTGTCATATTTGGTTTCTGATACTTAGGGTCTGGTTTTCTGGGCTAGGGAGAAGACCCACTGCCTTCTACTGCTAGGACTAGTGCTCAGTGGCAGAAAGGCAGAACAGTGAAGTGCTCATATGCTGACATCAGGCTGCCTGGACTTGAATCTCAGCTCTGCCACTTGCTGACCGTGTGGCCTTGGGGAGAAGACTTGTCCTCTCTGAGCCCTGGTTTCTAGAACTGTAAAATGGTGACAATAGTCTCTGCCACTCAAAATTGAATGGTACCAGGATTGAGAGAGAAAATCTGTAAATCACTGCGTTGTACATTCAAGGCAGGAAGAGGCAGGCAGGGCAAGGGTACCTATCCATGTATTAGGGAAGCACAAGCTTATTCAGAATCCCTGTGCACGCACCTCTGTGTACCTGTTGTTGGCCAGATGAAGGTTGCAGTGAGCCAAGATCACACCACTGCACTCCAGCCTGGGTGACAGAGTAAGACTCCGTCTCAAATATATATGTATATATGTATAAAGAAATAAAAATTAAATGGCCAGGCGTGGTGGCTTACGCCTGTAATCCCAGCACTTTGGGAAGCTGAGGTGGGCAGATCACAAGGTCAGGAATTCGAGACCAGCCTGACCAACATGGTGAAACCCTGTCTCTACTAAAAATACAAAAATTAGCCAGGCATGGTGGCGCATGCCTGTAATTTCAGCTACTCAGGGGGCTGAGGCAGGAGAATCACTTGAACCCGGGAGGCAGAGGTTGCAGTGAGCCGATATTGCGCCACTGGACTCCAGCCTGGGCAACAGAGCGAGACTCCATCTCAAAAAAAAAAAAAAAAAAATGTTGGCCAGAGCTGACCCCCTACCTGCAAGTAAGGAATTCAAGGAACAGGATTTTCCTGATTGGCTTAGTCTTGCACCACACTTATCACCTGGGAAGGCTGCCTAACACAAAACCAGGACTGGATTAGTAAAGAAGGCATGAGGTAGCAGTTAACTGTGTACAAATCATCTAATCTTCACTATCACCCTGAGGGGTCAGTTCTGTTGTCTACCCGTTTCACAGGTGACAAAACTAAGGCAGGTAAGTAACCTGTGCAGAGCACAGAACTAGGATTCAGACCTACAGACCCACAAGTCAGCCTCTAAGGCCCACTTATAACTGCTCTTCTGCTTGCAAGGCCCTATGGATGAAATCCAGTTATAACCTCCTTTTGCTATAACTAGACACAGAGGGAGGCGTTTCTCCCTAATCTGTATTTATCCAGACAAGCTGTCCAGCAAGATTTCTGAGTGAGGGGCTTTAAGGAAGCAATCTGCGGGTGTGTAGCCTTTTCTCCCTCAGCAAATACAGAAGGAGCTTATAGCCCGGGCTCACCCTGCTTCAGAACAAGGGCCAACATCTGTCCATACCCCTGTTATAGTGAGATGGGAAACCTTGTAGATGTTGGCACTGTGTGGCTCTTTTCTTTTATATACTGGGCTTTAGGGTCAATCCCATTTAACCAAAGGGTTCAATAGCTATAAAAAGGCGTTGAAATTGTATGGTTATTTGAGTTATAGCTCAGTAAAGGCATTAAATCTTCAGCCTAGATGACCCTATTCCTCCCCACTCTAACCAGCTGTGACTCCAGATGGAGACATTGCCCTGCATCCTCTCACGTCCCCATCCCCCACATCCCACCCAGAAACAAATGTGTGAGTTTCATACAACAAGAATGGGGGGTTAGGAGTCAAAGTAAGCTGGGAATACAAAAATGGGGCGGGCGTCTAAAATCCCAGCTACTCAGGAGGCAGGAGAATCACTTGAGCCTAGGAGACAGAGGTTGCAGTGAGCCAAGATCGTGCCACTGCACTCCCGATTACAGTCCTCATTGCCCTGGGCAATAGAGCAAGCCCCGTCTCAAAAAAAAAAAAAATACAAAGTAGGCCGGGAGCGGTGGCTCACGCCTGTAACTCCAGCACTTTGGGAGGTCGAGGCGGGAGGATCACGAGGTCAGGAGATCAAGACCATCCTGGCTAACACGGTGAAACCCCGTCTCTACTAAAAATACAAAAAATTAGCTGGGTGCGGTGGTGGGCGCCTGTAGTTCCAGCTACTTGGGAGGCTGAGGCGGGAGAATGGCATGAACCCAGGAGATGGAGCTTGCAGTGAGCCGAGATTGCGCCACTGCACTCCAGCCTGGGTGACAGTGCGAGACTCCGTCTCAAAAAAAAAAAAAAATGTAAACTGGGCTCCAGCTGACTCCTCACATTCCCGCCTCCCGCTTCAGTGGTGTTTCCCCAGGATCTGCTGGAGAAAGGCCTCGAAGCAAACAACTTTGCCATGCTGGGACTTGGAGATGTCGTCATTCCAGGTGAGCCTGCTGGTGTGGGGGCTATGTGAAAGGGGTGGAGAGGGTATTCCCCGGAGCAAGGGGATTACTGCTAAACAGACAGGCTTACCAGCTGAGAAAGAGAAAAGGTAAGGCTGGATCAGGCCAGGGATTGGTGAAGGGTTCCCCCTTAACATCCGTTTACGGAGGGCCAGTCAGGTGCCATGCCCCAAGCTGGGTCCTGGTCAGGTGTCAGTGAACAAGACTGTCTTCACAGAGCCTCTGGTCTAGGTGAGCAGATGTTGCTCAAGAACTACAAAAGTAAAAGTCTAATGACAGATTGAGGTACACTCTGAAAAAGCACGTTTCATGACAATCTTAACAGACTGGACCCCTGTCACACACACCCACACATACACATACCCCTTCCCAGCATCTGCAAGCATCACAGATGTACCAGAATTGCCCTAGCCCCCTTGCTCCTCCTCCCTGTGCCAAGACATCTCCAGGGAGAACACACACATGGGCTCCTGTCTGCACTCTCAGCAGAGGAGCATGTGCGTGCACACCTGCTTATCTGCAGAGGCTGGCCTTTGAGCCCCTGGATCTGCGTGTGGGTTCTAGTCAGTGTGTCTGTGGGTATGGACACGGGCCCTGTCCACAATCCAAGCAGGATAGCACATCCTGCGCAACCACAGCCTGGCCTCACTTTGGGGCAGGAGCAGCTCAAACTACCAGTCAGGAAAGAGACTAAGGGCAAAGCTGAGCTGCTGAAGTGGCTGAGGCTCGGGTGTGTCTGCTTATCTGGGCCCAGTTGTGGGGGCAGTGAACCCAAGGGACATACTTGTCTTCCTAGCCTCAGAGTGAGAGGGTTAGAAGCTTGCTTAAAAGAAGGTTTTAGCTGGGCACAGTGGCTCACACCTGTAATTCCAACACTTTGGGAAGCTGCGTGGGGAAGATCACTTGATGCCAGGAGTTCAAGACCAGTCTGGACAACATAGCAAGACCTCATCTCTACAAAAAAAAAAAAAAATTAGCCAGTCGTGGTGGCTCATGCCTGTAGTCCCAGCTACTCTGGAGGCTGAGGTAGGAGGATCGTTTGAGCCCAGGAGTTCAAGGCTGCAGTGAGCTATGATTGTGCCACTGCACTTCAGCTTGGGTGACAGAGTGAGACCCTGTCTCTTAAAGAAGGAGGTCTGGCCTGGGCAAATTGTGAGACCATATATATATATAAAATTATTATTTCTCCTTTTTTTTTTTTTTTGAGACGGAGTTTTGCTCTTGCCCAGGCTGGAGTGCAATAACGCGATCTCGGCTCACTGCAACCTCTGCCTCCCTGGTTCAAGCGATTCTCGATTCTCCTGCCTCAGCCTCCCAAGTAGCTGGGATTATAGGCATGCACCACCACGCCCGGCTGATTTTGTATATTTAGTAGAGATGGAGTTTCTTCATGTTGGTCAGGCTGGTCTCAAACTCCCGACCTCAGGTGATCCACCTACCTCGGCCCCCACAAAGTGCTGAGATTACAGGCATGAGCCACCACGCCTGGCCGACCCCGTCTATATTTTTTAAAAGAAGAGGAATTATTTTAAAGCAGCAGATTAAAGGCTGACTTACTTTCCAGGGTAGGATATTATAGCAATTCTGATCACCTAGGGTGATACAGGCACTTCTATTTGTGACAGTTGCATTTTGTGACACATGGAGGTGACACAGAGGCTTTCCCTGTTTTACCAGTGAGGAAACTGAAGCTCAGAAGTAAAGGGAATGATACAAATTCACACACTAGTAAGCAACAGGGCCAGGACTCAGACCAGCACTGTCCAACTGCAAAAAAGGCTACGCTGTCAGAACTGCTCCTTACAGCAGCACTAGCAGTAATAAGACGGTAATCACAACAGCTACCATTTATCAAGCACCTGTCGTGTACCAAGAATGGTGCTAGGTGGCCGGCCGGGCACGGTGGCTTAAGCCTGTAATCCCAGCACTTTGGGAGGCTGAGGCGGGTGGATCATGAGGTCAGGAGATCGAGACCATCCTGGCTAACATGGTGAAACCCCGTCTCTACTAAAAATACAAAAATTAGCCAGGCGTAGTGGCGGGCGCGTGTAGTCCCAGCTACTCGGGAGGCTGAGGCAGGAGAATGGCATGAACCCGGGAGGTGGAGCTTGCAGTGAGCCAAGATTGCACCACTGCACTCCAGCCTGGGCCACACAGCCAGACTCCATCTCAAAAAAAAAAAAAAAAAGAATGGTGCTAGGTACTTTTTATATGTCATCTTTACTTCTCCCAGCAGTCCAGTGAGATAGAGGGCATTTCCATTTTACAGATAAGGAAACTGAGGTTTGACTTGCCTGAGGCCACGAGGGTATGGGCTTGCACCCATGTGTCTTCATAATTTGCAGTGCTGTGAGGCAGGGAGACTTGCTTCCCCAGTAGAAGGCATCTCTGTCAGACAAAAGAAATGGAGTCCTGTAAAGCATCTGGCTCACTCTTAAGGGCACGGTCTGTCATTCACCCACACAAACTTCCCCTGTGTCCTTGTCATAAGTTCCAGGCTTGAGACAGGCACAGGACATCTCGGCATATCTGTCCTTTCCCCACCCTCTATATATATCCCCAGTAGTCCCGCAATCACAATAAATGTAAGTTGATCACAGTGGAGCGTTGTTTGGAAGGCCAGATGCACTTTAGGAGTGAAAATCCCTGGCAGAGCTCTGACCCCTGGATTAGTTGGAGAACACTCGTAGAAATCAGCCGCCAGGGGGCACTGAGTTCCCAGCTTGATTCCAGAATAACTGCAGTTGTCTGCTCTATCCCCAACCAACTCCCTACTCCTACAGAGTATTCATTGAGAACTAATTCATTTCCCTCTTTAAAATTAATCATATGTTGACAGTTGACAGGCAGTGCTTCTTTTTTTTTTTTTTTTTTTTTTTTGAGATGGAGTTTTGCTCTTGTTGCCCAGGCAGTGCAATGGCACAATCTAAGCTCACTGCAACCTCCACCTCCCAGGTTCAAGTGATTCTCCTGCCTCAACCTCCCAAGTAGCTGGGATTACAGGCATGTGCCACCATACCCAGCTAATTTTGTATTTTTAGTAGAGACGGGGTTGCACCATTTTAGTCAGGCTGGTCTTGGAACTCCTGACCTCAGGTGATCCGCCTGCCTCGGCCTCCCAAAGTGCTGGGATTGCAGGCGTGAGCCACCGCACCCGGCCAGGCAGTGCTTCTCAGCGCCTTCCTTCAAGTAAATGAGACTCAGAGCCCAGAGCCCAGTAAGGGAGGCGACACACAGGGTGTGCGTATAGCACAGGGACAGGACTGGTTGGCTGTGTTTTGGGGTTGCTTAGGCTTCCGGGATGTCTCTTTCTTTTTCTTTTTTCTTTTTTAGCAGAACCATTGCTTACAATTGGCTTGGTTTTCAAGTTTCAGAGTGCAGTGGGTGGACCGAGGTAACCCTCTCCTGTGCTCCTGTGGAGCCTTCAAATAGCCCACTGCTTGCCCCTCCTCCTCCCCCCTCCAGCCACGCACTGCCACAGGGGCCTTTTTCAAAATGTGTTTAGGTTGTTCTGCTCAGAACTCCTCCAGTGCGTCTCTTCACTCAGGATAAAGACCCAACTCCTCCCCATGGTCCTCGGGGCCCTGCAGGGCTGGTCTATCTCCTCATCTCCTGCCAGTAGGCAAGCTGCCTTAGTGACCCCTCAGTCCCTGCCACATCTCCTGAGCACTCTTTCTCCAGGACCTTTGCACATGCTGTTCTCTCCTCCTGGCGTGTGGCATTTCCAAGAAGCCTTCCTTCTTTCCCCTCCTTCACCCCTGCCCAGCCTAGGTCTCATCCTGTTACACCTTCTTACAACATGGGAAGCACAATTCTCCTGCCTCAGCCTCCCAATAGCTAGAATTGCAGGCGTGCACTGCCATGCCCAGCTCATTTTGGGGTTTTTTGTATTTTGAGACAGAGTCTCACTCTGTCGTCCAGGCTGGAGTGCAGTGGCGTGATCTCGGCTCACTGCAACCTCTGCCTCCTGGGTTCAAGCGATTCTCCTGCCTCAGCCTCCCGAGTAGCTGGGACTACAGGTGCCTGCCACCACGTCTGGCTAATTTTTGCTTTTGTTTTTTGTTGTTGTTTTGTTTTGTTTTGTTTTTTTGAGACAGAGTCTCGCTGTGTCACCAGGCTGGAATGCAGTGGCGCGATCTTGGCTCACTGCAACCTCCACTTCCTGGGTTCAAGTGATTCTTGTGCCTCAGCCTCCCGAGTAGCTGGGACTACGGGCACATGCCACTATGTCTGGCTAATTTTTGTATTTTTAGTGAGACGAGGTTTCGCCATGTTGGCCAGGATGGTCTGGAACTCCTGACCTCGTGATCCACCCACCTCTGCCTTCCAAAGTGGAAGCACTCTTTAACAGTCACAATCTCACAATGATTTCCGTGACTATTTGAGGTATGTCATAGTGTGGCTACCCTGTCCCCCTGGCTGAGCTCTGTGGGAGCAGCGATTTTGCCTACTCCTACATTTCCCATAGTGCCTGGTACATAGGCACTTGATAAGCATTTGGGCAGACACGGTGTGACATAGTATGATGCGGTGAGGTGCTGGGTCATTGTAGTCCCAGGCCAAAGCAAAATCCTGGGCCCCTCTCATTGTTCTAGGTAGAGAAATGGGACTTTCTGCTGTCACTTGAGAGTATTGGCCACACCCTTGGTCTCCAATGATTGCTCCAAGATGGAACACCAGGTTGGGGACCAGGACCCAGTCTCCTGTTAGTTCACTGCCCTGCTGCTTCCCTGCCACTCTCTAACCCCAGCTTTCTCCCACAGGGATCTTCATTGCCTTGCTGCTGCGCTTTGACATCAG
>RFX5	chr12	53290970	53292303	-
GCTGGAGTCTGGGATGCAGAACATGAGTATTCATACGAAGACCACCAGCGGCTATGCAGGTGGGTGTCCCAGGGCCCTGGGATGAGGGCGGGAGGCAGGGCCCAGGGAGGCCTCAGCTCCAGGGAGGGGGCTGTGCTCAGTCGCTCACAGTGACCTCAGCCTGAGCACTCATGTTCTTGGGAGAATCCTAGGGTGGGGAGGCACATATTCAGGACCCCAGTAATAACTTTATTACTTAGTAACTTTACTATTAGAAAGCACCCAAATAAACCATAGCTGTGTGCCAGGCACTGTGCTAAGTATCCTACAGGTTTTATGTGATTTATTTTATTTATTAATTTAATTTAATTTTTTTGAGACGAAGTCTCGCTCTGTCACCCAAGCTGGAGTGCAGTGGCGTGATCTCAGCTCACTGTAACCTCCACCTCCTGGGTTCAAGAGATTCTCCTGCCTCAGGCCTCCCAAGTAGCTGGGACTACAGGCGCATACCACCATGCCCAGCTAATTTTTGTATTTTTAGTAGAGACGGGGTTTCACTGTGTTGGGCAGGCTGGTCTCGAACTCCTGACCTTGTGATCAGTGCTGGGATTACAGGCATGAGACACTGGGCCTGGCTGTAATTTATTTTTTATATGACACCTGTAAACGTCTTCAGTTGAGGAAGCTGAGGTGCAGCTAAATGTCCAAGGTCACACAGCTATATATATGGCAGCTGTTTTCCACCCTGCTCCTGGTTTTCCCTGACAGTTCTGGAGTAGTGAACCATGCAATCACTGATCAGGCAGAGCTGGGTTAACCTCCCATCCCTGGGGCTATGTTGGGAATGAGCAGGGAGAAGGGGCATGGAGCCTGCCATGGGGTGGGCTTCTGTACTCATGTGGCTACCTCTGTCCCTCACCAGGTGGTCTGAGCTCGGCCTATGGGGGCCTCACAAGCCCCGGCCTCAGCTACAGCCTGGGCTCCAGCTTTGGCTCTGGCGCGGGCTCCAGCTCCTTCAGCCGCACCAGCTCCTCCAGGGCCGTGGTTGTGAAGAAGATCGAGACACGTGATGGGAAGCTGGTGTCTGAGTCCTCTGACGTCCTGCCCAAGTGAACAGCTGCGGCAGCCCCTCCCAGCCTACCCCTCCTGCGCTGCCCCAGAGCCTGGGAAGGAGGCCGCTATGCAGGGTAGCACTGGGAACAGGAGACCCACCTGAGGCTCAGCCCTAGCCCTCAGCCCACCTGGGGAGTTTACTACCTGGGGACCCCCCTTGCCCATGCCTCCAGCTACAAAACAATTCAATTGCTTTTTTTTTTTGGTCCAAAATAAAACCTCAGCTAGCTCTGCCAATGTC
>RAD21	chr4	38055819	38119813	+
GGACTTTGAATCCAAAGCAAACCATCTTGGTGATTCTGGTGGGACTCCTGTGAAGACCCGGAGGCATTCCTGGAGGCAGCAGATATTCCTCCGAGTAGCCACCCCGCAGAAGGCGTGCGATTCTTCCAGCAGATATGAAGGTAAGGCCGGTACCTGAAATGAAACCTCAAAGAGAGCACGCTGACAGAGGACCCTGGGAGCCCCATCATATTGGTAAGAAAGCAGAGCGCCGTCCTCTTCAGTATTGGCAGGTCTGAGGCAATCACAAAGGTAACTAGGGAGGGAATTTAGAGGTTACCCTCCATTTCTTAGGGAAGGAATTTAAAGCTAATTTAGGGTAACCTCTCCATAAACAGGAGCAGAGCTCTGATGTTTAGAGTGGTCACAGTGTTAACCAGCGGTGAATCCAGACAGGTCTGCGGCAACCTCACTTCTTGCCTCCTAGGACATAAGGCAAAAGGAGAGACTGAGGCAAGTTTTAGAGCAGCAGTGAAAGTTTATTAAAAACTTCAGAGCAGGAATGAAAGGACGTCAAGTACACTTTGAAGGTGGTTAGGCGGGCAACTTGAGAGATGAAGTGTGAGATTTGGCCTTTTGACCTGGGGTTTTATATGCTGCCATACTTCCGGGGTCTTGCGTTCCTTCTTCTCTGATTCTTCCCTTGGGGTGGGCTGTCCGCATGTGCATTGGCGTGCTAGCACACGGGGGTTGTGGGGGAGCGTGCGCAGGGTGTTTACTGGAGTTGTAGGCGTGCTCACTTGAGGCGTTCTTCCCTGTCCAGTCTAGCATTCCTAGAGGAACGTCATGCACCAGGTAAATTCCGCCATGTTGCCTCTTAATGCGCATGCTTGAGCCCACTCGCCCAGCTCCCGAGATCTTATTGGGAAGCTGCAGCTCCCCAGTTTTAGGTGTTTTCTATCTACTGGGAGCCCGCCCTTCCTTGGTGCCCGCTGTGACCAACGATCACTTTAGAGAAACAGTTGACAACTGCCTGACCAACACCTGATGGTCGCCTGACATTGCTGGTGCATATCTGGAAAGGGCCCTCTCCTGCCGTCCTCATGTCTGACGAGCTACCCGCTGTAACCAAAGCGTGGGCTTCGGAGTCTGCTTTCAAATCCCAGCTTTTCCCCTTAGGAGCTGTGAACTAGAATAAACTGTCTAAAGTTACCACCTATAACCTGGGATTAATTATGCCTGTTGCCACACTGATAGAGACAAGGCAGCATGATATCATTACTGATACATTTTTTTTAAAGCATTCAAAATTCATAGTACTGGAAAGAAAATCAGTGATGCGAATGTTTCCAGGGTAATGTCACCTCCCATGCTGTGGAAGTCCTTCGGGTGAGCCTGGCCCCTTGCTTCTTTTGCCCCAGCCTTTCTATGTGGGGGCACCATGGAGCTGCCACTCACCAGCACCTTTTTTCCCTCAAGTAGTTTGTACCTATAAAGTATTCCTGCCGTGGGTGGCCCCTCGGTGGAGCTGCTGAGCCTAGCCAGGGTTTGATTTCTCTTCCTGCCAGTGTGAGCCAGATGGCCACATCTCTCTTCCCCTGCCCCGTGGAGAGGTCTGCTTACCGCAAAGAAGGGCTCTTCCTCCCAGGTCCTGTAGCACCCTGTTAGAGGGTGTGGAGTGGAGCAGTGGGAACCAGAGCCACCAGAGGGAGGCCCTGGAGGAGGAACGAAGCTGATTCATGTCTGAAAGGGGTGCCAGAACCCAAGTTTCGGTGTTTAATAAAGAGTGCCTCGGTGTTGCGGTGGCCATACCTCACAGGGCATGGTCGCTTGGAAATTTCTGCTCGGAAATGCTTTGTGCAGTGGCCAGGATGCGTTAGGGGCCACAGATGACTGCTTGCTCCATCATAGAACAGTTCCAAGTTTTCAAACGAGCATTCACAGACTGAGCCGCATCCTGCCTCCCTGTCCTCTGATTCCTGGCTTCTTCTCTGGTCTCTGAAGCCACACGGAAATGTGTTTGCATCTGTTTCCTGCCCTTCAGATGACAGAGGACCATGGAAGCTGCTGCCTCCTTTAGCTCTCTTCTCCAGGGGAATTGCCCTCGTCACTGTTTGGGAACCCCTGGTCCGAGTCCTGTCCTCCGAAGAGCCTCTGCCCCTCCTGGAGTCCTGAGTTGAACTTGGTGTTCACTTGGCCTCTGGCTCTGGCAGTGTGTTGCTCCTTCCGTTGACCTGCCACTGCTCTGTTAATGCAGATTGATCTTCATAATCTGTTTCTGCTTTAAGTGATTAACTCAAACATTCTTGGCTCTTATTCTATCTTGTCCTTTGGGATATGAACCATTATTTAAATTTGGACTGGTTTCCTGGCTTGGCACAGTTGACCATGCCTGTAAGCTCAGTGCTTTGGGAGGCCAAGGCAGGAGGATCCCTGGAGGCCAGGAGTTCGAGGCCACCCTTGGCAACATAGTGAGACCCTGTCTCTACAAAAAAATAAAAATTAGCTGAGCGTGGTGTTGTGAAGCTGTAGTCCTAGCTACTTGGGAGACTGAGGCAGGAGGATTACTTGAGCCCAGGAGTTTGAGTTTACAGTGAGCTGTGATCACACCCCTGCACTCCAGCCTGGGCAACAGAGTGAGACCTTGTCTCGCGGGGTGGGGGAGTCATGTCTATACTTGAGAAGTTTTTTTCCCTCGCATAGTTTGTACCTATAAAGTATTCATCAGTTTTGAGCAGTCCTTTTGCGATTGTTTTGAGTCTTGAGTCTGGTGACCAGTAAGTTGTATATATTTGCCTGTCAAGTGGACAAACATGGCCTTTGTGCCTTTAAGTAATGGCTAAAAGTACCAAACAGAACAGGGCCTGGCATAGATGCTGCTCCTCCTGTTCCTAGGCCGTAATCACCCCTGATTCATCAGACCCCAAACAAGTCAGCTCCTCTCCCTCCTGTGCCCCACCACCCAATCTCCTGCAGGAAGATGTCTAGAGACCCCTGTCAGCGCTAGGCAGAGATCACCATCCATGTCCACCTTTCCTCTGATGCAGGTTCCCACTAGCCCCTCTGGCTTGTGCCATGCCAGCCATGAACTCACCCTCATGCCCCACCCGAGCCCTGGCACAGGCTATTCCCTCTGCCTGGAATGCTCTTCGTCAGTATCCCCATGGCTCCCTCCCTCCCCTTCCCTTGTATCCTGACTCTCCCATAGCAGCTCTCTCCCTGTAACACATGTTCACAGGTTCATCTTTGTCACCCATCTCCGGCAGCTCCTGCAGGCTTGATGGCTGCTAAAGGCAGGCAAGTCAGTGGCTCAGATTCTTGCAAACTTAGTGATTAGTGATTTCTCAACTCCCTCCTCATGCCTCCTCTGTCTCTATAGGCACATATTATTTCTTATCTCTTCTCAGAACCAAGCCGCCTGAATTTCTGAATAACATTGTTTAAGTGTTCTGTGTATGCAAAAGAAAAACGAGAATAAAAGGATTATTAAGGAAGAATTAATATAATAATAGCCACATATTATGCTCTTTTTATACTCTGCTAAGTGCTTTACATGAATTATTTCCTTTAATTAGACAATCTTAAGAACATCGACATTTTTATGAAGCCCATTTTACAGGTGGGTGAGTGGAGGCTGGGAGTGGCTTAAATCACTTTCCCCAAACCAGGGAGTTAGTGGGAGCCAGAGGCAGGACCTGAGCTCGCGGGTCTGAGCTCCAAAGCTCATTCTCTGAACTGTGCACAGCACTGGGCTGCAGCCAGAGATGCAGGACGCTGCGGGACCCTCTGGAGGTGGTCCTGCCTGTGCTTCCCTCTTCCCACAGGAAGCTCCCTATAGGCATCTGTGTTGGGCGTGGACTCTCAGTGTACCTGCATGTCTCCCTGTTGGCCAGACACCAACACTGAATGGAAAACATGTTTCTGGGCATTTTAATGTACGTACTTGCCTTCAGTCAATCTCCTCCGCCCCCTTCCATCCTGACCGCCTCCCTAATAGTTAGCAGTGGGACTGGAGCTTGAATGGCAACTGATTTCTGTCTGAGAGGACAAATCAGGCATCTTTGTCCTCTGCCACTGTCTGTTCCCCATCCTTAGGATGCACGATGCCAGAGCCCTCCACTGTGGTCTGTGACCACTTTGACCCACACTAGCAGGTCTCCATATGTTCCTTCCAGCTGAGAGACATCACATCCAAAGACAGTTTAGAGCTCTGAGGTTTCTTTCCCCAGAGGTCCCTGCTTTGTGCAAACTGTCTCCAGCCAAGCGTGCACAAGACTCTGTTCCTGATTTGCCTGGGCGGCTGAGCCATGGGCAGCTGAGCCTGCAGCCGCTGGACTCACTGCATTCCCACTCTGACTTTGGCATGAAAGACACACAAGTGTGCTTGTGAGAAATAGATCTTAACAGTACCTTTTAACACCTATTTCAGGTGCTCAAAATGACTGCCTGTTTTACATTTATATTCTGGCAGTGCAAACTTCAATTGGACAGGAAATCTTACAACCTCTCTTCCAGGTGAAAAAGCGAGGCAGGGATGTTTATACAGTTCCATCCATGTCATCCCACTTGGAAGATACTAGTAAAACACACCAACAGTAATACAAAAACCATGGTGTTTGCAATAGTGATAATGTTACTAGTGAAGGAAAAATAGAAACTTTCTGTAATTTGGAGATTCTAATTTTTATAGGTGGGCTAAAAAAAAAATCTGGAGAGAAGGGTGTTAAGTGAGTAAGGAGTGTGTCTCTAACTAAATATAGTGTAAAAAGAGAAGAAAATACAAAGTCAGGCACAGTGGATAGAGGTGGATAGTCTAATCTCTAATAGTATAATGGGCAAAATTGTCTCAAACAAAATTAGTCTGCCTCTTGTTTACTCAGGGATGTGTGACTGTTTTCTATGCACAAAATCCCCATGAAATAATTAAGTTGCAAGAATCTGAACTTTATATTTTGGAAACCTATCTGAGGTAGGTAGGAAGTTAATTTATATTTAGAAATTTGCTTGCATATGTCTAGTAGCTCCAGGACAAATATTCCCAAATCCCAGACTATTTTTTTTTCTTTTTAAATTCAACAGTGACCAGTTGGTCTCTTGTAAGAATTACAGCCTTAAGTTAGCAAAGTCTAAGAGGGCTGGTTTTAATCCTGAACCTCAGAGGGTCCCTGCTTCTCAAATACTAAGTAGGTCACGTGCACAGCAGGTACTACATTGAAGGGAAATTGTATGATAAATAGGAAATCAGCGATTTTTACTTGGAGACTTGGCAAGGCAAATGTTTTTGTAATAAAAATAGATCGTGAAATAGAATCCTGAAAGCTGCCTGTTTAAATGTAAAGCAAATGGCTTTAGTGATGCTTTAAGTGTGGCAGTCACTTCTGGCTGCCGCAGAAACTATAGAAAGTGCATTCTCTCTTGGTGCTGTGGGTTCTTAGGGTGAATGCCTTGTGTGACGCTGAGTATGTGGAAGGACCATTCATTCTTGGTAACTATACACTAGGCAGAGGGTGGCGTTAGCGAAGCTACTGCAGGTTGGGTGTGTTTAAGATTTGGATTTATTTTTCTTTTAATTTTTATTTTTAGTTCCAGGGTACATGTGCAGGATGTGCAGGTTTGTTACATGGTTAAACGTGTGCCATGGTGGTTTGCTGTACCTATCAACCCATCACCTAGGTATTAAGTCCAGCATGTGGTTATTTTTCGTAATGCTCTCCCTGCTCCCTGCCGCCCCCCAACAGGCTCCAGTGTTTGTTGTTCCCTTTCCTATGTCCATGTGTTCTCATGATTCAGCTCCCATCTATGAGCAAAAACATGTGGTGTTTGGTTTTCTGTTCCTGCGTTAGTTTGCTGAGGATAATGGCTTTCAGCTTCATCCATGTCCCTGCAAAGGACATGGTCTCATTCATTTTTATGGCTGCATAGTAGTCCATGGTGTATATGTACCACATTTTCTTTATCTAGTCTATCATTGATGGGCATTTGGGTTGATTCCATGTCTTTGCTATTGTGAATAGTGCTGCAGTGAACATATGCATGCATGTATCTTTGTAACAGAGTGGTTTATATTCCTTTGGTTATGTACCCAGGAATGGGATTGCTGGGTCAAATGGTATTTCTAGTTCTAGATCTTTGAGGAATTGCCACACCATCTTCTACAATGTTTGAACTAATTTACATTCTCACCAACAGTGTAAAAGCATTCTTACTTCTCCGCAACCTCACCAGCATCTGTTGTTTCTTGACTTTTTAATAATCACCGTTCTGACTGGTGTGAGACAGTATCTCCTTGTGGTTTTGATTTGCATTTCTCTAATGATCAGTGATGTTGAGCTTTTTTTCATGTTTGTTGGCTGTATGAATATCTTCTTTTGAGAAGTGTCTGTTCATGAGAGAGACATATTTGCTCCTCTGAGTAAAGGGTAAGGATGCTTACGTCTGTGTGACAGCCTTCTCTCTTTTTCAGAACCTCACTGTGGATCGCCATCGTTGGCCTGTACTGAAGGTAAAGCAGATAGAGGCAGTCTCATCTGTCAGATGAAGACCTCATACACCTGTTGATTAAGAGGCTTTCTTCAGATCATGGTTTAGAGCGGTGTTTTACAAACTTGATGTGCTTGGAGTCTTCTGGAAATCTTGTTAAAAGGCAGACTCTGTTGCAGTAGGTCCGGGTGGGTTCTGAAGTTCTAACAAGCTCCCCAGTGAGGCTGATGTTTCAGGTCCACTGTGAGGAGGCAGGGCTTAGAATAAACAACCGTGGGAAATCCAGTCCAGATCTTTGATGCATCCTAGGTTAGGCCTGTCTGTCAGGCTGCCCTGGGTCTCTAGTGATGGACTCCAGGAGTCTCTCAAGTCTCAAATAAGTCTGAGTCATCAGGGATATTTTTTGAGAAGAGTTGTGCTGTCTGAAGAAGCAAAGAGTGAGTGTGATGGGGAAAATGCAGTGATTAAAAACATGGTAAGGTTTAAAGAAAGATTTGACCATATGCCAGGTGAACCCAAATGTATGGTGCTTTGCGTCTTTCCTGCCCTTTGGTTTTCCAGGGAGGCAAGGCCTTATCTCTTATGGAGCACAGGAGACACAGTGTGGGCGTTTGTTTTCTCAGCCGTGGGCTCTAACCTAATTGTCAAGCCTACAAAAAAAAAATGCTGAAAATCAACTTCTGACTAGATATCTGGTAGTACATAATCTCCATAATTTTCTCTCTGGGTGTATTATGCAAAAGATAATCCTTTGTTATTAAGAAACAATTTTTAAGGCAACTCCCAACTTTGAAACGGGGAAAAATCATTTTATTTACCTCTATGTGCTAGGGAACAATATTAAATTTAGTTTTATACTTTTCCTTTAAGCATTTCAGATTATATTGTGCATTTCACCAACAATAGAAGCTTTCAGACTTTATATGTCTTGTAAAAAAAAGCCTAATATAGATAAGAATAATTTATTGATTTGAAACCCATTGTATAAGAAATAGTCCAGTGAAACTTAAGTTCAAAGTTTTTTTTGTCTTGTGGATGTAGCTATGTCAATATGCCTAGTTTATAGTAACATTAAGTCTAGTGGATTAGATATTAGATATCAATTGAGATGTAAGCAGTAATAAACAGTAATGCCTAAACTGAAGTATATAATCTGAATCTTTATGATGACCAATTTATATTATTGTGAAAAACTTAGGAACTGATTTGAAACATGATTTACATGTTTTACATGAAACATGATTTACATGTGTCATATATAGTTTTCAATAATTTACGTACCAGCAGGAAATTTTAGTGGATAAGTGGAATAAACTGCAGGTGAAACTTTGCTGGAAAATACAAGCATAGTGACATCTGTGCACCAAAAGCACCTGGGGAGATTTTTTAAAACATGGGCCAGACATGCCTTCCTGGCTGTCTCCCTCACTGTCAGTGAGTGTGGGGATGGGGTCTGGGCCTGAATTCTTTCTTTTTAGACTCCTCAGGATTCTGATTGCTGCCACGTTGAGAGGGTTGACCTCAATTCGGACCTCAGAGGGTGACTTGAGAAACTGTCACCACTTGGTGGCAGTGTTGCTCCCCGCATCTTGATTGCCCTTGTTTCTTTCCAATCCCGGAAAAGTGTGCTTGTTTTTTTTTTTTTCCCTGCGTGTTTTTGTTTTTGATCTTGCTATAATATTTATATTCCTTGCTCATTTGCAACTTATTTGAATGGAGAGCTACTTTCTGAAATCTAGATGTTTTTCTTTTTCTACAGGGTTTTAGGGCATGGGCAAAACACGGAAGAAAAAAGTTGTCTTCAGTTGGCAGAGACGTGGATTTTTAAGATTGTTCTTAATTTACTTTCTGTATAACTTTGCTTTTCTGTGGTGAACAAAGACCAGGTTCAAGATAAAATATTGCAAGCCAAGAATCTGATTGTTCATGGATTTCTATGGTTAAAGATACTTGATCACCTCCCCATCCGCCCCCTACCCCACCCACCCTGCGCCGCCCCCACACCCCATTGTGCTTCTTGGCTTGTCATTTCAAAAGTCAAGGAAGTCACAGTGAATGGCAAGATTTTACCTCGACTTGCTATTTTTGTGCCTGTTAACAATTGTGAGTTAACACTGACTGAGCTTTTCCTAGTGAACCTCCGGCGTTTAAACAGCCAGTCCATAACACTGTGTGAGGGCTGGAGCTAAGGTTATTGGTGACACAAGATAGCACCTGAGCCAGTGCTGCTTGGTAGGAGGGCTGAGGGGAAGAGGGCTGAGGGCTTGGATGCTGAGATGCTAGAGTCACATCGCCTGGATTTGAATCCCTGCCCTCCTGTTCTGATACCAGCTGACCCATGACGATGCTACAGCACCTGACAGCAGATTCCTCCTTAGGGCTGGTCTAACTCTAGAGTGTGTGCCTGTGTGCCTGCAGGAGAATGTCCAAAGTGAGTGATCTTGATCTGTTAACCTTTGAATTTTAACCTATACCAGGGAGCCATTGAAGAGTTTAAAGCAAGTGAATGACGAGTAGTTTGAAAATATTTCCAGGTGGATAGAATTTGTGGACATACATGAACATGAGCAGCCTCAAAATCAGGGCTGGGACTAGAGTGAGGCCAGCACGTGTCCAGGGTGCAAAATGTAAGGAGGCATTCACTTTCAGGGCCTGGCAGGTGTGGACCCTGAACTTCCAGGACCTTGAGAGTGAGTGTCTCCTAAGGATTACACCCTGGGGGCCTATTTGCCTCATCCTGGTCCCTGGTCCTCTGTGTACCCTATTGCCTGCTTCAGTAAACAGGCAGCCCTGCAAGGGAAGGAAGGGTTGGATCAGCTCTGAGGAGGGAGTTTTTTTAGAAGGATAGATTTGTTTTGTTTAAAAAACAGCTTTATTGAGATATAATTCACATCCTATACAGTTTGTTCATTTAAAATGTACAATTCAATGTTGTGAGGTTATTTTTTGGTATATCCACAGAGTTGTGTGACCATGACCACAGTCTAATTTTTTTTATTTTTTATTTTTTGAGACGGAGTATTGCTCTGTCGCCCAGGCTGGAGTGCAGTGGTGCGATCTCGGCTCATTGCAACCTCTGCCTCCTGGGTTCAAGTGATTCTCATGCCTCAGCGACCTGAGTAGCTGGGATTACAGGCATGCCCCACCAAGCCTGGCTAATTTTTATATGTTTACTAGAGACGGGGTTTCACCATGTTGGCCAGACTGGTCTACAACTCATGGCCTCAAGTGATCCTTCTGCCTCAGCCTCCCAAAGTGTTGGGATTACAGGCGTGAGCCCGACCCACCGCAGTCTAATTTTGAAACATTTTTTGTCCCCCTAGAAAAAAACCTGTAGTTGTCACTTGCCAATCTACTGCCGTCCACCTCTAACCATAGACAGCCCCTAATCTACTTTCTGTCTCTATAGATTTGCCTATTCTGAACACTTCATCTAAGTGCAATCATATAATATGTGGTCTTTTGTGTCTGGCTTCTTTGATTTAACATGTTTTCAAAATTCATTATGTCATAATACATACCAGTAATCCATTCTTTTTTAATGACTTATTAATATTCCGTTGTATAGAGACATCACATATGGTTTATCCTTTACCAGTCGAGAGGCATTTGGATTGTTTGCACTTTTGGCTGTTACGGATAATACCGCTGTGAACATTGATGTATGTGTTTTTGTGTGTTGAATGTGAGCTGGTGTGGAAACTCCTCCTCCAGGGGGGCCTTACCTGTGATTCTACCCACGGGGATGGTTAAGCCAGCAGGGATGGGAAGGGTTTGGTCCTGCTGGCCCTAGGCTTTCCTGCAGGCTGCCATGTGCCTTTCTTCTGCCTAGGCTGAAACGGAGGCTGCCCTGGTTTCTGGCACTGCCCTCATGAGTGTGTGGGAAGGCTGGGGGAAGCCAAGTCTCCATGGTGCCTCCATCAGGGACCCTGCAGCTGGGAGGCAGCCAGAGGGCCACAGGTTGGTAGCATTCACACAGAGCTACATTTCTTTTTTTTTTTTTTTTTGAGACAATCTTGCTCTGTCGCCCAGGCTGGAGTGCAGTGGTGCGATCTCCGCTCACTGCCACCTCCACCTCCCAGGTTCAAGGAATTCTCCTGCCTCAGCCTCCCAAGTAGCTGGGACTACAGGCGTGCGCTGCCATGCCCGGCTAATTTTTTGTGTTTTTAGTAGAGACGGGGTTTCACCACGTTGACCAGGATGGTCTTCATCTCCCGACCTCGCGATTCACCTGCCTCGGCCTCCCAAAAAGTGCTGGGATTACAGGCGTGAGCCACCATGCCCAGCCTACATTTCTTTTTTTTTTTTCTTTGAGATGGAGTCTTGCTCTGTCACCCAGGCTGGAGTGCAGGGGCACCATCTCTGCTCACTGCAACCTCCGCCTCCTGAGTTCAAGTGATTCTCCTGCCTCAGCCTCCGGAGTAGCTGGGATTACAGGCAACTGCCACCACACCTGGCTAATTTTTTTATTTTTATTTTTTAATAGAGACGGAGTTTTTCCATGTTGACCAGGCTGGTCTCGAACTCCTGACCTCAAGTGGCCTCAAGAGGCCAATCCGCCTTGGCCTCCCCAAGTGCTGGGATTATAGGTGTGAGCCACTGCACCCACCCAGCCCGTAGCTACATTTCTGTCAGCTGTTTGCAAACTGTGCCCCAGAATCCCCTGGAGGACTTGTAGAACCACCAGTTACTGGGTTACGCCCCCAAATGTCTGATGCTGGAGATGAATTATCTTGGGTGGAGCCCTCAAGCCGCAGCAGCTGATAAGCATGGGGACCTCCTATTCTGATAAAAATTCCAAAAAAGTCCTGAGTGATTAATAAACAGCACATTGAAAATTAGAAATGAGTTCTATGGCAGGGGATGAAACAGGCAACAAAGCCTATTTTCTTTGCAATGAAGCGCATCAGATATTAATAATAGCCATTGTAATTATCTTTATCATGTATTAAGCATTTTGTGTTTTTCACTTTTACACAATTAGATGATCCCCATAGGTATTACCGCCTTTTTTTTTTTTTTTTTTTGAGACAGAGTCTTGCTCTATCCCCCAGGCTGGAGTGCAGTGGCACGATCTTGGCTCACTGCAACCTCTACCTCCCAGGTTCAAGCTATTCTCATGCTTCACCCTCCTTAGTAGCTGGGATTACAGGCGCCTGCCACCAGACCCAGCTAATTTTTTGTATCTTTTTTAGTAGAGACAGGGTTTCGCCATGTTGGGCAGGCTGGTCTCGAACTCCTGACCTCAGGTGATCCGCCCACCTCGGCCTCCCAAAGTGCTGGGATTATAGGCGTGGGTCACCACAACTGGACTTACTGCCCATCTTTTAAGAGATGAGGACAGAAAGATTGAGTGACACAGTTATGTCTCCTGCAGCTCTTGGTTCACATAGCCAGGATTCGTATCAATCTATTTAGCTCTAAATCTAGTCTCTTAATCACAGTAATGAACCGTTGACAGTTTTACGAGTAAATTATCAAGAGTTTTGATAGGTTTGCTCACTTAAATTAGTGCTTGTACAGTAATGGGCTGTGTTAGTGTGAAGGAATGTATCTTATGTTGGAAGTACTCTAGAATTAAATGTTAACTCTTGCTAATAAAGCATACATTTGGGGCATTATTAGCAACTTTTTTTTTTTTTTTTTAGCAAAATTAGAGGCTTCCTAGTTGAGTGGTTTATGTTATTTATATTTATTTATTTGTTTGTTTGTGACAGGGTCTTGCTCTGTCACCCAGGCTGGAGTACAGTAAGTAGCACAATCATAGCTCACTGCAGCCTCGACCTCTTGGGCTCAAGCAGTCCCCTGCCTCAGCCTCCTAAGTGCCTGGGACCACAGGTGCGCATCACCACGCCCTGCTAAATGTTTACAGTTTTTGTAGAGACAGGGTCTCACCATGTTGCCCAGGCTGGTCTTGAACTCTTGAATTAAAGCAATCCTCTTGCTTCAGACTCCCAACATGCTGGGATTACAGGTTGTGCCACTGCGCCAGGCCTCCATGTATTTGAATGAAAGAGCAGACATCTCCTGGAGGTGGCAAAGCTATGCATGCCCCCCCTGGAGGGGAGCTGGGGGCTCTGGGGTTACAGTGATGGCACATTCAGGGAGCTCTCCGCTTTGTGAGATCCTGAGATAAAGCCAAAGGATGCATTAAACTGCTTCTAAATGAACTTTTTCCAAGTGAATTTGTTATATCACTTCTATATAAATGAAAATATTTGCAGCATGAGTACTAACAAGATTTTTTTTTTCTTTTACCCCGATGGAGTCTCGCTCTGTCGCCGGGCTGGAGTGCAGTGGTGCAATCTTGGCTCACTGCAACCTCCGCCTCCTGGGTTCAAGCGATTCTCCTGCCTCAGCCTCCCGAGTAGCTGGGATTACAGGTGCGCACCACCACGCCCAGCTAATTTTTGTATTTTTAGTAAAGATGGGGTTTCACCATGTTAACCAGGATGGTCTCTATCTCTTGACTTTGTGATCTGCCCGCCTCGGCCTCCCAAAGTGCTGGGATTACAGGTGTGAGCCACGCTCCCGGCCAAGATTTTAAACATTATTTACCAAAGTAGGAACGTGGTAATTATGGTCTTATATAATTCTGAAAATGATTTCTAGTACCAAACTATGAATTTTATACTTGAAAGAATGATGGGTTTTTCACAGAAAGTTGAAGTTATTATGGTTTGTTTCCTGTTCAGGTGTTTTTGCTGGAGAATGTTCGATGAACAGCAGTTCTGGTGATAAGTTATGGATGTACACAGCTGGTGTGGTTTTTAGGATTTTATTTTGCAGCAGCATCTTCCTCAAACAGTTGCCAGGGGACGGCTTTCCTTCTTCTTACTGGTACCAGCCTTTCTCTTGCAGACAAGGCAGTATGGGAGGGTTGGGAGACAAAACAGAAGCTGTTGGTTTCTTCAGCCTGGCAAGGATTCAGATTGCAGGTTGTAGATTGGAGGCCGTCAGTGGGGATACCTTTCCGGACAAAGTGGTGTTTCTGCCTGGCACTGCTTGCCAGAGAAGTTTCAGTTCTTCATTCTCCGTCAGAGAAACCCATATGGACCACATTCTGATAGTTTTCTTCTGTTTCCCTAACACCGAAGGCTCAGCCCCTGGTGCAGGTCCCAGTGTACAGCAGGCTGCATACAGTTAGACCAGATGTTCTTGTAGTACGAAAAGTCACCGAGTTTCCATTCACTTGTGGGTGGCAGGTATGGCCCTCCTTACCTCCCATGGCCCAGGTTTCTCTGTCCTGCCGTTTTCACATTTTCCAGGCTTTCACCTCCAGGTACCAAAATTCACATCATTTAGAGATTGTGTCTGCCTGCCAATACGCGGATGTACCAGTGAGGGATTGTTCTCGCCTGACGAGAGGTCTGGATGATGAGAGAGCAGAGCTGGCCCTGGGGCTCAGTGGTGACACCCTCGAGCTTGGCTGCTTCTGTTCTTCTGCTTCCTCTGCTTGGATTCCTTCGCCTTTGGCTTCCCCTCCAGTTCCAAGCAGAACAAAACAGGAGATATCAAGGAGGAAAGGGTGACCCCTCTATATCTGGAGAGCAAAACTGTCGCGGAAATCCCTAGTGTACTTCCATTTGTGTCTCATTATCTGAAACCGAGTTACCTGGCTGGTCACGTGCAGCCACCAGAGGCAGGAAGGTAGTGATTCTGCCTGTGTGGAATGTTCTAGCATTCCCTGGTAGCTTTTGTTTCTTCAGGCAGCCATGACTTTGCATAGATCATTTCCTTTTGCCCAGGACACTCCTGCTCGTTTTCTCCCCTCCTCACCAAACCCACAGTGCATTAACAGCGACAGACTTCTCCTCATCCTCTCAGGCCACTTGGATGTCACCATTTCTTCTCTTTACCCCTCAGGCGTAGTCAGCCTCTCTGTGCCTGATGTTTTATGGCTTTGTGTATGCCCCGATGGAGAGCGTCTTACTGTGTCTTCGGGTTATTTATCTCAACCTCGCATCTGTGCTATCCTGTACAGTAACCAACAGCCACATATCACTATTTAAAATTAAATACAAACTAATTATACTTAAATGTAATAAAAATGTAGCCCCTCACATTAGCCTCATTTCAAGAGCCACATGTGGCTACCGTATTGTAAGCAGAGCTCAAGAACATTCAGCAATATTGTGAGAGTGGCTACCATATTGAGAGCAGAGCTCTAGAACATTCCCTTATCCCAGAAAGTTCTCTTGGACATGCTGCTCAAGGTGGTGAACTCTGAGATCTCCAGTCCCCCCAGCTCCGTCACTCAGAACCACAAATGTGGCACCATCAGCCTTCAGGGTGGTGCTTGTGTTGTACTGTCTCCTGACTAAAGAAGTAAACTTCAGGCAGTCAAGATTTTCTACAACCCACACTGCTCCTAAAACTAGTGTTACTGGATATGTAAAAGCTATTGAGCCCAGTGCTTTCAAGGAATCCTAAAAGCAAGTGGGGACTGTCATGTATCCAGGTTCCTTGTTTTGCAGAAGAAGAAATAGAGGCTTTAGGGGAAAGGGGTCCACTCAAGGTCATACAGGCAAGGTCATACAGTCAGTGGTAGAATGGACTGGAATCTTGATTGTTCATCTCACTCCCCTTTCCATTAAGCCATAACTGATTGAGTATCACCAACCTGTTTGTTTTCCCTGATTATGTTCCCTTCTCGCCTGTTTAATCAGGTTTCAGCTCCTTGTGAGAGGAAGTTGTTTTCAGCTTCTTAGCCCCCTACCTGTAGGCGGTGCTCTGGGAACGCTCAGGAAGCAGATGCATGTGAGCCTGTCTCAGCCAATGATTGCTTAGTTGCAAGAAACAAAAAAATGACTCAAACTAGCTTAATCAAAAGGAGGCTTTTAAACAGCAAGATAAGGGTAAAGGCTGGGAACTAGGAAGTTGTCAGGAACCAAGGCTGTCTCTCTGGATCTCTCTTTGAGGCCATGTAATTTTTTTTTCCTCTCGGTCTCTTTATTCTGCACACCAGCTCACCCAGCTTGCTTGTTACTATATGCAGTCATGCCAACCCCCAGATCTGTATGACCTGTTAGCCTCAGGGGCACCCACGTAGCTGGCTGCCAATCTGTGTTTTCTTCCAGGTTTCGAGAGGGAGAAATGATTGGCCCAGCTCAGGGTCACTTACCCAGGGAGAGGTGGGGGAAGTATGGAGGCACCGTGGTATCAGGGAACCCCTGGGCCAAGCTTGTCCAACCCGCGGCCTGCTTTCTTTCATTTTTTCTGTTTTTTGTTTTGTTTTGTTTTGTTTTTTTACAGCTCATCAGCTATTGTTAGTGTATTTTATGTGTGGCCCAAGACAATTCTTCTTCTGCTGTGGCTCAGGGAAGCCAAAAGATTGGCCACCCCTGTCCTAGGCCATTATCTGGGCTGTGGGAGGTGTGGAGCAGGGTCAGAGCTGGAGGGGGAGGGCATAGCCTCCAGCCACCATAAGTTGGTGTGTTCTTGGTAATTATATTGCTTGTCAACCGAAGGCAGAATCAGGACAATGAAAGTAATGAGAATCCCTAGCTTTGTAACAGTTAGTGGTTATCTAAAAGTAGGTGAAATTGTACATGAGTGAGTGGCATGAATTTCTTATTACTAAAGTGCTCAGATAGCTGGCTAACTTTCTGTCAAAGATCCCTCTGCTAGGATCAACATTTGATTAATATATTTATCCTGTAATAAGAATTTGGGATTCTTAAAGCAAAATAGTTGTCATGTGGCTGACTACACAACCAAAGATGGTCCAGGTGTCGCTGGAAGAGGAGAGACTGAAGAGCTGTTGCCAGGTTCCCACGTGGACCTTCGGCATGACCCGGCCATGGGGAGGCCTCACACGCTCCTGCATCGCCCACATCTTGCCAAGCCATGGAAAACACTTGGGATTCATATCTAAATCCTAGTTTAAGCTTGGTGAGGACAGTGGCCTGGTGCAGAGTTTGGGTCATAGATGGTGCTTGGTTTCTTTTGTATAAAGGGGTATATGATTTTGGAATATTTACCAAATGTGGGCATTTTTTCTATAAAAATTATTGTATCTACTGAGATTATAGTATGTAAAAAAAACATACACATGGAGAAAGAATACAAAGAGAGCATTGATATTCTACAGAAGTGGCAAGAAGATGTGGTGATAGGTGATATTTTTGCCTTTTGTTTCAATTTTGTATTGTAGTGACTTTTTTGGTAGAAAAAACTAATTTCTAATTAAGGGAGAAACATTTGAAGTACATTTAGTCTTTCTAGAAAACCTCATCTTCTCATAGAAGTTTAAGATGGAGACATACTTCCATTGTGAATCATGATGCTAACCAGTATTCAGATTTGTTGGAAATGGACTCAGTTTTAAAATTGCTTCTCTCTTGTGGGCTGGAACTGCAAATGATTGTTTGGGGATTTTTCCCCTTTTCTTCTATGGAGTTATTCAACTTGGCATGACCAGTGATTTGAGCTGAGAACATGGAACCCTTGATTTGCAGAAATCAAGCCCCCAAAGGTACAGATACAGTGGTCATTGTCTGAAGGGTTTCTTTTGTTCTTGGCCCTCCTGTCCCTGCTCTTACTGTGGCAGCTGCAGCTGCAGGTGCCTCTGAAGCCTTGCCATCCATGGTCACTTCCTGCCTGCTCCCCACCCACCCCTGGGAAAGAGCCCCCAAGTGTCCAAAAGCACTGTGTTGCCTAATGCTTGTTGAGAGTCTACATTTCTCTAGATCTAGCAGAAGTAAAATTTCAGTTTGTTATATTTATAGTTTCAGGAATAGTTTGGGAATGGATTTAATAAAAAATTTAAAAGCCCATCATTTTTATATCTCTTTTTCGATATTTGATGGTTTAAAAGACATCAAAGTTATCTTCTCCCATTACTCATCCTATACAATTAAAACCTGTTTTTTGAAGTTGTAATAGGTAAGTTAGCCTTAGGTCACCCCATATTTATGTAAACTCCAGCCCACTGCCACAGCTACTTTGATTGTGATCTGTCATTGTGTTACCCACTGTAGGGCAGAAATGGTTCCTGCCTCATGCCGTTGCTGCTTTACTCTTCCTGAAGTGGTGTGGTTCTGTCTCTGTAGTCCTTGGCACACTGTAGGTTCTCAGATGGCAGGGTGAAAAGTTCTTCTGTTTGCTTAAATCTCTCATAATACCCTGAGTCTGTGGAGCTCAATAAATTCTACTTGGTATTATTGATAGATTATTTGGAGCCTTTTATGTTAGAAAAGGGATTCTTAATCCAATGCTCCGTTTTACAGATGAGAAGACTGAGGCTCAAAGACCATACCCCCAGGAGCCATGATTTGCACTGTATTTAGGAATAGTGTCTAGGGTCAGCACCTGGTGTTGGCCGACTGCAGAGCAGCCTGGTTAGGAGCCCTGGGGTTGGGCGGGTCTGGGCTGCTGGTGCCACAGCAGTCTCCCTCCCCTGGGACTTTGGGCCTGCTACCCACCCCTGTTCCTTCCTTTGTGAGATAGGGCTAGCAGTAACTGTCTTGTTTCATCAGAGGCAGTATTGCATAATGAATGAGAGCTGGGGCCTAAATTAGGCACAAGTGCAAGCCCTCAGAAAACTATGTACACCTAGAGAGAGAGAGAGACACACGTCTGTATGACAGAGAGGCAGGGTTTGGGAATGTTCTGATTTCATGTTTTGAATTGGTGTGACCTTTGGGAGGATATCCTTGGAATCGCAGAGCTTCGTTTACATCATGACTTTCCTGCCCACCCACATTTTCTGAGAGGCCAGAGTTTTAAATGTGGACCCCGTGAGCTTTTCTCTGTTGCCTCATTTTGGCCTGTGGCCTTTTGTTTTCTTGGTATGTCATGAGGCAAAATAAAATGAAACTCAGTGCTGGTTAATAACTCCCATCATAATGTATATTTCTGTGAATGGCTTTTTAGCCATTTGAGAGGAAAAAGGGTCATGTAAATTTCAGAAAGGCCTGATTGGCTGGAGAGTCAGTGTAGTGTCACAGTTAAGAGTATAGATTTAAAAAAAATTTTTTATTGTGGTAAAAAACATAAACATAATACTACCATCTAAACCATATTTAAGTATAAAGTTCAGTAGTGTTAAGTATATTCACATTGTTGTGCAATGGATCTGCAGAATTTTTCATCTTGTTAAACTGAAACTCTATGCCCAATAAACAACTCCTATTCCCCCTCTCCCAGCCCCTGGCAACCACCATTCTACTTTCTGTTTCTCTGAGTTTGACTACTGTAGATAACTCATTTAAGTAGAGTCATATGGTATTTGTCTTCTTATTTCTGGTTTATTTCGCTTAGCATAATGTCCTCAAGGTTCATTCACGTTGTAGCATATGACAGGATTTCTCTCTTTTTTTTCCGCCTTTTTTTTGAGTTATATTCTGTTGTATGTATATTTAACATTTTCTTCATTCATCTGTTGACATTCATCTGCTTCCACCTTCCACCTTTTGGCTATTGTGAAGACTGCAGCTATGAACATGGGTGTGCAAATGTCTCTTCAAGATCCTGCTTTCAGTTCTTTCGGATATGTACCCAGAAGTGGGTTTGCTGGATCGATCATAGTGTAGTTCTGTGAGTAACCCTCATACTGTTTTCTGCAGCTGCTGTACCATTTTACATTCCCACCAACAGTGCCCAAGGGCTCCAGTTCCTCTACACCCTCACCCACACTTGTAATCTTCTGGATTGCAGATTTTCTGGATCAATCTTCTGGATTACACTTGATTTTCTGTGTTGGGCCTGGATGTTTAGAACAGTATCCCTCCTTTGGAGTGGTAAATATGTAAGTTTTTATTATAAAATAATGGCCATCCTAGTGAGCGTGAGGTAATATCTCATTGTGGTTTTGATTTCCTTCATAGTTAATGTGGTTGGGCATCATTTCATGTCCTGGTCGGCCATTTATGTTTCATATTTGGGGAAATGTCTTTTCAAGTCTCAAGTCCTTTGCCCATTTTTTAATTGAGTTATTTGATTTTCTACTGTTGAGTATGGATTATTAAATCAGACTGGCCTGAACTTAAATCATGGCCCTTCCATTTTTGACCAAAAGCAGCTGTGTGTCCCATTTGTGCCTTGGTTTCTTCGGTGTAATGCCGGCATAATGATAGCCCCACCTTGTAGTTAAGAGTGTTGGGGCAGTCAGTGAGGAAGCACTCACTCCACAGGAGCTTGTTACGTAAGGAGAAGGCAGCCGGTCCATTCCTAATAGGGGTCTGAAGGAAGGAAGAAGGGCTGAAGGAAGTAAAAAGAGCCTCCTCCATGAATGGCAGCCATTCTTGAAATCCACCTTGGCTGCCTTCATTTTTAATGTCAGTGGACTTTTAAGACAACCAAAAGGATGTTCTTGGATGACCAGAGACTGTGGCAGAGGGAGGATGGTCACATTGCCAAGGATCTCTCTCAACCTCTTGGATAGTGTGCTGCTGGTAGTTTGCACAATTGCTTCAGCTTTTTGGCAAAGTACATGTAAAATCCTGAAGTCACTGCCAGAGGAAACCTGGTTCCTGAGATAGCAGCTTGATGCTCCTGCCCCATCCCAGGTGCACACCTCACTGGGCAGCTCTGGCTCTGAATTGAGGGACAGCAAAAACCTCTAACCAACCATACTGAAAAGCAGGCATTGGGGGCTTTAGGGGAAGGTTCTTTTCAAAACTCATGATGGGGAGAGACCAAAGACTGGGAATCATTGTAAAGAAGTTAGTCATAGATGCTTCACTCTTTACAATCATCCCAACACAAGGTTAAACAACATGCAGTTTTCACGATGTCCCAGAAAGCGACGAGTGCAGTGAGGTGAAACGTGGCCATCTGAGCACACAATGACCAGGCTTGGAAGGATCGATTTCCCCTGTGCTGGCCCTCAGAATTTAAGGCACAACTTTTAAGCTGAGTGTGCAGCACTCGATTTTCTATGTTGGGCCTGGATGTTTAGAAAAGTATCTCTCCTTCAGAGTGGTAAATATGCAAATTTTTTACTGAATTACTTCATTTAATCAAAGCAGCCGACTTCTCCTGCCTCCCCTGTTTCTGTCTTGGGGTTGAATATTTGGTCCCATGTAACAACTCTTGATTCTTAATGATGCCACATGGAAGCTGTGTGTGCTGGGATTTGCCATATTCAGTTATGGTCAGTAGAGACTTTCTTAGTCTCTCTCTCTTTTTTTTTTTTTTTGAGACAAATTCTTGCTCTGTCACCCAGGCTGGAGTGCAGTGGCCCAATCTTGGCTCGCTGCAACCTCTGCCTCCGGGTTCAAATGATTCTCCTGCCTCAGCCTCCCGAGTAGCTGGGATTGCAGGCACGCGCCACCATACTTGGCTAATTTTTGTATTTTTAGTAGAGACAGGGTTTTGCCATGTTGTCCAGACTAGTCTTGAACTCCTGACCTCGTCATCCGCCTGCCTTGGTCTCCCAAAGTGCTGGGATTACAGGCGTGAGCCACCGCGCCTGGCCACAGTCAGTAGAGACTTTTGAAAGGAAATATTACCTCTTTAATGATGTTTTTAGTCCAAGTAAATTGTGGTAATGTTTAAGAAATTTGCTTACCACAAAAACAGTTTTCAAGGAGCATTTGAACTTGTCCACTTTAAGTCATAAAATGGATTAAAGTGTTTGAAATCTATTGGGATTGTAAATTTATGTCAGTGTACTGACTTTCAAGAGATCTTGATGATCATGTCGTCTGTTTTCATTTTCTACTACATGAGAACATTGAAGCCTGAAACTTAACACAAACCCGAGTTCCCCACTTGCCTAAGAGTCATGGATACCTAAAAAGTATGCTACTTCCCAAGTTGATTTCTTTCAGGATATGGGCCCTTCAAAGGAAAGCAGTGAGGCTGGGGTTTTCCAGGTGGAAAGGTCACATTTCCACATATAACTCAGCGAACATTGTGTTGGGTTGGGAGAAGAATTGGTTCACTATTTTAAACTTTTTGTTTCATCTTGAGGACTTCCCCATCCCCTCTCCTCCGCAAAGCACAAAAGTATTTCCTAATTTTTAAGTCATGGGCTTCCTTTAATGGATTCTGAACTCAGATCACGTCCAGATAAGCATTGTGTAATGGGATGGGTGGGGTTAGATATTTTAGTCACAGATGCATGAGAGGAGGGAGGGTGGAGGACAGCAAAGTTTATAACTGGAGCCTATAGTAGTTTATCTCTTGTCATCGGCCAGGTCACAGAGTCTCACTTCAGGACAGCTGTGCAAGCAGAACCCCCATCACGGTTTTCTTGATGCCTTTGACAGTCACCTGTACATGCCTCTGGGACCTTTCCTCCTCCTTTCTCTTTTTGTTTTTTTTCCCTTGGTCACATGTTTCATTCTACTAAATGTCTAACCAGCTCTTCTCTGTAAATTACAGAGCTGTGATGGCACCTTGCTTGTTGATTATTTCTGGTTGAATAGTTTCCAATGGGACTTCTCTGGAGATAAGTCCTGTATTAGTCCGTTCTCACACTGCTAATAAAAACATACCTGAGACTGGGTAATTTATAAAGGAAAGAGGTTGACTCACAGTTCAGCATGGCTGGGGAGACCTCAGGAAACTTACAATCGTGGTGGAAGGGGAAGCAAACATGTCCTTCACATGGCAGCAGGAGAGAGAAGTGCCGAGCAAAAGGGGGGAAAGCCCTTTATAAAACCATCAGATCTCATGAGAACTAACTCACTATCATGAGAACAGGATGGGGGAAACTGCCCCCATGATTAAATTATCTCTGCCTGGTCCCTCCCATGACATGGGGATTATGAGAACTACAATTCAAGATGAGAATTGGTGGTGACATAGCCAAACCACATTAAATCCCAAGTGCGCATGTCTGGCCCTGATCCCTTTATGTGAGACTGGGGTCATGATCCTCCCGCACCCGTCTTCTGAGCCCTATTCCTACTTGGGCATGCTTAGGCACTTCAGCATCTGCATCCCATTGATGTCTTAAGGGTGGTTCCAGACCTTGGAGGTACACACGACACACTGCTGATGAAAACCTAGAATATAGAATGGAAGTTACATTTATTCATAGAGTGAAAATCCAAAAATAGACCAGAGAGAAGATATGAAAATATCAAGAATGCTTATCTTAGGGAGGTAGGATTATAGGTAACTTTTTTTTTCCTTAGATAAATATATAGATAGATATATTAGTGTTTACAGTTTCTCTGCCACCAACCAAAATATTTTTTTCAGGAGGAAAAAAAACCCCAGCCAGCCAACATACCTAAAAACCATCTCCTGGGCCCGAGAGGGAAAAATTGGGCTCCTTTTCTTGAAATTGCCATTTGTGCCACTGTTGTATTATTTTACCAGTAACTCCAGATTCCAGGCTCCTGTATCTGAGTTCTCTCTCCTTCCACAGTGGAGCTCATACCTTCCTGTTTCCTGGCTGCCACTCAGATTTAGGCTCCGTTTTTCAGACCTCAGTGGCTGTAATAGCTGTTCCTTCTACCTCTTAGGATGGTTCTTTCTGTAATAGCCTTTGTCATCACATCATCAGAGGATGATAGCTCTTAATGAGGATCTAAAATTTGCAGGTAAGATATCCCTGCCTCTGACATGAGATAGATGTATTGCATGCTATTTAACATACAACTATACTGAGTGTGCAGTTGTATGTAAAAGCATTGTTCTAGGTATTGGGTTGAAAGTGGATCAAATGCTAGACAAAGGAGCGTACAAGTCTTGTAAGGAAGACAGCTGCCAAGAGAGAAGAAAGGATGGGGAAATGCTGCGTCTACTAAGTTCAAGGTTCTGAATTGGAAAGCTGCAGCTATTGAGGAGAAGAGTCTTTTAAAATTCCTAAAGGGTTTTTGTTATCTTTTATTGATGCAAATGCTATTTTGTGGCATAAACCTTAATAATTTTGGGGTTGAAACTCTTATCAGGATAAAATGATCCTTTTCTATCCCAAGCTTAATAAATATTGTTTAAGTACAAATTAAATATATGAAATCTGCCCATCTATATTATAAATGTCATATGGCAGAAATTATACCTTGACTTTTGGTTCTTTCACAAAACCTTAATTTTTTTTTTTTTTTTTTGCCTTCAATGAATTTTGTCTGATTTTACATTAAAAGCCTGTAATTTCTCAAGTCTTGAGTCTGGGGAGCCGTCGTCATCCTTTTTTCCCCTCTCCCTTGTCTTCTGGATGTTCAAGCGATTTTAATTAGATGTTGGGCTTTTATGTCAAGTGCTGGCATTGCACTCCATGATAATCCAGGGACTCGGAAGCACATGTTATGCGTCACCCTGGGTTGGTGCAGTGGAACTGGGGTGGGTTGGAAGTAGTATTCTAAATCTGCTTCCTGCGATGGGGTAGGTCAGGTTGTCCTGTGTTGACAAGGAAGAAGTCTGGGTGAGGAAGCGGGATGAAAGCAGACCAGACGCTAGAGTCCACTTTCAAGTCCGATCCCAGGACCTGGCTTAAAGTTAAAGAACAGCAAAGATGAAAGGTGCCGCACAGCAGCACAGGTCGGTGGCCACGTTAATGACATAGAAAGCAAGTGCTGTGAATTCAAAAGAAAGGACAGCTCTGAGCCAGAGTACTTGGTGACTTTGCTCAAACAAATCCCTTTCTGGCACCCCCAGGCCTTCCCTCCCGCTTCAAAAAAATTCTGAATTGTGCCAATCCATTGAGGCTCAGCTCAAGGCCATCCCATGCCTTTCCATCGTAATAAAGCCTTGTTTCCTGGGCTTTAAACATATTCCTTTTTTCTTAGGTACAGATTGAACTTTTTTAAAAGGGAAGTTGTCAGAGGCTCTGTAAAACGTTAAATCAAACCTGCTTTGTTTTAGGGATGGGGTAGCTTGGAATCAGATTTGCTCCTGCTATGGACTGAACATTTGTGTCCCCCCAAAATTCCTATGTTGAAGCCCTAATGCACAGTGTTATGGTGTTTGAAGGGAGGCCCTTGGGAGGTGATTAAGTTTAGATGAGATTGTGTGAGTGAAGCCCTCATGAATGGGATTACTGTCATCCCAAAAAGAGGTAGAGACCCCAGAGCTTCCTCTCTCTTCACCCTGTGAGGATACAGCAAGAAGGAAGCTCTCTGCAAGTCAGGAAGAGAGAGGGCTCTCACTAGAATACACTTGTACTGCCACCCTGATCTTGGACTTCCCCTCCAGAACTGTGAGAAACAAATGTGTGTTGTTTAAGCCACCCAGTCCCTATGATTTTATTAGAGCAGCCCGAGCTCCATTCTCCACTCCCTGGCTTCCTGCATGGACTTTGCAACCAGAGCTTCACGGGGTATAGTTTAATAGCTGTTTCTCTGTAACATAGCCACTTTTCTCTTTCCAGGTCTAGTTTTGACCCTCATAACACTTTGTTAGGGGAGATTTGAGGGTGAGGAAGTTGGCTTGCTTTTCTTTTCACCATGTCTCAGTAGAAACAGAAGCAGAAAGGCCCTGAGATACTGAGCCCACCTTTCTCAGCAGGGTGTGACAGCCCGGAGTACCCTGGGCTGAGGAGGCCAGGGCTGGAGGGGAGGCTCCCACGGTGGAGGGGTTGAAAGCTGGGTTGTAATGAGCTGCTTTTCTGTAGATGCCTAAATGATGTGGGTTGAGAAATCGTGATCTTAGCTTTTAGTAGTATATTTTTCTGTTTATGTTAGGTGAGTCATCAGTCTGTCTCTGACTATGTTCAGATCTGGAAGTTTTCTGGAAGGAAATTTGTTATTGCTGTAATAGTGTAGGTTGTTGATCTGGATTAGCAGGGAGCGGCCCCTTAATACATTCTTAAGAAAATGGTATTTAGTTCAGTCTTTGGCTTTGAACTTTGCCTTTGACAAAGATGAAAGTGCGACTTGACTGGTGTTTGAAAAACATGGTGATATGGCCAGGTGTGGTGGCTCATGCCTGTATCCCAGCACGTTGGGAGGCCGAGGCGGGCAGATCACCTGAGATCAGGAGTTCGACACCTGACTTGGTCAACGTGGTGAAACCTCATCTCTACTTAAAATACAAAAAAATTAGCCAGGTGTGGTGGTGTGCACCCATAATTGCAGCTACTTGGGAGGCTGAGGCAAGGGAATCACTTGAACCCTGGAAGGCGGAGGTTGCAATGAGCCAAGATTGTGCCATTGCAGTCCAGCCTGGGCAACAAGAGCGAGACTCCATCTCAAAAAAAAAAAGCAAGTTATATTACATTTTAAAACTCTATTTAATGGTCAGGTCATCCATCCATAATGGGTAGAGTCATTGCTTAATTAATTTAAAACAATGTATTTAAAAGGTACCTTTGTTCCCTAGTGTCACATAACGTGAAATATCCAATTAAGGTAACTGTAATGTAAAGTAAGTGGCTAAAAAAGTGCTGAACGCCAAAGGCCAGAGATTCAACCTTTTGTGTGCATTAGAATTTCCCAATTGTTCAAATCCAGGTTGCTGGATCTACCCCAGAGTTTTTGATCCAGTAGGTTTGGGGTGGGACCAAGAATTTGCATTTCTAACAAGCTCCCAGGTGGTGTTGAGGCTGAAGCTCGTGTGGGGACCACATTTTGAGAACTTCTCCCGTAGACTGAACTCATGGTCTAGGTTCTGTCAGCTGTGACCCCTGTGCTGCTGGAGGGAGTGGTCAGATGTCCTGACCTCTGTGCCCACAGTGAGGTCCAAGCTGAGTAGGTTTGACCAGCAGCTGTAATCACAGAGTGAACAATGTAAACGACCAATGTTGGGTGGTCTGACATCTTTTAAAAAAAATCCACGTGGATGAGATCACAGGGTTAAGTGTGGGCAGCAGTCAGGGTAACTCCATGTGGTTACTGCCCATGCACTCTCTGCTGTTTTTCACCTCTTCTTCAGAGTGTGGTCAGGATGGTGGCCTTGCCCAGCACAGGAGGCCCTTTTCCTTCTGACCACCTGACCTGACCCACCTCTTAGCATCTGCAGGCACTCCCTGTCCCTTCGCTGGGCCCCGTGGGGAACTACTTGCAGTCATCAAATTCATCATGCTGCTTTCTTTTAATTCCCACACTTGCCAAGGTGGGACTGCCCCGCATCTCCTTCCCAGTCGTGTGTCAGAACTCAGCACTGGACCTTTCCCCTTTCCCCACTCCCACCCCTCCTCACCCCGACGAACGTCTCACTTGGGATCATCTCTTCTGAGGTTGGACCTGCACAGCCGCCCTCTGCACTCTCGCCACCTTATGGGCTGCCCTTGACCCCTTGGCACACAGACCTGGAAGTTGGCCTGCTCAGCTGTCTCCTTAGGGGTGGAGCTTGGTTTTCTTTCATCACTGTTCTGCGATGAATTGAATGCATGATTGGTCACAGGAAGGTAGGGGAGGGATAAACACCTTATGATATGTTTCTTATAAGGTTTTATATGTAGAAAGTTATATGAAAGTGTCAGATATCTATATATGAAGTATATGTGAAGTTTTATGATAGTTTTGCATAATTTAAGAATAAACTCTTTAAAGGAGCTGAGTCCCAATCCCTTGGGTCGAGAGTTGCGTGGCTCCCGGGGCCTGCTTGTTTCCTTCCACTCTGCGTGTTCGTTGCTGGCCCCTCATAGGCTGTCCCAGACCTCTTTGACTTCTCTCCTTTCTGCCCAGTCTTCCCTGAGACGCTCCAGGCTCCCTGGCCTCCTGCTTCTCGGAGCTTCTCTTGTGTTTGTTTTCTGTGCTCAGGGCGCCATGGTGCTATAGGCCACAGAGGAGGCGTCTGGGGTCCCTCGGGGCAGGTGCAGCAGGAGGAAGCCGTCTCCGAGGGCATGACCTTGGAACTGAGCATTGACAGAGGAGAGTCAGCCAGACAAAGAAAGGCCAAAACCCCACCCCTCTCCCACCCTATTTCTACGTGACCATGGGCCCTGGACACAGCAAGACGGTGACCCCGGGCCTCCTATTGTTGCGAGGAGCCCCTGGGAAAATGTTGGCATTTTCTTCATAGAACAGGTTTCTCTTCTCCAGTATTCTTCAGTAAATCAACTTTCTTTTTTATCCCCAACCCCAGTCTGATTGCGAAGAAGTCTAAGCAACAGAAAGATTTTGCCAAATAGATTATCTTTTTTAGAACAAAATAGATCATGATATTAATAGGAATTCAGCACTTACTCTTGTCTAAGTACTGTTTTTAAGTGCTCTCAAGGATTTTTCATTTAATCCCCACAACAAAGCTGTGGGGGGTGGATGCTATTATTATCGGTGATTTATGAATGAGGAAACTGACACAGAGGGGTGGTCGAGGAGCTTGCCCATTTCCTGGTAGTTAGTACCAGGGCTGGCATCATCAGTTGCCTGCTCCTTTTCCTCTTTGCTTTTGTGTCCATTACCCCAAGGCATTAGGATGAGCCAGCCAAGTTCTAGTCCTGGATTCACCACCTAATTAGCTCTGTGTCCCATGTCTTGCCGTGGAGGGATAAAACCAATTCCTAGCTTATCCGTTGGTGGTGAAGATGAAATCAGTGGGGTACTTGTAAAGCACACTGCCCAGCACATAGTAAGTGCCCAGAAAATGTGACGTCGGACCTCTTTAAGCTTCAGTTTCCACATCTGGGAAGAGAGGGGGAGTTGAGCTAAGTCATTTTCCAGTGTCCCTTTCAGCTCCATGTTCCTGTGAGCACTGACAGTTTCCCCACAATACTGAAGAAAGAAGGAAAATAAGGGCGGGGTGGCGAAGGTCGCCACTGTGACGTGGCTGCTGGTGGGAAGTCCCTGGGGAGGCAAGGCCCAGCTTCCCAGACACAGCCCTCAGGTGCTCATCCTGGTGGCACTGACCAGGGGCCATGGTGGGCTTTTCCACCCCACCATGTCTCATAAAATTACAAGAACCACAGTTGAAAATCAGTGTTACAGAAATGGTAATAGGATAGGGCAAACTGTTACAAAGATCAGCACTTAAGATTCTGGCTGAGGCGGAATATTTGTTTCTCTTTAGTTTTGTTGTCTTTAATCAAGAACTGAGAGCCCTGACTTTCAGCTCCTCAAAAAATACAGCTTCCTTCCCCTTGCAGATGCAAAAACAAACGCCACTTCTTTCCAAGCATAATTTTCTCCCATGCGTTATCTCCTGTCTACAGCTTTTTCTTGATCCTTCTCCAGCTCCTGTAGACCTCCCATTTAGAGCCACCAGCCGCCCATCACTGGGGCTGCGCAGAGCTCTTGGTGCTCTGTGCCCTGGGCTCGCCCACCCAGGCCTGTTCTCTGTGCCTCTTCCTGGTTCTCTTCCCTGGACTTCCCACTGCCGTGTGGTCTTCAGTGCTCCTCTGAGCTGTTGTCATGACCTCTAACCAGACTGAGTCAGGACTTTTTTCTTCCTCATCTCTAAGTCATCCTTACACAGCCTTGGAAGTTTACCCTAAATGGCTATTTTGGGAGGGAGTGGGGATAAAGATCTGCAGGCCTCTTGCTCCTGGTCCTTGTTTCTGCTTATCTTGGCTTCTGTTTTTAAGTGTGTGTGCACCTCTTTCCTCATCACACCCTTCCCCTCCGTATGGCTCCCATCTCAGGCAGAGTTAGGTGCTCTGTTCTGTGTCCATAGCTCTTTTTCGAGCCCTTCTTCTCACTGTTTGGTAGTGGCCTTTCATGTGTGTCTGATCCACTAGGCTGTGCACTCCCTGCCTGCCAGGATATGGTTAAAGTGCTAAAGAATGTATATATGAGATCACTTTTGCTTAAAAAACCCCCAATCTTCTGGAATTCCCAATTTCTAACCAATTAATATGTGGATTGACTAGACCTTAAGCAACCAAGAGTCAGCCAGCCTTGTCTTCTATATTCAGGCGCATACTATCTGGTCGTTAGACAAAATGGGTCATTATCAGTGATGAGTTAATAATTACCTGCACATCTTGTTTATGCTGGTTCTTTACCTAAAGTGGCTCCCATCAATTAAACCTGTATGGATTTTACCTGTTCTTCCAGAACCACCCCACTTTCCACAAAAACTGACAACAATGATGGTAAGAAGAATGGTAGTTGACATTTTATTAAATGTTTACTGTGTGCAGGCTTGTTTTTTTCCACACATTTACCTACTTAATGCTCACAATAATCCTATGAACTAGTCAGTTTTATGCAGATTTCGCAGATTAGGAAACTAAGGTGGCAAGTGATCAGATAACCTGTTTGAGGTTGAGTAGCTAGATCATGGTAGAGCCAGGTTCAATCCCAGATACCTGGCTCCAGGGCCCATGCTCTTGACCTTATAAACGGCTGAAATTCATCTTTTTTTGCTGAACTTCCAGAACACTTTCTTTGTATTTCCCTTATTTTGGTAGTCTTGTACTTCTCTGCTACCCTGATTCATACTTGGATTTCTAGCAGCATGCCTGGCATGAGGCAACAACTTAACAGTATTTCTTTATACCAAATGAATGTTGTCTTTTTTTTTTTTTTTTTTCTTGAGACAGAGTCTCGCTCTGTCGCCCAGGCTAGAGTGCAGTGGCACTATCTTGGCTCACTGCAAGCTCCGCCTCCCGGGTTCATGCCATTCTCCTGCCTCAGCCTCCCAAGTAGCTGGGACTATAGGCGCCTGCCATGGCGCCCGGCTAATTTTTTGTATTAGTAGAGACGGGGTTTCACCGTGTTAGCCAGGATGGTCTCGATCTCCTGACCTCATGATCTGCCCGCCTCGGCCTCCCAAAGTGCTGGGATTACAGGTGTGAGCCACCATGCCCGGCCATGAATGTTGTCTTTAAAAAATTCTGTTTTCCTCTAGCTAGACTGTCATATAATGCAACTGTAGGAAATAATCAGGTTCTCTTTGGAGTATTTTCCATAAAAGATCCACAGAAGTCATGGCAGGGTTGAGAGTGGACTTGGGCAAATGAATCTGTTCATTCATTGAATATTCCATGCATATCTGCTGTTTCCCAGGCATGGGATATGGCAGGGAACACAGAAATCTCTGCCTCCTGGGCTCTGCTTTCTGTTGTAGTAGAGGTAAAGCTGCTCATACTTTGTAAACAATATGACAACATTAAGTCTACATGGTCATTTTACTTTGTTTTTTTCTAAGAAATTTTGAGCTGTTCGTAACAACAGACGCTGCAGATGTTAATCCCGTTGTTGTTAACTTTTCTCCAGAGATTTAATGTTCAATTTTCTCCTTTCCAGAATCGATTTATGTTGTTCAAACAGAGGTTTGAGAATAACTGGAATTTTTTTAACTTCTTTTTTTTTTTTCGCATGGAGTTCAGAATTTTCAAGAGGGATGAAGAGAGTTATAAAATGCTCTATGGTGGGTAACACACAGAAAAAGCCAGAAAATTGGAGAATAAGGATCTGTCTACTCGTTTCCTTCTAGAGCTCCTCTTTCTTACAGGGCACTTAACATGTGATTTAATGTCGTGTCTTTAAAAGGAGGAGAACTGCAGTTCAGAACTTAATGTCAGTGCTTTGTGAAAGTGCAAGAAAGAAGCCCTGTATTCTGCACTTGAGAGAGCCAGATACTGGGCAGATAGGAGGTGGTGTGCACGTTGCTTTTTGTCTTTCTCGATCATGGCATTGATTCTGTTCATAACAATGATGCAATGTCATCCTCTTCCCCACACATTTGTGTGCAGATAGAAAGAATGCAACAGCACAGAGTTGTTGGGGAATAATTTGGCATCTAAAATATCGACATACCAGCATAGATCATATTTATGACTCTGTTGGGAGTGTCACAGCAATGATTTAATAGGAGGCAGTTGTCTCCAAGGCCTCCTGAATTATGACTGGTTTTAAAATTCTTAGAACCCATTGGAGGCTATTGTTTCTGAAAGGCTACATAATTTAAGTGCTCCACATCCGTCATTATAGGAGATGTCAGAATAGTAAAATCTAATCCTGGACTAAGTTGTTATCGCAGCCCTTTGGTTTGGTGGCTTTGCCGACTTTATAAATATGCCTGTCAGTGCCTGTGGTCTCTACAGTTGGGCAGTCGGCGGTGAATATCATTTCTCACATTTTACACTGGGGGACTGGAACCCAGAAGGCATATGTTTTCCCAAGAGGCACCAACACAGTTGGCCCATGAGGTAGAGCAGCCCCTCCTTCGGCTCAGCCTCCGCTGCACTGAGCCAAGCCAAGCTTCCTACACTGGCCTCTGTGCAGCTGTCTCTCAGCAAGAATGCAAGTCGGGGAGAGAAGCCGGATCCCTGGGATTGTTCTAGAGAGTAGAAACCTCAGAGTAGCCCTCCTTAGACCACCTAACGCATTGCATCGCTGCATACATGTAAGGGACTCAATGCTGGTAGGATTGGCTTAGGAATGATGCAAGTGAAAACAGTGCCCCGGTTTATCATTAGAACAAGGTTCTTAGCTGACAGTTGCCTCAGACTTTGATTTTGTTCTCCTTGACCTGCCACTCCACTCGAGTCCACATCTCTCAAGACTGCACACGCCTGAAGGAGGACTGATTACAAACCAAAGCCTTGTGCCCAGTCTGGATCTTTTTGCATTGTTGAGAAAGCAGCTTACTTTCTTTGGACTGATTCAGCAGGCCAAATTTAGAACAAAGATTTTTAACTATCTCCCTTTATAAATTACTGAGCTATTTTGTAGCCAGGCTACTCTTAATATGAACAAAAAATATTATACAAATTTGTTGTTAATCGTAAACTATAAAAAAATCAGTAATTGTTACCACGTGAAATGAATTTGGATAAAAGAGATACGTTTTTGCCCCTTCCCAGGGTTTAGGAGAGACGAAATGGTGAGATTTTAGCTCTGAATCAGAGGTTCTTATTAGAGGTGGTTTTGTTCCTCCTGACCCCTAGGGGATATTTAGCAATGCCTAGAGGCATTGATGGTGGGCAGATGCTACTATGCCCTCTGCTAAACATTCTACAGTGTATAAAACTGTTCCTCCTGACAAAGAATCATCCAGCCCCAAAATGTCAGTAGTGCTGAGGTTGAGAAACCCTCCTTTAAACTCTTGGGTTTATTTGCTGACCTTTACAGTGGATCAGCTTTTATTTAGTTCATGTAGAGGTGAAATTAATACTAGTGCTCAAATATGTCTTTGTATTCTGGACTTGGCCTGGATCCCCCGACCAAATTTGGGACAAGCTCCTGCCATGTGTTGAGGACCTGAATTCAGGCAGCTAACAACAGTATTTGAACTGTGTTTTCAGTGGTGGGAGTGAAGGAGATGAGCCGACGTGCTAGCAAGCGCATAGGGTTGCATGAGGAAATAGAGAGTAAAGCTGCAGCGTGGAGCCCTGCTATTCAGAGTGTGCTTGGAGAAACAGCAGTGGAGGCATTACTGGGGAGCTTGATGGAAATGCTCCCCTCAGACTTGCTGAATCAAAATCTTTAATTTAGCAAGATCCCCAGTGAGGCTTGTGCATGTAGAAGTTAGAGAAGCACGGGGTAAACTCTTCTTTTTTTTACTTTGGAGGAAAATACACCTTTTTTCTTATTATGGCTCTGACCCTTACTAGCTGTGTGACCTTGGCCAAGTTATAAAACCTCACTGCACCTTATTTGTTTTAGCTGGAAAATGGAGATCATAATATCACCTGTCCTATGAGATTGTTGTAAGAATCAAACAAGCTTATTTATGCCAAGAACCCATATGGTAAAAGCTCAACAAACTGTCACTAGTGATAATAAGAAAAAGATCACAAAAGTAGAAAACATTAGGGAGACAGCTTAGGTCTTAAATCTCACAGTTGTCGTCCCCAAACAATACTTGTATTTTTGCAGATCCAGTTTCTCTGAATACTAAAATAAAACCGGAGTTTCATAAACTTCTATAGACAGTGGTCCTTGTCAGTAGCCCAAGTGGCAGAGAGTACATGGATCTGGGGACAAACAGCCTCTACTGTTAGGAATGTTCCATCCTCCTGGCCTGAGTTACACCTGCTCATTGTGATTCCGAATTTGAAAGGAACACAGTAGGAATTTTCAAGACCCTGGGAAGAGGAAGGCTGTGGTAAACAGGAAGGATGAGATTAGAAGAAGGAGTTTAGGTGAGGTGAGCCCTTGTTTTACTAGTAGGGTTTAAGAATATCCAAGTCAGCTGGACATGGTGGCTCACACCTGTAATTCTAGCACTTTGGGAGGCCGAGGTGGGCAGATCACCTGAGGTCAGGAGTTCGAGACCAGTCTGGCCAACATGGTGAAACCCCGTCTCAACTGAAAATACAGAAATTAGCAGGGCATGGTGGCGCATGCCTGTAATTCCAACTACTCACTCGGGAGTCTGAGGCAGGAGAATCGCTTGAACTTGGGAGGTAGAGGTTGCAGTGAGCCAAGATTGCGCCACCACACTCCCACCTGGGCAACAGAATGAGATTCCGTCTCAAAAAAAAAAAAAAAAAGAAAAAAAAAAAAAAGAATATCCAGGTCAACCCCACCTAACCCTCAGCGGGGCTCCCTTCTGTTGCCTGGGTGGGTCCTGGGTTCTCTTGACGCACACGAGATTGTGAGAGTGTATGGAAACACTGCCCTCGCTATCAGGACAGCGCCTGCCATGCCAGCCAGAACACATCATAGGAATTGCAAAACTCTTTTGCAAACCAGTGAGAGATATGCTTCCAATGTGAGGTAAAGCAGAACTTTAATCACAGCTGCAGTGTTCCACAGAATTCCAAGAGCCAAGATGGTAAAAGAATAAAAAAAAAGAAAGGAAAGGGCTCAAATTAAAGACTTCAAGCTGCAGAATAAGATTAAATAAAAGGATTCAATTGAACTGCATCATATTCAGTAATGACTAATCCTAAGTATACAGGGTTTGGGGGTGAAAGGATTTGTAAGTGTTTTGCAGGAAAATATTTTTTCCATCTTTCATTTTAATTAGAATAGATTTGCATTATTTTTTCTTAGTTTTTATTTTTAAAATATTTATTGCCACAAATTTAGAAAATACAGGGAAAACATAAATAACAGTACATGTAAACCAATATTTTGTCCCTTCTTTTGTTCAACAGCTATTTCTCAGGCACCTGCTGGGTGTCAGCAGCTGTGCTCAGTGTGGTGACCAAAACCCTTGTCAACAAGGCAGCAAGGTTCTAACCTGGTTAGGGCTTACAGTTGAGTAGCTGAAATTTTGATTTCTTTTCTGTGCCCCTAGTAAAGATATGATAGCAAACAATAAGAGCTATTTTTTTTATTGTGTTCTTACTCTGTGTTGGGCCCTGTTCTCAGTGGTTTATAGCCTATTAACTCAGTCTCTTTACCACCACTCTGAGGGGAGGCTCTGTCATACCCACTTGACAGATCGGGAAGTGGAAGCATCAGGAGGTTAAGCAACTTGTTAAAGATCACAAAATCAATAATGACAGAGTTTTGATTAGAATCCCAGCAGCCTGTCTCCAGAACCTGCCCTATTAAGTGCAGTGCAACTGTACTGCCTTTCATAATATGTATCAAATTGAGATGATACTTTATAATTTCAATTCTTGCTTTTCTATTGAACAGTACACAGTAACATCCTCCTATAATGCATATAAACCCCCAAAAGATGTAGAATTTTAATTTATTCATTTGTCTGATAGGCTCATAATGAAATAAGACTCTATAAAGCTGTGTAATTTAGATATAGGAAACATTTGGATTATAGTGGTATGTAGTGGGAACAAATGGTCTTCTGAATCAGGAAGACATGAGTTAGAGTATGCCGGTGTACCTCCTTACTCACTGTATGACCTTGGGCAAGTTTCTGAACTTTAGTTTCCTTTCCAGGCTAATATCTGCCTTCTGGACTTGTCATCAGGATTAAATGAGTCTACCTATATAAAATGCCCAGCGCAGTGCCCAGCACGTGGTAGAAGGTCTGCTAGTGGTTACTGTTACTGCTGGCTATTAAATACATTTTAATCTTCCTTCAGAATACCTGGCCAGATAGCACAGTGGTTAAGAATGCACATGAAAGCCAGACTGTTGGGTTCCAGTCCTGGCTCGACTCCTTCCTAGCTATGTGACATTAGGCAACTTACATAAACTCCTTGTTCCTCAGTTTGCATTTCTTTAAAACTGCATAGTTATCATACCCATGTCTTAGAGTTTTGTGAGTGTAAATTATTGTATATAAAGCTCTGAGAACAGTTTGGTACACAGTAGGCACTGTATGAACATTTTCTGTAATTATCAATAATATAATTATTAAATAACATTTTCAGAAGGAGATAAAAATATTACACCTTAAAAAGCAGGTATCTTTAAATTCTTCCTCAGCTACTGAAGTTTTGCTTACTATTTGACATATCATTTGTTTCACGTTTGTGGCTCAGACGTGGCTTATGCCAATGCATATTAACACAGGAATTTTAAATTTGGTGATATTATTATATTTTATCTGAATGAACAGAATTTGCTGATTTGACACTGTGTTTGAATGTGCATTTTTTGTTGAAAAATGACAATTCTGGAATGCCGTCTCCCTTTCCAGATTATTCAGAGCTGGGAGAGCTTCCCCCACGATCTCCTTTAGAACCAGTTTGTGAAGATGGGCCCTTTGGCCCCCCACCAGAGGAAAAGAAAAGGACATCTCGTGAGCTCCGAGAGCTGTGGCAAAAGGCTATTCTTCAACAGATACTGCTGCTTAGAATGGAGAAGGAAAATCAGAAGCTCCAAGGTTGGTTTGCCATCTTGATATTGAACAGGCCTGGTCTTATCTTGGCTCTGAAGTTAATCACATCAGACATAAGCATGCTGTCTTAAAAATACAGCAGCACGATAGTCTAATGTATACATCTATCTATATCTGTTTACTTTTTCAGAGTAATATTAACACTGTTTACTTTCTGGTGATCTAATGATAGTTTCACCAACAATATTCATTATTCCTCTATGGTCACTGTTAGTACAGTGTTTAGAACTTCTGAGATCCAAGCTTTAAATCTAAGCTCTAACACGCTGAAAGGTGCTTTTCATTTTGTTTTGTTTTCCCCTCTGTCTCTCTCTCTCTCTACTTTATCCTCAGCCATGGTCTGTGCCTGTGTGTTAGGTATGAACTTTTCTTGTGTAAGTCATTAACATACGTAACTTCACTCTGTGTGCTTTTTCAGTGATTTGCAAGTAATCTGAAAAAAAAGAATTAGCTGAGTTCTACCTGTACTGATATCAATAGTGTCAAAATATGACATGAACTTTGAAAGTTTAGATTTTGTTCATTTCCTGTTTCCATGCTGACACTGGAACCAATTAATGTTATCTTCAAAGTAGCTTAAGATGCAAAGTTTACATACTCTTTGGAAAGAGCATGAGTCTTAGGGTATCTAGAGAACTGCCCGGTGATAAAGTAGTGAAGATTTTGAGCAGGAAGTCTGCATAATCTCTTTCAAAGGGAAGATGTAGCAGATGGTTCAGTCACCCTGCCATTGCCCCAGAACAATTTTGGAATTACAGTACATTTCATTCAGCATCATTCTTGATTGCAAATTTTGATCTTTTAAAATGACCTTGATGCTTGTATAGAGCTAAAAAGTCATTAAGACACCAACTCTGAGGAATAAGCTCCTGAGAATGTGTTGCATCTGTGAGTTTCAGTTGCATAGCTAGTGTCATAGCGAGTGGATAGACGTTCTCTGTGCATGTCCCTACAATGCTTGTGAGTTATGACAACACTGTGTACGAGCAACATAGTTTCTGCAGTTGAAAAGTACGAATTCATAGAATGTAAAGAGATAGTGTCTATATCTTTTGACTGAAAACAGAAAATGAGATATAAAGGAATAAGACCTTTCGACATGAAAGTAACCCCACAGTTGGAATAGGCTAGTAAGCTTTCCAACATGCAGTTTTGAAGCTGAGAAAGACGGGTCCTCTCATCAGGGTGCTGTGGAAGATGATAGCACACTGGGGGGCGTTTAGAGCAGGTGAGTGCTGTTTTCTTCCAACCCAGTTTTTCTGCCACTTTCTTATGTTTTTGTGAAGGTAATTTTAAAAGCAGATGTCTAAAAGATGTTTGGTAGTGATGGCATTACTGCATGTGTCATCAGTTAAATGACAGCTCGGGAGCACAGCAGTTATGTTCGTGTGTATCTTGGGATTTTTGTTGAAGAGGAAAAAGGCAGTTATGTTCATCATGTAGGTCAAACTTTAATGCCAATACTGGCCAATATTCTTGCAAATGACAGCCATGTAAAATCAGGGCATAGCTATAAAATGGGAACGGTGCTCACAGCTGGCTTCTTTGTGGTGAGGACAGCTATAATTGGTGAGGCAAAACCAGTGTGCCACAAAAGCAGAATACATTCTGCTGTGCAAGCAATGACCAGACAGACTAGAATGAAAAGGCAAGAGTTTCCTAAGGTTACCTGGAACCCCTTGCCAGGTGTTGCATTAAGTTTACTGGCCCTTGCCAACATTCTTCTAATGCTTCCTCATTTCATCTGGCTTCTTGGCAGTGTTCAGTTTTTGTGGTCTTTTATTTTTACTGTTTGACTTCATTTCTCTTCTTAGCTCTGTAAAGTTCCACATGTGTTTATCTTTGTGGTGAAAACACAATAAACTTGCTTAATATAATGTTGGAAGTATTAATCCATTGTATTAGTGTGTACAGGACCTGGATTGCTGATAAAAAAATAACTAGCAATAACAGCCTGATTGCTTAAAAATATTTAGTAAGTTTTGTCGGGGTGGATTGGGGCAGGGCAGAACTTTTACATTAAATATAGATGCAAGATTTGATAAGAATCAGCCAGAGTGTACAGTAAGTATTCACTTAATGTTGCCAATAGGTTCATGGAAACTGCGAATTTAAGCAAAATGATGTATAATGAAACAAATTTTACTAAGGGTTTATTGATAAAAACAAGAGTTAAGTTCCTATGGCATATTTCTGGGCACAAAAACATCACCAAACTTCTAAATAAAGACCCAAGACACTTCTAATATTAAATATTGATGTAAACGTGAGATATGCAAACATTTAAGCAAGATTAATACAAATATGATAATTATTGGCTTGGCACAGTGGCTCACTCCTGTAATCCCAGCACTTTGGGAGGCTGAGACAGGGAGATCACCTGAGGTCAGGGGTTCGAGACCAGCCTGGCCAATGTGGTGAAACCCTGTCTCTACTATAATTACAAAAAAAAATTAGCCAGGTGTGGTTGTGCACACCTGTAATCCCAGCTACTTGGAAGAGTGAGGCAGGAGAATCGCTTGAACCCAGGAGACGAAGGTTGCAGTGAGCCAAGATGGTGCCACTGCACTCCAGCCTGGGCAACACAGTGAGACTCCATCTTAAAAAAAAAAAAAAAAAGAAAGAAGTAATTATTTTTCCACTTATTCCACTTCAGGGTCTCAGGGGGCCAGAACCTATCCCTACAGCTTGGGATGCAAGGCAGGAACCAGCCCTGGACCGAATGCCATTCCATCTTGGGGTGACTCACACACACACTCAGACTGGGACCATGTAGACATACTGATTAACCTAATGTGCACATCTTTGAGATGTGGGAGGAAACTGGAGCACTTGGAGAAAACCCACACAGACATGAAGAGAACACAAACTCCACACAGATAATGGCCCCGGGCTAAGAATCCATTTTTTTCTTGTCAACATTATAAGAAAGCGACATTGAGCATAAAGACATTATTTGAGGACCTGCTGTACTATGTACTTAGAGAGATAGGCATTCTATCTTGAGTTCCTTTTTTTTCTCCCTTCTTGAAGGAAGGTTAAATTGCATCTGAGATGGCTCTTGAAATTGATCAGGGGTTCAAGCTGACTTGCATACTCTTTGGGAAAGAATTTAGAAGGATGTGTATGAGGAAGTTCTTATGGTTAAGCCTGTTTCCTGACTTGAATAGATGAATCAAATATTTTTTACTATTCTGGAAGCATCGCATTCTGGAAAGAACCATACTATGTCATCTCAGTCTACCTCACTCCATTGTAGGCACTTGGAAGCTGAAGTTGTGATTTCTCCAAAATTAGATAGCTAATTTTCATTGGTGTTAGAACAAAAAGCGCTGCCTCTCTTTGAAGACACCAGTCCTCCACCGTCCTCCTCTGCAAGGCCGTTTTCCCCCCCCTTTTTTTTTTTTTTGAGACAGAGTTTTGCTCTTGTTGCTTAGGCTACAGTACAGTGGCACAATCTCGGCTCACTGCAACCTCCGCCTCCTGGGTTCAAGCGATTCTCCTGTCTTAGCCTCCAGAGTAGATTACAGGCACCCACCACCACACCCGGCTAATTTTTATTATTAGTAGTAGTAGTAGTAGTAGAGATGGGGTTTCACCATGTTGGCCAGAATGGTCTCGAACTCCTGACCTCAGGTAATCCTCCCACCTTGGCCTCCCAAAGTTCTGGGATTACAGGCATGAGCCACTGTGTCCAGCCAATTTTTCTGTATTTTTAAATGAAGATGTGAGCAGCCTAATGTAAGATCACAACATGTGATTCAATACAGCCGTGGCTTGGTGTTGACATGTTATTACCAGTTGAGCTAATCCATGTAACTCAGCATTTTATGCTTTACTAAGATTAAAATGATGTGATAACATTAAATTTTGAATTACAGTTGATGTTTTTTATTTAAAAAACATTTTTCTTAGTTAAATAATACATGATGGTTTAAAAATCAAATATTCAGTGCAATTCTTCTAAAATCTCTGCAAGTGTGGGGGTCATTTAATTGCTGAGCCTCCCAGCCTATTAGCTTTCCATTCTGAGCTTTCAAGAGATGGTGGCAGCTGGCAAGGCAGTTTTGTCTGGGAAAGCCATTGTTAACAGAGCAGAATTGGGGATGGAGCAGCCATAGCCCACCCACCAGAGTAGGCACAAATCAGACCTGAACGTTATCACAAAGTCCAAGTTGGCTCAGACATTTGTGTTAAATCATAATAAATATTTTAGAGAACTTGGTTGCAAATTTACATTTGATCTCAGTCAGTCCTCTTCCCCTATCTCTACAAGCTTACAAACCGCATGGGTGTGTGGGGGTCTTATTTAATATTGCGAACAGCTGGTTCCTGTATCTGAAGTTCTTGCCCTGGAGCCTGGGTGTTTGTTGTAGTTCTGCACCATCTGCCTTGGTTGATAAGGCATTTTGGAGGCCACTGATTTTAGGCAGCAGTGTTGTTAGGATACGGAAACAGCAGGATGTTTGTGGATTGAGCCTTTTCAGCTGAATCTTCTGGCCAGTTCTTTCTGGCTGTGTGAAGTTGTGTCGACTACAGAGCAGGATGCTCATGTTGCCTGCTGGGCTCTGTTAGGGTGGCCAGACGTGCTTGTAGCAGCCTTACTGCCAGAGGAACGTACGTTGGCATCCAGAGTCCAGTGCTGCCGCCAGTTGCAGTGCAGCAAGGCTAGCCCCAAACCTGATTTGCTGCAAGGATTAGCTCAACTCTAGTGACATTTATTGTGTTTTCTCATAGCCCAAATCACAGCCAAAAAAAAAAAAAAAAAAATCTAGGGTTGACATTTTTAAAAATTTTTTTAAAAAACATTTTTCTTGGTTAAATAATACATGATGGTTTAAAAATCAAATATTCATTGCAGTTCTAAAATCTCTGCAAGTGTGGGGGTCATTTAATTGCTGAGCCTCCCAGCCTCTTAGCTAAAAAATCTAGGGTTGACATTTTTAAAAATGTATTCAACAGAGTACGAGGGAAAAGATTAAAGATGGTGGATGGAAAACCATAAAAGCTGAGAGGAAGGCAGCACTGGGCTTAGAGTCACTTGGCTTCCCTCTAGCTAGTAAATAACCAGCACCAAATCACCTGATCCTCCTGAACTTCAGTTTCTGTGGCCATGAAATAAGAGGTTGGGTCCAGGAATCAATGTAAATTGTCAATTTAACATTTCCCTTTATTGATATTACTCCCCCCTGGGCTTGATAATTTAGTTATAATTCTTCATGCAGCTTTAGGTTGAGTAAGTTTGGTGGGAAACAGTAGCTCTCTTCATATATTTGAGAGATGTCATTTGAAAGGGGTAGATTTATTCAGTTTAACTCCAAGAAGCAGAAATGGGACCCATGGTAGAAGCTACCAAATGGAGGTTTGGCTCTAAATAAGAAAACGATCTTTGGAGTGCCTCTCCTAGTTTAGATGAAAAAAATTGCATCAAGTTGTAACCATGCTAGTCATTGGGAATTTTATTAACAACACGTAGCTCCTGTCCTGGGGAGGCTCATAGTTTGATAGGGGTAAGATGGAAAGAATTGGGCAGATGTGGATTATGTCTTAGCAGTAGAGCCAACAGAGTATGTTGGGGGTGAAGGGGTAAGAGAAATCACATACCTCCTAGGTTTTTAGCATTTTCCAAAATGAGGAAAATGGGTAGAGGCATGGACAGTGACTTATATTTAGACGCGTTAAGCCAGTTGTAACTGCTTGACGTCTCAGCGGGATAACAAGTAGGCAGCCATGTTGTGTAATGGAAATTCCATAGCTGTAGCCTTTACTAATGCGCTCTGGAATGGTCTATTCCAGCCTCTGAAAATGATTTGCTGAACAAGCGCCTGAAGCTCGATTATGAAGAAATTACTCCCTGTCTTAAAGAAGTAACTACAGTGTGGGAAAAGATGCTTAGCACTCCAGGAAGATCAAAAATTAAGTTTGACATGGAAAAAATGCACTCGGCTGTTGGGCAAGGTAAGCTTCATTGGGAAGCATCTAGTCAACCTCACCCCTCATTGGTGATTGGGGAGAAGTGTGGAATTAAAAAAAAGTCAAGTCTAATTTTAGTGGCCATCTCCCTTCTTTTCATCACATCTTAATCTATTTCCATATACCTTACTTAATAGACATGAGTTTCACCACCTTTCATGATTCCTCTTAATTAAAATTCCCAGAAGGCCGGGAAATAGGAAGAAGACAGAAAAACCCAAGGGTTTTGTTGCCTATAAACTAGATAATGATTTGATGATATACTTTGAATTAAATTATAAACTAGAAACTAATTGTATGGCTTGTCTCTGGGTACTCTAGGGAGACAACATAGTGTGGGGAGCACAGACTTCAGACAGGTGGTCTTGGGCTTAAATCTCAGGCCTGCCACTTACTTTGCAGTGTGATCTTAGACAAATGCCTCACCCTCTCTGAGCTCCAGTTTCTACAAGTGTAAGATGTGGGTGCTGACAGTGGATGTTGTGAGGAGCACACAGCATGTGTCTGCTATACTGTAAGGCCTTAGAGAGCGGGCAGGATTCACTGTTTTTTCAGTGAGATCTGCCAGCCCAAACTGTTACTGGTCCAAGAAGAGATAAGTACAGAACTTGAAACTAAGCTTTTGGAAATGTTTCCAGCAATGTGACACAGTGATCCTAATTAAAAATGTGGACTTATATTTTGTCCATCTGTTTTTTTTTAAATTTTGTTTTTCTACTAATTTATTTTTACTGTATCGTATAAAAATATCAGCCTGTAGTAGATTGGAAAATTTTTAAAAAGAAAAAAAATTGATGCTTCACAGATAGTTTGAGAACCGCTATTTTGAAGCTTACCTTCAGTCATTATTAGTGTTCTAGTCAAACAATGATTTCTTTAAAAATATATGTTAATGTCTTCTGGCAAGAGTAAAAGCCTGAGTCTAATCTGATTCTATGCTACTGAGTTCTGGTTGAGCTCATCATGAATAACCAGGTGTTCTGAATAAGGGTTTCAAGTATGTATAGAATGGGTTTTTCCTGAGTTTATCAGTTGTGCAGTGGGAAAACGTTGTATATGCACTTTTTCTTTTTTGAGATGTAGTTTCACTCTTGTTGCCCAGGCTGGAGTGCAATGGCGCGATCTCAGCTCACTGCAACCCCTGCCTCCCAGGTTTAAGCTATTCTCCTGCCTCAGCCTCCTGACTAGCTGGGATTACAGGCGCCCGGCACCATGCCTGGCTAATTTTTTGTGGGTTTTTTTTTTTTTTTTTAAGACAGAGTCTTGCTCTGTCGCCCAGGCTGGAATGCAGTGGCGTGATCTCAGCTCACTGCAAGCTCTGCCTCCCGGGTTCACACCATTCTCCTGCCTCAGCCTCCTGAGTAGCTGGGACTACAGGTGCCCGCCACCATGCCCGGGTAAATTTTTTTTGTATTTTTAGTAGAGATGGGGTTTCACTATGTTAGCCAGGATGGTCTCGATCTCCTGACCTCATGATCCACCCACCTTGGCCTCCCAAAGTGCTGGGATTACAGGTGTGAGCCACCGTGCCCGGCCAATTTTTTGTGTTTTTACTAGAGACGGGTTTTCACTGTGTTGGCAAGGCTGGTCTTGAACTCTGGACCTCAGGTGATCTGCCTGCCTCGGCCTCCCAAAGTGCTGGGATTACAGATGTGAGCCACTGCACCCGGCCTGCATATGCATTTTTCATCTCTAGGAGCATAAATGGAACAAAGCAGTGTTTTTTACTATAGTTTTTTAGGCATTTTTAACCTTTTCTGAATTTTGACATCAATTTTAGTAATCATGGGAAGTTATTGTTTGTTACGCATTTTCCCTTTCTATGGATAAGGAAACTTGGGCTTAGAGCAGTTGAATAGTGGCTTAGGGCCACAGAGCTGGGTTCACACCACCGTACTGCACTGCCTCCTGTTGAACAGGATCTCCAGGTGCTTATCTCAGAACACGTATGCAGTGGTGAAGACCGAAGTTCTGGATGGACACCAGCTTTCAGTGTGACTTTAGCAGGTACCCTCTTTCTGGGCTCTTGCCCCCTTACTGATAGAAGGAGAGACTTGCACTGAGCAGAGGATCTTGGAGCTGTCTTGGAGTTCTAATATTCCTTGCACCTGTACTTTTTCTTGAGGTTTACCTTTACACCAAATGACCCCAAATTGCTGTTTTGAAAAGGGAGAAAGCAGAGAAAAGAATGAGTCTGTTCTTCCCCCATTCACAGTTGCCTAGATGATCACCTTCAGGTGTCTTTGCTTCTGCGAAAGGCAAATTGCATGGGTCTGTGACAGCTATTCCAAATATTTGAGCTTCTTAGAAGCCTGGCACCTGGATATTTGTTTTTCACTGGGCATATTTTGTGGGGGCTAATAGAAATACTCTAGGAATCTGGACCCTGGGTAGTGAAAGTTGGGCACAGATGATTGAGCATTCTGTATACTGGAGTGAGCTAAGGCTGACCTGGAATTTCCTTATGTGTTGCCTGACTTTGCCACATCACTTTTTACTGCAGAAGCTCTAACCATAAAGGGGGCTTTGTCAGTCAGGTGGTTTTAACACATTAAGATTTAACAACTCCAAACAAATGAGGGCGGTCTATTTTGTGGTTCAGAATAAAAATGTGAATCAAAAAATTTGAGCCTAAATTTGAATCATATCTTTGACCTTTGAAGTAGAGGCCAACTCACCTCAGAGACCTTGTAAGAGAGGACAGTTGTGTGGATTAAGAGGCCCTTCCTCATAGTGACATAAAAGACCCTGAAGTGATGGAAATAAAGGAATTTATAAAATTTTCCCAGTTAAAATTAGATGAGGGGCCAGGATTAGGGTATCAATTTAGGAGAAGATAACATAATCCTATGACATTATAGATAATTCAGTTTAGTACACATCAAAATGATTTCTCTAAAGATATCTAGATAGAACCTTATAAGCTGGAATGTCTTTTTTAGGAATGGGATTGCAGAGGGGCTGCCTGGGCTGCTGACAGTAGGGGCCAGATGCAAACTCTGCTTGCCTTTGACCCGGCAATGCCATTTATAAAAACTTACTCTAGAAACTAATCAGCCAAAAATGTACTGCAGTAAGAATGCTTATTGTGACATTGTTTAATAGTCAAAACAAAACAAAAAACCCAACATGTGACTATCCCATGTCATATTCCTTGAAAATGACACCATAAGTAGATCTGTATTTACTGACGTAAAAGATGTCTAAGTTGTTAAATGAAAAGAGTACAGCATGGTCTCCTGTACTGTTGATATTTCCATGTGCGTATACATGGAAAAACACCCACGATGCAGATGTCCAGGTTATAGACAGGATGACCATAGGGCCCAACCTGGCATAGCCCTGGTTTATGACTCCTGTCCTGGCAAAATTATTAATAGCCTTCCTCCTCTTCACTGTCAAAAGCTTCCTGCTTTGGATGGTAAATATATGCTTATTCTAGTTATGGGTGGTTTTTCACTTTCTTCTTTATACCTCTTGCATTTCAGAGGTTTTTTTGCACCACTTTTAAACAGTGAGTGTATATTATTTTTTAAGTGAGTAAGAAGCTATTTACATGGGGGATGGAGGAATGGCCTCCTGCCCTCCCAGACCCTGCCTGCAAGCCGTAGGTGGGCTCCACTGCCAGGTTTCTCTTGGGTTAGGAGTGAAGGCAGCACCATGGTGGGGAAGGGCATTCCAGGCCATTCTTAGCAAAAACATTGGGTCCAACCTGCATGATCCTGTGCTTTAAATCACAGAATCTAAGCTTACTCCTGAATACCACAATATCTGGTACTGTCCAGTGACACAGCCAATATTCTTTTCTTTCAAAAAATAAAGGTCTGATAAGACAATGGGAATGATTTAGTAATAGGAAATTGGACATTTCATAACTTGGGAAAATTTCCCAGTTTGAGAAAAAGTATTTTGTGAAAAAAAGCCCCACTATAAATCACTTATCATGCTGACTGTTTTCTAGCCCACATTTACTTCTCATCAGCATTTGAAGTATTTGTGGGGAGGGTGTGCGTGTGTGTGTATGTACCCAGGATATATCTATGAGCTGGAATAGCAGAGGGAGACAAGAAATAGAATAATAGTAGAAAGCAGAGATCAGGGTATATTTGCTTCCTGTTGCTACCATAACAAGTTACTACAAAAATAGTGACTAAAGCAACAGAAATTCTTCTCTCAGTGTTCTGGAGGCCATAGCTCCAAAACCATGCCGTTAGCTTGTCTGTACTTGGCCTCTTCCAGCTTCTGGTGTCTGTCAGCTTCCTAGACTTGTGGTCACGGCACTCCAGCCTCTGCCTCCTTGGTCACATTGATTCCCCTTCTCATCTCCTCCTCTGTATGTCTATTATAAGAATGCTTGTCACTGGATATAGGGCCCATCTGGATAATCCAGGATGCTCTCCTCCTCCCAAAGTCCTTACTTAATTATATCTGCAAAGAAGGTAACATTCACAAGCTCCAGGGATTAGGAAGTGAACACATCTCTTTTGAGGGGACACCATTCAACTCACTCTACAGGGTCATTATATTAATGCTGAGATAAAATTACAGAAGGTATAGGATGTGGTCATGGTTTACAGGGGCCCTGTATTTCTTCTACAGGCCAACTTAAAAAAAATGATACGTGAAAGGGAAAGAAGAAAGTACTTACTACACAGTAAGTATTTCCAAGAGGTGGCCCAGTGAGACTTTTGAATCTGTTAATAAAATGATTACTATTTGGTTCAAATCCACAGATGGTTATTTTATCATTAATTGCAAGATAGGAACACAAAATATTTTTTCTCTAGTCCCCATTTGAGTAGCAGCCTTGTTTGACATTTCTGACATGGAGGACACCAAGAGAAAATGGCAGTCAGCATCCCTGGGCTGTCACTCACCGGCCTAATGACCTAGGGCAAGGGACCTGTTCTCACTGCCTCTCTTTTCTTTACCATGAGGATAATCATGTTTCCCTTAGAGGGTTATGAGTATGGTATGGGCCAATACACATAACGTGCATGGAATGGCGATGGTGCATAGTGGCCTCGCAATCAGTGCTATCTGCTGCTGCTACCTGCCAGAGCAGAAACTTTTCCCAAAGGTGGCCAGAGACAGAAACCAGAGAAACCATCCTTCTGGACAGGCTGTCTGAGTGGCAGGGCAGGGTACAAAGCGGCCACTTTTTTTCCCGGATGGAAAGAAAGATCAATGCCTAACTTGGAGGCTTCCTTTCTCCCAAAAGACAAGAAAGACTTGGCATCTTATTCTTCAGTCTTCTTGCTCTCCCCCTTTCCACCTTTTTGGCCTTGTAATAGCTGAGTAATGAGCTAAAGAATTTTGGTTCAAAACTGTCACCTTTTAAAATTAGGTTTGCCCTAAATAACATCCTTGACTTTAAGAGAATTTTCTTAAGTTTTAGACATTTTTAATCACTGTGAGTATTCAAATTAATCACATGCAAAGCATTAGTTAGAGGCTCTTGGACATTTTCTGTTTTTAGAGCTTTGTTGGATGCTCACATGGCAATGTCTGTGCAGTCAGTTCCTACCCAGCCTCTGGGCTCTTCTTGCAGCTTATCTTGCAGAAAGAAGCCTCATCAGAATTCCAGAATCTCAGCTATGATTAGCTTACTCCACCTCAGCTCAGAAACATGCATGATTCCCTGGAGCTACCAAACGTGGGGCAGGTTTCTTGCCGTCAATTTTGCCTCTCACAATAACCCTTCCAGCCTTCTTGCCAGCTGCTCTCTTCCACATGCACCCTTGTGCCTGAGGCAAACTGAATCACTCTCGGTTCCCTCTCTCTTGTACTTTTCTCTTCCTTTTCCCTCATCCTTAAGGCTCGACTCAAATGAAGGATTCTGTGGAACCTTGATTGCTCAGTTAGAAATGAGCAAACTGTCGCAAGGACAGAAAACCAAACATCGCATGTTCTCACTCATAGGTGGGAATTGAACAATGAGAACACTTGGACACAGGAAGGGGAACATCAAACACTGGGGCCTATCGTGGGGTGGGGGGAGGGGGGAGGGATAGCATTAGGAGATATACCTAATGTTAAATGACGAGTTAATGGGTGCAGCACACCAACATGGCACACTTATACATATGTAACAAACCTGCACGTTGTGCACATGTACCCTAAAATTTAAAGTATAATAATAATAATAATAAAAAGAAATGAGCCAGCTTCTCTTTCATCTGAGCTCTACTTCCTTTTGATTCTCTCTGCTTTCTGAGATCACATCTTACATGACAATTTTTCATACTTGGCTTTATTTCCCTAGAATGTTGTTAATTGGCACCAGGTTGGAGCTCAGGTCGTATTCTTTATTCCTTGCAGAGTCTGACAGGGTCAGAACATGATAACACATTTGAGAAGTGAGAAGAAGGGAGGAAGGGGCCAGGGAAGTGAGGGGAGAATAGGGGGTGGAAGTAGGGGAAGAAGCAAATAGGGCAAGGTTTTAGTTGCCTCCCTTCTGTTCTTATGCTGTTAATTAATAATGGAACCAGTGGCCAGGCATGATGGCTCATCCCTGTAATCCCAGGACTTTGGAGGCTGAGGCAGGAGTATCGCTTGAGCCCAGGAGTTTGAGACAAGCCTGGACAGCATAGTGAGACCCTGTCTCTACAAAAATAAAAAAAAAATTAGCCAGGCATGGTGGTGGGCACCTATAATTTCAGCTACTTGGGAGGCCGAGGTGGGAGGATCATTGGAGCCCACAAGGTTGAGGCTGCAGTGAGATGTGATTGTGCCTCTGCACTGCAGCTCGGGTGACAAAGCCAGACTCTGTCTCAAAAAAAAAAAAAAAGGAACAAGAATTTGGATAAATGGAACATGAAACACAATTCATTTTTATTATTAAGTTGTATTCTGTGCATAAATTATTTCCATGTCTTCTCTCCCTTTTAAAGGTGTGCCACGTCATCACCGAGGTGAAATCTGGAAATTTCTAGCTGAGCAATTCCACCTTAAACACCAGTTTCCCAGCAAACAGCAGCCAAAGGATGTGCCATACAAAGAACTCTTAAAGCAGCTGACTTCCCAGCAGCATGCGATTCTTATTGACCTTGGTAAGTCTGTGCCATCGATTGGAGATGACAATGGAAGTTTCACTCACATGAAAAATCTGAAGAGACTGTCCAAGTTATGTATTGACCTGCCTTTAGGTTTAGCAATCAAAATTTACTACTGAGACTTTTAATTTAAAAAGCCCTAGGGTAATCACAAATGTCATCTTCAAGCATATAAAAATCTCTGTATTTTCACTGGGGAGCTTGTTAACTTTGCTTGGCATGGAGGGAGGGTGTTCATTAAGGCTGCAGTCATAATTGTGGTTCAGTCCAGTAACTCAAATATTGATAGGAGGTTTTTACAGTCAACCGAAGGAACATCCTGGAAAACGTATAGATGTTCAGAACCGAGGCTTGGTTTAATTACAGGAGCCACTCCCTCATTTTTACTGCTCACAAACAGAATTCATCAGAAAAATTGTAGAAAGCAGTTTGTGTGTGTGCCTTGAATGATTTTATTTTGGAAACTGGGTGGCACCTTGTCTCTTGAATAGTTTTTAAAATAAGAAGATGGGAACAATATACAGTCAGCCCTCCATATCTATGGGTTCTGAATTTGGGGACTCAACCAACCTCAGATGGAAAGTATTTGGGAAGAAAAATCAATGAAAACTAAACAATAATATAGATTTTAAAATATAGTAACTATCTATGTAGAATTTACATTGTATTAGGTGTTATAGGTAATCTAGAGATGATTTAAGGTGTGTGGGAGGATGTGGCCGGGCACAGTGGCTCACGCCTGTAATCTCAGCACTTTGGGAGGCCAAGGCTGGTGGATCATGAAGTCAGGAGATCGAGACCATCCTGGCTGACACGGTGAAACCCTGTCTCTACTAAAAATACAAAAAAATTAGCCAGGCATGGTGGTGGGCGCCTATAGTCCCAGCTACGCAGGAGGCCGAGGCAGGAGAATGGCGTGAACCCAGGAGGCGGAGCTTGCAGTGAGCCAAGATCATGCCACTACGCTCCAGCCTGGGTGACAGAATGAGACTCTGTCTCAAAAAAAAAAAAAAAAAAAAAAAAGTGTATGGGAGGATGTGTGTAGGTTATGTGCAAACATAGCACCATCTTATAGAAGGGCCTTGAGCACCGTGGATTTTGGTGTCTGTGGGGACTCCTGCAACCTATCCCCCGAGGATGCCAAGGGATGACTGTATTGGATAGATTTGCAGTTGCCACTGTGAAGGACTTGTTGAACTGGGGTGTGATTATGATGCACAGAGGGCCCTCCTGACTTGTCAGTGGCCATGCACAGGGCCAGGTGGCAATGCACTCCCGTTTGCCTGCCGCCTATCACCCAAGCTGCTGTCTCTACTGGTGGTGAGCTGGCTCGATGTGGTAGGAGATGGGCCCTGCTGCTTTTAGAGCATGTGGCCCTGCTTCCAGAATACCTGTTCTGGTTGCAGCTGCTGCTGCTGAAGGCTCCACAGAACACACAGTGCTTTGGGGCCCTGCGGTGGCCCGGTTCTCTGATTGTTCCTGCAGCCACGACAGAGGATGCAGTGTGAGCCGCATCAGGCAGTATGAAGTCCTTTCCTCTCAAGCCACGTAGCTAGCCTTAAAGGTTAATTTCATAACCCTTAAGGTTATTTTTTTTTTTAATTTTTTTTTTTGAGACGGTGTCTCGCTCTGTCGCCCAGGCTAGAGTGCAGTGGTGTGATCTCAGCTCACTGCAAGCTCCGTCTCCTGGGTTCACAGCATTCTCCTGCCTCAGTCTCCCAAGTAGCTGGGACTACAGGTGCCCGCCACCATGCCTAGCTAATTTTTTGTATTTTTAGTAGAGACGGGGTTTCACCGTGTTAGCCAGGATGGTCTCAATCTCCTGACCTCGTGATCCTCCCGCCTTGGCCTCTCAAAGTGCTGGGATTACAGGCGTGAGCCACCACACCCGGCCCCACTTAAGGTTATTCTTTAGCTTGAACATCATCTCTGAGAAACTTTCCCTGACTGTGGTCTCCTCTCCCACCTCAAGACTGGATGAGGTGTCTTGCTAAGCCCCCTGTAGCACCCCACACTCTCCCCATGGTGCGTATCACATTTCTCATCATCACCGTTATCTGCTTATTATCATCACTGCTGCTGCCTAACTTCACCTTGGGCCAAATGTTGTGCAAAGGGACTTAAACTCCTTTCTTTAATCCTTACAACATGATCAGGTAGATGTTGTTCTGTTTCTCTTTAGAGTTGAGAAAATAGAAACAGACAGGTTACGTAACTTGCTGAAAGTGACACAGCCGATTTGCCGCTAATCAGTGTGACTTCGGAAGCTGCACTTTTTTTTCAACTTTTATTTTAGATTCCAGGATTGCGTATGCAGGTTTCTTACAAAGGTGTATTGTGTGATGCTGAGGATTGGAGTGTGATTGAACTTGTCACCCAGGAACCAAGCATGGTACCCAATAGGTAGTTTTTCAACCCTTGCCTTCCTCCCTCCCTCTCCACCCCCCAGGAGTCCCTGGTGTCTGTTCTCATCTTTATGTCCATGTGTACCCAGTGTTCAGCTCTCATTTCTAAGTGAGAACATGTGATGCTTGGTTTCTGTTTCTGAATTAGTTTGCTTAGGGTAATGACCTGCAGCTGCATCCATGTTGCTGCAAAGGACATGATTTTGTCCCTTTCTATGGCTGCAGAGTATTGCATGGTGTCCATATATCACATTTTCTTTATCCGGTTCACTGTTACTGGGCACCTGGGTTGGTTCCATGTCTTTGCAATTGTGAATAGTGCTGTGATGAACGTGTGAGTACATGTGTCTTTTTGGTAGGATGATTTATTTTGTTTTGAGTATATACTCAGTAATGGGATTGCAGGGTCGAATGGTAATTCAGCTCTTAGCAGAACCTGTATTTCTTACTCCACCTCCCCCGCCTGTCCTTAGTATACAGCAGTGGCTCTTTATTGCCTTTTTCCCTTATAGGATACAGCCCTCTGCGGACTGGGCTGGGGCTGTTTGGCCATTATACCCTCGGCTTCTAGGACAGTGGCTGTGACACAGCAGATGCTCAAAGAATATCTTTAAGATTCAGAGTGTGAGACACTGCACTAGCACCGCCATCTCATGGGCCCTCACAACAGCCCTGGGAAGGTGGCCTGCACCCTCTCTAAGAAATGAAGAAACTGAGGTCACATGTTGACCATGGTCACAAAGTCACCTGAGGGGAGGTGACAGGAACTGAACCCACTGTCACTCTGTGTTTCCCTGGGACCCTCTGAGCGCAGGAGGCCCGTGTTGCTGTGCAGTGGCAGGCCAAGGCAATGCCTTGGTGGAGCTGGGGCCCATTTGGCCCACTGACCTGAGGAAAGCAGTTTTGTGAATTGGCAGTAGCTGCATTTGCTGACATGGTGAGTTACAGGAAATGCCATCATGTTCCTATCATGTGAAACAAAGTGAGAAATAGGTTCAGGGTGGGAGGCTGAAAGGGAGGAATGCAGACAGCCCCGCTCCCCACACTTGCTCCAAGGCTGGGAGGAGGAACGGGAAGGTGTCTCCCCTCCTGGATTCAGTCACCTTCTTCTCTTCATTCCCCTGCAGTATCCCCTCATTCTTCCACGGACACGATCAGCCCCTGCTTCTTGTTGCTCAGATGTCATCACTTTTCTGCAGAGGGAAAAGAAGAGACCAGATCAGAACAAGGGCCTCGGCGTGGCTGTGCACTCCGAAGGCACTGTGTGTGCCTGAGCCCCACCACGGCCTCCCCTGCAGGGCTCAGGCAGCCTTCCTTGAGCTGGCATGAGGTCTGTGGGAGCCCGGTCCACTGGCAGGGCTGGCTGCATTCAAGTCCTCTCCATCCCTGCCTCTCCCCACCCTCTCCCTCTGCTGCCCCCTTCTCTGACAGTGCTGACCCCCCTCTCTCTTCCCCACTCTTTCCCATCCTCGCCTGGCCTCCGGTTTGGATGCTGTCCACACACTTCCCGAGGGCCTGAGAGGACCTCCGTGTGAGGCAATGCATTTCCCAGGTCACCTCTGTGTCTCTCTCCAGGCTTTTTCCAGGGACTCCCCGGGGTCAGTCTCCTCTCCCCACTGGAACGGGGAAACTGGGATTGGCCTAGACCCGGCAGTGGAGTCCCAGGTGCCCTGCCTGCCCGGCTGACTCCGCCCAGGGAGGCCTCCCACAGAAGCTCCTCCAGACTCCACCTGTTACCTCCCCCACTCCTCTCACCCAAGGCTGTGCTGTGGCCAAGTCAGTTGTTTAGTCTACACTTTCTGTTTAGTCTACACCATGGCTACCTCAAGGCCCAGTGAAGGTGTGTAGTATAAAGCAAAATCAAATCCATATTTCAGTTTTCCTTAAAAAGTGACCTTCATATTCTGGCCAGAAGAACAGAATGGTTGGTTGGATATATTTTGAGTTTTCATGGGTTTTTGTTTTCCTGCCTCTTGTTATACTTTCTGAAATTGGCTTTTAGTCTAAACAGGTTTTTTTTTTTTTTTTTTTTTTTTGGCAATGTGTTTTCCTCCAAAGAGTAAGAATAATAGGCCTCATGGCTGGGTCGTGTTCTACAGTTTGTGAATATTTTCTCAACCTTTGTCAAATTTCATCTTTACACATCCTGTGTGAAATTGGGCACGTGCCGTTATTTCCAACTTAGAGGGGATGAATGAGCCCTTAAGAGCTTGAGTTCTCTGCCCACATTGCGAGTTACTCAGTGCCAGAAGGAGTTCTGGAACCCAGGTCTCCTCAGTCTCCATACCACATCCCTTCTAGGGCACCATGTTGCTTCTGTGTTTCTTGGCTCTGCCCACTCCATGCCAGCACAACTCTCCCCACCCCTGCTTTGGTGGAATCATGTTCCTTTGGGGTAGATCACACCAGCCAGAGGCAACTGCTCTCAGCTTAGCAGATGGTACTCATCACATTATTCTTGAAGCCTTGGGTCAGGAGCCTGCCCCACCCATCTGCATCCATTTGTCCAGCCCTCAGACAATTGCCACTGTTTTCATGTCTATTCTTTGACTCTCTATCCTGGGTAGACAACATGGACTGCCCAGCATCCTGTCTTCTGTCTGGGGCTCCCACTGTCGTCCTGACCACGCTGGGGGCTGCCAGTGACACTGGGAAACTCCTGAGGGACCCCCTTCAGGCTTCACATCATCTGCTCCCTCCCTAGCATCCCAGCCTAGAACACTTTCCAGCCATCAGCTGCATTCCCCAGTGAGGCGTGCAGCCTCTCCCATGATAGGAGGGCTTCAGCCGAAAGAACACTTCAACAGGCCCAGAAACCCAGGAGCACCATTAGATCAGAAAGCAGAAGCAAGAATGCATCTAATCTCCCCCACATCAATTGCTATAGTTTTATTAATCTGCATATTATAGGTCAGTAAGGGGATGGCACAGTTTATAATCCCTGCAAGAGTCTGATGATCTTTTGGTGACCAGAAGTGCCATTTTTTGATGGGCTTCTAGAGATCCTCCATCAGGGATACCAGACATGTTTGGCATGCCTGTGCTGCCGCGAGACGCTAAGCGTGTGTCCAGACTACACGTGTGGGTCACGGGTCCAGCAGCAGAGCTGTCATGTTGATTGTTTGCTTCTACTAAATGTATAAAGCCTGCCTGGTGTCCAGAAGAAAAGAAACTATAATCCAATTTTTTAGAATCCATAAAAGGTAAGAAGTAGGAGAACATTTAGAATCCACAAAAGATGAGAAGTAGGAGAACGGTTGGATTTTTTAGAATCCATAAAAGATGAGAAGTAGGAGAACCTCCAAAAGGAAGGAATCAGCTGAGAGTATTGAAGATGACCAAGTACAAACAGGCAGAGGGGAGCGCTTCCCCTTCTCCTCTCCCAGGCGGTGGGCTGCCTCGCTCGGCCAGGACACACAGAGCAGCATCGTGCACTTTGAGGGGCAGGTGGAGCTGCTCATCACTAGCAGGGGTGCTGGCGGGGACCACAGTGTTCTCTTCCATCTTTGAGTTGAAGTCCTGTGTGAGAAATGAGAAACCTTCATGGCAAAAGACAGAAAGGGACCTAGAATGTAACATTCAGCAGTCTTGTTATCTCACGCACCTGTCTGTCCAGTTGGGGACGTTGCTGTATGGAGGTCAGTTGAACAATCACAGTTGAGGAGCCTAATGAATTCTTGCACCACCAGCCACACACATTATTCTGAAGAGTGAGCCATTGTCTCTGATCTTATCAGGATCACATCGTGGGATCATATTTATTTGGTCATTCTGAATATACCCTTTAAGTCCAAAGTGAAATAACTAAATGTCGTTGATAAAAGGAAAGAATAAAGTGGGGTATGATTTCCTTTCACAGAGGTCTGGAATCTTCCTGCCTTTTTCAAGTCAGTCGGTGGTGCTGGCAAATGTTTAATAACCAGCTCCTCTCACCCCTCAGAGGAAGCCCTTGGTGTTCAGTGTTTGCAGATTTCCATTGTGCAACTAGTCCTCCCACACCCCATTTTAAACTACCCACTTGATGTCACTGGTCATGGAGTTGGGCTCACAGAGCCAGTGGGAGTCAACTGGAGCAGCCACTGGACTCATTCAAGTGTTTCCCAAAAACAATCTGCTCCTAGAAGGACTCTCCCTTAATCTCCTAACCCTGCCATTCAGGATGATTCCCTGCACTCTGGGAAGCACACGTTCTAGTGGGAAGACTGATACTGGGCAACTGATAACCAAGTGACTTAAACTTCTGAGGGTTACAAAGGGTGTTTGTATCCTCAGTGTCTCATTTCAGATTCTGCTCAGAGCTAAATGCAACAATGTGAGAAGATGTTAGTATCCCAGATCTTCATCCAGGAAGGAATCTTAGAGATCATTAGGTTGTAGGGTTTCTCTTCTGCAGAGGAGATAGAGGGTCGGTGTCAGATTGCTGGTTTGCCAGTACCACTCCCTGGAGAAAAGAGCAAAAGAAAGAAACTTGTTAGTCAACTGTGCAGAGCCACCGTGAGACTGAATAGCTTTGTGGGTGGCCCCGTGTTTGCTGCAAGAGACCTCTGGCCTCTTGTAGCAGCTGCCACATGGTAAACAGAGCCGAGATATCAGGAGTCTCGCTGAAAATGCAGTCAGATGGGCTCTGAATAGAGGAAGGCAGGACACTCTTGAGATGGGATGGGGTTTCTCACAGCACCGTACAGGGACCACCTGCAAGATCTCTTGAGGGGCTTGTGAAAAACACATCCCTGAGGTCACCATTCTTGACCTGCTGCTTATTGAGTTTCTGATGCCTGGGATGTGCAGGTTTAACAAGCCCCCAGATGATCCTAATAGGATTCCTGCCTGAAAATTGCTGGGTGAAGGCTCTTCCCCCTCCAAGTGATAAAGAAGGAAAAGATTGATCCTGGAAGAACATCCGTTAGATGAGCAAAATTTTGTGGAGCACTTCATGAAGAGGAATTACTAGGTCATTTAGAAATATGTTTGAATTGTGGATCATCTTGTAGGCCTTTCTGGCATATTTCTCCACTTAGATCCACAAGACACATCGAATGTCTTTTTATAAAGGGGTTTTTTAATGCCCATGTTTGACCCTCTCCACTTAACAGTCCCATTCTCATTTTATATGTGAAGGTAATCTGCTTTACAGAAAAATGTAAAGGACCTGCACTTCTCTGCTTTGTGGTAAGTTGTAAAATGCAGTTTAAAGAGGCAGGCCTCATATCCTGATAGATTTGTAGGAAGGATTGCACAGTTTTACCCAGCTTCCCTCGAGTTTGGCAGAAATTAGCTTTCCCTGAGCTGGTGTCTTCCCGAGCTAGCATGCTTCTCCTATGGGGTGTGTGGCCTTCTCTCCTGTCTTCTTGAGGCAGAGCTTCAATCTAGAATCTGTTCACAAACTGAACAAATGCAACAAACAGTAAACAGTCTTTTGCTCATAGTTAAGGTGCCTTGAGTTGGGTGTGAGGGGCTGAGTGTGTTCTCAGGGGTGCTCTGCCCACGGCTCCGGCCAACTGCTGCAGGTGCGCATCATATGGGTGGTCTTTGTGGAATGCCATCAGCACTAGCTTAGTACCTCCTAAATGGGAGCTGGAGGGCTACAGTGCTCAACACTGGATTATACGAATGTGGATTGTCCAGGAAATGCTTTTAATCCCCCTCATCCACTCTCTACCCACGTGACCTGCCTCTCCCTCTTTACTTGGTGTTTACTCAGGAATGTGGGTGAGTTGTCGTGTTAGCCTAGAACAGCCATTCCCAAACTTTGATGGAAGGATGCCATTCACTTTGAAAATTATCGAGTAGCCCAAAGAGCTTCTGTTTCCATGGATAATTCCTATCAATATTTACTATATTACCAATTAATTAAAACTGAGATTAGTATTTATTTGATTCGTATTTATTTTTACATAGCTATAATAAACTCATACATATAAAAAATTATTAAAAAATGACTGTTTTCCAAAATAAAATTAGTTAGAAATGTGACATTGTTTCTACATTTAAAAAATCTCTTTAATGTCTGATTTAATAGAATCCGCTGAATTTTATTTGCTTCATTCATTCTGTTTTGCTTGTTATTTGAAGCATATAAAGCAAAAGCTGACCTTGCACAGATCTATAGTAGGAAAAGCAGGGGGAGGGCCTCATGGACCCCTAAAAGGATCTCAGCGACCTCCAGGGGTCCTCAGGCTGACCAAACATTGAGAACTATTGACCTGGAAGAATGTAAAATAGGAAAACAGTGTCTCCCCCAATAGAATTTCGTGTAAAACGTGGACTGTGTTACAAAGTCAGATGGGTGCAGTTGTCCTGCTTAACCGCTAATCAGGAGCTGAAGGCCAGAGACTCACAGCTGTTCCCCAGCCTGGTAGTGAACCCAGAGGCCTGTCTTGCTGTGCAGTGGGACAGGAAGTTGCATTTGGGAGTCTCATAGAACACACTGGAAGATGTGTTTTAGCTTGGCCAGTTTCATGCAGGACAGATTTTCTGCATAAAGAAAATCAATGACAGTTTCTGAAACTGCATCCTGGAAGCCTTGACCAGTTTGGGTAATAACAAGAGATTTGAAAGTGTGGGGTGTACAGGTGTTTTGCTGAATCTAGGTGGTGGTGGTGATTATTATTATTTGGAATTCAGCTTTCAGTTCTACCTGCTTGTGAGTTCCAAACTTTGTGAAAATTAGTTGCTTGGACGAAACTTTTCTTTGCCTCTGGAAGGCTGTCAGAAAGCGAGATTTCCCAGCTTATGTGCAGTGTTATAGTTAATAGAGTAATGGCTCTGCAAAGTTGTTCCTTTACTTTAAATGTAATTTATTTTGCATTTGTGCTACAGAACGGTCATAAGTGTGCCCTTTTGTCCTCTTGTTTGGAAACTGGGTTTTTATAATGTGTGTGGTCTATCCGAAGATTATTGCCCATTATTGAACACCATTCATAGCAACCATTTGCATTAGGCATTGTACGTGTACTCTCCACTCTGCAAACTATGTGTTCTGTCCCTTTTTAAAAAGAGGAAGCTAAGGTTCAGAGAAGCTAGGTAGTCCATTCTGAGCTTCACGTGCCAGAGGCCATTTTGTACTTACTTCAAATGCCATTGAAATAAATGCACATCAGAGAATTGTTCTTAGCATAAGGGGCGCTACATGTAACTTTTTATTAGTGAAATGGATGATGTTCAAGGGCTGTGGTTGATTAGAAAGGCGTCCAGACCCTGGCTCCAGGGACTATGGAGCAGAACTGGAGGCCAGTGCCTGTCGAGCGGGTCCCCACACTCCATCTGTGTGACCTGACTGTGGATGGCCTGGCTCTGCCGTTAGATTGCCACGGTGCCCTCCTCTGGTTGAACCTTTCTCGAGAAGTGCTTGTTGGAGGCTTGAGTGCAGAGCCTGTGAGAAGCTCTATGTGGTTCCTATTGCCTGTCAGCTTGCTGATAAAGGTCATTGGTTTGGCAAAATTTGGCCCAAGGTTTGCCTTCTCATAACATACCACTCGGTAGCAAGGCTGGGAGGAAGGTGGCTATAGCTATTTCTGGAAGCTGCTTAGGGGGCTGCCTCCCCCTAAATTGGTACATAATTTGCAGGGCCTATTGCAAGATGAAAATGCAGAACCCTTTCTTGAAAGATTATTAGGAATTTCAAGACAGAGACAACAGAGCATGAAGCCTTGTGCAAGGTCCTTCTAAGCACAGAGCCAGTGTGACCGCACAGAACACACACCCGTGAAGCCAGCTCTGCCCCCACCATCTGACCACTCTTGAGTGGCCAATTAGCATAGGTCACTCCCCACCCTGCTAGGCCCACCCTCTTAGGAATGTTGTGAGGCTTAAATAAGAAATAGCCACTCTACAAGCGGTGTCAATTAGCATGGGCTCTGGTTTCTGTGTGAGGTAGTTTGCTAACATGAGAGGGTATCTGATTAGCTAAAACGATAACACTGACAGATTAAATTCAGAATAACTAAACCTTCCCTGTGTTCCTTTATGCCACATGACTCCTGCATATTCTGCTACCAGCACCTGTTTGATACCAGACGGAGGGGTCCATTTGGGATGGGACAGGAGCATCAGCAGAAATGCAGAAGTGGGGAAGTGCTCCATCTTCTTGGAAGCTGAGCTGGCAAGGGTAATGGAATGAAAGAGATTGTGAATATTTTTGAGACTATGAGGAAACCAGTACACTGGTGTTGCCCAGTACAGAAGCCACATGTGGCTGTTAAGCACTTGAGATGTGGCTACTCCAAATTGAGGCGTGCTGTCAGTATAAAGAACACACTGGATTTCAAAGACTTGGCATGAAAAAAGAATGCCTAATGTCTCAGTATTTTTATATTGATTATGTTGAAGTGATAGTATTTTGTGTATGTTGGGTGTAACAAAATATCTAATTAAAATTAACTTCACCTGTTATTTTCTAATGTGGGTGCTAGAAACTGTTACATCCTGCATGGGGGTCACATTCCAGTTCAGTTGCATGTGCTGCTACCCATTGTTCTACACACACACACACACACACACCTGCACACAACCTAGAGGGGTCAGAGACCCCAGGAGCCCCTGCTTCTGGTGCCCAGGCTAAGCGCTGGAGTGGAAGATAAAGCTGGGAGGGTGGGTAAGGAGGTGAGTGCACGGAGCTCCAGGCTAACAGAGTGGATAATTTGTTCTTTGAGCACTGGGGAGCTATGGATTGCTTACTAGCAGCAAGGTGACTTGTGCAGGGTATATCTGGGGGAGATTTACTGGGGGAAGAGATAGAGGAGGCAAGAAGTGAATACAGAACGAGAAATCAGGACAGTGGTTAGGAGACCGTAGCTTTCCTCTTGAGTCAAGTTCAGATAACACATCTGGACTGATGAAATTCTTTTTCAGGAAGCTGAGGAAGAGCCCATGAAAATATGTTCCTCCCTGTGCTGAGACCGAATAATTGCAGTGAACAATTAACGTGTGGCCTAGATCCACCTTTTGCCTTCGCTGATCCAAGCAGGTTCATAATTCTTGCCTGGGCCCAAGCTTGGCCCTGGCTGCCAGCTGCCTGGCTCCAGATGTTTCTTAATCGTTTCAAGTACTTCTCTGCTCCCTGGAAACAGGCACTCCCATCAGTCACATTCCAGAGGAGGAGGAAGAGGAACTTGACAAGTATCAGCTACAAAAGCCTCCTGAACAAAAGAAATCCTTTAAGCCTATTTGAATAACAGTTTTTTGTGAAAATAATCAGGATGTTGAGAGCTTTTTTTTTTTTCTTTTAAACTCTTTTTGGAAGGTAACTTTTGTGAAAAGAAAACACCTGCTGCTCCTCAGGCTGTTTCAAAACACTGCCTATAGTTTGAAAGTACGGAGATATGCATGTGGTATGAAGCATTTGCAGGCATAATATGTGTAGTCTGGGAAAAGCAGATCCAGAGAGTGCTTGTAGTAAGGCGAGGCCTTTTAGCTGCATTTAGATGATGCTGGGATTGGGGTGGGTGCAGGGTGCAGCAGTGGGGAGGAAGAACTGTGTGTGTTCCTCTTGAGAATAGGGGTTATGTCTAGAGGATTAACAGTTTTCTTTTTTCTTTTTTTTTTTTTTTTTTGGAGTTGGAGTTTTTCTCTTGTCTCCCAGGCTGGAGTGCAGTGGCATGATCTCAGCTCACTGCCATCTCTGCCTCCCAGGTTCAAGCAATTCTCCTGCCTCAGCCTCCCGAGTAGCTGGGATTACAGGCACCTGCCACCACGCCTGACTAATTTTTTCTATTCTTAGTAGCGATGGGGTTTCGCCATGTTGGGCAGGCTGGTCTCGAACTCCTGACCTCAGGCGATCCTTCCACCTAGGCCTCTGAAAGTGCTGGGATTACAGGCATGAGCCACCACACCTGGCCAACAGTTTTCTTTTTTCGATTGAAGTTCAGCTATTTGCAGGACCGAAGGTAGTTCTGATTACTTTCACCTGTACTTCCACCAAAAAATAAATAAAACAACCATGAGTAATTGCTGATTTTTAATTGAAAGCATTATTCCAGGAATAACTGGTGGACTTCGTTTGCAGAGGAAGTGGCAAAGACTGATTGATATTATGATCCAGCTTCTAAAGATTTTGCTGCTTAATCTGAAGCACATTGGATTTCTGGTTCAATAGGCTTTCTTTTTTTGTTTTTATTATTACAACTAATATGTATTCTTTTCACAGGGCGAACCTTTCCTACACACCCATACTTCTCTGCCCAGCTTGGAGCAGGACAGCTATCGCTTTACAACATTTTGAAGGCCTACTCACTTCTAGACCAGGAAGTGGGATATTGCCAAGGTCTCAGCTTTGTAGCAGGCATTTTGCTTCTTCATATGAGTGAGGAAGAGGCGTTTAAAATGCTCAAGTTTCTGATGTTTGACATGGGGCTGCGGAAACAGTATCGGCCAGACATGATTATTTTACAGGTATAGAGTGTTCCTTATGTCTTTAATACAACAAAATGCTAAGAATGTTTCTTATCCCTCTCCAGATGTGCCTCAGGAGCTTTTTCACCGTCAGGTAACATTGTAATAGCTGTCACTGCTGATAAAGGACTCTGTGCTAGGCATTATTCCAAGCGCTTCATCTGCACTTCCCTCTAAGGAAGACACTGTTCATCGTCTCAATTTGTAGATTGGAAAACTGAGTCTCCAAGAGATTATAAATTGGGCCCAGTCACACAGCTAGCAAGTGTCAGAGCTGGACTGGAAACCCAGGCCTCTCTGACTCTAGGGCCTTCCCTCTTGCCCCCATCAGCCATCAGATGATCTCAGACCTACCTCCCAGCCTCTGCATCTGCTCTTCCTCTGCCTCACCCCCACCCTTGTCATCTCAGGTTCAGCTCAAATATCACATCCTGGGAGAAGCTCATTCTGACTACCCTGATGTTGTGTTCCCCACTTCCACCTTGGGCACACTGCGTCACGTTATCCTGGCTGATTTCTTTTGCACAACACAGCCACTGCCAGAAATGATCTTGTTTCCATAATCATCTCCCTGTCTATTTTCTGATTTTTCATAGCCTGTGAACTTTAGGAGAGGGAAGGGATCTTACGGGTCTTGGAGCCGAGTTCCTAGTTTCTGAAACAGTGCGTGGGTTGAAGTAGGCACCCCATAAGTATTTGTTGAATGAACAATTCTGTCAGAGAAAACCAAACACAGTAGCGTATTGCAAATACCACGTGCTGCTCTTGCTGCCTGTCAGAGGGAAAACTCTGGATCCTGCTTCAGGAATATTCCTAAATGTTGCAGCACATGTTGATATGTTCATTTACTACCAGTAAGATACTATGCCTTCAGAGCTCTAGAGAGTATCCTGGGAGGGAATACATTAGAGCCAAGGACTTGCTTTGAGAGCACCAAATTATGTGATTCAAAATCTTTTCACCTTGACCTGTGAACATGGACCACGTGAATGCAAATATCATAGAAGGAACTCATTCACTGAAAGATTTTGACCACATAACACTTTCCACATGTACTGTGAGGTTCTTCCTACATTCCCTTTATTAACTTTAAAGACAGTGGTCACCAGGCAGTGGAATTTTTGAGTTTTCTATAATTTATGTAACACACAACTCTTTTGGGGTGGTGCCTTTGGTTGATTAGACAGTCTTCGATATGGGAGAGCCACAGCTGGTGCTTATGGGATTATATTATCTGAGCCTCTGAAAACGGTTTTGTTTTCTTTCTCTCAGTTTAGATAGGACATATCCAACTTGGTGGATCTTAGCGGATTCTGACCCTCTGTAGGTTGTTGTTTCTTTAGGCTCAGGCCGTGGCACTGCTCAGATCTGGGCTGGCTCTCGGGCCTCTGTGAGCCTGTAACTCTTGGTGGCACTACTAGGAACTGGCATGAGATTTCTGCCAGAATCATGTCATTCTGTGAAGTTGGAGTTCCACTTTAGTTGGAAAAAGTTTTTATTTCATCTTAAGATGCACACTTGTCTTCTTGTTTTAACTTGCCAGGTATCTGGATATTCCATATATTATACACCAAAAGAAATTATGCTTCTCCTGCCTATTGAGTAATTTCAGGGGTCCAGAGGGAACTTGCTGAGTGAACATGTACAATGGATTCCTATGGAATCATAAGATGCCCCTAATTCAGTCTTAGTAAAGAGACTGGCTTCTTATTTCTAATTCCTCCAGGCTTGAGTTGTGCAAAGAGTATGTATTTGTAAGAGAATTTATGAAATGTTTGCACAAGACAGATTTTTAGATCTTCTTAGTGGAGGAATACAAGGGAACAATAAAAAGGAAGTGGCAGTAGAAGACCCAGCGTTAGCGTCCTGGGCCTACACCCAGCCAGTGCCTGGCACCAGCAGGCACTTGGGAAGCACTTGTTGGATGAATTAGTAGCTGAGCTCAGTGGATCGCAAGCCAAATCGAATGTTTAAAGTTCTAGTAAGTCTTCTCTTACACCCACCCTGTGAGCAGTAGGCATAACTTTATTGCTGTGGCAGATCCCTAATTCTCAGCCCTTGTGGCTGTCTTCCTGCAGATCCAGATGTACCAGCTCTCGAGGTTGCTTCATGATTACCACAGAGACCTCTACAATCACCTGGAGGAGCACGAGATCGGCCCCAGCCTCTACGCTGCCCCCTGGTTCCTCACCATGTTTGCCTCACAGTTCCCGCTGGGATTCGTAGCCAGAGTCTTTG
>HNF4A	chr17	77080619	77081816	+
GTTATTTTCCCTGCAGGCCCCAGTGCCACCCAAGATTTACCTGTCCATGGTGTATAAGCTTGAGGGGCCCACGGACGTCACAGTTGCTTTGGAGCTGACCACAGGGGATGCCGGCAGCTGCCACATCGGTGGCATCTCAGTGTTGAACGGTGAGGTAATGGGGCCCAGGCCTGCCTCTGCCCAGGGCGGAGAGCTCAGGGAAGAGAAGTGTGGAGAGGCTCCTGGGGTGTGGGGAGGAGCTGGTGTGGACAGTGGGGGGGTACATCCTGCCTTTGCCGGAGTCAGGGCAGCTTGTGGTCAAGGCCTGGACAGGGAGGATTCACTTCTCAGCCACAGCCTCTGTCCTGTGTCCTCGTCGGGCAGCTGAGGCTCCTGTGCAGGGTGGACATGGGCCCCTCCCAGAGACCTGAGCTGCACAGCCTTGCTGCTGGCCGTGGCGTGGAGAGGGGCGAGCAAATGGGGTGGGGGAGACGGCAGGCTGGAGGGCGCCAGGACGAGTGAGGGCGCGGCTGACCCCAGACACGCATTTCCTTCACCGAGCTCCTCCGGAGTCCTTGCTGGTTGCTTCTTGGGACCCGCGAGCGTCTGGCCGAATCAGGCAGCCTTCTCTGGACTCCTGGGGCGCCCTTGGTGGTCCTTCTCAGTGCCTTTTCCTTTGAGATTCTCCTTTTTCAAGTTCCGTGTCTCCTTCTGCAGCAGAAACAAGCTCAAGACACAGCCTCCGACCCCTCCGGGTGCCCCCCACCAAGCTGGCCAGATGGGTGGGCCGCTGCGGCCGGCAGCTGAGTGGGGGCTGGGTCCAGCAGTAAGTCCCTCTGCTTCTTCACGTCCTTCTCCCTCACTCAAGTCTCTGTTGGGAAACCCCAGAGCTGGAGGGATGGAGGGGCCCTGGGCTGGCCCCCAGGTTTTGGGCAGCTCTGAGACAGAAGCCCAGGACAGCTGCTGGGAGCCCTGCTGTCGGCCTGGGGTCCCCCATGACCCTGGGATGCATCTCCCTTCTGCTGTGGCTTGGGGCCTCTGGACGGCTCACCCTGGAGCCTCTGGGCTGAGCCCGGCCAGTGATCAGCCCTTTCGCCCCGTAGCTGCTACGAGGTGAGCCTGCGTGGGTGCCTGCTGCTAGACCTCCTCGTTTGCTTCTCACGGCCGCCGGGTAGTCGGGAGGAGGAGAGCTTCACCTGTCGGCTTGGAGAGATCCAG
>MYC	chr6	44200543	44201888	+
CCTGGGAAGGACAGCCGCTGGCTGCCAAGCCTGGTGCTGGCCCGGCTGGTGTTTGTGCCACTGCTGCTGCTGTGCAACATTAAGCCCCGCCGCTACCTGACTGTGGTCTTCGAGCACGATGCCTGGTTCATCTTCTTCATGGCTGCCTTTGCCTTCTCCAACGGCTACCTCGCCAGCCTCTGCATGTGCTTCGGGCCCAAGTGAGTAGGGCTGGCAGGGAACTTGGTGGCATCAGACAGGATCTAGAGTTCCAGTGGGGGACACTCAGTAGAGGGAGGGCAAAAGGAGAGTCCCTGCTCCCAGAGCTGAGAGGAGAGATGGCTCAGGAGGGGCTCCCAGGCTGAGGGGATAGTGACTGTAGTGGAGGGGGGCGCCAAGCTTACTTGGGTGGAGGTGGAGACAGGTTTGCAGGAAGGAGTGAAAGACAACCCCACCATACACGTTCCCTCAAGGAGGAGAAGCCAGGTTGGGGTTAGGCAGCCAGGATGGGTTGATCAACAGAATGAGGTTCGACAGTCAAGTTGCTCCACCCCACCCCTCCTTCCACCCAGAGGCTCTGGGCTGGGGTACAGCCATTCTGAGGTAGCCTTGCCCTTCCTTCCCCGCTTAGGAAAGTGAAGCCAGCTGAGGCAGAGACCGCAGGAGCCATCATGGCCTTCTTCCTGTGTCTGGGTCTGGCACTGGGGGCTGTTTTCTCCTTCCTGTTCCGGGCAATTGTGTGACAAAGGATGGACAGAAGGACTGCCTGCCTCCCTCCCTGTCTGCCTCCTGCCCCTTCCTTCTGCCAGGGGTGATCCTGAGTGGTCTGGCGGTTTTTTCTTCTAACTGACTTCTGCTTTCCACGGCGTGTGCTGGGCCCGGATCTCCAGGCCCTGGGGAGGGAGCCTCTGGACGGACAGTGGGGACATTGTGGGTTTGGGGCTCAGAGTCGAGGGACGGGGTGTAGCCTCGGCATTTGCTTGAGTTTCTCCACTCTTGGCTCTGACTGATCCCTGCTTGTGCAGGCCAGTGGAGGCTCTTGGGCTTGGAGAACACGTGTGTCTCTGTGTATGTGTCTGTGTGTCTGCGTCCGTGTCTGTCAGACTGTCTGCCTGTCCTGGGGTGGCTAGGAGCTGGGTCTGACCGTTGTATGGTTTGACCTGATATACTCCATTCTCCCCTGCGCCTCCTCCTCTGTGTTCTCTCCATGTCCCCCTCCCAACTCCCCATGCCCAGTTCTTACCCATCATGCACCCTGTACAGTTGCCACGTTACTGCCTTTTTTAAAAATATATTTGACAGAAACCAGGTGCCTTCAGAGGCTCTCTGATTTAAATAAACCTTTCTTGTTTTTTTCTCCATGGCT
>CEBPB	chr2	75196535	75196859	+
GTACTTTAGATTGATTGCCGAGCGGGGCAGTTTTGTGAGCCTTCATCTGAAGCCTTCAGTTCACCCCTCTGCACAGGCCTCAGCTTTGAAGAACGGAGTCTTTGCACTTACACACACTCTTCCTGTTCTGCCTTCACCTATGCCGGGATAAGCAGAGATCTCATCAATTAGCTCTTCTCTGCAAGGTCTTCCACTATTTCTGTCTGTCTTCCATATCAAGCCTGGATGCAGCTGCTGCTGCTTAGAGCAGAGATGAAGAAAGTGTTCTGCATAAGTGGCTTCCTGAATGATGAGGACCAGAATAAAGGTTTTTGATCAACCTCA
>SP4	chr1	225597992	225600347	-
GATTCTATGCTTTTATCCTGACATCTGCAGTCATCGGAACATCTCTCTTCCAGGGCGTAGAGTTTCATTACGTGTACAGTCATTTTCTTCAGTTTGCACTTGCGGCCACTGTTTTTTGTGTGGTCTTGAGTGTGTATCTCTACATGCGCTCTTTGAAAGCGCCCCGGAATGACCTGTCGCCTGCCAGCTCTGGTGAGCAGTGATGAATTGCATGTTGGATGAATGCGTCCCAGAGCCCTCCAGCAGCCATTTCCAGATTTGAATAGATTGCTTTTTTTCTAACTTCATTTTTGGGAAATGAAGAGAAGTAAGAAAAAATGAAAAGATGAAGAAAAACGTTAAAGAGATATGAATTTAAAGGAAGAAAATATTTTTGTTTTACCTTCATACTTTCTTACTCATTTCTTTTTTTTGCAGTTGCTTGATGACAGTAAGACGTTTAGTAAACTTACAGGCATTTTGACTTATGACAAATATTATTTCTTTGTCCAAAATAGTAAACACTCTTTAAAAAACAAAAAACAACAGAGGTTACTGGCCGGGTGAGGTGGCTCATGCCTGTAATCCCAGCACTTCGGGAGGCCAAGGCGGGTGGATCACCTGAGGTCAGGAGTTTGAGACCAGCCTGGCCAATATGGTGAAACCCCATCTCTACTAAAAATACAAAAATCAGCTGGGCGTGGTGGTGCACACCTATAATCCCATCTACTCGGGAGGCTGAGGCAAGAGAATCGCTTGAGCGTGGGAGGCGGAGGTTGCAGTGAGCCGAGACTGTGCCACTGCACTGTAGCCTGGGCCACAGAGCGAGGCTCCATCTCAAAACAAAACAAACAAAAAACAAGAGAAACGAGAGGTTACAAATTGGTTGATGCTGACCTGAAGTATTTCAATATAAAAAAATGTCGCCTATCTAAAAAAAATGGAGTGTAAAGTCCTTTGGGGGGGCCCCCATGATTTTGGTTAACTTTTTTAAGAAACCTGGGCCCCCGGCTCCCCCAAAGGCTGGAGCAACTGCCTTTTCAGTCGGGCAGGCATCTCCTGGTTCCGCTCGTCTGTGCCGTCCTGTCTGCCTCTCACCACCAGAGCCCTGCTCAGGGTCTTGCAGGCAGTGGAATTGTGAGCCTGGATAGTGGGCGGCAGTGCCGTTGTAAAGCCTCCTGACTGGGTTTGGAATGCTGTTTGGGTAAACACTTTTCCTTTCTCAGGAAATGCTGTCTATGATTTCTTCATTGGCCGTGAATTAAACCCTCGAATTGGTACTTTTGATCTCAAATACTTTTGTGAATTGCGCCCCGGATTGATTGGATGGGTATGTCTGGTTTTTTTTCTTCTAAATTTCAATTCAATAGGTCTAATTAACTGCTAGAAAGAAATGTAGACCATTCAAAAATAAGCAGTGGGTGGTATATTTTTAGGGATAATTATGGCTTTCCATAAATCTATCAAAATACTTTCTTGTAAGTATTTTCCAGAGGTTTAAGATGCCCTGTTACAGGTTATGACAAATTAAATAACTTTTCTTTGCTTTATTTTTATTATATCAGTTTATATTTATGTAGGAAAGTGATAGTGTGGATGAATTAATGTAAGAAAAAATGCATTTTCCTCCTTTTTAAATTTTACCTAGTTTTAGGCTTGGAGTTGCAGATAGAGAGCAAAGAGTTCCCTTCCACCCTTCATTCTGTTTCTCACAACATTAACCTTGGAGGAAACCGTAGTGTAGTGATGAAGAACAGCAGATTAACATAGTGACAGCATTGGTTACCAAGTCCACAGGCCTCAGTCGAGTTCACCAGTTTTTCCGCTGTTGTCCTTTTTCTGTTCCAGGAACCTCGACAGGACTCCACAATACATTTAGTTGTTATTCCTTCTTAGTCTTCTCTAGTCTAATAGTTGTTTAGGCTTTCCTTGTCTCTCATGACCTTGATACTTTTTGGAAGGTACTGGTTGGTTATTTTGTAAGTGTCCCTCAGTTTGGGTCATTCCAGTGTTCTCTTTGATTGCGGTAAAGTTACCCACTGTGACAGGAACACAGAAATGATAGCTGTGTCCTTCTCAGTGCATTGGGTCCAGGGGCCCATGGTGCTGAGATGTCTTATTCCTGGTGGCGGGTAGGAGTTACGGTGGCGTCTGCCAGGTGTCTCAGCTGTGAAGCTCACTCATGCCTTTGTAGTGCTAAGGTCTCTGGGGAGGTGCTTTGAGGCTATATACTTTCCCCTTTTGTTTCAGGTGGTTATTAACTTGGTGATGCTTTTGGCTGAAATGAAAATACAGGACCGCGCTGTTCCATCCTTGGCCATGATTTTAGTTAATAGTTTCCAGCTTCTCTATGTGGTGGATGCTCTCTGGAATGAG
>PAX5	chr1	15862969	15863309	+
ATTCTTTCAAATGAAGAAAAGAGATCAAATTATGATCAATATGGAGACGCTGGAGAGAACCAGGGCTACCAGAAGCAGCAACAGCAGCGAGAGTATCGCTTCCGCCATTTCCATGAAAATTTTTATTTTGATGAATCCTTTTTTCACTTCCCTTTTAATTCTGAACGGCGGGACTCAATTGACGAAAAGTATTTATTGCACTTTTCACATTATGTGAATGAAGTGGTTCCAGATAGCTTCAAGAAACCCTACCTCATCAAGATCACCTCCGATTGGTGCTTTAGCTGCATTCATATCGAGCCTGTGTGGAAAGAAGTCATTCAAGAACTGGAAGAATTGG
>NR3C1	chr2	235401685	235404480	-
GACTGGTGACTTAAGGAGCTGCGAAGTCTGATTTACCGGCCTACTCTCGACCTGCCCCCCACCCCCAGCTCAGGGGACCTTTTGTCTGAACGCCAGAGCTACTGACCAGGTCGGGGGGCCGCGGTGGGGAGTGGAAGAGCCGGTCCTGCTGTCCGCCCTCCCAGCCCCAGGTGGAAGGCTCAGTTGTCGGAAAGACAAAAGCGATTTCTTCCCACTCCTGCAGGGCCAGAAGTTCAGGCTGCCCCGCCTCCACTGGGGGATCGCACCTGTGAATTACCTGAGGTATGCATTTCCCAGAACCGTGGGCGTACCCACCTTGGGGGGCATGTTGGTTCTGGGGGGACCACCTCTCCTTGCATTCAGGGGCTGTGAAGCTGAGTAATTTTCGGTCACAGGGCAGGCCCCTGTTGAAATTTCATTTGTCCTGCTCTGGGCCCAAAGGTGGTGGTGGTTTGGGTCATCAGAGGACTGCCTGGGACGGTTCAGCGGGCACGGAGCGCTGTGCTGGCCTGGCTGGGGATGGCCGCGGAGGTGCCCTTTTCCTGGTGCTTTGTGGTGGCTGCAGAAGACCAGTTTTGTTGAGAACTGCTTTTCAGCCTGGAATCAGACATCTTCCAGATGGTTTGGACCCTGTCCATGTGTAGGTCATTATCACACAAAGAGACCAATAAAAATAAAAAAAATAAAAAAAAAAAAAGACGAACTATTGGAGGTGGTGGCCAATGATGCATTTACTGTTTGCAGGATAGTTAAAGGTGTTTAAAGGGTAAGGCTTTTGGTGTAAATGCTGGATGGGGTGTGTGTGTGTGTGGATATAGGGACCTCCCTCTGTACTGTGTACTGTGTAATCGGCATTAATACCTAGACTCATATGTATGGAATTTTAAATTCTCTTAGCCTACTGATTGGTTTGGATGAGCACACCAGCTGCAGGTGTGTGCTGAATTGCAAGATGGTATTTTTTTTTTTAACCAAGGGATGTCTCTTGTAATACTAACCGCGTGATAATGGGTTTTCAGACATGATGAAAAAAAAAAACTTTTACAAATGAATACTTACCTTAGAAATATTCACCTTAGGAAAAAAGACTTTGCTCTGCCCTTTTATATTCCTTTATGCTGCAAGTGGTGACATGTTCAGATTTCTAATTTGGTTCATTGTGGCCTATCTGGTTTAAGTCTTTCATTAAAAATGTCTCGTTAGAGTATTTGATGTCATGCACCAAAAAAATAAAACCCCACCTTGTTGCAAAAGCTGACCTCGTTGCATGGAATTAAAAGAGAAGGAAAAACACAAGGATGAAGTCTTTCCGAATTCATTCTTGTGGGAACTGGCCTTCGGAGCCAGCCAGCACTTTGGGCAAATGCAAACAACAATGAGTGCTTGAGATAAAAGAAAGTGTGACGTCATGGTCACTGGTACTCAGGCACTTCACAGTTTACTTGAAAGAGGCTTTGGAAAATAGATAAAGTGAAAGAAGAATAAATACATATTTTTAATAATGTAATTTTAAAAATCCTTTATAATCAGGACTGAGTCTTGGTTTGCAGAAGCTGTCACTTACCCTGAAACACAGTATCAAAAGGGAAACTTAAAACATACTGTTTGATTTTTTTATTTCCTCTTACAATCCATGTTTTCAGGTAGAATTATGACTTTCCCCCCATTGTTACACATTTCTTTACAAAGGAGGCCTGTAGAAATTGGACACGATCATGCTTGAGCATGTGAGTTAGTCAAATTATGAGTCCCTGCCTATTGTCCATTACACACCGAATGTTAATTTAAGAACCAGAGGCAGAAGTTCTGGCTTCCTGCTTGAAACCCAATTCTTATATGAAATTTTTTAAAAGCAGAAACCTAGCAGCCCATCTGCTTTTTCTCTTTTGTCGGTGTATTTGGTACCCCTCCAATGCTGGTCTTTTTGTAGAAACTCAGTAGAGAAAGTCTAGCTAAGCAGTGTTGAAAAGCCTGCAAGATTTCAGTTTACATATCGACAGCATATCCACTGATTTCTAAATGGGCTGGTCCCATCATCTGAAGATTCTGTATAGAATTATTAAAAAAAAAATCCATCTTTCTTTATTTTCTTCACATGCGACAATTTCTTAAGCACTTTGACATTTTGGTAGTTCCACACTATTGAGAGAATAATATATTTATTTTGTGACATTGCAGATGCCAAATACTGTAACCTTCTCATGATAACAATACTTAGGTTCAAGATCACTGTTCAAACCCTGTCATGCTTTAAAACTGATGCGAGATGATTTTGTTTTTTGCATAATCAATACTTAAGGGTGCAATCAACTGTTAGTAATTGTGCAGTAAAGTAAAGCCCTGTGGTGTATCAACTACTAGTTAAGAGTCTCAGTTGATTTCTGTAATGTTTGACCTAATAATAGCCCGTTTCGTCTCTGACCCAACAGAGGAAGCACAGATCAAATCACCTTGGAGTGGTCACCAGGGGGACAGGGAGCCCCCCACCAATGTATCAATGGGTGATTTATGATGCCTTCTGCCCTTTGGCGAGTGAATGGGTTTCCCATAGGGGAAGTTGGCCTCCCTCCGTGAGCTTTGGAAATGTTTTCTAATAGACACAGGGAGGCCAGTTCTGTTTCAGAGCAATTATCTTCCCAAATTCTCTGTTCTGGTGTTGGAACTGTGTGCCCTGGTTTCTGTTTTCCTTTCTACTGCTGTAATTCTCTGTCTCATCATCCTTCTCTTTTGTTTCCATAGCCTTTTATAATGCATATATGATGCTGTGAACAGAAATAAATTATTTATACAATCAA
>NFKB	chr14	39565101	39565343	-
AAATAAGAATCAAACTCCACAATGACAACCTATTTGGAATTCATTCAACAAAATGAAGAACGAGATGGAGTCCGATTTAGTTGGAATGTTTGGCCATCAAGTCGACTGGAAGCTACAAGAATGGTTGTTCCTGTGGCAGCCCTGTTTACACCACTGAAAGAGAGACCTGACTTACCACCTATTCAATATGAACCTGTTCTGTGTAGTAGGACCACTTGCCGTGCAGTTTTGAATCCTTTATG
>MXI1	chr8	144458694	144466390	+
[truncated: 15,058,226 more chars]
