# Supplementary material for: Identifying Circular RNA and Predicting Its Regulatory Interactions by Machine Learning
Source: Front Genet. 2020 Jul 21;11:655. doi: 10.3389/fgene.2020.00655 (PMC7396586; doi:10.3389/fgene.2020.00655)
Supplement: Supplementary file 3 [file Data_Sheet_3.ZIP › training_negative_data/circRNA_RBP_negative_fasta]

>EBF1	chr9	131329016	131331176	+
AAAATGGACCCAAGTGGGGTCAAAGTGCTGGAAACAGCAGAGGACATCCAGGAGAGGCGGCAGCAGGTCCTAGACCGATACCACCGCTTCAAGGAACTCTCAACCCTTAGGCGTCAGAAGCTGGAAGATTCCTATCGATTCCAGTTCTTTCAAAGAGATGCTGAAGAGCTGGAGAAATGGATACAGGAAAAACTTCAGATTGCATCTGATGAGAATTATAAAGACCCAACCAACTTGCAGGTACGTCTGATCTCCTGGGATTCCTGCCAAAATTCAAGAGCCCAAATGTTCTTACCCAAAAATCAGACGAGGAAAGTTACTTAATTATGACCTTGAGAGATTGGACAAGAAGAATATAATAAGGAAGGACAAACTCATTGTTTTCCTGTATTAGTGAGGGTGAATGTGGAATCTTAGAGGTATTAATTGTCTTTTCTGGATGCTTTAAACTGATGGTTCTCAAACCTCTGCCTTGATACTACTGGTGAGCTTTAAACATTTTTCAGGGAAGTTCTGGGTTAATCTCTTGGAATGAGGTTTTTTGTTTTGTTTTGTTTTGTTTTTGTTTTTTGAGGCAGAGTTGCGCTCATGTCGCCCAGGCTGGAGTGCAATGGTGTGATCTTGGCTTACTGCAACCTCCACCTCCCAGGTTCGAGTGATTCTCCAGCCTCAGCCTCCCAGGTTGCTGGGATTACAGGCGCCTGCCACTGTGCCCAGCTAATTTTTGTATTTTTAGTAGAGATAGGGTTTTGCCATGTTGGCCAGGCTGGTCTTGAACTGACCTCAGGTGATCCACCCACCTTGGCCTCCCAAAGTGCTGGGATTACAGGCGTGAGCCACCACACCTGGCCTGGAATGAGTTTTTGAGGAAGGCATAATAGTGATGTTGCTGGCAAAAATTTATAGTTATTCTGGAGTCAGATATCAAAGAATAAGTACTTAAAGTTATGAGTCCCTTTCAGAGACTTGGTAAATCTTATCAAAAGCAAAGCCTGAATCTTATGGTACGTAAATTATATATTTAAAACTTTTTTTTTTTTGAGACGGAGTTTTGCTCTTATTGCCCAAGTTGGAGTGCAATGGTGCAATCTCAGCTCACTGCAACCTCTGCCTCCCAGATTCAAGTGATTCTCCTGCCTCAGCCTCCCGAGTAGCTGGGAATGTAGGCACGCGACACCACGCCCAGCTAATTTTTTGTATCTTTAGTAGAAACAGGATTTCATCATGTTTGCCAGGCTGGTTTCGAACTCCTGACCTCAGGTGATCTGCCTGCCTCAGCCTCCCAAAGTGCTGGGATTACAGGCGTGAGCCAATGCACTCGGCCAAAACTTTTTTTATAAAAAGGGAAAGCCTTTCTTCTCACTTATTTCAGTGAAAGATTTTTAAAGAAAATTGTTTCGGTAGCAAGTGGAACAGTAGTTGGGCCCATGGATTTTTTAACTATAAAAAATTGATTACAGTAACCTAAGAAGAGAATGAAGAACACTGCTTTAGGTACAATCCCTGCCTGGCAGGCCCCTTCCCATCTTAGTATTTGATGAAAAAGAGGTATTGAGAAATGGAGTGTAGGCAGGGTCAAAGAGTCTGGCCTCTAAAGCAAGTGAAAGAAAGTCTCATGTGTGAGTGAATATGGATGGATTTTTCAAGAGTAAGCACTGAATGTTGAGAAAACTGTTGGTATGGTTCTGTATTTCTAGAAGGGACTGGATGTTCACATAAAGGCTAATTTTCTGATAGCAAAAACAAAAAATTATTAATAGGATATTTTGTAGCATCTTCCATTGACAATGTTAGTTCTCAATGGTGAGTGAGGACCATTGATGGCCCTCGCTGGCCAGGCTTTCAGAGGACCAGGAGAAATGCAGTCAGAGTATTTGAGGAATTGAGCAGGTAAGAGAATGGGCAAGGTGCCAAATGATGTATCCCTAACTAGAGGGAGCAGGATTGAGGAGGGGAGGAACACGGGGAACAGCGGGGACAAAATGCTGATGCTGTGTGGTTGCGTCTGAGGCTCACTTCAAGGTCCGCCAACAGGGAAAGCTTCAGAAGCATCAAGCATTTGAAGCTGAAGTGCAGGCCAACTCAGGAGCCATTGTTAAGCTGGATGAAACTGGAAACCTGATGATCTCAGAAGGGCATTTTGCATCTGAAACCATACGG
>ELF1	chr14	39511989	39514528	-
TTTATGTTTCATTTAAGAAGATCTTCTTTCCTGCAAGTTTTTAACAATAGTCCTGATGAGAGTTCATATTATCGTCACCATTTTATGCGTCAAGATCTGACCCAGTCTCTAATTATGATTCAGCCTATCCTGTATGCGTATTCTTTTAGTGGACCACCAGAGGTAAGAGGGACAGAAAAAAATAAATTGGTCTTGTTACTGCAATGTGTGGCATTAAAAAAGTGAAAATAACTAAAAAAATGCATATAGTTACTAAATATAAGAATTTAACTAAAAGAATGGACATCTCAACCTATTAATGTATTCGCTTAAAATATTTATGAATGTTTACTATATGCTAGATACCATGTAGGCTGTATTAGAAGATTGTTAAATTTTTTTTTTTAAAGGAGATGGAAGAGACTTTCAGATCATTTTGTCCAGCCATTTGGTTAATCAAATCCTCCAAAGCATATGATTATTCTTTACGTCTTTAACAATGTCCAGAAGTGATTATAATTCTGTAGACTGTAGCTTATTCCAGAGTTTAGTGTCTGTGACAGTTATGACATTCTGTCTAAACAAAGGCTCTTGTTTTAATCTCATTTTCCTTTGTTTTTTTGAGAACATAAAAAATAGTTGATTATAAAGACACATGCTTAGAAGATTGATAAAGTTATCCATTTAACCTTCTTAGCAGACTGTCCCACTTATTTTAACCTGTTATCAAATGAACCATTTTTCCATTCTGTAGTTAAAATGGTCTGTTTTACTACTTAAAAGTGTGTAGTTACTGTATTTGAAAATAGTAAGGTCAATATAAAGAGAATATTTACAATATCTATTGATTAATGATCCCTCATGATGCTATTATTCACGGTTTTGTAAAATAATGGGTAAAATATTTTATTTCGTTACAATGATTTTTTTGTAATTGGTCAAATAGTTTCTATTTTTCTAGGAAATATATATTTTTAATATGTTGGTTTGGCTATATGTATTTTGCCTTGTATTCTTTGAATCAGGAATGTTTTAGAAGTAACTTTTTTTTCTTCTGAGTAATAACGTGCATGTAGACATCTGAAAAATGTAGAATGGTGTTTAGAAGAAAATTGGAATCCCACTGTCCCTAGTGCCTGCTCCTATTAAATTTCAACCTTTTCATTTAATCCATGAATCCTATCAGCTTCATGTTCTTAGGGTTTTGCTTTTGGAGTTATCTTCTTTCTGTTCTATATAATTACTTTCTGTCCATCTGGATCATTCTTATTAATTAACATAGAAACCATAACAACAGTCAGGTTTATAACAAACGGCCAAAACACCCCCACCATGACCCACGCTTTCTCTAACTGCCACCCCATTTCTCTGCTCCTGGTGAGAGTTGAACTCAAAAAAGTTATTTGTTGTTTATACTTTCTCACCTCACATTGTCTTCTCAACCTATATAAGTAAGACTTTTGTCCCTAACATTATATTGAAATGGCTCTTATAAAGACCACCAATGTCCTACATCTCACCAGAGCTCTCAACAGTATTTACCTAGTCTTCACTAGTACTCAGCCCTTGAAAACCTTTTGCCCTAGGCTTCTGTGACACCTATACCTTCCTGGTTTTCCTCTTACTCACTCACCGTTCTTTCTCAGTCTTTTGCTAGCTTTTCCCTTTCAGACCTCTAAGTGTTGACATGCTTAAGGGATCAATCTTCTGGCTTTCCCTGTCTTCCCTCTCAGTGATGTAGTCTAATCCCATTGCTTTAATCTTTGTGCTTTAATCTTTGTGCATGTGACACCTAGATTTATGTCATCAGTTCAGACCACTCCCTTTCATTTCATATGCAGAACTATTTTCCCATGTGCTCCAAATTTGCTCTATCCCAGGCCTTTCCCCATTTAGGCTTAGGAGTTATCCTTGAATTCTTCTTGACTTTACTCTATTTTTAAATTGTTTGTTACCTCAGCTTAAAGGGATTCCTTAAAAAATTAAAATACACTATAAGAATTCATAATAGCAAGAGATTTTAGGTAATAAAATATAAATTTCAAATTTAGGCCATCATGGCCTAAGTTTCAAATTTAGTGCTGAGCCTGTAATCTCAGCCTTTGGGAGGCTAAGGCAGGAGGATCACTTCAGCCCAGGAATTTGAGACCAGCCTAGGAAGCATAGTGAGACCCCATCTCTACAAACAAAAAAATGAAAAAACTAGCTGGACATGGTGTTACACACCTGTAGTCCCAGCTACTTGGGGGTCTGAGTTGGGAGGATTGCTGAAGCCTGGGAGTTTGAGGCTGCAGTGAGCTGAGATCATGCCACTGCACACCAGCCTAGGTGACAGAGCAAGACCCTTCTCCAAAAAAATAAATAAATAAATAAATAAAAGAAACTTGGAAAATAACCTGGAAACATCTATTTTATATTATTGAGTAGATTATTTTTCCTTTTTCCTCATTTCTCATTGTTTTCTTTACGTTAGCCGGTTCTTCTTGATAGCAGTAGCATTCTTGCAGATCGTATTCTTCTCATGGACACATTCTTCCAGATTTTGATTTATCATGGTGAG
>SIN3AK20	chr13	111175412	111214071	-
GTGCTCTGCACCCAGCTCCTTCCCGGGCGCGCACACGCGCTTCCTCTCTTGAGCTCCCGGGCGTCCGGAGGCGAAGGTCCCGGAGCGTTCACGAGAATCCGGGTCCCGGCGAGTCCGGGGTCCGCTCCTCCAGCTGCGCCCAGGGCGCACGAGCCGGCCAGCCTCGGGGAGAGGGCGCGGGGGCGCTGGGGGTTCTTACGGGAAGATGAGGAAGCCCGACAGCAAGATCGTGCTCCTGGGGGACATGAACGTGGGGAAGACGTCGCTGCTGCAGCGGTATATGGAGCGGCGCTTCCCGGACACGGTCAGCACGGTGGGCGGCGCCTTCTACCTGAAGCAGTGGCGCTCCTACAACATCTCCATCTGGGACACCGCAGGTGAGGCCGGCGCCGCATGAGCCACACCGCCCTGGGGCTCCGCCGGGGACGGGGGGCGCGGGGCTTCCAGCAGGGCACCCGGCCGCGCACAGGGTCCCGGCCTCGGACAGCAAATGCCTCCTTCTCGGGGTTTCCCACTCGTCCTCCCTTGCTGGTTGGGCTGAGCGCTGCCTCTCAGCCACTCAGTGACCTCAGGGACAACCCAAGTTGCAGAGAACCCGCTGGTCATTTGTGTACCTAAGCTGCCTTTGCTCCCGAGCCCCGCGTTCCTGCTCTGCCGCCCTGGGAACCAGAGACGCTCCTCTGTGGCTGCTTTGTTAGGTATTTTCAGTTTTCACGTACCCGTAGGAACATGATATCCTTTGAGATTCACTTGAGGGGTGAGCAGAGCTGGTGTTATTAGCCCCTTTCTAAGAAAAAGTAAAATGAGGCACAGAGTGTTCCCCCCTGTTGGGTTTAGTCAGGAGAGAGGAAATAAAACTGGAGCCTCCGGACCTCTTAGCCCGGAGCATATCTGCCTTTTACAGTTAATCTTCTGCTTGATCTTGGCTCAGATACGTCATATGGGTTTGGGTTGGAGTGACTTCCGGTGGAAGCATTTTTAAGATAGGTAATGAGTTATTTTTATTGTGTAGTATTTGTGACTTTTCAAAAGTACAACTTAGAGGATCTCAATTCAGGCTTTCTGTTTAACTTTGGAAAATAACACTGGTGATTGTAGCATTGCAATGGAATATATTTCCTTCTCCTTACAAAAGAATAAGATATTGTAAGTGAATGAAGAAACTGGAAATAGTGTGACACATTTTCAATGAGTGTGAGTTTTTAGAAGCCTGAAACTCTGAAAGTTCTGACTTCTTTTATGTTAGCATCTTAAAAAGTCATATACCCAAAGGCCCCGTCCAGAATTCTTAAATTGCCATCTTGGGTGTATCAGTATGCTGAATAAACAAGATGATAATGAATTCTCTCTTTAAAACTGAATTAACGAAGCTCACAGAGGTACTTCCAGTTCTCCCCCTCCCTTTTGCCTTCTTTGATGCTTTTTTATTATTATCCCAGTTAACATCGTGACTAATTTATTGGCAATCATCTTGTGAAAACAATGTCCCCCAGGTAAAGAGGTGCATTTCCCTGATCTTTGCTCCAACTCTGTCTTCTGCCTCAGGCTGCAGGATGAGGTTTACTGAGCTGACTCCCTCACACTGAGCATTTGGTAACGATGGAACACACGCTCTAGAAGTCAAATCGAACCCAATTCACGAACCCAATTTGCTTCTGTACAAAGTCAAATTGAACCCAATTTGGTTTTGTACAAAGCTTTGCCCCTCTGCTGCTTTTGCTGGTTGGCTGGGATTTACTGCTGCCCTTGGTTTACAAGTAGCAAGGTTAATGCAGGAGTGTTATTGGGGGACCCTAACCGAAACCCCTGTAGTGGCCACCGTTGGAGGCAGACTCTTAACACACGGTGTGTTTCTGGAACAAGAGCTGCCCTGCAGTGCTGGAACGGCCCCTGCATCGGAGGGAATGAAGCAGCAGTTTCGTTTCCACTGGCCTCTTGCTTCTTCAGCACCAAGGACGTGATGCAGCCGGAATCCTGATCACCAGAGATTTTGCAGTTGTGCTGATGTGACGCCCCAGATGTCTTGAAGCGTTACTGGGGGGCAGCAGCTCATTTCCTGGCATCCGAGGCTGCTGCTGCTTGTTCGAAAGATCCTAAGGGTGAATTACTAGAGCTCCTCAGAACAGAGAGTGGCCAGGCCCCTTCTCCACATTCCTGACTTCCTGTGTACACACTCAGGCGGCCCTTGCCCAGAGTTGGCAGGGACACAGGGCACCCTTGCCTGCCTCCTCGGTGGCCTGTGGCCTGACCGGGTACTTGAAGGGAAAAGAGAGGTAGGAACAGATACCTTTTCTATAATTGTTGGAAATTCAGAATTTAACATTTAGGGGACCCTGTTCTTTTCCTTCTTTTGCTGAGCTCCTAAACTTTCTCTCCACCCCACAGACATTGCTTTTCAAGTTGTTTTTGTTGTAATTGTCATAACCGAGGCAGAATGGTAAGGACCAGCCGGAGGAGGAACCATTTTGAAAGTTGCTTTTAGCCACACAAGGCAGGGTGGGCTGGGGTGGGGGTGCAGGTGTGCAGAGGGCGACAGGATGTTTAATAGTAAAAACGATTGCATGGGGGTCAGTGTACACCCAATGCCTGGCTGCTTGTAGCCTGCAAGGCAGGCAGTGGATGGAGCTGAAGAGGGGGAAGAGAGTTGGCAGGGCAGAAGTACATTACCCTATTCCATTGACACAACAGTCCTCCAGAGGGAGGTGTGATTATTTGCATGTTAAAGATGGGGCCAGGCGTGGTGGCTCATGCCTGTAATCCCAGCACTTTGGGAGGCTGAGGTGGGTGGATCACGAGGTCAAGAGATCAAGACCATCCTGGCTAACATGGTGAAACCCCATCTCTACTAAACATACAAAAGTTAGCAGGGCGTGGTGGCGCACACCTGTAGTCCCAGCTACTCGGGAGGCTGAGGCAGGAGAATCGCTTGAACCAGGAGGCAGAGGTTGCAGTGAGCCAAGATTGTGCCACTGCACTCCAACCCGGTGACAGAGCGAGACTCTGTCTCAAAAAAAAAAAAAAAAAAAAAAACAGATGGGAAGACAGGGCTGCGCGGTGGCTCATGCCTGTAATCCCAGCACTTTAGGAGGGTGAGGCGGGCAGATCACCTAAGGTCAGGAGTTCAAGACCAGCCTGGTTAATGTGGTGAACCCGTGTCTACTAAAAATACAAAAATTAGCTGGGTGTGGTGGCTGGCGCCTGTAATCCTAGCTACTTGGGAGGCTGTGGCAGGAGAATCGCTTGAACCCTGGAGGCGGAGGTTGCAGTGAGCCAAGATTGCGCCATTGCACTCCAGCCTGGGTGACAAGAGTAAGACTCTGTCTCAAAAAAAAAAAAAAAAAAAAGTGGGAAGACAGCAGAAGTTAAGTGGGATTTAGACCTTGGTTCATCCAACTCCAACTCACCTTGTCTCATTATGCCCTTTTAGGGGGCACTTGCCACTCCCAGCCCTTGTCTAATTGGGCACACAGATGTGGAGTGGTTGCTGTGCATGGGTGGGTACATCCAGGAAGCAAAAGGAGGTTGCCCAGCGAGGAGGCAGAGCCCTAGAAGACGTACTGCTGTGCTCCTCTGTGTTGCCCGGTTGCTCAGGACAGCCTAAAGTGGTGTTGCCTGTTGTTGGCAAATATAAACTGAGGCTCCCCGGTGCCGGGCACTGTTTGGGCCCTCGTTCTACAGCAGTGAGCAGGCCGGCTGGCCGCTGCCCCGCAGGCCCTGGATTCCAGAGGAGGGGGAAAGGCAGGCAAGAAGTGAATGGTACAGCTTCACATCTGATCGTTGCTCTGAAGAAAATACGACAGGCTGATGAGAAAGCGGCTGGTGTGCCCAGCACAGACCTGGTCCCCAGAGCCCTGGAGACAGAATGCTCTCCACATTTGTTTTCCTTCCCTTCTAAAGGCCGTGGCCTGGCGGCCGGGAGGCGGGGGGAGCAGGGGCATTACCTGACTCACGTTTGCATCCCCAGCACCTGGCCCTTGAAGAGCCAGCTTGGAAGGCGGCGGGGAGCCCAGACTTGCGCCACTTCCCTGTGCCGGCATCCAGCTCCAGCTGCGTCTCTGGGGACTGGGTGTTGGAGAGAGTGAGTGCATTTTGCATGTGGAATGGATGCACGTCTGTGGGAGCCTGAAGCCAGGCTGTGACAGACAGAATAGTGGCCACCGCAAAGATGAGACATCTTGGTCTCTTGAGAGTCCTCTGGCCTTTGGGTCCTTCTGAGGCACCAGCAGAAGGTTATGTGGCCACACCAGGGCCTCCTCTCCAGCACAGGCGTTCCGGATGGTGGGCCTCCTAGTGTGAGCCTCCCAGCAATCTGCCTGACTGAGGACTTCCCACATCACCAAGTCCTGCTCCTCTTTGTTCGACAATTCTTCCCTCATCCTATCTGTTCTTCCTCATCTTAATATAAACAGCAAGAAAAATCCACACCTTCAACACTTTGCTTGGAAATCTCCTCAGCTACATATCCAACTTCATCACACAGTGATGCTTCCCTCACAGCTGTGGGGCACGACTCAGCTGAGCTCTCTGGCACCACATCCTCCCTCCTCCAGCTTCTGATAACACAGTCCTCATTCAGACCCCAGGCTTCCACCTGTAATTGGCTCCTTCTGGTGGAGGTGTTCACTACGAGGATGCAGGTTTTCTCTGCTATGCTTCTCGCTTCCTTCTGATTCCTCACCAGCAGGGCTGTTCATGTGCACCTTCCTGCCAACCATCTGTTTAGGCCAATCCGGGCTGCCCTCTCATGATCCTCAGATCCTCCCAGATCTGCCATTGCCCAGTTCTAAAGCCACTTCCATATTCGTGACAGCCTCTCTCTGCTCCCAGTTCCAAAGTCTGTGTCAGTTTCCTATTGCTGCTATAACAAATTAGTTACTTAAAACAACACAAATTTGCTGGGCATGGTAGCTCCTGCCTGTAATCCCAGCATTTTAGGAGGCTGAAGTGAAAGGATCACCTGAACCTAGGAGTTCAAGACCAGCCTGGGCAACACAGGGAGACGGTTTCTACAAAGAATAAAGAAGTTAGCCAGGTGTAGTGGTGCGCACCTGTAGTCCCAGCTACTTGGGAGGCTGAGGTAAGAGGATTTCTTGAGCCTGGGAGGTTGAGGCTGCAGTGAGCCATGATCATACCACTGCACTCCAGCCTGGGCAACAGAGTAAGACCCTGTCTCAAATGAATAAATAAATAAAAATTAAAACCATAGATATATTGTCTTTAAGTAGTCTGGAGGTCAGAAGTCCCAAATGAGTCTCTCACTGGGCTAAAGTCAAAGCTTGCAGGATTGCATTCCTTTCTGGAGGCTGAAGGGAGGAACCTGTTTCTTAGACTTTCCTAGCTTCTGGAGCCTGCCTGATTTCCTGGTTTTATCCTCTCTCCGAAAAGGCAGTCAGGTCAGGTCTGTCCTACACAGCATCCCTCTGAACCAGCCCCTCTGCTTCCCTCTTCTAAGGGTTTAAAGGACCCCTGTGATTTTGTGGGATCCATCCTGGCCCTTGTTTTCAGGGTGGTTGACTGGCAGGCTCAGCGTCCCTCACCCATGTGATGAGGGCACAGGTTCTGGAGATCAGGGCATCTGCCGACCACAGCTGTGGCTGTGGCTGTGTCACCTCCTTTTGCATCAGGCTCCTCCTGTGTAATAAGGGAAGAAAGGGGCACCTGTCTGAGCTTTGTTAGGAGTCAGCCAGTTAACACTGGCAAGGTTCTCAGAACAGTGGCCAGAATGAGGAAGTACCATGTGAGTTTTGCTAAACAAACATTGTCTCCTGGCCTTGGGTGCCTGTCACTGAGGTTACACCAGCAGGCATGTTACAAAGGGAGGAGGGAGGCTCAGCTGGGCCCCTAGCAAACAAGTCTCTAATAAATGGGGAGGCCACGGCGAGAGGAGGGAAGGCTGGGGGCACTCGCGGTGGCCGTGGTAAAGAGTGAGAATAAAAGTCGCCATCTGCCACCCAAGGGCTCAGCAACCTGGGAGACCTGGCCATATTGAATTTCTTCCTTTGCTGTTTGGAGTCGAGCAGGGGGCCGGCTGATGACTGGTTTCACCCGCAGAAGGCACAGGCTGATTCACGTTTGCGCTTCCGTGGCGTCCTCTGCCCAAGCTGCGAGGAAACAGTTCCTCTGTCTGTCTCAACTAGAAGTCTGAGCTTTGGCATGAGCCTTGCAGACCCCAATGTTCTTGGTGCCAGAACCCAAGGACGGGTGGACGGCAAAGATGTGGAAGAGAGATGGGCCCAGCCTCTGGCCTCTTTAGAGGATGCTGATGGCTGAGCCACCTGAGAAGGGATCAGGGTGCAATGGCCCTGGAATCTGTGTGACAAAAGGCAGGACTGAGAAAATGGGGGACTCTGTGGTGTGGAATGGAGAGGACTGGAGCCCCAGTCCCAGGAAGTTTTTGAGTGTTGGAAGGTTGTCACGTGGAAGAGGAATTCAAGCCTCATTTGAGTTCTATTCCGGCGCGTTAGAGTAGTTGGAGGTTTGTGGTGGGAGAGCAGGTGTGGCCTGTGTGTAACAGGACGGGCTGCCTCCGAAACTCGTGCTTCCAACACTTACAGTAATTGCCACTGTATGTGGGTCCCTGCCACGTGCCAGGCTCTGTGCAGGCTCCATACTCCCGGGCTACATCCTTTTCACAAGGCTCCTCCTGGGAGGCGTCAACGTTGCCGTCCTACAGACTGGGAAGCAGCATCTTACAGAGGGGAGGCGGCTCCCACAGTCGCTCCCTGACACGGTGCCAGGGCCGCTCAGCTTCACAGCTTGGTCTTCCTGCCCTTGGGAACCCAAGGTCTGGATGCTGCTTGGCTCAGGACCTAGAGTACGGGTTTCTCAGTGGATCAGGTCCCTCCCTCCCAAGCCGAAATGCAAGGATTTTTCAAGGAAAGGCTCGTGATGGGTTTAGGATCTCAGGTTCTCCAGGCCCTCTCTGGCCTCAGAGGTGCTGTGAACCCAGGCTGGGCTCTGCAGCAAATGAAGATGCTGCTTCGCTCATGCAGGCTCTTTCCTAAGCCCCAGGCAAGATTCTGAGCAATTGGTTTAAGAGCTTTCTCTTTACCTGAACAACTGCAGTGCAGCCCAGGAGAGGATGCTGGAGTTTCTGGTTATGAAATCTTGGGCCTGGAGGAGGGAGAATGTAAGTGCTCGTTCCCGTGAAGTTAGCTAAGAGATTGGCCTGCATGCTGTGAACTGCTGTCTGTCTGAGGCAGAGCCCAGGTGGCTTTTGTGAAGGACAAAGGTGGCTTGTGGGTGAAGGTGCCGAATGAGAGGGAGAGTTCAGCTCAGAGGACCGCGAGCCCCCACCTCTCTCCTTCCAGTCCACACACAAACCTCAGCCCCCAGCCACATGACAGCTGCTCCTAACGGAATGGGGTGGAGGCTGTGTCATATGTGTTGCTGCTTCAGGTTGGAATTGTGATGATGCTGTGGGTGGGCCTGGAGAGCAGCTCTCTTTGGCAGGGACCCCATGGCTGGCTGACATTCGGCACTTTTGACTTGTGTGAGGACTGCACATTTTTTAAAAGCCTTGAGAGATTGGTGCAAAAGTGAATGCACAGCCTGCAAAACACGTGGAGCCAGGGGGATTTTATTTATTTATATAATTATTTAATTTTTTTGAGACAAGGTCTTGGTCTGTTGTCCAGGCTGGAGTGCAGTGGGGTAACCACAGCTCACTGTAACTTCAAACTCCCAGGCTCAAGCAATCCTCCCACCTCAGCCTCCTGAGTAGCTGGGACCACAGGTGTGCACCCTTATTTAAAAAAACAATTTTTGTTTTTGTAGAGACGGGGTCTTGCTACATTGCCCAAGCTGGCCTTGAACTCCTGGGCTAAAGTGATCTTCCTACCTTGGCCTCCCAAAGTGCTGGCATTACAGGCATGAGCCACTGCGCCCAGCCAGGAGTCAGATTTTAGCTGGCTTTCCTATTACATTAGTTTCTATTTTAGCCTCAGTCGGGAGAGGCTTCTGAGTGGTTTTTGAGGCCTTAATATGGTGACCCTCAGCCTGACAATTAGTGTTTGTGTGACTGGAGACCATTTGGTCAATCACATGGTCTTTCTACAGATCTGGGGCCTGACGCAGGCCTGCTGCTGGTTGTTGTAAATAAAGTTTTATTGGCACAGCCACATGCACATGCATGCACTTAAATGCATTGTCTATGGCTGCTTTCACCTTGTAATGGCAGAGTTGAGTCATTGCAACAGAGACCAGACAGCACCGAAAGCCAAACATATTTACTATCTGGCCCTTTGCGGAAAACATTTGCTGATCCCTGGTTGGGTTGTGTAAAGGAGACAATGCTTCTCTAAAAGTCTGTTCCCATAGGTATAGACGCTTCTAAAAAGGTTTAATATTCAGCAGTTGTAGGACACCAAGATTCAGTTCAACTCAACAAGCAGCTCTCAAGTTTCTACTGTGTGTGTGTACTGAGCTAGAGTGGAGTGAGGGTGGATTTAAGATGAACACCAGCTCCTACTGAACAAAAGATCTTGGAAGAAATGCCAGTTAAGGTTTGTATCTGGAAGGTCAACCTGCAAAACCCCAGGCACATGTGGGTCCACATGGTCACCTCTACTGAGGACTTCGAACAGGTGCCTTCTGGGTGCAAGGCCTCATTTGTAGAGTCCCTCTGCTTTATTGACCAGCAACAGTGGCCTGAATATGAATGTGGGTATTAAGATGGGGGAAAGAGAATTAATTGGTTGTCCTGGCCTCAGCAGGAGTGGACAAAGCGACATTATACTCGGAGATTGCAGAGCACAGTGGCCGCTTGCGAGCAGTGTGCGCTGGGAGGCTCGGCCCACAGCCTCCTGGAGTGGCGCCTGGGAATCCTGGGGTGCCAGGGGACCTTGCAGGCTCTTTAGTGCACTGTGGTTCAGGAGAAACTTAATTAAGGTCAACTGTGTTTGTTAACGAGCACCTGAGTCACACTGAATGCCTTTGGGAGACAATTTCATGCTTTGTTATCTTTAAGCTCTCTGGAGAAATAGAAATTTTTATTTATTTATTTATTTATTTATTTATTTATTTATTTATTTGAGATGGAGTCTCACTCTGTCCCCCAGGCTGGAGTGCAGTGGCATGGTCTTGGCTCACTGCAAGCTCCGCCTCCTGGGTTCACGCCATTCTCCTGCCTCAGCCTCCTGAGTAGCTGGGACTACAGGCGCCCGCCACCGCGCCCAGCTAATTTTTTGTATTTTTAGTAGAGACGGGGTTTCACTATATTAGCCAGGATGGTCTCGATCTCCTGACCTTGTGATCCACCCGCCTCAGCCTCCCAAAGTGCTGGGATTACAGGCGTGAGCCACTGCGCCTGGCCCTATTTATTTATTTTTAATTTTTTTTTTTTTTTGAGACAGAGTCTCACTCTGTTGCCCAGGCTGGAGTGCACTGGCACGATCTCGGCTCACTGCAACCTCTGCCTCCTGGGTTCAAGTGATTCTCCTGCCTCAGCTTCCCGAGTAGCTGGGATTATGGGTGCCCACCACCATGCCCGGCTAATTTTTGTATTTTTAGTAGAGACAGGGTTTCACCATGTTGGTCAGGCGAGTCTTGAACTCCTGACCTCAAGCAATCCACCCACCGTGGCCTCCCAAAGTGTTGGGATTACAGGCGTGAGCTACCGCGCCCGTCTTATTTATTTATTTATTTTTTGAGACAGGGTCGTCTTCTGTCACCCAGACTAGAATGCAATGCTGTGATCTTGGCTCACTGCAGCTTTGACCTCGTGGGCTCAAGCAGTCCTCCCACCTCTCAGCTGGGACTACAGCACCACCACACCCAGCTAATTTTTGTATTTTTTTTTTTTTTTTGTAGAGACAGGGGTCTCAGTATGTTGCCCAGGCTGGTCTTGAACTCCTGGGCTCAAGATATCGTCCCTGCTTGTTCTCTTCAAGTGCCGAGATTACAGGCATGAGCTACCATGCCTGGCTGAAAATTTATGATGCCAGATCAAATTGCCCTTCTTTCTGTATTGAGACTTCATATAACATCCCTCTCCAAGAAAAATAAATTTTGTACAAACATACACACACGTACAAACACACACGCCTAAACAGCTGTTGATTCTTAGGATAATGGATTCATCACTGCGACGACAGAGTTCCATGGTCCAGCTGGCCGCGAACGCTGGCCCAGGCAGGTTCCAGCTTCGTTTCAACCCTGGCTTCCCTGGTGCTGTCTCTTCTGCACCTCACTGAGGGGTCTTTCTGCCAGGCCTCCTGGATCTGGTCACCTTCCCTGCTCAGAGCCCCTCCAGCACTCCCCAGCTTATCACTCCTCTTATCTGCCTGCTGGCACTTGAGCCCTGATGTACGATTTGCAGTTCGTCCTGTGTGCCCTGTCTTTGCTCGGTTCTCACAGGTGCTTACAGCGTCTCTGGCCATGCCCAGCTTGAATTTTATCCCATCTTTCAGTGAAGCATTTCTTGGTCTTTGTAGCAGAGGGAAGAATTCCTCCTTCCACCAAACTGCTACAAAGTGACCTTGCACCCCATAGTACATACTGCTGGTTGTCTGTTTTTCTGATCTCTTTTTCTTTCCTTGGATTTATAAACTCCTTGGGTTTTACTCACTTGGAGTTTTCCATAGAATGTAATGTTTTGCTCTGTGATATTTTTGAAACTAAGTTTTTGCTGAAGGAAACTTTTGAAAGCAGTGGGGAAAATTCACAGACTGACATTAGCAGTTTCATTTTCTTAGCGATGTATTGACCCTGAATGATAAAATTAGTGTGGAAATATCATTGTCCTGAGTGCTGTGATACAATAGGCCATTGTGTGCGTGGTAGGGAACTGTGGGTCTGGGACATTAATTATATGGTATCCTAAAAAACTTCTTTAGTAGCTCTTGATTTCTTTTGAGTTCAATATCATTGCAAATCTATTAAAAAGACTAACATACCAGGACTGTGTTTCTGGGAAGTTGGAAAAGATGTATTTTCCCCTACTCTTCCCTCTAATTACAGCCCAAAACCTTGGATTTTATCTTAAAAGCAAACATAAGACTCTGGAAGGTGGCAAGGAGAAGGCAGATCCACTAGATACCTCGGGAATGTGTTTCAGGAAAAAACTCTAAACCCGAGTTTTTCCTCTGCTCTCACAGCGCCACAGCCATCATTGACACAGGAAACTCCTGTGAGCAAAGGTGTAGGGTTTTTCCCACACAGCGAGCAGTGGATACCAGCTGGGTGTCCTCCAGTTTAATTCTGCCACTATCTACCCGGAGGTAGCGTCTCATACCACAGGGTGAGGGCTCAGTCTCACAAGACCACCCCTTCCTTCCCCCTAGTTGCAATTCCAGGCATCTGGAATTTCTGATCCACCGGCTTCAGGTGGGGGTTCCCACGACCCCCTCTTTGGGTTCAATTAATTTGCTGGGAAACGGTTGCTTATGTTTGTTTACTAGTTATTAGACAGGATATTGCAAAGGATACAAATGAACAACCGCATGAAGAGACACATGGAGCAAGGTCTGGAAGGGGTGCCACGGAATTGGGGTGCCACAGAGTTGGGGTCCATGGAGTTGGGGTGCCACAGAGTTGGGGTGCCCTTGTGGCATGGGGGTGAGTTCTTCTTCACCTTCCTGTTGGCCTCCATGTGCTCGGCTTTCTGGGAGCTCCCTGAACCCTGTTTTCTGGGCTTCTTATGGAGACTTCATTGGTTGTCTGTGGTTGAGGCATGGGCATCATGTCAAAATGTGATTGGAAAGGCCGGGTGTGGTGGCTCAGGCCTGTCATCCCAGCAGTGTGGGAGGCCGAGGAGGGTAGATCACTTGAGGGCAGAAGTTCAAGACCAGCCCGGCCAACATGGCGAGACTCTGTCTCTACTAAAAATACAAAAATTAGCTGCGCTTGGTGGCGCGTGCCTGTAGTCCCAGCTACTCAGGAAGCTAAGGCAAGAGGGTCGTTCGAACCCAGGAGGCGGCAGAGGTTGCAGTGAGCTGAGATTGTGCCACTGCACTCCAGCCCGGGCAACAGAGCAAGACTCCATCTCAATTAAAAAAAAAAAAAATTTAAAAAAGTGTGATTGGATAAAAAGGGTGCAGTCTAAGCCCAGCAAGGCCTGTCTGTTCAGATTCCCCAGGCCTCTCTGCAGCATTCCTTCCTCTAGGGTATGGGGCAGGACCCTCTCTGGAAGGAGGGTCTAATGACCCACAATCAGATTAGAGTCCGGCCTGGGCCAGGTGAAAGGAGGACAGGAGAAGGTCAGAGAGAAAGATTTTGTTCCTGAGGCCTAAGGCACCCAACATTATAACAATAGATTGTAACAATGGCTGTAAGAATCATGAGCTAGGAACCGTGGATGAAAAGACACAGTGGTGAGTTCCCTGGATTCCAGATTCAGGGCTGAAGAAGCTAGAAATTCGGAAATGCCAAAGGGCACAGGCAAAATGAATCTGCATTCAAGAATTCAGCTTTTGTCTGAAATATTCCTTCCTGCTTAACCCAAGCTGATACAAATCAACACACTTAACTTTTAGTAGCTTATATTCTAACACAGACCAAGCTAAGCTTGTAGCTCCAAGCAAAGCATTTTGTAAATATTTGCTGATTTGTTTTGTGGACTCACAAGATGTTGATGGCAACGGATGTCTTTCCTCCCTCTGGCCTAACCGCTCTCCGCACACTGGTCTTAAGCCTCTGAAATAGCTCAGCTACCTACTGCTAGGGTTCTGCAAGGAAGTCAGGGTAGTGTCCTATGAAAAACTGGCCTGGGAAGTTTGGAATCATCACACACATGTTCAGGCCTCTGGGTTCTGTAGGGACCCAGCCCTTACCTGGCTGGAGCCCTGGGCTGTGAGAGCAGCAGGCATTTATCATGCTTCTGGGTGCCAGACATCACACTCAGTGCCTTCTGGCATTGTCCATTGTTCCGGCATCCACTTTGTGTGCTTGGTGTTATCCTCACCTCTCGGTGCAGATGAGGAAGCTGAGGCCCAGAGAGCCTAGGGAGCTTGCCACAGGTTGCACTCCAGGTTGGGGAGTGCAGATTTGAGGTGGGTTTTTGTCAAAGTCCACCCTTCCTGGCACTGAGCTGGTTAAGAGGCTACGATGGAGCCTGGACCCCTCACATTGGAGCAGTGCCCACCGACAGACCCCGCATAAAAAAGGAACAGAACAGACCTAACCAAGAAATCAGGTGAGCCCACCGCGCTCCCCTGGTGCCTTCATGAGGATGGAGGCAGGTGAGACTGAATTGTGGACATTTCCAGAATGACAAGAGTTTTTTTTTGTTTTTATTTTTGTTTTTGAGACAGTTTCATTCTCTTGCCCAGGCTGGAGTACAGTGGTGTGATCTCGGCTCACTGCAACCTCCACCTCCCAGCTTCAAGCAATTCTCCTGCCTCAGCCTCCCGAGAAGCTGGGACTACAGGTGCACACCACCACACCTGGCTAATTTTTGTATTTTTTGTAGAATTGGGGTTTCACCATGTTGGCCAGGCTGGTCTCGAACTCATGACCTCAAGTGATCTGCCCACCTGGGCCTCCCAAAGTGCTGGAATGACAGGTGTGAGCCACCGTGCCCGGCCGAATTATGGTGTTTTCTAATCCATAAAAGAAAAATTGTTGGATCAAAAAGATGTAGCATTCTAACTGAAGTTGCCTTGAGGATAACAGTGTCTTTTATTTTTGTAGTCTGTTGACCAGGTTTCCTATTTGTATTTTGGAAATTCTCAATTTTATTACTAAGAGCCTTGACGGCATAAGGAGTTGCTCTGGTGGTAGCTTCACAGTTATAGAATACCTGCTATGGGAAACTTTTTGCTCCAGGTTATATCTGAAATGCTTACCTATATTTTAAAGTAAGTGTTTAGATACAAAGAATAAATGGGACGGCCTATTTGCAATACTGTTGTGTAGGCTGATTAGCATTAGCTTGTGGGGTCATGCAGGCTTCCCAAGACTGAGGTTCCAGTCTACAGACTTTGGCCTTATAGCTTTGGCCTTAAATTATAGCCGATGCTTCCACAACACTTAATATGTGCCAGAGGCTCTGCAAAACGCTTCCCCATTTTAGCTCCTTTAATCCTCTCTGGCACCGTAGCAGGTAGCAAGGTTATTTTCCAGGAGTGGTGGAGTGGGGATCTGATCTGGGCAGACCTGTCCGAGGATTTATGCACTTAATCTCACCAGCCTGCTGTGTCCTTCGTAGAAGTGACTTGGATCCTAAAGTGAGAGTGGAACTGGAAAGGAATTGCTCCAAGTATGCATTCACTCACACAAGGTAATAAATGTACATCGGGCTACGTTCTATTTCGTGCATGGGGTGCCTGTGAACTAGAAAAGTCCTGCTGCACCCAACGATAGTAAATGAAAAACAGTTTCAACCTGTGGCCTGTCTCATCACTAACGAGATCAATGTGTTAAGATTCCTGTTAACGCTTTCCCCGTGTAGAATTAAGCGCACTTCATTCACATAGGAAGCTTGTTGCGCCTCGTGTCTGAGCTGCGCTTTCTCATTTATGCAGAGCCAGCTGATTCAGTGTGTTTGGGGCAGGGGTCCGTTCCCTTCCCTGACCTTGGCTGCTCTAGTTCAGGACAGTCTGGTTAGAGGAGGCGCCGTGTAGACCGCTGTGATTTGGCGCAACAGTCAGCTTCCTGGCCTTGACTGGCGGCATTCCAGGCTTCTGACATATGAGTCCTTGAGAAGGAGGAACACTTTCTATTGTTTGTGGTACAGAAGTTCAGCTTGGCCAGGCGTGGTGACTCACGCCTGTAATCCCAGCACTTCGGGAGACTCAGACGGGAGGATCCCTTGAAGTCAGAAGATAGGTACCAGCCAAGGCAACATAGCGAGACCCTGTCTCTACTAAGAATTGAAAAAAAATTGCCAGGCATGGTGGTGCACACCTGTAGGTTCAGCTACTGGGGAGGCTGAGGTGGGAGGATCACTTGAGTCTGGGAGTTTGAAGCTGCAGTGAGCTGTGACTGCACCACTGCACTCCAGCCTGGGCAACAGAGTGAGACCCTGTCTCAAAAACAAACAAACAAACAAACAAACAAACAAAAAACCCAAAAAACAAAAAAAAACAGAAGTTCAGCTTGTACTGTTCACAGATGCTCCAGGTCAGTTAAGATTTGTGAGCCTGGGTGTCACCCAGCACCATGCCATGACACACGCTTAGTGGCCCTGTCACACAGACCAAGGGTGGCCTGCAGAGCCGCTGAGTGCATCAATAAAAAATGAGGCATTTCTACTTAGAAATGGAAGACTCATGTGTGACTGTGCTTCCTTGTGGGTTGGAACTGCCTTTCGGGACGCTACCATCTCATGGCATAACTTGAAATGACTTATGTTGCCCAAATAGGTGAATTTAGGGTTGTACCTTTCCCTCACAGCTGTATTTGGGATCAGCAGGTTTTCTTTTTAGATGAATCAATTGGAACACTTTTAGAAAACAAAATGAAGATATGATCCTGTCTCTGAGTCTCAGTGATGTCTTCTTAAAACTGTAGTAATAAACCTTATTTCCAGGGACAGTTATGAAGCTTAAATAAGATGACAGATGTGCAGGGAGCCCAGCATGGTTCTCGACTCTCAGTAATGCAATGTCATCTTCTTTCTCCTGGCACATCATAGGTTCCCTTAGCTTTTGTAAAGGGTGATAAGGATTAAATGGCTGAGGCTTTTTTTTTGGTGCCTATCTCATGGGGTTTCTCTGCTATGTGAAGGAATCACTTTCAGAATTATGGATTGGAATGGCTCTGGTTGGACATTGACTTTTCATCTGCTTTGCTGTATGCTTGGTCCTGGCTTCTGGGTGAAGACTACAGGATCCACGGTGTTTCTGTGGAGTCAGATCATGAAACAGGAATGTAGAGCTCAGAAGTAAATGCAGCATTTTCCCCCACAGCAAGGCTCTAGTCATTAATTGCTTAATAATAGAGAACGAAGGACTGTAAAGAGGTCCTTAACATTACAGGGCATATTTTACAGACTCCTATTGTGCCCTTTTTATATGTTGCTTTGTATTTCCTTCTTTTTGAGGGGGAGTGCAGGAATTTTATCATCTTCCCAAGGTGGCACTGATGCACTTCTCTAGACTTGCCCAAGCTCTGGGGGCCCATGTGTCCACCTCAGTCACCACCTCAGCACAAGGATCTCCAAGCTCCTTCTAGTTTTAATATCCTGATGTGTGTAGAGTGAACACTCAGTGAGTGTGAACTTGCTCATTTATTCAGCACTTTTTGGAGGACTGCCTATAAATCAGATGCTCTGCTAAGCGTGGGCAAGTGGCAGTAGACAGAATACGCAGTCCAGTTGGGGAGACCGACCACAGACAAAGAGCATTCACAATACGATTTCTAACACTTGCTGTGAGGAAGAGAAGGGGGTGCTAGGATGGGCACTATTTTGGGAGACATAATACACTTATTTAATACTTTTTAAATTTTTATGAGTACATAGTAGGCGTATATATTTATGGGGTACATGAAATGTGTTGACATAGGCATGCAATGCATAATAATTGCATCGTGGAAAATGGGGTATCCATCCCTCAAACATTTATCCCTTGCGTTACAAACAACCCAGTTACACTCTTAGGTATTTTTTAATGGAGACTGTGTTAATCCGTGTTCATGCTGCTAATAAAGACATAACCGAGACTGGGAAGAAAAAGAGGTTTAATTGGACTTACAGTTCCACATGGCTGGGGAGACCTCAGAATCATGGTGGGAGGCAAAAGGCACTTCTTACATGGTGGCGGCAAGAGAAAATGAGGAAGAGGCAAAAGGCAGAAACCCCTGATAAAACCATCAGATCTCATGAGAGTTATTTACTACCACAAGAGTAGCACGGGAAAGACTATGCCCCCATGATTCAATTGCCTCCCTGTGGGTCCCTCCCACAACACGTGGGAATTCTGGGAGATACAATTCAAGTTGAGATTTGAACGGAGACACAGCCAAACCATATCAGAGACCTACTTGAGATTTGAGGGTGTGTGGTGCGTCACTTTCCCTCGGTGAGGCGCTTTACCTGTGTTTCCACACTCACTGTGGCACTCCTCTCTGGTTCTCCATGTGTCTTCCTAGATGTCACCCTCCACAGGCTCCAGTATTCCCGTCTGTCTGCGCCACACGTCTCTGTGCCTTGACTTCTTTGAGTTGGTTATGACCTAGGTCTGGCTCCTTCATTGCATGAGTTTAACGTGTCTTTATTTTTACATCTGTATTAGAGTCATGATTTTGCCCTTTTTGGAAAATTATTTTTTAACATGTGTCAAGGTAGAATTGCTTTAAAATCCCACTCATAGATTCAATGCAATCACTATCATAATTCCAATGGCATTTTTTACAGAAATAGAAAAAAATTCTAAAATTTATGTGGAACCACAGAAGACCCAAAATAGCCAGCAAAATTCTTGCTCAATTTTGAGCAATAATAAAGCTGGAAGCATCACACTGCCTGACTTCAAAATATGCTACAAAGCTATAGTAATCAAAACAGCATGACCTCAGCATGAAAACAGACACATTGACCAATGGAACAGGGTAGAGTGCCCAGAAACAAATCCACACGTTTACTGTTAGTTGATCTTTGACAAAGATGCCAAGAACCTTTGGGGGAAAGGACAGCCTCTTCAATAAATGGTACCAGGGAAACTGGATATCCATATGCACAACGAAACCAGACCCTTGTCTCACACCATATACAAAAATCAGGCTGGGTGCCTGTAATCCCAGCATTTTGGGAGGCTGACGTGGGTGGATCGCTTAAGTCAGGAGGAGTTTGAGACCAGCCTGGCCAACAAGGTGAAACCACATCTCTACTAAAAATACAAAAATTGGCCGGGTGTGGTGGCAGGTGCCTGTAATCCTGCTACTCAGGAGGCCAAGGCAGGAGAATCAGTTGAACCTGGGAGGCAGAGGTTGCAGTGAGCCGAGATCGCACCACTGTACTCCAGCCTGGGTGACAGAGTGAGACTCCGTCTCAAAAAAAAAAAAAAAAAAATAACCCACATTTGATTAAAGAGTCAAGCATAAGACCTGAAACTATAACTATTAGAAGAAAACATAAGAAAAAAGCTTTGCAGTATTGGTCTGGCTAATGATTCTTTTTTATGTGACTCCAGAAAGCACAGAGAACAAAAGCAAAAATAGACAAATGGGATTGCATCAAACCAAAAAGCTTCTGCAGAACAGAAGAAACAACCAACAGAATAAAGAGAGAACATCCAGAATGGGAGGAGATATTTGGAAAGCATACAGCTGATAAGGGATTAATATCCAAAATATATAAGGAACTCAAACAACTGAGTAACAAGAAAACAACCAGATTAAACAATGAGCAAAGGGCCAGGTGCCGTGGCTCTCACCTATAATCCCAGCACTTTGGGAGGCCGAGGTGTCAGAGGATCACTTGAGGCCAGAAGTTCAAGAACAGGCTGGGCAACATAGTGAGACCCTGTCTCTACAAAAAAATAAGAAAAATTAGCCAGGGGAGGTGGTGCACATCTGTAGTCCCACCTACGTGGGAGGCTGAGGCAGGAGGATCGCTTGAGTTTGAGGTTACAGTGAGCCAAGATCACACCACCGCACTCTAGCCTGGGTGACAGAGTGAGACTTTGTCTCTAAAATAAAAATAAAAAAAAATAAAATGAGCAAAGGTCCTGAACTGAATAGACATTTCTCAAAAGAAGACATACAAATGGCCAACAGGTATATGAAAAAATGTTCAATATGACTAATTGCAGAGACAGCCAAGTTAGCAGTACAGTGAGCTGTCAGGTCGCACCTGTTAGAATGGCTGTCATCAGAAAGACAAAGGGTAAGTGCTGGTGAGGATGTGGAGACAAGAGAACCCCGCACATTGCTGGTGGGAATGTGAACGGGTATGGCCGCGGTGGAAGACATGATGGTTCCTCAAAAAATTAAAACTAGAACAAATGATCCAGCAGTCCCACTGCTGGGTATCTGTCTAGAAGAAAGGAAATCAGTATTTCTCAGAGATGTCTGCACTCCCGTGTTCACAGTAGCCAAGATACAGAATCAACCTAAGCTTCCACTGATGTGCACGGATCAAGAAAATGTGGTAAATATACACCGTGGAGTATTATCCAAGCTTGGAAAAGGGAGAAATCCTGTTGTTTGTGAACCCGGAGGACATCATGGTAAGTGAAATAAACCAGATACCGAAAGACAAATACCACATAGTCTCACTGATGCCTGGCATCTGAACAAGTTGAACTCACTGAAGCAGAGTGGAATGGTGGTTACAAGGAGCTGGCAGGTGGGTGGGGAGAGGGAATTGGGGAGTTTTTAATCAAAGGCTACGAAGGTTCAGTTCTGCAGGCTGAATAAGTTCTGGAGGTCTAATGTAGAGCCCCAGGCAGGTGACTGTAGTTAACCAGTACCATGTGATAGGCTTGAAATTGGCTGAGAGGGTGGAGTTTCAATGTTCTGTCTGCACACCCATGGTAGCTATGTGCAGTGATAGATGTGTTAATTAGCTTAATAGGGTAATCATTTCATGATACATCAAAATATCATGTTGTACATCTGAAATATTTACAAATTTTGCTTGTCATTTATACCCCAGTAAAGCTGAGAATAAAATACAGCAAGCGTTCTGATTAAAAACAAAACAAAACTCGTCATCCTGCATGTTGTGCACATGTACCCTAAAACTTAAAGTATAATAATAATAAAATTAAAACAAAACAAAACAAAAACAAAACCAACAAACACCCTTATTATTTGGCAGTTCCTTCCCCAGGCTGTTTGCACCCCGTTCCTGCTGATGGTGGCCACTGGTTACTGTCTCCGTGTGTGAGCATCTGGGGTCTCTGATTCCAGATGTGTGAAATGTGGACACAGTGGGGAGAAAGAAATGCAACTGTGAGTATGTGTATGTGTGCATGGCATGTACGTGCATGTATGTGAGAGTGTGTGTGTGTGTGTGTGTGTGTGGCTGGACACTCCGCCTGGCACTTGAAGTAAACTCGCAGTCAGCTAGCCCTTAGGGAAGTCCCTGGAAGGAACACTGATTTGGTTAAAGGGATCAGATCCAGTTGGTGCAGGGACACTGAGGAAGCTGAGCCCCAGGCAGGCGAAGGGCTCTGGCCCAGAGAATTCCACTAATACCAAGATTAGGGCAGGCAGTTCCCTGCTAACTTGGCTGCTTTTCCTGAAAAATGAGAAGTCAGAAGGAATGGAGGAAGTTTTAAATACTTTCCAAATTGACATTGTCACTGGAAATCTTCTAGCGAATCTTGTGTTAATGAGAAGATAAGAACGAGGTGAGCTTTCATGTGGCAGTTGTATTGCTATTGTGCCTGGGCTGATAACAATTTCTGGATTGTTTGAAGACACTTCGTTCCCATGTGCTAAAGCTGGTGGCCTATTGTTTACTTAGCCAGGCACTTTTCTACAGCAGTTGCAAAAGCACATTCTAAACCTAACTAATTCCAAATCTGATTAACTCTGGCCTGTTACCCTGTGCCACAGACCCAGGCAGGAGTGATGTTCCTGAGGCCTGGGGGTCAGCTTTCACTGCTTGAGGAATCTGTTGCTGCGCCGTGACCGTGACCAGGTGGAGAGTATCAGAGGAAGGCAGGAGAGTGGTGAGGTGTGAAAAGATCAGCTGTCAGGTTTTACTTAGAGTGAGGGGTGGTCGGCTCTCACCTTGGGTTGATGAGAGGCTGAAGCGTGGCCGTCTCCTCCTCGGCAAGGTCCTCGGGCTGGCAGCAGCAGAACCCAGGACCCAGCCAGGCCTCCTGAGCCAGATTCTGTACTTTAACCCAACAGCCAGGTAACTCCCATTCCAGGGGCATGGGCAGCTGCGCGGGGCTTGCTGCAGCCCAGCAGAGACCAGCCGTGAGGGTCGGGGCAGTGGAGAGCATGCTCTTCCAGCTCCTCGCCTTCTTTGTAGACACTATTTTGCGTGAGAGAGATACGTATATATTCCATATATAATGTGGAGGTTTTTTATTGTGGTATAATATACATAACAAAATTTACTATTTTAACTTTTTTTTTTTTTTTGAGACGGAGTTTCACTCTCGTTGCCCAGGCTGGAGTGCAATGGCGCGATCGCAGCTCACTGCAACCTCCGCCTCCTGGGTTCAAGAGATTCTCCTGCCTCAGCCTCCCGAGTAGCTGGGATTAGAGGCACCCACCACTCCGCCTGGCTAATTTTGTATTTTTAGTAGAGACAGGGTTTCACCATGCTGGCCAGGCTGGTCTCGAACTCCTGACCTCAGGTGATCCACCTGCCTCGGCCTCCCAAAGTGCTGGGATTACAGGCATGAGCCACTGCGCCCGGCCTCCCTGTTTAGATTTAAAAAGTTTTCTTAATATGATATTTATAATTCAGTCTTGACTTTGAAACAGGTTAAAATGTGCTTTGAAAAGAGCTGAAATAATTTTAGTTTTACTTTATTTGGAGACATTAGCAAATACCTGCACTTTTATTTGATAATCTCATTCTAAACATTCGTTATTACAGGACAACAGAGTATCTCTTGAAGGTAAAGGAGATTGGATTACATATGCTGGCATGTGCCAGTGTGTGTTTTAAAGCTAAGTCTGTTATATACGTGTATTTTTTGGGACTTGCCTGTTTCTGTTAATATCGGAGTGTTAAAGAACATCTCTGAGTAATTTGGTTTTGTCATTGAACTATTTTTAGTACATTCATGTCTGAAGAGTGATGTGACTTGAGAACTAAGCTTCTTCCTGCTTTACATTCATCATTTTTCCAGAAGCCACGTAGTGGGCCACAGGTGGAACTACTCTACCTGCAGTTAGTGATGTGAGTGGTTCATGTGGCGTATGACACTTGCTTTATTTTTAGTTTATCCTTCAGATCATCAAGAAGAAACAACAGAAATGACACATGCAGATTTGGGTAAAAATGCATTGATGTGGCCGGGCGCGGTGGCTCATGCCTGTAATCCCAGCACCTTGGGAGGCTGAGGCGGGTGGATCACCTGAGGTCAGGAGTTCGAGACCAGCCTGGCCAACATGGTGATACCCCGTCTCTACTAAAAATACAAAAATTAGCCAGGCGTGGTGGCGGGTGCCTGTAATCCCGGTTACTTGGGAGGCAGAGGCAAGAGAATCGCTTGAGCCCGGGAAGCGGAGGTTGCAGTGAGCCGAGATTGCACCATTGCACTCCAGCCTGGGCAACAAGAGTGAGACTCCATCTCAAAAAAAAAAAACAAAAAACCCAAAAACAAAAACAAAAAACAAAAAATGCATTGATGTATATTTAAAGGTGAAAAATCCATTTTCCTGGAATAATTCTCCTCTGCCTCATATGTTGCAGTTCCGTTAACTGGAAATAGTTTTAGGTTTGGACTCTTTTTTTCAAAAAGGAAAAAAGCTTCATTTCGCGGGCAGGGGTTTGGATGGCTGTCGGTCAGTATTTGCCAAGCAGTCCTGGTAGTTGAGTCTCTGGATGTAGACAGTCATTAAGCAGGACTGCAATACTGATTTTTATTTTATTACCAATATAAACCCTTGGACTTGCTAGACTAGAAAAGTAATCATCCTCCTTTATGTCATAAAGCACAGCTATGTTTTTGAATGCCCTTTAATTGTCATAGACTATTCAGAACAAAATTAAAGCAACTATAAATGCAAGCAACTACATTGGATTACTGAATTTGAATTATTAGCTTATTTAAAAAATAAGGTCACCTAATCGCCTCCTTTCTTCCTGTGATTGATTAATTTGTCTTGAGGTTTTAGTTCTTTCTTCTGGCAGAAAAGCATTACTATTAGAGGGGTAGGGTTGTTGTCAACTCCCACAGTCATATCCGGCTGCTGGATGTTGGCTCAGAGTATTTTCTTGGTACAATTGAGCAGAGTTTTCATGAGATGTTTCCTGGATGGTGACAGGTGACCATTGTGGGGCTCTTGCCTGGCCAGGGACAGTGGAGGAAGCTTGGTCTCAGAGTAAGAACGTGAGGGAAGTGCACAGCTGAGAACACAGGATGGTTCTTTCACGGTCTCGCCCCTGCTGCCTTGCTGGGAGGAAACAGCCGTCCCCAGGGAGCTGGTTTTCTGGGAGTGGATTCAGGCATTTTGCTCTTGATGCATAGCTTGACTTTTGGGTTTGCTCAGCCTTTCTTTATTTCTTTTTCTTTTCTTTTCTTTTCTTTCTTTTTTTTTTTTTTTTTTTTTGAGAGAAGATCTCACCCAGGCTGGAGTGCAGTGGTGTGATCATAGCTCACTACAACCTCTGCCTCCTGGGCTCAGGTGATCCTCCCACCCCAACCTACCCAGTAGCTGGGACCACAGGGATGCACCACCACACCCTGCTAATTTTTGTATTTTTTGGAGAGACAAAGTCTCACCATGTTGCCCAGGCTGGTCTTGGACTCCTGAGCTCAAGCAATCCTCCCTCCTCTGCCTCCCAAAGTACTGGGATTACAGGCATGAGCCACCGTGCCTGGCCTATTTCTTTTAGATTAGGAAATACCAATAGTCTTTTTTCTTTTTCTTTTCTTTTCTTTCTTTCTTTCTTTTTTTTTTTTTTTTTTGAGACAAGGTCACGCTCTGTCACCCAGGCTGGAGTGCAGTGGCACAACCACGGCTCACTGCAGCCTTGACCTCCCAGGCTCAAGTGATCCTCCTGCCTCAGCCTCCCAAGTAGCTGGGCCTATAGGCGAACACCACCATGCCCACTGATTTTTGTATTTTCTGTAGAGATGTGGTTTTGCCATGTTGCCCAGACTGGTCTCAAACTCCTAGGCTGAAACGATCCGCCTGGCTTGGCCTTCATTCTTTTTTCTAACTCTTTTTTTCCTGATCCATCCTGGTGGAGGACCTGAAGCTGATAGTGTAGCATGGTTGTTGGGAATAGGAGCCCTGGGCTCTGCTTGCTGGAGTTCAAGGCCTGCCTCTTCCATTTGCTGCCCATGTGACCAGGGCCCCTGTGACTGGGGCCTGCATGCTTGTCTCATCTGGGCTGGGGGTGATGCACTGAGCCCCGCAGGGTCCTGGGAGCTGAACCGCTGAAGAGGCAATGCCTGCACATAGTGAGGGCTCAAGGGCGTCAGCTGTTTCTAAAAGCTGTTAATAGTGGCTGGACTCACTTTAGGAACCGGAATGTCATACATCCCAAGTCAGCGCCTGGCCCTGTTCTTCTGCTTGATTGAGGATGCAGCTCCTTATGTCTAGGAGATGGTGTTGGTCCCACCCTGAGGTTGGTCTGTTTATGATGAGACACTTTCCTCTTTATGAGTTTAGTGGCAGCTTCCTCTTCAAGGTGCGGACAATTGATGGCTTCTTTGGCTGGACAAATCATTCGTTTTTCTTTGATATCTTTTTCAGTGGTTACTGCCTCTTTCTTCTCACATATCTGAAGAAGGACAATGAACTGGACAACTTCTTGTTGTGTAAATTGGGTTAGAGGGCATTGCTTATTCCTTATACTGGTGGCATTAGGTTGATGTAAAAACAGTAAAGCGGCCGGGCGTGGTAGCTCATGCCTGTAATCCCAGCACCGTGGGAGGCCAATGTGGGAGGCCAATGTGGGAGGACTGCTTGAGCGCAGGAGTTCAAGACCAACCTGGGCAATAATAGTGAGACCCCATCTGTACCAAAAAAAAAATAAAAATAAAAATAAAAATTACCCAGGCGTAGTGGCGTGAGCCTGTAGTCCCAGCTACTTGGGAGTCTAAGGCAGAGGATTGTTTGAACCTGGGAGGTCACAGCTGCAATGAGCTACGATTGCACCACTGCACTCCAGCCTGGGTGACAGAGCGAGACCCTGTCTCACACAAAAAAAAACACTTGGACACAGGAAGGGGAACATCACATAGCGGGGCCTGTTGTGGGGTGGGGGGAGGGGGGAGGGAAAGCATTAGGAGATATACCTAATGTAAATGATGAGTTAATGGGTGCAGCACACCAACATGGCACATGTATACATATGTAGCAAACCTGCACGTTGTGCACATGTACCTAGAACTTAAAGTGTAATAAAAAAAAAATTCCCATTAAAAAAAAAAGTACAAGTAAAATAAACATAAAAACAACCCCCCCCCACCGCCCCAAAAAAAAGCCATTTTAGATATTCCTGTGCATGTGATTTCTGTGAGCTGTGACTTGTTTCAGGAAGCGAGCAGTTCTGCTGACGGGCTTGGAGGTGGCCCTGCCTCCTCCTCTCTGAACTCTGGTTGTCTGAGTTCAGTGTTCTCCGGCCCATCCTCACTGACTTCTCCTTTAGTGGGGTTCACTGAAGTTCATCATCATCTTGATTCTTCCCCGGCTTTCCTCGGGGAGAGGAAGTGGGGAGGCAACGGAAGCAGAAGCTTCTCTTGGCTGCCTGACTGTCACATGGACCTTGGTGAGAGGAGATATCATTCTTCCTGACTTTCGGTGCCTGTCTAGGGGGAGGCCATCCACCTGCCGCCCAGTCCATGCTTTAGTAGGGGTCTGAGTCACCAAGTTCCACAAAGTGGGAGGGCTTCAAACAGCAGAAGCTCATCCTCTCCCCATCCTGGAGGTAGGGTCTGAACTGGCGTCGGCAGGGCCGTGCACCTCAGGAGGCTCCAGGGAGAGGCTGTTCCCGCCACTGTCCAGCTCCTGACTGGTGCTGGCCGTCCTTGCCTGCGGAGCTGTGGCTCTCATCTCTGCCTCTGTTTCCCCATGGTCTCCTCCCCGGGGGTCTGCCTTCACATCGTCTTTGCCCCTGTGTCTCCGGGTGTCTTCTCTAATAAGGACACCAGTTAGATGTGATTAAGGGTCTGCCGTACTCCATGTGGTCACATTTTAGCTAATCACTTCTGCAGAGACCCTGTTTCCAAATGAGGCCACATTCATGGGTGCCAGAGATGAAGACTTGAATGTATATTTTTGAACCCATAATAATACATTTATGATTCCATTTTTAAACAGAAAGTGCTGTTTCCTGCCCTCTGGTTCACCTTCAAGGAGAGAAATGAAATCCATTTCTGTGTTGGAAGGCCTTGCGCGGCCGGAGCTTTGGGTACTGCTGCTGGGCTGAGAGCATGGTGTGGTCCAGTGGGCGCTCAGAGGCGCTGGGCCAGCCACTGCGTGGAAGGCCTGGGCCCAGCGTGCCGGGTGTGTGCGGTGCTTCACGGCTGCCTGTGAAAAGTTAGTCACTGCACAGGCATTTAATGGAAGGGCCCAAGCTGTGAGGCACTCAGAGCAGGCAGGAGGAGGAGAGGTGGAATCTAGGGAATGGGTTCCAATCTCGCCAGTAGAGTCTCTGAGCCTTGACTTGTAGATCTGCGAAAATGGAAAACAGAGACTTCCCAGAGTGGTTTAAGGATCCATGAAGACGTGACCCACGAAGTGGTTGTATGAATTAGCCTCATGTGTTATTTATTCGTTTCTGTAACTTCACGCCTCCTTCATGCCTGTTCCAAGCAGCCCGTGAGTGTCTGCTGTGGTCCAGGAACTGTACCTGGTGTTCAGGGTGGGTTCGGGTTGGGGGTCTCCGGCTCTGAGCAGAGTCTGCTCTGTGCCATCCAGCATGGTAGCCACTGGCCACACGTGGCTTGGACTTAGAGATGTGGCTAGTTCTAGGTGAGATGTGTGCTTTTCAAAATGAGGAAGAATTCTGAATTTAAATTTCTCACTACATTCTCCATCTCTGCCAGTAAAAGATGTTCCTGGGCTGGGCGTGGTGGCTCAGGCCTGTAATCCCAGCACTTTAGAAGGGCAAAGCGGGGGGATCACTTGAGCTCAGGAGTTTGAGACCAGGCTGGGCAACTTAGTGAGACCTCATCTCTACTAAAAATTAAAAAATTAGCCAGGCGTGGTGGTACACACCTGTAGTCCCACCTGCTTGGGAGGCTGAGGTGGGAGGATCGCTTGAGCCCAGGAGGATGAGGTTGCAGTGAGCCATGATTGAGCCACTGCACTCCAGCCTGGGTGACAGAGCGAGACCCTGTCTCTGTTTCCACAAAAAAATATTGCTGGATATGTCTTCTGCTCTTCGTTTTGGAAATCATATTTTTCCTATTTTACTGTTTAGTTGCTGAACAGCTGGCAGGAGAGGACTTGTGCATTTATGATGAGGTCCAGTTTTGTGGAGTTCACACTCTTTTGAAGCCTGCTAGGAAGCCCCCTGGGGTGCACAGTAGAGGGTGTTCATATTGGATCAGCATTTGGAAAGATAACTGCCCGGGCAAGGAACCCTCAATGAAGAAGTGACCAGTTTGGGTCAAAGTGATCCTTGCAGTTTTCTGAAAAGCCCCTGTCATGCCACTTCCCCTGCCCTGGACATTTGTTTGGCTGAGGGGCAAGGCAGGGGTCGGGGCGTGGTCGGCACCCTTGACCGGCACACTCGTACATCACGGTGGCAGCACCTCTTTGTAGGGGCTCGGCCTCAGGGGACAGCCTGAAAATGGGGGAGCTGTACAGGCCTCTCTGGAGAGCCTCAGCTTTGCAGACAGCCTCCATCCCAGGGAAGCAAGTGAGCAGTCCACGTGAATAAGGCAGCCAGGCTTCCCCAGAGAAACAGACCTGACAGAGGGTGTGTGAGCTCAGGCAAGGTTGCTTTGTTGCTGTCTGGGGGCTGAATTCCTTCGTGTCTGGAAGAGCTCAGTCTTTACTTCTCAGGCCATCAGCTGATTAGACGAGGCCTACCACATCACAGAGCACTGTCTGCTTTCTCACATCCACTGATGTAAATGCTGATCCCACCTAAAAAACACCTTCCCAGCCATGTCCAGGCTAGTGCAGGACCAAACTGCTGGGCACCGGGGCCCGACCAGATACAGTTCCCCATCACGGTGGGTGGAGGCTGGCAAGCCATTGGCTCTCTGGAGGCTTTGGTGCATGTGGGTTCTGGGGGGAGGGCCTGCCCACTGCGTGGGGCCCTTGCCTGCTAGCTCTCCACTTTCCACGTACTGGTGGGGGCAGGTGTGTCCAGCCAGGCCCTGTGCTGGCTCCAGGCAGCCCAGCTCCATTCATGCACCCAGGGACTCTTGTGGGCCTTCCTTACTGCACTAAAATCAACAAACAATTGAATACAGTGTTGGTTATAGTAGTCAATTATTTATTCTTTTCTAATGCTCCTGAGGGGATGGTTGCTTCCACATCCCATTCTCTCTTTTTGAGATAGGGTCTTGCTCTGCTGCCCGGGCTAGAGTGCAGTGGCAGTATCCCAGCTCACTGCAGCCCAACCTCCTGGGCTTAAGCGATCCTCCTGCCTCAGCCTCCTCAGAGTAGCTGGGACTACAGGCACATACCATCATACCCAGCTCATTTTTAAATTTTTTTTTGTAGAGATAGGGACTCACTGTGTCACCCAGGCTGGTCTCAAACTCAGGGGCTCAAGGGATCCTCCCACATCAGCCTTCTGAAGTGCTAGGATTACAGGTATGAACCACTGTGCCTGGCCTCCACGCACCATTATTTAACCAAGTTCACTATCGGTTTTAAAAAAACAAACCTAGAGGGAATGTAGATCATGCCTGTGGAGATGGTCCCATGACTCTCAACTTTAGCCAAAACTCATCAACTTTACAAAATAGAACTAAAATAACCTTTTGGCTCGTATTTGTGGATGCAACCTGCAAACACTGGAGAAAGCATGTCGTGGTGTTTTTGAACAATCTCTGATGGGAAGTGTGTCACAGCTCCTCTAGGCTGCGCTGCTGCTGGTGCCATTGCTGGAGTTGCTTATTTTGCTCCCATCTCTGGTCTGGGAATATGCACTTTTCCTTTCCTCAGGTTGTCACATCGATGTTTTGTGAGCTCCCTGCCAGGGGGCTGTCCGATCTGGCAAGGCAGAGAACTCATCTTAAAAGTTTCTGTTCTCCGCTGGGCACAGTGGCTCATGCCTGTGACCCCAGCACTTTGGGAGGCCAAGTTGGGAATATAGCATGAACCCAGGAGTTCAAGACCAGCCTGGGTAGCATAGTAAGTCCCCATCTCTACACAAACATAAAAGAAATTAGCTGGGTGTAGTGGTATGCACCTGTGGTCCCAGCTACTCGGGAGGCTGAGTTGGGAGGAACACTTAAGCCCAGAAGATGGAGGCTGCATTGAGCCATGATCGTACCACTGCACTTCAGCCTGGGTGACAGAGCAAGACTCTGTCTCAAAAAAATAATAATTAAATAGGCTGGGCGTGGTGCCTCGCGCCTGTAATCCCAGCATTTTGGGAGTCCAAGGTGGGTGGATCACTTGAGGTCAGGAGTTTGAGACCAGCCTGGCCAACATGGTGAAACCCTGTCCCTACTAATAGTACAAAAATTAGCTGGGCTTGGTGGTGTGTGCCTGTAATCCCAGCTACTAGGGAGGCTTAGGCAGGAGAATTGCTTGAACCCTGGACGTGGAGTTTGCAGTGAGCTGAGATTGCATCACTGCACTCCAGCCTGGGCAACAGAGCAAGACTCTGTCTCAAGAAAAAGTAAATAAATAAATAATGAAAGTTCCTGTTGTCTCAGTGTTTGCATTTCCTGGTAGGGCTCACTTTTCAATGAATTGAAATACCAAGCTTTCTAATTCTTACATTTCAATAGCTGCCCTTTTATTTCCCACTTTCACTGGGTAAATTGCTGATTTTCACTCCTGGTGCACCTGGTATTCACCTGGGGCGCTTTTAAAGCTGATACAAATGCCAGCCCCACTCTTGCCCTGGCAGCTGGGTCAGGGTCTGAGCATCAGTATTTTTTAAGTCTCCCCACCCCATGCTTAAGATGTGAGCCAAGGGTGTCCGTGGCTTCTGATGGCTATCTCAACCCACTCTTATTTAAACCAATAGTGAAAACGACACAACACTTGGGGTAGAAGCCTGGCTGTGTTTGGCTTTGGGAAGGCTGAAGAGTGAAATGGAAAGCACTTGGGCAGTTTTTGGTTCCGCAACAGTGAATCAGGATTACTGTGGGTGCTGACTTCCCTTCCCCTTCTGCCTGAACCCTGGGCCATGTCAGCTCCACTGATCTGGCAACATCCGGAGCACCCCCAGGACCAGGGAGAAGGTCATCATCTGAGAATAAGAAACGTAGAAGATTGGTCCACTGCAAAAGCGCCCAGTCGGCCCCAGGAGGTGGTGTGTAAATGGAGGGATGATGAGACCCGGGACATGGGCAGCCCTGGGACGGTGGCATCCATCCTTAGGTTTGGGAGGAATCTCACGATTTATGGAACAAGCACTTCTATTACAGGGCCTAATGTGCTGGGTGCAGCTCCAGCCAGTTCACCTGTGTGCAGATTCTGCTTTCTCAGCCACCCTTTGGCAGGTGTAACCCACATTTTAGTGACGGGGAAACTGAGGTACCGCATGTCTAAGTGACTTGCCCAAGGTCACACGGTGGGGATTTGAATGTAGTCTGTCTCTAGAGTGGGGGCTGTTTACCAGAACGCTCTGCAGTCCCTGCCCAGCGAATTAGCCGGCACTTCCAGGATAGTTCTCTGCGTAAAATTTGGAGCTCCTGGGAAGGTGGCTGCATTCTGCAAATGCCTGTGCTCTGTGGGATCACAGGGTGGAGGCAGGCTTTTCTCCTGCCCAGCAGCCCACCTCAAAGGGGCCCTAGGCCCCTTCCTCTGCCTCTGGGGGTGGTTAGACCAGACTCCCTGGGGTGCCTGTTGCCAGCGTGCTTCTCAGGGCTCCACCGCTCCTGTGTCTGTTGCCCACCTCCTTCTCCATCTGTGCCTCAGTTCCTCCTCCTGTAAAACATGGGAAAGGGAAGCCTGCACGAGCATAATAAACCCTGAGGACTCACACTGTGCTGGCCATGCTTCTTCCCATAGCTAATGCAGCGCTTCCTATCCTTGATACAGGACGGGATCGTGGAAGTTAACAGCTCATTCCCTGCTATAAATTACGAAGTCCTGTTCTGGCTTCCATTTCTCTTGTTTAGACAGAACTTAAACCTCATAAAGTGAGTGGAATTAGCTCTTTAGGTGAACAGACACAATTGTGTTTTTAGATCTGTAAATTCGAGAAACAAACCTGGTGGGACCTGCCTCCTGAGGGCCCTGTGTCTGTGTAGAGGTGGGGTGGGTGGGACCTACTTCCCCAGGGTCCTGTGTCTGTGTAGAGGTGGAGCGGGTGGGACCTACTTCCCTAGGGCCCTGTGTCTGCGTAGAGGTGGGGCGGGTGGGACCTACTTCCCCAGGGTCCTGTGTCTGTGTAGAGGTGGGGCGGGTGGGACCTACTTCCCCAGGGTCCTGTGTCTGTAGAGGTGGGGCGGGTGGGACCTACTTCCCCAGGGTCCTGTGTCTGTGTAGAGGTGGGGCGGGTGGGACCTACTTCCCCAGGGTCCTGTGTCTGTGTAGAGGTGGGGCGGGTGGGACCTACTTCCCCAGGGTCCTGTGTCTGTGTAGAGGTGGGGCGGGTGGGACCTACTTCCCTAGGGCCCTGTGTCTGCGTAGAGGTGGGGCGGGTGGGACCTGCCTCCCCGGGGCCCTGTGTCTGCGTAGAGGTGGGGCGGGTGGGACCTGCCTCCCCGGGGCCCTGTGTCTGCGTAGAGGTGGGGCGGGTGGGACCTGCCTCCCCGGGGCCCTGTGTCTGCGTAGAGGTGGGGCGGGTGGGACCTGCCTCCCCGGGGCCCTGTGTCTGCGTAGAGGTGGGGCGGGTGGGACCTGCCTCCCCGGGGCCCTGTGTCTGTGTAGAGGTGGGGTGGTGGGACCTGCCTCCCCGGGGCCCTGTGTCTGTGTAGAGGTGGGGTGGTGGGACCTGCCTCCCCAGGGCCCTGTCTGCAGTGAGCAGGGCGTCTTCATTTCTGGCTGCTCTGAACTCACGGTTAAAGTCCTGGTCAGTTTTGCTGCATTTCAGTAGTTTGTCCAACAGTGTGGCTGATCAGACATTGGAGGCGTTCTTACAGATTCAGGTTTCCCTCACCACCAGGGGTAATTGACCTCTTCGTCTGTATGTGTTGGTGACATAAAGCTGAGCAGATCACTTACGGATTTGCTACATAGACGAGTAATAATTCCTGGACAAGTCGAACCTAGAGCCCCAGGCTCCGGTCACTCACCCATCCTCCCGTCTGCTTGGCCTGGAGACAGCCCAGGCAAAAAGGCGGGAGAGTCTGGCGGAAGGCTGGGCTCCTTCCTCAGGCTTGAACCCGTGCCCCCAGCCCTGATGATGTCAGGCCCGTGTTGGTAGTGGCCACACAGGCTCGGCAGCCTGGCTCCGTTCACCAGACCAGGGTTGGCAGCTCACTGACCCTTGGCTGCATTGGTTGAATTTGAACCAATTTGTGATTTTTCTCTTTTGCCCTGTTTCTGGGGCAGCCTGGGGCTCTGGCATCCCCAGAATTGGACCTGAGGCTGTTTATTTCTCCAGGAAAGTCCAGGTAAACCACCAGAACTCTCAGTGCTTTGGCTTCACGATTGGTACTGACGGACTCCGGTCTGGGGGAGAAGGCAATAGAGATAGAGATGCCTGATCCTGTTTCCAGGGAGAGGGACTTTGAAGTACTCAGTTTAAGCCCATACTTGTAGACAGGAAATCAATATTCTGAGAGATACAGGGGCTGACATGTGTATGGGGTTGGCAGCAGGGGGCTGACGGCCCGGCTCAGAGCACATTCACAAACTTCCAGAAAACGCGTGAGGGTCCTTGGATTCAAATACACTGTGAATCTGTCAAAGCCAAGTGCAAAAGGTCAAGTTGTAGTGACACCATTTTATTTTCATTGTCTTATGTTCACTCTCATGCCTTACATACCAGAGCCCCTACTCAAATTCAATTAGGATTAAATTCAGAACTTCTGTTCCCTGCGGGACTGGCCCTTCTTGGTGTGGACAATGCGCTCATTGAGAGCAGCCTGACTCTTCCATTAGCAATCCTAAAAGCTATACATTATCTCCAAAGCAGTATTTTAGAATTTCAAATATGAAAACTGCTTGCTTGTAAATTCTTTAGCTGGGGCAACTGCATTTAATTGGTTTGCATTCATTAATGGGTAGATAACAGATTATAGGGTTCAAGCAACAATTCTTACTTTTTTCTGGCTAGCATTTGTGATTCTTCAGTTCCTGTTTCCTTTCATTACTAAGATCTTTCCTTTTATATTATTATTTCCTTTTTTAGTTTTTTAAAGGCAAATCAGGCATTTTTATCTGGAATGGAAAACTATTTTAGGCATAGGCATCAACACGGTTCTCCCTTTGGCCCTAGTGAACTATGTAACAGAGACTTGAAAACCATTCTTCCAGGGTAGCTGGAGTGCCCCTGACTCCGCATTCCCATAGTCACACTCTTGTGAAATCTGGTGGGTAGAAGCTGATGACGTTTTTAGCTCATGTAAAAACCTCATGATGCCTGGACTGTTATCTATGGGATTAGTGTCCCTGAAACAAAAGTCTTAGTACTGTGGTAATGACGAAGAAGCATTTTTCTTTCTTTTCTGTTTTTTGTTTTTTTTTTTTTTGAGATGGAGTTTCACTCTTGCCCAGGCTGGAGTGCAGTGGCGCTATCTCAGCTCACCGCAACCTCCGCCTCCCAGGTTCAAGCAGTTCTCCTGCCTCAGCCTCCCAAGTAGCTGGGATTATAGGCACATGCCACCATGCCTGGCTAATTTTGTATTTTTAGTAGAGATGGGTTTTCTCTGCGTTGGTCAGGCTGGTCTCGAACTCCCGAACTCAGGTGATCCGCCCACCCCGGCGTCCCAAAGTGCTGGGATTCCAGGCATGAGTCTCCGGCCTTTTTCTTTCCTTTATTATTACCATTTTAAATTTATTTTAGATATGGGGTCTCACTGTTGCTCAGGCTGGAGTGCAGTGGCATGATCATAGCTTATTGCAGCCTCGAACTCCTTGGCTCAAGCAGTCTTCCCTCCTCAGCCTCCCGAGTAGCTGGGACTACAGGCATGCGTCACCATGCCTGGCTAATTAAAGTGTATGTGTGTGTGTGTGTGTGTGTGTGTGTGTGTGTGTGTGTGTGTATTTGTAGAGATAGGAGCCTTGCTATGCTGCCCAAGCTGGGCTCCAACTCCTGGCCTCAAGCAATCCTCCTGCCCTAGCCTGTTCTTTTTGAAGCTAATGCCTGCTGTATTGGGTTTTAAAGGCTTTTGATCATCATCTTCTGTAGTGGGAGAATGACTGTGGATTCCGGGGACACTGTCTGATTTCTGCCTGCTGGGGTCCAGTCCAGCTTGACTGGAAACGGATTGACTTCTCAGTCTGAAGCTGACCCCTGGTAGGCGTGCGGAAGGGAGGAATGTTGCCCTTCAGGTGCTGAATTCCAGAGCACAAGCTGCTTGCCAACAGGGTGGCTCTGTCGCCCAAACAACAGCATTCCCAGGCTGGCTTTTCCCAGAAGAGGGAGGTGACCCGGGTAGCTCTCGCACTTTGACCCTCAGACTGGCAGCAGGGCACATTCTTCTGACTCCTACCGGAGCTGGTCTGGGCTCAGCTCCCAGCTCGCTTTCCCTCCACATCCCCAAAGGGCACACTGTCGGCTTTGCTGAAGGGGGAGCTGGAGTCCACGCTCGGGGCCTGGGAGACCACAGTGGTCAGTAGACAGGTCTGTCTGGCTCTTCTCACAGGACATGAGTGTGTGTCTCTGTGGGCGCCTCTCTCCAGGGTTGCCCAAGGGGTGACCAGCCTGCCTCAAAATCCAGGCAGCATCGCCCAGCAAGGTTTGAGGACTTGGCGTCATCAGAATGTGTGGCCATTTCAGAAAGATTGGGGATGGGAATGGGATGAAATTTGGTTGTGCTTCTTGGCTATTTGGCTCTAAACAGTGGTTTATTGGCAAAGGACAGTCTGCCTTAGAGAGCCACATGTGTGCAGGTGTCATGCGTTCAGTCCATGCTCCAAAGCCCCACAGACCAAGGGGCCTTAACTTCATTTGTGTCAAGACCCCTCGGCCCCCGAGGGGTACAAGCCCAGGACCCCTTCTCAGAACACTATGCCCAAGTGCGTGCAGTCACATACAAAGGTAACCAGCTGTCCTTAAGTACAGTCGTCTTGAGCCTTTTTAAATTATGATTGATATGTGGTTCATGGTCCACATATTAATGAATGAAGGCATGGCAGGTCTGAAGGGTCGTGGGCATCACGCTGGAGTGTCTGAGGCATCTGGCATGCGGATGGAAGCACCTGCTGGCCCTGTTGGTGATGAGTGCCCCTTACTGCCATTTCTGCAGTTTGCTGCCAATATTTGTGGTGAAAGGAAATGGTAAATTTCAGGTAGAGGGTGGTGAAAACAAAGATGATGTTTTCTCCCTCATTCAAGGTCATGGACCCTGTGAATTTGGTTTATGACCCCAGTGGTTAAGAGCCCTTGCTAGTGGTCGACACTGTCCACACACTCAGGGGAAGTTGCCCTCAGAGTGACATGGGACCATTTATAATTTAGAAGCTGCCAATGATGGGCCACTGTTGCATTTTGGTTTGCCTAAATGTGATCTTTAGAAAATTTTGAATTAGTTTTGAGTGCTTAAAACTTGGGAGATTAAAATCCACATTGTTAGCTTCTTTTTAAAAAATCAGAACCAGGCTTACTTCTCCCAGGCGAGGGATTGGAATGGGGCCTGGACACTCCCTGGGTGCCACCTCTCTCTGCGCCAGTGCCCCAGCAGCCTCATCCTTGTTCAGAGGCACTTGACCTTGGCGTTCTGAGCTCGAGAGTGGAGGCCAGTGCTGTCAGTCGTTCCCAGCTCTCCCTCCTCTTGGCCTAAGGGCATGGCCCGGGAGGCCACACATGCCCCAGGGAGGAGGGGATGAGCTGGCCTGCAGCAGGTGCTATGGGAGCTTCCAGGCCTGTCTGCAGAGGCTCCTTGGGATGGCGTCTGAGCACAGGTCTCAGTCTCATTCCTCTTCGAAAGCGTGCCCCCGGCAGGTGTGGTTGGGAGCAGGTGCTTTGTGGTTGGAAGATCTCACTTGGGGTTTGCTTGTTGGTGATTGAAACAAATGCATCACCAGGAGCGTCTGTGAAGCCCCTTCCTGCCAGCAGGGAGGGCCCATGCCATGCACAGCCTGCTCGGTCCTCGAGAGGCAGGTGGGGGCCAAGGTGCATGCTGCTGCCTCTCCCACAGCTGCTTCCTGAGAGCTCGTCCCCCCAGTGCGGCAGATGTGTCCAACGATGAAAAGCACGCCAAGGCTGGGAGGACATACCAGCAGGCGTGCTCGGCTCGGCCCTCCCTGCTGGGGGCTCTCACCTGCTGCGTGCACTGCACCTGTCCCAGGAACACCTGCCTTGGCCAGATCTGCTCCCCTTGTGGGAGTCTGTCCTCCACATCTGAGTATGCAGAAAGCTTGTGCTACAGACAGGGGTTCAGAATTCTGCCAGAAAGTTCCTAGGTAGCCCTTGAGTGGACTGGCAGGGAGCCGCCTGCTGGTGGGGAGGTGAGCGGGCCCCCTTGGGGATCTGTGCACTGTTGGTGGGATAGAAAGGTGGTCCTGGGGCAGACGTTGGGAACAGAACAGTACGGATGTGCAGGTGTTACCTGTGGGGAGTGTATTCTGACCCGGGTTGATTTGATTAGATGACTGCATTGTAAAAGTACACAGAGCTGGGGACCTTTTAATCTTCCTTTTTAGCCATCAGTTCGGGGGTCTCTGCGTTTAAATGTAGGACGGTGGCGGGTGTTCCAGTGCCCTGGCCCAGCCTCCCTCTAGCGCTGCTATGCCTGACTCCCCCACACTTCAGTTTCCTCATGGAAAGTGTGTGTGCCCACATCGACCTCGTGAGGCTGAAGTGCTGGGGGCACGGGGAGAGCAGATGCCCACACTCCAGGCACTGCAGGGGTGCATGCCAGCTGGCCCTGTTCCCCGCCAGACCCAGTGACAGACAGCACCTTGTCAGTAGCCAATGTGTTGACGTTGAGCTGTGTCCCGAGGGTTTGATCTCAACCTGGAAATGTTTTGGGAGCAGGTTCCCGGCTTGCCTGCAATTGCCCGCACCTCTGTCTGTTTTAAACCTGGAGGGCAGGCGGGGCTGCGGCACCCACAAGAAGTGCGAATGCTGGGGCCTGGCTCCTCAGGGATTCCGATTCCAGCGTGGGAGGGGAGATGTCCACTGTGTCCTAAAAATATCGTGAGCACCGCAGGGTGCTGTGTGATTCTGGGCAGATAAGGGCAGGTGTGGTTTACAACTGCTGTTATGAACTCAGAAGCCCTCCCCGCAGCACTTCCTGGGCAGGGCAGCACAGGGCAGCTGGGAGCACCCAGGGGGTGTAAAGGAGGAGGGTGAAGGGACATGGGCACACTTTGCTTCCGGAGTCTGCATTCCCGAGTCAGCTTCTATCTCAGCAAGGGCCTTGGCAGTCGCTGCTTTTTTCTGGACATCAGTTCTTGATTCCTTCCATCTCCAGCCATGGCTGGGGCCAGGACTCCTTTGGAGTTGGTGCTTGAAGGCAGGGAGGGCTGTGTGAATGCCTGAGGCCCGTTCTTCCTGAACATTCTTGGATTCTGTTTCCCATCTAGTCTGGGCACCCAACAGCTTGTTTTCTCGAGGGGCTGCCTGCTTTGGGGATGGTGCCCATGGGTGGCACATTCTCCATCAACTATGTTTAAGCATTTCATCCTGTGTGTGTTGCCCTAAAAATAAACATCCCTGTGGGACGTTCCCTTGCAGTGTGGCTGGTGGCTATGTTCTGAGATGAGAGATAACCACTCTTTCTGTCCCTCTCTTCCCACCAGGGCGGGAGCAGTTCCACGGCCTGGGCTCCATGTACTGCCGGGGGGCGGCCGCCATCATCCTCACCTATGATGTGAATCACCGGCAGAGCCTGGTGGAGCTGGAGGACCGGTTCCTGGGCCTGACAGACACAGCCAGCAAAGACTGCCTCTTTGCCATCGTGGGGAACAAAGTGGACCTCACTGAGGAGGGGGCCTTGGCGGGCCAGGAGAAGGAAGAGTGCAGTCCCAATATGGACGCTGGGGACCGTGTCTCCCCAAGGGCACCTAAGCAGGTGCAGCTGGAGGATGCGGTGGCCCTTTATAAAAAGATCCTCAAGTACAAGATGCTGGATGAGCAGGATGTGCCGGCCGCTGAGCAAATGTGCTTTGAGACCAGCGCCAAGACCGGCTACAATGTGGACCTCCTGTTTGAGACCCTCTTTGACCTGGTGGTGCCAATGATCTTACAGCAGAGAGCTGAGAGGCCGTCACACACAGTGGATATATCCAGTCATAAGCCACCCAAGAGGACCAGATCTGGGTGTTGTGCCTGACTTTCGAGGGCCTCCTGGACTCAGACTGTGCATGTTGGGAAGGGGTCTGACCAGGCAAGCTGTGATCTGAAAGGAGCAAGGAACAGCAAGGAATTATTTTCCAGAATGACACCCGCAGCAGAATGTTGGAGTGGAAATGATGGCTGGCTATGAAGAGGAGGTCAACGTGTGTGGTCTCCTCAGTCTCTGTCAGAGGGGTGGGGAGGTGGGAAACAGGAATCCTCTGCAAAGCCCAATCTGCAGAGTCGAGACCCCTGGTGCTCTCTGCCCCGCTGCCTGGCACTGGTCCTTTGCAGCCAGCCACCAACGGCCCCCTTGCCCTTGCAGAGGCAGAAGCCTGCGTCTGCACCTGCACCTCTGACCGTTTCAGCACCCTGGGTTGTTACCACGTCCTACAACTCTGACATTTCTTGTTCTCAAGCGTTTCTCTTCACTGTGAGTTGTCTTTGGTCCTCCCACTTGGTACTTGTATCTTGATGCTTTATAATCCTGACTCTCGACGTGTTCATTTATACAAAATCAGGAATAACTTTGTTTTTATACTGATTGCAGCAATGTTGGCTACATGTATTATTAAAGAGGATTTTTGGAACAACTTA
>SMC3	chr15	60643391	60689537	-
GTTATCTTGTAGCATAGCAACTTCGGATTTCACTCTACCCGGAGAGTTTCCCGCTTGGTTGAACACATTGGCCTCAGGAAGGTAGTGTCCCCCATGATTCTGTGGGGAGGGTTGTCCTGTTACTCGCCATGATGTGACAATGAGTCAGGAACTGAGAGTAGAGAGAAGGGCGTGGCCCCGGGGCCTCTCCCTTCTGGCCGCTCTGTGCAGCTGGCCCCACTGCTGGTGTGGAGGGCTTGGGTTCCATCAGCCGGCTGTTGAGAAGAAGGAGGGGAACACAGATAAGTTTCCTCATCTGGGAAGGTGGCTTAAGGATGCCTATTCTTACCACCACCCAGAGTTATTGGAGATTTCAAAAAACACAGTCATTAGGTAATAAATGTGTAAAGTACACAAAAAACAAAGTGCTGTGCAAATGCAAAGTGTCATTTTTGTAGTAAGATTGCCGTTTTAAAGCTGTGGGTGTTCTGAGTGCGTGTGTAAAAGAGCAGTGGCCTCATGGGTGCACGCTGGGCCATTACCAAGAACCTTAAGTTGTTGGTGTGCAAAGGCCTGGGCCCCAGACTGTACTGATGGATTCTGTTCACACGTGTGTGCTACTGTGCCTGTCTGGAACTTGGTGACTTGGAATGCAGAATGCACTTTCCCACTGAAACAGTGTTGCAGAAGGTGCTGACGTTCCCAGGCTAGCCCTGAAAGACCTTTTTAACATGCACTGCCTGATTATGGGATTGGTGGTGGGGAGGTGGAGGGTAGTGAGGGGCAATGTGTGTGTAGGAAGACTAAATCACTGAAATATTTTTCTGGAACTTTTTTTAGCTTTAAGGTTGACACTGAGTAAATTATTTTAATTGGAAAATTATGTCTTTGCCCCTGTTCCACTTTCTTTTTTCCACCTTCCACCTCCTTAGAGACGCTCTTCTGGCTCTTCCGTGACGCATTACAACAGCCATCCAGGCCGGTCCAGTTACGCTGCATTCCTTCCTCCTTCCCATTTCGGCGGACCTGCATCCAGCTAGAGACTAGCAGATTGAATCGATATTCATTAAGTTAGGAATGGTTGGTGGTCCTAAGAGCCTCAGCAACCGAGAGGAGTCTTGTTATTTAAAAAACAACGATACTGGGCGTGGTCGTGGGCCTGTAGTCCCAGCTGCTCAAGCTAGTGGATCTCTTGAGTCCAAGGCCAATGTGAGCAACATAGCAAGACCCAGTCTCAAAAAATAAATACATAATAATAATAAAAAACCCTCGTTCACCTAAACAGATCTATAATTTATAGAATGTAAAGCAGCAATATTCAGGCAATATTAAGGAAGATTTTTGGTAAGACTGGGGCAGCAGAGGTGCCCTTGATGGGCAAGGGCCAGGAGTGTTAACACAGTCCTGCTTAGTAATTTCTTCCCTTCTTCCAAGTCTGTCGATTATCTAAAGGTCAAGGGTTTGTCCAAAAATGTCCCTTGCATCTGCAGTGGAAGGATGTGACATGTATGTGCATTTTTACAATTGGAGGTTTGTGATTTGGAGACCGTTTAGATTTTGTAATTTCCCGCAGTGCCAACTAGACTGCCTGTGGTAAATGCCCAGGAAATATTGCTGACTCACTGACTTTGATTAGGAGCTCAGTCTTGCACTGGAGTCTCAATATTTAGCATCTTGTGTCTTTGAGCTATTAAACTATGGTATTGATTGACATTAGGCTCGCAGTCATGGCCGTTAGTTTCCTGGCTAATTTCTGATTTAAGTAGTTTTCCTGGCAAAGTAGATGTGCTTCTATAATTGCTATTGATTTTGAGGGCTGTAGGCTCTTCCTACACCACTGGGCCTAGAATCTGGCACTAATGCATTGTCTGGAGCCTTTGTTCTCACCCTTCGCTTGTGCAGAGCCTGGAGCCTGCGGAGACATTTTTCATTAAAGGAGAGCGGGATTGTCACAAAAGGAGTCTCAGGCTCTAGTGGGCTGCTTTAAACAACCATTTATTCCACAAAATATTAATTACCTACTGTGTTCCACTCATAGTTATGAGCACTAGGGATACAGCAGTGAACAAAACAGACCCCCGCCAAAAATAAAATCCCTGCTCTTTAGACCTTAAATCTGGCGGAGAGAGAAGGAAAAGAGACAAAATAAGTGAATTGTTGGATTTTAAACTTTATATTTTCCCAAATTAATACTAGTTTCTAAACTTGGTGGGAGTTCATTTCCCCTTTAATCCAGCTGTTCCACAGACCTAAACTTCACATTTTACCTACCTCGGGGAAGTTTTGCTTAAAATTATGGTGTCTTAAGCTGCCTTCCAGATTCAATTGTGAGAATTAAATAGAAATGGAATGTTCCTCTTTTTTTTCACATGAGAATCCTCTTCACTTGCCCTGGTGCCACACCCTATTCTAGTTGTAGGCCACACCAGAGGAAATTCCAGTCCTTCAAAAAAATTCTTTCCACCCATTCACTGCCTGGTATCTTTTTTCTTCTGCTGTTGCCAGAGGCAGTCCTCATCTACTTTCTCCAGGGACAGGTCAGCAGTAGGGGTCAGGAGATGCCCATATTTGTCCTTCTGGGTGGTTCTACCAGATGACTTCCAAATCTCCCTTCTAGGGTACACCCTGAAGCTGTTTTTTTTTTTCTTTTTTTTTTCTTTTGAGATGGAGCCTGGCTCTGTCACCCAGCCTGGAGTGTAGTCGCACGATCTCTCCTCACTGTAGCCTCCGCCTCCCAGGTTCAAGTGATTCTCCAGCCTCACCCTCCCGAGTAGCTGGGATTACAGGTGCCTACCACCATGCCGGGCTAATCTTTGTATTTTTAGTAGAGACAGGGTTTCATCATGTTGGCCAGGCTGGTCTGGAACTGTTGAGCTCAAGTGATCCGCCTGTCTCGGCTTCCCAAACTGCTGGGATTACAGGCGTGAGCCACTATGCCTGGCCCACCCTGAAGCTTTTAATCCAGCTGAGCTCAACTGGACAGGTCGGTAGCACCCAAGTGGCCTGAGTTTTACCCCAGGTGTGGTGTAGAAATTTCTTATTCTAGGGAGTGACTGTGTTATGGAGCCCTTTGTCCATGTCCTTTGTCTCCCTGCCACACCCAGGCTATACACTCACAGCTCAGAGGAAATCAGAGTCCTAAGGCCACTCGTACATCCTGCCTCTTTGCTGCCTTCTTGCTAGGAGTTGTAGGTTACGTTCCCATGTGGTCCTATGGACAGAGCTAGGGTCCAAGTATCCCTGACAGCACAGAGGTGGGGGGCATGGCTATATGTTGATAAGAGGCTGCCCTGAAGCGACCTGCTGGGCTTTGCTAAGATTTGCAGAAGTTGGTGATTTAAGCCTCCAACTCTGAATGCACGGAACTGGAACTGCATTCGAAATGTCCAGTCTGAGGGAGAGAGAAAATTGAGGAAGGAGAGTGTGTTGGAAAAGAAGAAAAAAAGACTTTCTAATATAGAAAGACCCAGTGTGTGTAAACCATCCCAAGATGAAATTGAATGCCTATCGTGTGCCAGGCACTGTGCTCAGACCTATGAGGAAACAGGAGGGAGTTAAGTTGGAAACCCTGTGGGCGGATAATACGGAAGACAGACTTTACACATGTAACTCTAATGTTGCACAGACACACAAAAAGCTGCAGAAGCACAGGGCAAGGAGGGGTGTGTGAGAAAGGCGGCATTTATGATTTCCTGTATCCTAAAGACTCATTCAGATGTCAGCTAATTAAGATTGAGGTTCCTGGTGGAGGGAACTTAGAAAGTGCTGAGCGTGTTTGGAGAAGAGTTAACAGTCCAGTTAACTCTTCTGTGCAGGATGCGTGTATGCATGTGTGTGTGTATAGAAGATATTTAAGGAAAGGTAGGTAAGTCCACAGTGTGGAAGGTCTTGAATGCTGACATTAGACTTTTTTCTGTAGGCGGCCAGGCCCTGTTGAAAATACAATATGTGGGCCATAAAACACTGAAATTGAGTTGCAGACTTGAAGGCCTGGATTTCCCAACCCTGAAAGTGCTTCATGCCAAGTGACATCATTCTTCCTGCCGGTCTCTTTCCACCCACTCCAACCCCAGATCAGGATACCAGCAGAGAGAGGCTGTGAGAGCATGAAGCTGCAACAAGTCAGTAGGGAGCAAACAAATATTGATTCAGATCAGGCCACAGAAGAGACAAGCTGGAGCAAGTGCTGTGTGTCCCTCCTGCTCAGTTTGATCGAGGTCACTGGGCCGAATTCCAGGAATTCTGGGGAATGAGTTGGCCCTGTGACTCAGTCATTAATCAAGACCATAAAACCAAGGAGAAGAATATCTGCTTTCAAAAAGGTTCTGATAAATAAAGATGCAGTAGGTGGGTGGAGGATGGAGTACAGTGGGAACCCCTCTCCTCACCCAGTACATTTTTTTTTTTTTTTTTTTTTAGTTTAAAATTCCAGTGTGGCCTGTAGACTGTGTGTCCAGGACTGTGTACAGTAAGAGCTTTGATGGAGAACCCAACTCTCCACACTCCCACCTCTACCCATTTTTGCTTTAAAATCTTCATTTGAATCACCAGTCCCTGATTGATTCACCATGGTTGCTAAGAATCTGTTTTGCGGTAACGCATCAACACTCCACGTTTAAACTGTGAAGTGGGTGTGTCCACAAAACTTCTGGATTAGACTCAGATTTGCCTGTGCAGACCAGCCCTGTTGCAGTATGTTTTTGTTTGTTCAGATTAACATTTGGGCTTTTTGGAACTGGTTCTTAATTTAGTTCAGTAGAATGTGTTTTTACTATTTGAAGTGTTGACTTTTAAGTTTTCTTTTGTTTGTTTGTTTTAACCTTTTTGTAAACTTTTACTCTTCTTTTTGGGAGTAAAGTTAAAACTGCTTCACTTGTCCTTTTTTTGTTTGTAACTGCACTTTCGTAGTGAAGCAATAGAATACAATAAAATCTATAGAGTTTTTTTTTTTTTAATAAGGACAAACCCTTAAATTATTAGGTTGGTACAAAAGTTAATTGTGGTTTTTGCCATTAAAAGTAATGGCAGTTATTTTTGCACCAACCTAAATAATATAGTCCTTATGTTAAATGTAAATGACTTGTTTCTCAATAACTGCACTGATTTCATTAATGATCAGCCTTGCACTGTGAGCTTTTTTAGCCAGGCATTCACAGTCTCATTTATCAGCCTTTTCAAGGCAGAAGAAACTGTTCTTTTCATTAGGGTGGGGCCAAGTGACCTGTTTTCCTACCCAAGTAGTGAATGATTTTAAACCAGTTTGAGGTGGGTATGGCTCTTATCAGTGAGTCTCCCTGTACCTCTAGTTTATTTCCTTAAACAGAAAAACGTTCTCTGATAAAGGGTCATTTTAATGATGTTGTCTAGTGACCCTGCCCTCCCTGGGAATGGAAGGCACGGCACTGATGTGTATGTAGATGTACTCATCAACAGATTGAATTTGCTGATTTTTTTTTTTTTTTCTTGTTGGAGAGTTGAAACCAGTCGGCAAGCTGGGTGAGGTTGAAGTGTTGGAAAGAGTGGTGCAAACTGCCATTTTCATGTTCTTTAGAGAAGTCTGCCAGAAAAGGAGTAGTGGTTCTGTTTTTAATGGATTTATGAGTTTTATACGGTGATGAGGAGTGAGTAGAGGTGAAATTGTCTCATACAGCATGTAGGCTTTATTTTTTATTTTCATTCAAAACAGTAAGTACACTGAAGTCAGAGTAGTTGTTTTCAGTAAGAAAATTCTGCCTCCAGAGCAAATGTTTTGGTGAATAGATAAATATGAGTACTGAGTCCCAATCATTTTGGCTCATAGGTTCCCCAGTATTTCCATAGGCAAGCTTAACTTTGCACCATTCAGAGACTTATATTTTAGGTTCCCCACAGGGCACCCCACTGGACGTGGCTCATTTTCCAGCCTGTAGTCTTGTTCTTCTGCCACCCTGGGGCATTATTCCTCTTCCCCTCTCCCCAGGCCTTCCCCCTTGCTTCTTGGCTGGAACCTCCCATGGTGATTCACCCTTCTCAGCCTAGGCAGACAGCACCTCCCTGTTAAGCCCTTAACTAATCCCGCTCTGATGGCTGTGATCTTTCTCTCTGTGTCTTAATCACTTGGAATAAAGAACCATTGTGGTGAGGTTGAAAGGGCATTGGCCCAGGAGTCTGGGGATCTGGGTTTTGGCCCTGCCTCAGCTACTTAATTCACTGGGTGACCCTGGACTAGACTCTCAGTGTGTCACAGAGGCACGAAGGGAAGAGAGCTCAAAGGTCCTGCAGGGTGGAAGTCTGCATTTCACAGTTTTATAAGTGTCTTTTGTATCCTTTAATATAGTGCAGGCTCAGCGTATGCTTGGTATGGGTTCGTTGATTAATTCCTTGCGTATTACCAGTGTTTGTAACCTACAGTAGCACTGCCAAGACTTCCTTTTCCTGCTTTCAAGGATAGCAGCACACTGACACATTCTCATTAGTCAAATATGCTATATTAAACTAATGTTTTAACAAACAGTGAATCGCAAAGCCAACTGTTCCTTCCAGCGAATAATAGATCATATGCAAAATGACTTTGCATTGCTAGGGGATTTGATGGAGTGAAGAAGCAAGCACTGTATTTTATTTCTTTTTATTTTGTTTTGTTTTTTGGACATAACCTCAAGATTTTATTGTCCTCATAATAAAACAAAAGATGATGCTTAGAACTGGATCACTTGGCCCTTTCTTTTGTTATCTCCTCCCAGTTGAAAATGTTTGCATGTCTTAACAGCCAGCATTTTCTTAGATCTGCAGATGGGGTCAGCACACTCAAGCCTCAGCACAACCTCCTTTGTAATTTTACCCGTTTTCCAGAAAATTGCCTTAGTCTACCCACCATAGTCACTCTGCTTCTTGTCATAACGCCGCTTTCCCTGGGCATACAGGGAGTCCTGGTATTGTGCCGTTTTGTGGGGTTGGTGCTTGCCACACTTCTTACAGAAAGCCCAGTGGGTTTTAGGAATGTTCACCATGTTTTCCGGAATGCTATCGGCATGGGAGGAAAGTGGCCATATTTTATTTCTAGGGTGAAAATGTTTGCCATTAAACTCACATGAAGTAGGAAATATTTATATGGATACAAAAGGCACCTGCATGGGATAATGTCAAATTTCATAGATACTGCTTTGTGGTAAGTGTGACTTTGTGGTTATTGTGATGTTTGTGTTTTGTTTTTTTTTTCTGCAAAATGGTTATACATAGTATAAATGTTATGCAAAATAGCAACTCATTGTTTTCAAGTTGATTTAGCACCTGCATTATGTAAAGATAATCTGAAATCTGTAGGGGGACTGGGACTATGTAGGGAAGATGAGGTCAACCATATACTTTCTACTGCTTTGAATTGTACCTATGCATTCACCATTTGAATACTTGGCACGTGTAGGGCACTTAAAACATTCTGCCGAATGGATGAATGAAGTGGTATCAAAAAGTGCCCTGGCAGTGAAAGGCAAGATAGAGTTCTGTAGAGTAGGGGTCGTGGTGACCCTGTTGGAGCAGATACTGAAGTAGTGGTGAGTGCGGAGAGGCAAGTCACATTTTGGCCCTAGTCAACTGTAGCTGAGGAGTAAACAGAGGGAACTGTTTACTGTTTACAGGATTCTGATGCTCATCTTTGAAGGCTGGGCTCTGCTGGAGGACTGATTTTGAATGATGTCAAATGATTTTGACAAGATTAAATGGGGAGATTTAGTTGGTGGTGGCATGCAGGACTGATTTGATGAAAGAGCAGCACAGTTATGAATGGTGAAACCGAAAGGAAGATTTGTGGGGCTTTTAACAGTCTCCTCAAGGTGTTGTGGCTGTGGGAGAAGAATTAACATGAATGGAGAGTGTAAAGAAGCCTATCAGATTGTCTTTGATCTGCACAGTACTGGGGAGTCCCATGTGGGACACGGGTAGGCAGCAGTCTACAAAGCTCAGAGCTGGAAAGACAACTTGAAAGAACAACACAATGAAAAGTTACCGTGCCTCTAGTTGAGATTTTCTAAACATCGGAACCAATGTGAGGTGTCTGATTTCATAAACAAGTGGAATTTAATCTATACTCTCTAAGTGGAAACAACTCTGTTTGCAACTCTGACTTGCTAGTTCCCTGGTTTTGCTTTTGTTTTACGTTTGGCATTTTTTATTTCTTGCCTGTTTATGGTAGAGACTAGAATTCTGCACAGCAGATGACAACAGTTTATCCCCTGCTGCAGACCTGGTCCAGTTCTGACTGAGTCCAGGGGTGATAGTTAAGGCCAGGGCTTGGGTGGTTTGATGTCCATCCTAGGAGTTTCACCTCTGCTTCGGTAATTCTCGGGCTGAGGGATACTGATGAGACCCTCTAGAATGTTTCTTGGTCCATGTTGAAGTTAGAGATTTCTTGCTCTGTCAAGAAGACTGTCAGCCTGGGCAAGGTAACGCGACATTATCTCTACTGGAAAAAAAAAAGCCAGGTGTAGTGGCACACGCCTGTAGTCCCAGCTACTTGGGAGGCTGAGGCAGGAGGATCTCTTGAGTCCTGGAGATCAAGGCTGCAGTGAGCTATGATTGCACCACTGCACTCCAGCCTGGGTAACAGAGAGAGAAACCCTGTCTCAGACAAAAAAAAAAAAAAAAAAGGTCTAGGTGTGGTGGCTAACCCCTGTAATCTCAGTGCTTTGGTAGGCTAAGGCGGAGGGATTGCTTGAGCCCAGGAATTCAAGACCAGCCTGGGCAACACAGTGGGACCTTGTCTCTACTGAAACATTAAAAAAAAAAGGAAAAAAAATGGAAAAAGGAAAAAGGAAATTAAATGGAAATAAGATATATTCAACATATCATAGTTGTAATTGTAATATATGATCAATATATAAATTATTGGGCTGGACACAGTGGTTTATGCCCGTAATCTCAGTGCTTGGATCACTTGAGGCTAGGAGTTCGAGACCAGCCTGGGCAACATAGCAAGACCCTGCCTTTACCAAGAAAGAAATTATAAATGAGAAATTTTATATAATTTTTTCATACTATGTCTTCAAAATTCAGAATGTCCTTTACACTTATAGCACATCTCAGTTTGAACTGACCACATTTCAGATGCTTTGTAGCCACATGAGGCTGGTGGCTACTGTATTGGACGGTTCTGCTACAGAGCAAGACTATTCTAAATTGTCTTTTTTTTTTTTTGAGACGGAGTTTTGCTCTTGTTGCCCAGGCTGGAGTGCAGTGGTGTGATCTTGGCTCACTGCTACCTCTGCCTTCTGGTTTCAAGCTATTCTCCTGTCTCAGCCTCCCGAGTAGTTGGGATTACAGGCGCCCGCCCCCACGCCCAGCTAATTTTTGTATTTTTAGTAGAGATGGGGTTTCACCATGTTGGCCAGGCTGGTCTCTATCTCCTGACCTCGTGATCTGCCTGCCTCGGCCTCCCACAGTGCTGGGATTACAGGTGTGAGCCACCGCACCCGGCCGATTGTCTTCATTTTTAGGAAAGTTTTAGGTTCATGGCAAAGTTGAATAGAAAATACAAAGAATGCCCATGTTCCCCTGTTCCCACATACGCATAGCTTCCACTGTCAACATCCCGTATCAGGGTGGTACATTTGTTAGAACTGATGAACCTACATTGACACATCGTTACCACTCAAAGTCCATCGTTTACATTAGCATTCACTGTTGGTGTTGTACATAGATGCATCCACCATTACAATATCAGATAGAATCATTTCATTGCCTTAATAATCCCCTCCCCTGAATCCCTGATCTTTTTGCTGTCCCCATAATTTTGCCTTTTCCAGAATGGTATGAAGTTGGAACTATACACTGTATTACCTTTTCAGTTGGCTTCTTTCACTCAGCAATGTGCAATTTAGGTTCCTCTGTGTCTTTTCATGGCTTGATGGCTCATTTCTTTTCAGTGCTGAATAATATTCCATGTCTGAATGTACCACAGTTTATTTCTAGAGCAATACTTTTTACAAACCAGAATTATACCCCAACGGTGGGACAAATTGGGGTGGGGAGGCTGTCTGAGAGTTGTGAGTGTGGGGGAAGTGGAAGGTCTTTGACTGACTTTTCGCTGTGCATAAAAAGCTTCTGTGAGCATCAAGAAGAGAGTAGTGGTCTGGGGGAGAGCCCAGGATGAGAATCTTGCAAAAATACATCCTTCACCACAACTAAAGGCGAATCCTCTCCTCTTACATTTCCCCACTTTCTTCCCACACCAGGCCTGGGATCTGCTTAGTCCAAAATGTTCCTATAAGTTAGCAAATATCTATGTCACATACTCTCGCCAAACCAGTTTTATGAAAATATTTAGACTAAACAAAGTGAAGAGAATAGAAAGCTGTATTTGCATGTGTGCAGTTTCCTTGATCAAAGAATATTAAGCAAAAAGAGACCAAAGCAGGAGTCACTGCAATTTAAATGTCGTTCCTGTCTATTTCAGGACGCAGCTCTACTCTGTTTTCTTTATTCTTGGGGTGATTATGTTGATGACCTGTCTTGTCTCTGTTGAGATAAATTTACCACCAATTGAGCACTCCTTATTGGCAGGGATTGGGTGTATCAATTCCGAGAACTGTATGATTGCAAAGGTGGAAAGCCAATTCATCAGGCTATTGTTTTGCTGCCCCATTAAGTATATTAACTGGAAGATGACTTCATTTCAACCATTTCAAATCTTAAATACAACAGATTCAGTCCTTTATGGAATGAGTTAAGGTCAGAAAATCTGTCCATCGTCTTTCTCATAAATACTTTAATATCTTCCAAGTATCATTGGACTAAGAAAGTAATTATGGGTAATAATAAAGATTCCAATTAAGAATTAGGGCAACATGAAAATGCTACTAATTTCGATTCACATCGTAGCTTTCAGGTCCTTCTCAATATGTTTAATTACTTGTGAGAAATACAGAAGTAGTGGCTGGTTCGGCAAGCCCATCACCTTTTATGAGAAGTAGAAGACTCAGTTTTATCCTGTCTGAACAGGTTGCATTAGCCATGGGGAACATTTTGTTTTTGCATTCACACATCAGTCTCCCCAGGTTCTGTTTACACAGAGGAAGAGAAAGACTGGCTAGTTTAGTAGTCCATCCCAACCCAAGGCAGACCATCTCTGAGGTTTAGTTTTTACAGTCGTAAGATGGGAATTGCATCTGTTTGCAAAAACTACTCCAATATCGTCAGATGAAATGGTCCAAGGAGTAGAAATTAGCATAATGAATCGCTGTGCTTCAGAGTAAAGGAGAGCCTCTTCATAAAGACTTTTTGTTGTACTTTTTTTCCAGCTTCCTTCAAAATGTCTACTGTTCACGAAATCCTGTGCAAGCTCAGCTTGGAGGGTGATGTAAGTATATCACTTTCACTTTATATAATTTTTGCAAGTTGGACATCTCTCTGGATAACCATATTACTCTCTATCCTTGTACATCTAAGGAAGATGGGGACAATTCAGACAGTCATCATTTGGTTCTCCTCTTTCTTAATACTTCAGCTGTTCCTAGTAGTTCAATTTGAAGGAAATATCATGGCACTGGAAACTTTTCTTGGCCTCACATTAAAATTGGACAGAATTAGTGACACTGGAATGGCTGGAATTTTATTCTGCCATACTTAGCATGTCATTGGTAATAACTGTTATGATGGTACATGACTTTTAATGTCATGTCCTGGGATTTTATTACTGGTTGGCATAAGCCACAGCCATATCAAAACTAATTCTGCATCTTTTGGATTTCTTACAGTGTCCAGGAAGTTATTCCAGATGAAGACTTATACTTTTATTTTATTTATTAATTTATTCATTTTTTGAGATGGAGTCTCACTCTGTTGCCAGGCTGGAGTGCAGTGGCGTGATCTCGGCTCACTGCAACCTCCACCTCCTGGGTTCAAGCAATTCTCCTGCCTCAGCCTCCCCAGTAGCTGGGACTACAGGTGTGCACCACTACACCCAGCTAATTTTTGTATTTTTAGTTGAGACTGGGTTTCACCATGTTGGCCAGGATGGTTTTGATCTCTTGACTTCGTGATCTGCCTGCCTTGGCCTCCCAAAGTGCTGGGATTACAGGTGGGAGCCACCATGCCTGGCTCGAGGACCTATACTTTAAAAAATTTCACACCTGGAAAATATTTTCTCTAAAAAAGCTAGGATATTTCTTTTAAAAAACCAAGAATATAATGAAATTATTGTAATTCATCTGTTTCCTTTTTTTCTGTGGCTATTAGGGAATTTAGAACTAAACTGAATTTTCTTTCATAGGAAATATGTGAACCTAGAAATTCTGTTGCATTTGTTTCTTTTTTTTACAAATAAAAAATTTAAGCTATATGTGAAGTTAAAATTATTTCAAATACTTTTAGAATCAAGTGGAATATAAATTATGAATATGTAAAATAGCTAATGGTACTATACATCTTCCAGGTCATCCTGGCAGAAATGGCTTTTACGCAGACTCAGCACTGATACTGGTTTGTAGCCATATCCGACAGATCTTTCAAAATATTCTTTGATTGAAATTAAAATGCAATGAATCACTCAACAGAGGGTTGACAGTGACTTGGGTCACATGGTGCAAGACCCTCTGTATTGTTCATGGTACTTGCCATCAAAATGTTCAAATTAATGGAGCCTGTGAAAGCACAGGTTGTATGGAGTATAAAGCCTATAGAGTTTTTTTAAAATCTTTTTTCTTCTTGAAACGTGTGCATGCTGTTTTTGGGAACAATACAAACTGCATGTTGAAGTCAGACAAATTCAGGTGCTAAATAATTTGTTTCTCTAATGGACTTAGATTGTATTTGCTATCAGGTTTTATAAGAGGGCTTTTTGTGTAGCCTCTGAAGTTACTCTAGTATATTTCTTATGTGTGGAGAGGTGGGGCAGAAATAGAAAATGTCACATGTTCCCCATTATTTTAAGGAAAGAAAAGATAACTTTGTCTCACTAATTTCATTTCAGACAAGTGGATTTTATAGGTAATAGGTTCAATTCTCGATTTAATTTCATTTCCAGAGACACTATAAAATGACACAAAACTTTTCCCCCTCACTGTTGTTTTTGGAACAAGACGACATATCTCCTGGTAAATGCAGTCATACATGATATGGCTCAATGCCTGGACTGCCTGCCTTGTAAATAACCGATGGCACTCTTAATAAATGGGAAAATGTTTTTCCTTAGATTTCATCCACATTTTATAGCTACCATAGCAAACACACTGAGTATTTCAAAATAGCACTTTGCCTTTTTCCTGAATGTGTGCTCCATGTCATCAAGTTCATCTTACTGGAAAGTTTAAGTGGTGAAATTAGATGGAACATACTTTGATAATGCATTGCATGTCAGGTTATAAATATGAACTGGATTTAATATTTGGCCAAGATAGTCCTCACAAGTGCGTTTGGAAACATTTGTCAAATGCTGAACTTAGATTTCTGGCCTCTCCTGGGAGTCATCTAGATATAGGAAGGCATCTTAGATGCTCACCTATACAGTCTCAGTGCTAATAAAATGGAATGGCGTGGGTGCTGGGTGGTTTATAATGTGATGCCTGTGGGTGGAGAAGTAACTCACGGATCTTGGCCTTTTCACTCTTCACAGAAACTGCGCCAAGGCCAAGTCATCACATTATACGGGCATTATGTGCTGGGGGGGTTGGGGTGGGTTGCAGGATGGGAGCCTTGATGATGAGGATGGGCAGTGATGCTGCCTCCACCAGCCATCAGCCAACCACAACCACAATGTACATCCTCTTTGTCTGCCCTTAGCTTTGGGACTGGGTAGCAGGGAGAGGGAAAACTATAAGAGCATTTCAAAGAAGGAGGGAAGTTAATACCTTGAAAGGAGAACTGACGTAGAAGCACTCCATTGTCCTTACCTCAATCTGGAATGGGAGATTCCCATCTGTCAGATCAGGAAGGATAATGAGCTTTGAAAAGCACTGAAAGGCTGGGCGTGAGCCACCACGCCTGTAATCCCAGCACTTTGGGAGGCCAAGATGGGAGGATCACTAGAGCCCAGGAGTTCAAGAGCAGCCTGGGCAACACGGCGAAATCCTGTCTCTACAAAAAATATGAAAAAATTAGCCCGGTGTGGTGGCAGGTGCCTGTAATCCCAGATACTCAGGAGGCTGATGTGGGAGGATCATCTGAGCCCAGGAGGTTGAGGCTGCACTGAGCCATGATCACACCATTGCATTCCAGCATGGGCAACAGAGTGAGACCCTACCTAAGAAAAGAAAGAAAAGAAAAGAAAAGCATTGGGAAAGGAAGAGGGTATGGTTTAGAAGGCAATAAGAAATCTTAGGAAGAGTGGAGGGTGGTAGGCACAAGGGATGGTATTAATAAAGGCAGAGGGAAGGATACAGAGGAGAGGGGGGGAAACACAAGGAGGATGTGGGCCGTCTGGCCAGACCACCTTGGTGCCACAGTGGTGACCAAAGTAAAGAGGTGGGAGAAGCTGCTTCCCTCATTTATCTGAATTGTAAGCTCAGCAACACTGGCCCAGTAGAAATTCATGTACCTGTAGCAGAAACTTAGCTAAACACCCTTGTCCTTGAGGCATTTCCACATTTTCAGCTTATTTCGAATTGTTGCCAGCCCAGTTTAATGGTCTTCAGAGCCATCCTGAGTAAATGCTGGCTTCAGGTCTCCAGCTTTGCATTGTCTACTTTTGATCTCTCACTAAAAGTAAGATGAGAAGTTGAAATTGAGACAGCATATTCTAAACTAGCTGAGCCTTTGAAGAATTCTTATTAGAAAAAATGAAATTGCTTGCGTGAAGTGTGATGGTGTGTTAATACCTACCTAGTTACCTAGTATGAGAATGATCTGAATTGTTAAAAGAAACAATAGGAAAACATATTAGGCATTGTTATTTCAACAAGAGGATTTTAAATGTGTGTCATTTGAGTATGTTTATCTTTTAACCTCAGCACTCTACACCCCCAAGTGCATATGGGTCTGTCAAAGCCTATACTAACTTTGATGCTGAGCGGGATGCTTTGAACATTGAAACAGCCATCAAGACCAAAGGTAGGTGATACATTTGTCCTCTTCTTGTCAGGGTCTTACTGAGACATTTTTGGTTGTCTCTTTATTCTCCCTCAAATCGCCATACGTTGGCGATTTGAAATTGTCATCGAGCTTTAATGGAGTAGATCCAGACCTAGCTCAACCCATGCCTCCTTTCCTTCCTTCCCTCCTTCCTTTCTTTCTTTTTCCTTTTCTCCTTCCCTCCCTTCTCCCTTTCTTCCTTCTCTCCCTCTTTCTCTTTCTCCCTTCTTCCTGCTCTTCCTTCCTTCCTCCCTCCCTCCCTCCCTCCCCTCCCTTCTTTCCTTTCCTCCCTCCCTTCCATTCTTTCCTCCCCCACCCCCCGTTTCTTCTCTTTGGAGAGATGTACAGCATGAGATAGTATTTTAACCAAGTAATGGTTAAAAGGAATCAGTCTGGGAGCCGGATCTGGTCCTAGGGGTATGCTTTTGGGTGCAGCTCTTCACTTTGAGGCTTCAGTCCCTCTTCTGCAAGGAAGAAGTTGGTCATAGTGGTCCCTAAGGGCATTTTTTGTTCCAAGTCCCCTTTAATTTAATTACATTTGCTGGGAAAATCTTACTGCATTGCTCTTAGATTGATCTAGAGAGTGAAAAATTCAGACTTTTTTTGTTTTTTTTAAACCCCGGTAAGTTCTGCTGCTCCTTAGGCCTGGAGCTGGAATTAGAAGAGCTGTCAGAATGAGTGTATTTCCTCAAGTTCTAGGATGAGTAAGAGAAGACCAGGAGGCGTAAAAGCCTTCCTCTTGAAATAAAGCAAATAAAGTGCTAACTGGTTAGGGTTGAGCAAGAGCTTCTTATGGTCATTATATTGTTTTCTGGGTCTACAAAATAGGATGTTCAGACTTTCTGGGCTTATATTAATTAAGCAATCCTTGGGGTTGTCCCATCCCCTGAATCCCTGAAAAATATTGCAGCTCTCGTGGTGACTTTTGTGATTCTCCACTTTTCCCCCCTTGGATAAAGCACTTCCTTTCACCATGAGGCCAGATTGGGATGCAGACGTGACCCAGCACAATTAGAGCTGCTGCTGGTTCGTGCCCCTGGTGAAGAGCCATGTCACATTTTTCTCTTCTATGTACAGCGTTTTAACTTACTGACACACTTATATAGTTCACATACGGTTCGTTGAAAGACTGAGAAACCTCAACCAGGCTGACCTGGGAACCTATAACTAGGATGACGTCCTGGTTTATGCCTGCGTATTTACTAATAGTGCACCTTTCACTCTCAGAACTGTCTTATTTTGGAGGATACATTACATGGTCACCTTTCCTAAAACCATGTAGAATCTGGTGACCTTGTTTCCAGAGACAGGAAGTAGAGTAGAAAAACCCGCTTAACGTTCTATGGTTCTAACAAGATGTGAGGATTTATTTGCATCATCTGCCTTGGGGAAGCCTTATGTTCTGCAGTTGCTGTGGACCACCCCCCAGATGACTGTCTGCACAGCTGAGGGCAGAATAATGAAGCATCCAAATTAGACCTTTAAAAAAAAAATCTTTTTTTTTTTTTTTTTTTTTGAGATGGAGTTTCACTCTTGTTGCCCAGGCTGGAGTGCAAGGGCATCATCTCAGCTCACTGCAACCTCCACCTCCCGGGCTCAAGTGATTCTTCTGCCTCAGCCTCCCTAATAGCTGGGATTACAGGCACACACCACCATGCCCAGCTAATTTTCTGTTTTTAGTAGAGACAGGGTTTCTCCATGTTGGTCAGCCTGGTCTCGAACTCCCTCACCTCTGGTGATCCGCCCGCCTTGGCCTCCCAAAGTGCTGGGAGTACAGGTATGAGCCGTCGCACCCAGCCCAATCTTTTTTCTTTTTTTTTTTTTTTTGGTGCATTTAAATGACCATTCTTGCCAAAAGTTACTACTCAGAAAATTAAACTAAAATCTGCAGGGCTTATTTCACTACAGCCAGTTCCAGTCAGTGGAGCATAGTGGATGAGAGCGTATGTGAGCCCAGGTTCAAATGCTGGCTCCACAACTCACTCATTAGCCACCCGACTTGGGGAAAACACGGAACTTTGCTAAGACTGAGTTTCCTTGCCTATAAAGGGGTGCTAATCAAAGTTCCCACCTCACGGGATTGTTGTAAAGTATGAAGCATTTAGCACGATGCCTGGCATATAGATGGTACTCAAAATATGTTACCTTAAAACACACACACGTACAAGCACATGCACACACACATGCACATACACATCCATGTGGTTTGCTTTCCTAAAACCCATCCTATTTCACTATTTGGATGTGCCTAGATTCATGTGGTTTCCCAGCATGTCATTGCAGCAGCCCTAAGTTTAGCAGTTAACTCATCTAGCAAAGATGGTGCTTTTCACAAGCATGGGACAAAGACTTCTTTTGTCCCTGCGTGAGAAAGCACTTAGTGCACTGGAATGTAAAGATTGCGCAAATGAACTCTGGTCACAGCTGAAACTCTCATGGTAATAAAAATACCTTCAGGCCTTTTGGAGTTAGTAGAAAAATACTGTAGTTTTTAGACAGAAACGTCTGGAGGGCTAAGATTTAGATTCCGACATTCCAGTTTGATCAAAAGCAGCTGACATTATCATCATTGCAACTATTTATAAAATGCTCGTTGTGGGCAGATACTGCACCAGGCACTTCAGGAACATTCATCTTAGATGAACTTCAAAGTAACCTCTGATGTAGTGTTCTGTCATCCCCAGGTCTTGGATGATACAAGTCAGGATTAGTATGCCTGAGGTCTTTTGGCCTTGGATCAAACTGGGATTTGAACACACCTCTGTCCACCCCTAGGCCTGTGTTCTTAGGCACCATAATGTTGTAGCACTCACCTGTGAGGAATGGATTTTTTTCATTGCCTTGGATTTTTTTCATTGCCTTGAATTATTTTCAGATATGAAAAACATTGTTCATCTGTGGTCTTACTGACTTCTGTTAAGTCTCATATTTGTGGTCTAGCTTTAGATTCTCCATCTCCTTTTTTTTCCCCCAGACTTAATGTTCAGTGAGTTTCACTTAGGTCCACTTTTTATTTATTTTATTTTTATTCATTTATTTTTTTGAGATGGAGTTTCGCTGTGTCACCCAGGCTGGAGTGCAGTGGTGTGATCTTGGCTCACTGCAACCTCTGCCTCCTGGGTTCAAGCAGTTCTCTGCCTCAGCCTCCCGAGTAGCTGGGATTACAGGTGTGCGCCACCACACCTGGTTAATTTTTGTATTTTTAGTAGAGACGGGGTTTCACCATCTTGGGCAGGCTGGTCTTGAACTCCTGACCTCGTGATCCACCCGCTTTGGCCTCCCAAAGTGCTGGGATTATAGCCGTGAGCCACCGCGCCTGGCCTATTTATTTATTTACTTATTTATATATATATTGTAAGACAGAGTCTTGCTGTGTCACCAGGCTGGAGTGCAGTGGCACAATCTCGGCTCACTGCAACCTCTGCTTCCTGGGTTCAAGCTATTCTCATGCCTCAGCCTCCCAAGTAGTTGGGACTATAGGCGTGTGCCACCATGCCTGGCTAATTTTTGTATTTTTAGTAGAGACGGGGTTTTGCCATCTTGGCCAGGCTGCTCTCGAACTCCTGGCCTCAAGTGATCCGCTGACCTCAGCCTCCCAAAGTGCTGGGATTACAGGTATGAGACACCGCACCCAGCCTACTTATTTTTGATGCTTAGTGATTTTAGAGAGTAAGTAGGTTTTGCAAGTCCATTGGTCCTTTAAAATAATTTCTAGATTGTTGGCATTATTAAAACCCTAAATCCTTTTAGGAACTATTGCGAAGAAAGAATATGATATTCGTAAGAGCTCAGTGCTAATATTAGCATTGGTTATGGTAGTGAAAGACCAGATAAATCTTTTAGTTGGGAAGTATGTCTTGAGGTATACTTCCTTATAATCATTAAGTAAATAAGTAAAACTATATTACATAGATAATGTGTAACTCTCTGTATTACATAGAATGTCTGCAGAATGTAGATAGGAAAAATAAAGTTTGTCAATAATTTTCAACATCTTTATTGAGATACAGTTAATCTGCCATACGATTTGCCTATATAAAGTGTACATTTCAGTGTGTTTAGTAGTGTATTTGCAGAGTTGTGCAGTCATCACCACAGTAACTTCCCTAACACTCATTTTAACATCCATTCACCTTAAATGTGTCAGTTGCATCAAGAAATAGAAATGGGATGGTATATGCTATGTGATCACAACCACAACCATTTTTTTTTTCTTTTTGAGGCGGAGTCTCACTCTGTTGCCCAGGCTGGGGTGCAGTGGCATGATCTTGACTCACTGCAACCTCTGCCTCCTGGCAGAACCCTCCTGGGTTCAAGCAATTCTCCTGTTTCAGCCTCTTGAGTAGCTGGGACCACAGGCATGCACCACCACACCTGGCTAATTTTTGTATTTTTAGTAGAGACAGGGTTTAACCATGTTGGCCAGGCTCGTCTCGCACTCCTGACCTCATGTGATCCACCTGTCTTGGCCTCCGAAAGTGCTGGGATTACAGGTGTGAAATCATAGGCCTGGCCTATGATTTCTTTTAATCAAAAAAGAAAAAATAAAAGGCATTAGCAATGGAAACAGACGTACGTCACTTCATGGTCCTTCCTTTACTGCACTGTGTAGATATTATGGTTTTTACAAATTGAAGATTTGTGGCAATGCTATTCACTTTGTCTCTGTGCCAGCATTTTTTAGAAATAAAAGTATTTTTTAAATTTAGTTATGTGTTTTTTAGACATAATGCTATTACACACTTAATATAATATAATCACACTTTTATATGCATTGGGAAACCAAATTGTGTGACTTGCATTATTGCTATATTTGCTTTATTGTGATGGTCTGGAACCGAACCAGTAGTATCTCCGAGGTATGCCTGTATATGGAATTGTGGGCAATTGCTCCTTTTCCTTTCTTGGGCTTTCAGTATATTCTGTATTTCTGTATTTTGCAAATTTTCTATGATGACTTGTATTACTTTCATAGTGGAAGGCAGTAAACTTAATTAAAAACAAAAATGAAGTCATTAGTTGGAAAGGATAACAACCCTTTTGTTCCTTCCTCCTTCTCCTTGATATTATTAGATACTGGATAACTAAAACCACTTAAAAATGAGCTAATTAAGATCTTACCTTCTTTTTTTAGAATGCCTTTTGCCTTAAGTGTAATTAAGAAGCTTACACCACACCTTGGCCCCACTCCCACCTCTAACCCTTCATCGGGAAGAGACAATACTAAGTAGTTGGTGTTTCCTTGACATCAAAGGACACGGTATAAACCTCAAGTATTGATAGAAACAAAAGCCAGAGGACCATGTGACGATGACTGGCCCTCTTTCTCTCCTAGACGGGGGTAGCCGTGTGTACACACGTGTGTGTGAGTGTGCCGGGACGCTACCCACTCCATGTAATGTTCCATTGATTTCCCTGTGGTCTGTGTGCTCTCAGGAAGAAGAGCTGGGAGCAGGCCACCTTGGAGGAGGCTTAATCAGCTGCTGTCGAGTACACGGATGGTGCACAGGAGCAGGCCTGGAGTGGGATGATGGCGAGGAGGGTAGAGCTGGTCAGAGACCTGTTTGGGGGCACTGCTTGCCATGGCCAGGGCATGGCTGCAGGAGTCACGAAGGCTGTTCTCACAGACGAACTGTCAGTCACACCTGCTCTTCTTGGTGTGAGCTAAAGCTCCTCACTTGCAGCCCTCTGTTAGAGGAGAGAGGCTACTTTTCCCAGCCAGTCTGCCTCCTGGCACCCTCGAGAGAATATATTCCTAATTGCTGTGCTCAACTGAATGAATATACCTCCAGGTGTGCAGACAAAACCAAAAATACCTGTCCTGGCTCACTTTCCAGTGCTTGGGAGGCAGCTCTTATTCACCCCTTCCCCTAACTCTTGTCACCCCTCTCCTGTGAGCTGTTATGGCATCTGTCGTCGTCGTCTTCTTTTTTTTTTTTTGAGACAGAGTTTTGCTCTTGTTGCCCAGGCTGGAGTGCAATGCACAATGTCGGCTCACTGCAACCTCGCCTCCCGGGTTCAAGCGATTCTCCTACCTCAGCCTCCCGAGTAGCTGGGATTACAGGCATGTGCCACCATGCCCGGCTAATTTTTTTTTGCATTTTTAGTAGAGATGGTGTTTCTCCATGTTGGTCAGGCTGGTCTTGAGCTCCTGACCTCAGGTGATCCGCCTGCCTCAGCCTCCCAAAGTGCTGGGATTACGGGTGTGAGCCACTGCGCCTGGCCTATGGCATCTGTCTTCTAAGGGACCTCCCTGCTTCAGCCTTTACAGAGTATCTTTCTAGCCTCGTCTCTGGCTCTGTTCACGGCCCTCTACAGAGCATGCCTCTGCCTTTGTTCTTTGAGGAGCGTGTAGCCTCCTTCCTCCCCACCTCAAACATCTGCGCAGTTCCCATTTACCTCTCAGCCTGGGCCAGTGCACAGCATCAACAAGCTTTCTCTGAGAAGGCAGAACCAGCTATTTCTTGGTCTGTGTTCTCATCATACTCTACATACTCGTTTATTGTGCTTATGAGAAGGGGGGAGAAGCACAATACTGCTAAAATCAAAATAAGTCTGCTTTGTTTCTAGTTTGAAGGGATCTCAGTATTTTTTGCCTGTGCTGCCTAAACCAAATGCAGGATTGTTTTATGTATGCTCCGTCCTGAGGTAGACTATGCAACGACTTACCTTAATTTATGTCTGGTTAGAAACTGAGTACAGTCATGCAAAAGTAGTAATACTGCTTAATTAACAAGAGGTTGCTGAGACTTAATCTGTAGGAGTCTCTTGGTTTAGATTGGCCTTGGGTTAAATATATACGATGGCGTGTACAACACAGCTGTGAATGGTTTACCATATGGGTCCAAATAACTAGAAAGGAGAGTCAGCTAAATTAGAAAAGGATGAATCGAGACTCCAGAAAATAGACTGTAATTAGCAGCAGCACAACCCCAGAGTTAGTGTAAGTGCCAATAAACTGGTACAGCTTTGGTCTCTCTCTGGAAGGGGAGGGTAATGAATTACCCTATTATTATTGCCAGTTTTGATTTTAGCAGTATTTGTGTTCTCCGGAAGGGATGCAAAAGTGGGTGATTTTTCTCCCCCCTTTCTCAGAAGCGCAAGTATAGAAGCATAACTGCACGAAGTTTTGCACTTATTTTTTTCTTATACTTTTAAAATAGAACTGCTTAAGATTTCTGTGGCCAAAAGACTAACATCCCATGCCACTGCAGAACAAGCCAGGATGGATATTTTTGGTTTCACCTGCACGCCAGGTATATTCATTTGGCTGAGCAGAACAATTAGAAATATATTCTCTTGAGGGCGCCAAGAGGCAGACTGGCTGGGAAAAGTAGCCTCTCTCCTCTAACGGAGGGCTGCAAGTGAGGAGCTAAACCAACAAGAGCAGGTCTGAGTGTGAGCTCTTCTGTGACTCACGTAGCCCAGGGCCTTCTCACCCTCCTGGAAGGGAACGGGAGGGAACGGACCCTTCCCAGTTGCTGAGGCCTTTCTCTCTGTGTTCAAGTTTACTTTAGACTGACTTCTCATCTTACAGCAGTGCTGGGAACAAAGAGGCCAGTGCTGAGTCACAGCCACCCTGTGACTCTGCCAGCACAGATTTTCTTTGTAGTGATATTTGTCTATGTATCTATGTAGGTGCCAGACCTGAGCCACGTAGCTATCAAACACTGGAAAAGGAGTCCTTGGTGCCTTTCTAATTGTAAGCATCAGCTTTCATCACCTGCCTCTCTTCAGCTCTTTCTTTTTTTAAAAAACAGTTAGCTCTTTTCCCTGAGGAAATCCAAATACCAGTTTCACCCAGGGACAATGGCAGTAACCAGATTCTAATCTGGTGTCAGCAATGCCAAGAAAATTCTCCAATATCAAGTGAGTTAAGGGTGGCTGCGTTGGTTTCTCTCGCATCTGTTCACATTTTTTAATTTTCTGTCCCATGAGGCTGACGGAGTAGCAGAGCACAATACAGGGCTTGCATTTTATGCATGTTCCTTCACTGACGATTTGATTTGAATCTTGAGCAGTGGTGTACTTTGTGTTTTCCTGCTGGTCTTGTAGCTTGTTTCAGAAATATAATTCTGCATGGAAGGCAGACAAGGTTCTAGATTATTAAAGCAGCCGGTGAGATTACCAAGTCGATGATACCTTAAATCCTTTCTAAGGAACTCAGCTGAAGTGAGATCAAAGCAGAATGGAAATAGAAGAAATCTGATTTTTGGACCAAAACCACTTCTTAGGCACTTAGCTAAACTACACTTTCCCCGAGTTGAGACTGTGTGCCCCAGCTGTGCCAGGCTTGGGAGAGGCACCCAACTCCCCTGCCTCATTTCACCCTGTGCAATGCCTACTTTCTCTCCCATCTCTTGGCAGCTGCCAGAGTTTGTCATGTAACTGGACTACTCATCCATGTGTGCCAATGGCAAAAATGTTCTCTATCTTTCTTTGCCCCATATTTCACAGGCAGAAATTCAAATGCAGGCAGGGGCCAGGCTTGTGACAGAGAAGCTGAATGAAGGCAGTAGATGTGTTTCTAGTCGTTAACTCAGCCAGTCTTTTCTGCATCCTGGTAAAATAAGTATTATCATTATCTCTGTTCTATAGGGGTGAGATACCTAGGCCTAGGAAGAGAACTAATGTGCCCCAGGATCTCACAGGTCTGAGTCCCATGGAGTTTCCAAAGCACTATATTGTGGCTGCTACTTATCCAGAGGCCTCCCCTGGCATCTGTCAGCCTGCTGGGTGTCCTGTCTTGATGAGAGACGCTCTGGAGACACAGTGCTCGCTTGTGCTGGATGACCCAGAGGGGCAACTTTTACAGCAGGGGTTCCGGGCCAGCCAGCACCCTGGCTGAAGGTGCTTTTGGGTAGTCCTATGGCTAGAGGGGAGCTTTTCTCTCCCTAAAAATCTCTCTCACTAGATGGATGACTGGCTGGCCTAACAGGCTTGTTTGGAAGGACTTCCTCCCTTTGCTGAGTTATTCATGTCTCTCCTCAGAAGAGAGTCTTCTAGCTCTTTCTGCTGAAGAAAACCTCAACTGGGTTATCCCTTTAGTGGCCATGCATTATTACCAGGTGGCAAATCATTATCTACAGATTACCAAATGTAAGTGCATTTGTATGTAAAAATTTCAGCCCAGTTCTCTACACGTGTTGACACATTATTGTACCATATCCTTTGTAGGAGCTAGATGGTGGAGTGTGGTATGAAAAAGTATCAAAGTATAATTTTAAAAAGGTACAAACTTGACTCATAGGATAAACATATACTAAACTTTTAATGCACTGAGGTAAGGCTGGTTCAGAGGGAATTTGAGATACTGGATGTTGGTAAGTGTTGAGAAAAGAATGTTGGAATGAGATTGTTGGGCCAGGCTGGGTGTGGTGGCTCTTGTCTGTAATCCCAGCACTTTGGGAGGGCCTGGGCAACAAAGGGAGACCTCATCCCTAAAAATATTTTTAATAATTAGCTGGGTGTTGGTGGTGAGTGCCTGTGCTTCCAGCTACTCAGGAGGTTGAGGCAGGAGGATCATTTGGGCCCAGGAGGTCGAGGCTACAGTGAGCCATGGTTGTACCACTGTACTCCAGCCTGGTCAACAGAGTGAGACCCTGTTTAAAAAAAAAAAAAAAAAAAAGGAAAGATTGTTGAGCTGAATACAAGACCATTAATGTCCTATAGGGTAGTGAAGCCACAACCTTTGGGGTTATCTTTTCTACTGGACCAAAATCTACAAGTTAACATGTAACCCCACAGAGTGTATGCCCAAATCAGTAGTAAGTAGCACGTCAGGTAAGAGCAGGCCCCTTGAGCAGGAGTCTTTGGGCCTGTGAGATAGTGCTCCAGCACATACCTGGAGGATATGCTGTCTTCCTCTTGCTTTATTTTCAAGTTTTGCATAATTTTCTATCACAGGAGGCAGAGTTGCCTAGTGCAGTGAGCCAGGGTCTTTAGTCCCGGTTTGAATCTCAGCCCTGCAAGTGTCTTGCTTGTGTGACCTTGAGTGAGTCTCTGCCTTCTATGAGCATTGGTTTCCTCATTAGTACAACCGGGATGACAATGGCACCCACCTCAGATGGGTGTGGTGAGAAGTACGTGATAGAATATGGGCATCTGATAAAAATGCCTGTAACATAGTAGGTACTCAGTAAAAGGTTACTATTATTATTATTATTATTTTGAGATAGAGTTTCGCTCTTGTTGCCCAGGCTGGAGTGCAATGGCTCAATCTTGGCTCACCTCAACCTCTGTCTCCCAGGTTCAAGTGATTCTCCAGCCTCAGCCTCCCGAGTAGCTGGGATTACACGCATGTGCCACCAAGCCTGGCTAATTTTGTATTTTTAGTAGAGATGGGGTTTCTCCGTGTTAGTGAGGCTGATCTCAAACTCCTGACCTCGTGGTCCGCCCACCTTGGCCTCCCAAAGTGCTGGGATTATAGGCGTGAGCCACCGCGCCCGGCAAAAGGTTACTATTATTATAATAAATGAACTACGTCCACGTGTACACACCCATAACTCTGTGGCATTGTCCTCTCTTTGTGGCATGCCTCTGACCTTCTTTTAGTAAAGATGATTTCTTCTCAGCTTTGATACTGGTATGCTCAGTAATCTTAGTCAAGTCAAGTCGTGGTCTTCCCCATAATCTAGGTAAGGAGAGGATCTGGACAGTTTTCCTTTGTTTTCCAAGTCAACCCCCACTCTCCCGAGACCTTCATCAAACACAAATGAAATCCATTTTCTTTGTGCAGTCAGTGTGTCTCGGCAGATGTGAGTCAGCATCCTGTTCAGAACGGCTGTTGGTGCCTTGCCATGGACAATAAAGACACACATTTTCCATGGAATGCCAGGCGCTTGAGCTGACTTGGGGTTTCCACCCGCAGAGAGGAGGAGGAAACTCCAGGAGGCTGATTTTGTGGTTTTGGATCCAGCCATCATTTTAAACTGCAAATATTCTCTGTGCTTGAAAAATATGGTGAATGATTTATGGGACCCATGACCCCCAGGTTTCTACTGGCACCTTGCTGTCAGCAACACCTCCCCGTGGCATTCCCTTGGCAAAGCTATTGCTTCGGACTGACTGGCATTTGGAACAGTGACTGACCTCTGGGGGTGCCCACGATCCAGGTGTTGAAAATATTGTTGTAGTTAGCTAATTAGATTAGTTGGCTATTTTCGTTCAACGAGTAAATGCTTAAAGATTTCCTTGTGCTGTTTCTTATCAGGAGCCAAATACATTTGTGTCTTGGTTCCTCACCAATGTTGGAAAACTGTAACTTCTGTTAGTTTTGAAAAAAAATTGTAAAAAATCTGCCTGGATCACAGAATTCATGTTCTCACCCATATTCTGTGGGGTCACCCTATCCACATCACTCTTCTTTGGGGAGAGCCTTTGCTTAGATGACTTTGTGATCACTCATATCAGACACACGAGGAAGAGGATGGAAAAGAAAGTGATATTCAGGTTTTCTGTTTCTTCTTTATGCCCTCGCCCCACCCACACAGTTTCTTTAGACCCTGTGCCCTTCCGCCCAGCAAACACTTCCTTAAGCACTGGAACACGAGAGGTCAGAGAGTATAAATCAAGGGAGGCAGAGCCCCATCTCCTGGGCCTCTGGCACTATATTCAATTTAGAGCTTTTCTGGTGTCCTGGCACTGGTTGTGCATTGTTGATGATGATTGTGCTGACATAGGTATTCGAGGTTCCGTCCGAGTCCTTCAGTTGCATCCTGGGTAGAAATGGTGAGTAACCGGATGACCCTTGCAACCTCAACCTGTACTGAACAATTTTTCACAGGAATAAATGGCCTCACCAATTACAATAGCAGGGCAAGAGGAAGCAGCAGTGTTCTAAAGATAAGATGGTTCAATCCCATTTGCAGATGCATGTATTTGGTATTACAATATAGGACATGACTTAAGTGGCTTTGACTAGGCAGTTGATCCTGGCTCCATGATTTTTTCCTCTTTCCAGTTCAATTTGAAACATGCAGACAGTGGTATGGGAGAAATAGCTGATGCAGGTGAGGTTCTTGGGCAGGGCGGTAGGAGGGGAATCTTCTGCTGGCAGAAACAGCCTCCATTTCATTTCTTTGTAGTTAGTGGCATTAGCACTTGTGCAATGCATTACGGCTGTTCACTTGTAAAGTCCCAGCATGTTAGATACTGCATCTCAGCTGGCTGTTTGCTTGGTAAATAATTTAGGTAAAATACATTTTGATTCCTTTAGACTATGGTTGTTGCTGCCTCCTAGGTAAGATTCACGTTAACCACCCAGGCTCTTTATGGGGATCTCCGATAATTGGATTAAATTCTATCAGTGCTGGCTGGACACTTAGCTGCTATGGAAAGAAGGGCAAAAAGCTGTGTCGTTGGCTAAGAGTGTGGGACTGCATTGCGGCTTGTGGAGTGAACTCTTTAGATGTTACTTCTTACCTGGGTTGTTTGGACAAAAGTAAGCACTTCTTTTCCTAAAATTGTAGTCGATCCTGTACCTCACAAAAGCAGTTGGTAGAAGTGACATAGAAGTCTTTTAGATAGGTAGATTTCTAGAGACATTTCCATTTCCCACCATGGTTATCCATTTCTGTTGGTGATTCTCAAATAAGGAATTACTAGGGAGTTTGTTGAAGTGCTGCTTCCTCGGTCCCAAGTTCTACAGAGCCTTCCTTAGTAGTTCTCAGGTGCAGCCTAAGGGACTGTGTTTTTAATAAGTGCTTCACGTGATTTTAATGCAGGTGGGGCCAAGAACCACATTCTGACCCAAACACAGACTTTGCATTTGTTTTTAAGAGAGAATACTTTTTTATGGGTCACTGTTCTTGGTATGCCTTCAGGCCAGCGGCCCCTAGGTTGACTTCTGGAAGTATTAGAATTGAGGTTAGAGGATAGAATTGTATTTTGTGATGGTTCTTCAGTATTTTCAGTTGTGGGTAATAAAATTAAGTACAAGGCAAAACACGTTAATAAACAAGTGGTTTTCCTAATAGAAACCTAGAGCCATAGAATTTTGAGAGACAGAGCAAGGGAGCAAACGAGCAAGCGAACACGCATGTGTGGGTAGGCATGAATGCACAGCAGCCCAGGCACACGTCCACTTTGTGGGTATTTTAGAGTCTTTGAATCAATCTCTTCTGCCCGTTCCTAAATGAAACAAAATATAAGTTAAAGCTTAATTATATCCATTAGTGTTTTGTGGAAGCAGAAGTGGGGGGTCATTGTTCAAGCCCCCTTCTTGTGCAGATATAGAAGCTGAGACCCCAGTAGGACAAATGTTTACACACATAACACATACAGGGATGGGCTGCAGTCCCTCTGAGCTTTAGAGCCTCCACTTATGAAATAGAAAGAGAAATAGCTATCCCCTCTTGGTTGTTATGAGGATTAAATAACATAGCTTGTCTTACGATGTTTGGAAACTGAAGAGAATTATATAGATGTAATTCCTAATTACCATGCATACTGTGTTTTCTAACTGAAGTATTTAGAGTTATACAGGGACTCTCTTGAAGTGAAGTCACTAGTCGATTCTGGAGCAATGACTGCCTGCCACTCACCGGGTATTAAAAAAAACCCATTTATGGTCATTATGGTGAACTTTGAAAGTACAGATAATCAAAAGAAAGATTATACATAATCCCATCACTCACATGATCACTATTAAAATTTTGATATAGAGACTTCTAGGTATTTTCTTATACGTGCATACACATTTTACAAAAATGAGAGTATACAGAGCATACTGCTTTGCAACCTTTTTTTTTTTTTACTTAACAGTACCTTTATTGTGGATATTTTCCAACATTAATTAATACTTCCATGCCATCATTTTAAATGACTGCATAGTATCCCATTACATGGAAAAAAGAACATTTAATCAGCCTCTTATTGGACACAGGTGTTTTTTCTACTTTACTTTTCAATATTGTATACAATGCTGAAATAAGCATCTTTGAAGCTGAATCTCATATCCAGCAATTGGATTTATTTTTATTTTATTTTATTTTATTTTATTTTTTTTTTTTATTGATCATTCTTGGGTGTTTCTCGCAGAGGGGGATTTGGCAGGGTCATAGGACAATAGTGGAGGGAAGGTCAGCAGATAAACAAGTGAACAAAGGTCTCTGGTTTTCCTAGGCAGAGGACCCTGCGGCCTCCCGCAGTGTTTGTGTCCCTGGGTACTTAAGATTAGGGAGTGGTGATGACTCTTAACGAGCATGCTGCCTTCAAGCATCTGTTTAACAAAGCACATCTTGCACCGCCCTTAATCCATTTAACCCTGAGTGGACGCAGCACATGTTTCAGAGAGCACAGGGTTGGGGATAAGGTCACAGATCAACAGGATCCCAAGGCAGAAGAATTTTTCTTAGTACAGAACAAAATGAAAAGTCTCCCATGTCTACTTCTATCCACACAGACCCGGCAACCATCCGATTTCTCAATTTTTTCCCCACCCTTCCCGCCTTTCTATTCCACAAAACTGCCATTGTCATCATGGCCCATCCCCAATGAGCCGCTGGGCACACCTCCCAGACGGGGTCGTGGCCAGGCAGAGGGGCTCCTCACTTCCCAGTAGGGGCGGCCGGGCAGAAGCGCCCCTCACCTCCCGGATGGGGCGGCTGGCCGGGCGGGGGCTGACCCCCCACCACCCTCCCGGACGGGGCGGCTGGCCAGGCAGAGCGGCTCCTCACTTCCCAGTAGGGGCGGCCGGGCAGAGGCGCCCCTCACCTCCTGGATAGGGCGGCTGGCCGGGCGGGGGGCTGTCCCCCCCACCTCCCTCCCGGACGGGGCGGCTGGCCGGGCAGAGGGGTCCTCACTTCCTAGTAGGGGCGGCCGGGCAGAGGCGCCCCTCACCTCCCGGACGGGGCGGCCGGCCGGAAGGGGGGCTGACCCCCCCCCCCACCTCCCTCCCGGACGGGGCGGCTGGCCGACCCCCCCCCGCCTCCCTCCCGGACCGGGCGGCTGGCCGGGCAGAGGGGCTCCTCACTTTCCAGTAGGGGCGGCCGGGCAGAGGCGCCCCTCACCTCCCGGACGGGGCGGCTGGCCGGGCGGGGGGCTGATCCCCCCACCTCCCTCCCGGACGGGGCGGCTGGCCGGGCGGGGGGCTGACCCCCCCCACCTCCCTCCCGGACGGGGCGGCTGGCCGGACGGGGGGCTGACCCCCCCTCCCCCCTCCCGGACGGGGCGGCTGGCCGGGCGGGGGGCTGACCCCCCCACCTCCCTCCCGGATGGGGCGGCTGGCCAGGCGGGGGGCTGATCCCCCCTCCCCCCTCCCGGACGGGGCGGCTGGCCGGGCGGGGGGCTGACCCCCCACCTCCCTCCCGGACTGGGCGGCTGGCCGGGCGGGGGGCTGACCCCCCCACCTCCCTCCCGGACGGGGCGGCTGGCCGGGCAGAGGGGTCCTCACTTCCCAGTAGGGGCGGCCGGGCAGAGGCGCCCCTCACCTCCCGGACGGGGCGGCCGGCCGGGCGGGGGGCTGACCCCCCCACCTCCCTCCCGGACGGGGCGGCTGGCCGACCCCCCCCCCCCCCGCCTCCCTCCCGGACGGGGCGGCTGGCCGGGCAGAGGGGCTCCTCACTTCCCAGTAGGGGCGGCCGGGCAGAGGAGCCCCTCACCTCCCGGACGGGGCGGCTGGCCGGGCGGGGGGCTGACCCCCCCCACCTCCCTCCCGGACGGGGTGGCTGCCGGGCGGAGACGCTCCTCACTTCCCAGACGGGGTGGTTGCCGGACGGAGGGGCTCCTCACTTCTCAGACGGGGCGGTTGCCAGGCAGAGGGTTTCCTCACTTCTCAGACGGAGCGGCCGGGCAGAGACGCTCCTCATCTCCCAGACAGGGTCGCGGCCGGGCAGAGGCGCTCCTCACATCCCAGACAGGGCGGTGGGGCAGAGGTGCTCCCCACATCTCAGACGATGGGCGGCCGCGCAGAGATGCTCCTCACTTCCTAGATGGGATGGCGGCGGGGAAGAGGCGCTCCTCACTTTCCAGACTGGGCAGCCAGGCAGAGGGGCTCCTCATATCCCAGACGATGGGCGGCCAGGCAGAGACGCTCCTCACTTCCCAGACGGGGTGGCGGCCGGGCAGAGGCTGCAATCTGGGCTCTTTGGGAGGCCAAGGCAGGCGGCTGGGAGGTGGTTGTAGCGAGCCGAGATCACGCCACTGCACTCCAGCCTGGGCACCATTGAGCACTGAGTGAACGAGACTCCATCTGCAATCCCAGCACCTCGGGAGGCCGAGGCTGGCGGATCACTCGCGGTTAGGAGCTGGAGACCAGCCCGGCCAACACAGCGAAACCCCGTCTCCACCAAAAAAAAACGAAAACCAGTCAGGCGTGGCGGCGCGCGCCTGCAATCGCAGGCACTCGGCAGGCTGAGGCAGGAGAATCAGGCAGGGAGGTTGCAGTGAGCCGAGATGGCAGCAGTACCGTCCAGCTTTGGCTCGGCATCAGAGGGAGACCGTGGAGGGAGAGGGAGGGGGAGGGGGAGGGGGAGAGGGAGAGGGAGAGGGAGACTCAGCAGCAATTGGATTTCTATGTTTACCTTGGCTACTCTAAAAATGAGAGCTAAAGTTATAGATGCTACAGTTAAGATAGCAAGCATATTGGTATGGACTTGCTTTGAAATGAGCATATACATTTTAAAAAGTTATTTATTTTTATACCCAGAAATTCTAACTTTATACTTTTTGATCTAACACACTTGAGAATTCAAAATACTTCCTCTGTCAATCTGCTGTTTGTCTTTGTCTCAAGCGTTACAGTTTTGACCTTTCTGTTTCTTCAGGACTCCTCTGATTTTCTTCAGGCCAAGCCATTTGTAGTTTGCAAGTGACTTTGTAGGTTTAGCAACTCTACTCTCTCACCCAAGAGTTACCTATCCAGTTATGGCAAAGACTGTTTCTTTCATTAAACAAAGTTATTAATCAGTCAGGAGAGAGACTTTTCACATTCTGAATTTACAAACTGTGCTTTCTTAAGTTAAATGGCATGTTAGGAGTATTTCTGATATGAAATTGGAAACTTGCAGACACCAGAAGGCATTGCTTATCTTTGTAAATACACATGTTCCAATTAAAATAGGTACTAAAATATTTTGGTGGCACCTCAAAACTCCCAATTTAGATTTAATTTAGATTAAAACACTTACTCTTTTTAATAAAGTTATAAAATTAATTATTAAAATTGCCTATTGAAGATTAAAGGCAGTGGAACGTTTATTTTCCTTACAAAACAATTTTGTCTTCAATAAGTGTGATTGTGTTAATCAATTATGCTATTAAAAATACAACTGCCGTGTTAAATCTGACTCATTTGTCATGACAGTTTTTATAATTATAGAAATTATACCTAGCTGCTTATATAGCCATAATCCTGCAATAAGTATAAATAATTATCTCTATTAATTCAGTTTGCAGTTACTCTCTATTAAATCCCGAGTTAAATGGCAATTTGGGGACCTTCATTTAAAATCCTACTAAATCTCTGTTGTTCCATCTGACTGCCAAAGCCCCACATATGCACCTCCTACTGTTGATTCCAGAAACCAATTTATGAATAAAATAGTTTTTAAACCACAAGTATTTAAAAGGTCCATTTAAGCTTGAGGTTTGAGGCTCTCAAGAAAAAAGGAAAGAGAGTGTACACATTGGGTAGAGGATGCTGACGAAAGAGATAGAACAAATCTTGGTGTCTGGGTATTTCAGTTTGGAAAACAGTATATAAATTTCAGTTTGAAAAAGTCTGCTTGACACCTTCTATGTAAGCCCAAAATACTAGAGTATACTGAGTAACGATTAACAACTTGTATTTCCATAGGTGTGGATGAGGTCACCATTGTCAACATTTTGACCAACCGCAGCAATGCACAGAGACAGGATATTGCCTTCGCCTACCAGAGAAGGACCAAAAAGGTACAGGCAATTCCAGGGATGGAGGGCATTTCTTGTTGAATTTTTGTTTCCTCAGACATTGCTTTTTCTTTTCATGAATTGTGGCTCTCATGCGCAAAAGACTTGTGGGACCCTTGGATATCTAAGATTTTCTTCTTAAATCCTTGTAAGAGTCACTGCACATGTGTGTGTGCGTGTGTGCACGCGCGCGTGCACCTCAGGTCATCAGGCATTAGGTTCTCATAAGGAGTGTACAACATAGATCCCTCGCGTGTGCAGTTCACAGTAGGGTTCGCGCTTCTGTGAGAATCTCATGCCACCGTTGATCTGAGAGGAGGCAGAGCGCAGATGGTCACGCTCGCTTTAGAGTGCTTGGGAGCTCCTGTGTAAGGACAGTACCCTCCCCCAACCCAGGCTACCTGGAGGGAGAGCTTCTGGGAATAGAAAGTTAGGAATAGGGAACAACAACAATAACAACAACAGGCACCATTTATTGAGTGCTTACTTTGGGCCAGGCACTGTGCTCAGTTTTGTACATGTAGCAACTCATTTCATCTTTATGACTTCTGCTGGTTCTTGATAAGATGTTTCTAATTTAATTTTAGGATACTAGCCTCCACTGAGTGTTGATCCTAACAAGCTCCTCTCATTTTAAAAATATACACTTGAATTCTTAAGCTTTTTGCAACGAGTGGGCTTAGTTGTTAGTTCATTTGGTCTGCAAAGCTATCTTCAACATGCCATGCTCCTACTATTTAAAGGGTCTTTGTGTGCTTTTTCCCTTTGCTTGTCCACTAGTGGTTAAGAAACAACCAGTGCGTGTTCGTCCTTTATTTTGTCAGTTGTAGGAAATTTTATTTTTAAGGACGTGCTGCTTTATTTTTAACTTCTTGCTATTAAAAGCTTTTGATTTATTCTTGGACAGTGCAGTAAGTGTGGCTTCCTGCAGCTCCCGTTTGACTTATGGCTTTCACTTGTAGCCACAGTGGAGGTGAGCTGGAAGGATTCTAGAAGAGATATTTCTGCCCTTGGGATTGACATGACCAGCAGGGTCCTGGGAGTTGCAGGTCAAGCCTTGCTACACTTCCATCCCCCGCACTCTAAATGGTTGGAAAGGACATAAATAGGAAAGCATCTGGCTTCTTTCATCTCAAGTGCATTAAAATTCTTCTTTCACTAGAAGTGTATTAATCTTGTGTAGTGAGGCATAGAGGGGAGTGTTTTATTTCTGCAGCTTCCCAAAGGGGTCTGTGAGCTGGTAGAGCCAAGTTCCCAGTGGAGCAGAAGGCTCATCTCTGGATAGCAAGCAAAAAATTTGATCTTTCAGCTGTCACAGAGTATGGTCTTGGAATACATTTGGGTGTGTACACACACACATAGAAGCCTGAAACTTTTTTTTTTTTTTTTTTTTTTTTTTTTTGTGACAGGGTCTTGCTCTGTCACCCAGGCTTGATTGCAGTGGTGTGATTCGGCTTACTGCAACTTCTGCCATGTGGACTCAAATGATTCATCTCAGCCTCCCAAACTGCTGGGATTACAGTCATAAGCCACCACACCCAAAACCTAGATCTTGGTTTTAGATTAGATATATGTAGAACAAAGCTCCCACATACCCTCTAGGAGGGAAGATATTACCAGAATTATGATGAGGTCCCAAGATCTCACAGGCTTTGCTGTGTGCTGGGGACAGCTCATCATCCTACTAATTCTTGACTCTCAGCCTTAGGCCAAGGAGAATTATGTATCTTTTATAAAAGATATGTAAACTACTTGAGATAGTTTCAAGTGAAACAATCGGCTGTTTGTGAAATAAAGAAGAAAATTTGTGAAATAAGGAAGATTTGTGCTGCAGAGTTCTTTAGGGATACGGGCTGCAGCTGCCCAGGTGATGAGCTTGAAGAACCTAGGCCCGGCTGGCAGAGTGGAGAGGAGCTGGGAGAGACAGCTGCTTTTACGACTCTTTCATGTTCTAGCAGACGCCAGATGCGAGGCTTCTCCTTACAGGGAAGGGTTATGTTTGATTTATCATACATTTCTGGAGTTTTTGTTTAGTTTTTGTTAAATGCAAAGCTCTGTGCTGGACATTGTGAGAAACAGGAAGTTGAACGCCCATAAGGAGTTTAGAATAGAAGTGGAAGAAGTCAGTAGGTGCCCAAATGCTATTTGAGGTTTGAATAGAGAATGGGTAGAGGGGAGTGTCAAGGGTAGGCTAAGTTTGGAGTTACCTAACCTCAAAGTTCCAAACTGGGAGACTGGTGTTATAATTGGGAGCTACTGCTTTTACAGTCCCCTCCTAAGTGCCGTGTGTTCCCGGGACATTGGGAAGCAGGAGAAAATGGGTGGTGAAAGCCAGGTGGCTTCTAAGATCCATGTCAGTTCTAACACTTTTGACATCTACGAATGATTCAGCATGGTTGTCTCTGAAGCATGCTGCAAATCACCTCTCGTAGCCTGCAAGTACCTGTAGGGGCTAAGCTTTGTAGATGCCACAGGTGCTCTTAGAAAGCAAGGAAAGAAAGAAGAGAGAGAAGAAAAAAAAAAAAGCGAAAAGAAGAACATTATTTCAGTAGGAGGCTTCAGTCATCAGCCATGATTTGTAGGAAGTTTAGCTCGAGGAAGCATCGCTAAAAGACACATTGAGTTGGGGTGTCTGTCTACATACATGGGTGCTGACCAGACCTCTGACAAATTTTTGTGTTCATGGTGACAGTGGATCCAACCCTTAAGAAATTACATGCAGCAGGGAATTCAAGGGGGCCAGTTCGGGGGTGTTAGTTTCCTATCACTTCCATTAAACACCGTCCGAGTTTGGTGTGGACAAGGAGATATTTTCTCAGTATTAGATGAAGTGTTTTGCATAGGAAAGTTTCATGACCTCACTTCCAACTGTGTTGCGGCCTCTGGTTCCTTCTGGTGACTTTGAGGAGCTGCCGCTGGAATGGCTGCCCCCACGTCTTTTACAGTATATCGGGAGGCCACAAGATCTGCTTGCCAGGAGGCTGTCTGCTCAAACATCTCCTTCTTAGCAGGGGCCTTGATCTCCGAAAGCGTCCTGCCTTCCACGGAGTGTTACTGCTTTCAAGCATATTGCAAAGTGCCTGCACTCTCACAGCTTTCTTAGGAATCACATACGACTCCAGTTTCCTTTTATTGACCGGGGAAGACGGCAAAATTAACTTGGATTTTAAGGAATTTCGTTGAAGCAAAGCCTGATGTTTATGTTTCTGAGATGTGGGTCTGTTGAAGGGAATGCAGTTGAGGGCGTTTGACCCAAGACTCCGGAGTGGTCAAAGACTCACAACCTGCTTCACAAAAAGATCCCTCTTACTTTTGTTTTACTCACTAGTTTTAAAGTAAAATAAATATTTTCCTTATGATTGCCTGTTATCTTGAAGGAACTTGCATCAGCACTGAAGTCAGCCTTATCTGGCCACCTGGAGACGGTGATTTTGGGCCTATTGAAGACACCTGCTCAGTATGACGCTTCTGAGCTAAAAGCTTCCATGAAGGTAAATGCATGTGAGATGTCATCTCTGTCAAATCTGCTATTAATTTTGTGAATTACAGCTTTCTGAGTGTAATTTGGTGATTTTCAGTTTTGTTGAATTCTCATTTGGAACCATTTTTTAAAAATGAACTGAAGTTATATGTCTCAGGATTTGTACCAAAAATATTTCAATTACTTGTTTTAAGACTGTAAAGAAATTTCATGATGCTGAGAAGTCAGTTACCAGCTGCTACTACTCAGCACCTGGGCAATTGGAATACCATTTGGGAAAACTACTTCCTTGATTACACTTCCTCCTTTAAAAAGATATGTTGTGATATTAAGGCAAGAAAAAAAAACTCATAGCTTTTGTTAAGTGAAGCTTGCAAATTCTGCCCATCCTTTCGTGGGTGTTTCTTCCTCCCATACTCTCTCTGTCAGTACCATTTGTTTCAAATTCAGGCAGAATCAGAACATCATAGTGCATATAAGGGGTAATTCTGGATGAAGAATCGTACCTGAATCGTACCTGTGAGAAAGTAACTGTGAAGTCTCAATGCACGTTATCTTTTATGTTTTTCTTTTGTAAAGTTCTTTTGAACCTGGAATTTTAGGTTAAATTAAGTAAAAACTGTAGATTGGAAACCTCCTGAACTTTGTGCATACTTAAAATATCAAGTTTTTTGTTTTGTTTTGTTTTGTTTTTTGAGATGGATTTCGCTCTTGTTGCCCAGGCTGGAGTGCAATGGCGCGATCTCAGTTCACTGCAACCTCTGCCTCCCGGGTTCAAGAGATTCTCCTGCCTCAGCATCCCGAGTAGCTGGGATTACAGGCATGCGCCACTACGCCCAGCTAATTTTGTATTTTTAGTAGAGACGGGATTTCTCCATGTTGGTCAGGCTGGTCTCAAACTCCCGACCTCAGGTGATCTGCCCACCTTGGCCTCCCAAAGTGCTAGGATTACAGGCGTGAGCCACCGCGCCTGGCCAACATCAAGTTTTATATAAATGCAATAGATGCACACACATTAATGTATGTTGTACTGCAACACATTTGGACCCTTTTCTTAGTGTGGGTCTGCAGCATTTGAACAGTCCGACACTGCCCTCTGCTGATATACATGGGTAAAGTCTGCGCTGTAGATGAGGGAAACCATTGGTCTTGATTTTTTATTCCGAGTCTGTTTTCTCTGATGCCACTGTTCCTGAATTATGAACAGTCTGAGCTGTAAGCCTGTCACCAGAGCTAATGTCACAGTTCAGTTGTCATCCTTTTCCCAGAGAACACAAGAGTGAGGGTGCTTCGGACACTGGGCATCTCCAAAGCCTGGAATTTGATAGCTCAGGGCTGCTGTAAGATTTGTTGTTAAGTCTCTTTCTTCCTTTAGTTCTTCAGCTTAGCCCAAGCTGTGCTCAGTTTATTTTAGCGGACTTGTCTGAGTTTCCTAAGTAGACTGTACTGCAGAAAAGACGTCATTAAGAATGATAAAATGTCGACAACATTTCATGATCCTGGTTGATAAAAATAGCGCTCCTGAAAACCGAGTCTGTGGACCTTTGGAGGCAGGGATGAGTCAGCCTCTCCTAGGTTTCTTCTGACCATCAACACTTCAGATCAGTTTGTCTTATTTTCATCAAGAATCTATTTAGTTGTGATTCGAGTGGCTTTACTGGTATCTATTACTAGGTATTAGGGACTTGAAACAGACCTTTTTGAGCTGTCAGTCACTGTTGTAATCTATGTAATTGGGCCCAATGGAAGGTGCTTTAACTGCTGAAGCTTTGACCCTGTGCCAGCTCTTCCATTAGCTATCACAGTTGAATACCCGTCCAAAATCCATAAAGCTTGAAGTGACATTAACTGAACTATGCTTAAAAAAAAATCTGTTTTGACTTCTGGCAGTACCGGTGGCAGTATCTGCCATATGTTACAGTAGAATTTGCCCTTGTGATAGGAATTGTGGACAGTCTGTGGAGAGTTTGGGCCGGGCTTTGGAAATTGCCAAGGTCACCTTTGAATGTAGACATAAAAACACTATTGGAATTCTCAGATATTACCACTGGTATATCAGTGATGGAAGGAAACACATCTTACATTATTCTGCCTGTCTTGCAATTCTACAATGTCAGGATATAACATTTCTCCCACTGTGTGTTATTTTTAGACTATATTTCTATCATCCTTGAGATTGAACAACTGCCTCTCAAAATATTCAAAGATACTCGGTAGTCATTTAATAACATTTGTGTAGAATGCTGTATGGACCTTTTGCTAACAAGGGGAGAATTTTTGGCTTTGCTGGAACCTCTACAAATCATGATTAAAAACTCAGAAAGAAGAGCCATTGGCTCAAAGGTTAGATGAAGAATAAAATTCAAAATTAACCATTAACCTGAGGCTTAGCTTATATTATACAAACTACTTTTTCGGGGCATATAAACGCTAATAAGTTTAATTAATAGCTGACACGCTTTTCATGTGGGTAAGTTTCTTATTGTATTAACACCTTATAATTGATTTACATTTTAAACAGTTGTAATTCTACTTAGTTCAAAGTGATAGTTCCATATTCGGAAAGACAAGTATTAAAGAATCCTGATTATTAAATCTTGACTTTGATCATGAAGCCAGCTTTGAAATACATGTTTCATTGAGTCCTTTCAAGCTATCTGACATGCTCAAAAGTGTATATATTAAATTTGAATACATCACCCATCAAATTCTTATTCCTTAATAAAGTGTTGGTGTCTAGGTTTATTTGGCACTTCATTATTTCTTTTTGCTTCCCTAAAGTGCCTGAAGAGTGCATAATTATCAAGCAAAAATGGAAGGACAAGAATGAAATTTTTAACATTAACCCAATTTTACATTTCAAAGAGTGCAGCTAAAAATTTTTTCTTAACTATACCTTTGCCTGGTAAAAAGACTTACTCTAACAATGCTGGCTGCAAGTGACAACATAAAATTTCTGTATTCCTTTATTTTAGCGAGAATTGTTTAACAAAGAAATTTCTAATCTGTTAAAATAGTGAGTGGTTATTGTAGAAAGTGAAAAATAATAATAAGAAAAAGTTACTTTATCTACCCACAGCAAAAGGCAATTGCCAGTTTTAGTATTTTGGCATATTCTATTGCTGCCTCTTCCTATTCACTACTTTTTTTTTTTTTTGAGATGGGGTCTTACTCTGTCGTCCAGGCTGGAGTGCAGTGGCGCGATCTCGGCTCACTGCAAGCTCCACCTCCCAGGTTCACGCCATTCTCCTGCCTCAGCCTCCCAGGGTAGCTGGGACTACAGGCGCCCGCTACCATGCCCAGCTAATTTTTTGTATTTTTAGTAGAGATGGGGTTTCACTGTGTTAGCCAGAATGGTCTTGATCTCTTGACCTCGTGATCTGCCTGCCTTGGCCTCCCAAAGTGCTGGGATTACAGGCGTGAGCCACTGTGCCCAGCCCCTATTCACTACTTAAAAAAAAAAACCATATTAACAGTTGAACTCCAACATGCCAGTTCCACCATCTTGTGCTCTGGTGAAGCATTTTTTAAAGGAATAGAAAATGCCATTACTTTGTGCTAAGGGGTAGGAGTATAGATTCTTCAGAAGGAATGTAGAAAGCAGGATGCTAACAGACCCAATCCATGTTTGCAATTTACTTGATGGAGATCAGAGAAGTAGGCTAATGGTGGGGAAGCATTTCCCTGCTGATGTTCGTGCTTCCTGGTTCACAGGGGCTGGGAACCGACGAGGACTCTCTCATTGAGATCATCTGCTCCAGAACCAACCAGGAGCTGCAGGAAATTAACAGAGTCTACAAGGAAAGTGAGTAGCTTGATTTCTGTGATTCATCCTCTCAGCCCAATTTATGTGACTCTATCATGGCCACTGGGGTTAGGGTTCGGGCTAAGATGCCTGCATTAGTGATGTGCAGAAGTGCCTGCCACCTTGACTATGCAGGCAAGGTTGGCTGTGGTCCAAGTTTCTCTCCTTCACCTCCTCATTGCCTGCATTTTGATTATTACATTCCACTAGAACTTCTGTGTTAGAAGAAGGGTAGACAGGAGGGAAAGGAGAGAAAACAAAACTTGTTTTTAAACAAGATCGGATGAGGAGAAGTAGCAAGTATTATATATGGATTCCACTTATTGGGCGCTGTTCAGTGTCTGCTCAAGAGGTTGCCAACTCTGGACTGTGGATAATTGAAGAATTACAGCAAGAGACCCCTGTGGACTGGTGCACACTTAGCAGTATAGAAGGCTATGAGGGGAATAAACAATGCAACTTACATCGCTACTGCATTTCTTTTTTGTTTTACTTTTTAAAGTTATTATCATAGTTTTACATATTTTGGGGGTACATGTGATATTTTGGTACATGTATTATATATAATATGTAATTATCAAGTCAGGGTAATTGAGATATCCATCACCTCACACATTTATCTTTTTTTTTGTATCAGGAACATTACAGTTCTTCTCTAGCTACTGTATTTCAATATAGATGCTATTTTGAATATTGAAATATACTTTCATTCAAAAGCATTGTTTAATTCTTAGTAGTTTTTGCCGCTGTGCATTTTCTCAGTGGACAGTAAAGCACAATTGTGTGTGTGTGTGTGCGTGTGTAGACCTCCAATTTTTTTGATGTTCAGAACAAGTACTCACAGTCAGGAGGGCTGGGAGCCAGTATTTAAACTACACGAGAGGTCACCAATCAACGGTGAGCCTGAGGATCCCTGATTTGATCTAGCCCTGCTGCCCCCTGTTATGGATAATAACTCTGGCTCTGATTTCATGAGGGCGAAAATCATTCTAGTGAATCCTTCCTCTGTTTGGGGTTAAGGAGAATGGATATGTCCAGCTGACGTAGCTGTTCTGCTTCTCAGAGTCTTAGTGGGAAATGGGGAGATTGGGGTGGATGGTTGGCTACACAGGCAGAAAGCATAAAACCAGATGTATTTTCCTCCAAGTGTACAAGACTGATCTGGAGAAGGACATTATTTCGGACACATCTGGTGACTTCCGCAAGCTGATGGTTGCCCTGGCAAAGGTTGGTTTCCCAGTTTCTTTCTTTGCCCTTGCTTCCTCCCAAGGCAAGTCACATACCTCATTTTATACTTGGAGTGAATTAACTAAATCCCCTGTGCCTGCATCAGAAATTCAGCTGCATTTTTGAAAGTGGGTTTGCACTGTCACTGCAGAGTTGTCAATTTTGTATAATAGGATTTCTTATCCTGCAAAACCTCATGGACAAGTGGACTTTGGGAGCCAGAGAAGGGATGGGCGGCTCTCAAGTCCTGGCCTGGATTTATGTGCCAGAGCCTTGGCCGTGTGACTTAGGGAAGGTCACTTTGCCTCTATCTGTGGTCATGCAGGACCCAGTGGGAAGTGACCTTCTGGTTTCTTTTTCACTGCGTTTACTTCTCATGGAAGAATTTGCCCATATAGTCCTTTGTCTGGGGTGGAGTTGTCTTTGTGGAGCTGATTGCTAATATTAACACATTAACATGGAGGAAGGGGCATTTCCCCTGTGAATCCCTAGTTCTGGCCAGCGTGTAGCTTAATACTTATGTGCCAGGGGAGGGACGAGAGACCCTGGGAACCCTGATGACAAATGACAGATAGTGCGTCCGGCCCACTCACATCTCCATTACTGCAACAACTCCTATGCCATTCTCCCTCGCTCTCCTCTCTTCGCTACCACCTGCCCCATGTACCACCATCCACGGATCTCTGTGAAATACACTTTCACCATTTTACTCCTCTGTTCAAACCCCATTTCTGCTGCATCAAATTTAAACTCCTAACTGCTGTGAAAGGTCCTCTAAACCCTCCCTGCATCTTCTTTGCTCATCTTTCCCGCTCAGCTCTGCTCTGACAGGGCAGCTCCTTACTTACCTGAGAGCGTGCTGTGCCATCCCTTGTGTGCCAGCTGGCTCTCCCGCTCTGCTTGGCTAGCTGCATCTGACTGACCCTTGAAGTTTCAGCTTAAGCCCAGGCCCATCGTTCACACTCTTTGCTGACTCTGCCCTCTGAGAGTTCTTCCTCCGCCCGCATTTTGTGTCTTTCTAGTGCTGTGGGTTCCCGGGCTGCTTTACATTTGTTTCCACATATTCCTCCATCTGCATTGCAAGCTCTCTGTGAGAAAGAGCTAAATCTCATCAGCTTTTTGTGGGGGATGGGGACAGGGATTCTGTAAGGTGTGTAGGCCAGGACTGGGTATCAAGGGGGGGATTGTTGATGGCAAGGCACAGCCCCCACTTCCTTGCTCAATGATTTTACCACTCCTTGGCTGGTCTAGGTTTCTTTTTCTTTTTCTTTTCTTTCTTTCTTTTTTTTTTTTTTTTTTGAGACAGAGTCTCACTCTGTCACCAGGGTTGGAGTGCAGTGGCGTGATCTCAGATCACAGCAACCTGGTTCAAGCGATTCTCCTGCCTCAGCCTCCCGAGTAGCTGGGACTACAGGCATGTGCCACCACGCCTGGCTAATTTAGTAGAGACAGGGTTTCACCTTGTTAGCCAGGTTGGTCTCCATCTCCTGACCTCGTGATCTGCCCGCCTTGGCTTCCCAAAGTCCTAGGATTACAGGCGTGAGCCACCGTGCCCGGCCCCATCTATGTTTCAAAGTAAGAAAAATCTTACGTGGTTACTTATTTAGGAAATTAAATAATGGCGTACATGGACTGGGGAGAAAACATTTTCAGTTTTAAAATACACAAAGAAATGTATTTGAAGTTCTTTTTCTTTCCCCCATAGGGTAGAAGAGCAGAGGATGGCTCTGTCATTGATTATGAACTGATTGACCAAGATGCTCGGGTAAGTGCTGAGCTTTTTGCTTTGAGTTTTTGTTTTCTGGTAAGTCTCTGGATAGTCTATATAGTAATTTAACTCTGTGTGACAAATGACTCCCAAACTCTGTGGCTTAAAACAACAAACATGTATTATTTCTCAGTTTCTGTGTGTCAGGAATTGAGGAGTAGATTAGCCCAATTGTTCTGGCTCAGGGTCTTTTCTGAGGTTGCAGACAAAATGTTGCATGGCTGCAGTCACCTGAGGGCTTGACTGGGTCAAGGGAATCTGCTTCCAAGATGGTGCACTTCACATGACTGTTGGTAGGAGACCTTAGAATCGCTCCACATATGCCTCTCCATGGGGTTGTTTGAGCGTCCTCACAACATGGCAGCCGGCTTTCCCCAGAGCAAGCAATCTGCAAAGAGGAAGCCACAGTGTCTTTTATGACCTAACCTCAGGAGTCCCACCTTGCACTGCTGTCATACTCTTTTCATTAAAAGTGAGTCACTGAGTCTAGCCCACACTCAGTGGGAGGGGATTAGGCTCTTCCTTTGGAAGGGAGGAACCTCAAAGAATTTCTGGCCGTATTTTAAACCCACCATAGTCTGACAGCAATGTTTATTAGAAGACATTCTCTTATAATGCTGGTGTTACTTACAGAATCAATACGTGACTCACATATGCTCACTCAGGCTTTGCTTGTATGGAAGCATCAGTTTCTGCAGAGTGTAATGTGGCTGTGCATACCAATCAGGCAGGCAGGTGGGAAGCAGAAGAAGGTGGAGGAGACACAGCCAGGGACAGGATGGTGTACTGCTCTGTTGTGGTGGGGGAGAAAGGGAGGCCAGCAGAGACCTGTCCTTTTCTGGCTGAATAAGACTTTTGCCAGTTCTAGTTCCATTATCTCTGAGAACTATTTGTTAAGCTTATTCAGACTGCAATGAACTATATTCTTTACTCAGAGGGACAACGATTATCTCAAAGTAAGTCATAAAAGCTGCAGAAAAAAATTAATTTAAATTAATGTTAGTTTTAAAATTCAATATATTCCACACGGCACTTCTAGCAGGTAGTAGAGAAGGGTTTTAAATAAAGTAATAGAAGTTGGGTTTTGCAGTTCCTAGATGGTGGAAGATCACGGAATGAATATCTACCCTTGCATAAGCCTTTCTTCCTCTTGCCCTCCCTGCCATTGTTAGGGCTACTTGTAGCCCCTAAATTTTCCAGAAACTGAAAGTGAGATGAGATGGGCTCCTTTTCCAGCTCCATCACTCCCTGAGTCTCTGAGAAGCTTGAGAATGAGAGCCTGGTCTGTAGCTGTCCAGTAAACATCTGCTAGCTTATCTGCCCCTAAATGTGCCCAAAGGGAGGAGGGCCAGATGTGTTAATGAACATTTACTTGTTCTTCTTTATATGAATACAAGCTCTTGGTCCCTCCTTTCTTATTCAAGGAAGGAGATTGTACAGCAGACCTCACGAACTATCTGCAGTCTCATATGGTATCCATCTGTGCCTAAGGAAGACTGCTTGTGATTAAGACTTTTGACCTAAATAGTAGGTCTCTGCCCATGTCTGCAGTATAATCATCTTTCCTCGTTTGGCATTTTGAATGTGTAGCTTTTTTTGTTTTTTTTGCATGACATTTTTTTTGACGTTACATTGGATGTGTAGTTAACTTTTCCTGGTTGGTTGTACTCGTAGGATCTCTATGACGCTGGAGTGAAGAGGAAAGGAACTGATGTTCCCAAGTGGATCAGCATCATGACCGAGCGGAGCGTGCCCCACCTCCAGAAAGGTGGGCACTGTGCTGAGGGAGTCTCAGTGCCTTGGGGCCCTGGCTGGGGCGGCTGGGTGGATGTCCATGTTGGGATGGAGTCTGCCAGAATGAGGTTCTGTCTCCGCTTGGCACTCTCATAGGCTCACCCATTTTCCCTCACCTTTCTCTCCCATTCTGGATTCTTTTCTCTTGCAAATAGTTTCTGCATTTGGTGCTTTATTCTGCAGCTCCTTCTTGTTTGATGATCATTTGGTCTTGCCATTATTTGTTGAAGTAGTGGACTTTGGTGCATGCTCTGTACTGTTTCCTATGGTTTTCGGATGGAATGGGTTCCACTCAGGGGAGATAGAGATGGTCCAAATATGTGGCCTGGGCAGTGCCATTCAGGACAGGTGGTATGGCTGTTCCACGACAAACTTGGCCAATGTTGGCTCTGGTCACCGTGGTAACCTCTAAGCTCCTAGGATGCTGTGATCATCCTCAATTTTTAAAAAAATTATGGTGCATAAAACTAGGTGGGTGATCGTTGACAGCTTTGACTAGTGGCTCGGATCTGATAACTCTTTGTTGTTTTTCCTCAGTATTTGATAGGTACAAGAGTTACAGCCCTTATGACATGTTGGAAAGCATCAGGAAAGAGGTTAAAGGAGACCTGGAAAATGCTTTCCTGAACCTGGGTAAGTGAATGTGGCCCCCATTCCTGGTAGACATCAGCTACCAGAGCAGAAGTGACAGATGGCCATCCTGTTAATCCAAATGTGTTTGGGAGGTGTGGCTTCTATGCATGCTTTGGATAGTTTTACAGTCTTAATTGTATAGATTTCAGAATATAAAACTGAAGAAAGGCCTAACTTGGTAACAGATTGTTGCCAGGGAGGAGTAAGAGAACAGGAGGAGAGAGGGGTGTGTTGTGGAAACTCACGTATGCACTTGGGTTCTGCAGGCCTCAGAGACCCCTGGTTTAAAACCGTGGTGGAACTTAGTATTGCAGAGGATTTCTAGATTTCCCTTAGCCTGTCCTATTTTGCAGCCCTTTTCCATTGCATTAGGTCACTTCTGGTTTGTGGCCCAGGGCCAGGGCATCCTCTCTCATTGGTAGAGGAGAGACCAGAGCAGCTGCAGCGCTGACTCCCTTTCTTCTCTCCACAGTTCAGTGCATTCAGAACAAGCCCCTGTATTTTGCTGATCGGCTGTATGACTCCATGAAG
>BACH1	chr2	27429350	27430658	-
CTCACCCTGGACAGTATCACTCCGTGGAGGAAGACTGTGAGACTGTGGCTGGAAGCCAGATTGTAGCCACACATCCGCCCCTGCCCTACCCCAGAGCCCTGGAGCAGCAACTGGCTGCAGATCACAGACACAGTGAGGATATGAGTGTAGGGGTGAGCACCTCAGCCCCTCTTTCCCCAACCTCGGGCACAAGCGTGGGCATGTCTACCTTCTCCATCATGGACTATGTGGTGTTCGTCCTGCTGCTGGTTCTCTCTCTTGCCATTGGGCTCTACCATGCTTGTCGTGGCTGGGGCCGGCATACTGTTGGTGAGCTGCTGATGGCGGACCGCAAAATGGGCTGCCTTCCGGTGGCACTGTCCCTGCTGGCCACCTTCCAGTCAGCCGTGGCCATCCTGGGTGTGCCGTCAGAGATCTACCGATTTGGGACCCAATATTGGTTCCTGGGCTGCTGCTACTTTCTGGGGCTGCTGATACCTGCACACATCTTCATCCCCGTTTTCTACCGCCTGCATCTCACCAGTGCCTATGAGGTGAGCAGGGACAGAAGGGAGAAGTGCGTGGGACACGGGTTGGGGTGGAGAGGAGGGACAGGCACATAGGAAGGACCTGGGACCCTAGACCTCCTCCACCTAATGAGAGGGACAGAAAACTCATTGTGTGTTTATAATTCTTTCTCAGTGATGTTAGGTATAGGGGCAGGATTGGAGAGGAGGGTGCTATGCCGAGTAGGACTCAGAGTGGGTATGGGTTGGATATTCCCTCATGTTCCTGAGCATCTTGAGGGAATTTGTCTGTGAGTTGTCGGGGTGAAGTCAGGAGAAAAATCTTTTTTTCTGTATACCCAGTACCTGGAGCTTCGATTCAATAAAACTGTGCGAGTGTGTGGAACTGTGACCTTCATCTTTCAGATGGTAAGCAGAATGAGGATAGAAACCGAGCCTAGGGCATGTTGGGGGACCTGAACGCAAGCATGCTGAGGGAATTGGAGTCTCCCCTGCTCTCAGATTGGCAGGATTGAAATTCCTGCTAGAGGTTAGCATCTGTGAGGACCCCAGAGGCATCCTGCTGCCCATGCCTTCCAATTCCAGCACAGATACTGTGGTGGCAGCAAGCCAGAATTTGAGAGGAGAAGGAAGAGGGAAGTGAGCCTAGGTGAGGGGAAGCCATGGGCATATTGGCGCTGAGGCCCATCTTTCTTCCTCTCTCTTCCCACCATTCTCCGGCCCCCATCACATTTTTTCCACATGCAACAGGTGATCTACATGGGAGTTGTGCTCTATGCTCCGTCATTGGCTCTCAATGCAG
>E2F6	chr6	44274659	44280000	-
TTCAAGCCAATCTTTCTGGGCACCGTGGATCCACGAAGCGAGATGGCAGGCTTCCGACGTGTGGCCAACAGCCAGAAATGTGTGAGAGCTGGAGGACACCATAACGACCTGGAAGATGTGGGTCGAGACCTTTCCCATCATACCTTCTTTGAAATGCTTGGCAATTGGGCCTTTGGGGGTGAATATTTTAAGGTGAGTCTCTGGGGATCAGTGATCAGCCAAGAAGGGAGTCAATTTGTCCTGTTTCCATTGTACTGTCTGCTTAGGCAGGGCCTCATACCAGATGTGGAGGCAAAGTGCTAGTTGAGCCGGTGTAACAGGAATTACCTCACCTCCCTGATTGGATTGTAAGTCCCTGAAGGGCAGAGACTGTACTTTCTGCCTAATGATCACTCAAAAATTGTTGTTTGAATAAATGGTCAAACAGCAATGCTAAGGTGCTTACTGGAGTTAAAGATCACTCTAGGCTAGAGTAGGCAGAGAATTTCATGTGAAAGTGGGACTTGGTCTGGGACTTGAAAGAAGATAGGACTTAGAAGAAGGGGGAAGCTTTCTGGGCAGGAAAACACTCAGAGGCAGTAATGGTTCATGGCTTATTCTGGGAACAAGATGGCAGCAGAAATGCTTTTGTCTTAAGTCGGGAGCTAAACTCATGTGGCTTGATTACTTCAGTGGGGTCTCCCTCTCACCCGTCTTCCCCCCCCACCCCATGCTGGTTTCTGCTGCAGGAGGAGGCTTGTAACATGGCCTGGGAACTGCTGACTCAGGTCTATGGGATCCCTGAGGAAAGGCTCTGGATCTCCTACTTTGATGGTGACCCCAAGGCAGGGCTGGACCCAGACCTGGAGACCAGGGACATCTGGCTGAGCTTAGGGTAAGTCAGCCCCCTTCTTATGTTCATTCCTGGAGGTCAGGAGGACTGGAAAGTGGAGACTACCAGCACCAATCCTCAGAGTCTTAGCATTTCATTCCAGGATATTGTGGGGTCAGCCCTGTTCCTCCTCTTGCTGAGCTGTGACTTGAGGGAGGGGCTCTCATGGCAGAGAGAGTCCCAGCTTCTGGGTCTGTCTGTCTCCCACCACTCACCTGCTTTTCTCCCCAGGGTGCCTGCTAGCCGTGTGCTTTCCTTTGGACCACAAGAGAACTTCTGGGAGATGGGGGATACTGGCCCTTGTGGGCCCTGTACTGAGATCCACTACGACCTTGCTGGTGGGGTGGGAGCCCCCCAGCTGGTAGAGCTTTGGAACCTGGTCTTCATGCAACACAACAGGTAATAGGGTGCTGAAGCAGGATGAGAATCCCTGACTAGAAGTGGGAAAGGTGGCAATTAGAAGACTTTGATCTGTTTCATATAAAAACAAACATGTAAACGGTGCTTACCGTGTGTCAGGCACAATTCTCAACACCTTATAGATAATAACTGATTTAATTGTAGTCTTTGCCTGTGACAGCTTAAACAAGTCACTGCTATTCTCTGTTGAACTTGATGATCAACGAGTTGAACTTGATGATCTCAGATTTTCTTCTAGCCTTGACATATCTTTCTAGGGGCAAAGAATTCTGTCCCAAGATGGGATGTCTGGTGCCCAGGCAAGGGCCCAAGCAGGGGTGAGAATGGAAATAGCCCTATATGAGGAAGGACAGGACCCCAAGGCCATCATCATCTGCTATTGCAGGGTGGCAGGGGAAGATACTGATTGTCTGGTTCCTCCCACTGTCAGCTCCCTTGGGCCCCCCCCCATTTCTCTACTCCACTTGGGCATCTGTCTCACACCTGTAATCCTGGGTGGGGCCTCACCTTGCACACCTTCCCTGGCCAGAGAGGCAGATGGAAGCCTGCAGCCCCTGCCCCAGCGGCATGTGGACACAGGAATGGGCCTGGAAAGGCTGGTGGCTGTGCTGCAAGGCAAACACTCCACCTATGACACTGACCTCTTTTCCCCGCTGCTCAACGCCATACAGCAGGTGAGTGCCTCTTCCCTTCCAGAAGCCCTCTAACCTGCTCTTCACAGCCCTCAGCCCCATTGCATTCCATCTTTGTTGAGAACTCAGAGTGTTCTCAGCATCTGAGGACAATAACCAACCAAGAATTCCAAGACGTCAAGCAAGACACTAGGATTCATTACTTATTACCTGATGTTCCTCCTAACTCCTTGCCTCTTTCATTTATTTAGAAAATACGTGTTGAGTGCTTACTTTATGTTAAATCCTTTGTGTTTGGTACAGAAGACACAGCAGTAAGCAGGAAAGAGATCATGGAGATTATATGCTAGCATGAGAGATAGACAATCAATAAATGTGTTAAAGAACAAGGTAATAGCTTACAGATTGTGAACAGGCAGTAAACATGGGTGAAAGTAACTAGGAAGAAGGAGGGGTACAGAGGAATCTTAGATAAGGTGCTTGGGGAAGGCTCACCAAGAAGATGACCTTTGAGCTGAGCCCCAAAGGAGGAGTCAGCTACAGGAAGTTCTTTCCAGGCAGAGGGGACAGCAGGTACCAAGGGCCTTGGTACTGATGGATTAGATGGGGAGGGGAAAGAGAAATCAAAGATGGCTCCCAGGCTATTGGCTTGAGCAACACAGTGAATGGCATGACTGTTTACTGAGATGAAGAAGCTTGGGGAAGAGAGAGGTTTGGAGCTAGGTGAATCAAGCTCCCTGCTTTGGAGCATTTCCACATGTGTGTAGCTTATACCCTCCCTCCTTGCCCCGCAAGAAAGGGCTTGACATGTGCCAAAAACTAAAAGGTGGCCAGCCAGCTAAAGGAGAATCCCATGGGATATAGTAGGAACATGTGTCAGTTGGCTTTTGCTGTATAACCACCCTAATGCTCTGTGGCTTAACCAACAACCATGTATCTGCCCCCTGAGTCTGTGAGCTAGCGTTTAGGCTGGGCTTAGCTGGCTCATTCTTTGGTCTTGTGTGAGCTCATTCATCCATCTGTGGTGAGCTGAGAGGCCGCAGCTCCTCTGGGGCTTGGCTGGCTGTCAGTTTGGGGGCAGTAGGGGTGACTGGACCATGTGTCTGTCATCACCTAGCTGGCTAGTCTGGGCTTGTCCACATCACAGCTCAGCAAGGTTCCAAGACAGAGAGCAGACACATAGGCTCAGAACAGTGTTGTTTCCACTGTATTCTATGGGCCAAAGCAAGTCACAAAGCCAGCAGAGATTCAGGGGATGGAGAAATGGATTCTGTCCCTTGATGGGAAACAGCTGTAAAGTCCCATTTTAAAGTGGCATATGCCTAGGAAAGGGCCATTTTTGTGAACAGTCTCACAGAGAAGAAGGCAGAATCCAGTCTTGTGGGCCTCAAAGTCCAAAGTGGGGCCTTGATTCTCAGAGTGGTGAGAAGAGTTCTCAGGGCTGGGCACGGTGGCTCACTCCTGTAATCCCAGCACTTGGGGAGGCAGAGGGGGGCGGATCGCTTGAGGTCAGGAGTTGGAGACCAGCCTGGCCAACATGGCAAAATCCTGTCTCTACTAAAAAAATAGAAAAATCAGCCAGGCATGGTGGCACACACCTGTAGTCCCAGCCACTTGGGAGGCTGAGGCAGGAGAATCTCTTGAACCCAGGAGGTGGAGGTTGCAGTAAGCTGAGATCGTGCTACTGCACTCTAACCTGGGCAACAGAGTGAGAGTTCATCTCAAAAAAAATAAATAAATAAAAGTGTACATCAGATCATGCCACACTCCCCACTGAGAACCCTTCTTTTTTTTTTTTGAGACAGAGTCTTGCTTGCTCTGTTGTCCAGGCTGGAGTGCAGTGGCATGATCTCGGCTCACTGCAACCTCTGCCTCCGGGGCTCAAGCAATTCTCGTGCCTCAGCCTCCAGAGTAGCTGGGATTACAGGCACCCGCCAACACACCTGACTAATTTTTGTATTTTTAGTACAGATGGGGTTTCACCAGGATTGGCCAGGCTGGTCTCAAACTCCTGACCTCAGGTGATCCACCCGCCTCAGCCTCCCAAAGTGTTGAGATTACAGGTGTGAGCCACCGCGCCCAGCCTGATGTACACTTTTAAAAGGCTACTCCTGTTGCTGTGTGGAGGATGAGCTGGAGGGAGATGAGAGCAGAAACTTAGGAATCAGTTGGGAGGCTATTATCGGTCCAGGCAAGGACCACAGGGCATGCTTCGGATAATAGCAGTGGAAGTAGAGACAAGTAGATTGATTTGAGAGATGTCATGGAGGTAGGAGCAAAAGGAACCACTGATGGATCATGACGGGTAGGGGAAAAAGAATTCAAAGATGGCTCCCAGGCTATTGACTTGAGCAACACAGTGAATGGCATGACTGTTAGACGAAGAAGCTTGGGGAAGAGAGAGGTTTGGTGGTAAGTGAATCAAGCTCCCTGCTTTGGAGCATTTCCGTGTATGTAGCTTACACTCTCCCTCCCTGCCCACCCCCACAAAAGATGGGAGAGGCAAGAACAGGTAGTGGAGAGCACCTGGAGTCCAACAGGCCCGGCTGAGATCTCAGATCTGCTCCTTGAGAGCTGGGTAGCCTTGTGTCACTGAGTTCCTCTGAGCCTCAGCTTCTTCTTCTTTAAAGCAAGCATGCTAATACCTCCTGGAATGGGCTGTTTTGGGGATTCGAGGCCATGTTGTTCAAGTACTCACCCAGTTCTGATAGTAGAAATTCAGTAAATGGTCACAGATATGTTCACTTGTAGCACCAAATATGAGCCCCGTGAGGGCAGGGCCTGGCTTGTGCTCATCTGTGAGGCTTCTCAGCCCAGGACTGGACTGGCAAGGCCATTCTGGATGTGGTTGGCTTTAGGGCTGAGGGCAGATGCTCTAGAGGCGATAAAGAGCACCCACCTGGGCCAGGTCAGGCAGGGCCACTGGCTGACTCTTCTGCTTCCCAGGGCTGCAGGGCACCCCCTTACTTGGGCCGAGTAGGGGTGGCAGACGAGGGGCGCACAGACACAGCGTACCGCGTGGTGGCTGACCACATCCGCACACTCAGTGTCTGCATCTCTGATGGCATCTTCCCTGGGATGTCAGGTCCCCCGTGAGTCTGGAAGGGCTACAGAGAGGACAGGGGCTGCTGGGGGTCTCAGGTGGAGGAGGGAGGGAACAGGAGAGGTGGGTCTGGTTGAGCCAGTAGGAGGAATGGGGAGAGGGAGAGCTTTGAGGTGGGAGCACACACTGGACCTCGTCCTTCCCACTCCCCATATTGCTGACCATGAGCCGCTGGGGATTCATGTCTGGGCTCTGAACCCCTTTAGGCTGGTTCTTCGTCGGATCCTGCGTCGAGCTGTGCGTTTCTCCATGGAGATCTTAAAGGCACCACCTGGCTTCCTAGGCAGCCTGGTACCTGTAGTGGTGGAGACACTG
>SRF	chr19	18685679	18688270	+
AGTCCACCCTGCACCTGGTGTTGCGCCTGCGAGGTGGCATTATTGAGCCTTCTCTCCGCCAGCTTGCCCAGAAATACAACTGCGACAAGATGATCTGCCGCAAGTATGTGTGCTCCGATGCTTGGGGGGCTGTGGGGGCTGCCGGAGTCGGGGTATGCCCTCACCCACCCCTCCTGTCTCTGTGCAGGTGCTATGCTCGCCTTCACCCTCGTGCTGTCAACTGCCGCAAGAAGAAGTGTGGTCACACCAACAACCTGCGTCCCAAGAAGAAGGTCAAATAAGGTGGTTCTTTCCTTGAAGGGCAGCCTCCTGCCCAGGCCCCGTGGCCCTGGAGCCTCAATAAAGTGTCCCTTTCATTGACTGGAGCAGCAATTGGTGTCCTCATGGCTGATCTGTCCAGGGAGGTGGCTGAAGAGTGGGCATCTCCCTTAGGGACTCTACTCAGCACTCCATTCTGTGCCACCTGTGGGGTCTTCTGTCCTAGATTCTGTCACATCGGCATTGGTCCCTGCCCTATGCCCCTGACTCTGGATTTGTCATCTGTAAAACTGGAGTAAAAACCTCAGTCGTGTAATTGGTGGGACTGAGGATCAGTTTTGTCATTGCTGGGATCCTGTCAGGCACTTTGAGGTGTCCCTCAGGCCTTGGCCCTGAAGTGTCTAGGTGTGTGGAGATGGGTAGAAAATTAGGTACACCCAATGGTGTAGAACGTTGATTCTCAAATTTTTTTATTTTATACAAATGGGGTCTCACTATGTTGTCCAGGCTGGTCTTGAACTCCTGGGCTCAAGCCATCCGCCCATCTCAGCCCCTCAAAGTGTTGGGATTACAAGCAAGAACTGCCATGCCTGACCCAGTTCTCAGTTTTTTGTTTGTTTGTTTGTTTGTTTGTTTTGAGACGGAGTCTTGCTCTGTCGCCCAGGCTGGAGTGCAGTGGCGCAGTCTCGGCTTACTACAACCTCTGCCTCCGGGGTTCACATCCTTCTCCTGCCTCAGCCTCCCGAGTAGCTGGGACTACAGGTGCCCGCCACAACTCCTGGCTAATTTTTTGTATTTTTAGTAGAGACGGGGTTTCACTGGGTTAGCCAGGTTGGTCTCGATCTCCTGACCTTGTGATCCATTCGCCTTGGCCTCCCAGAATGCTGGTATTACAGGCGTGAGCCAGCACGCCTGGCCCAGTTACTCAGTTTTGAATCTGAGGCCGTGACATCACTCATGGTCTGCAGTCAGTGCTCTGCCCCTGAGCTGTACCCTCTCCTATGATAATCACTCTTAAGAAGGGCAACCCTTGGTGTTTTCCCCTTAAGGTCACCCAGGCTGGAATGCAGTGGTGTGGTCATGGCTCCCTGTACCCTGGAACTCAGGCTTGGGTGATCCTCTCTCCTTTGCCTCCGAAGTAGCCAGGACTACAGGTGTGCACCCACCACCACACTCAGATAATTGCTTTGGTGTTTTTAAAGCTTGTAATGATCAGTAGGCTGAGGTGGGCAAATCATAAGGTCAAGAGTTTTTTAGATGGGGTGAGCACAGACCAATTCCTGTTTTATTTACTGATTTAAAATTTTGAGACAGTCTCACTGTCACCCAGGTTGGGGTGCAGTGGTAGGATCATAGCTTGCTGCAGCCTTGATCTCCCAGGATCTTGCCTCAGCCTCCCGAGTAGCTGGGACTGCATGCTTGTGCCACCACACTCGGTTAATATTTTGTAGAGATGGGGTCTTGCTATGTTGCCCAGGCTGGCTTCAAACTCCTGAACTTAAAAGCCTCCTGTTTAGTTTTGGTTTTTTATCACTTTTTTTTTTTTTTTTTGAGATGGAGCCTTGCTCCCATCGTGCAGGCTGGAGTGCGGTGGCGCAGTCTCGGCTCACTGCAGCTTCTGCCTCTCGGGTTCAAGCGATTCTCCTTTCTCAGCCTCTTGAGTAGCTGGAATTACCAGTGTGCGCCACCACCACCACGCCTGGCTAGTTTTTCTGTTTTTAGTAGAGACAGGGTTTTGCTATGTTGGCCAGGCTGGTCTTGAACTACTGACCTCTTGTGATCTACCTGTCTTGGCCTTCCAAAGTGCTAGGATTACAAGCGTAAGCCACAGCGCCTGGCCTTGCTACATTTTTTTTTTTTTTTTTTTTTTTACAGACATGGTCTCGCTATGTTGCCCAGAATGGTTTTGCACTGGGTCCAAGCAGTTCTGCCGCAGCCTCCCAAAGTGCTGGGATTACAGGGGTGAGGCACCTTGCTGGCCCCTGTTTTGATTAGGGTGCAGTGCTGGTGAAGCCGGTGCACGAGGCCAGTGATGCATCCTAATGAGGGGTGGAGTTGGCGGGACTTCCTGGGCCAGTTTGGGGACTTTCACAAAAGACCCCCATGACTCAGGGTTTTGAGTTCTTAACTGATCGAATGAAGGATTCAAAATTAACCACTCCAAGGGGGGATTGAAGGAAGAACCACTCTTAATGGACAAAAAGAAAGAAAGGGGAGGGAGTAACAGGGATATGAGCTCTAGCCGCCCAAGCTAGCAATGGCAACCCTTCTGGGTCCCCTTCCAGCATGTGGAAGCTTTCCTTTCGCTTCATTCAATAAACAGCTGCTGCTCA
>SRF	chr20	25469879	25481646	-
GTCCCAGAGGAGAGCGGCTGCCACACCACCACAACCTCATCCCTCGTGTCCCTGTGCTCCAGCCTGCGCCTCTTCTCCAGCATTGACGATGGTTCTGGCTTCGCTTTTCCTGATCAGGTCCTGGCCATGTGGACCCAGGAGGGGATTCAGAATGGCAGGGAGATCTTGCAGGTTTGGAACTGGGTGATGCCTAAGCTGGACAGGGGACCTGGGGGGCCCGTCTGCTGCAGAGGAGGATGGATGGAGCGTCCCAAGCCAGGGGACCCAGCAGGGGTGTGTGCTCTGTGCAGAGAATGCCATGCAAGGAAGTCCAGGTAGAAACCTATCTCTTTTAATTTTTGTTACTAAAATATAGGACATTATAATTTAAAAAGATAAGAAATAAAACACAAAGTTAGTGTGAAAAAGTCCATTTGAAGGTAGCCTTTAGTGGCTTAGACATTTCCCCTGAATGTTGGGCCAAGGAGGTTAGATGAATGGAAAGAAATTGCCTGTTGTGATGATGACGATTTCTGTTGGGCACCACTGTTACAGCAGTTACTGATGATCTCAGAGTGAGCCCGGACTCTCCTGGAGCCCCTGCCTGGCTGGTTGAGCTGTTCTCCCCCATGGCGCCCACTTACCCCAGGCCCTTCCCACCATGGGCCAGGTGTCAGGAGGTGCACCCTTCCCTCCGTGTTCTGCTGGGGCTGCCTGGGAGGGAAGATGTGGTCCTTGCATGGGACACAGCTCCTTACAGGCTCAGGCTTCCCAGAGGGATGCAGGCCAGCCCTGGAGATTTGGAAGGAGCTCTGCCCTGGGCACAATTTGGCAACAACTGTGCAGGGGCAGAGGTGTGCAGGGGCCCAGCATGGATGATGGAAGACAGCCTCACGAGGTGCAGTGAACTCAACTGAACAAAAACCTATTAAATAAGAAAGAAAGCCTACCTGCCCCCCTCTCCCTATTCCCTGGAGGGGGCGACAGCTGTTGGTGTAGTGGGTGTACTGCAGAGCTTTTCCCTGGCACATGAGAGATGTATATATACATTCTGGCTAAATTTTTTTTTTTTTTTTTTTTTTTTTTGCGAAATTGGTGTCATACTGTTTGTCTTGCTAATTTGTGCGACCCTTCGCTTTTCCTATGATAAATCTGGGCATTTATAATGCAACGATGTCCTCTTGCTGCTGTGCCAGCATTTCTCTGAGGCTGGACTCCTGAAGTTGCACCCTGTAACTCTTGGAGGCTCTGTCATATTCCCTCAGAAAATGTCCTGTTGGCACAGATAGACAATACAGGAAGGAGCCCAGACAGCCCTTGAAACAGTCCACCCTACTCCACAGACCAAGACCCTCATTGGCGCAACCTCATCTGTTACCGAGTCCCCCAAGATGGCAAAGCCAGACCTGGACAGCTGGCCTCACAATTGTCCTGAGAGCCAGAGGCGGAGGCAGGATCACCAAAAATCGCTTGCAGGAAGGGCAGAGAGCACAAGTCTCTCGGTTCCAAGATGCCCGACACCTGACTCCACAGCCCTGGGGGTGCCCTGGCTGCTGCTGTGCGCTGGCTCTGATGAGTGCATGTTGCCTCTGCCCTTTCAGAACTTATTCTCTTTCCCATTTGCGCTAGAGCTGCTGGTGCTGCTCTGCAAAGACGCCCTGGGTGGCTTCTCCCTCGCTTCATGATAGATTATTGCCAAATTCTGCCTTGCAACTCAGTCAGCATTTCTGACCTCAGGCTGCTGTGGCGGTTCTGTCCCTCTACGCCATCCAGTGACGTGGTGGGGAGCGTGTGCTTGTGTAGGGACAGCTTTCCAGGCGGCTCCCCAGCCTCTCCCAAGATGCCATTGCTCCTCAGGAGCTGCTGGGAAGTGGGCAGTGTGGAAAGTCAGCCCCTACTTCACAGGAGACTCTGGGCCAGGCACGTCCTGGCACCTGCTTCAGCCGCCCTGCCATGGTGCCTGCCGCCGGCCTGAGCAGGGCGTTTGTAGCCACAAGTGGAAAGCAGAGCCAGGAATACCCAAGGCGGAAAAAGCAAACACGACAGAACGTTAGCTGCCGCTCCCTTGAGCTGAGGGTCTTAGGGTGTGTGTGACTCTATTTTTTGTTGTTTCAGTAAAATGCCGGCTGTTCTGTGCTTTGAAGTTTATTAGTGTATTCTTCACATTTCTGTGGGGAGGAACACCCCGCTCTGGAAAGCTTTTTGGCTTTAAGCCTGAGGGCTGCTGTGGGGACCCCCTCCATCTCTCCACGCTCTTCTTGGTGGCATGAGCTGCAGGTCAGGCCTCATCGCAGGGAATCCCAAGGCTCACATCCTTAAAATAGATTATTTCAGAGGGAAAAGGGCCTTGTGCCCTGGCCTCCACAGCAGTCCCCATGAAGGGCCTGCAGGGGACTTGCCCCTGCCTGTGTCTGACACTTTGTCCAGGAAGAGGGGTTCTGTCTAGCCTGGGCCTACGCACCCCTGAGGCAGAGGCAGGAGGACCAGGCCATTGACAGCCCACCAGAGTTGCGTGGGATGGAGGAGGAGCACCCCTCAAGACGCAGAGACCTTGGCAGACAGGAGGGGCAGGTGCTGCCTGGGACAGCCATGCTGGGCTAGGCCCTGGATCAGGGAGGGAGCAAAGAGGTGTCTGCTTGGGGAAGTCCCTCAGCCTCTCCTGCTTACCAGGCTTGCTGCTTCCAGAGCCTGGACTTCAGCGTGGACGAGAAGGTGAACCTTCTGGAGCTGACCTGGGCCCTTGACAACGAGCTCATGACAGTGGACAGTGCCGTCCAGCAGGCAGCCCTGGCCTGCTACCACCAGGAGCTGAGCTACCAGCAGTAAGAGGCCACAGGGGACTGGGGAACGTGGCAGTGTGGCTGGCCAGGTGGGCCTGGAGGGGGGTCTGGGACACAAAGGACACCAGTCAGCTCTTATCCACCCCACATGGCCAGTCCTGGGGCAGGGCTCTGCACACTGTCTGTCCCGTGCTCTCTGGCCCCTCAAGCCGGCGCTCGCAGAGGGACAGGAGCAGAATCTAGCCACGGAGCATGGACAGGTGAATGGCAGCCGCTCATCCGTGTTTCTGGGCTGGGTGGGGCCTGAGGACCTGTGCCGTCTGAGTCTACACAATTTAAGGCTCGCTGGCTTTCCTCCCACTTGTTGAGGTGCTTGGGATCTGTATGTTGGGGGCCCCCACTGAGCCCTTTTCATTGAGGTTTCGAAGGGACAGACATGAGGTCCCCCCTCATGCTGGTGCAGGCGCTTGCCAGCGCCAGGTGGGGTCCTGCCGCTGCCTCTCGCGCCAGGGGGCTCCCAGGCTGGGCTGTCAGCAGGAGGAAGGAAAGGCGCTTTTCAAACGTGGTCACAAAATGCCCCGTGACGTTGGGCTGAGAACCCATTCCCTTTTAATTGTGTCTGTTTGGTTTGGCTGACCATTCAGGCCATCCGTCTGCTAAGCAGATTTGCAAAAAGATTGTCGTGGTGTTTTTGTCAATGTTCTGAAGCTGCAGAAAAGATTGGCAGAAACCACAATCTCAATCCTAAAGACTGCATCTGTCCAGGTGCAGACAGCGGAGCCGCCTCTGGCCTCAGGCAGCTCTGCAGATAGAACTGGAGAAAGGCTTGCCCAGGTCCCTCCCCTGGCCTTGGGACAGGGAGGGAGAAAAGCTCCTTTCGTGGGGAAACAGTCACTGGAATAGCAGGTGCCACCAATGATTTACACAGTGCCTCAGCTGGGTCAGGGTGGCCAGGCAGAGCTGAGACCACATACAACCACTGCGTTGTGCTCTGGTGACTCACTGTGTGCTCACTAGCGTGCTGGGATGCCCATGCAGGGCTAACAGGTGGCCATCCTCCCCGCCACATGCCCGTTACTGAATTAGGTACTTGCGATCCACGCCCAGCTGCCGATGAGAGGGCTCACAAACCAACTCCCACATGCCCTGGGGCTGCATAAGTGATATGGCATGCTGTGGGACTCCAGGCTCAGTCTTCCTGGGTTAGAAACCACCTAGAAACTTTCCTTGCCAAGTCACGTGGCCCCTCTCTCTCAGTGTACACATCTATAAAATGAGCATAGCAGTTGTAGAAACTGCCTTAGGAGCAGGCTGGTGGAGCAGTGCCCGCTGTATAGTTGGTGTGCTAGTTTCTATCATTGATGCAGATATGGGGCCCAGAGCCACCTGGCATGGCGGGTCAGGCCAGCAGTGGGGTCCCATCTGACCCTGTCTCCTTCCTGTGGCAGAGGGCAGGTGGAGCAGCTGGCAAGGGAGCGTGACAAGGCAAGGCAGGACCTGGAGAGGGCCGAGAAGAGGAACCTGGAGTTTGTGAAAGAGATGGACGACTGCCACTCCACCCTGGAGCAGCTCACGGAGAAGAAAATCAAGTGGGTTCTGGGCCCAGGTGGTGGATTCTTACCTGGGCCTCCCCAGCCCCTTTGAGGGCAGGTAGTGGACACAGGGCTGCCAGGGGCCAGAGCTGCGGGTGTGGCTCAGTGGAGACCCCCCTATTTCACCTGAGTCAGGGGGAATCCAGGGGGCACAGCCTTGAGAAAGCAGCAGAGCCCTGCTCTTCCTGGGGTTGGTGCAGTGCCTGGCCCTGGCTACGTCCCCATGGGCCGAGGAGGTCCTGCCTCCTGCCCTCGCTTTGCTGGGCTCTTCTCACATAAGCCAAGCCTTTCGGCCCCTAGCTGCGTGCCTGTGATGCAAGAGGCAGGTGGCTATGTTGCAAGGACTGGCAATGGTTTCCTTTTGGCCCAGCAGGTAGAAGGAGCCCAGAGAAGGAACCCAACTCCAGGTATCACAGCTGTAGTGACCCCGATGCGGGGACAGTTGTGTGGAACAGTGGCTGGATAGACCAGAGAAAAGGATTTCTGATTTGTTTTTATTTTTGTTTTTGTTTTTGAGATGGAGTCTCCCTCTGTATCCCAGGCTGGAGTGCAGTGGTGCCATCTTGGCTCACTGCAACCTCCGCCTCCCAGGTTCAAGCAATTCTCCTGCATCAGCCTCCCAAGTAGCAGGGATTAAACAGGCGCCTGCCACCACACCCAGCTAATTTTTGTATTTTTAGTAGAGATGGGGTGTCACCATTTTGGCCAGGATGACCAACTCCTGACTTCAAGTAATCCACCCCCATCAGCCTCCCAAAGTGCTGGGAATACAGGTGTGAGCCACCACGCCTGGCCTTAGATTTCCGATTTGTTTTGTTTAAGGATACAACCACCGCACTGGTTCACAAACAGAACATCTGAGGAAATTCCGCCCAAGAGGGTGTCCCAGGCTCAGGCAGGGAGAGGGGCTTCTCTACGTCATTGGTGGGGCACATGTCTGCCTGGGCTGAGCTGCTGTTTTTCACCTGAAGTTTGCGCATGCCTGGAGGGTCCTCCGGGGTAGCTCAGGACAGGCTTTCCTGGCTCTGAGTCACAGCTCTTGGGCAGGGGCAGCAAGACATGGCTGGCCTCCCTGCCATTCTCCCTTGTCAGTGGGTCCTCTGCTGGCTCGGGAGGTCTGCCCGAGGCTGCAGTCCTGGCCCTGTTGTCCCCACGCCCTTGGGTTCTTGGTCTGCAGGTCGGCCCACCCTCTGCATTGCACAACACAGACACAGCACTCGCTGCCATGGTCCTGGTGGTGGTGGCTCAGCTGAGCGTGGCTAGCAAAGAAGAGCTATGCGCGATGGAGCCACGTGGTGTGGCACCCTCCAGGGATGCGGGCGGTTTGCTTGGGGTGCTGCGGAGTCCCCAGGGTGAGCCTGCAGATGGGAGCCTGGCTGCTGGCCACATCGCATGTTGGAATTGTGCCAGCTGCACTGCGGGCTGAAGCCTGAAGCTGCTGCTCCTTTACCAAAGAAGCCCTGAGCATCTTTGTCGTGAACCTGGGGCTCCAGGGGTTGAGGGGCTACTGATGGGTCCGTGGCCTCTGGAGAAGTGAGTTTGGTTGGTGAAGACAGCTGTGGTGTGTCTCCTGTGTGCACCAGGGGTCGCCTCACGTAACAGCCACTGGGACCAAATAGGCCATTTATCCCCATTGTTCAGCCAAACAAACTGAGTCCTGGAGCAGCTCAGTAACTGGCCCAGTCCCGCAGCAGTGAGCGTGCGTGTGTGAAGCTGACACCCAGGTCTCCCTTCTCCTGGCCTTACACTGTTTCTGGGTCAGCCGAAGGCCACTGGTCAGCTTTCTGGGGAGCAAGAGCCTCAGGTGGGAGAAGCATGAGGGCAGAGCCCAGCCACTCTCCTTCAGGCCTTCCAGAGCCAGGCACAGTCCGGGGCCAGCTCTAAGGCCAGTGGGCGCCCCCCATCTCCATAACCCATGTCCTCAGGGTTTCCACGGATCTGTGCTGGGCAGAAGGGGGTCCCCGCTGCACCTCCTGCAGCCGCCACCTCCACATGGTTCAGTCCATAGGGGGTGGCTGGGACAGGGCGGGGCCTCACCCCGCCTCTGTTCGCCTGCACCTCCCAAGTGCCCTTTCCTTCCAGGGCTGGCTGGGGACGGCTGTACACAGCAGGTCCAGATCTACATGTGCCTCTACATGGTGTGGGGAGTTAGTGTGAGTGCATGGGGCCTGTGGAGTGCAAGGGCATGTGGGATGCAATGAGGGTGCTGTGAGCGTTCATGGGACCTCAGGTATGTGGGGTACAGCGGTGGTGCAGTACGTGTACATGGGGCCCATGGGGTGCCATGTGGGTGCTGTGAGTGTATGTGGGACTCATGTGGTGCCATGTCAGTGCTTTGAGCATGCTTGGGGCCTGTAGGGTGCAGTGGGGGTGCTGTGAGTGTTCCGGGACTAGAGGGGTGCAGTGGAAAGTGCTGTGTGCATGTATGGGGCCTGTGGGGTGCATTGGGGGTGCTGAGTGGGGTTGCTGAGTGTGCGTGGGGCCTGTGTGGTGCTATGTGGGTGCTGTGAGTGTGTGTGGGGCCTGTGGGGTGTAGTGGGGGTACTGTGTGCATGGGACCCATGGGGTGCAGTGGGGGGTGCTGTGTACATGCATGGGGCCTGTGCGGCCTGTGGGCCCCCTGGAGTGTACGTTCTTGGTGCCACTGGCTCCTGTGGCTGTGGTGGTGGTGGGAAGCCCCTGTGGGACTGTGGTCATTTTCAGGGAAGCTAAAAGTCAAGTCTCCTTTAACCAAACATGAGGAGGTGTCTGGTGAGGCGAAAAGCCAGGTACAGGGACAGGTGCAGGCAGTGGCTGGGGCCCTTGCCCTCCACATGGAGGTGCTGGGCCAGGCCTCAAGGCCCGAGTTCCCTGCCCTGAGCCTGGAAGGCATTTTGTTAGGAAGCGGTATCCCTGCTCCTGTGGGCAGGGAGGGTCTCTGTGGTCTCCGTCAGCTGAACTATTCTGGGCCAGCCTTGTAGCGTTATCATTCCCACCTGGCTGGGGAATTCCTAGAGGAGGGACCAAAAGATGCCCCCCGGCCCCTGGGGGAGGTGACCTTGACTTTGTTGCTTAAGACGTTCTCATAGCTCCCTGCCTTCCGGAGCGCACATGAGGCCAGCTTGGATCTCCAGAGGAGACAATTGCTAACATTTAGGAGCTGAAAGTATGTCAGGGAGACCCACGGGGAGCTCCAGGAACTCATTTCCTCTCCCTGGACGCCCCCTCCTTTCTCCTGACGGCTCTGTTGTAAGCTCGGTTCGTCCACCTCTCACTTTCATCCTGAGTATCGGGATCCACCTATCCCTGTTGGTGCCACAGGGATCTTGGTGCTGCCTCTCAGGACCTGAGGGGCTGGGTTCTGACCTCCAGCGACTTCGTTCTCCCGAGCACAGCCTCATCCCAGCCTTGGGGTTAGCAGGGCCCCTAGACAAGAGTGCTCCTTGTGAGACACTTGTGTTCAAAGCTGGAAGTAAGTTGACTCATACTCAGTTTGAGTAACTGAGAACTGATTTGCTTCTGTCCACACGTGTATACCTTGATTCTCTCCCAGCCATTTGGAAAGACTTGTGTGAATTGTCTTTCCCAGGGTTAGAGGATTGGAAACACTCTGTCCTGGAACCTGGTGGAGGGATGCATTCGAGGTGCTAAGCTGCAGCCTCAGAACCCACGTGGCCCTGAGAGCTTGGGTTTTGTCCCATGAGCAATGGGAGTTATGAGTAGGTTTCTGTAAGTAGCTTTTATTATTGCATTAGGTTTTCCTTATTATAAATGTAATGAGTGATACATGTTTATTGCACACATTTTAGAAAGTACAATTAAAGGAAAAATAAAACCAGAAATCTCACTTTCCCGGGGGTATCACTCTTTACATTGCCTATATATCTTTCACCTTTTTTTTCTATGCACATAATTCTTAAAAAAATGATACCATGTTGTGGCCGGGTGTGGTGGCTCACACCTGTAATCCCAGCACTTTGGGAGGCAGATCACGAGGTCAGGAGATTGAGACCATCCTGGCTAACATGGTGAAACCCCGTCTCTACTAAAAAATACAAAAAATTAGCCGGGCATGGTGGTGGGTGCCTGTAGTCCCAGCTACTCGGGAGGCTGAGGCAGGAGAATGGTGTGAACCTGGGAGGCAGAGTTTGCAGTGAGCTGAGATCCCGCCACTGCACTCCAGCCTGGGCGACAGAGCAAGACTCTGTCTCCAAAAAAAAAAATGACACCATGTTGCATATGCTTTTCTGATGGCCACAGAGCATCTCACCTGGGTCTTTGTGTGGATCTGCCATAATTTATTTAACCATTTCCCTATTTTTGTATATTTCAAAAGTTTTTAAAGAGTAGGCTGATAGGAAATATGTAGCTTTAACACTACCCCAAAAGATTTATGGAGTATTAAATTAGTCAGATTATTGTACTTCCTTCATACTCTTCCCTTTTGAGTGTTGTTTCTTTAAAGTTCTAAGCCAAGATTAAAAGCCCGGGCTCTGGGGCTTAGGTGTCTCGGACTTGGTTATGGGCGTCACCAGGCTTCTGCAGAAGTAGGAGCCTCGCTGGTCTTCAGTCTGGGTAGACGTGGTTTGAGAATTCCAGTGAAGCTGCTGTTTCAGAAAGAGATGAGACTGAGCGTTGAACACTGTTTTTCCTGCTAATGGAAACAGTTATTGTAAAAGATGAATGTAGCAGCTGAGAAAAAAATATCCCCCACCTCTTCCTCAGATTGCTTTGGGAATTCACTGTCCATGGGTTTCATGCTGCCTCCCTCCTTGGGAGGGAGGTGATTTTCATGTGCATTTGGTATCGAAAGTCTTTATCAAAGGGCTGTTACCTGCCATGCACACCGGGTGGAGGGGCCACCTTGGGACTCACCCCAGGGAGCTGTGCTCCTCGCTGTGAGGGGGCAGCTGGTGGCATTTGCCATGTGACCCACCAGATCCCCTTGTCTGGGGTCACCTCCAGCAGCCTGTGAGGGAGGAGCACCCACCCTCAGATTTGCCTCCCAGCATGGGCAGCTCAGCCAAGGCAGGGCGGCCCTGCACGTGCTGAGGACAGGGGCGTTTCTAAGAGGGAGGAGGCTAGGAAGGGGGTGGCGTGGGCCTGGGCAGCCCTGACATGACATGTCTGACGTGTGATGTGTGACATGTTACAGGCATCTGGAGCAGGGGTACCGGGAAAGGCTGAGCCTCCTGCGGTCTGAGGTGGAGGCGGAGCGAGAGCTGTTCTGGGAGCAGGCCCACAGGCAGAGGGCCGCGCTGGAGTGGGACGTGGGGCGCCTGCAGGCTGAGGAGGCTGGCCTCCGCGAGAAGCTGACCCTGGCCCTGAAGGTAGGGGCATCCCCAGGGCATCCAGGAAGCTGGGGGGGTGCCTGAGCATTCCCCACACCCACGTCATCCTGGTTGAGGATCCAGATCCACACCTGCCAGTGCCCTCAAGCTTATGTTTCAGGGCAGGGCCCGAGGGAGCACCTGCTGCAGTGAGGAGGTGTCCCACTTGCTGCAGAGCAGAAGGGGTCCTGGCTTGCCAGCAGGACATTGCCCCTCCTTCCCCACCACTCCCACTTTCTGCTCTGGGCCAGGTGGACCTGAGGTCAGGGAGGGCCAGCACCCGCAGCCAGCACTGCTTCAACCCCAGAAACCAGGAACACCCATGGGGGCAGCAAAGAGACCAGAACCTAAAGCCCAGCCTGCCCGAGGCTGGCTTTGTGGCCTGGAGCTGATGGGGTTTGATGGGCTTTGGTGAGTGTCTCACAACTGTCCCCTGATACTGACTCCAGTGAGGCATCGCAGCGGGACAGAGGTGCTGGCCCTTGCTGTGCTGGTCCCTGCTCTGCTCCTGCCTGTGTCCTCCTCTCCTAACTCCCCACACCTGCCCCACCTCCCGGGAGGAGAGGCTGGGCAGCCTGAGCCCCCCAACAGCCTTGCTCTCCACCCTTCTCACTGCAGTCCCCCACCGTCTACAGATGCTGCCTCCTCCCCTGGCAATGGCTGTCTGAGCTGTCCTGGTACGATATCTGATCCCTGGTTCAGGAATGGCTCTGGAAGGATGCCTTTTCTATAATACTTTTGCAATGCTTTTGTATTCCCCACCCTTTCTTTTTTTTTTTTTTTTTTTCCTTGAGATGGAGTCTCGCTCTGTCGCCCAGGCTAGAGTGCAGTGGCATGATCTCCACTCACTGCAAGCCCCGCCTCCCAGGTTCCCACCATTCTCCTGCCTCAGCCTCCTGAGTAGCTGGAACTACAGGCTCCCGCCACCACGCCTGGCTAATTTTTTGTATTTTTAGTAGAGATGGGGTTTCACCATGTTAGCCAGGATGGTCTTGATCTCCTGACCTTGTGATCCGCCCGCCTCGGCCTCCCAAAGTGCTGGGATTACAGGCGTGAGCCACCGTGCCCGGCTCTCCACCCTTTCTCGTATGACTCATGGCCTTTCTGAGCACAGGGTAAGGGAGGGGACAAGAGAAGTGAAGACGATGGGGTAGCCACAGTCTGGGTGGGCTCTGGCGTCTGTCCTGGGAGGGTGGGGGACATCCCCGGCACAGCCGCCTGCACAGCACCAGGTGCCTCGCCTGCGGTGGGTGGGGGTTCTTTCCTGATGCCCAGTCCTATGAGAAGCAAGCCTCTCACCTCCATCCTGCACACATCCCCTCCGTCCTGCAGGAGCCTGATGAGCCACTGGCCTGTGTCTCCTAGGAAAACAGTCGCCTACAGAAGGAGATTGTGGAAGTGGTGGAAAAGCTTTCGGATTCGGAGAGGCTGGCCCTGAAGCTGCAGAAGGACCTGGAGTTTGTGCTGAAGGACAAGGCGAGTCCCTTTGCTGACAGTCTGCCTCCAGAGGGGAGGGCCTGCTGGGCAGAGTGGGGGTGGCGGGGGTGGCCAGGGAGAGATGCGGCAGGTCACAGAATGCGGTATTCTCCTAAAATTTAGAATGAAGAGAAAGTCAGCATGAGGCCTTCCCTCTGCTTCCTCTGCATGACAATGTGGGGGGCCGTCTGCCCACACAGCACAACTGCTCACTAGTGACAGCCCTCAGTGGTGGGGGGCGTGGAGGGAGGGCAGGGCCTTCCCTGGGTGTCACCTAGGGAGGAGGATGGGGAGAGGGGCTGCCCAGGGTCAGGGTCTGGGCTCCAGGGATGAGTGTGGCCACCTTAGATCTAAGTCTGGAAAATCCTTCTGTCTTGTGACCTTCTAGACGGGGGAGTAAGGAGAAGGAGGGGGGATGGCGGCTATACCTGGAGATGCAGCGCCTGGTGTTGGCAGAAGCTGGGCAGGTTCTTGGAGCCCAGGGGCTGGAGAAGCAGGTCCCCCTCTGGCCCGAGGCCCACCCGTGACTTCCTTTGTGTCTGCCTTTCAGCTGGAGCCACAGAGTGCAGAGCTCCTGGCCCAGGAGGAGCGGTTCGCAGCAGTCCTGAAGGAATACGAGCTCAAGTGCCGG
>CTCF	chr8	145648999	145652362	-
GTCTCAGTGCTGTGCCCCCCCCAGAGCCTAGAGGATGTTTCATGGGATCCCAGCCACGCCGGGCATAGGAGGTGAGTGTGGCTGGAAGGGCGCAGGCTTTCAGCCGCTTCTGCAGGGGCTGACGGGCAGTATTGGGTATTGGGGATCGGGGGTGGGGAGGTATCTGACCCTGCTCTCGTACAGCCTTGGGGGTGGCCAGGGGCTAAATAGTTCATTGCAGGAGCACTGAGGGCTCAGAAACCTCCAGACAGAACTGGCTTGGTCCTGCTGGGCAGAGATGATGAGCTTCGGTGTGGCCAGAACGGTGGGGGTCCTGGGCACCCTGTGTCACCAATCCCAGGGGAGAGGCTGTGTGTGGTGAGCCTTGTTGGCACTGCATCATGAGCCACGAGCAGGGCGTGGCCACTGTTGTGCAGGTGACTCCGCCAGGGAGCCATGGTGGAGCTGGGGAGCTGGGCCTGTCATGCGGTCCCCCGGGGAGCCGCAGTGGAGCTGGGGAGCTGGGCCTGTCATGCGGTCCCCCGGGGAGCCGCAGTGGAGCTGGGGAGCTGGGCCTGTCATGCGGCCCCCGGCTTCTCAGAGGTGTTATCATCAGGTCCCCCCACACACTGATAGGGGTGAGGTTGGAACCTCTGTGCTCCAGCTCCCTCTGGGCTCTTTGGGACCCAGCCTGGGAGGCCTCAGGGAGGAACTGAAATGGAGACTGGGACTGGAGTCTGCCCTTGGGTTCCCTTTGGGGCCAGCCTGCCAGCTCTCTGCCTTCTCTTGCAGCCCCTGGGAACAAGCCGGAGCTGTATGAGGTGAGTGGTGGGTGCCCACCCGGCCGGCATTGGCCAACAGCAAATGCCTGTGTGGCCTCACCAGGGTCCTGCAGCCCCTGTTGGCACTGGCCCACAGAGCCCGCTCTCTCCGGCAGGAAGTGAAGTTGTACAAGAACGCCCGGGAGAGGGAGAAGTAAGTCCAGGCGCCCAGGCTGTCCCAACACACCCATGCGCATCTGGCTGCCCTGGGGCAGCCCCTCCAGACCCACCCCAAACTGAGGGGTGGGAGGACGCAGGGTCAGTCTGGGGAACTGTTCCTGAGGCACTCCAGGATGGAGCAAGAGGTGGGCAGAGCGCCCGCAGTGGCACCTCCGGGCAGGGGGTAGCACTCTGGGCTCTAGGCTTGGCACCCCGGGGCCTGGCCCGATAGACAGGTGTGTCCTCAGGTACGACAACATGGCAGAGCTGTTTGCGGTGGTGAAGACAATGCAAGCCCTGGAGAAGGCCTACATCAAGGACTGTGTCTCCCCCAGCGAGTAAGAGCCCACGTCCTGGGAGGTCTGTTCCTGCCCTGGGGGGCTTGGGTGCTCCATAGGCAGCAAGAGCAGGCGTCTGTCAGGCTGGGAGGCACCCACTTGTGTGGGGCCCACCCAGCGTGAGGAGGGTGCCCCTGGGTCTCAGCCAGGGAAGTCCTGGGGGCTGGTGAGGGAGGCGGGCAGAGGCGCAGCTCCTGGGGTGTCATCCGGCCCACTCCCCCACCCTCATCCCCCAGCACAGGCAACCTTAAAAAACGGTCGAGAGGCTTGGGGATGTCCCAGGATCTTTTGGGGGGGCTTTGTTCAATGAAGTGACAAGACCGTCACAGGCCACCGCACAGGACCATGAGCTGTGGATGCGGCCATCACAACAGAGGGCTGGTCGCTGTGGTTCAGAGGGTGGGCAGGGGTTGGGGGCCGGGGTCTCCACCTGGAGCCGAGCTACAAGCCCCACTACGTGCTCAGGGCCTCACCCCCAAAAGCTACTAGCAGCCCCTCCTCCTTGCTCGGCCTGCCTTTGCCTGTCGCCTGGTCCTCTCTGGAAGCTGCTCTGCCTCTGGACCAGCCGAGGGGGTAGGATGAGCTGGGTGGGGCTGGTCCCATGCTTGGGCAGCAGCTGACCTCTCCCTAGGTACACTGCAGCCTGCTCCCGGCTCCTGGTCCAATACAAAGCTGCCTTCAGGCAGGTCCAGGGCTCAGAAATCAGCTCTATTGACGAATTCTGCCGCAAGTTCCGCGTGAGTGCCTGGTCCTTCCACCCCCATGGGGCGAGACTGTCGGGCATGGGTATGGGGTGCCAGAGGGCTCTGGCCACCTGGGGCTTGCTGTCCTGAGAGCCCCAGCACCCATGTCACCCCCAACAGCTGGACTGCCCGCTGGCCATGGAGCGGATCAAGGAGGACCGGCCCATCACCATCAAGGACGACAAGGGCAACCTCAACCGCTGCATCGCAGACGTGGTCTCGGTGCGCCCCAGCCCCCAGGGCACGTGGTTAGGAGAGCCGAGGCTGCCTGCTGCAGCTGGGCACGAGCGTAGGGTCCTGGGCCTCCAGAGCTGAGCAGCACTCTGACTTGCTGGGCAGAAGGGAACCCCTTTAACTAGGAATGAGGGGTGGGCAGCATGCGGGGACGCCCCCAGGCCACCTGGACTCCTGTCGGGGGGATGAGCACAGGGTGCGTTCTGGCGGGGTCCTGGCCTCGGGAGAGAGTGTGGGTGTGGGCCCACCCTTCAGTTCCCACACAGCTGTCTGGGCAGCCAGGACCTCGTTCACCCAGGAGGCCTGCTGGGTTTGGGAACAGAGTACAGTGAGGAGGCCCAAGTGACAGCTGTGGCTGAGGAGGGGTTGGGGCCCGTGAGCCGTGGGGCCTCCCGCACCCGTGGACACGCGAGCCTCATGTGCACACCTGCCCCCAGCTCTTCATCACGGTCATGGACAAGCTGCGCCTGGAGATCCGCGCCATGGATGAGGTGCGGGTATTGGGCTGGCAGGGGGCCTAGGCAGGAGGGGATGGAGCCGGCGTCGGGGTCCCAGCCGCTGTGTGTGTCTCAGATCCAGCCCGACCTGCGAGAGCTGATGGAGACCATGCACCGCATGAGCCACCTCCCACCCGACTTTGAGGGCCGCCAGACGGTCAGCCAGTGGTGGGTGTCCCTCCCAGCCAGGCAGAGCCCCGCAGTGCCCGAGACCCTCCCAGCCAGGCGGAGCCCCGCAGTGCCCCTGAGGCCCTCAGCCCCCACATGCCCTGTGCTGCACTCCCAGGCTGCAGACCCTGAGCGGCATGTCGGCGTCAGATGAGCTGGACGACTCACAGGTGCGTCAGATGCTGTTCGACCTGGAGTCAGCCTACAACGCCTTCAACCGCTTCCTGCATGCCTGAGCCCGGGGCACTAGCCCTTGCACAGAAGGGCAGAGTCTGAGGCGATGGCTCCTGGTCCCCTGTCCGCCACACAGGCCGTGGTCATCCACACAACTCACTGTCTGCAGCTGCCTGTCTGGTGTCTGTCTTTGGTGTCAGAACTTTGGGGGCCGGGCCCCTCCCCACAATAAAGATGCTCTCCGACCTTC
>HMGN3	chr9	130211888	130213083	-
TATACCTGAGGTGCACCGGAGGTGAAGTCGGTGCCACTTCTGCCCTGGCCCCCAAGATCGGCCCCCTGGGTCTGGTACGTTATCCCCTCCAAGGGGCATTTTTTTCACATTTGTTTCACTTTAAGCGCCGGCTCGTGGAGTCACGCCTGTGCCAGAGGTGCCCTCGTGGCTTGGACTGTCACCCTCAGTAGGCCTGAGCCACTGAACAAGTACTAGGTACCTTAGGAAGGTCGTGTGTGAAAAATCGAACCTGGTGCCTTTAAATTGTAATTAGCTCCATGTGTCTCCACTGCTGCTTTAGTGTACCTGAGGGGTGGGCCCAAGGGGGAGTTTTGAAGTTAGGACTGGCTTAGAGACATTGGGCAGCCAACATCTGTATTTCCTCGTCAGGAAGTGGGCATGGCGTTGTTGGGAGATTAAACGGGGTGTGGGTGAAGATCCAGTGAGCGTTTCCAGCTGTGTTGTAGATGTAAACCTAGCAGTTAATGTGGCAGGCTGTGTCTCATGCCTGCTGAGCAACTGCTGGCTTCCCCGTCATTCTGTCCTCTTGGATTTCTCTGAATTTCATTAGGCCTTTATTTAATCCTTGCACAGTGCTCCCCTGCCCCAAATGCTCTTCCCCATTGGTCTTTTTTAACCTGTATCTTAACTATTCTTCCTTGGCCGTTAGCTGGCACTTAAGGGACACTTAGCCTCCTGTTGAGGCTAAGGATTACTAGAGGAGGAGAACTTCAGAGTAGCAAATAATCAGACCTCCATCCAGGAAGATGGACGTGGGTGGTCTGACATGGGAGCCTAGTATTTTGAAAGCTCCTTAGGTGATTCTAATGTCAGCAGGGCTGAAAATCCCCCTCCTTAAGCACATGGGCACTTAGGAGGGGGTCTAGGTTACATTGTGGCCAAGTCTGCAGTTTACAGTTCTGGACAAGAACCCCAACCCCCAATTTATGCTATGGTGATAGCTGTGCTCTGATTGAGAAGGTGCCCTTAGGTACTTGAGATAGCTTCCTTTGTTGCCAAGTGAGAAGTGGTGGGCAGGTTTCAAGGCTGTGGTTCACCTCTGGACACCATGTTGATTACATGCCTTTATTTCTAGTCTCCAAAAAAAGTTGGTGATGACATTGCCAAGGCAACGGGTGACTGGAAGGGCCTGAGGATTACAGTGAAACTGACCATTCAGAACAGACAGGCCCAG
>STAT3	chr17	35818625	35834734	+
CTCTGAAGATGGCTGTGGTAGATATCTATCATTCCAGGTTAAAGGAGAGACAAAGACGAAAAAAGTAAGTATAAAAAACCATCCTGGCCTCCTTTCAGCTTTGGATTATTGTTTTGTGTGTGTGTGTGTGTGTGTGTGTGTGTGTGTGTGTGTCTGTGTCTGTGTCTGTGAGAGAGGCAAGGTCTCACTCTGTTGCCCAGGCTGGAGAGCAGCAGCACAATAATGGCTCACTGCAGCCTCAACCTCTCAGGCTCAATTGATTCTCCCACCTCAGCCTCCTGAGCATGTGGGACTACAGCAGTGCGCCACCATGCCTGGCTAATTTTTTGTATTTTTTGTAGATACGGGGTTTTGCTGTGTTGGCCAGGCTGGTCTCAAACTCCTGGACTTAAGTGATCCTCCCTCCTCAGCTCCCAAAGTGTTAGGATTGCAGGCATGAGCCACTGTGCCTGGCCTCAGCTTTGAGTGATTGACCACATATAGTCCATGAGAGAATGCTCCACTTGTGACTCATCTTTTGACCTTGGAGAAGACTCTTACCCTCCTTAGACCTCAATTTTTCCTTCTCTCAATTGAGGATAGTAATTCCTGTGTTATTTTTATATCCTCTGCCCTTATCCTTTATTGACGTTATGATGAACAATGAATAATATGGGTACACTGTTTTAAGCTATTTGAAGTAAAAGAACAAGATAAAATAAAGGCATCAAGACAGTATTGTTACACTTTTTTTTTTTTAATATTTGTGAATCATTCTTTGCTTTTGTCTTTTTTTTTTTGAGATGGAGTCTCGTTCTGTCACCCAGGATGGAGTGCAGTGGCGTGATCTCAGCTCACTGCAAGTTCTGCCTCCTGGGTTCATGTGATTCTCCAGCCTCAGCCTCCCAAGTGGCTGGGACTATAGGTGTGCACCACCACGCCTGGCTAATTTTTGCATTTTTAATAGAGATGGAGTTTTGCCATGTTGTCCAGGCTGGTCTTGAACTCCCCACCTTAAGTGATCCATCCCCCTCTGCCTCCCAAAGTGCTGGGATTACAGGCGTGAGCCACCGTGTTCAACCTTTTTTTTTTTTTGTTAAATAAGAGACAGAGTCTCACACTTACTCTGTCACCCAGGCTGGAGTGCAGTGTCACTATCATGGCTCACTGCAGTCTCCAACTCCTGGGCTCAAACAATCCTCCCACCTCAGCCTCCCAAGTAGTTAGGACTACAGGTGCGCACCACCACACTTGGCTAATTTTAAAACCTTTTTCTTTTTTTAGACTGGGCGCGGTGGCTCACACCTGTAATCCCAGCACTTTGGGAGGCCGAGGCTGGTGGATCACCTGAGGTCAGGAGTTCAAGACCAGCCTGACCAACATGGTGAAACCCTGTCTCTACTAAAAATACAAAAATTAGCTGGGGGTGGTGGTGCATGCCTGTAGTCCAAGCTACTCGGGAGGCTGAGGCAGGAGAATTGCTTGAACCTGGGAGACGGAGGTTGCAGTGAGCCAAGATCACACCACTGCACTCCAGCCTGGGCGACAGGGTGAGACTCCGTCTCAAAAAAGAAAAAAAACCTTTTTTTTTTTTTTTGAGACAGGGTCTCACAATGTTGCCTGGGCTGGTCCTGAACTCCTAGACTCAAGGCATCCTACTGCCTTGGCCTCCCAGAGTGCTGGAATTACAGGTGTGAGCCACTGCACTCGGACTGTTAGGCTTTTTTATTTTATTTTTATTTTTTATTTTATTATTATTACTTTTGAGATGGTCTTGCTCCGTCACCCAGGCTGGAGTGTAATGGCGCGATCTCAGCTCACTGCAGCGTCTGCCTCCTGAGTTCAAGCAATTATCGTGCCTCAGCCTCCCAAGAAGCTGGGACTACAGGCACGTGCCATCATGCCCAGCTAATTTTTTATTTTTAGTAGAGACACAGTTTCCCCATGTTGGCCAGGCTGGTCTCAAACTCCAGGCCTCAGGTGATCCGCCCACCTCAGCCTCCCAAAGTGCTGGGATTACAGGCATGAGCCACTGCCCCCAGCCCTATTGTGCTTTTTTAATGTTCTCTTTCTAACTGTTCATTTTTTAATGAGAAGTCTTTCATCTAAAAGGATTTCAAAGAAATTCTGAACAAGTTTCAGGCATACTGGTTCTTCCTCTCTTTGCAACATATCAAAAAGTATACATTCAGACTTAGAAATTATGGATCTCAGACCTCTGTTGGTTTCAGAGAAGAGTATGCAGAGGGTATAAGTGTGCATGTGTGTGTATGTATGTGTAGGCATGTATTTACTGTGATGTTACTAACTGTAGACACAGTGATATCTCAGCAATAAAAAGGAGAGAAGCCAGGTGTGGTAGCATGAACCTCTGGTCCTAGCTACTTGGGAGGCTAAGGTGAGAGGATGACTTGAGCCTAGGAGTTCAAGGCCAGTCTGGGCAACCTAGGAAAACCCCATCTCTTAAAAAAAAAAGCAAAAGAAAAAAAAGGGACTTGAGATTCACTCTGGAGGAACTAAGATGTGATCTAAAGCAGCAGTCCTCAACCTTTTTGGCATCAGGGAGTGGTTTCATGGAAGACTGTTTTTCCATGGATGGCTGGGGGCAGGAATGGTTTTGGGATGAAACTGTTCCACCTCAGATCATCAGGTATTGGTTAGATTCTCATAAGGAGCACACATCCTAGATCCTCCACGTGAGCAGTTCACAATAGGGATCGCGCTCCTGTGAGAATCTAATGCTGCCGCTCCTCTGACAGGAGGCAGAGTTCAGACGGTAAAGCTGCTCACCTGCTGTGCAGCCTGGTTCCTAACTGGTCCATGGCCCAGGGGTTGGGAACTCCTGATCTAAAGTAAAACTTACTCTCTGCATGTCTGGAGTTAGCTTCCATGAAATGCTGAAGAAGCATACCCAGTTGCTCCTATGAGAAGCTTCATTGCTAGTTATGAATACCTCTGGTATAAATCAGATTCAAGACACATAACTTTGCCTGGTTTAAATTCTCTTTTGCTTAAAACACAATTCGAGCTAGAGAGTACTGTAGAACTCAGTTGCTGATGTTGCTATCAAATCTTTTGTTTTATAATGCCCTTTCATTAAACATGCACAATATTTATTTCTAGTACCGCCAGTGTTGTGTGAATGCACAGTTGAAAATGTTGAATATGTGATCATGGTGCCCTTTAGCAGATTTCTCTAAAATGGCTGTTCTCAATTATTTCCACAAGCTGAATAGATTAACTTTATGACATGGACAGAGATTCCTTTCGGTTTCATCTTAAGTGACAGACATGTGTTTTTCAGCATTTGTGAGTGGTTATTGATTGATTCATTCGTTCAGCAAATAGTCATGGAGAGTCTACTATGCCCAACAAGAGGAAAAACCCGTGATGCCTGAGAGTCTAAAATTGGGTTAGTGATTCACTGACCTGCAGAAATTTGTGGGAGTGACTTCTTTGGACCTCTGTATTGTATTCCACCTCAGCATGTTTATGTCTGATGATAGCTATATGTGTAAAGCATTAGTAAATGTGAAAATAATTCTAATGCACAAATTATTGTGGCTTTTCATTCTAGAATTATAAGAGACCATGGATTAATCAACCTTAGAAAGTTTCAATGTAAGTATTAGCAGTTTTCTTTATTTTACAATTTTTTTCCAATATTATTGAATAATTTTAAATAAATCACGTATTGTAGTTCTTAATCCAAGTTGCATATTAGCCTGGCTATCACTCCAGACTAATGAAGTAAGAATCTCTGGGGTTGGAGGCACAGCACCTGCATTTTTAAAAAGTCTTCAGGGCAATTCTGATCCATAGTGAGAGTTTAAAGTATTAATTTGGGGCCAGGCGCGGTGGCTCTTGCCTGTAATCCCAGCACTTTGGGAGGCTGAGGTGGGCAGATCACGAGGTCAGGAGATCAAGACCATCCTGGCTAACATGGTGAAACCCCATCTCTACTAAAAATACAAAAAAAAAATTAGCCAGGCGTGGCGGCATGCACCTGCAATCCCAGCTACTCAGGAGGCTGAGGCAGGAGAATCACTTGAACCCAGGAGGTAAAGGTTGCAGTGAGCCGAGATCACGCCAGTGCACTCCAGCCTGGGCGATAGAGCAAGACTTAGTCTCAAAAATAAATAAATAAATAAGCAAATAAATAAATGTATTAATTTGTAGTCAATAAAACTTGTATTAAAATTCTTTTTTAAAAATTTGTATAGTAATTACAGTGTGAATATTAATGAATAATTTTCTGGATAGAGTCATGTTTTGCAACTATGTGTTAAGCATAACATAACCTTAATCTTCAGGTTGTAAAAATATTTTAGATAAATAACAGAAAGTGATCTTTATTTTGGATGGTTATAGACAGACAAAATAAATGATATTTAATATTATATGACGGTGATAAAAATACATATAGTGATTTTTAAAATAAATGCCACCTTTGACCTTACTGTGGTTTTTTGTTGTTGTTTGTTTTTTAAGAGACAGGTTCTTGCACTGTTGCCCAGGATGGAGTGCAGTGGTGTGATGGTATCTTGCTGCAGCCTTGAACTCCTGGGTGCAAGTGATCCTCCCACCTCAGCCTCCTTATTACAGGCTCGAGCTATCGTGCCTGGCCTTTATTATTTTAAATATCAGAGATACCTAAGCAGGGCAGAAAAAGTCCCTGTACTTTTTCTTCTTCCACAACATAGAGGCTTCCACAACTAAGAAGGATGATGTCATAATAACAATCACAATGTTTGTATTAAAATATTTGTAATAGTTGTGTGTCATAATATTCTTTTTTTGTAAAGAATAACCTAATGGTTAGGTTTGTACAATAACCTAATGGTTATTGTAAAACATCCCAGTTGATAGATTCTTGTAGGGGTATTTATTTAATAATATATAGCATCGTAGGGTTCAGTCAACAAGGTTAAGTGTCTTTTTAGTGTAAATAAATATCTAGCCAGGCATGGTGGCTTGCACCTATAATCCCAGCTACTTGGGAGGCTGAGGCAGCGGATCACTTGAGCCCAGGAGTTCAAGGCTGCAGTGAGCTATAATCATGTCACTGCACTCCAGCCTGGGCAACAGAAAATCTATATTTTTTAAAAATATAGCCATCATCATAAGTATGTTACATTTTAGGTCCTTTATTATTTATTTATTTTTTGAGACAGGGCCTCACTCCAGTTGTCCAGGCTGGAGTGCAGTGGCTCAGCTCACTGCAGTCTCCGCCTCCCAGGCTCAGGTGATTCTCCCACCTCAGCCTCCCAAGTAGCTCCATCTCTACTAAAAAATAAAAAAAATTAGCCAGGTGTGGTGGCAGGCGCCTGTAGTCCCAACTACTCAGGAGGCTGAGGCAGGAGAATCGCTTGAACCCGGGAGGCGGAGGTCGCAGTGAGCCAAGATCGTGCTACTGCTCTCCAGCCTGGGCGACACAGCGAGACTCCGTCTCAAAAAAAATAAAAAGGTAAGCTAGGAAAAAAAAAAATAGCTGTCATAAATGAAAGTCTGTATCGTTAGTCCAAGAGTAGATAGAACTAACCTAATTACTGATTGAAACGACCCAAGTAGCAGTTCGAGAGTTACTGACTGCTCCAATCTACCAGTTATTGTTAGTCAGTTTTACTCTCCATCTTCTTTGCAGATACATCTTTGGATTAGTTGTTTGGTCAGTAGTGATCCCCAGAGTTGCTGCTCTGGTGTCTCTGCATGATATTTGCATGACAGTTGTCAAATAAAACTTCATTAGCAGTAAATTAAGTTGTAGTAGTTAATTTAGTTTGGAGAAAGGCAAAATGACCCATATGAAGGATGAAAAAAATACTTACCTTGCTTGAGGATGTGTAGGTGGGACATGCAAGAAATCACACTTTTTCTCAGCTAATGGGAAATCTTCTGGATGGATTATTTTGTCTGTAGCTTCTTTGTTTTCCTGTGGGAGTTAATACCATAAATTTTGGCCATAATTCTTCCTAAGAATGTAAGATCTGCCTTTAATTGTCTCGTCCATTACTGCCAGCAGTTCCTGCCCCTGTGTAGTTTAAAAGACAGTGAGGTGGCCGGGCGCGGTGGCTCACACCTGTAATCCTAGCACTTTGGGAGGCCGAGGCGAGCAGATTGCCTGAGCTCAGTAGTTCAAGACCAGCCTGGCCAACATGGTGAAACCTCGTCTCTACTAAAATACAAAAAATTAGTCGAGCATGGCGGTGTGCCTGTAATCCCAGCTACTTGGGAGGCTGAGACAGGAAAATTGCTTGAACCTGGGGAGGCAGAGGTTACAGTGAGCTGAGATCACACCACTGCACTCCAGCCTGGGCCACAGAGCAAGACTCCATCTCAAAAAAAAAAAAAAAGACAGTGAGGTGGCTGGGCGCGGTGGCTCATGCATGTAATCCCAGCACTTTGGGAGGCCGAGGCGGGTGGATCACCTGAGGTCAAGAGTTCAAGACCAGCCTGGCCAATGTGGTGAAATTCCGTCTCTACTAAAAATTCAAAAATTAGCTGGGTGTAGTGGCGGGCGCCTGTAATCCCAGCTACTTTGGGAGGTTGAGGTAGGAGAATTGCTTGAATCCAGGAGATGGAGGTTGCAGTGCGCCGAGATCACCCCAACGCACTCCAGCCTGGGAGACAGAGCGAGACTCCATCTCAAAAAAAAAAAAGACAGTAGATGTGGGAGATGAGTAGTGCTCAGTGGTGGAGATGATCTCCAGTGTTAACAACATCCCTGTGGGATAGTTGCTATGGTGCTGTCATTATGATTAGCGTTTTGCATTCTTGGCTTTCCTGTTTGCTTCCTGTCATGGATAAGTTAGTCATATGAGGTTATGAATAATGTTCTTCCATTTTACTAATTGTAAAAAAAAAAAAATGCTGAAAACTCAGGGATCCTTACATTTCCCATGACACATTTATGTTTTATTTTCTCTGTAGTAATGGAACGGCGGTATCCCAAGGAGGTCCAGGACCTGTATGAAACAATGAGGCGATTTGCAAGAATTGTGGGGCCAGTGGAACATGACAAATTCATTGAAAGCCATGCATGTAGGTGGTTTTTGAGCCTTGAGCAGTATTTGTGTGTGTATATTTATATAAATAGGAGAGATAATGGTGTGTTTTATGTGAAGTTCTATAAATAAATAAATGGATATTTCTCTCTTTGTTCCCCTTTATTACCATGAGACAAATTTGGGACTATGGGGGTGGCAGAAGAGAGGTTAAAAAGCCCTAATGACTTCCCCCATTGCCCCAGATAAACAATAATTTAGTAGTTTTTCTCCCTACTTTGTATCATGGGAACTTTCAAATATATATAGAAGTAGAGATAATAATATGATGAACTCCCGTGTATCCATCATCCAGCTTCAGCAGTTTTCAACACATGGCCAGTCTGGTTTCATCTTTACCACTCACTCTTCCCTCCTGCCCTCAACTGGATTATTCTGAAGCAAATCCCAGACATCATTTTATTTTGTTCATAAATATTTTAGTATTAAAAGTAGTTTTAAAAATGAGGACAGAGATGGATAGCTTGTGGAGATAGTACTTCCATCGATCTCTTGCCTTTCTGTGGTATTTCTGTGAGAGCTCTACATAGTTACCATTTGATTTTTCACTATAAAAAATTAAAAGTTGTTATGAGGCCGGGCGTGGTGGCTCACACCTGTAATCCCAGCACTTTGGGAGGCCAAGGCAAGAGGATTGCTTGAGTCGAGGAGTTCGAGACCAATCTGGGCAACATAGTAAAACTCCATCTCTACAAAAATACAAAAGTTAGCCAGGCATGGTAGTGCACACCTGTAGTCTCAGCTACTTTGGAGGCTGAGGTGGGAGGATTGCTTGAACCCGGGTAGCCGAGGTTGCGGTGAGCTGAGATCACACCACTGCACTCCAGCCTGAGCGACAGAGTGAGACCCTGTTTCAAAACAAAATATGTTGGTATGGCAGTAAGGCCTAGATTGTTAAAATAATATGGACTCTGGCTTGTTCTGTACCTTTCATCATGACATTTGTGTATGTGGCTTCTAAGTTTAGTTCTGGGAAGGTAGTCTACTAAGGCCCTTATTCTCACCGTGAAAATATTTCTTACATAGCATTGCAGACATTTATCTGAGCCAGGTTGGTTGTCCTCACCAAACACCTTGTTTGGTTAGCATTCTTTGTGTGGTTTGTACCAGGTGACTGATCCTTTACTTCCTGTCCCAGTTTGGGACACACCCCTGGTTTATGTGTCATTCCAAAACACTACACCCCATGGATTGTCCAGGCTCTTCCTTCATTCTCTGTTTCAAAAGCAGCCAAATTAGAATGATTTGTAGAACTTTTAATAGAAGATAGTTAGAGCAGGGAAACTTGGTTGTTAAAAAAATTATATTTTGCCCAGTGCGGTGGCTCATTCCTATAATGCCAGCTACTTTGGAAGGCCGAGGCGGATGGATCACCTGAGGTCAGGAATTCGAGACCAACCTGGCCATCATGGCAGAACCCCATCTCTACTAAAAATACAAAAATTAGCCGGGTGTGGTGGTAGATGCCTGTAATCCCAGCTACTCAGGACGCTGAGGCAGGGGGAATTGCTTGAACCCGGGAGGTGGAGGTTGCAGTGAGCCGAGATCATGCCATTGCAGCCTGGGCGACAGAGCGAGACTCTGTCTCAAAAAAAGAAAAAAAAAATTGTTACTTTTGTAGACAAATGAATTTAACCATTTCACTAAGTTTTCTAGAAGACAGTTCCAGCTGCTGCATCTGGAGACAGCAGCTGGAAGATAGCTGGAGTAGGTTTTCCTCAGCTCTTGGGTAAAATTTCTAATGAGAAGTTACCAACGAGTAGGATTCTCCAAATGAACTTCCCTAGTCTTATAAGGCAGAATTAATGAAAATGCTCAATAGCAAAAGTGCTCACTAATGTTGCTTTTGTTTTTGTAATTTTTTCCTTCATTCCTTTTGGGGAAAACAGTGGAATTTGAACTCCGAAGGGAAATCAAGAGGCTCCAAGAATACAGGACAGCAGGCATTACCAATTTTTGTAGTAAGTATGCTTCAGCTACATACCGTACTTGAGGGCAAGTATCTTCCAGACACACAGAGGAAGTCTCTGAATTGTTGTGAATTTTTTTTTAAAAAACAAGCTTTCCTTTACCAGAATGCTTTAAACCTTTCCAGTAAAGTTTTGGCTATTTAATCCCTATAAATACCTTTGTATAGATTATCTTTGGTACTACAAAAGTTGTGAGACAAAGGAAAGAGAGGTGCTGCTTTAGATTTAGGATTCTGCCGAGGCTCTTTAAAAAAAGGGAATCTTGGGCCGGGTGCAGTGGCTCACACCTGTAATCCCAGCACTTTGGGAGGCCAAGGCAGGTGGGTCACTTCAGTCCAGGAGTTCGAGACCAGCCTGACCAACATGGTGAAACCCTACCTCTACTAAAAATAAAAAAACTAGCCAGGCGTTGTGATGCACACGTTTAATCCCAACTACTCGGGAGGCTGAGGCACAAGAATCGCTTGAACCTGAGAAGCAGTTGTTGTAGTGAGCCAAGATGGTGCCACTGTACTCCAGCCTGGGTGGCAGAGGGAGATTCTGTTTCAAAAAAAAAAAAAAGGAATTTTATATTTTAGGTGTGTCACCCTTTTCAAATTTAATGATACATGGTCTTAGCATTTTTATAAAATAATGAAGCTTCAACTGGCTCCAGGTGCTTGCATCCCAGTTACTTGGGGTAGTGACAATAATTATATTATTAGCAGCTAACATCTATCAGATATTTACCATGTACCAGTCTCTATGCTAACCATTTCACTTGGATCAAGTCAATGAATTCTCATGACAAACTTATAAAGTACCGTTACTTCCATTTAGTGAAGAAATTAAGGTATAAAGAGGTTACAGAGCTAGTTAGTACTAGAACCAGGTCATAAGAGATAGTGTATTATAGTAGTTAAGAGCTTGGGTCTAGACTTAAAAAGCTTGAGTATAAATTTTGGCTCTCCAGCTTGCCAGCTCTGTGATGTGATTCTATCCAAATTTATTTTTCTTTCCTTTTTTTTTTTTCCCTAGAGACTGACTCTTGCTATGTTGCCCAGGCTGGTCTCAAACTCCTGGCCTCAAGCAGTCCTCCCGCCTAGGCCTCTCAGAGTGCTGGGATTACAGGTGTGAGCAACTGTGCCTGGCCTCTATTCAAGTTTTAATTTTCTAAGGTTCTTAGAGTTAGTGTAAAGATTTAATTAGAGATACTGCATATAAGCATAGCACAGTATCTGGCACACAATAATTCCTCAATAAATGGCAGTTTCTGTTGTTTTGCTGTCATTGTTGAAATGATCTTTAGCATTCCCTCCTTCTTCCTATTTGAAGTTTTTGTGATTATTGATAGTTGTCACCTACTATCTATAAGAAATAGTTGGCTTCTTTTTTTTTTTTATTTGAGACGGAGTCTGGCTCTGTTGCGCAGGCTGGAGTTCAGTGGTGCCATCTTGGTTCACCACAACCTCTGCCTTCTAGGTTCAAGCGAGTCTCCTGCCTCAGCCTCCTGAGTAGCTGGGACTACAGTCATGCACCACCATACCCGGCTAATTTTTTTTTTTGTATTTTTAGTAGAGATGGGGTTTATCCATGTTGGTCAGGCTGATCTCGAACTCCTGACCTCAGGTGATCCACCCACCTCAGCCTCCCAAAGCGCTGGGATTACAGGTGTGAGCCACCACGCCCGGCAATAGTTGGCTTCTTAACACAGCCCTGTGGGTGCAACATAGCCTTATGGATGTAAGTTCAGCCTAGTATAATGGCTCTTTAACAGTGGAAACCATTTTTGAAATTAAATTTTGTGTGAGCCCCAATCTACAAATAAGATAAAAGTGGGCTGGGCACGGTGGCTCACACCTGTAATCCCAGCACTTTGGGAGGCCGAGGCGGGCGGATCACTTGAGGTCCAGAGTTCAAGACCAGCCTGACCAACATGGAGAAACCCCGTGTCTACTAAAAATACAAAATTAGCTGGGCATGGTGGCGCATGCCTGTAATCCCAGCTACTCCGGAGGCTGAGGCAGGAGAATGGCTTGAACCTGGGAGGTGGAGGTTGCTGTGAGCCGAGATCGCGCCATTGCACTCAAGCCTGGGCAACAAGAGCGAAACTCCGTCTCAAAAAAAGATAAAAGTGGAATTACTTTGGTTGAACTTTAATGGTTCAATTTATGTGTAGAGCCCAGGACCCGCCGGTATCTGGCAGTGCCCTTTCTCTTTACATTAACCTCTAAGATACTCTTGTGGTATCCTGGGGCTCTGTGGAACCTAGTTTGAATTTTGAAACCCACTGGTGCAGTATTTTGGAATCTGTGAACCTTTGTTAACATGTAGAAAACACCACGCAGCTCTTCTGTTTAGCAAGATGCATATAGAGACTCTGATAACTAATTTTGGTTTCCTGATATTGGCTGCCTCTAAGAAATATGGAGAAGAGGTACTACATGTCAAAGAGAACTCTTTTTTTGTAATTCTAATTGTTTTTTAAGGAAAGGCATATGCTTATAGCACTTGTGTGACTTTGAAAAAATTTATAAAAATAGAAAAAACAGGAAGCAAATATGACTATAGTAAAAGTTGGTTACTTTTTGAGAGTGGAAATATGAGCAATTCTTACTTTCTTTGTACTTTTCTGTTGGTTTTTTTCCCCTTATTTCTTACAGATAGAAAAGGAATACAAATGTTTAATATTTAATACTTAGTATTAAGAAAAGGATTTCAGACTAGGGAAAATCTACTTGGGTCTTGGAGAAATAATTGTGAAAGCAGTTTTGCAAAGGAAACAGACTTTAAGAACAAAACCCAAAACCGGTTTCTTGGTCAGTTAGGAAGCCCTTCAGTTCTGCTGCATTGTCATTGTGGTCATTGTGTTTTCTATACCCCCAGGTGCCAGAACCTACGATCACCTCAAGAAGACACGGGAGGAAGAGCGCCTTAAACGCACTATGCTCTCAGAAGTTCTCCAGTATATCCAGGACAGTAGTGCTTGCCAGCAGTGGCTCCGCCGGCAAGCTGACATGTGAGTAATTACTCCAGGGTGAAGGAGGCATTCTTTCTGGGATGCCTTGGCCTTCACATATATTTTTGGGCACCCTAGATGGCAGAGTAATAATAATTGAGTAGCTGGAAGAATTCAGAAATATTTTAGCAGTCCATCTCAGAAACAGTGCCATACTGACAGTTTTGAGAAATAACTGACCTCCTAGAATCATACTTTACTACTTTGATCCTATTTTTTAAAATGAGTGTATTTTCCCCCAGCCTTCTACCCATGACTTCAACTCTCTCTTCATACCTAGATTTTCACTGGGGAATCATGTTTGTATCCCTTCCCCTTGAGTGGTGTTAGTGGTGTTCTAGATTACAAGCTCTTCTTAACAAATCTGAGGAATTTTTCTTCCTCAGAACAGATTTTCTTTCCTGCTCAATACAGTGAGATATCTGTAAAACATAGTTCAGTCTATCTCATTACACTTCTTCAAGGTGACCTACCTGATAAATGGCACCCAGTCTCACCGGGGCTTTTGGAAATCACCTTGTTTGATATGACCTAAGTTTAAATTCCTCTTCTTCGTTGTAGTGATTCCGGCCTGAGTCCTTCCATTCCAATGGCTTCGAATTCAGGTAATTATTTCTCAGGCCAGAACAAGTCTTAATTGTGAAGTTTGCATCGTAGGGGTTATAGTGACCCAGCAATCTTCCTTCCTCTGTGGTGTCAGGGTGCTTAGGCAGAGTAACAGTAATCAAGTGTTAGCCCAATATATAAACATCAGTATGTTTTCAGAACCTTCATGGCCAGACAGAGACTATCCTCAGAGTGACAGTATAGAGTATAGACAGTATAGAGACAGGGGAAAAAAGAACTTCAGAGAGGTAACTTCTTTATTTTACCAATGTTCATGAGCAGTTAGTTTACTGCAGTTGTGTCTACCACTAATTTTGAGACTTATTTCACAGGAGATAAATTAAAAGCTTTTTATTTTATTATTTTTTATTTATTTACTTATTTTTTGAGACAGAGTCTCGGTCTGTCGCCCAGGCTGGAGTGCAGTGGTGTGATCTCGGCTCACTGCAACCTCCGCTTCCCGGGTTCAAGTGATTCTTCTGCCCCAGCCTCCCGAACAGCTGGGATTACAGGCATGCACCACCACGCCTGGCTAATTTTTGTATTTTTGGTAGGGACGGTTTTGCCATGTTGGCCAGGCTGGTCTCGAACTCCTGACCTCAAGTGAGGCACCCACCACGGCCTCCCAAAGTGCTGGAATTACAGGCGTGAGCCACCGTGCCCAGCCTAAACTTTTTATTTTTATATAACATGAGCAAAGAAGCATGTTACTTGCCAGAAACATAAGGATTTCTGAGTTAGAGACCTAAAGTATTTCTATTTCTTCGTTTTACCTCTTTGAGTATGTCCTATTTTGAAATTAGTATACAGAGCAAGATTAAGCCATACGCTATCTGATGATCCTTGGTGATTGGTAATCGATGACTGGGAATTGGGGGAGGTATGTCTCAGTAGATTCAGAATCTGGGTCTCAGATTTGTCCGCGTTAGGGACTTTTTTTTTTTTGAGATGGAGTCTCGCTCTGTCACCCAGGCTGGAGTGCAGTGACGCGATCTTGGCTCACTGCAACCTCTGCCTTCCGGATTCAAGCGATTCTCCTGCCTCAGCCTCCCAAGTAGCTGGGATTAGAGGCGCCTGCCACTATGCCCAGCTGATTTTTGTACTTTCAGTAGAGATGGGGTTTCGCCATGCTGGCCAGGCTGGTCTCGAACTGCTGACCTCAGGTGATCTGCCTGCCTCGGCCTCCCAAAGTGCTGGGATTACAGGCATGAGCCACTGCGCCTGGTCACTGAAGGGACTTTTTTTTTTCCCCCATTTATTCCTTTATTTCAAGTGATTTTTTCTTAATATGGAAAGAAGAAAAAGGTATTGTTTTAGGGGAGTGGCTAAGACAGTGAAATCAAAGTTTTATTTTGTAAGTTTCTTACTGCCAACACTCTACCCCCAAAATCTAAATACAACTAAGTTAATACTGGCTAATTAAAATGAAGGAACTGGGTCAGGTGCAGTGGCTCATGCCTGTAATCCCAGCACTTTGAGAGGCTGAGGCGGGCAGATCACCTGAGGTTGGGAGTTTGAGACCAGCCTGACCAACGTGATGAAAACCCATCTCTCCTGAAAAAAAAATATAAAAATTAGCTGGGTGTGGTGGTACACATCTGTAATCCCAGCTACTCCAGAGGCTGAGGCAGGAGAATCGCTTGAATCCGGGAGGCAGAGGTTTCAGTGAGCCAAGATCGCACCATTGCACTCCAGCCTGGGTGACAGAGTTAAGACCATCTCAAAAAATAAATAAATTAATTAATTAAATTAAATGAAGGAACTGGCTAACATGATCATATATTTTTGTTCTCTGTACTATCTGCACTGACTTGTTCATTGTTTCTTTTTTCTTTTTTTGTGAGACAGGGTCTCCCTCTACTATCCAGGCTGGAGTGCAGTATGTGATCATGGCTCACTGTAGCCTCAAACTCCCAGGCCTAAGTGATCCTCCCAGTTCAGCTCCTGAGTGGCTGGGACTACAGGTGAATGCCACCAAACCTGGAGAAATTTTTTTTTTTTTTTTTTTTTTTTTTGGTAGAAACAAGGTCTTACTATATCACCCAGGTTGGTCTTGAACTCCTGGGCTCAAGTGATCCTCCTGCTTCAGCCTCCCAAAGTGCTCAGATTACAGGTGTGAGCCTCTGCACCCGGCCTCTTGTTCATTGTTTGTTCCTAGCCTGTGTTAGCCTTTCTCACCCCTTATATTTAGGCTGAGGAGATCTCTTGCTCTCCTTTATGTTCTGAGTTCTTAAGGCAACTATGTATTGGAAGCCTGGCATCTTTGATTGTAGCCTAGCCTCTGGTGACTTTTGTGAGGAACCAAATGGTTTTATCTCCCTTTTTGAGGATTTGGAATAATCCCTTATGCCTTTTGTTGATGTAACAGAGAAGCCTGTTTTCCACCAGTGGAGCTTGTAACAGTCCCTCCCCTTTCTCTGCCCCACTTGAAAAGCAACCTCTATAAAACTTCGACATTTTCTTTGCTTAACTCAGTCTATCCATTCCCAGCTGAATACCAATCCCTAATACACATTCAAAACAAAACCAAAAAAGTTTTGCTCATCAAGCTTCCCCTCCTGGCCAGTGACCTCCTACTTGGGTTTCTTTCTCAGGTGTGTGAGTTGACCTCAGCCCCTGCTTTGCCATATAATGGCTCATTGTTCCTGTTTGTGGATCTTGCAGGTAAACAGGGCTACTTTGGAAGGAACAGATATTCCCTCACATAATAAAAAAGAAGGGCCTTTTGCTGGCCTAACAGTCTTTCTTTGATCTGAAGGCACACAGTACTTGGTTAATTACCATGTTTGCCTTGTACTGCTGGCCGAGTGGCAAGGATTAGGGAATGTCTGTTCTGCAGTTATTATTTCCATTCGTCAGCTGTCAAAGCAGGCATTGTGTGATGTTTCTTAACTGGATGACATCTGGGCATCAGATTTTAGAGTCTCCTACATGGTTAGGAAGAAATAGGTGATAGTCGGGCATGGTGGCATATGCCTGTCTTCCCAGGTAGTTGGGAGGCTGAGGCAGGAGGATCACTTGAGCCAGGGAGATTGAGGCTATAGTGAGCTATGATCGCAACACTGCACTCCAGCCTGAGCAACAGAGTGAGACCCTGTCTCAAAAATAATAATAATAAATAAGAGATAACTACTGTGGTGAGTAGTTACATTTGATGCTAAGGTATGTGTGACTGTATGTGTATTTTAGCAGATTATGGGTAATTCATGTGCCCTGAATATGTAATTCATTTTCAAGTGAATGTTCGGGTGCCCATGTTGTTAGCTAAACAGGCCTGAGGGAATGGGACAGGATTTCCTAAGCTGGATATAGTGATCCTATACCTAACTGGCCTGGCTGCACTGAACTTTTTAATACTTTACACCTGAGAAATTGTCACTCCTATTAAATCTATGCTGTTTCCTTTCTCTGTCTATAGGTAGACGGAGTGCACCACCCTTGAACCTCACTGGCCTCCCTGGCACAGAGAAGCTGAATGAAAAAGAAAAGGAG
>GATA2	chr7	139741443	139757834	-
GAAGAACTGTAGGAATAGTCACAGCTTGACAACCGAACACAACCTGAGTGTGCTGAGAACTCATGGCGTTGACCACCTGAGCTATAATGAGCTATGCCAACTCTTGTTTCAGAACGACCCCTGGCTTTTGCCAGAAGTGAGTGCCAGGGGAAGTCTGGGTTCCACAGCTCCCTGGGGACATTCCTGTGTCTTGGGAAATGTAATGACTGGGAGTGGAATGGGTGGGCCCTTGGTGATCTCTGGTCTGGTTTCCACCTGCAGAAATTTGGAATGTGGAGCAGAAGGAGCAGTGAAGTTCAAGGGCCAGCTTTGCCAACAACCCAGTTCCACAAACATCACACAGATGCCATGGATAGCTGTGCGACTAGGGCTGATTCTTTAACTTCTCTGAGCCTCTCAGTGTGCTCCATTGAGAAATGAAAGGGTGGTATTTGGCCTTCTCTAAGATGCTTTAAGCCCTCAGAGCCTCTTTGACTTTGAATTGTAGAAAAGAGAGCTCAGAGAAAACTGGGGCTTGGGGAAGGGAGAGTTGATGAGTCAGTGTGGGAAGAGTATAGGTAGATTGTAGAGGTCCTTAGGATGTAGCCATTTGATTTGCATTGTCTCATGTGAAAGGAGCAGCTCTAGTCACTTTGAAGTTCTTGGATTTTCCCAGTGGAGGGGCTGATTCTGTGCAGTCTCCTTTCCATTTCGTTCCCCTTTTAGCCAAGGGCATTTGTTAGCAGCCGTCATCTAGAGTGAGGGATGTAATAGCTGTGTTCTGTGTGGATGATGGAATCACAGCTTGTGAAGCCCCTTTCTCACCAGTGGACTGGCCACTGGGGAGGTGGTGTCGTGTGAGACCTTCCTGAACTGGTGGTTTTTTCCCTCTCTGTCAACAGATTTGCCAACATTACAACAAAGGAGATGGACCCCACGGCTCTTGTGCCTTTCAAAAGCAGTGCATCAAGCTCCATATCTGCCAGTATTTTTTACAGGGGGAATGCAAGTTTGGCACTAGCTGTAAGAGATCCCATGATTTCTCTAATTCTGAGAATCTGGAAAAATTGGAGAAGTTGGGTATGAGCTCAGACCTGGTGAGCAGGCTGCCTACCATTTATAGAAATGCACATGACATCAAGAATAAGAGCTCTGCCCCCAGCAGAGTGCCTCCTCTTTTTGTCCCACAGGGGACTTCTGGTAAGGCTGGTGGGGAGTGGTAAGGCTGGTGGGGAGCACGGGAGGTCCTGGGCTGGGGGTTCCCGGATTCCAGCTAGCCATTACATGGAATGTGTGACTTTGGGCAAGTCTGGTGCTGCTTTTAGTAAAATGGAGTTGATGATGCTTTCCTAACAAGGCAGGGAGTGCGGGGGTGAGGATAAGTTGAAATCATAGACTTGATCAAGCATGCCATCCTAGACAAATGTGAATTGGTATTGATGGTGAGTGAATTCTGGATGGGCCTAGTCTGCACTGAAATGGGAGACTTGGCTCCTCCCCCTGTGCAGTCACCCCTATCTTCACCCCCACGAGAGCATGCTCTTCAGGGAGGAACCCAAAGTTAGGAATGCTGTGCTGCACAGCTCTGGGGAGCATTCCTTGTGTTGTATTCTGATTTTACAAAATGAGTGAAAGAAGCATACCTTAATTATGGCATTGGCTGTATTCCTGACATCAATAAGTAGAGTTTTTGAGCCATTGTAAATTTGCTTTGTTCCCTGCTCATCTCCAGCACCTAGACAGTGCCTGGCCCACAGTAGGTACTCTGACATTTGTTGAATGAATGAGTGTGCTAGGATACTTATTTTTTAAAAAAGACTGTCAGGTTTAGTGACAGGCAGATTTTGAACAGAGATTTTTATTTAATAAGCATTTCTTGAGTACCTCTTGTGGGGCAGATGAATAATGTGGTCTGTCAGGGAGATGATGATACACTGGCATTCATTGGATTTCACAGTATCAGCCATTGGCTGGCCATTCTGTTACCCACTCTTTCATTCAGCACCTTTGTGTGCTTGCCACATGCTGGGCGCTGTCTTGGGTGCTGGTTATTCCTTGGCGAAGCTGAGACATGCCTCCCCTCAGAGCAGAATCAAACCCTCTCAGCTGTAGTGGTGGCTACAATTTTAATAGAGCACTTCCTAGAATGTCAGTTGCATGCCAGGACTACCTGCAAACAAAAGCACCACTCTAATTGTACCTGACTTTTATATTTAAAAGTTGTCTTTTGAATTTGTTTTTTCTTTACATTGTCTTCAATTATGTTTTGTTGATTTCTTTCAGTTGTAGGAATCCTAGAAGTAGACAGGTTTTGTATTAAATAGATCTTTAGGAGTATCTTACAGCCTTGAATACAGTTGGATTATAGCCTTGTCAGAAAGGGAGGAGGGATCCACTGCCAGTGATGTCAGCTGCAAGAGCAGTCACCATCGTCGGGAGAGAGGGAGATGACCTTCGGGGTCCCATAGACCTAGATTTTGAGTGAAGTATCTCAGGGGCTTATAAAAAGAAAAGGGAAGATGAATAACGACAGGTGACACTAAATAGGGATTGCAAATTAATTTTATGTGCTCATTGGGGTTAGCTGGGTGAGGGTAAATGTCATAGGTAAAGACTCATTGGCATGGTGCTAGTAAAGGTAAAATAGAAAGGATTTATGTGCCCTTTTTATATTAAGATCCTGATAATTAACCTAAAATTAATTAAAGGGGCTTCATTTTGAAATGTGGACTTTCTTTTTATTACTCTTGTCTTGGTATTAGTACCCAATTCTGATAGTTCATTAATGAATGTTTGCTATATAGCTTCAAATCTAGTTTATAAAATTAGCCCTCTGTTTGCCCTCAGGGGTCATCACAACCTTAGGCATAGAAGGAATTGTAAGATGCCTCAACATGTAAGACAATGGTTCTCCCCTTATTACAAAAGTGTCCCAAGTCCCACCCCTGGAGGTTCTGATTCAGTCAGTCTGGAGTGAAGTCAGTCTAGGGCAGAATCAGGCACTTGTGTTTTTAAATGGGTCTCCTAGTGAATTGAATGGACAGCGAGAGTTGAGAAAGGAGTCCCCTTCATGGAGTCCTGGATCTGGCAAGCAGCCATGTGGCGTCAGGCTGCCAGCCTGTCACTAAAAAGTAGAGGATCCACCTGTGTAGGAGCACTTTCACCCCAAACACGATAGGGCTTTGTGAGCTTGCGTTGCCCACTTTTGTGCAGAGAACTGAATGAATCCTCTTTAACTCTCTTTTATACCCCATATCAGAAGCTGACATATCTTTGTGGTGTTTCTTTGCAGAAAGAAAAGACAGTTCAGGTTCTGTGTCCCCAAACACTCTTAGCCAGGAGGAGGGTGATCAGATCTGTTTGTACCATATCCGGAAAAGTTGTAGCTTTCAAGGTAAGTTGGAAGAGGCTCCTTCATTCCACTTGTGGGAGGGGTAACTGCTTGTCATTCCCAGAGCTGTGCTCTGAAGTCACCCCCTACCAAACCTCTACCCCATCCGGAGAGGATCAGGGCTTGGCACTTTGGCCAAACCAATTCTGAAGGTATTTTGTTGGGGAGTTGAAGATGGTAGCAATTCTTTGAGTTTTCAGAAATTAAATGTGGATCATTTTTGGGAACATAACTGGTTCATGCACCAAATGAGTGTCAAGTATTGAGCCTTGGTCAGCTTAGCATGAGGTCACAGACCTGCACAGGACAGGGAACTGCTCAGCCTGGTGGGAACAAAGATAAGGGTGATGATAGGCTGAGAGCTCCCTTAGAAACTGGAAAGGACCTCACTGCGAAGGAAACACTTGTGTTAGCTCTTGGAGGATGAGTAGTTGTTTAAATTGGGGTTTTTTTTCTGTATTGATCCAGTGAACAATCCAGTGATCTCTTTTTTATCAGAAGCAGCAATTCTGGTGTGCATGTGCCTGTCTGTATTTTCACTAAACCTTTGTTTTCTTCTTAAATGCTGTCCTGGGCTTTGACTGAAGAAAGGTTTGTTCTCAAATTTGGTGACTCCCCTTGACAACCACCAAACTTCTTGTTTCATTTTCAGTTTTTAAAAATTACCCAAGCAATTAATGAATACTTTCACTCTGTAAAACAGTTCAGTAATACAGAGTGAAGCATGAAGTCCTCCATCGTCTTTGCCCAAAGGTAAACACTTCCCGTGTGGTTGTGATATTTGTTTTATATGTTTTTAAACAGATAGGAGCATGTGATAATGTTATTATTCAATCTGCATCTTAACATTGTATCTTGGAGATTTTTTTTCCATGTCAGTATGTGAAAGTCCACCTCATTTTAAAAACAAGTGTGTAGTAGTTGATTATAATGATGTTCCATTGAGCATTGAAGTACATATATGTGAGTATTTCCATAGATAGATTCTGGGGAATGGAATGATAGGTCAAGGAATATGAGCTATATATATATACACACACATATATATGTGTATTCTGAAAGCAATATTACTGAGCTATAGTTTACACAAGCTAAAGTGTACCATTTTAAATGTATACTGAGTTTTGATAAGTATATATGCTCATGTAACCATCTCTACCATCAAGATATGGAACCCCCTCCAAAAACATTGTTTTATGCTCCTTTATAATTAATCCTCACCCCCTAGTTTGTCACGCCCAGGAAACCCCTGATCTACTTTTTGTCACTATAGATTAGATTTGCCTTTTCTAGAATTTCACATACATGGAATCATACAGTGTATTATCTTGTGCCTGGCTTCTCTCATCAGCATGTTTTTGAGATTCAGTCATGCTGGCATATCAATCATTTGTTTCTTTTTATTGCACAGTAGTATTCCATTGCATGATTGACTGCAATTTGTTTATCCATTCATATGTTGATGAACATTTGGGTTGTTGCCAGTTTTTGGCTTTTACAAATACAACTTCTATAAATATTTATGTATAAGTTTTCATGTGGATATATGTTTCCATTTCTCTTGGGTAAAAGACAGACATAGTTACTGGGTTATGTCATGTGATTGACTTTGTAAGAAACTGCCAAACTGTCTTCCAAAATAGATAATAATATTTTATGTTCCCACCAGCAACGTGTGAGAGTTTCAGTTATTGTATATTCTTGCTAACACTTGGCATTGTCTTTTAAGTTTTAGCCATTCTAATCAGTGAGTGATGATGTCTCGTGGTTTTAATTTGCATTTCCCTGATGATTAATGATGTTTAACTTTTATTTACATGTACTTTTGGGGCATCTGTATATTTTCTGTGAAGTATCTACTCAAATCTTTTGCCTATTTTTTATATAACAGCTTTACACACACACACACACACACACACACACACACACACAAAAGGGGTCTTCAGAAAGTTTGTGGAAAATGCATATTATGAAAAAATTATGCATGGAGTTCAAAAGTTTTGCACCAAAATAAATTCATACTAACTTGTAATAACATATCTGAAGAGGATCTAGTTTGAGGCACTAAGAAGGATAAGACATCAATTTGGAAAGAGCCCCTATCAAAGCAACATGAATTTTGCTGCAGTTGAAGCAAGAACAAATATCAAATTAATGGTGACTCTTGGGTGGCAGAATGACAAAATCATTGATGCTTTACAAAAAAGTTTATGAGGACAATGTCCCAAAGAAATCAGTTTATAAATGAGTAAGTCATTTTAAGAAGGGATGAGAGAATGTTAAAGATGGAGCTATGCACATCAATTTGTGAGAAAAAAAATTAATGTTGTTTGTTCCTTAATTGAAGACCAGTGATTAACAGCACAAACAGTAACTGACACCAGACATCTTGATTAGTTCAGTTTATACAGTCTGCCAGAAAAATTAAAAATTAAATTTGAGCAAACTTTCCACTCTATGAGTGCCAAAACCATTCTGCCTGGATCAGCTGCAGACAAGAGCAGAACTTTGAATGGAAATTTTAAACAAGTGGTATCAAGATCCTGAAGCATTTCTCTGAAGAGTTGTAACAGGAGATGGAACATGGCTTTACCAGTAGGATCCTGGAGACAAAGCAATGGCTCCTAAAAGGGGGAAGTGGCCCAGTCACAGCAGAAGTGATCAGGAGCAGAAGTCACAGCAACAGTTTTTTGAGATGCTGAAGACATTTTACTTGTTGGCTTTCTAGAGGGCCAAAGAGCAATAACATCTGCTTATGATGAGAGTGTCTTGAGAAAGCCAAAACTTTAGCAAAAAAATGCCCAGAAAGCTTCACCAGAGGGTCCTTCTCCACCACCACAAGGCTGCTGCTCATTCCTCATCAATCAAGGGCAATTTTGCAAGAGTTTCAATGGGAAATCTGTAGGCATTCACTTTACAGTCCTGATTTGGCTCTTTCTGACTTCTTTTTGTTTTCTAATCTTAAAAATCTTTAGGTCGGTCATGGTGGCTCATGCCTGTAATCTCAGCACTTTGAGAGGCCGAGGCAGGTGGATCACTTGAGGTCAGGAGTTTGAGACCCGCCTGGCCAACATGGTGAAACCCTGTCTCTACTAAAAATACAAAAATTAGCTGGGTGTGGTGGCACATACCTGTAATCACAGCTACTTGGGAGGATGAGGCAGGAAAGTCACTTGAACCCGGGAGGTGGAGGTTGCGGTGAGCCGAGACCGTGCCACTGCACTCCAGCCTGGGCGACAGAGTGAAACTCTGTCTAAAAAAAAAAAAGAAAAAAAATCTTTAAAGGGCACCCATTTTTCTTCAGTTAATAATGTAGAAAAAAGACTGGATTGACATGGTTAAATTCCTAGGACCCTTGGTTCTTTATGGGTGGACTAAATGGCTGGTATCGTCTTTTACAAAAGTGTCCTGAACTTGATGGAGCTTATATTGAGAAATAAAGTTTATATTTTTTATCTTTTAATTCCGTTTTCCATGAACTTTTTGAAGTCCACTTACATATGTAATATTAACACAGAATTGGGCAGCCATCATCATAGGCAATATGAAAACATTTTCAACACCCCCAAAGTAACCCCGTCTTCATTAGCAGTCTTCCCTCCCCCCAGCTCCTGATGACTACAGATGAAGGTTCCATCTCTATAGATTTGCTTGAATATTTCATATAAATGGAATCATACAGTATTGGTCTTTAGTGACAGTTATACCCATTTTTATTGGGTTATTTGATCTCTTATTGAGTTGTGTTTTGTATATGATTTATACTGAAGATATATCCTTCCAGTCTTTCATGTTTATTTCCTTTATAGTGTACAGGTATTTTAATAGTGGTGTCCAGATAATATTTTTTTTCTTTTATGGTTTGTGTTTTTTGTATCCTAAAAATATTTGCCTATTCTAAGCCTACAGAATGTTTTCTCTTATGGTGTTTTCCTAGAAGTTTCAGGGGCTAGGCTTTTAGGTTGAAGTCTAGCTGTGAATACTTGTTCTCTTAACTCTGATCATTCTGTCCTTAGGTATCGCTGTTTCTGTGTGAGTTGCTGCCTCTCTTTGAATTGTTTTCCTTCATGTGTTGAGCGACTCTTGGTTGTCTGTCACGTTGGTGCTTGAGAATCCCGTATACCTGTTGGTTGATTTCCATGGGGCTGATTTGGATTCCAGGCCCTCATTCTAGTGATGGTGGGGAAGAGGCAGAAGGTCCTGCTTGGTGAGGTGGGAGGCTGGCATGTAGCCTAGGACTGGGACGGGGGCTTTGGTGGCCGTCTCATTTGCTTTTCTCTTGCTCTAACCCTTATATTCACACTTAGTTTAACTAGGAAGTGCACAGCAAGCTTCCTTCACACAAGCAAGTTAGGGGAAGGGAGTGCCTCTGCCAGGGGCTCCCATTGTTCTCATTGGGATTGGCCTGGGTATCGTTCTTGCTCCTGGCTTCATCTGACTCTGAATCTGTGATGACCCCAGATCTTTTCTACTTCTGTGGTATGTTCTGCACATTTTGTCTGCATTTTTCTCTCTTCTTTTTATATCTATTTGATTCTCATTGCTCCATAGTTTTAGCAATTCTTGAATAATTCTGGTCTTTTGATGGTATTTTTTATTGTTTTCCAGTGCTTTTGGATTTATTATTCTCTCTGGCCTGTTATTTCAAGGACTATAGGGAGGAAGGGCTGGGGTGGATGTGGTGTTTTGTCTGCCAAATTGATTTGATTTCTATGACTCACGTCCTAGAAAGCCCCTGGAATGCCAACGTGAGGTAGGGAACATTAGAAGGCGGGAAAAGAAGTTGAGAAAGGGGACAGGAAGACCAGGACAAGGGAAAGGACCTTATGTCTCTACCGCTGTGCTGGGACTAGGCTCTCACCAGCTGCTGTGGCTGCAGTGGCTTACCTGGTGCCTCCTGTCCTGGGCACCTTCCAGCTGTGAACAGTGTGGTCTATAGCTCAGCTTTGTTTCAGAACGGAAGCCTCAGGCCTGCTGTTTGATTATAGTGCATTCCCCTGGCCCCCATGTCCTTCCTGAGGAAGCATCAGCCTGGAGGGCCCTAAGGAGTGCACCTTCCCCAGGATGTGCCTGTTTGCAGGGAGATCCTGTCTCAGGCTGTCCATAGTACACCTGTGCCTGGGGTTTGTAGGTATAGCATTTGACTACTGGGATGCCCTGGGGTGGCCTTCTGCTCTCATCCCTGATCATTTCCTCTAATGCCTTTCAGGGAGGGAACAGGAACTGGTTGGTTGTGACCTTGGACCATAGCTATTTGTCTTTCCTGGCCCAGCCCTTTAATTATCTGTTGTGTACACACCTGCTTGAGAGAGTTCAAGAGGTTCCTGACCTAGTGAGCTGTCCATGTTCAAACTGGACAAGTTAGGAGATCTTCAGTCCCTGGTGTGGCTGTTTTCAGCCTTGTTGCACTTAGAGGAGTTTCCTTGCTTGGGTGTCCCCACCTTGTTCCCTCAGTCCTCTCAGCCTGGCACTCTCTTCTGCCCTGTCTGCTCGGCCCCATACCTGATCACACAATCCCAGGCACCCTCCCACCCTCCTCCATGGGACTTCCCCCACCAGGTGCTTTTGCAGAGCCTGGGAAAGAAGTGGCATTGAGATGTGCCTGAAAGAATGCACACAATTTTAGAAAATTTTAATTTTTTTCAAGTATCAAATTAGCTAGTTTCATTATTATTTTGAAATACAAATTAAAAATGTACAAAGGACACTCAGTAAGAAATAAGTCGCCCTCACACCAGTTTTCTCCAGAACTCAAGTCCCCTCCAAGAAACAGCCATAATTATCCATTCTTTGAATATCCTTTCATCGAGACTGTATACGTGTACAAGGGTATGTGTCTGTTCAGTTTCCTTACACAGGCACGCTAGCATGGCTTTCTACCTTTTTCACTTAATTAGATGTATAATTTTTGGAATATATTATATCTTCTTGTGGTTCAAAGTTCAAAACATGCCAAAATGACAGAAGTCTTTGCTTATAACTTTGTCTCCAGTTACCAGGTTCCCTCTGCAAGAAATAATATGTGCATGTGTGTGTGTTTAGTTAGAATATGTCTAAACTTACTTTTTTTTCTATTTTTTACCCAAATAGAGGCATTCTGCACCTTGTTCTCTATCTTCCTGCCTTAGAGCAAATATCTCAGAGGTAGCTAGCTGCATGTCACAGTGCAAAGAGCTTCTCATTCTTTTTCTCTCCTTTCTCCCTGTCCTCTCATGACACTTCTCTGTGTGGATATAGCAGAACCTCACATAGGCTGTTGACAGGTAGGGAGAGGGTGTGGGTGGCGTTCCCGGTGGTGGCAGGCACCAGCAAAGACAGGGCAGGCAGCGTGTGCTTGGAGTGATGAGAGAAGTGAGGATCTGGCTGCCCAGGAGGAACATGGGGTTGGTGAGGGGAGCAGCTCACCGGAACCCATAGGTCTGGGCCATTGTGTGGATGTTGGTGGGAGAGTGTCAGGGAAGGAGTGAGCATGTTGTTAGCCAGAAGAGATGCAAGGAGCCTGTAACCATGCTGCTGACCTGCCTTCAGTTGGACGTGTTGGGTTGGGATGGATTTCTGGTAGGGATGAATCTGGCTCCATCTTTGCTGTGATCTCTGCCCGTCCACCTGCCACACAGAGAGTGATATTGAGGAGTCAGACTGCCCCCTGCAGTGATGAGACCTTTGACCTTCGCATAATCAGCTTCTTACTCTCATTAAATAAAGTTCATAGATGATATAAACCATCAACATACATATTTCTAAAAAATTGCCAGGTGTGGTGGCTCACACTTGTAATCCCAGCACTTTGGGAGGCCAAGATGGGTGGATCACTTGAGGCCAGAAGTTCGAGACTAGCCTGGCCAACATGGTGAAACCTTGTCTCTACAAAAAATACAAAAATTAGCTGTGTGGTGGTGCACACCTGTAATCCCAGCTACTGAGGAGGCTGAGATGGGAGGATCACCTGAGCCTGGGAGGTTGAGGCTGCAGTGAGCCGTGATTGTGCCACTATACCCCAGCCTGGGTGACAGTGAGACCCTGTCTCAAAAAAAAAAGTAAGGTCCTGTTAAAAAGTGAGACATAAAGAAGGAAGATGTATGTCTTAGTCCATTTTGTTGCTTATAACAGAGTACCTGAAACTGGATAATTTATAAAGAAAAGGAATTTATGTCTTACCTATATGGAGGCTGAGAAGTCCAGGTTGTCAAGGGCCTGCATCTGATGAGGGCCTTCTTGCTGGTGGGGACTGCAGAGTCCTGAGGTGCTGCAGGGCATCACATGGCAAGGGGGCTGACCATGCTAGCTCAGGTCTCGCTTCCTCTTATAAAGCCACCAGTTCCACTCTCATGATAACCCATACACCCATTAATCCATTTATCTATGACCCAGTCACCTCTTAAAGGCCTTACCGCTCAATACTATCACATTGGCGATTAAGTTGTAACAAGAGTTTTAGAAGGGACAGACATTTAAATCATAGCAATGTATATAATAAAATGCAAAAAGTGTTTCTGTATCTAAATGCTCAGGCATGCCGGCACTGAAAAAACAGACTCCACCACACATTTCAGAATGTTCCCAGGTCAGTGGGCAGCACCACACCTGTTGACAACCACAAGGCTAGGGCATGCTGTGTATTGCCCAGCTATCTTACTCCTTTATGTTTTTATTTCAGATAAGTGCCATAGAGTTCATTTCCATTTGCCGTATCGATGGCAATTCTTGGATAGAGGCAAATGGGAGGATTTGGACAACATGGAACTTATTGAAGAGGCATATTGCAATCCCAAAATAGAAAGGTAGGAAATATGTCCCTTGTCTCTGCTTTGTGCCTGGGCTTCTGTGTGTGACACACACACACACACACACACACACACACACACTGTGAGCAGCCTAGTCTGGAGGTGCCTGGGCTTCTGTGTGTGACACACACACACACACACACACACACACACACACACTGTGAGCCACCTAGTCTGGAGGTAGAAGGTGGGCTGGAATCGAAAGTCAGCGTTCATACTGGCAGTTTGGTGGCTTTGTTCTCCCACCTCCCTCTCCTTTCAGACAGGAGCAATGGGGAAAGGAGAAGATGGTACCAAGACCAAGTATTAAGTTCTCAATTGTTTGGTGCTGGGATTGATCATGTACATCTATACTCATTATTACAGAAAAGCGAGAGGTGATAATTTCTATTTGTGAAATTTTGGCCTTTGGCCTATACAGCCATACCGCTGAACTGCTGTTTATGGTTTAACCTTTAACTTTTTTTTTCCCCAAGCATGTCCTAGTATTTTCCCTTAGTTAGTTCAGAGTAAATAGGGGATTCCCGGATAGCCTTCTTTTCAGATACTTAACATATTTTTCATTGAACTTGCTGAAATATGTTGCCAAGAAGAGAATTTGAGCCTGCTTTTTGAGTGTGTAAAATAAATTTGCACTTAGAGTACAATTACGTGCAAATTGCTATTGGTAAAGTATGTGAAACCAATTACTCCTGTTAGGAGGATTAAATGGTTCACATACCACCCCAATCTTTCTTTTTGAGGCAAAATTTACACACAGCGAAGAGCCTAGATATTAAGCATACAGTTCAGTGAGTTTTGACAAATACATACACTTGTGTAGCCAGCATTCTGATTGAGATACGGATCATTTTCCTCACCCCATCTCCTTCCAGTCAGTGCCTACTCCCATCGTTCACCACCGTTCTGACCTCTGTCACCATAGATCTCTGTCTTGCCTGTTCTTGAACCTCATATAAATAGAACCGTGTGGTATGTACTGTTGTGTCTGGCCTCTTTCACTCAAATTCTTCACCCTCCAAATGGGCAAACTACAAGGTCAGACACTTCCCGGCAGAGGAAGCACAGGTGGCCAATAACGTGGATCTGGATTTATTTCTGCCACTCATTATAATTGTCACTGTGACCCACTTTTTGTATATTTCTTTTCTCTTTTTGATCTTCTTGTAGATTTTTTTCCTCACTTGGTTTTTTCCCTTTACTAGTTTGGACGTTATATACTGAATTTTTATTTTTTCAGTGGCTGCTCTGGAAATCTAAACAGACTCTTTATCTTAACAGACTTTTAGCTGAGCTTAAGCCAATCAGTGCCTTTTGTCATTCTGTCAAACAATGAAAGAACCTTGGACACTTGAATTCTGACTAGTTTCATTCAAACTTATTTACTAATTATATAAATTTGGCCAGATTACTTAATCTCATTTTACCTCAGCTTTACTATATGTTAGGTAGACAAAATAATAGTTTCTACGTCACAAGGTTATTTTGAGAATTAAATGAGTTAATATGCATAAAACACTCAGATCACTGCCAGGCACATAAGATGTGGGTCGAGCGCAGCAGCTCATACCTGTTATCCCAGTGCTTTGGGAGGCTGAAGTGGGAGGATTGCTAGAGGCTGGGAATACACAACTAGCCTGGGCAACATAAAGAGACCTTGTCTCTACAAAAATTTTTAAAAAAATTAGCTGAGCATGGTGGCGCGTGCCTGTAGTCCCAGCTACTCAGGAAGCTGCAGAGGGAGCACCATTTGAGCCCAGGAGTTTGATGCTGCAGTGAGCTATGATTGTGTCACTACACTCCAGTCTGGGTGACAGAGCTAGATCTTGTCTCTATTAAAAAAAAAAAAAAGAAAAAGATGCACTGTATGTATTGCTGATATAATATTTTTAATCCTAGAGGTTAGAAATTCGTATTGTTTTAGGCAGTCAGTATTTGTTTAAGCTTACACAATTACCATTTTGTTTCTTACTCACCATTCCTTTGCTCACACTTCTCCTTGTTTATCATTTTCTTTCTTTAAGTTCCTCTGTTGGAGGTTGCTTTAATGAGAGTCTGGAGGTAATTGTGTATTTTGTTAGTCTGAAAGGGTTTTTATTCCCTTCTCATTCTTGAAAGATAGTTTTACTGGGTATTTTCCCTCAGTTCTTCAAAGACTATTTCATTGTTGTCTGGATTCCATTGCTTCTACTTAGAAGTTAGCTATCAGCCTAAATCGAGGTGGTATTAGTTCACTTCTTAGGGCTGCTGTAACAAATTACCATGAACTTGATGGCTTCAAACAACAGAAATTTATTTTCTCGGTTCTGGAGGCTAGAAGTCCAAACTGAAGGTGTTAGCAGGGCCTTGCTCTGTCTGAAGGCTTTACAGGAGGATCCTTTCTTGCCTCCTCCAGGATTCTGATGCTTAGAAATCCTTGGCATGCCTTGGCTTGTAGACGCGTCACTCCAATCTCAGCCTCCATTGTCACAGGCATTTCCCCATGTGTCTGTGTTCAAATTTCCCTCGTCTTAAAAGGACATCAGTTTTGGATTAGGGCCCACCCGAATCCAATATGACCTCATCTTAACTTGATTATATCTGCAAAGACCCTATTTCCAAATAAGATCGCATTCATGGGTACCAGGGATTAGACCTTCAGCATATCTTCTTGGGGACACAATTCAATCCAGTATAATAGATAGTCTGTTTTTTTCTCTCTGGCTGTTTTTAATATCTTGTCATTCTTTGGTGCTGTGCAGTTTCACTAAAATCTGTGTGTGGATTTAAAAAAATTTATGCTACTCATATTTTGCTGTGCTTTCTGATTTCCTCAGCCATGATCTCCTTAAGTATTCCTTCTCTGGAATTCTCATTAGATATATGGTGAAGTCTTCTCACTTTATCTTTTATGTCTTCTAACTTCTCTTTTATTCTCTTTCTAAACTCTGCCACATTTCTTCCTCTCAGGCTCTCAGTTCATTAGTTCAGACTCTTCTGAGATGCAGTGTGTCCCATCGAAGTATGATTTTTAAATTTCAGTTAATTTAATTATGTTTAAAAGTTCTAAGGTCGGGAGCAGTGGCTCACGCGTGTAATCCCAGCACTTTGGGAGGCTGAGGAGGGCGGATGGCTTGAGGCCAGGAGTTCAAGACCAGCCTGGCCAACATGGTGAAACTCTGTCTGCACAAAAAAATACAAAAATTAGCTGGGCGTGGTGGTGCATGCCTGTAATCCCAGCTACTCCTCGGGAGGGTGAGACAGGAGAATCGCTTGAATCCGGGAGGCGGAGATCACGATGAGCTGAGATGATGCCACTGCACTCCAGCCTGGGTGACAGGGTGAGACTCTGTCTCAAAAAATAAAAAATTAAAAAAAAGTAGTAAAAAAGGAAAAGAAAAAAAGTTTTGGAGGGAGTGGAGGAGAAAGAAAAGAATAATGAATAGTAAAAGTTCTGTTTTTTTCCTTAAATTTACCCAGTCAGTTTTTATAGTCTCTTGATTCTTACTCATACTTTTGATGCTCAATTCCTTTTTAAAAAACATATCACGTATATCTGCATCTGAGAATACTAATGTTTATAGTTCAGGGTGGTCTGATTTTGTTTTTGTTAACTTTTGCTCATAGTGTCTTTGTTTCCACATTTTGTGATCGATTTTGAGCTCATGTTTGATTTGATGGAAATTTCTTTGGAAATTCTTTTTTTTTGAGATGGAGTCTCACTCTGTCGCCCAAGTTGGAGCGCAGTGGTGCGGTCTCAGCTCACTGCAAGCTCCGCCTCCTGGGTTCATGCCATTCTCCTGCCTCAGCCTCCTGAGTAGCTGGGACTACAGGTGCCCGCCACCACTCCCGGCTAGTTTTTGTATTTTTAGTAGAGACGGGGTTTCACTGTGTTAGCCAGGATGGTCTCGATCTCCTGACCTCATGATCCACCTGCCTTGGCCTCCCAAAGTGCTGGGATTACAGGCGTGAGCCACCATGCCCGGCCAAGAAATTCTTTTGAGGCCTGAGTTGAAGGTGAATTTCTCCAGAGGGGATGTGTGTTTGCTTCTCTGAGAACTGCTACCCTGGGTGGTCTTTGCAGCTAATTCTCCCAAAATGTGAATCAGTCTAAAACTTCTGTGAGGCTTGAGTGGTTTATGAGTTCTCAGAGGAATTTTTTCCTCCTTTATCCAGAACCAACATTAATACAGGCAGGTTTCCTTGCCAGATGTCTTTGCAAGGCAAGTCCCCTCTCCAGTCCCCCTTTACTAAGGTGGGTCATCTTTTAGGGTCCTGGTTTTACGCAGAGGTATCTCTTTTGAGATTCAGCCTCCTGCCGTACTCAGACCCTACATTTGTTTCCTGCTTCCCTTTTGCGGCCAAAGCCCAGGCTCTCTGTCGTTACTCATCGATACTGCCCTGGGATAGCTGCTGGCTCTCGCCCTCCTCTCCGCTCTCCAGTTTCGTACCTTCCTTTGGTCTTTAGGCAGTACTGCGTTTAGAAAGGGAGCGTGTCCTGGTGGCTCAGGTGCAGGCTGTGCAGCCCACCTGCCCACCTGAAAGCCCAGCTCGCCCGCTGACTAGCTGTTTGACCTTGAACAGGTTTCTTCACCTTCCTGAGCTTCTGTTTTCCCGTCTGTGAAGTGGAGATAATAGTCTCAACCTCATAGGGTTGTGAAAATGTCATCGCCTAATACATATAAAGTGCTTAATGCAGGGTCTGGCTCACACAGTAAACACTCAGTATATGTTAACTATTGTTATTTTTGGCTTCTGAGGACTTCCCTTTCTTGCCAGCTCAGCAGTGAATTTTAAAAAAGAATGATTTCACCAGCATCTTCGGCATTTTGTACTGAGAGGAATTTTCGTCATAACTAGTCTCCCACATTATCTTGATTTTGATATTTTTATACCTCAAAACTGATCTGAAAAAGCAGTTTCCTCTACCTCTGGGAACTTTTTCTAAAATGTGCATGCCACATTTACTATTCGCATCTCCCAGCTATATGTTCTCAAGCTGAGGGACCTGTGTCTGCTTGGCTGGTGGGATTTTCAGTCTGCTGCTGTTTTTCTTCTGTAGGATCCTGTGCTCTGAGTCAGCCAGTACCTTTCACTCTCATTGTCTGAACTTTAACGCCATGACTTACGGTGCTACCCAGGCTCGCCGCCTCTCCACGGCCTCCTCTGTCACCAAACCTCCACACTTCATCCTCACCACTGACTGGATTTGGTACTGGAGTGATGAGTTTGGTTCTTGGCAGGAATATGGAAGACAG
>NR2C2	chr1	11851263	11852436	-
GCCTACTTAGAGTTTTTCACTTCCCGCGAGACAGCGGAAGCACTTCTGCAAGTGCTGAAGAAGTACGAGCTCCGGGTTAATTACCACCTTGTCAATGTGAAGGTAGGCCAGGCCCCAGGGTTCCCACAGAGTACCAGGCCCTTCGTTGAGCAAACACCCAGCACCTAGCCTGGGCTAGGCATTGTGCAAGACAGAGAGATACAGGCAGAACTGGGGCCCTGCTCTTAAGGAGCTCCCAGCCTAGAGTGAGGGAGGCAGATCAATGTGTGACCACCAGCCAGTGTAAGTGGGAAAATCAAGTTCAGGAGAGGATGCTGTCGGGTCCAGAGGAGGGATATCTCACCTGGGAGGCCAGGGAAGGCTTCTCAGAGGGTCATCTGTGGGAATCACTGAGGACAAAGAGGAGTTGGCCAACAGGAGAGAAGGGTATTCCTGGGACAGGGCAGAGGACAGGCAGAGGCAGTGAGCTGCACCATCTGGGGAAACGGGGAACATGAGCAGGAGGAGGCGGGAGTGTTAAGCAGGGGCCAGGCCCGCAGAGATCATGGTTGTCCTGCTGGAATTTGAGTTTTCCCTCAATGCAAGGGAAGCCTTTCTCCAGCAGTGGGGTGGCTTGGTTCCTGCTTTATTTTAGGCAAATCACAGTGGATAGTCATACGGATGAGAGAGATTGGGGACGGCTAGAGCCGGGGAGGCCAGTGAAGAGACCCCTGGAGTGACCCAAGCCAAACACACTCCTGGAGGTGGGCTAGACAAGAGGGAATGGATCAGAGAGTGAGCAGGGGGTGCTCAAGGAGGAGAGGGGAAGTGGCCAGGACGCCTCTAGGTTCAGGCTTGTGTGGGGAGAGATATCATTCACAGATGCAGGCAGAGGAGGCCAGGAGCGGAGGCACAGGGAGAGGGGAGTGGAGGCGCAGGGAGAGTGGAGGCCGGGAGTGGAGGCGCAGGCAGAGGGTATTGAGCCCAGACAGCCTCATTGAGTCAAGGCTGTCCAGGCAGTGGGACTCCAGTTGTTCTTGGCCCAGGTCTTACCCCCACCCCACATCCCCTCAGGGTGAAAACATCACCAATGCCCCTGAACTGCAGCCGAATGCTGTCACTTGGGGCATCTTCCCTGGGCGAGAGATCATCCAGCCCACCGTAGTGGATCCCGTCAGCTTCATGTTCTGGAAG
>BATF	chr4	5844819	5853196	-
GCGTCAATTCCTTCCAAGTCTACATGGCCTATAAGGATGTCTACCAAATGTCCGACAGCCAGGTAGGTCCCTCACACTCACTCTCTCCTCTCTTGTCTGGGCAGGACTGGGCCAGCTTTGCCAGTCCAGGCAGCACAGGGCAAGGGAGATTGTGAGAAGCCGTGGGATTCGAGTCCTGGTTCTGGCATGGAATGGCTGTGTGATACGGTGTCAGTCATTGCCCCAGCTGGGCTTCTGTTCTTTTCTGACTGTGTGAGTGGCATGCAGAAGGGGTTCCCTGGTTTGGTGGCTCCCAAATCTGGCTTATCCTCAGCATCATCTGGAGAGCTCACTTGAAATACAGATTCTTAGTGCATGTTCCAGATGTTGGGTGTTGGACTCAGGAGCCTGTACTTCCCGAAAGCTCTGCGTTTGATCCTGGTATTCAGGCAAGGATGGGGACCATTTATGAGCTCTGACACAGGAAGAGAGACTGCCTGGCCTTCCCTCACAGCAACTGCAACATGCTGGGCAAGTCATCTCCTCACATTTGTAAGATGGAACATTTCTGGCCCTGCCAACAGCAAACAATTATTATGTACATGCACCAAGTCAAGGGATATGGAGCCGCAAGTTGTTCTTCAGGAGGAGTGGTTACGACTTACAGGACACCTGGCCTTCTTATACTACTGGGTCTCCTAGTTTTGTTTCATTGTCAGTTTCCCTTGCTCTGCTTGTTAGTGTGGTGGAGAAAATCATGGAGGCTACAGCCAAGCCAGGTGCTTGCTCTGCAGCCAGGGGCAGCTTTCCCAACTTCTCTGTGCTTTAGGCTCATGATAGCCCTACCTTATAGAGGCAGTTGAATGATTTCATAAGAAGAGTAAAGTGCTAGGATGGTGCCTAGCAGAGAATGGTGCCATACAGGCATCAGTTAGCAGGGTAATTGGTTATTACCATGAAGATAGATGGGCAACGGGAGAAGCACTTTATGTCCTTCCTTTCAGATAAACACTTGGGGTTACAGAAAATAACTTATCCCAAGATGTCCTGGAGGCCTTTGATACAGTCAACAAAAGACACTCAAAGAGCTGAAAATTGGTTCAGTTACATAGAAAACATAGCATGTGATGTGCTGGCATAATTGTGATTTTCACCTGTTTCATTCTAACTACTGGAGCCATGGGCATGGATGGAATCGAGCAGCCTCTGCGTGCAGGTTCTCAAAAGTGCTTCATGCCTCCACATGCCTTCCCTATTTGCTGAAATAGGGATGTCTGTCGGAAAGCAGACATCCGAGGGGATGTTGTCTTGCATGCATGGAGAACAAAGTTGAGGTTCAAGTGTCCCTGGAGAGGGAGCTTCGTGGCTTTGGCCCTTACCAGGGGCAATGCCCAAATGCAGATTCTCCTCAGGTAGGAAGAGAACACTGGGCAGTGGGGAGGGCCTGTTTTGTCTAATTGAGAGGATGGTTGGCATGCTATATATTTTCTGAGTATTGGAGTTATTAGAGAGCTGGTTTCCCCCACCCCACCATTGTCCATAAAATGGCATGGGTTCATATTTTTGTAAGGATGCACACATATTCTGTGGCATGTAGGTGGCTATGGTACAGGCTTAGCAGATTTAGTTAGATAATTTCTGTAAAACTAACAGTGACTTCTCAGGACCAGTTGCTGCCATTAACACCTACAGGTGTTTCAAAAAAGCCAACCCAAAAAGACAGCAAAAGGCATAGATAGGCACTGAGATTGAGTCTGTCTTCATGCCCTGGGGTGACTTGGACCAGTTGTGCCCCATCCTCAGCTTCCTGCTTTTGGGTCTGCAAGATGTCAGGGTCAAGGAATGATCCTTCCAAGTCTGACTTGTGTAGCAGCGTATTCCATCCACATGAATGTGTTTGCAGAGGCTGGCAGGTGAATGACCGAATGGGTGTGATCGGAACGGTCTTCATGAATGCACACGCTGTGATTTTTTTTTTTTTTTAAATCTCACACCAACCCCTGTTTATCTCTCCATAGCTCTATGAAGCCTTTACCTTCCTTAAGGGCCTGGGAGCTGTGATCTTGGTCCATGCAGAAAATGGAGATTTGATAGCTCAGGTGAGTGGCAAGAATTTCCACTCCTTCTACCTCAGTCTGATTCTCCTTGTTGCAAAAGGTTTGATAAAAGAGCATTGGTTAGTGAGGAGGCTGTACAATGAAAGGTCAAGCCAGGAACTGGGTGTCATATCAGACACATCAGATATGAATGAAAATGCTTTGCAAACCTAGGTCATACCAGTGGCAATGCACATGGAAGCTGGTGTTCCTCATTGTCTTCAGGAATTGGGAGTGGGCATCATGGAAAAGCCCAGGCTTGGAGGAGGTGTTCCATGCCAGTCTCCTCCATCTCCTAGCCATGTGACCTTGGGCAAGGAACTTTTTCCCATGAACACTCTTATTTTTCTTCCAGAAACAACCACCTGGCAGTGTTATTGTGTGGATCAAATGATATTATGTGCCATGGCTTGAATGTGTCCTTCAAAAGTTCATATGTTGAAAACTTAATGCACAAGCTAGTATGTTGATGGTATTTGGAGGTGAGGCCTTAGGGAGGTAATTTGGATTAGATGAGATCATCAGGGTGGGGGCCTTATGACGGGATTAGTGGCTTTATAAGGAGAAGAAGAGAGGCCTGAGCTGGCATGCACCTGCTGTCTCATGTGATGCCCACCGCCATGCTATGATGCAGCAAGAAGGCCCTCACCAGATGCTGGCACCTTGTTATTAGATTTCCCAGCCTCCAGAACCATGGGAAATACACTTATTTTCTGTAAAATTACCAAGTCTATGGTATTCTGTAATAGCATCAGAAAACAGAGTAAGACATCGTGTATGTGAGGTTCAGAATCTGACACATAATGGACTGCAGCCATGCAAAAGTTTTGGATAAAATGAGACATGAACATATTTTGATAATTCTAGCTGTGGAGTGGAGAATTTGTTGGGAAAAGAATGAAAGCTGGGAGTTGTGGCTCACGCCTGTAATACCAGCACTTTGAGAGGCCGAGGTGGGCTGATCACTTGAGGCCAAGAGTGTGAGACCAGCCTGGCCAACATGGCAAAACCCCATCTCTACTAAAAAATACAAAAATTAGCTGGGTGTGGTGGAGCACACCTGTAATCCCAGCTATTACAGGTGGGAATACAGGTATTACAGGTGAGAATACAGCCATTATCAGGTGTGAGGCTGAGGCAGAGAATTGCTTGAACCTGGAAGGTGGAGCTTGCAGTGAGCTGAGATCACGCCACTGCACTCCAGCCTGGGCAACAGAGTGAGACTCTGTCTCAAAAAAAAAAAAAAATGAAGTCAGGGTGACTAGCTAGGTTCTATTTCAGCAAGTCTCATAAGAAATGAAGAGAGGAGATAGGAGATGGAAGAGGTGAGCATGACAGGAGGGAAACACAATCTACAGGACCCATGGACGGATTGGGTGGAGGAAGAAGAGAAAGAAGTCAGGCAGGCTCCTGGGTCTCTGGTGCAGAGGCATGGATTGGTTATAATGTTGTAAATCAAGCCAGGCTTATAGGGGAAGGTTTGGATGCAGCCAGTAAAGGTAGTTAATGCCAGACATGATGCAAAGGACTTCACATATTGATACTCACAACTACTCCGTGAGGTAGATATAATTATTCCCATTTTATAGATAGGGAAACTGAAGCTCAGATATGAATAAGTTGCTCACTGTTGCTCATGGGGCAGTAGAGTTAGGATGTTAACCAGTTCCCTCTAGTTCCAGAGCGCAGTGGAAGAGCAACATGATGGTTCAGTGCTGGAGATCTAAAGCTTCACCATTAAGGTTCATTGACTTCACTTCTTCTTATCTGAGTCCTTGTAGTTTTCCTGCACAATTGAAATTCTTTCAAATTCAATGTAAAAAACCAACAGTGCCTTAGTTCCATCATGCAAGAGTATTCTGTTCATTGCTAACAGGTCACTGCATCCAGCCCACACTCAAAAAGAAGGGATTATACAAGGGCAGGAATGTCAGGAAGTGAGAATTATTAGGGCCACATCTGAGACTTCCTCCCAATCTGTCTTCTGGCCCCCATGATTGATGTTCCTCTCCCATGCAAATTACAATCACCCCTTCCCATGGTTCTCCAAAATCTCATAACAGCATTAGTTCACAGTCTGGAATCTCATCATCCAAACCAGGTCCAGGTGTGGATGAGGCTCCTTGGCTGTATTTCCCATAATCTGTAGGTCTATGAAGCTAAAGAAGGAAGATATCTCCCTGACCCTCCTGATATACAACATGCAGTGGTGGACCTGACATTCCTATTCAAAAAGGGAAAAATAGAAGGCACCAAGGAGTTATTGGTTCATGGCGGTTCTGAAATCTGGCTGGGAAATGTTGGCAGTTCCTTGACTGGGTTTCAAAGCCTGAGAATAAGTCTCCATAGCTCTTGGCTCTACCTTCTGAGCTCCTGCTTCCATCCTCTGAGTCATCCATCCTTTTTCGTGAAAGGTAGTACATGTCTGCAGCTGAGTGGTTTTCTCAGCCTGCTTCTTGCTCAGTAGAATTTCAGGGATCAGCCAGGCACGGTGGCTCATGCCTGTAATCCCAGCAATTTGGGAGGCCAAGGCGGGCAGATCACCTGAGGTCAGAAGTTTGAGACCAGCCTGGCCAACATGGCGAAACACTGCCTCTACTAAAAAAAAAAAAAAAAAAAAAAAAAAAAAAAAAAAAATTAGCCGGGCATGGTGGCGGGTGCCTGTAATCCTAGCTACTTGGGAGGTTGAGGCAGGAGAATTGCTTGAATGTGGGAGGTGGAGGTTGCAGTGAGATGAGATCACGCCACTACACTCCAGCCTGGGTGACAGTGAGACCCCGTCTTAAAAAAAAAAAGAATTTTGGGGATCCAACTGCTTCTTTTCACATCACATGCCTGTGTTCAGTCTCAGCTTCCAGTATTTTGCTAAGGCAACTCTCCTAAAAATCTGTGGACCTCCTGTGAATCTCGCTGGGGTTCACACCATAAGACAAAAGGCACCCACTTCTTCCAGATAATCCCTCCGCTACCCTGATGAGAGAGCTGAGAGACACAACTGCAAGCTTCCCAGAGGCCCTGTAGTTTGACTGAGATGGTCCACAGGCACAGCCTTCATCTCTTTGAAATGTCTCTTCAAAAAAATTTTTTTTAAATTTTTTTGAGACTTAATCTCATTCTGTCATCCACACTGGAGTACAGTGGTGCAATCTTGGCTCATTGCAGCCCCCGTCTCCTGGGTTCAAGTGATTCTTGTGCCTCAGCCTCCTGAGTAGCTGGGACTATAGGCATGCGCCACCACGCCTAGCTAATTTTTGTATTTTTAGTAGTGATGGGTTTTTACCATGTTGGCCAGGCTGGTCTTGAACTCCCGACCTCAAGTGATCTGCCCGCCTCGGCCTCCCACAGTGCTGGGATTACAGGTGTGAGCCACCATGCCCAGCCTAAAAGGTCCCTATTTAAAGGATCTCTTTCTTGTGGCTGATAATACTGGGAGGCACCACCCCTCATCTTTCTGAGTTCTTAACAAGGGGCTGTAGACTCACATCCTTGGTTTCTTCGCAAGACTGTTTATGGCTGCTTCTTGCCTCCTGTGAGGACTCAATGTCCTCAGAGGCCCTATTTCTTCTAAGAGTCCATTCAAGGCTATTTAAATTGCTGTTTGGGAATTCATTTGCTGCCTGGTTCCAGATCCTCTTCCACACATTTAGATATCTTTTATGGTAACACCCTACTTCTGGTAACAAAACCTGTACTAGTCATCCATGATTGCATAACAAATTACTTCAGAACATAGCGTCTTAAAGCAAATTATCTCATGGTCCTGTGGGTCTGGACTCCAGGTGCAGCTCAGCTATTTCTGGCTGAGGGTCTCACAGGCCATAGTGAGTGGCAGGTTGGGGGCGGTGAGCATCTCAAGGCTCAACTGGTGCAGGATTTGCATCCAGCCTCTCGTAGGTGGTGTATTTCTGGATATAGCTCCTTGCTAGCTGTCAGGCTAATGTGATGGTCTGTTCTTTGCTGGCTGCTGGCCAGAGGCCTCCCTCGGTTCCTTGCACATGGGCAGCCCCAGCGAGGCGGCTTCCTTCAGAGCAGATTAACCAAAAAGCAGTAGGTGAGCAGGTCGGAAGCCAGAGTCTCTGTAACCTGACCTCGGGAGTGACAGCCCAACCCTTTTGTCTTGTTCTGCTCATCAGAAGCAAGGTGCTGGGTCCAGCCCACACTCCAGGGGAGGGGACCCTGCAGGGCCTTGAAAAGCAGGAGGCGGGATCACTGGGAGTCATCTTAGAAGTTGCTGCCACACAAATCTTAGCTGATTTTAAACTTTCTAAAAATGGAAGCATACAGCACACACTGTCTTATGTCCGGCTCCATTTGCTCAATCCGAGGCGTGTGAGATCCATCTTTGGCCAGGCATAGCACTAGCTTTTTCTATTTCATCGGTGTGTAGAATTCCACCGCACGAATCTGCACAATGTATTCTCCAGTTGTTGGATATTTGGATAGTTTCACATTTGGAACCGTGATGCGTGAGGCTTCTGTGCTTGTTCTTGCTCCACTCTTGTTCAGCCTTTTATTAACCATAGGTTCACATCTTTAGCTGGTATATACCTAAGAGAGGAATGGCTGGGTCCTAGGGTGTGTGTAGATTCAGCGTTAGTGGTTACTGCTACACAGTTTCCCAGCGTGCACGCACCCCTGCACCAGTGTGAGAGAGGTCCAGCCTGCAGCCCCCAGCTCCTGAGTGGCACATAAGGGGCTTTGCTCTCCTCACTGCCAGCAGAGATTTAGCTGTTCCAGCTCCAGCACATCCATCACCTTTTGGACATCTGCTTTCCAGCTTTCAACATTTTGTTCCTCTGGTCTTCTCTGTAGTTTCTTGGTTCCTGTGTGTCTCTTTCTCTTGTGACTTCTGTGTGTTTTGGAAGGCAGTGAAACAAATGCATGTGTGTAGTCCATTATTTTAGACTAGAAATCCTACTCTCGTCTTTGTTTTTCTTCATCATGTCATCTTTCATCCTCCCTTCCTCGCCTCTTCTCCCTCCCTCCTGGCTTTCTTCCCTTCCTCCCCTTCCCTCCATTCCCCTTCCCTCCCCTGCCCTCCCCCTCCTTACTTCCTCTTTCCTTCCAGAATAGTAACTGACATGTAAACAATTTCACAGAGGGATTTCTCGGTATTCTAAAATCTTTTTGTAAACATTTTCTAAAAATGCTTTGTAAACAGTGTCTTCGGTAGCTGAAATTATTCCATTGTTTACTTCAATCTACCCAGCTGTTAGACTTTGAAATGGTTTCCCATTTATATTCTTGTAATAACCTCGAGCTTAATAACCATAGACGCGCAGTTGAGATTGTGATTTCTTTTCATGGGTGATGAGGCCCAGGGTTCATGACGGGGTGATGTCTAAGAACAATGACACAGACACTGAGGAAGTTAAAATTAGCAGCAGTACAGCTGGCATCTGGGCAATGTCAAATTTTTTTTTTATTTTTTATTTTAGAAATTAAAGTGTTCCTGGGACAAAGAAACTTTGGACCAGATGGATTTGAATCTAGGCCATCAGCCCAGGGAACCATTTCAAGGTTATATGATAAGTTTCAGGTAGTGGTTTCCCGCCATAAAGACAGATGCCAGGAAGAGGCAGCTGAAGTAGGTATGAGAGCCGGCTGCCAATTAATGAGCGTGTGCTCGCTCAGCTCCAGGTTTTGTGCTGAGCATGTTTCGTATGCTCGCTCATCTGATCAGCGTAGTAACTCTGCAGTACAAGCACCGTTATCCCCAGTGTACAGAAGAGGAGACTGAGGTCAAGAGAGCTTGACCAACCTGCCCAAAGTCACAGAGACGGCTGTTCTGGATCTGGACTCCCAGTTTCGGGATCTTTGATTTCAACATCAAAGACTAGAGTAGGATTCCTAGTTGAAGATATCCATGTTGTACCCAAACACCACGTTTCTTCCCAGAGGAGAGGCCTGCAGGGAGACTCCGAGATTCAGAGAGTGGTGGGTGGCCTTGGAAGCTCGTGTCTTATAACCCTGCTTCCTCTCATTGATCCCGGGAGATTCAATATAAAGCAGGTGCAGATGGAGCCATGCAGGGCTACAAAGGGGAAGGTGGATGGGTGTGTAGTGGAGGGGACACAGTTCACTGCCCCCACCCCGCACACTGTTAACCTAGTGCAAGCCACTCGCCTCTTTGGGACCCAGCTGCCCCCTCTGTCTAACCAGGGGGTTGGAGGAGTCACTTCTCCCAGCTCTGACACCCTCTAATCGTTAACTCACTTGTTCTTGTCTTGTAGGAACAAAAGCGGATCCTGGAGATGGGCATCACGGGTCCCGAGGGCCATGCCCTGAGCAGACCTGAAGAG
>STAT2	chr1	202911152	202914297	-
GTTTCGTGCTGTTTCTCTTTTTGGGAATCTTGACCATGCTCAGACCAAATATGTACTTCATGGCCCCTCTACAGGAGAAGGTGGTTTTTGGGATGTTCTTTTTGGGTGCAGTGCTCTGCCTCAGCTTCTCCTGGCTCTTTCACACCGTCTATTGTCATTCAGAGAAAGTCTCTCGGACTTTTTCCAAGTGAGTTAAAAGAACACCATAGGAAAATACTGTGCACTGTTGTCACATCTTGAGATCCCAGTGCTTACTGGGTGATAGGAGCTCATATCACTCCTAAAGGTTTCTTGATATGCCAGAGGAAAGGCTCTCTGTTCTGTGGCGATAGTGGGGTGATGAAGCTTTTCTCTTAAACACTTCATGAACAGACTTACTGCATCCTCTTCAACAGATGGAGAGACCAATTGTGGAATATATTTTCTACCTGAAAAGCACTATCTTTTGTGAGGCTTAGAGTGCCAGTGCACTGGCTGCTTTCCAAGACCTTGTACAAGCGTAACTTACTATTAGCCCAAGCCAAAGTAGGGTGTGGTAAATAGTCTATGCTTCATTCTGCTGGTGCTCCTACCCAGCAGTCAAGTAAAGCTTATCTTTGCTGCCCATGCATTGCTGGAAGCTCCAGATGTCCATCATCGTGTGCTTTCTCTCTTGCCCAGCCGTGAGCCTGAGGTTCTATTTGTTTGCTTGTTTTTGTTGTTATTGTTGGTTTTGGTGGCGACAGTGGTGTATTATTTTGTTTTTTCTAACAACACCAGTAAGAAGGTACATTTTCCTCATTTAAAAAGTCAACTAAGATAGAAAAAGCTAGAGTATCCCTTAATACTACTCCCAATTTAAGAATTTTGTTTTTAGAACTCATTCTATCAGAATAGGAGAATTTTCAAAGCCTTTCCTGAGTGTGATGCTGGGAACCAGCTGGATTGTGATGGAATTTCTAAATTCAAGTGTCTACTATGGGAGATACGGCTGTTCACTAGTAAGGGAAAGGGATAGAGTTCTTTGAATGGGGATTCTTAGAGATTTTTCCATCGTAAAATAGAAGTGACCTTGTGGAATTTTAATCCAGAATACAGGATAGATTGTATGGGAGTCTACAATACAGGATAGATTGAGGGAATGGTTAAATCTGGGAGCAGGTGGAGAACAGAAAGAGCTAGTTAAATGAGCCATACAAATTCATTTCCCCCACTGATTTGTTTCATTTTTGTGGTTCTTTTTAGACTGGACTATTCAGGGATTGCTCTTCTAATTATGGGGAGCTTTGTCCCCTGGCTCTATTATTCCTTCTACTGCTCCCCACAGCCACGGCTCATCTACCTCTCCATCGTCTGTGTCCTGGGCATTTCTGCCATCATTGTGGCGCAGTGGGACCGGTTTGCCACTCCTAAGCACCGGCAGACAAGAGCAGGTAGGTCGGAAGATGTACGTACACCTCAGAGGTATTTAGACCTTAGGCCTGATAGGCTCAAACCTATTTGAGCCTTAAGGTTTGCAGCTTGAGAACCCCACCCAAACCCTGATTTGTGTTTCAGAACTTTCAAAACAGCATCAATTTCAAAGCTCAGTTCTCAACCCCCAGTGTCATACTATTTCAGTAGAATGCCAATAGGACAGATCATTACCCAGCTGGTCAATTAACTGCAAGCACAGATGTAGCTACTCTTATACTTGGTTTGTGACAGTTTAAAAATGTAGCAAGCACAGTAATTTTAGTGACCCGAGTCCCAAGCTCAGACCAAGGGATTAAAATTAAAACACTCAGAGGCATTTTACTAAGGGAATGGAATACCTGGTTTGGTGAATGAAAATACCTTGAGCATAAACAGGTAACAAAGTAATAGCTACAAGCATAAACATCTTTGTGTTGTCTCATCTCATCTGGACTCTTATTTTAAGCTTTTATTACTTGCAGCAACACCACCAATTACCACTAGTCTTTAGTCCCTTTACAATTAATATCTGCTATGTTTTAACCTTCAGTTAAAATAATTAAATATTGTCCGGGAGCAGTGGCTCACGCCTGTAATCCCAGCACTTTGGGGGGCCGAGGCAGGCGGATCACTTGAAGTCAGGAGTTTGAGACCAGCCTGGCCGACATGGTAAAACCCTGTTTTTATTTAAAATATAAAAATTAGTCGGCGTTGTGGCAGGTGCCTGTAATTCCAGCTACTTGAGAGGCTGAGGCGGGAGAATCACTTGAACCTGGTCGGGGGCAGAGGTTGTAGTGAGCCAAGATCACGCCACTGCACTCCAGCCTGGGCAACAAAGCAAGACTCTATCTCAAAAAAAAAAAAGAAAGAAAGAAAGAAAAGAAAAAAATAATAATAATTAAATATTTATCAAGCACCAGCCACGTGCCATGCACTGTGCTTAAACAAAGGTATTTACAAAGATGGAGAGGTGGTCCCTGCCCTTCAGTTATGTGTAGTGTAATGATGAGACACATACCCATTCTTCCCTTGCTCTTGCCTTACTTGTGTGTCCCAGCAGCTACAGGATAACTGCTAATCTGGGTATATCTGTCTACTCAGGAGGTCAGAGTTCTGGTTATGTAAGACTTTTATGATCTTAACAGGAAGCCTATCCTATGCTTCTCTGACTTGGGAGGCAACTGAAGCCTTGACATCTAAGTTCTGTACCCAAGTTAGCCATCAGAGAGTCTTGACATACCATTTTTACCTAAATTCCTTAACAGATAATGAAGAATATGAGATCTTTGTTCTTGGTGCTTAAAAGGTAGTAAGCACTTACACAGCTTCTTCCCATTCAGGACATAGAAGAAATATCTGTTGAGTGTTATCCATCTTGTAGCTAAGTTTCCTAAACATGTACTATTCATCCAAAAATAGCTAATTATCATAAACATTGAAATTCCAGAGTAAGACAGCAGTGCCTTCCATGCGGTGGCTGTTTCCTTGTTTGACAGTCTTATGTCTGTTCTGTTCAGGCGTGTTCCTGGGACTTGGCTTGAGTGGCGTCGTGCCCACCATGCACTTTACTATCGCTGAGGGCTTTGTCAAGGCCACCACAGTGGGCCAGATGGGCTGGTTCTTCCTCATGGCTGTGATGTACATCACTGGAGCTGGCCTTTATGCTGCTCGAATTCCTGAGCGCTTCTTTCCTGGAAAATTTGACATATGG
>RCOR1	chr19	10870413	10887892	+
GGACTTCCTTCCCCGCGGTTCAGGAATCGTCACCCGGCGGCCTCTCATTCTGCAGCTCATCTTCTCAAAAACAGGTAAAATGGGGCGGCCTGAGGTTCAGCAGGAAGTGGATGTGGATGTGTGGTTGCCAGGAGTTGCTGGGGGCGGAGGGTGGAACTTGGGTCCTGGGCTGTCATTGGACATTGAATTCACGTGTTCCACATGTGTGAGGAAATTGAAAAACGGCTCAGTGAACACTTACACACCCACACTGCAAGCCCTCAGCTGTGACCAGAATGCCAGGTGCCATGTGTGCTTTCTTTTTTCTTTTTTTTGAGACAGAGTCTCACTCTGTCACCCAGGCTGGAGTACAGTGATGCTATCTTGGCTCACTGCAACCTCCACCTCCCAGGTTCCAGCGATTCTCCTGCCTCAGCCTCCCAAGTAGCTGGGATTACAGGTGTGACCCTCCATGGCCAGCTTTTTTTTTTTTTTTGTATTTTTAGTAGAGACAGGGTTTCACCCTGTTGGCCAGGCTGGTCTTGAACTCCTGACCTCAAGTGACCCTCTCACTTCGGCCTCCCTAAGTGCTGGGATTACGGGCATGAGCCACCACACCGGCCCCATGTGTGCTTTTCATGTGTTATAGATAACCCGATTTTGCTGAACGCTTTCAAAGTCAGTAGCAGACGTGGTGACACATCCATCCTTCACGCCCCAGTGCACCTCCCCATGCAATAAAGACGCCTGTCTACAAAGTCCCAGCACCATGCCCCAGAGAACGAGTCATTCCCGCATGTCATCCACGTCCCAGTTTCTACTCAGCATGTCGCCAGTTGTCCCCCAGATATCTGGCTGGTTTTATAGCTGCTCTGCTCAATCCAATGCTATACTCTTTTGTAATCTCTTCTTCTCTTTTCATTAAAGCAGCCTCCCCATAATCACTTTTTTTATTTTTTTTAAGAGACAGGGTCTCACTCTGTTCCCCAGGCCGTGCAGTGGTGTAGTCATAGCTCACTGCGGCCTCGACCTCCTGGGCCCAAGCAATCCTCTCCAATCAGCCTCTCGGGTAGCTAGGATTACAGGTGCACACACCACCACACCCAGCTGATTTTTTTTTTTTTTTTTGGTAGAGATGGGGGTTATGTTACCCAGGCAGGTCTTGAAGTCCTGGCCTCAAGCAATCCTCCTGCGTCAGCTTCCCACAGTGCTGGGATTATAGGCATGAACCATCACACCAGCCCTCTACCATTGCTTTTTATTTTTTATTTTATTTATTTATTTATTTTTTGAGACAAAGTCTTGCTCTGTCGCCAGGCTGGAATGCAGTGGCGTGATCTCGGCTCACTGCAACATCCGCCTCCTGGGTTCAAGCGATTCTCCTTCCTCAGCCTCCTGAGTTGCTGGGACTACAGGTGTGTGTCACCATGTCTGGCTAATTTTTGTATTTTTAGTAGAGATGGGATTTCACCATGTTGGCCAGGCTGGTCTTGATCTCTTGACCTCGTGATCCGCCCACTTCGGCCTCCCAAAGTGTTGGGATTACAGGCGTGAGCCACCGCGCCCGGCCACCATTGCTTTTTAATCAGACTTTGACTCTTAGGGAGACCCAGCCTGTTGAATATAGTATGGCCTATGTGTGGATTTTTTCCTGTTCTTTCCTTCCCTGATCTCAGTGTATTTCTATTCTTCCCACCCGAGGCTGACATGAGGTGGGCGTATATCCCAGCTGGAAACCCCCTCGGGCCTCCTTGGGAAGGATCTTGGGTCAGAAGCTAGACCCGGGAGAGGTAAGGGTCTCCGTGCCCCTTCCCTGCTAATCTGCAACATCAGCTCTGGGCGTTCAACACTCAGTTTGTGTTAATGTCTTCTTGCGGCCCTTTTAAATACTCTCACACTGGGAAGGCAGCTGACACACACACCCCCATTCTACAGATGGGGAAACTGAGGCTTAGCCATGCTGCCTGCCTTTCCAATGGGCCCCAGATCTGGGACCTGCATCCAGGCAGATCTGACCTCAACGCCAGCTCTCAGCTTGGCCTCCCAAGACTCCTCACTTTCGTCCTCTGGCCCCGCCCAACCTGGCAAGAAGGCGTGTCTCCAGTGAGAGACAGCAGCCGATGGGCCCACCACCTCTTCTTTATGAGCTCTGCTATTTCGTACGCCACCGATGGGCCAATGGGCTGCCACCTCTGGGTTCAGGCGTCCAATCAGCTGTGCCAGGAATGGGCAGCCCCAAAGTCCTGAGAGTCACTATAGAAATCAGTGTTGGTAGTTTTCTGTTTCTCATTGAGCAGGATGGGGACAGATGTGCAAACTGCATTTTTATTTTATTTTATTTTGAGACGGAGTCTCACTCTGCCACCCAAGCTGGAGTACAGTGGCGGGTGATCTTGGCTCACTGCCACCTCCGCCTTCCAAGTTCAAGCAATTCTCATGCCTCAGCCTCCTGAGCATCTACAGGCATGAGCTACCACGCCCGGCTAATTTTTTGTGTTTTTAGTAGAGACAGAGCTTCACCATGTTGGCCAGGCTGGTCTGGAACTCCTGAGCTCAAATGATCTGCCCGCCTCTGCCTCCCAAAGTGCTGGGATTACAGGCGTGAGCCACTGGGCCCGGCCACAAACTGCATTTTTAATGAGTCCCTGGTGATGCTGCCAGTCTCTGGCCACACCACTGGGAGAGCCTGCCCTGCTTGGTTTAGGCTTGGAGCGGAGACTGCCCAGGTTCCCAACCCAGCTCCTAGGGAGGGACCACCACTGTGTTTCCTGTCTGGACAGTGATGACAATAACACCACCTTGTTAGCCTTAAAGCACACGTTATTTACTACATGTCAGGGAGGAGGGGAGAGAAGCAGGCAGAGAGCCTTGGCCAGGAGGGAGCACAGAGCGCAGGCCTACCCAGTACCTGACCCGGATGAACGATGATGGGTTCCTGATGTCTGTCCCCACCTTACAGAGGAGGGAGCCAAGGCTTCCTGACCACTTGCCTTAGGGCACATGGGAACATTGTCTTTAAAGCCCACCCTTAAGCCACCTCTTGGGGGAATGTGGCCTTAGGCCAAGGTGTGACTTGACCAGATCCTGTGGCTGTTGGTGGAAAAGGGACCACAGGGGCCAGTGCTGAGGCCAGTGCCCTGGAGGAGGCAGGAGTAGGTGCTGGAAGGGGTGGGGGCAGGTGGGGGATGGGTGTGGCAGCTGTGGTGGAGGTGGATGCATAGTTGCATCCTGTTGGGCTGGTTGAAAAGGGAGTTCCAGAAGTGTCCCACATGGGTGGGGCCTTTTCCTGCCTCCCAGCTTGCACCCCTCAGCCCCGCCTGATCATGGCATTTTCAGTCTCTGTCTCCTTTTTTGTTTTGTTTTGTTTTGTTTTGTTTGAGACAAGGTTCTGCTCTGTGGCCCAGGCTAGGGTGCAGTGGCACGATCTCGGCTCACTGCAACCTCCACCTCCCAGGTTCAAGCAATTCTTCTGCCTCAGCCTCCCAAATAGCTGGGACTATAGGCGCACACCACCTAGCCTGGCTAATTTTTGTATTTTTAGTAGAGACGGGGTTTTACCATATTGGCCAGGCTGGTCTTGAACTCCTGGCCTCAAGTGATCTGCCCACCTTGGCCTCCCAAAGGGCTGAGATTGCAGGTATGAGCTACCGCGCCTGGCAAATTTTTAAATTGAGATGAAGTCTTGCTATATTGACCAGGCTGGTCTTGAACTCCTGGGCTCAAGCAATCCTCCCATCTCAGCTTCCCAAAATGCTGGGATGACAGGGGTGAGCCCCTGCGCCCGACCAGGCTCCAATCTCTTATTGCTCCAAGTAGGTGCCCACTTGGTGCTGGGCCTTAGCTGATCTCCAGGGAGGCAGCGTGAGCACCTGGCATGGTCCCAGCCCCCGAGCCCAGCCTGTGAGTGTCTGTTGGATTCACCTTGGGGTTGGGGGCCCAGAGAGAACATTCTAGGTAGGGAAACAGCATTAGCAAAGCAGTGTGGGGAGGTGGTGAGGCTTGGGAGGGGCCAGAAGGCAGGAGGGACTGGGACTGGAAGGCATGTTGAGGATTCAGGCAGTGGGAGCTGGGGTGGCATGCATGGTGGCGGGAGACCACTGGCTGCCATGTTCAGGAGGGACAGTCAGGGACCAGAATGCAAGCGGGGAGTGGGGGATAGGGAGTGGCAGAGAGGCTGGCATGGCGCCAGGCAAGAGGCAATGGGGGCCTGGCCCTGGTGGTGCGGGCAGATGCCAGGCAGTCTAGACTGTCTTCCAGGCAAGGCATTAAGCAGCATAGGCACCCTTGCTGGGGGAGGTGGGTGGGAGGTAGGACGCCTTACTAAGAGGAGAGGAAAATGAACACATTGCGGGCATCAGTGATTGCTGGGGCCGGCGGGGCCTTGTGGGGTATACACCAGACCACGTGGCTCCTAGGGATTGGCAGCTGGCTCTCTGTGACCAAACTCAGAACCAGGCTGCCACCCTTTACTGGCCCGGGACTTGTTAAAGTGACTTCCCTCTCTGTGCCTTGGTAGCTTCATCTGTAAAATGGGGGTGATGGTGGCGCTGCCATCGTGGCCATGGCACCCCATTGGCTGTGGTATGCTGTCTCTTCCTGTGGGGTCTGATGTCCAAAGACAGGGCCCCCAGGGCGCAGCCCACGTTCCCCTCTGGTTCCCGCAGCTTGCCCTCATTCCAGCCATCCCCAGTGAACCATAACTTCCAGCCATAGAAGTTTAAACATTACCTAAGACCATAACCACCAGGAAGTTTGGTGGCCCATGAGTGAACCCTGCCCTCACTGGGAAGCAGCCCCGTAAACTCTGAGTGCCTGGGACTGTTCCTGTGTGGAATGTGCACAGTGAGGCCCTGTGAACCACCCCTCCCCACCGCCCTTGGCCTTGAACTGGCCTTTGGTGTGCTCACCGGAACCAAGGAAGAGATGTCAGGACCTGGCTCCAGGGCTTCCCATTGGCCTCAGAATCAAATCGAGCCTCCTTCTCAAGGCCTTGTGGCCCTTGCCAGTCTCTGGGACCTCACCTCCTCCTGGTCCCCAGCCACTGCCCCCATCCATCTCCCTCCTGATTCTCAGGCCCAGCTTGCTGGTTCCCACTGCTTGGCCTCTGTGCTCACTGTGCTGCCTGCCTGGAACGCCCTGTTCCCTACCTGCCACTGTCTGCTGCTCACCCGCACCTGGTCACTTGCCGCCTTCGTTCCCCGGTCCCCGGCAGCACGAGTTATCCTGTTCTTGTTTTTTCTTTTTCTTTTTTTTTTTTTTTTGAGATGGAGTCTCGCTGTCGCCCAGGCTGGAGTGCAGTGGCGCCATCTCAGCTCACTGCAAGCTCCGCCTCCCGGGTTCACACCATGCTCCTGTCTCAGCCTCCGGCGTAGCTGGGACTACAGGCGCCCGCCACCTCGCCCGGCTAATTTTTTTGTATGCTTAGTAGAGACGGGGTTTCACCGTGTTAGCCAGGATGGTCTCGATCTCCTGACCTCGTGATCCGCCCACCTCGGCCTCCCAAAGTGCTGGGATTACAGGCGTGAGCCACCACGCCCGGCCTGTTTTTTCTTAATGGACTCTCTCTGCGCCAGCACACGAGAACAGGCATGCAGATCGGCTCTGCCCAGCACAGGGCCTGGCGCCGAGCAGGTGCTCCGCATGCACGGCCGAGTGAACGAGCTCAAAGGGCTGGTGCTGTGCCCCTTCTTGCCTACTGGGCGGGAAGTGATGGGGGTTACTTTACCAAGCATCTTCCCCTGGTGAGCCTGGTCCATCACTCTGCCATTCCATCTGCAGCCTTGTATCTAGAGAGCAGACCAAGCTGGCGTGCGTCAGGCTGTGGGCTGGCTGGGATGCCTGCCCAGGCTGACACCTTCCCAGTGGCAATTTGTCCTGGACTGGGAGATATTTGCGTATTGCCTCGGATTAGAGAGAACTCAAGGGCTAAATGGGCATGGGAAGTGTTGTGTGCTGTGCCCACTTCTTGGTCTGCTGAAGGCTCTCAAAAGTCCTGCATGAGTGGATCCTGCCTGCTGGCGTGGTAGCTAGGGTCTCCTGATGGTGGCAGATCCCCAAGTTGTTCCCCCTGGTCCTGCCTGCCAACAGCAGGTTTGGGAAAGGCAGATCTCCTCTCCTTGCCTTCAGGGCCAGCCTCGTCATTGTGTTCTTTGCTGGGGGAACGGTGAGAAGATCCAGGGCAGAGCCCCAGTGTGCAAAGCACTGGGACCCTAGCCCAGCCCCTGAGGGTTCCCTGAGACTAACAGCTGAGCCGTGTTTGTGCTCCTGATGGGATTTGATCGCAGTCATATGGGAGCCCCGGCACTGGGTTCTGTGTCATTGCATTTTGGGGAAACTGAGGTGCTGAGAGAAGGGTAGGAACCCGGAGCTGGGTGTCGCTAGGCTGTGAAACCACGAGGCACCCCGAAAACTCTCCTCCCTCTCTCCCTCTCCTCACCTCCCCAAACCCTGCTGTCTTTTCTGTTGGGCTGAAGGCAGGTCTTCCCAGCAGGACCTGGGCATTTCAAAATTCTTAAGTAGTGCCAGCGGGCACGTGACCAGTGTGCTTTGAAGATAGGGAGGGCCATTCTCTGACCAAGGGCCTTCGGTCACTCTGGGGCTCCACAAGCTCCTTTGAAACAGGAGGCTCCGAAGACCTCCAGGGTCTCCAGGCCAGAGGTGACTGTGGCCTCTGGCAAGGGGCTGCTTCTTCATGTCCCAGGCCCCCTGACCCTGAGAAGGTGGCAGCTTGCACCTGTGGCTCCCTTCTGGGGACACCTCAAAGGGCCTGAGGTGCAGGGGATTGACTGTTTAGCACAGTGGGGCCCCAGTTGGGGGTTCCTGGGAGTGATGTCCTCCTAGGTTAGAGCACAGATTCTTTTTTCATGGATTTTAATTAAGCAGCTGCTGTATACGAGATGCTAGGGGGAACTGTGATCACACCAAGTCTCTGCTCTCTCAGAGCTCCAGCTTCAGTAGGGGACACAGGCTTGGGAGGGAGGCAGAACCTCTCTCTGGAAAAACCCGCAAGTACAACCAGTGGGCCCACAGTTAGGAGGCCCTGTGGTGGGCGAGGACGGCTGACTCCCTGGCCTTGGCAGCGTGATTGCTGGATGACTGCCCAGATTAATCCTTTACTCCTGCTGTGTGCCAGGCTGGGTCCCTCAGAGTCCCCAGGGCCTGATCACATGCCAGCTGCGAACCTCTCTGAGGGGGCCCGGGCTGACCCTCCTCCCAGGGAGCCCTCCTGGCTCAGGGTGCCGGGTGACAGTGGGGGTGTGTGTGGAGCTATCAAAATGCTTTGCAGTTTGCCGAGGAATTACAGGAACTGGCTTTGGTATCTGGAAATGCCTGTCTGCAGAGGGTGGCTGTGGGGTGCAGCTTGATGGCAGGGACCGGGACAGGCAGAGCCAGGGGTGGCTCAGTGGCTTGTTGGCTGGGCCTCGGCTGCTGCTGCTGTGGACAAGTTGACAGGGAACTCAGTGTTAAGGCCTCTGGCTGATTCTTTGGGCCAGTGGATTGTTAAAAAAAAAAAAAAAATCATCTCATCTCCAGCACTTGAGCGCATGCAGCGTTCCAGAGGCCCAGGCTAGGCCCTCCACTCTATTTCTCTTTTTGTCATTGTTTTGAGACAGGGTCTCTGGCCTCCCCTTGTCATCCAGGCTGGAGTGCAGTGGCGTGATCACAGCTCACTGCAGCTTCAACCTCCCAGGCTCAAGCAGTCCTCCCACCTCAGCCACCCGTGTAGCTGGAACTACAGGCTTGCGCCACCACGCCCAGCTAATTTTTAATTTTTTTGTACATGTAGGATCTTGCTATGTTGCCCAGGCTGGCCTCCAATGATTCTCCCACTTCAGCCTCCCAAAGTGCTGGAGTTACAGGCATGGGCCACTGCTCTCGGCCTGGTGGAAGCTTTTAAACCTCTATTGGGCTGGGCATGATGGCTCATGCCTGTAATCCCAGCACTTTGGGAGGCCGAGGTGGGCGGATCACCTGAGGTCTGGAGTTCGAGACCAGCCTGGCTAACATGGTGAAACCTCATCTTTACTAAAAATATACAAATTAGCCAGGCGTGGTGGCATGCGCCTATAATCCCAGTTACTTGGGAGGCCGAAGTATGAGAATAGCTTGAACCGGGGAGGCAGAGGTTGCAGTGAGCCGAGATTTCACTACTGCACTCCAGCCTGGGTGACAGAGCAAGACTCAGTCTCAAAACAAACAAACAAAAAACCTCTGTTGACCTGGCATTCAGCATTTACTTTCACCATGCCAGGGAGCCCTGTGAAGAAAGGCAGGCAGCTGCGGCAGACCTGGTCGGTGCCTGGGCCTTTTTCTCTGGTGTGGTTCTGTTGCTCACTGACCCACTAGGGAAGAAACGGTTTTCTGGCACCTGCTGTCCATATCCTTCGCCCACATGGAGGGGTTGGCCGACAGCAGAAGGATCTTGGAGGAGAGATCACAAAGAACAGCCCCTGCTGGCCGGGCGCGGTGGCTCACACCTGTAATCCCAGCACTTTGGGAGGCCGAGGCGGGTAGATCACGAGGTCAGGAGATCGCGATCATCCTGGCTAACACGGTGAAACCATGTCTCCACTAAAAATACAAAAAAATTAGCTGGGCGTGGTGGCGGGCGCCTGTCGTCCCAGCTACTTAGGAGGCTAAGGTAGGAGAATGGCATGAACCCAGGAGGCAGAGTTTGCAGTGAGCCGAGATTGCACTACTACACTCCAGCCTGGGTGACAGAGCGAGACTTCGTCTCAAAAAAAACAACAACAACAAAAAAAAACAGCCCCTGTCTTCTCTGATCCCCTGTTGGTTCCCAGCCTGCATGTGACAACCGGGGAAGGTGCCGTGCTCCAAAGTCTGGCATGTGAGTCTGGCTGCCTGGTTCCAGCCCCATCTCGTGTCTGCCCCTGACTGGGCGGACTTGGGTGGGGCAGGTGGTCCTTCCTGGGCCCGTTTCCTGGTCCTTGCGTTGGGGAATGGCCTGAGGTTCCGGGGGAACCTTTTGCAGCTCAGACACCTAGATTCAGCTTGCTGGGGAAGCCTGTGGCAGCCGGGCAGGCAGAACCTCCATTTCTCACCTAACATGCGTGAGTGTGCCCTTGGGGACACAGCAATGACCAAGGCAGATGGGCGTCCCTTCCCTGGTGGCATGGACATTCAAGGTAAAGCTCTCTATATTAGATTTCTTCTCACCCTTTGTCAGATGGTAGTAAGTGTTATGGGGAAACGAAGGCAGGGGAGGAGGGGGCTGGGTGGAGCAGCTGCTGTGGGGAGAGAGATCTGCAGGAGGTGGGGATGCTGTGTGACTTGAGAGAGTAGCTTGCCCTCTCTGGGCTCCTGCCTGTGTGTGCTGGGGGAACGATGGCGCCCACTGCCCCTGGTGCTGTCTTTGCCACATCATTCCTTGGGGACTTCTGCCCACCAGCTGCTCAGACCGTAGCTGTGCTGGCTATGCTCTTCCTGTGCAGGTATTGACTCTGAGTCCTCATACAGCCTGTTATGATGCGCATTTTACAGATCAGTAGACTGAGACCTGGGCAGGCCCTCTGACTACAGACTGAGCTCATTACTGCACACAGCGTGCTGCCAGTACATGCTGGGCTCTGGGGTGCTGGAGCCGCAGGTCCTGGCCCCATCAATACAATCCAAAGTGAGCTGGCTCTGATGAGGAAGAGGCCAAGATGCCCCACTCAGGGAAGTCTTCCTGGGAGAGGTGGTAGCCAGGCAGACCTGGGAGTAGGAGGAGGTAGGGCTGGGCTTTGTAGACACCACACTTGGTGGGACAGAGGCCTGCTAGGGAGAGGGCCTGTGTCCTTGCCACCAGCCCATCTTCCACGCCATGTCCCCCTGCACTCTTTGAAGGGAGATGGTCTCTTTTGGGGCTAAGCTGGGGTCCTGGAGCCAGAAGAGAACTGAGATTTGCTGTGGGGGGTTGGGAGCTGTTCCATTTTTAGTGGCTGCTACAGGAAGAGCGGCCGAGTGTTTCCCCTTGTCCCTGCAGAAGGCTGGAGTGTAACTGTCCTTGGGAACTGGGTCAGCTGATAGCAGGGCTGGGGGTGGGGGTGGGGATCCTGAATCCTCCAGCAGATGTCCTCATTGCCCTGATCTGGGTGGCCAGTGCCTGTGCTGGACACGGTCCTCAGTCATCGGAGCCCACTGAGTCTCCCCCTGACCCTGCAGAGAATTTCAAAGAGGCGAAGTTCCTTCCAGTGGCCTCACAAAGGCTATCTGGCTTAGGAGCCATTACCTGAAGCCAGAATTTCTGAGTTCCAAGTCCCAGCTCCATCACGGAACTTGGCCCAAGGCCCTTAACCCCTCTGGGCCTCAGTTTTGTCATCTTTGAAATGGGGATCTTAGAGATGCCTACCTGTCAAGGGACTTGTGAGGCGCAACGGGACCACACGCAGGGCCTGGCCAGAGTGCCGTAGTTTCTTCGGTTGCCATGATGGGACGGTGAAACTCCTCACACTCTTCTTTCTGCCTTGAAGATTCTAGACCTGGCTGGGTGTTCATCTCCCTTTTTGCCTTTGCTTGAGGCAGTTTATGGCATGGCTGTGTTATTCACGTCGCCAGGTCTCCTCCTGGTGGACGTTGAGGCCATTTTCATTTTTTTACTCTTAAAAACGACAGGGCAGTGCGCATCTTCGCATCTCCGGGGTGGGTCAGGTCTCTGACCTCTTTGCCAGTGTGACTTATTACCCCTTTCTTTCTTTGTTTTTCTTTTTGAGACAGTGTCTTGCTCTGTCGCCAGGCTGGAATGCAGTGGTGTGATCATAGATCATAGCTCACTGCAACCTCCAGCTCCTGGCTCAAATGATCCTCCCACTTCAGCCGATATTAATCCATTTTCATGCTGCTGATAAAGACGTATTTGAGACCGGGCAATTTACAAAAGAAAGAGGTTTAATGGAGTTACAGTTCCACACAGCTGGGCTGGGGAAGCCCCACAATCATGGCAGAAGGCAAGGAGGAGCAAGTCACATCTTATACGGATGGCAGCTGGCAAAGAGAGTGAGAGAGCTTCTGCAGGGAAACTCCTGTTTTTAAAACCATCAGATCTCGTGAGACTTATTCTCTATCACGAGAATAGCACGGGAAAGACCCACCCCCATGATTCATTGATCTCCCACTGGGTCCCTGCTACAACACAAGGGAATTATGGGAGCTACAAGATGAGATTTGGGTGGGGACACAGAGCCAGACCATATCAGCCTCCCAAGTAGCTGGAACTACAGGTGTGCGCCAACATGCCTGGCTAATTTTTTAAATTTCTGTAGAGACGGGGTCTCACTGTGTCACCCAGGCCGGTCTTGAACTCCTGGGCTCAAGTGATCCACCCTCCTCGGCGTCCCACAGTGCTGGATAATAGGCGTGAGCCACTGTGCCCAGCCATTTCCCCCTTATTTTTAGCATCACTACAGTAGCTGTGATCTCTGAGCTTTGGGGATATCCCCTCCCCAACATTTTACTCTGAAAATTCGAACATCTGGAAACGTCAAGGCTTTGTACAGTGGACACCTGTGTACTCGGCAGCCACCTTCCGTGATGAACATGCCTTATATTTGCTTTGTCCTCAATCTGTGATTCGGGACTGGATTTCTCTTGTTTCCTGGTGGGACCCACACTGCTTGTCAATTACTTATTTTGTTCCCCTTCATCCCAGTCTTGCTGTGACTTTCAGATACCCCCGGGTCTTATATACACTCAGGGTTATACCCAGAAAACATTTCTCCTGGGGGATTTGTCTCTAGGTAGGGGGCCCTCTTGAATAGTCAGGGGGAGAAAGAAAGACTCAAGACCAGCTCTGAGGAGGCGGCAGGGGTGCCCCTTCCCTCTACCTTGTGGGCTCCTTGGGGAAGAAGGACAAGTGAGTGCCATGAGAAATACCCCTGGGGATTTTGTGGAGCTGGAATGTGCTGGTGGACCATGAATCCACAAGGACTTGGGCATCGAACTCCCTTGACTGGGACCCACAGCAAGGGAGGCTCTGCAGCATCACCTTAATCAAATGGACTCACCCTCTCTGGGTGATGTATCCTGGTGCTTCCTCTTCTGTTCATCAGTCAATCAACAAATAAATGGCTGGGCGTGGAGGCATATGCCTGTAATCCCAGAAACTTTGGTCATTGGTTATGTCTACCTGTTTATTTTTGGGGGAGGGGGATTCATAATATGTCATGACGTATATTAACAGTTTGCAAAGTGCCACATGGGAACGTAATCTTCAGGATCTGGAAAGAGGCTCAGTCTATTCAGTCTATAGGAACCCCCGCCTCCCCCAAGACCCTTGTCATGAGAACGAATCTTTCACTCCCAAATTCCTAGAGTGACGATGATTGGGTCATTATTTTCTTTTTTATTTTATTTTATTTTATTTTATTTATTTTTTTATTTTTTTGAGATGGAGTCTTCTCTGTCTCCCAGGCTAGAGTGCAGTGGCGCAATCTCGGCTCACTACAACCTCCGCCTCCCGGGTTCAAGCAATTATCCTGCCTCAGCCTCCTGAGTAGCTGAGACTACAGGCATGTGCCACCATGCCAGGCTAATTTTTTGTATTTTTAGTAGAGACAGGGTTTCACCATGTTAGTGAGGATGGTCTGAATCTCCTGACCTTGTGATCTGCCCACCTCTGCCTCCCAAAGTGCTGGGATTACAGGCGTGAGCTACTGTGCCCAGCCTGGGTCATTACTTTCATTCAACAAAGCATTTCTCCCCGCAGTCCATGCGCACCCTGCCCACAGCTCTTTCTCATTTTCAGCATCTCTCTTCCCTTTCTAGAACATGCCGAGTTTTTGCACTGCAAGTCCAAAAAGTTTACAGACTTTGATGAAGTCCGGCAGGAGATTGAAGCAGAGACCGACAGGGTCACGGGGACCAACAAAGGCATCTCCCCAGTGCCCATCAACCTTCGAGTCTACTCGCCACACGGTAGGCAGCACGGGTGGGGACCCATCACTGACCGTTTCTGGTCGTTCATGGACAGTGCTATGGGTGAGCCTGTGTACTTCCACTCATGGGTATCATGTGCCCATTCACAAACAGTTGATATTCACACACACATAGCCCCTTGATCTGTATCTTCCCACTTGTGCTAGGTATGTAGTACCCAGACCTCTGTCTCAGCTTGAAGAAAGAGCATGCCAAGAAGTTGTTTGGAGTGGTGGGGGATTGCAGCCATTTCCCCCTTTTACCAAGGGCAGCCACCACTTGGCTCAAGGCAGCCAGATCTGCTGGTGCCTCAAGAGAGGCCAGAACCAGTCTTCTGTAAAATATCCTGGGTTTTTTTTTTTTTTTTTTGAGACAGAGTCTTGCTCTGTTGCCCAGTCTGGGGTTCAGTGGTGTGATCTCTGCTCGCTGCAACCTCCACCTCCCAGGTTCAAGCAATTATTGTGCCTCAGCCGCCCAAGTAGCTGGGATTACAGGCATGCACCACTACACCCAGCTAATTTTTTTTTTTTTTTTTTTGAGATGGAGTCTCGCTCTGTCGCCCAGACTGGAGTACAGTGGTGTGATCTCAGCTCACTGCAGTCTCCGCCTCCCAGGTTCAAGCTATTCTCCTGCCTCAGCCTCCCAAGTAGCTAGGACTAGAGGCAACTGCCGCCACGCCTGGCAAATTTTTTGTATTTTTAGTAGAGATGGGATTTCACCATATTGGCCAGGCTTGTCTCAAACTCCCGACCTTGTGATCTGCCCACTTTGGCCTCCCAAAATGCTGGGATTACAGACGTGAGCCGCCGCGCCCGGCCAAATTTTTTTTTTTTTTTTTGAGACAGAGTCTCGCTCTGTTGCCCAGGCTGGAGTGTAGTGGCGCAATCTCCACTCAATGCAACCTTCACCTCCCGGGTTCAAGCAATTCTCTGGCCTCAGCCTCCCGAGTAGCTGGGATTACAGGTGTGTACCACCCTGCCTGGCTAATTTTTTTTTTATTTTTTATTTTTTTTATTTTTAGTAGAGACGGGGTTTCACCATGTTGCACAGGCTGGTCTCGAACTCCTGAGCTCAGGCAATCCACCCACCTCAGACTCCCAAAGTGCTAGGATTACAGGCGTGAGCCACCACGCCCAGCCCATTCAGCTACTTTTTTGTATTTTTAGTAGAGATGGGGTTTCACCATGTTGGCCAGGCTGGTCTCGAACTCCTAACCTCAGGTGATCGCCTGCATCCCCCTCCCAAAGTGCTGGGATTACAGGTTTTAGCCACCTTGCCCAGCCAAATATCCTGATTTTAAAACTCTGCATTCAAACAGCAGCCCGGGGCCATAGACATCCTCTGGCCCAGAGGCACAGATTGCTACCATGATGGGTTCCTTGCGATAAGTTTTAAATTTGTTTTTCAATAAATGACACCTGCATGTGGCTCAGAATTCAAAAATTACAGAAAGGTATATCGCAAAAACCTACCTTGTCAACCAGTTTTGCACACATATTTTAGGTTCTTCAGATGACAATGCAAACATGAGCTGGGTGTGGTTTCACACACCTGTCATTCAAGCTGCCTGAAAGGCTGAGTCAGGAGGGTCACTTGGGCCCAGGAAGTCGAGGTTGCAGTGAGCTATGATCACATCTGTGAATAGCTACTGCACTTCACCTGGGTAACATAGCAAGACCCTCTATCTTAAAAAAAATGTGTAAGCAAAAAACATGTAAGCAATTGTGATTGTATCTATGTATATGTTGTGTATGTGTTTATCACTCCTTTTCCTTAAATTGTTAGCATAACATAAAAATCACTTATGCTTTTTTTGAGATGGAGTTTCACTCTTATTGCCCAGGCTGGAGTGCAATGGTGCAATCTTGGCTTACCGCAACCTCCACCTCCCGGGTTCAAGTGATTCTCCTGCCTCAGCCCCCTGAGTAGCTGGGATTACAGGCATGCGCCACCTCACCCGGCTAATTTTGTATTTTTAGTAGAGACGGGGTTTGTCCGTGTTGGTCAGGCTGGTCTCGAACTCCCGACCTCAGGTGATCGCCTGCCTTGGCCTCCCAAAGTGCTGGCATTACAGGTGTGAGCCACTGCGTTGGCCTATGCTTTTTTTTTTTTTTTGTATGCCTCTCAGAATGTTTCTTTATTATATATTTATTTTTTTTTTTTTTTGAGACAGGGTTTAACACTGTTGGCCAAGCTGGAGTACAGTGGTGAGATCTTGGCTCACTTCTTCTCCTGGGCTCAGGCGATCCTCCCGCCTTAGTCTCCTGAGTAGTTAGGACAACAGATGCACACCATCATGCCAGGCTAATTTTTTATATTTTTGGTAGAGGTAGGGTTTCGCCATCTTGCCCAGGCTGGTTTCGAACTCCTGAGCTCAAGTGATCTACCCATCATGGCCTCCCAAAGTGCTGGGATGACAGGCATGAGTCACCGCGCCTGGCCTCATCCATTTGTCTTTTGTTTTTGTTTTTTTGAGACAGTCTTGCTCTGTCGCCCAGGCTGGAGTGCAGTGGTATGATCTCAGCTCACTGCAACCTCCACCTTCTGGGTTCAAGTGTTTCTCATGCCTCAGCCTCCAGAGTAGCTGGGAGTACAAGTGTGTGCTACCACGCCCAGCTAATTTTTGTATACTTAGTACAGATGGGGTTTTGCCATGTTGGCTAGGCTGGTCTAGAACTCCTGGCCTCAAGTGATCCACCCACCTCGGCCTCCCAAAGTGCTGGGATTGCAGATGTGAGCCACCGCACCCAGCCTCATCTGTTTGTCTGTAATGGTTCTTTGGTATTGGCTGAATGGATGGGCTGAAATTTATTCAGTCATTTAGGTCTATTCCAGTCTGAACTGTCCTGATTTAGAACTGTGCCATTGAAATGGAGTAGGTAGAAGGTATCTGTAGGATGGGATCCTAGAAGGGGAGTTACTGGATCAAAGGTGTGGTTCAGGCAGAGTGTCAGGCGACATCCTCAAGTCTGAGCCCCGCGCAGGAACTTTGGTAGTCAGCTGGGTGGCTGCGGGCCTGTTTGTGCCTCCCCTCTCCTGGCTCTGAATGCCTTTCCTTCTGGTTTCCCTCCCAGTGTTGAACTTGACCCTCATCGACCTCCCGGGTATCACCAAGGTGCCTGTGGGCGACCAGCCTCCAGACATCGAGTACCAGATCAAGGACATGATCCTGCAGTTCATCAGCCGGGAGAGCAGCCTCATTCTGGCTGTCACGCCCGCCAACATGGACCTGGCCAACTCCGACGCCCTCAAGCTGGCCAAGGAAGTCGATCCCCAAGGTAACCCTGAGCCTAGGGCAGTCCCCTCTTCCAGGTGCCTCTGAGCATGGGATGTGCCCAGCATCCTTGGTTCCAAGTCACTGGCGTTCTCTTTAATCCATGGCCGCTGTAGGAAAAGGCCTCCTGGAACATGGCACTTCCTCCGAGAACCAGCAGTGCTGGTGGGCATCCCCTGGGAAGTCACTGTGTGGCAGTTGGACGGTCCTCCTTGGACATGGCAGTGCCCATGTTGCCAGAGTGGGAAGCTAGCCTAGGGCTGAAGGAAGGGCCCAGCGCTCCATCGCCCAGATGCGATCTTAGGTCCCATCTAGCTGTTACTCTGCTCCCTGAGACATGGTCCCCTCTTAGTCAGAACGGGAACTTCAGTCCTAACCCAGATAGCTGATGTGAGGACTGTTGAACTTTTGGGTTGTTTCTGATCTTTGCATGGTGAGATCGTCTATTTCCCTTCGAGTTGACACCCCTGGGCCCCTCTAGTCAGATCCTTCTACTGAACCCTCACTGCAGAATGTGAGCAGGAAGGGGCCCCAGGGAGGGCACAGCTGTGGCCCCCTTGATGCCCAAATTGGCACCCACCAGAGATCTTCACTCTGGCTTCCATCTGTCCCCAGTGTCTCATGCACATGCCACACATATAACACACACGGTTAGCACAGAGCCAGGCCCTCAGCCCCCGTGGGAGCAGTTGATCTGCAGAGGTGAGACTTTGCTAGAAAGACATCCTTGACTCTGGAATGACTTGTGGAGAGGTGGAATTGGATGGGATGGTTTCCAGAGTGGAATTTTAGCCATTCAGGCAAGAGGTAGTCCTGGAAACAGTCGTGTCAAACTCAAATGTTCCCTTGGGACTTTGCCGGCACTTGGAAAGTCCAGCATCAAAATCTGGCCCAGGAATCATGTTTACGTGAGGTTTCCCAAAGCCTGCAGCAGCAGAGGTTGTCCTTAATAACACAAATGACAATAACGGCCAGCATTTGTTGAGTATTTGCCGTGTGCCAGGCTCACCCTTATGACCACCCTGTGAGATCAGGGCTGTGACCATCTTCATTCGACATGTCGGAAACTGGGGTCCAGGCCTGTGACGTTCTGGCTTTCCCAGGTGATGTGACCTGGAAGTTTCAGGGCCAACTGGACCCCAGGTGGCTTGCAGCTGCCAGCTGATGCTCTTTCCTGGTGGCAGCCTCTGACCTCTGACCTCTGGGCTCTTTCAGGCCTACGGACCATCGGTGTCATCACCAAGCTTGACCTGATGGACGAGGGCACCGACGCCAGGGACGTCTTGGAGAACAAGTTGCTCCCGTTGAGAAGAG
>JUN	chr19	18965409	18971247	+
ATTATGGCGATGAGATCGCCATTGAGCTGCGGAGCAGCGTGGGTGCACCTGTGGAGGTGACTCACAACTTCCAGGTGGATTTTGTGTGGAAGTCGACCTCCTTTGACAGGTACGTCTTCTCCCATCACTGCCCCCTGTTCCCTGGTTGCCACCTGTGGCATCTTTATGAGCCCTCCCCGTCACTGTGGAGTGGGGTTCCCCACCCAGCTCTGCAAACTCAGGATGTCGGAGAGGCGGCCACAGCTGTGCGTGTCGCCAACCCCAAACCCTCCTCACAGGATGCAGAGCGCATTGAAAACGTTTGCCGTGGATGAGACCTCGGTGTCTGGCTACATCTACCACAAGCTGTTGGGCCACGAGGTGGAGGACGTAATCATCAAGTGCCAGCTGCCCAAGCGCTTCACGGCGCAGGGCCTCCCCGACCTCAACCACTCCCAGGTGCGCGCCGTCCTCAGCGCGCGGGGCCTCGCCCATGGGCCGGGACGCAAGCGGAGGCTGCCCCTAACGGCCGCTTGTATTGAAGGTTTATGCCGTGAAGACTGTGCTGCAAAGACCACTGAGCCTGATCCAGGGCCCGCCAGGCACGGGGAAGACGGTGACGTCGGCCACCATCGTCTACCACCTGGCCCGGCAAGGCAACGGGTAGGGCTGACACGGCCCTTGCGGGCAAGACCCGGGAGGGCTTTAGGGTGGCCAGATGGAAGGCCTGGTGCTGGGAGCCTTGGGCTCTGTCACACCGAAGAGAGCACGTGGCGGGTAGTGTCGCCATGGTGCCTACCGCTCTCTATGTGACATTATTCGTGTCAGCTCCAACCTTAGGATTGCATTTTAGTAACCAGGTCTGCTACTGGTTTAGAAAACTGGGGGCAGGGGGGGCATGGCTGCAGCAGCGTGAGTTCCGTGTGCGGCACTTTATAGTGTGGCGGGATGGTGCAAGTTCCAGCCTTGGCATTGCTTGCGGTGGGTAGAGCTGTGAAGCCTGGGCTGTCTGGATCTGAGCTCCTTCGGCATCGTGTCATTACTGCCTGTTAAAAATGTCAGGAGTTTAAGGCCAGCCTGAACAGGGTGAGACGTCTCTACAAAAAAAAAATTCAGAAATTAGCTGGGGGTAGTGGCGTGCACCTGTGGTCCCAGCTACTCAGGAGGCTGAGGTGGGAGGATTGCTTGAGCCCAGGATGTTGAGGCTGCAATTAGCTGAGATCACACCACTGCACTCCAGCCTGGGCAACAGAGCAAGACCCTGTCTCAAAAAACAGAGTCTTGGCTTACTACGTTCACCGAGCTTCCTCTGGGTAAGCACTGAGCTGCCCCAATGGTGTTGCAGGCCGGTGCTGGTGTGTGCTCCGAGCAACATCGCCGTGGACCAGCTAACGGAGAAGATCCACCAGACGGGGCTAAAGGTCGTGCGCCTCTGCGCCAAGAGCCGTGAGGCCATCGACTCCCCGGTGTCTTTTCTGGCCCTGCACAACCAGATCAGGAACATGGACAGGTGTGTGTCGAGTCCATCCCTCCCAGTTGGTCCCTGAGCTTCTGCGGGTGACATGTACAGAACTCAGGCACCCTGCTGACCTGCATGTGCTTCCAGCATGCCTGAGCTGCAGAAGCTGCAGCAGCTGAAAGACGAGACTGGGGAGCTGTCGTCTGCCGACGAGAAGCGGTACCGGGCCTTGAAGCGCACCGCAGAGAGAGAGCTGCTGATGGTGAGTGCCCCTCCTGCCTGCAAAAGGGCCTGTGGGCTGGCGGCCTGATGGTTTTTGTTTGGGCCAAAGCACCTATTTGAATTGTTGCTTTGCTTCTGGAAAGAGAACTTAGATGCTCTCTACTTGGCCTCTCTGCGCTCAGTTGTACAGTAAATTAGGGACATCTCGCTGCCTGGAACACGGTCTTCTAGGGAGTCTCCACTCCCTGCCAGCCTCCACTGGGATCCGGCAGTGGATCTAGAACACTCCTGCTCTTTCATAACCAACCAGCCTGAACTGGAATCAGCCTGAGTGCAGGTTCCAGCAGCTCAGCACTGCCCCTTGGAGGCTGTCGTGAGGCGCAGAGCTCTTGGTGTGGAGAGGTTGCCTTCTGTGAAACATGACCGTTTAAGGATCTTAAAAGTTTGTAATCACCACAGCCTGGACCATGTATCTTGTCTGGGAGGGACAGCTTGTTTTTTATAGTGTCAGGGAGGGTGAGAAACAGGAGAGCTTCTGTGTTCTGTCCCACCTGCCCTCCGGGGTCTGGTGGCGTTTACAGTGCAGGTGCCCTGATGCCTCTGCACCCTTCCCCAGAACGCAGATGTCATCTGCTGCACATGTGTGGGCGCCGGTGACCCGAGGCTGGCCAAGATGCAGTTCCGCTCCATTTTAATCGACGAAAGCACCCAGGCCACCGAGCCGGAGTGCATGGTTCCCGTGGTCCTCGGGGCCAAGCAGGTGGGCTGCCTCCCCTGCCCTCCTGTGTGAAAACTCGTGTGTGTGATTCTTGGTGTTTGTCTTTTAAAACACCTTGTATTGACGTAGGATGCCCAGCAGAGTGTGCGCACACTGGGGGCTCCCTGAGGGGTTTATAGAGGGTGGGTTCTGCCAGCTGCACGTCCAGTGTGCGTGGTGAGCAATGCCCCTGTGGCCAGGTGGTGTCCTGTGCATCCTGGGGCCCCTACTTCCTTGCTAGTGTGTGTTGAGGCTGATTCACACCTGAGCTTCTTGACTTGTGGGGGCCCCTGTTCCTACAGCTGATCCTTGTAGGCGACCACTGCCAGCTGGGCCCAGTGGTGATGTGCAAGAAGGCGGCCAAGGCCGGGCTGTCACAGTCGCTCTTCGAGCGCCTGGTGGTGCTGGGCATCCGGCCCATCCGCCTGCAGGTCCAGTACCGGATGCACCCTGCACTCAGCGCCTTCCCATCCAACATCTTCTACGAGGGCTCCCTCCAGAATGGTGTCACTGCAGGTAACGGGGCTCTGCCCAGGGCAGGGGCTTCTACAGAGAAGCGGCATCAAGGGAATGTGGACTGGGGAGAAGGAACTGGCCCATCAGCTTCCCCTGAGCGGCTTCACATAGCCACTGCTTGAGGTCAGGGCACTTTGTGCCCAAGGTCTTGATGGTATGGTCTTGGATCAAGTGGTGTCTCTGGGGCATGTGGGGAGCCTGTGTCCTCTGTAAAACTCAGTCATTGCCTGAGAATTCATCCAAGCCTCATGTGGCAGCATGCACAGCAGCCAGGACAGGCTGTTAGGGGAGCTGAGCCCGGGCCTTAACGTGGGCTGTGCATTCAGTGCTTCATGAAGAACAGCTGTTCTCAGGGCCTGGGCCCCTGGGGCCCGCAAGACCGTGTCCGGCTTCCCTGGATAACACAGAGGCCTCACCTGCCCTTTTTCACTCTGCTGACGCTCACACTGCTGGTGACCCCCTGGTGCTTCTGCAAGAGTCAGCCCAGAGCAGCCAGACTGTGCCCGGATCACAGTAAGAAACGCCCTGGATGAGGAAGTGAACAGTACATCTTACTAAGCCTCGAGTGTTTCACTGTGACCAGATAAAATTTCTCGTGACACCTTTGGGTATGCCGGCGCTTGAAGGAAGTCCTTGTGGACACACCCTGGGTATTCACCCCAAGGTGTTGGGCAGACTTTTTCCAAAAATGATCGAACCTGTCGCTTCATGGAGAACTAGTGGCAACATCTGTTACAGTAGTAAAATTCAAGTGAAAACCAGAATTTTGGAAAACTTAACGTCGCTTGCCATGAGCTTGGTGTCTTCCCAACACCTAGAGACTTTTCTGGTGAGGTCTGTGGGGGTGACAGATGGAATGTTTCCACCATTGCCAGTGAAATGTGTCAGCCTTTGGAAGACCTACTTGACTCGGTGGGAGATCCTTCCTGAATGACCAGCAGAGTGTCACGAAGTCACATGGGGATGGAGTGGCAAAGAGTTGTCACAGGCCTGCAGAAACCCACCTTTGTCCAGCTTGATGTGGCCTCAGGGCTGGAGACTCCCAGCCATGCAGAAAGGCTGTAAAAACAAACCCATCTCCCTTTCCAGCCTCAGGCATCCATGAGGCCTGGCTTCCCCACAGCGTCCCCAGAGCCCAGGAGGGTGGACTGAGCAGAGGTGGACCCCAGGGCCCAGCTGCCTCCGATTCAGCCAGATAGTAAGGAGATTTGCAGAAATGGGAGACAGGACCACTCTTCTTACTTAGCTTATTTTTGGAGAAATAACTAACACGTAATGGGTTATTTTTAAATGAATTAATATATTTTTTAAATTTCCAAGTTTAGAGAATACAGTTATCCAATAAACAAAAGCTGTTTGGACTCCCTAACTTTTGAGAGTGTAAAGGGTCCTGAAAGCTGCCGACACAGCGCCTCATGAACTCCAAACCTGTGAGGTTGGTATTGTCAGGCCTAGTTACAGGAGAAAGTGAGGCTCAGAGCCCACCCCCCGGGTTGGGCCACACCACTCTTTGCCTAGCGGTAGGTCTTGGGAGTTGATGCCACTATTGACATCGCAGGGACACCGCTGTTCCCAGCGCATGGCAAGGCTGAAAACACAAGGCCACAGAGACCTAGCTTGTGCTCTGGGGTGTCTGAGCACTGGCTGGGAAAGGCGTGGCTCGGCGCAGGCTCAGACCCCTCATGGTCCCCAGGGCATCGGCCCAGAGGGCAGACGCTGGTGCACACTGCTCTCTAATTGATGCACAGCACGTAGTTCACACCCAGGAAGTACATTTTAGGAAATTCTCTATTGAAGTGTAAACATGTGGCCACATTACAAGTGTCTGGCTCAATGAGTGGTTACTAAGTGAGCATATTTGGATAGCCAGCACCTGAACCCAGAACCACCTGACCAGCTGTGAGAAGCCGCCTCATCCCTGCAGGTGGCCACTGTCCAGGGGTGCGCATCCACAGCAGCCCCTGGGCTGAGGGACTTCTGAGCTCATCCGGCGGCCCCTGTGCTCGCTGTAACAGCAGTGATCCACTTGGCCTCATTTTCAGCTCGACGTGGGATCATATGATGTGTCCTGGCGTGTCTGGCTTCCTCTGTCCATGTCAGGCTGGTGCTGTGCAAAAACACCGGTTTTCTCCACTGATGGAAGCTCCCAGTAGAGTGAGGAGGGCACCTGTGAATTGAGAAACTGGTTTTACAGTTTTAAGGAAACGCAACAGGGCCCAGAAAAGCCAAGATGAGCATGAAGAGCCCGAAGAAAGTGGCTGCTCACATGGCAGGACGCCCCGGCCCCCAAGCTGCAGTGTTGGGCCCCGGCCCAGGAGGGAGCCCAGAGGCAGAGCCACCGGTCAACAGGCCCTCAGCAGGAATGGACAAGGCTGCAGGGCAGGGGGACACTGTTGGCTCAACAGTGTCACACACAAGTCAGTTGTAGGGGCTGTGGCGCCTTTAAGGCAAGCTTCTGGAAGGAAGCAGGAGAATATCCTGTATCCTGGGGTTGGCAGAGATCCAGGCTGCAAGAAAGCCCTGGCTGAGACCCTGTTCCCTGTTCAGGGGCTGAGCCAGCTCTGTGCTGGCCATGGTGCTCTCGGTGGCCTCTCCTCAGCCTTGCCCAATCCTGGGCATCTCTGGCCAGGGGACCGGCTCAGGTGACCTCACCAGGGCCTCACAGATCGAAGTCTCCTGCCCCAGGACCTGCAGCACTGTAGCGTAGCAACTACATTGCCCTGTGTCTGAACTCATTTGAGGCGGGCTAGGGCTTTTGAAGTGTTACTTCTTTCCCTCCCCTCACAGCGGATCGTGTGAAGAAGGGATTTGACTTCCAGTGGCCCCAACCCGATAAACCGATGTTCTTCTACGTGACCCAGGGCCAAGAGGAGATTGCCAGCTCGGGCACCTCCTACCTGAACAG
>NR2C2	chr10	12212715	12228331	-
GGTGAACTTCTCACCTGAGGGCTGTAAAGACTCGTTTGAAAATGGAGAGCCAAGAACCAACGGAATCTTCTCAGAATGGCAAACAGTATATCATTTCAGAGGAGGTATAACTTGTTTTTCACTTTCCCTTCCCTCCCCCACATAAATCTGAGTTTAGCAGAAATATATAGACTGTTGTTACAATGGTGGTCTTTCATTCTTGAAGACAGTTGTAAAGATTTTTCCTACTCCCTTTTTTGGGCTCGGGCACATTTTGCTCTTGTGTGGGAGGAGTAGTGTGTCTCTCTGTGTATTAGTGAAATTGAGACTCTAGGAGATTTGGGCTCTTAACAGAAAAATTCTTAATCCTTCCTGTATTTCCCTAGATAGAAGAAGAAAGAATATATGCATTTGCGGACTCAGATATTTCATATGTAGTTGTCACAACTTGGCTGTTGATGGCCTAACATGAGTGTTTAAGAACAATAAAAACCTACGTTGTTAATTGTAGTCTAAATTCCAGTGAATTCTAGAACCAATGTATGTCTCTGTGTTATTCAATTTAGCTTTAAAAGTCTCTTCCTGCAGGAACCATTGCAGTGGATAAATTTTAAATCCTTCATCTTGGATCTCTGATCTTGACACCTTTCTGGAATTCCTTTTGGTTTAAAATCTTTCCATGTTGTCTGTGAACAGATCTGCTGAAAATGATTAGGTTGCTGCTGGCAAGAAGTGAAAGATAGGATAGTAGGAGAAAGGCTACTGCTTTATACGCAGTGACGCTTTCCTCTCAGTTCAGTATAGTGCCGTAGGTAAGTTAGTCTCCAACACCAGAACTCCCCAGTGTCTAGGCAGAACGAACCTGGGGTGTCCATCTGTGGTTGGGTGGGAAACCCACGTGTCATGATAGGAGATCCAATCCTGGATGGACCCTGTTTCCCCACAGTCCGCCTTCCTGTGTCATCACTGACAGGAAAAATACCAGTGTCTAGAAATGGCCATTTCTACATATGAAACTCACCTGTGTTGTATGCACCCAGGTCAGGGGACAGACCATCAGGAGCGTCCCAGGACACCCTCACCCCATGTGCTCCCTTCCAGTTACCTCCATGCCCCACCCCTTCCCCCAGCCCCCAGGAGTTTTTAGACTGTCATTTCTTTTCACCTGTTAACTACTACCACCAAGAAATTTCAAAAAGAAGCAGAAGTGCCCTTTAAAAAAACAACCCTGAATACCTACCTACTCTGAACTGAAAAACGTGCCCACAGATTATTGGGAAGGAAAGATGATTATTGGGAGTCTGGGGAAAGACAGAGGAAATGTGAAAGAAAAACCCTTTTAGATAAAAACAACTTGGTTTGAAAGTTTCCCAACTTATTATCTGATATCCTTTTAGTTAATTTCAGAAGGAAAATGGGTCAAGCTTGAAAAAACAACGTACATGGATCCTACTGGTAAAACTAGGTAAACTTTTTTTTTTTCTTACAAAATGTTCGTTATTTGGGTTCTCAGGTTATCTGTTGAGTGTTTTGCATAAACTTTGATGTTTTCTTTTTTGTAAACTCTGTTTTAAATAATCTGATTTAGCTGTTTTTCCAGTGTTAGGATGTTTGCATCATTTATAGTTGCTGAATAAAATTGGGTTGTAAATGTGTTACAATAACTAATCAGAAAACTATTTTAATACCATTCTCCCTAAGTAGACAAGTGTAGACCTAAAACTTTTGGGCCAAACCTAATTTAAGCTGATAAGGTGACAGAATAATTAACAGTACATGTTGCTTCCTTCTAGTAAAATCTGTTTTTAATTTCTAAATTAGAAGAAATAAAGAGAAAACAACAACATTGCTAATTTTGAGGTACGTGCCTGCCTCATGGAAATGCAAATTGGGAAAAAAACATTTTGTACACCCTATTTCATAATATGTGTCAGTAGCCCTAAAGATACTGTACCCTTTGACCGAGTAATCCCAGTTTTAACAAAGTGTTAAGGGCCAGGTGTGTTGGCTCACGCCTGTAATTCCAGCACTTTGGGAGGCCAAGGGTGGGGGCCGGGGCGGGGGGCATCGGTTGAGGTCAGGAGTTCAAGACCAGCCTAGGCAACATGGCGAAACCCCATCTCTGCTAAAAATACAAAAAATAGCTGGGCCTGGTGGCCCTGTAATCCCAGCTACTTGGGAGGCTGAGGCAGGAGAATTGCTTGAACCCGGGAGGCGGAAGTTGCAGTGAGCTGAGATCACACCACAGCACTCCAGCCTGGGTGACAGAGTGAGACTCTGTCTCAAAAAAACAAAAACAACAACAACAAAAAGAAAGTATTAAGTAAATTAGCATTCAGAATTAAATTTATGTATAGAAAATGTTCACCAAAATTTTAAAAGAAAAACTGAAAGCAACCTAAATATCTTAAAAATAGGAAATGAATTGTTATAGTGTATTCCCTTGGTAAAATCTCTGCAGCCGTCTAAAAAGCAGATTCTGAAGACAACCTAGCAATATGGGAAAAGCTCCTAAGTTGATAACAAAGTAGAAAAGTATGTATATGCTTTTCAAACTCTGCCAAATAACGTGTAAGAAAAAGCCGGAAGGAAAATTATAGCAAAATGGGAAAAAAGCTGTGTGGTTAACCTTTTTTCTTTTACTTTCCAGATTTTTGCATAGCAATCTTTTGATATTATAAACTATAAGAAGAAAATACTATGAAAATTAATTTTTTACTTAGTGAAATTTAAATGGAGTACAACAGAATGAGGATGAAATTTAGTAACCAGATCACGTGATAAAAATTCATCAGTATGAGAACTCCATTTGCAAAGTGATCCAATAAGAGTACATGATTTCTTTGTGATGAAATAGATCGTCAAGATGCAAATACATGGGCTTGCCAGTCATCTGAACAACTGTGATTATATCTACTAAACTAGCAAAGCCCTTAATAAGGCCTAATGTGGGAGAGCTGTAGGAAACATGTTAAGAGATAGATAGCACTGCTGAATTAAAACCCAGCAGTAAGAAAGCTAAGCACAGTATGATCCACCAACCATGAAAGACTGTAACTCTTCACTTAAGATGCCAAGTGAGTTTGATATGGAAAACTAAATGTACAAAATAAGTAGGGCCCAAACCCGATACAGAAATGTGGCAAGGCCCAAGTCTTAGGGAGCACCATATGTTCAAATGTATTTATATTTGTGAAACTATAGAGAGGTTGGAACCCAATGTATAGTGATACAGTTTGGTTCTCTTTTGCCTGTCAAATTAAGTTTATAACACAAAACATAGCCCTCAACTCTAATGAGTCTAAACATGTGTTTGAGGCCAAGCGCAGTGGCTCACGCCTGTAATCCCATTACTTTGGGAGGCCAAGGTGGGTGGATCACTTGAGGTCAAGAGTTCGAGACCAGCCTGGCCAACATTGTGAAACCCCGTCTCTACTAAAAATACAAAAATTAGCCCAGCGTGGTGGCATGCGCCTGTAATCCCAGCTACCCCGGAGGCTGAGACAGGAGAATTGCTTGAGCCCGGGAGGAGGTGGTTGCAGTGAGCCGAGACTGCACCACTGTACTCCAGCCTGGGCGACAGAGCGAGACTCCATCTCAAAAAATAAAAATAAAATAAAAAGATGTGTTCGCGCCAGCTCATCTCTTCGCCTGACTGGTCTTCTGCCCTTCCTGCATTTCCTAATCAGGGATGTACATCAGAATCATATGGGGACTTTTCTGAAAATACGACGAAATCTCACTTCAGAATATCTATTTCAGTAGATTGGGAGTAGGCTCTAAAATCCACCAAACTACCATATTTATAGCATGGTCATGTCCATTCTTCCATACATAGGGTTTTTTTCCTGGCCTCTGAAGAGGATTTATGTAAAGCACTAATATTTTATACCAGAATGTCACCCTTTGAAGAATGAGTCTTTGTACTTTCCTGTATGCCACGATGTATAATTTATAGGATGTGTTATCTCTGACCTGATATAAAAGCCTGCGTGTACAGGTTGAGCAGCCCTAATCTGAAAATCTGAAATTCAAAATGCTGCAAAATCCAAAACCTTTTCATTGCCAACATGATGCCCCAGCTGGAGAATTCCACACCTGACTCTGTGTGACAGGCTGCAGTCAGAACACAGGCATACAACACAGACATTCAGTGTCCCCCCAGGGGAAAAGGAACCCTCCCCTTCAGCTCAGCTATATCCTTCTTTTTTTTTTTTTTTACCCTGAGACAGAGTCTTGTTCTGTTGCCCAGGCTAGAGTGCAATGGTGTGGTCTCAGCTCACTGCAACCTCTACCTCCCTGGTTCTAGCAATTCTATCTCAGCCACTCGAGTAGCTGGGACTAGAGGTGCATGCCACTGGGCCTGGCTGATTTTTGTATTTTTAGTAGAGGCAGTGTTGTTGGCCAGGATGGTCTGAAACTCCTGACCTCAGGTGATCCACCCACCTTGGCCTCCCAAAGTGCTAGGACTACAGTCGTGAGCCACCGCATCCGGCCATATCCTTTTTTTTTAAATTTATTTAATTTTTATTTTTTTAGTAGAGACAGAGTCTCACTATGTTGCCCAGGCTGGTCTCGAACCCCTGAACTCAAGCAGTCCTCCTACCTTGGCCTCCCAAAGTGCTGGGGTTTCAGGCGTGAGCCACCACACCCGGCCCGATATATCCTTTGCACGCACACGGCGACTTCCCTCTGCAGGTACTCCCACAGAGGGTCATGAAATGGCATGTGTGCAGACCGGATGCCCAGCAGCAGTTCCCCACAACACCCTACACAGGGCTGAGACCTATGTGCATGACTCATTGTGGGGTTCTTTGGCTTATTTCCTGCTCTGTGGGGTAAAGATACTGTTCAAAATGTCAAAAAGGCCTGCATGACACCCAGAGGGTAAGGCAAATATTTCAAAATCTGAAAAACCAAACTCTGAAACACTTCCGGCCCCTCGTTTCGGGTAAGGAATACTCAACCTGTACAGCTGTCACTTGGTGTCTGTCGGGGTTGGTTCCAGGACCCCCTGCAGATACCAAAATCCACAGATGCTGAAGTCCCTGATATGAAAATGCAGATACTCAGTATGTATTTGCCTCTAACCTATGCACATCCTCCCACGCACTTCATCTCTAGAGTAATCACAGCACCTAATACAATGCAAATGCTGTGTCAACAGTCGTACTCTATTGTTTAGGGAATAATGGCAAGAAAAAGTGTGGACCTGTTCAGTATAGATGCAATTTTTTTCCTAAATATTTTCAATGGGTGGTTGGTTGAATCCATGAATGCAGAACCCACGGATATGAAGGGCCGAGTCTAAGAGATAAAATAGCAGCTAGAGAATCCTATGTTCCACCGTCTCATTCATGAAAGGGGATGTGGGGTTAATTTTAGAAATATAAAAATATTCCAGTAGTGTTGTGTCTATTGACATTCAAGACAGTGCCGAAGTCACCCTCTGACCCTCCCGCCTCTTGTGTTGGTGAACTAGAGGGAGGAAGGCCAACAGGCTTTTCCATAACAAAGAAGACTAGGAATAGGATGATCTCACTGGAAGCAGAATCCTAAAGCTAGAAGAGGTTTTGGAGAAAACATACTCATTCCTGCTTTTTACAAAGGAGGGAAGAGCCTCAGGGAGGCTGGAGCTCTGGGCTTAGCTGGCGGGCAAGTAGAGACGAAGAGCTGACTTCCAGTCAGCTGTGCATCTCACAGGCCCTTTGAAGTTGTTGGAGCTCTCACTGGGCAATCTTATTCCGAGATTTCTTATCAATGCGTTTCTGTTTTATTGCTGGTGATTTATGGCTCGTTACTGCTTGTTTCCTTCACCTTAACCACGATAATGATGCTCCTCTTTTTGTTTCCCTTATTCCTAGTGTTTGGGATGGGACCTTCAGTGCTTTTCCCAGCACTGTCTTCTTCAGTCTTTAGGACTAACCTTAGGAGGCAGCAGAGAGAGCTATGCCAAAAGGTGTTCATCTCTTGCAATCTGTATGATTTACTTACCAGCATTGCTTGTTGGTCAGCTCCTTGCTACTAACAGGAATGTTGGGCTGCTGTGAGTTGTCATAGAAGTCTGTTTGATTTTCCTGTGTTCATTTTGACATATTTGGCCTTCGGAATTTGGGTACAATGCTGAAAGACCTACAATTTCCAGACAGTCTTTTTGTTTTGTTTTTTAAAAAGCAAATTAAATATTTGAACAATTTTAATGAAAATATGACAAGGTCCAAATTTTAAGGACAGCCGGATAGGAAGCATGAGCAGGAGGGTTCCGAGGAGGATATCTTGCAGCTCTTACTATCGAGATGCAGGTGGTAACTCCTTTTTATCCCAAGCCCCAGAGCCACCCACATGTTTCACTTCCTTTAAAAGAGATCCTAAAATTGTTTGCTTCTCCACTCTGGTCTCTTACCACTGCTTTTTTCTGTTGTAGGGAGAAGAGAGTGAAGGGAGAATGTTCCTTTTATGCCTCGCCCCTTTAAACTGCATAATTGTGTCAGTAACTGGGTTTCCTGTACAACTGTGCCCCATGTTCCAAGGCCAGAAAGTAGAATAGCACAGATGTTACCCAAAAGCTGAGTTGGGTAACAGTCAGAAACCAATAGCTAACCAGGAATAAAGCCATACAAGAGAGCAGGACTGTGCTGTTACTCAGCCCACTTTTTCTAGATAAGATCTCACACATGCAAAGTAGGGGCACTTGCCTACATTTAATAATTCTTCCATTAATAAATGGGAAGGTTCTACCTTCTTAAATTGTGTGTTTTAGGTCACATATTTTAAAAATCAAAATGATATGAAAATCTCAATAGTTCACGTTGTCCATAGTAGCTTTTGTTCCTAGAGACGGGGTGAGTCTTTTCCTATGGCTTCATTTGCATTACCTGCTTATTAATCTGTCACTGGCTGTGCTCCTTGCCCAGAGACATAGGATCCAAACTAAAGTTTTCTGAGAAAGCGGCAGCTCACATGCTTAGCAGGCTTTCTGTTTCGGGGGCACCCAGAAGGTGAGGTGTAGGGTGGCAAGAGTTTTCGTTGTTAATTTTCAGAAGCTATAGGAAAGCAGAATTAGCTTCTTTAATGCAGACGTTTATTGCTGTGGTCTTCTTGACCAGTATCATGAGTACATTTGCATGCATTGCATTTAAGAAGTTCTGGTTGTACAGAGAAAACCTAAGAAAATTCTCTTCTGTAGCACTAATGACTTTTTTTTCTTCTCTGCCTGAACAGAACTTGGGAATCAGTGAAACGTACAACCAGGAAAGAGCAGACTGCGGATGGTAGGAGTGCAAACCTATTCCAACCCTTTAGAAAGGAAGTTAGCACTTGTGATCGTAAGAGGGTTTTCAATGGAACCAAGTTAACTTCTATTAGGATGTTGTGTCTTTAAATCTCCGCTTAGGTTTTGCCATACTATGTAACGAAATTAAGCTTTCTTTATAAGTAACTTCTGGCTTCTGTTATCTAAGCCCAAAACATTGTTTTTGAGGGGAAGTTGTTCTAATGTTTATAACTAAATGTAAATCAATATAGTTTGAAGCCACACCTGTGTCTAGACGTGTTATGACTTCTAGAAGTCCTTGTGTCCTGTTGGAAGGATCTAGATGAGAGGCTTTAGTTTGGAAAGTTACTTGGCACACCTTCATGCTTATGGACCACTTGCTTTACAGGTTGATGAGGACACGGAATTAATTGGGCAAAGCCTATTCCATTCACCCTCCCCTCCAGGCATGAATGCCTTGACTGCAAAGAGCCTACAAACAATCCTGAGAATCACTCTGGTCGAGGGGAAGTTGGGCACTAGGCTTTTCTTATTTTTCCATTTAGTTTTGGTTTCCATTTTTGCTGGAAGCAAACAGTAGCTATGCTGCTGCTGCTGGCTTCACAGATAGGAAGCTGTGGGGAGCCAGGGGACCCTCCTGGGTGCTTTGTGTTTTCTGAAACCCAGTCGTTTTTGTTTTTCTTAGGTTTTAATGAAGGCCAAGTAACTTGAGAGGAAAGGTCTTTTACCCTAAAACTGGAAAATCAGTCTTGCTAGCATTTATTGCAGACAGTGGAACTTACTTGATTTCTTGCTCAAAGTTGACCCAGGAGCACAGGGATGGCTGTGGCCTCACCAGTGGTAGGGCTGCCACACGCTGGAAAGTGGTTCTGTGGAAGGTCAGTGTAGTCAGAAACCTTACATCCTTGACCCTGTAGGAAATGTTTCGTTTTATTCCGATTTTAGTTTAAGAAACTGTGACAATTAAACAGCCTTTTTGTTTAAAAAAGAAAGTGTAAACAACATGGAAGTGATGATTTTTAATTACATTTTTAAAATAGCTTCCAATATTAACTGCCAGTATTGTAGATTAAAACGGAGTTTCTTAAAGTCTGGGGTTTTCATTAGCTTGCTCTAAACAATGTGCTGGCATTGCTGACCTCTCATTAGGGATTTCCTTGGTTCCATTTCCTGGTGACAGGTGTCGCGGTCATCCCCGTGCTGCAGAGAACACTTCACTATGAGTGTATCGTTCTGGTGAAACAGTTCCGACCACCAATGGGGGGCTACTGCATAGAGTTCCCTGCAGGTGAGTCACTCAACATCGAATTGCTTCTTAGGGATGTTGGCCTGAACCAGGGTAAAGCCTGAGAACTGCAAAGCTCAGCTCTGCAGTTTTTAATCTGTCCTTGTGGTTTTAAGTAAAACTAAACCATTTCGTAGCGAGGCTCCTCCAGGCCCCCAGGACACCCCAACAACCCTCTGAACCCGTGAAGGCGACACAAGGCCACCTCCCACCCATCCCAACCTCCTCTTGGCAATGCTGCCTCCAGCCTTTTTTGTTTGTTTTTGTTTTGTTTTGTGAGACGGAGTCTCGCTCTATCACCCAGGCTGGAGTGCAGTGGCACGATCTCGGCTCACTGCAACCTCCGCCTCCTGGGTTCAAGCAATTCTCCTGCTTCAGCCTCCCGAGTGGCTGGGACTACAGGCGCCCGCCACCACGCCCGGCTAATTTTTTGTATTTTTAGTAGAGACAGGGTTTCACCGTGTTGGCCAGGATGGTCTCGATCTCCTGACCTTGTGATCTGCCTGCCTTGGCCTCGCAAAGTGCTGGGATTACAGGCGTGAGCCCTTGCACCCTGCCGTCTCCAGCCTTTTGAGTAATTGCCCTTCCCCTTCTCAGCTTATTTGATTGTTTGTCATTAGCCATCTGCTAATGGAAATTTCCAATGATAAGTAGGCCAGGCTTTTTTTTTTTTTGAGATGGAGTCTCATTCTGTCACCCAGGCTGGAGTGCGGTGGCGTGATCTCGGCTCACTGCAACCTCCGCCTCCTGGGTTCAAGCGATTCTCCTGCCTCAGCCTCCTGAGTAGCTGGGATTACAGGCGTGTGTCACCACACGTGGCTAATATTTGTATTTTTTGTAGAGACAGGGTTTCACTGTGTTGCCCAGGCTGATCTCAAACTCCTGACCTCAGGTGATCCACCCACTTTGGCCCCCCAAAGTGTTGGAATTACAGGTGTGAGCCACCACGCCCAGCCTAGGCCAGGCTCTTAACTCCAAGAAATGTGAATGGAGAAGACGGTTTGCTCTGCTGTGCGGAAACAGGCCAAGGAGACTCTTCATTTCAACTAGAATATTTTTCTTGCACAGTAATTAAAGCTCTCCAAAATTTATTGCCCTATATTATTGTAGGACTTTATTGGATTGTTCCCATCTAAAGAGATTAAATCTCATCTATTTGTTATTAGTGGTATACGTTTTATTATTATTATTTGAGACGGAGTCCTGCTCTGTTGCCCAGGCTGGAGTGCAGTGGCACGATCTCAGCTCACTGCAGCCTCCACCTCCCGGGTTCAAGTGATTCTCCTGCCTCAGCTTCCTGAGTAGCTGGGATTATAGGCATGAGCCACCACACCCGGCTAATTTTTGTATTTTTAGTAGAGATGGGCTCTCACCATGTTCACCAGATTGGTCTCGAACTCCTGACCTCAGGTGATCCACCCACCTTGGCCTCTCAAAGTGCTGGGATTACAGGCCTAAACTACCACACCCAGCCAAAGTTTTATATTTTAAAAGGCTAGCTGCTGGTAACACATGGTTAACAACTATGATTTTTCTCATTTCCTCACCATTTTACTGAAGGCTATTTAATTACCTTTTTTTTTATTTTTTTATTTTTTGAAATAGAGTTTTGCTCTTGTTGCCCAGGCTGGAGTGCAATGGCAGGATCTCAGCTCACTGCAACCTCCGCCTCCCGGGTTCAAGTGATTCTCCTGCCTCAGCCTCCTGAGTAGCTGGGATTACAGGCATGTGCCACCACACCCGGCTAATTTTGTATTCTCAGTAGAGACGGGGTTTCTCCATGTTGGTCAGGCTGGTCTCGGCCTCCCAAAGTGCTGGGATTACAGGCGTGAGCCACCACGCCTGGCCAGGCTATTTAATTACTTTTAATATTAACGTGAATAAATTCTTCTCTCACTTTTTCTTTTTTCTTTGAGATGGGGTCTCTGTTGCTGAGGCTGGTGTGCTCCGGCACCATCACAGCCCATTGCAGCCTCAACCTCCCCAGGCTGAGGTGATCCTCCCACCTCATTTTTTGTATTTTTTTGTAGAGATGGGGTTTTGCCATGTTGCCCAGGCTGATCTCTAACTCCTTGGCTCAAGTGATCTGCCCGCCTTAGCTTCCCAAAGTGCTAAGATTACAGGTGTGAGCCGCCATGCCCGGGCTCTTTTTTTGAGACTATGTCTAGCTCTGTTGCCCATGTTGGAGTGCAGTGGCACAATCACAGCTCACTGCAGCCTTGACCTTCTGGGCTCAAGTGATCCTCCTGCCTTGGCTTCCTGGGTAGCTGGGTCTGCAGGCGTGCATCACCGCATTCGATTTTTAAATTTTTTGTAGAGATGGGGTTTTGCTTTGTCACCCAGGCTGGCCCCAAACTCCTGGCCTCAAGTGATCCTCCTGCCTCAGCCTCCCAAAGTGTTGGGATTACAGGCGTGAGCCACCACACCCAGCCTGAGTTTTTCATTATTTTATTTTATTTTATTTATTTATTTTTTGAGATGCAGTTTCACTTTTGTTGCCCAAGCTAGAGTGCAGTGGCACGATTTCAGCTCACTGCAACCTCCGCCTAACAGGGTCAAGCGATTCTCCTGCCTCAGCCTCCCGCGTAGCTGGAATACAGGTGCGTACCACCACACCTGGCTAATTTTTTGTATTTTTAGTGGAGACAGGGTTTCACCATGTTGGCCAGGCTGGTCTCGAACCCCTGACCTCAGGTGATCTGCCCGCCTCGGCCTCCCAAAGTGCTGGGGTTACAGGTGTGGGCCGCCACGCCCAGCCTTATTATATTTTTTAATTCCTTTCAGGAAAAAGAGTCTGCGTTGCTGCTCCCTTCCTCTTCCTTGGCCTCTCTGTTCACTCCTCACAGTGGCCATGGGAGTCCCCTAATGGCCACCAGTTTGCTCCTTTCTGGCCTTTCATTCCCAGGCCTCGGTGTTTTACTATGAGGGAGGAAGACAAGACAGGTGATGCTGTCAGCATCCTACGTGTGAGGAAGCAGAATATGAGCAGGCTTCCTGTGCTGCAGCCACACAGCAAGCTCCCAAGCCTAAGCCAGTTGGTCACCACCAAGTCACATCTCCTCACAGATGCTGCCCGTGCTGTGCAGAGCAGCGTGGAGATGGTCGTGAAGGCTCATGATGGATCTGGGTCTGAATAGGACGACTGGATGATGCCTTCAGAACCTGATTCATCTGCTCAGAGTTTTATTCTTTCGCCTTTTTGTTTCTATAAAAATTCCAAGCTGGGCACAGTGGCTCATGCCTGTAATCCCAGCACTTTGGGAGGCTGAGGCGGGTGAATCACTTGAGGCCAGGAGTTCGAAAGCAGCCTGGCCAACATGGTGAGACTAAATACAAATTAGCCTCTACTACAAATACAAAAATTAGCCGAGCATGGTGGTGTGTACCTGTGGTCCCAGATACTCAGGAGGCTGAGGCAGGAGAATCGTTTAAACCCAGGAGGCAGAGGTTGCAGTGAGCCAAGATCACACCACTGCACTCCAGCCTGGGCAACAGTGTGAGACTCCCATCTTCAAAAAAAAAAAAAAAAAGAGTTCCAATCCTCAGGTTTCTCTGTAAGACCACTTTTCACAGTGCTCCGATTCTCCTAACGTAGTGCAGCAGCAGGTGTGTTACAAGAATGAGGGGTTCAGCCGGGCGCAGTGGCTCACACCTGTAATCCCAGCACTTTGGGAGGCTGACGTGGGTGGATCATGAGATCAAGAATTCAAGACCAGCCTGGCTAAGATGGTGAAACCCCATCTCTACTAAAAATACAAAAAATTAGCTGGGCGTGGTGGCACGCGCCTGTAATCCCAGCTACTCTGGAGGCTGAAGCAGAGAATTGCTTAAACCTGGACGGGCGGAGGTTGCAGTGGGCCGAGATCGCACCACTGCACTCCAGCCTGGGCGACAGAGTGAGACTCCATCTCAAAAAAAAAAAAAGGAGGGTTTAAAGAACCGGATTTCCCGCTCCCATCACACCAATGATTTGGACTTGCAGGTCTCATAGATGATGGTGAAACCCCAGAAGCAGCTGCTCTCCGGGAGCTTGAAGAAGAAACTGGCTACAAAGGGGACATTGCCGAATGTTCTCCAGGTTGGTATTGCTTGAAAATTCACCAAGTGATGGATTCCTCCGTCTGGGAAGGGATTGATTATTTGGGTGTTCTTTACGCTCAGAATTCACTGAAGAGAAAGAAATCACAGATTAGGACTGGTCACCAAGTGTAAGGGAATCTCCCCTCCCAGGAGGAAACTGGAGCCAGAAGGGCCTGAAGTTGGGGGAGAATTAATGAAATTAAATTGCCTTTTGGCTGGATGTGGTGGCTCATGCCTGTAATCCCAGCACTTTGGGAGGCCGAGGCAGGTGGATCACCTGAGGTCAGGAGTTCGAGACCAGCCTGACCAACATGGTGAAACCCATCTCTACTAAAAATACAAAAATTAGCCGGGTGGCGCACACCTGTGATCCCAGCTACTCGGGAGGCTGAGGCAGGAGAATTGAACCCAGGAGGCAGAGGTTGCAGTGAGCCAAGATCACGCCAGTGCACTCCATCCTGGGCAATAAGAGCAAAGTGAAACTCTGTCTCAAAAAATCAATTGCCTTTAGGAATTTCCTACCCCCTGAGTTTTATTGCTCACCCATCTCATGCATGTGCTACCCTCATCACTGGAAGATTTTTTTGAGTTTGATGTGGTGAAGGGATTTTATGACTTGACAGTACCATCTAACCCCGCAGACCTAGCAAGCTTGACTCGAGAGCTCTGGGGAGAGTGTGAGTGCCCAGATGCTTTGCAGCCTGCAGATCTGCCTACCAAATGTGAGAACTAGTTTTCCCGCATCACCTCCACGTCAATGCTGAGCTGCGGGACGCATCTTCTTCCTAAGACCATAGTGAAACAAATGCCAAAGGGACTGACGCATCTGACTGTCCCTTCTCTCCACAGCGGTCTGTATGGACCCAGGCTTGTCAAACTGTACTATACACATCGTGACAGTCACCATTAACGGAGATGATGCCGAAAACGCAAGGCCGAAGCCAAAGCCAGGTATGTGTGTGTCGGCTGTGATGAAGGTGGTGTGGTTGCATTACGTGTCTTGGAACTTGCTGCTAGTTTGATTTATTAAAAGAATGTAGTCTTTCATGGAAAGAATCGGTCTTTCAAATAGACTTCATCAGTATTCTTGTCTCTCTTCCTAATCATGTATTTTAGCATTTTTCTTTTGCCACTTCATTCATCTTTACGCTTTCTTTGTAAAAAAATGTTAAATGACATATTTCCCTGTTTTCTATATGAAGTGTATTCCCACTTAGTAATATGAGCTGCAGGCTTAAGTAGTAAACAGTGAGAAACTTAAATCACCCTGGTTTCTGTCTTCATGTATATTTTAAGAATGGCCTAAGTTCCCCTGTAGTCCCAGCTGCTCTGGAAGGTGAGGCAGGAGGATCACTTAAGCCCAGGAGTTGGAGGAGCTATGATGGTGCCACTCTGTGACAGAATGAGACCATGTCTCTCTTAAAAAAAAAAAAATGGCCTAAGTAATTGTTAACGGGCAGCAGATTATTCACTATTTCTCTTTGCTCTATAATATTTCTTAGCAACTTTGGATTCAAAAGCTGTGATGTCTCTGTCAATTCCGTGTTGTCTCTCCCATCCTTTTAAAGGGGGTATTTATATGTGCACCACAGTAAATCAGTATCAGTGATATTCTTTAACTTCTTACCCTCTTCAGTTGTTCATATTTATGTTTCAGTATCCCACTGCAACTAATTTTAAGTCTTATTTTTTGCCGGGCGTGGTGGCTCATGCCTGTAATCCCAGCACTTTGGAAGGTTGAGGTGGGTGGATCACTTGAGGTCAGGAGCTCGAGATCAGCCTGGCCAACATGGTGAAACCCTGACTCTACTAAAAATACAAAAATTAGCCAGGCATGGTGGTGCGCACCTGTAATCCCAGCTACTCGGGAAGCTGAGACACAAGAATCACTTGAACCCAGGAGGCGGAGGTTGCAGTGAGTCAAGATCACACCACTGCACTCCAGCCCGGGCAACAGACTGAGACCCTGTCTCCAAAAAATAAATAAATAAATAAATAAATAAATAAATAAATAAATAAATAAATAAAATAAATCTTAATTTTTGAACTGCACATATACATATGAGACACTGTGGAAAAGTTTGGCAGTTCCTCAGCATATTAGATACAGAATTATTATATGATCTGGCATTTCATCTCCTAAGTCTACACCCAGAAGAAGTGAAACAGGGACTCATATACTTGCGTGCCTGTGTTCATGGCCGCCTCTGTGGAAACAACCCAGGTGTCTGCCAGCAGATGAATGCATCCACAAAGTGTGGTATACACACAAACACACATACACGCTGAAACATGCGATAACATGATGGGCAAATACTCTGATTCTACGTATCTGGGTGCCCAGAATAGACAAACTGATAGAGGAAGACAGTAGAGTAAGCGCTACTAGGGATGGGGAATTAGTGTTGAGTGGATCCCGAGTTTCTGTTGGGTGTCATGAAAAGTTCTGGAGATGGATACTGGTGGTGGTTGTGCACCTTTTTGAATGTTATTTAATGCTACTGAATTGTACCTTCATAGTGGTTAAAAGGTAAGTTTTTATATGTTCTGTATATTTTACATAATACGCAGATTCATATCTATAAAAATATACATACTATCGAATATGCTTTAAATTTTGCTACTTAACATTATGTGGAGAACAATAACTTCATACTGCTCGAGTTTGACAATGTATATAAATTAAGTTAGCAGAAACCCAGGCTTCTGTGAAATTCTCAAAGCCTTTTTGACGCCTCTTGTATAAAAGTCTTCCGATGTTACCACTCCAGGCCTTGCTGAAATGTTTTCCTTCTGTTTATTTCCAGGGGATGGAGGTATGTTCTGCAACTCCTGGTGGCCGAGCGTGTATGACTTAGTGTAGTGGTGATGGCTGCAGACATTTTGGGTTGTTTTGGTAGGCTCTTGACGTTAGCTTTGTTTTCACTTGCACTTTGTCTGTTTAGAGTTTGTGGAAGTCATTTCTTTACCCAAGAATGACCTGCTGCAGAGACTTGATG
>RAD21	chr1	225589203	225609979	-
CCTTTAACTTCCTTTAGGCAAAGGAAAGGTGGCTCAACTTCCAGTTCCCCTTCCAGACGCCGAGGGAGTCGATCAAGGTCACGCTCCCGATCCCCTGGTCGACCACCTAAAAGTGCCCGCCGATCTGCTTCTGCTTCCCACCAGGCCGACATTAAGGAAGCAAGGAGGGAAGTGGAAGTTAAATTGACTCCGCTGATTCTGGTACTTGTGTTTATCCTTATACAGCCTTTTGTCTTCCGCTTTATGTATATATTTACTCAAGTTACTTGCAGTTAATAATATTAAAATGTCACTGAAACATCAAATCTAAGTTGATGACTTTGGGAGTTTTCATATAAAACAAATGTTTGGAATAGAAAGTTTTAAATATCAATGGAAAAGAATGTCCTTCAGTTACCAGAAATGCTATTTAATATTTTAGTTTTTAAAAAAGCAGCGTTCAAATTTGAAATAGATGTAGCTTGTAGATTGAACTGCGTAAGGTTTTTACAGTGTATAAAAGTTCATATCATGTATGAAATGGTAAGACAAACCTGTATTACGGAAACATTCTTACTCTTAGCATCATTATACTTTATCACTTTACCTATTCAAAGATGATTTTAGTGGAATTACTTTCAAGATGTAAGCTTTGAAATATCAGGGTGCATGGAGCCTGTAGATCTTGTACAAATAGTATTTTAGATAGTAGACCAAAGACAAAGTATGTTAAGTAAAAAGAATAAAAGTAATCTTCTATTCACTTAATGTTAACCTCTTTTCTGGATAGAAGGCACACAGACTTTGAGACAGAGTCTTGCTCTGTCACCCAGGCTGGAGCGCAGTGGCGCAATCTCAGCTCACTGCAAGCTCCGCCTCCTGGGTTCACGCCATTCTCCTGCCTCAGCCTACCGAGTAGCTGGGACTACAGGCGCCCACCACCATGCCTGGCTGATTTTTTGTATTTTTAGTAGAGACAGGGTTTCACCGTGTTAGCCAGGATGGTCTCGATTTCCTGACCTCGTGATCCACCCGCCTCGGCCTCCCAAAGTGCTGGGATTACAGGCGTGAGCCACTGCGCCCGGCAACAGACTTTTAATAAACTTTAAAAACTGGATTATATACATACTGCTCAGTAGTCAGCTTTAAGACATTTTAAAATATTGGGATAACCTTTCAGAGTGTATTTTTCTACATCATTTTTGTTGTTGTATTCTATAGTATGGATATATGGTAAATTGTATACATGTAACTTAATCGTTAAAGTCAGCTCTGTCAATGATAGACATTTAGTGTTTTTCCTTCCATATTTTCACTATTACAAACAAGTATTTTTATGTAACATCTGATTATTTCCTTAGGATGGATTCTTACAAGTGGAACTGCTAGGTCAGCTGTATGGTGCAGATTTGAGGCTTTTAATACATATTGCCAGATTGCATCAAGAAAGTTTATAGTAGTATCAGTGTATGAATGCTCAGTTTCTCATTCTGAGTATTATAATTTTTTTTTTTTTTTTTGGAGAATGTGGCTGTCAGACATTTTCAACTTACTGTTCTAACTTATATTTTGAATTAGAACATTTTAACTATTAGTGGCTCTCTTTACCACCCCGGGACTCCAGGAACAGATGCTGTGTGATACTTTGTTATCCTTTCATTTTTAATATTTAGTGACTGCTATATTTTTACAGTGTAATCTTACAGTCCTGGTGTCACAAGAACCACAGAAGCTTTGCCTCTTACCTGGTAGTGCCTTGGGCCTACTGTGTGTTGCATAAGTACCCACTATTTCTTAGTTTTCCATTATGGGCTATTTTGGAGCAGTGAATGTCTTTTTGAATGTCTTTTGTTTTTTATCCAGTTAATGAACTAATTTACCAATTTTTACTTTCTCTGCCTTTCATAGTAAATACCCCTAAAATCTATCAATGAAATTATGACATTCAGTCTGATTACGTGAAAGATCAAAGTTGTTTTTTTTTTTTTTGAGGCGGAGTTTCATTCTTGTTGCCCAGGCTGGAGTGCAATGGCGCGGTCTTGGCTCAATGCAACCTCCGTCTCCGGGTTCAAGAGATTTTCCTGCCTCAGCTTCCGAAGTAGCTGGAATTACAGGTGCCCGCTACCGTGCGTGGCTAATTTTTTTGTATTTTTAGTAGAGACAGGGTTTCACCATGTTGGCCAGGCTGGTCTTGAACTCCTGACCTCAGGTGATCCACCCGCCTTGGCCTCCCAAAGTGCTGGGATTACAGGTGTGAGCCACCGTGCCTGGCCAGATGAAAGATTTTATGTAGAAATCTATCCAATATTTCAGAGACTGGGAAATTCTAGTCAGTTTTATTCCTTTTCATTTTTAACAAAATGAGGGTTAAATTCGTCAGAATTAAGGCTGTGAAAAATCTGTTTTATTGCTTGATTCCAAAACAGTAAGTTTTTACCATCATGTTTCTTTTTAATAAGTTACAGTTCTTTTGATTAAATGTTTATATTCTTCAATTTAGAAGCCATTTGGAAATAGCATCAGCAGATATAATGGGGAGCCTGAGCATATTGAGAGAAATGACGCACCTCATAAAAATACACAGGTGGGAAAGTGTTCCCTTTCATCTTGGTTGTTTTTTTTTTTCTTTTTTTTGGTTAAAAGTGACTCTCCCTTGAGAAGCACATTGAAAATTGTAATATTTTATAACCTGTTCTAAAATTCTGTCCTTAAATTAAGACTGAATATAATTTCACAAATTTATTCTTACTAGTGTATAGCTGTATTGAGATGCTGAAATAGTTAATGCAGTAGCATTAATGGTAATTGTTCACTGCAGATATTTAATTTTTAAATTTTTCATTTAGGAAAAATTCAGTTTGTCACAAGAAAGCAGTTACATAGCAACACAGTATAGCCTTCGTCCAAGAAGAGAAGAAGTCAAATTAAAAGAAATAGATTCTAAGGAAGAAAAATACGTTGCAAAAGAACTGGCAGTGAGAACCTTTGAAGTGACCCCCATCCGGGCAAAGGACTTGGAGTTTGGAGGAGTACCTGGTAGGCCTCAGAGCTGGGCCCAGAGAGGGCAGGTGGGGTGAGCTAGGGGTGGTTGCCACAAGGTGAACTGGAAAGGCCTCTCTGAAGACATCTGAGGCAGGCAAGGTAATGAGCCTGGTGGGAACCTGTGGAAGAGCCTTCCAGAGAAGGAACAGTGGGTGCAAAGGCTTGAGGTGGGAGCATTTTGAGGGATTATGGAGTAGAAAGGATGCCATTGTAGCTGTGTTTAAAACTTTTAGCAGTCTGTTCAGAGGTTTTGAGCACAGAAGTACAAAGAAGTGATAAAGGAAGGTTGATCTGGGAGTTTGTATAGCATAGATGGTTACTTATCAGGGACAGAGAGCTCTGCTAATAGTCAGACCTGAGGCGGCAGGGGCCAGCAGTGGGCCTCAGCTGCCTGCATAAAATGGGATCCCGGAGGCTGCCCTACCTGCTAGGCGGGTTGATTGTGAGGGTCAAAGATCTGAAGTGTGCAGAGTTTTGGAGTTACTAAGTGGGTGGAACTGATGAAATTTTATGAGCTAGTAAAAGAAAAGACTTCTTGTCTAAATGGCTCAAAATCCTGCATGGCTTAATTGCTTTGTATTTTGTTATAACCTTTGGCTAGCTGGCCTGTTACAGATGCTGTCCAGCATCACTTAAAATCTGCACACATTACATGAACGTGACACTATTTTAATTGTTAGAAACTGAGGAATATAAAGTTTTTTGTTAAGATTAGGCTGATAATTTTTAGATGTTCTGATCTTCAGTTTGCTGGAGTTTCAACACATTCGCTCCTTAGTGGTTGGAGGTCAAATGTTTTAGAGCTTGGTTTCTGAGGTGGGTGTAGCTATTCAATGTTGGACCTCTTTCTTTTTTTTTTTATTTTTATTTATTTATTTTTTTTACTACTTTGATGCCCATGGTTGCCAGGCCACCAGAGGTGACAGGTAGAGATGGGAGTTTTTGATGGTACATTAGAAATTGGTTTCAGACAGTTAGCCAGATAACGAGTTCTGATCTTAACAAATCTAACATGATTCTTAAATAAATAAACCAGATTGAAATTTGAGCCTCGAATGTTCATGAATTGTTTGCAGGTGTGTTTCTCATCATGTTTGGCCTGCCTGTGTTCCTCTTCCTGTTGCTGTTGATGTGTAAACAGAAAGATCCCAGTCTTCTGAATTTCCCTCCTCCTTTGCCAGCTTTGTATGAGTTATGGGAAACCAGAGTATTTGGGGTCTACCTCCTGTGGTTTTTGATTCAAGTCCTGTTCTACCTACTGCCAATTGGAAAGGTACGTTTATGGTAATTCTGTTTTGTTTTAATAAGATGAGGTCTCACTATATTGTCCAGGCGGGTCTCCAATTTCTGGGATCAAGTGATCCTCTTGCCGCAGCCTCCTGAGTCGCTGGGACCACAGGCCTGTGCCATGCTGCCCAGCCTTAGAGTAGTTTAAAGGTTAAAGGCTGTTGTTGGTCATAATTCCCAAAACTTAGTTCATGAAGCCATTTCTCTTGTGCTGTCTGTATAACACTTGCTTATTAGGAGGAACTTAAAAAAAAATCTGATTGAGATTTCTTGTGTAACTTTTCAAACCAAATAGAAAAGAATAGGCTATTTTGCAAAGTAGCCGACTCTCAGTGGAGGTTGCTATGGAAAAAAAATTCACTCTTAGTATGTGTCATTTCAGATGCAGCATTTTAAATGATTAATTGATAGGCTACTGGGCTCGATGGACTTTAGTCTACATCTTTTACTTTAAAAAAGTATGAAAAGTTTCTAATTTTCATCTCTTTCAGAAGCTTGTTGTCAAGAACATTTTACGTTGTTTTCAGATTCCTGCAATATCTTTAAAATTTGTCTCTCCATTGCTAAGTGTAGTTTTTTCTTCTTTCAGTAGAATCCTTTACTTGGATATATTTAAAGAAACATGAGATTCCCTAAGTAATAAATAATTTATTTAAAGATCTTATTCTTAGGGCTTTGCAAGTTTGCCAACTGTCTGTAAACCAAAGGATCGGTTTTACTGGTGAATGCCAGTGATAGGAGGGTAGAGCTGCAGGCTTAATACTGTGGAGTGAGACCATAACTTTAGTGGCTCTAGCAAGGATTTTTGTGATAAAGACCTTCAGTCATTTCTACAGTAAGCCTCTACAGTTAAATTCAGATTCATTTAGGGTAAGGTGATTTCAGAGTATCAAGGAAAGCAGTTTTGGTGTTTAAAGTCATATATGTATATACTCATAGACTAAAGTGACTAAAAGCATATATATTAAAATATATATTAATATTATGCAGTCATCCCTTGATATCCTTGGGGAGTGGTTCCAGGACCTCCTGTACATACCAAAATCTGAGGATGCTGAAGGCCCTGATAAGAAATAGTATAGTATTTGCATATAACCTGTGTGCATCTTCCTTGTATACTTTGTTGCCTTTAGGTTGCTTATAATACCTAATACAACGTAAGTGCCATGTAAATAGTTATCATACTGTATTAGGGAATAAGGACAAGAAAAAGAAGTCTGTACATATTCAGCTCAGATGCAATTTTTTCCGAAATATTTTGGATCTGGTTGGTTGAATCCATGGATGTGGATCCCGTCGATACGGAGGGCTGACTGTATATTTGGATCTATATATTCACAGATTAAAGCCTAACACAGCATTTACTAGACTCCTTTAATAGATAAGGATCATCTGAAATTAGCATGTGGCATTTTACTAATCCTGTGATCTCAAACAGCTTTTACGTTTCTCTTGGGAGAGGAGGAATGCTAGCTAATGAAATCTGTAGCTAATGATAAGATAAAGTAGTTTAGCCCAGAGCAAATGATACTATATTTATATTTTACAGTTTGAAATGAATTGCTACATTTCTGAATAGTTATTTTGTGGGGTAAAACGTGGCTGCATTGAGCAAGTGGACTTTTTACTGAGCCAGTTCTATTGGGTACCATGCCTGTGGGTATCTCTGTGCTGAATGCTGTGAGTGATGCCGAATGAAGAGAGGAGATGGTTCTGATGCATGATGCGTGCTCACAGTCTCTCTCTCTCTCTCTCTTTTTTTTTTTTTTTCTTGAGACAGGGTCTTGCTCTGTTGCCCAGGCTGGAGTGCAGTGGTGCAATCTGCAACCTCCTCCTGGGCTGAAGTCATCTTCCCACTTCAGCCTCCCGAGTAGCTGGGACCACAGGCGCGTGCCACCAGGCTTGGCTAGTTTTTGTATTTTGTATTTTTGTAGAGAGGGGATTTCACCATGTTGCCCAGGCTGGTCTCCAACTCCTGGACTCAAGTGATCCTCCCACCTTGACCTCTCAAAGTGCTGGGATTACAGGCATGAGTCACCACACCTGGTTTCTCACAGTCTCTTATTGCAGATAAAAGAATCACATGAAATGGTTAAATAACTGGATGGGCAATATATATATAATATATAGCAGAGCAAGTAAGCATATGAGTATGCGTCATCAAATAGCACTTGGGTCATAGTAGAGTGGATAAACAGGGTAGAGCCCAATTGAAAAGGACCCCACAAATGGAAGACAATGGAATCATACTGTTACTTTGTAAGAGTATGGTAGCCATTGGTAGATGTTTGAGCTAGGGATCCACTAGATATAAAGGTATTTAAGCACATTTAGTCTTGAGGTGGTGGTACACAGGAGTGTGGCAGGGAGCGTGGCTGTTGCAGTTGCTTGGTCCTACACTAGGAAGTCATTACTGAATTTGTATTTAAGATAAATTCCTGAAGGTGGAATTGCGTCATTAAAGGGCTTGCCACTAGGGTTTTTGAAACATATTACTAAATTTCCATGTTACAAGATATCTTCCTTCTTGGGCGTGTTGAAAATTAAGTGATACTAGAATATATATATGTGTGTGTGTATATATGTATATATGATGGTGATGTGCTTAGTAAATTTGTAAATTTTTTTTCTTTTAAGGTTGTAGAAGGAACGCCTCTTATTGATGGAAGAAGACTCAAGTATAGATTAAATGGTGATTTTCTTTTTTTAAGACTCAAATTGATGATTTGATAGCTTAAACTTCTAAGTGTTAAACTCTTTGTTAAAGCTGATTAGACCAGAGTAGTAAGTGATAAATTATTTCTTAGTAGTTGGAAGAGCAACTGTTTATACCTGTAGCCAACTTGTATAAATTATGCCATTAAAGTAACATAGCCTCTTAGTCACTCTTGTCCACTCTCCAGTTTTATTTTCTTAATAGTGCTCATCACTGTTAGAAATCATTGCACTTGTCTAGGATTTTATCACCTGAGGTGTTACACGGATGTGGGCATCCAGGCCACTCCTGCTGCGTGAGCTGCTCTTGTCCTTGCTCATGTCCTCTGGGTTGTCCCTTGAATATTCGTCACACACACTTCCTGGGCCTTTGCCTGGAGAACTTACCCCCAAACGTCTGACACCTGCATCTTCACCTCCATCTGTCTTCTGCTGAGAGAAGCCTTCAGGTCCCTTTCTCTCCCCTGCTCTGTTTTGTTTTTCTGTCTGACATTTGTGCCTCCACACATCAGTGTATTTGTCTCTTCATTAGGGTCTCTCCACTAGAATGTGGCTTCATGGGCTAGGACTTGGCTATGTTCATTGTGACACTCTTGGTGCTAGGAAGATGGGCATGTAGTGGGTGCTCATTCATATGTGAGTGCTGGATGGATGAGTTGTGAGCTTGCTGGGCAGCTCAATAAATGGATAGACCTTGCTCCCTGTGGGTCCGGCATCTCGCACTGTAAGAGCATGTGCTGAGTGCTTCAGTCCAGCTTTGTCATTTGAAGACTTTGGCAAAGTACAGATCTATTTTGTAGTCATCCTTGAATGATTTTCCATTTGACAAGACGGAGTAGAGTGTTTTCCTTTTCTTGAGAATTACATTATGTATTGTAATGGTTGAACTTTTTATCCTTTCAATTCTTCATTTTTTAACTTTGGATACTTTGTTTAGAGACTTACGCAGCATCTACTCTGTCTGCAGTCACTCCACTGGGTTCTAAAGGGGAAGCCAAAGATAGTTTAGACACCTTCTGCCTTTTAGTGCCAGTCATGTGATAAAACGTCTCCCCCAGCTCCAGAGTCTGACCCCTGGTGGGTGCTTAATACTTATCATTGGTATTGTTAGACTTTTTGTTGCTTTTACCAAATTCTTTGCTGATGGAGCAAGTTTTAGAACCTTTGGCACCCTCCCTCCCTCTGGTGGTTCACTTACCACACCAGGGAAGGTGAGTCTGGGGTGAGGTGGGTTGTTGACTTTGCCGCCAGGTCCTTTGATTTCAGTGTTTTGTGTGTTTCTCTGTAGGTACCAATTCTTTTCTAAGTAGTCTTGTGTTATATTTTCACTTCCCTCTGAGGGGTGTGGTACATTCAGAGACTGAGCACAGCACTTGGACATGGAGCTCTTGGAGCCAGTGGGGGAGTGGCTGGCCAAGTTGCTTGATCCTTTTTAAAAATTTCCTCATCTAATTACTCTGGTTCAAGTATTGAGATTTCTTTTCGAGATTTTACGATTATTAACTAAGGAGGTTCCTAAGACATTTTGGATGATTATTTTTAATCCACATAGGCTAGAGAGCAAAAGACTGCTTTATCTAACCATTCTTTTTTAAAATTACATTTTATGAAAGGTAAATGAATATTTTCAAAAGTCAGAATTTAGAAGTTATTGTTTGGAGTATTTGTGGAAAATGTGGATTCAGATAATTTGAGACAACTATTTTACTTTACAAAAGGTTTGGTTTTAGAATTCTCATATAAATAACAGCTACCTCTTTTTTGCTTTTGACCGTTTATCCAAATGGATTTGATGACTTTTTAGGATCACAGCTCTTTGAGGCACTCAGCTCCTTTGAAAGCAAAACTATTTCTTTAGCCAAAAGAAAAAAATTGGATCTTCCAGTGAGCCTTTCTGTGTGGCTGCAGGACTAGCCCGGAACGAGAGTTCTGTGGAGCGTCACAGGGCGGGTGCTTTTTAACTTGGCATTGCACGTGAATGTCCCCGCCTGCTGTCCCTACCCCCCAGGTACTCGCAGTCCCCTGCCTAGCCTCGGGCATTTGTGTTGTGGCATCTTTTCTGCGGGTGGCATGTTAAGATCTCTGTTCTGGATGATAGAGTTTTACTAGAATCTTTTGAAACCATTATTGGCAACTTGGTTAAGTATAAATATTTATAATTTTGTAACTACCAACCTGGCTCGGTGCCTGACCCCTGGTAGGTGCATAATACCCTCCCCTTAGGTAATGGCATTAGACTTTAAAATATGTGTTTGGCCCAGCTCTGTTAATAATTAGCCATTTGACTTTGTGCCTGAGAGTTTGGATTGTGGGAATTTTCAGGTTGCACTTCTTGTCTGTTTTCCCTTAATTAAAAGCAAATAATGACCATTTGAACTGAAAAAGAATCAATATGTTAAACTATTTGGAAAGTTCTACAAGAGATAATGGTATGTATATTGAAAATTATACCTCAGACATTGCTTATTTGCATATTTGTGTGTATTTAGTCTGAATAATGAAATTAAGACTTTAAAAATGAACATTGCATTGTTTCATAGTGGCGTAAGTTTCATGTGAGCCTTGGGTTAATATTAATTTTCCACTTCCTTTTTTTTTTTTTTTTAAAGGATTCTATGCTTTTATCCTGACATCTGCAGTCATCGGAACATCTCTCTTCCAGGGCGTAGAGTTTCATTACGTGTACAGTCATTTTCTTCAGTTTGCACTTGCGGCCACTGTTTTTTGTGTGGTCTTGAGTGTGTATCTCTACATGCGCTCTTTGAAAGCGCCCCGGAATGACCTGTCGCCTGCCAGCTCTGGTGAGCAGTGATGAATTGCATGTTGGATGAATGCGTCCCAGAGCCCTCCAGCAGCCATTTCCAGATTTGAATAGATTGCTTTTTTTCTAACTTCATTTTTGGGAAATGAAGAGAAGTAAGAAAAAATGAAAAGATGAAGAAAAACGTTAAAGAGATATGAATTTAAAGGAAGAAAATATTTTTGTTTTACCTTCATACTTTCTTACTCATTTCTTTTTTTTGCAGTTGCTTGATGACAGTAAGACGTTTAGTAAACTTACAGGCATTTTGACTTATGACAAATATTATTTCTTTGTCCAAAATAGTAAACACTCTTTAAAAAACAAAAAACAACAGAGGTTACTGGCCGGGTGAGGTGGCTCATGCCTGTAATCCCAGCACTTCGGGAGGCCAAGGCGGGTGGATCACCTGAGGTCAGGAGTTTGAGACCAGCCTGGCCAATATGGTGAAACCCCATCTCTACTAAAAATACAAAAATCAGCTGGGCGTGGTGGTGCACACCTATAATCCCATCTACTCGGGAGGCTGAGGCAAGAGAATCGCTTGAGCGTGGGAGGCGGAGGTTGCAGTGAGCCGAGACTGTGCCACTGCACTGTAGCCTGGGCCACAGAGCGAGGCTCCATCTCAAAACAAAACAAACAAAAAACAAGAGAAACGAGAGGTTACAAATTGGTTGATGCTGACCTGAAGTATTTCAATATAAAAAAATGTCGCCTATCTAAAAAAAATGGAGTGTAAAGTCCTTTGGGGGGGCCCCCATGATTTTGGTTAACTTTTTTAAGAAACCTGGGCCCCCGGCTCCCCCAAAGGCTGGAGCAACTGCCTTTTCAGTCGGGCAGGCATCTCCTGGTTCCGCTCGTCTGTGCCGTCCTGTCTGCCTCTCACCACCAGAGCCCTGCTCAGGGTCTTGCAGGCAGTGGAATTGTGAGCCTGGATAGTGGGCGGCAGTGCCGTTGTAAAGCCTCCTGACTGGGTTTGGAATGCTGTTTGGGTAAACACTTTTCCTTTCTCAGGAAATGCTGTCTATGATTTCTTCATTGGCCGTGAATTAAACCCTCGAATTGGTACTTTTGATCTCAAATACTTTTGTGAATTGCGCCCCGGATTGATTGGATGGGTATGTCTGGTTTTTTTTCTTCTAAATTTCAATTCAATAGGTCTAATTAACTGCTAGAAAGAAATGTAGACCATTCAAAAATAAGCAGTGGGTGGTATATTTTTAGGGATAATTATGGCTTTCCATAAATCTATCAAAATACTTTCTTGTAAGTATTTTCCAGAGGTTTAAGATGCCCTGTTACAGGTTATGACAAATTAAATAACTTTTCTTTGCTTTATTTTTATTATATCAGTTTATATTTATGTAGGAAAGTGATAGTGTGGATGAATTAATGTAAGAAAAAATGCATTTTCCTCCTTTTTAAATTTTACCTAGTTTTAGGCTTGGAGTTGCAGATAGAGAGCAAAGAGTTCCCTTCCACCCTTCATTCTGTTTCTCACAACATTAACCTTGGAGGAAACCGTAGTGTAGTGATGAAGAACAGCAGATTAACATAGTGACAGCATTGGTTACCAAGTCCACAGGCCTCAGTCGAGTTCACCAGTTTTTCCGCTGTTGTCCTTTTTCTGTTCCAGGAACCTCGACAGGACTCCACAATACATTTAGTTGTTATTCCTTCTTAGTCTTCTCTAGTCTAATAGTTGTTTAGGCTTTCCTTGTCTCTCATGACCTTGATACTTTTTGGAAGGTACTGGTTGGTTATTTTGTAAGTGTCCCTCAGTTTGGGTCATTCCAGTGTTCTCTTTGATTGCGGTAAAGTTACCCACTGTGACAGGAACACAGAAATGATAGCTGTGTCCTTCTCAGTGCATTGGGTCCAGGGGCCCATGGTGCTGAGATGTCTTATTCCTGGTGGCGGGTAGGAGTTACGGTGGCGTCTGCCAGGTGTCTCAGCTGTGAAGCTCACTCATGCCTTTGTAGTGCTAAGGTCTCTGGGGAGGTGCTTTGAGGCTATATACTTTCCCCTTTTGTTTCAGGTGGTTATTAACTTGGTGATGCTTTTGGCTGAAATGAAAATACAGGACCGCGCTGTTCCATCCTTGGCCATGATTTTAGTTAATAGTTTCCAGCTTCTCTATGTGGTGGATGCTCTCTGGAATGAGGTAATTAATTTTAAGAGCCGAGGCCTTGGAGTCAGATGGCTTTGAGTGGGTGAGTGACCTGTCAGAGCCTCGGCTTCTTGCACACAAAGTGAGGGGAGCATGGCCTGCCTCCAAGGCTGCTTGAGAGGAGGACGAGGCCATCCATGTGAAGCTGACGAGGGAGCACTGACAGGTGGGAAGTTTCTAGGCATTTGGGAGTGCTTCAGTGTTTATCAGCTGTTCTTGTGTTTAAAAGTAATATTCTAAATATTTAAGATTGGTGGATCTTGGTTTTGTTTTTGTGGGTGGTGGTAATTATGGTATCACATGAAAATGGATGGATTATTACTAAATTAGAATGGTGTTTCTTGGACTGTCAAGAGTCACCTAGTTTTTAAATAATGGGGGAGATGTTTTATTGTTAATGTTTTAAAATACAAAGACTAGCTCTAATTAGATGAATGTAAAATCAGAAATCAAGATGCATTGAGGAAACCAGTTGAAATAAGGCTAAGTTTCCATCTTGTGTCTTTTTTCATACATTGATTAGTCTTTCTACTAGTTGAAGACTGGTAAATGTTTTGTTTGTTTTCTCTGTCTCAGCCAGCATATTCCTTTTAAAAATTTTGTCTTCCTCAGGCTTATTTTACAAGTATTTTATCGTATTTACTGTTATCTTTGTAATTATCTCCAAATTCCAACTCTAGTTTTCTTTCCATATTAAAAACAAATCTGGCAGCTGTACATCATAATGTTCCAAAACAAGTTTTAGTGACAGTCTGTTGAGACAATCTGCTGACATTTTGAGAGAAGACCTTTTCTCTTTGAGCCTGGAACATTAAAAAAAATTATATTATTTGGTCATCAATACTATGTATCTCCCCCACCCCTGCTGGCTGGTCTTTAATTTTGGCCTTCTATGCAAAATTGCAGAGAACATTTAGTCAGAACAACTTCGCAAGTTTGATATTGGTGTTTCGATGATCTCCTTGTTATTTAGGAAGATTAGGGCCACTTTGAGGTAAACCTCAATTACAAGCGGTGGGATTAGTGCTATCCGCTAATTACGGGTTCCTGTTGCGCTCCTACCACTTCACAGACCCTGGCTCAGAGCTTGGGAAGCTGTGAAGGTGGTGATAACACTTCAAATTGACTTTAAAAATTCCACGTCGACCCAAAATTAAACATGTTTTTGAAATTAAAAAACAACTGTTTTGTAAATGCACTTACTGTTACCAGTGTAGCTTTGTTTGCTGTTATAGAATGAATCGCCAAAAGAGCATATAGGTTACAGTTTGCAAATCAAATGATATTTCACAGTTGTGCTCACCTCAGAGGCTTCTTTAAACCTTCCTTTCTAGTAGCTTTCCACTGATCAGTGATTATTTCTTCTGGTTTCTTCTATTACTAGCTTTCTGCCATGTTGTGGTTGTCACTTTTTAATTGGCTTAGAAGTTGATATTTTCTATAGATTTAGCCAAACATTGACTTGTGTTAAAAGAAAATTTTTTGCATCTTAAGGCAAAACGCTTAATGCAATATTAACATAGCCCCAGGGGTAGAGAACTAGAGTTAGGAAATTGTTTTCTGTCTGTTCTCAGTATCTCAGCCAGATGATAATAAGCTTCTTGAGGAAAGATTGTATTTTATGATTTCTTCAGCATTCTGGCATGCCACTGGGCAATTAGCAGATGCTTAATAACTTCTGTCAGGTCACTTGATAGAAATCCCTCTGTATTCAAGAATGTGCTATACCTTAAGAAAACTGAGACTACCTGTTTAAATATGCATGACCCTTCCTCTGAGCCGTCCTGTGAAAGCCTTGGGGCTCAGGAGCTGGTGGGGCTAAGGTCCTCCCCCTACCCGGCATTGGGTGCTTACCCTTTGCCCTCTCACTGCCACTCACCACACCTGCTTTTATCTGCTCCCACCAATTTGTCACCTTTATCCTCTTTTGGACCAGGAATCAGATCACAGGCCTTGAGAGAGAAGAATAAGACACTCTTGGGGACAGAAAGTTAAAACACCGTGTGTCCTCACTTATATGTGGGCGCTAAAAAAGTTGATGTCATAGAAGTATAAAGTAGAACAGAGGATATGGGAAGGTGGGAAGGGTAGGGGGAAGGGAAGGATAGGGAGAGGTTTGTTAAAGGATACAAAATTACCACTCGATAGGAGGAGTAAGTTCTAAGTTCTAGTATTCTATACCACTGTAGGATGACTATAGTTAACAGTGATACATAGTTTCAAATAGCTAGAAGGATATTGAATATTCCTAACACAAAGAAAGAATGTGTTTGAGATGATGGATATGCTAATTACCTTGATTGGATTACTATATATTACATGTATTGCAACATCACTGTGTACCCCATAAATATGTACGATTATTACATGTCAATTTTTTTTTTTAAAGAGAATAAAGTACTCTGGTTAACTAAAGAGTATAAGCCTAAGGAGCTAGATTTTGTGAGATTGGTTTTTCTGTTTCATGTGACATCTGTTTTTCTGTTCCATGGCCTATTTGCTTTCTTTTCTGGAAAAAAATGCTATTTAGAGGTACCACTCTTTTTCTTTAACCTAGAACTTTGATTCTCCAACAGAGCTTATACTGGCTAATATTTCTACATCAGTGGTCTGTACTGAGGTTCTGGGTAGTTTAGAGATTCCCTTAGGCCAGACCTTCAGAGTGTTGACCTTGGTGGTGGTTCCGTATTCTAGAGTCTGGCCTGCCCGTATCCTGGGCCAGAGGCGATCTGGCTCATGCTAACCAAATCACCAGGGAGTAATGCACTTTTATTAATTTACATGAGAAGCGAAGCTGTCAGTTCACCATGTTGCCAGGCAGCTTAATTTCTTCTGTGGAAAATGCACATGAAATGCCAGATTATGAACAGAAATTAGATTGGTCCATGTGGAATTGAAACAAAAAGAGTTGGTGATCTTATTCCTTCAGCAAGCATATTTTGAACACTTCTCTCCATGGCGGGCACTGTGCTAGGTACTGGGGTGGCAAAGGTGAAAACACACAGCCTCTGTCTTTTAGAGGCTTTTAGTGTAGTGAAGAGTGACTAGACAAGTACAGTAACCCAATTACTGCAGCCTACTGGTGGGTGGTGATATCTGAGAAGTGCCCAGGTCTGAGCAGCAGGTCAGGAGGGCAGCAGAGGGTGTAGGGCCTATGTGGAGGTTGGAGGAGGGGTTGTCAGCAGAGGGGAGGGCCTGGGCATGGGGGCATGGGAGATGCTTTAGAGATCTGTTATCTCCAGAGCATGAGCGAGAGGCTGGCGTGACGGGAGAATGTGACAGCAGAAAGACCTAGCAGGCCAGGGGAACCAGATCTCTCTCCCCTTTAACAAAAAAATGTTGATTGTGGACCCGCCCATAGCACTTTTTACATTTGCCTGTAAACTAGTACTTTATTTGAATACTTTAAACACAGAAGCTCCTTCTCCCTTTCCCCGTCTGTATCCTTATAGGAAGCGTTGTTGACGACCATGGACATCATCCACGATGGATTTGGATTCATGCTGGCTTTTGGAGACTTGGTGTGGGTTCCCTTTATTTACAGCTTCCAAGCCTTTTATTTAGTCAGTCATCCAAATGAAGTGTCTTGGCCAATGGCTTCTCTAATTATTGTTCTGAAACGTGAGTATTAATTTTAGTCTCAGTTTAATTTATTAAATATTATGTACTGAGGCTTTTATGCCCTGCTGTCTACATACTTGAAACATGCCATTTTGAATGGCCAGCATTAGCTCAGTTTGAAGCCATTTATCATGAGTAATAAAAAATCTGCATTTTGCAAAGAGAATGGATGGTTCGTACTTGGGTTCTCAGTAGTACTTGAAACAGATTATTTTAAACCATCTTGCTTTTAAATTTAATAAATTTAAGTTGTTTTAATTCGTTTTGGTAACCATACGTCTTTTCTCTTGAGTGCCTGCTTTTTCTGGTAGGCATCTTATAAAGTAAGAAGATTTGTCTTGCCTTCATAGAGCTCACATTCTAACAGGAGAAATAAGACATTCCTGCCTTGCTGTGAGGTGTGTGAGTGAGCACTAAGAGGGGCTTAGATGACGGGTGTTAAAGATAGAGAGAACTTCTCTCTGGGGAGCGTTAGTGTGAACTTATCGGAGGATATGGTGTTCGATTGGAGTTTTAGAGGGGAAAATGGGATGGGGAGATCGAAAAGTCAGGCACTGGGAACAGCTCAGCAAGGGTGTGTGGTGGGGAAGTGTGAGATGAGGTTGGGAAAGACTGAGAAGTCCAGTTTGGCTGCAGCTGCGGTCCACCAGGGTCAGTCATGGATTTTACTTCAGGATGAATTTTCATTGTTCTTACACTGTTCACTAAACACTTATACTAGAGGTTGGGCAGGGAAAATTAGCAGTGAACTGCAAATACAGATAGTTTTGCTACACAAGTTAGTATCTGTGGTAGAAGAAGTTCAAACCATTGGTTAAAATTAAGATTTAGTTTCACCAGTGGTTTGGATGTCCATGTCATCCATTTTATTATTCAAGACAGTGTATTTTATAGTTCAGCTAAAAATGGGGAATGTCTTAGTTTGTTTTGTGCTGCTCGAACAGAATAGCTGAGACTAGGTAATTTGTCATGAAATTTATTTGGCTCATGGTTCTGGAGGCCAGGAAGTCAAAGAGCATGGTGCTGGAATCTGGCAAGACCCCTTCTGCTGCAGCATCCCAGGGTGGAAGGTGGAAGGACAAGAGAGAGTGAGGGAGGGCAAGAGAGAGTGAGGAAGAGCAAGAGGGGCTGAACATACTTTTATAACAAACCCACTCGAGATACTGAGCCCACTCCTGTGATAGCCACATTAATCTGTCCATGAGGGCAGAACCCTCATGACCTAATCATCTCTTAAAGGTGCTACCTCTCCACACTGTTGCATTGAGGATTACGTTTCCAACACGTGAACTTTGGAGAACACATTCAAACCAAAGCAGGAAGTAAAGTTATTCTCTTACTAGTTTATTGAGGATCGACTATATAATAGTTAAATGTCAGTGATAGATTGATTTTTGACATTCTGAAATTTGGATAAAATTAGGAACTTATAGACTTAAAGTGGGATTCAGCATGTATTTAAAGTGCAGGATGTTTTGGTGCTGATTCTAAGCTAGTGTTTGATAATAAAATGTTTGTGCCATGGCCAGTAGGTATAACTAACAGATGATATAGCTTGTAATTTTGATTACACTGAACTCTAGTATTGATTTTATTGTAATGTAGGCTATCTTAGATTTTATCTCTTTCATGGATGTAACTATATTTGTTTTGCCTTCAGAGCGTTTCCTAGGTGGATGATTAAAGTAGTGTGATAGATTTCGGACGGGTTACCATCTTTTTACATAGTGGGATTTAGAGGTTTTGAGTTGTTCTTAAGAATCAGGCCAGGTGCGGTGGCTCATGCCTGTAATCCCAGCACTTTGGGAGGCTGAAGCAGGAGGATCTCTTGAGCCTAGGAGTCTGCTTTGGAAATTTCCTCAGAGCATAGAAATCATTTTTAAGAGAAATTACAGATGCTATTAAGCATTAGAGTATAACTAAGTTATTAACATAGGAAAATATTTTAAAATTGCAGTTTGTGGTTATGTAATCTTCCGAGGTGCAAATTCTCAGAAAAATGCATTCCGGAAAAATCCCAGTGATCCAAAGCTTGCACGTAAGTATTGATTTATGTTTATATTATATATATTACATGAAGGTTTTATTTTTCTTTTTGTCTCGACATCATTAAAAATGTACTTTTATTTTTATATAGATTTAAAAACCATTCATACTTCAACGGGAAAAAATCTTCTAGTTTCTGGATGGTGGGGCTTTGTTCGCCACCCCAATTACTTGGGTGATCTCATCATGGCCTTGGCGTGGTCCCTCCCATGTGGTAAGCATTTCAGAAGAGTGCTAGTTTGACCCTTTTAGCCGCCAGAAAGATGTGTGTGTGTGTCCTTTGTGTGGGACAGTGTGGCCAAGGTGGGTGTGAGTCTTTTTGTCGCCCTTTTCTACTGTGAGGTTGGCCTCTGTAGAAGCTCCTCTGGCTTCTGAGGGGAATTGGGAATTCACAGAGCCTGAAGTTTTACTTTAAGCCTAAAAGCACTATTTTAAGTTTTCAGCTGTGCCTGATAGCTTTTTTCTAAGTAGAATATATAGAAATTAATTCAGCTTCTTAATTCATGATTCAGTGTACATAGATTGGGAAAAACTTTGGTTTTTAAGAAGAGAAAGAGATTCTGTTTTTCTTTTTGTGTGTCTGGCCTCGTGGGGAGCTGGGAAAGCAGGGGAGCAGGGAGAGCTGTGGGAGCTGGAGGTGCTTGGGGAGCTGGGGTGTCAGGGGGAGCTGGAGGTACTGGTGGAGCCAGGGGAGCTGGGGGAACTGGGGGAGCAGGGGGATCTTGGGAAGCTGGGGGAGCTGGGGGAACTGGGGGAGCAGGGGGATCCAGGGGAGCTGGTGGAGGTGGAGGAGCTGGCCCGTGCCTGCTGCCTGTTTGGTGGCCCAGCCTGTGGTGGAAGACAGCAGTTTTTCTTCTTTGCTGGGGGAAGAAGGGCGAGAAATGAAGAGATGTGTATTAACTATGAGGACAGATGTTTTGATTGTGATGGATTGTTAGAATGGATTCATCAGTCTTTGAGTAGCTTCTAATTTAGATACGACCTTCTGCCACTTTCCAGTGGGATTTTACAGACTTGTTTAATTATTCTCATCATTATTAGAGAAAATGAAGTACCTTGTGGTTCCATTTTTAGAGAATTTGGGGGAAAGCAGGAAAAAATACATTGTAGTGATAATAAAAATATCTAATACTGTGTACTATTATTATCCACAGGTTTTAACCACATTCTGCCTTATTTCTACATAATTTATTTCACCATGTTGCTTGTCCACCGAGAAGCTCGTGACGAGTACCACTGTAAGAAGAAATACGGCGTGGCTTGGGAAAAGTACTGTCAGCGTGTGCCCTACCGTATATTTCCATACATCTACTAATGCTCTTCTGGCTTTTCTACAAAATACTCCTGCAATTCCAGCTGCCATTTGCAAAAACAAGGAAAAAAATCCGAAACTTTCTTTTGTTGCACTGACAGGGTCTGTACTTTTTTTTTTCTTTTTGAGTCAGGACTATGGAGCCGAGTAGTTGATCTTTTAATATAGCCGTGTTTACTTGTATTAACTTACAGTTAACATAGGAAAAATACAAGTAAGGATGTGAGAATTTGCATTTTAATGGGAAATTTTCAACCCTTAATCTGAAAACAGAAGACAGTCTTAATATAAATGTACTGTGAAGAATGCTATTGATGTTTATGGTTTCTGATTACTTTTCAAATTTTGATGTTTTTTTGCCAGTTGGCTTTTCTTAAATGAAAACACTGTTCCATTTAAAGTACATTTATGTTTTATTCAGTAAGAGAATAGAATTTTCATTTGTTTTTCTTTAAATCCTTTACTAATTATATAATTTGAAAGCAAAAAGAAGGGCCTATATTAAATGCTGAAAGTGAAAAGTGATGACATTATTAGCAGACACTGCTTAAAGGAGACCATTTGTAGCAGTTGGCTTAACCTCAACTTCTAAAACTACATTGAAAATGTAAATACATAGCTTAGTTTTTTGTAATATATGGTGACTTCAGATTTTTTTGTACAGTATTTTGAATGTGAGATGATTGTCAGGACTAACTGTCTTTTTAACAAAACATTTTCAGTATTTTAAATAAAATTTTGTAAAGTAATGTGAATTAAAAATTTTGGAACAATTAGAATTCATTCACTATTGTATAGAAGATGCTGTTAAAACATAGGAAGGGTATTTTTCTTGATCCAAAGTTTGTGAATTTGGCTTTGCTACCTCAATTGCAGGTGTTTGTTTGCCTTTATAAACTGTTGCAAATAGAAAAAAAATAGAATAAGTATATATTTTTGGAGTAACATCAATATTTAAACATTTTTACACAGATCGGTGTTTGAAAATTTGCCATTTCAGGCTAATATTTTTATATATTTTTGACTTTTTAAAAGTTCATCAGTGTTTTTGCTACTGTTAAGCTTATGCAGTTTATACTGTATTTTTTATGTATCCTTTATATTTACCAAACCTGACTCCCTGTAAAGGAGTGCTGTCTTAAAAACAACTGAAGGGGTTAAAGTCGTTTCTTTTAGTTTAATAGATGTGCATAAGGTAGCTTTAGCAATTAAATTCTAGTGAAGTTGATATAGTCTCATTTTTAATTGTCCTGTAATGGAACAGTAGCAAATTCACTAAACTTTTGTGTTCAGAGTTAAATTGTTCTCAGTACTTTCAATGTAGGGGAATGTAATAAACATAGTGTGTATGTTTGGGTTTTAATTACACATTTTATATATGAGCCATTTAGATATGCAGTGTTAATTCTATACTGCATTTGAAGTGTATGTAACTTAGCTTATGTTAATGCAGTCATGAAGTTGGTTTGCTCCAGCATCCGGTAGTCTTTAAACATTCTTTTAGTGAAATTGTCATTGTTTTATCAGTGCTAATGTGTGCAAGCAGTTTTTTTATTTTGCTTTTCTCCTGGCATCAGAAAGTGGTGGCGTTTTCTGTACTGGATTGCACCAAGGAAGCTTTTGGGGAGGAAGGAAGGACATTAAATTCTTTCCCTGGTAATGAAAAGAGCCCTTTATCAATACAGTGCTGCAATTTCTGGATATCAGCTACACTTTGTTTTTAAGTTTGTTTTTGACATGTTTATTTGGCAAATTTTATAATGAAGTTTTAAGTTGAAAATAAAATGTAGCAACATTTTGATCA
>SMARCB1	chr1	209791796	209811993	-
TGGCAGATGAAATGCTGCAAGTGTGACTCCAGGCAGCCTCACAACTACTACAGTCACCGAGTAGAGAATGTGGCTTCATCCTCCGGCCCCATGCGCTGGTGGCAGTCACAGAATGGTGAGCATTTGCCATCTACGGGAACTCAAACTGTACAGCCTCCACAGGATAAGACGGATGGAAGGTGCCCTATAACCCTTTGGGTTTCCCAGGCATTTCTTATGGTGGTGTGACATGGGTGATTGATAAGAAGAATCTTTCTGCCTCATATTTGGGGTCTGTTGGATGTTATGGTAGAAGAATTTATTGGAGGTGAAAGAAAGGGTGTGAGGAGAGAGGAATGTCTTTATTTCCCTCCACTCAGTCTCAGTGGGTGGGCTTGCAGAATTAAGTTTGGGGAACAAGTCTGTGTGGAACAGACAAGTTGAAGCCCTCCAAAGTATTGAAGACATCAGGTGATGGTGGGAAGGAAACTTAGCCAAAAACAGATAGGATCTTGAATAGATAATATAAGCAGAAACATACCACTCCCCACTCCTCTCCAAGAGGGAGTTTGGAAAATCAAGGTTAGAGAGTTTCTGAGTTCCTAGAGCTAGTCTAATCCAGGGCTTCCTTCAGGGCTGGGGAAGTGGACAGTCTCTGGATGACAGTTTCTATTTTTTGTCCTTCCAGATGTGAACCCTGTCTCTCTGCAGCTGGACCTGGACAGGAGATTCCAGCTTCAAGAAGTCATGATGGAGTTCCAGGTGTGCCTCCTGGGGGTGGCAGTGGATAGGAGAGGGGCTCCTGGGCCATGTGGGCGTGGAGCCATGGAGGAGCACAGTGTCCTTGTCTCTCTGGGTTGGGGCAACACTCACCATGAGCCTATATCATGGTGACAGAAGAGGACTCGCTCCTGGGCTAAAAGTGGCACCTCCTGGCTCCCTGTCTTGGCCGTGCAGTGGTTGCATATCCTCTTCCTCTCTCATTCTCCACCCTCAACCCATCTAATTAATTCAGCTCTGCCAAGTACCAATTCTACTGGGCCCGGTTGCTTGTTGTACAGTTGTGTATTCTTGGTATACTCTGTTTTAATAACTTTGCATATTAGATTGACTTTAACAAGCAGCCAAGAACTTGCCTATCCAACTAACTGATGGATATTCCTTTGGTGCAGCTCTCTTGGTGGGCAATCTACTCATTCAGCGCCATTACTTCTCAAAGCACTTTCAGATTCTGCCTTTAGAACATCCTTCTAGATACTTCTTTTGGAGGAAACATTTTCATTTAATTGCCATAGGTCAATTTTTTCTTTTCAGAGATGATTTGGTTTTATTCTTTCTACAGAAATAGTCAGATATTCAATGATCAAATTTGGTTAATAAGATTAAAGGATTAGGAAGGGAGATATAATTTTCAGGAGTTAAAATGAGCTTGGAATAAAAAGTAATAGGACCTAATTTCTTACATGACTGAAGAAGTTGGCTCTAAGAGCCTTGCCCCATCTAAAGGTCAAAAATATTTTGAGAAATGCCAGCATTGTTTGAATAAATGCCCAGTCTCTAAAGGTGGCAACTTTGAAGGGCAGCATATTCATTTGATAGACAGTGTTAAATAGTCTCCTCACTTTATCATCGCTCACCTGTTCATTTATTTGTCATTTATTTGTGAGCGCTTATTGAACACTGATTACTCATTAGGCTTGGTGTCAGATGTTAGGGATATAAAGATGAATAAAACCAAATCACAGTCTTCAAGCTGCTTTCACCATACGTGGGGAAGTCAGTAGTGAGAGAGTGCAATGTGTGCTCTGATATTGGTAAGAAGAGGTGCTGGGAGCCCAGAATGGGGCTCTTGCATGGTCTGTCTTGGGAGGGCTTGTCAGGGAGTGCACCCAGGGGAAGATGAACTTTCATAGACCAGTAATGGCCAGGGGAAGGGCAATGTTTATTCCAAGAAAACAGAACCATAAGCACAAAGGCCGGGAGGCAGGCGGCAAGAAGATGAGGTATATGACTGGGGTTGGGGGCAAGGGAATGCACACAGGGCCTGGAGGGTGAAATGTGCTTGGTGGCAAGAGGCAGGGATGTGGAGGGCTGAAGACTGCTGCGAGATGAGTTTCCAGGTATACACAGGGGGAGGGGAGCAGACTGAAGATTCACCATTTGTTCAACAAATATGTGCTAAACACCCATGTGCTAGGTGTTGGGGGTCCACCTGTGAACCACAGACAATAGGGGCTACAGCCTGGTTTACTGAGTCTCAACCAGGGGCACTGTTTTGCCCTCTCCTCTCCCCCAGGGGATATCTGACAATTTCTGGAGACATTTTTGGTTGTCATAACTATGGGTATGTAATGATAACTGGTGGGTAGAAGTCAGGGACGCTGTTCACCAGGCTACAGTGCACAGGACAGCTTCTAGGACTAAGATTTCTCCAACTCAATACTTTAACAGTGAGAACGGTTGAGAAATCCTGGTCTCACAGGAAAAGAATAAAAAGCAAGAAACCAACAAGTAAATAATTGGAAATCGTGGTGACGTTTCTGAAGGAAACAAGATGCTGAAATAGAAAATAATGGGGCAGGGTGGGGTGGGCCAGACGTGAGCAGGAGAATGCAGTTCAGTCAGGTATCAAAAGATCTGTACCAGGAAATGACATTTCAGCTGAGAACAAAAGATGAGAGGGAACCCACCAGCGGGAGGAGCATTCCAAGAAAGACTGGACAAAGGCTCTGAGGAGGGAATGAGCTTGGTTTAGGGCTTGAAGAGAAGAGGTGGCCTGAGAGGAGGCAGGGCCCAGGGAGCCTGGGGCCTCTTCACTCATGGTCAGAAGTTCAGATTTCGTTCCAGAATAGTATTGGAGGATTTTTAGCAGAGGACTGACAAGGCCCATTTTATGTTTTAAAATCATTAAGAAGATGACCAGCCTGGCCAACATGGCAAAACCCTGTCTCTACTAAAAATATGATTAGCTGGGCACAGTGGCTCACACCTGCAATCTCAGCACGTTGGGAGGCCGAGGCGGGTGGATCACTTGAGGTCAGGAGTTCAAGACCAGCCTGGCCAACATGGTGAAAACCCATTTCTACTAAAAATACAAAAATTAGCAGGGCATGGTGGTGTGCGCCTGTAATTCCAGCTACTCAGGAGGCTGAGACATGAGAATCGCTGGAACCTAGGAGGCGGAGGTTGCAGTGAGCCAAGATCGTACCACTGCACTCTGGCCTGAGTGACGGAGTGAGGCTCTGTTTCAAAACAAACAAACAAACAAACAAACAAACAAAAAACAGAAGATATGACTGAGTAAGAGTGAACGTGGGGAAAGGGGAAATCAGATGAAGCTTACTAGGGAGATCAGGCAGGAGGGGACCCTGAAGCTGGAGAGACAGGCCTGGGCCTGGTTCAGTATCTGCTTTGGAGGCTGAGTTTATTATAGACCTGCAGTTCCAGGAAGTTGTTCAAGCTGGGAGCTGTCAGCATAAAGACCACATTTAAAGCCACCCAAAATGGATGAAATCATTTTGTAGGAAGGAGCAGGGACTCAATATGTCATGCTAAGGTGCTCAGTTTATATCATGAGATCAATGCAGACTGATTGAAGCTCTCACAGATCAGATAATCACCCAGGAAGAGCTCTCTGGTGAGTGGGGAATGTGGTTTGGAGGGCCATGACAGAGGAGGCTGGACATGAGTTCCAGGAGAGAGACAGAGAGAGGAGAGAGAGAGAGAGAGAGAGAGAGAGAGAGAGAGAGAGAATAAAAAATGGTCAACTGTGCGAAGTGTAGGAGCAGAGAAATGTCTATCCTGGAAGCCTGGTGAGCTGAGCTAGGGATCACTCCTGGAAGGCAGATCCTGGGAGAAACTTCTGTGGCCTGTGGTATGCCAGGAGGTTTGGACCCGGATGCTCCGAGCCCACTTGCTCCCACTGGGCCCCCTTTCTCCCGAGTTCACTGGAGGAGCCTGTCTCTCTGCTTGTGTCTCCACGGGGCACAGCCCCAGTGCCTCCCCTCTGCACACTGCCCCTGTCTCCACAGGGGCCCATGCCCGCCGGCATGCTGATTGAGCGCTCCTCAGACTTCGGTAAGACCTGGCGAGTGTACCAGTACCTGGCTGCCGACTGCACCTCCACCTTCCCTCGGGTCCGCCAGGGTCGGCCTCAGAGCTGGCAGGATGTTCGGTGCCAGTCCCTGCCTCAGAGGCCTAATGCACGCCTAAATGGGGGGAAGGTAGGTAGAGGGAATCCTGAAAAGTAGGCCTGGGGAGAAATCCCTGATGTCCCACTGTTCACACAGCCACACGGACTCCTGAGAAGGGACGGAAACACCCTCGCCAGCTCCCCTTGCTGACTTTCCTGAATTCCCACCAGTAATGACCCCTGTGGCCACCCTCAAAACATTTGCTGCTTATCCTCTTTGCTGAGGAAGGATATTTCAGCAACACCTTGGGGCCACCGCATTACTCACCCCTGCCGTCTTCCACAGCCCCCTCCCCCGTGACTCATTGGCTCATCCCTCTAGTGGGAAGATGAAATCGACCCTACTTTGATATGAGGACTTTGGGATGCTAGTTAGATGCAAGTGAGCAAATTACACAAATTTCATTTCACCTTGGTAGGGTTTAACACAAAAATAAACATTTTCAGTTTAATCTATCCATCTAACCCAGTCTTAGCCCTTGGAGGGAATTCTGGTAAACCCAGAGCCCGAATTCTCCTGAGCTTAAACCCTGAGCTAGAAATAAGAACCTGCCTGAAGAAAAACTCAGAATGTTTCTCCCTAAGTCCTCCCAACGTGGGTCAAATTCTTTCATAACTGCGTTTCCCCATCCCCTGGCAGAGGAGGCTGTAGTTTCTCTTCTCCTTTCCCTGGCTGAGACACAGGTGAGCCCTCAGAGCTGCTCTCATGTGGACCGATGCTCAGAGTGGGGCCCTCTATGCAGGCCATGCAACTCTTCCTTTGGTTTTAGCAGTTCCTCCTTGGTTATACCCTTACGCAAATCTATGTTAACTACATTCTTCACACACCAGATAAGAACTTTTTCCTAACTTGTGGAGGGCTGATGTGAAAACTCTTCCTGGGATATGTAGATGATGAGTGGATTTTTTTTTTTTGAATAAATCAAAGCATAGTTGAAACTGGGATTGTCCAGAGTGCTGTGGTCACCCACATTCACGCATCCTTGGGTTTTAGATTTCTCACTCATCCTGAGTCATCAGAAAATTAGTATCTCCTAAACCCTTATATGTAGATGATATATCTTACCATACTTTTTGACCCAGGGAACTCAGAAAATTCTTAGGATACTTATATTTTCAACTGGCAGGGGTTGGGGGTGGGGTACACACACACACACGTTTAGGGCCCAGTGATCATCTTTCTCCCCCACAGCAGATGACAAGCCTCATAGCCATGGTCTATCTCAGGTTCCAGGTAACAAGGACTTCAAGTGTGAGGCATATAATGGAAAGAAAGGTTTCTTCTGAACTCGGGGCACACTATTTGTCTCTTCTTCAGCGCTTCTCTTTCCCTTCCCTCTGTAGGTCCAACTTAACCTTATGGATTTAGTGTCTGGGATTCCAGCAACTCAAAGTCAAAAAATTCAAGGTCAGTGTGGTTACTTCTCTTGTCCATGGAACTATGGGTGGGAAAGGAAACAGAGTTGGAGCCCAGGTCATGGAAATTTCCTGGTCTTTCATGTTTTTGTCAACGTGGTTGGGGATTTGATACTTGCCCTGCTTGCCCCATAGGGATATTGTCTGTGGGATGCTATGGGATGGTTGAGGTCTGGAGAGGATGGCCCACGGTATCACATATGAAGGAGACTCTATGTGCCTCTAACTTCCTTTCTTTATTTTCCATTCTCCAACTCTTCCCTCCTTGCTGTTTGGCCCTCTCAGAGGTGGGGGAGATCACAAACTTGAGAGTCAATTTCACCAGGCTGGCCCCTGTGCCCCAAAGGGGCTACCACCCTCCCAGCGCCTACTATGCTGTGTCCCAGCTCCGTCTGCAGGGGAGCTGCTTCTGTCACGGCCATGCTGATCGCTGCGCACCCAAGCCTGGGGCCTCTGCAGGCCCCTCCACCGCTGTGCAGGTAACAGCCTAGGGTGGGAAGGGGAGAGGAAGGGGGCAGGACCAGGGCAGACTACAGACATTCTTGGGGCTCCTGTAAAGCAGGAAGGGCACTAAATCTAAGACTTGGGTATTTAATACTTCAGCAGCAACAACAAAAAATCGAAGTGGTTTTCGTTCCAAAAATCAGAATCATTTAGTACTTCTTTAGATCTGCTTCCTAATTTGAGATGATTTTCATTTCATTTACATAAGTGTGGAAATTGGGAGGGAGTTTAAGCCAATGATTCTCAACCCTCGTTATGCATTATAATTTCACTGAGAGCTAAAAATGTTGCCCAGCCCTCCACCCTAAGATATTCTAATTTTATGATTGGCTTTTAAAGCTCCCAGGTGACTCGAATGTACTGCCAGGTCTGAGAGCCACTGGTTTGGGGATTTTAAAGTCTCAGCTAGTGGTGAGATATGGGGCACGGTGAGAGACCAATGTTTAGTACAGATGCTAAGTCTACCCTAGACCAGGCGGATTGGCTTCAGCAGGGATGGGGTTTGAGACGTTCCAGTTTAACAAGCCCTCCCCTCCCAAGGGGTTTTGCTGTGAAACCAAGCTTGAGAACCACAGGTAGAGAAGAGAGAACCTTGAGCAAAGAAGCAGAGGGACCCAACATGGGAGCGTGACAGCTGTCCTAGTGACAGGGGGACAGGAGGAAATCATGTAAGATGGCCTGAGTGGGAAATAGAGGTGGCACAAGCCTCAGCTGGCATTCTTCTTTCCACTTCTGGGCCAAATTCTGCCCCAGGCTGCAGAGGTGTACAGAGGGAGGCCAGCTCAGGGAGTGTGTCATCTGTCAGGGCCCATGAGACATACTCCTAGAACCCAAGGCTGAGTGACACAGAGGGAATACAACATGCTATGACATGACGAGGTGGGAGGGAGCCACCCAGCCCTGGTGGTCCTCAAATCTGGCCATGCAGTGGAATCACCACTTTTAAAAGGTGCCACTGCCTGGGTCTCATCCCTGAGATTCAGAGTGAATTGGGTCTGGACCTTGGCATTTTAAAAAATGTTCCCCAGGTGACACTGAGGTACAGGCAGTGTTGAGATCTATGGAATTAGAGGCACCAGGGAGGCCTTATGAGAGAGGTGCCGTTCTAGCTGGAGCCTAGCTGGCAGGATTTTGTGAATGAATACAGAGAGAAGAGAATTCTAGGCAGAAGAAAAACCATTGCTAAAGGCCAAAAGGTGGAGAAAGTAGGGCTTGCAGAGGGAGCAGCTAGAAGTTCATCTTGCTATGCTGTCAGCAGGACATGGGAGCTGAGAATGCAGCTAACATGATACAGGTCCTTGAATGCCAAGCTGAAGGTGTTGGGCTTAATTTGGAAGGCAATTAGCACGCAACAGCTATTCTATTTTTATACCTTAATGAGTCTAGTGACAGTTCATCACAACAGTTCCATTAACCAAACAACTGTATTCATAGATTGTTGGAATAGAAATCTCCAGAGGGCCCCACCAGCTTCTGGATCCCACAGTTTGCCAAGGGTGTCTGAGCACCTGCCAAGCGCTGCCTCTGACTGGGTGTCATGGGGGTGTCCAAGTGCAAGCAGCGAGCTTGCAAAAACCTCACTAGGGGAGCAGTGCGGGCACACGCACGTGCACACACACACATGCTCATATGTGCAGAACAATAGCAGACAGTTTCACAGGAGCTGGGTGAAGTCTGCGGCATTCAGAGGAAGCTTCCTGGAAGGGTTGGGATCTAAGCCAGATCCTGAGTGGTGCGCAGAGGGTCAGAGGGCAGTGGGCAGGTCCATCCCTGGTGCCCTTCTTTGTTGATTACTCCTGATGGCTGACGGTCCCCCTCCCAGGTCCACGATGTCTGTGTCTGCCAGCACAACACTGCCGGCCCAAATTGTGAGCGCTGTGCACCCTTCTACAACAACCGGCCCTGGAGACCGGCGGAGGGCCAGGACGCCCATGAATGCCAAAGTAGGAGCTTTGGATCACCCCTCCCCTGTAGGGTCTGGGTCGAGTGCTGGCCCCTCTAGGCCTTGATGATCTCACCTGGGATGCAGGGGGATCCAGTCTTTCTTATGTAAATCTAAACTGAATTGCACCATTACAATTCAAGCTCTCCTGGCTCTGTGAGGATGGAGAGAGTATTTGGGTGACATCCTCCCACTGTCCCCAGCTAGAGCCTGCTTCTTCTGGCCTCTCCAGTTGCTTTACCCTGTTTAGGACATATCTGGTTTTTCTATTGTCATTTTTCCTACTTCAAATGGCTCCCTAGAATCAGGCCCTTTGTTTACATAAATGAGGAAAACAGAGATTCTCATCCTGGAGACAGGCAGTGACCCAGGAGGAGACCAGTGTTGGCAGTGGGAGGGTTGGGGATAGAGCATTCAAAGGGCTCTTTCTTTGGCCCAACATGGCCACTGTTCTTGGGTTTATTCCAACAGTAAGAATCAGGAAGGCTGAGTTCTTATTCTCCTCTGCTTTCTTATTGGTCATGTAACCTTAAATAAGTTATACAAACCTCCCTTGCCCTCAGTTTCCCCACTTCCCTGCCTTGATCATCTTGCAGAGTTGTTACAGATGCCAGTGAGCTTTTGTGGAGCATGCTCTGTAGATAGCAAAGGTGTGGGTCAGATGTCAGCCCTGGGACTCTCTTTTTCCAGGGTGCGACTGCAATGGGCACTCAGAGACATGTCACTTTGACCCCGCTGTGTTTGCCGCCAGCCAGGGGGCATATGGAGGTGTGTGTGACAATTGCCGGGACCACACCGAAGGCAAGAACTGTGAGCGGTGTCAGCTGCACTATTTCCGGAACCGGCGCCCGGGAGCTTCCATTCAGGAGACCTGCATCTGTGAGTAGAGGCTCCGGAGTCCCAGAGTGTCATTTGTCTGTTACTCCCCATCTCCTCTGGGTACAATAGAGTACATGTTCCTGGGCACACCAAGGCCCTCAGGGAGCATGAAAACTTGGCTGTGAGTCAGGATTTGTGGGAGATTATTTTAATTTAGCTATTACTGAGCAAGTCACTTAACCTCTCTGGACCATCAATCAGACAATCAATCAAGAGTTAGGCTTTATTTGGGGCATAGGGAAGAAAAAAGTAAACATAAGATACAGTTTGTGCCATCAGGGAACACACACACTGTTTGGCAATATAAACTGTATACACCTGCAGAAGAGGGATGAAAGCACCTTTTCCGTATGTATATGATTGCCTTTACCATGTTGTAATGAGGTTTGTGATTTAATTTTCTATTTCTCCCAACATCGAGAACTCCTCCATGGCGAGGATTATTTCTCACATCCTCTAGCCCTAGCACACTGACTGGAAAATAACTGATGCTCAGGGAGTGTTTGTGAATGTAATGGGAGGCAACAGGCAGAGGCAGCTTAACATGCACACAAGAGCCAGCGACTTCATATAGGAGAGGGCTGCCTGGACTGAAGCAATCAGATTCGGGCAGGTTTAGTCAGAAAAGACTTTCTGGATGAAGGGGTCTTACATTTTGAAAGGTCTGAAAGAAGTCAGGGAGTGGGGGTTGGGGAAAGCTGAGTCACTTTCTGTTGATGTTTGTTTCTGGGAAGAGTGAGACAGAACTGAGTTTGATCCCTGTTTCTTGCATGAACTTGTAATGAGAACTTGAATAAGTTATTTGACATATCTGAGCCTCGGTTTCCTCCTCTGTACAATGAGAATAATAATCTCCAGGATTATCATGAAGATTACATGAGGCAACATATGACAGTTCCCAGTTCAGTGGTTGGCACAGAGTAGTTGCTCAGTAAGTAATGACAACAAAACCGCTTCTATAGTACTTAGCATGTGCCAAATATGCTCCCCCTGCTTTATGTTTACTCATTTCTTTCTCTCTCTCTCTCTCTCTTTTTTAATGGAGATGGTTTCGCTCTTGTTGCCCAGGCTGGAGTGCAATGGCGCCATCTCAGCTTACTGCAACCTCCGCCTCCCAGGTTCAAGTGATTCTTCTGCCTCAGCCTCCTGGTAGCTGGCATTACAGGCATGCGCCACCGTGCCTGGCTAATTTTGTATTTTTAGTAGAGACAGGGTTTCACCATGTTGGTCAGGTTGGTCTCGAACTCCTGACCTCAGGTGATCCACCTGCCTCGGCCTCCCAAAGTGCTGGGATTACAGGCATGAGCCACCGCGCACAGCCATTTACTAATTTATTTCTCATAAGAAGCCTATGAAGGCTGTATCATTATTTTTATTTTATAGACAAGGAAATTGAGGCACAGAGGGATTAAGTAACTTGACTAAGGCTGTGAATTTGAAATCCAGTGGTGGAACAAGGATTTGAACCAGGCAGCCTGGCTCCTGGAATCTGCTCTGAACTCTACTTTTCTTTGTTCCTACTGCGGTGGCTGCTGTTGTCTCTCAGCCTGCGAGTGTGATCCGGATGGGGCAGTGCCAGGGGCTCCCTGTGACCCAGTGACCGGGCAGTGTGTGTGCAAGGAGCATGTGCAGGGAGAGCGCTGTGACCTATGCAAGCCGGGCTTCACTGGACTCACCTACGCCAACCCGCAGGGCTGCCACCGTGAGTAGGGGGCTTGGCCCAGCATGACGTGGGGTGGGCTGCATGGGGCCACCAGACCCACGGCTTGCCCTGCTCACTGTGCTCTCTTCAGAGGAAATCCCACTGCAGGGTAGACAGAGGGGGTATGCCCGGGCCTTTGCCAGGAGTCCGGACTTCTTGCCCTCTTACCCAGCGCCAGATGCTGTGCCACTGGCCTCCAGCAGGTGGCAGCACACGTCCGAGTTGGAAGGTGGGACTGAGTCAGCCAGATGGAGGGTGGGCAGGCAGGCGGCTGAGCTGCCAGGTGGCTGGAACTGGTGGGACAGCGCAGGGGTCCTGTGAGTCAGCCATGTCATCTGCAGGGAAGGGCCCTGCCCAGTTCTTTTCCCAGGCAGCGCCCCTCCCTGGATGTGTGTCCTCTGGGGGTGAGTTTTTCATGGAGCGTCTGCCTGAGCTCAGCAGCTCTCCTCCTGCAGGCTGTGACTGCAACATCCTGGGGTCCCGGAGGGACATGCCGTGTGACGAGGAGAGTGGGCGCTGCCTTTGTCTGCCCAACGTGGTGGGTCCCAAATGTGACCAGTGTGCTCCCTACCACTGGAAGCTGGCCAGTGGCCAGGGCTGTGAACCGTGTGCCTGCGACCCGCACAACTCCCTCAGCCCACAGTGCAACCAGGTACGAAGTGAGGGTGGTCCGGGGGCCCCCTCAGTGGGAGGGGGGTCCTGAGCACCAGCCTCTCTGCTGCCCCTCCATGCTGCCCTTCTAGGCCTCTCCCCTGTCAGACTGGGCGTCTTCTGTCCCCGTTCTCATTTGGGGAAGTCACCAGATGTCCCTCCCTCTGTGGCTCTTGGCCGTCAGTAATACCATATGCACCACACCTTCTGAAGGGCCTATGCTGGGCCTTGACTTCAAGGCTCATCTCTGAGTGGGAGCCCTTGTTTTGTGGGCACAGCAGCTCTGGAGGTGGCCATGAGCCCTGGATTCTACCTGTGGACCAGGAATCTAGGACACAGTCCCTGACACCAGGGTAAGGCAGAGGCTGTGAGGCAGGGTCCACTGACGGTGCTCTCCCCACGCAGTTCACAGGGCAGTGCCCCTGTCGGGAAGGCTTTGGTGGCCTGATGTGCAGCGCTGCAGCCATCCGCCAGTGTCCAGACCGGACCTATGGAGACGTGGCCACAGGATGCCGAGGTGCATGCTCAAAGCCTGGGGGACGCTGAGGCTCTGGGGGCCGAGCACGCGGGTGGGCACATGGTGGGGGCGTGTAGGTCTGCAGCAGGGCAGGATGTCCTGTACTGATGCATGTGGTGTGGGCCTGGGCAGCCCTGTGAGTGCACACACTCCGGCCTGTTGGCATGGCCTCCAAGCCCCTGAGGCAGGCCTATGCCCGCTGTTCCTGCGTCCCCGTGACATGCTGGTTGCTTTGCTCCCCACTTCCCTGAGAGAGAGAGAGCATTTCCCAGAAGCCATCTCCAGGGCAGCAGCAAGGAGGGGAGGCTGTTTCTTCCCTCTTCATAGATGGAGGAAGTGAGTCCTGAAGGGGAAAGGGTGTCGTTTCCCACGGAGTCAGTTTGATGTCACCACAGGAGCACAGGCCTTGGAGTGTGCAGACCAGATTGTGGTCCCAGCTCTGCCCCTGCCTCACTGAGTGACTTTGAGGGAGCTGCTTCCCCTCTTTAGACTTGGTTTCCTTCTTAGAGGAAGAGGCATGCTGTACTTAACCTCTCTGTCCCTCAGTTGCCTCATCTAGAAAAAGTGGGAAAACAAGAGTGCTAATTCCCAGAGTGGTGTGAAGATCAAATGAGTTAATGTGTGTGTGTGACTTTAAGTGGTGCCTGGCACATGGTAGGTGCTAAGTAAGCGTTTGCTTTCACTGCAGCTGTTACCATGGCTTTTATTCTGGCTGCGACTTCTGTTATTCTAAGTCATGTAGAAAGAGCCTCAGGTCAGACCTCCTCTTCAGGGCTCTCCCTGACAGCTGCTTCTGTCTCCCTGACCCCTGTCTCTGACTGTCATTTTTCTTGGCCCTAGCCTGTGACTGTGATTTCCGGGGAACAGAGGGCCCGGGCTGCGACAAGGCATCAGGCCGCTGCCTCTGCCGCCCTGGCTTGACCGGGCCCCGCTGTGACCAGTGCCAGCGAGGCTACTGTAATCGCTACCCGGTGTGCGTGGCCTGCCACCCTTGCTTCCAGACCTATGATGCGGACCTCCGGGAGCAGGCCCTGCGCTTTGGTAGACTCCGCAATGCCACCGCCAGCCTGTGGTCAGGGCCTGGGCTGGAGGACCGTGGCCTGGCCTCCCGGATCCTAGATGCAAAGAGTAAGATTGAGCAGATCCGAGCAGTTCTCAGCAGCCCCGCAGTCACAGAGCAGGAGGTGGCTCAGGTGGCCAGTGCCATCCTCTCCCTCAGGTAATTCCCTTTCCCTGCCAAGCATTTGCAAGAATTATGCTCCAGGGGTTCCAGTACCGGGCATGCTGGTCCTTCCTTACATTTGTACAGTGCATTACAGTTTAAAGGCATTTTCACAGTGCTCTCTCTTTCAACCATTACAACAGTCCTGTGAGGCTGGTGTGGTTTTGCAGATGAGAAAACAGGCACAGACAGGTGATGTGACAGAGCCACATGACCACCGAAGGGCAGAGCTGGGCCTCAGAACACAGTCCAGGAGCCCAAGCCCAGCGTTCTTTTAAGTGCCCAGTGCTGCCTGTGGGAGAGAGTCAGCTCTGGATTAGTCACCCTGGCGGAGGGCATCCGAGAGGCAGGGGCTCTAAAAATAACTCACGTGTGGCTTTGGAATGGAAGTTGGTCCCGCCCACACCCCCATCCCACCAGCAGAGGTGCCTTCTTAGTGAGGTTCAGTTCTGGAAGCTTCTATAATTAGTTTGCATTCCCTGAGCACTGGCTTTCTGACTGTGCACAGAGCCATCCAGGTGTGTGAGTGGTGGGGAAGGAAAAGGCAGCCTGAGAAGAATGAAAATGGAGGCTCCGTGACTCACGATGTGCTAGAGCTTCTGGCTGGGGGCTCCGGGAGAGGAACTCAAGCGAATATTGAAAACCAACCTACCTTCCTTCCTTCCTTCTTTTCCTTCTTTTTTCCTTCCTTCCTTCCTTCCCTTTTTTTCCTTCCTTCCTTCCTTCCTTCCTTCCTTCCTTCCTTCCTTCCTTCCTTCCTTCCTCTCTCTCTTTCTTTCTCTTTACATAATTTTAGAGCATCTATGATGAAACAAGCATTGTACAGGCATTGGGGATATTGAAATTAGTATGACATAATCTTTGCGCTCAAGAAGCTCGCACTGGGGAGAATGATGTGTAAATGGTAAACTATAATGTGACGCATGTTATAATGTGTCATGGCAGGCTTCACAGAGGTGCCTTCTGACCTAAGTCTCAGATTCGGGCAGTCAGTCCACCAGATTCAGTAGGTTGGAAACACAGGCATGGAGGGGCATTCCATGGAAGGGCGTTCTGTGCCTGATCAAAGCCTGGAGGTGGAGAATGTGAGGCTTGGAGGAGGGAGCTGGTGGTTGGGTTGGTGGAGCTGCAAAGGGCACAGGGAGAGAGGACTCTCCAAGAGCTCAGTGGCCAAGGGCCTGGGAGGTAGACTCTGAGCCTCCTTCGGGGGGATGACCAGCTGGCAGCAGTGATGGGATCTGGAGCTGAGTGGGAGGTGTGGACTGTGGAAGAGATTTTGGAGCTGCAGCTGTACAGATGGTAGCTGAAGCCAGCCCATAGAGAGCGAAGGAGGAGGGCATCAGGGCATTGCTCCTCATGGAAGCCAGGATCTGGAAGAGGGGGAGGAGAATTGGGAATGTTGGGTCATAGAAGTCAAGGGAGGAGAGTTTTGTGGCTCCATCTGCACCTGGACAGAGAAAGATTGTGCTGGTCGCCAAGCCTCTGTCCAGCGGAACCCCCTTAGCCTGTGGATTCTCTGTTCTGTTGCCTTTGCCCAAGGTCTCTGTTTGTTCTGACTCAGTAGCAGTTGCTCTGAGGGGATAGCTGCTTTGGGGAGGCAAAACTCCCTCCTATATTTTAGTGTAAGCTCCTCTCCCTTCTCAGGCGAACTCTCCAGGGCCTGCAGCTGGATCTGCCCCTGGAGGAGGAGACGTTGTCCCTTCCGAGAGACCTGGAGAGTCTTGACAGAAGCTTCAATGGTCTCCTTACTATGTATCAGAGGAAGAGGGAGCAGTTTGAAAAAATAAGCAGTGCTGATCCTTCAGGTGAGGAGAGGGGCACCCGGATAACCCCGGGCATGGGCACTGCCGTGGTGGGCATGCCACCCCCTCTCCCTCCTGCTCCTCCTCCATCTCCATTCCTCATGCTTCTCGCCACAGGAGCCTTCCGGATGCTGAGCACAGCCTACGAGCAGTCAGCCCAGGCTGCTCAGCAGGTCTCCGACAGCTCGCGCCTTTTGGACCAGCTCAGGGACAGCCGGAGAGAGGCAGAGAGGCTGGTGCGGCAGGCGGGAGGAGGAGGAGGCACCGGCAGCCCCAAGCTTGTGGCCCTGAGGCTGGAGATGTCTTCGTTGCCTGACCTGACACCCACCTTCAACAAGGTGACTTGGGGCATGGAGTCCCACTTCCTGGAGCCCACACCCCAGCTTGTCACACACCAACTGCTGCCACCTGCTTCCTATTAGGGCAGATCTGCCCCTGTGAGAACCCCACTCCCCCAGCCATCCCGACCCTTGTACTGCTCACTGTGAGCTCAGTGGTTGCCAAGGAAACCAGTTTCTGGTCCTTAGCTCTCATGGAGATGTCTGGCTGTTTCTGGTGCTTGGTTGTCATGGAGATGTCTGGCTGTTGGTTTCCCAGGTGTGGGGTGGGATTGGTTATTGAGGGGCTTTGGGTAGCCTCTTTAACACCGCCATCTGTCCACAGCTCTGTGGCAACTCCAGGCAGATGGCTTGCACCCCAATATCATGCCCTGGTGAGCTATGTCCCCAAGACAATGGCACAGCCTGTGGCTCCCGCTGCAGGGGTGTCCTTCCCAGGGCCGGTGGGGCCTTCTTGATGGCGGGGCAGGTGGCTGAGCAGCTGCGGGGCTTCAATGCCCAGCTCCAGCGGACCAGGCAGATGGTAAGTGCAGCCGAGGCGGGGTGGGCACAGGTAGGAGGAGGCAGACAGGATAGATCCCCCGGGCAAGTCAGAGTTCCCATTTTACACTAAAGTCCAGAGATTTTAGGTGACCTGCTTAAGGTGCCACAGCAAGTGCAAGATAGTTTTTTTTCTCTTTTACTGAACATCCACATGTAAGCTGGGTTGGTTACAAATGCTTCCTAGGTAGGTCTTGGCATAGAGGATGATCCGCAGAATCGTGGGGCTGCTGAGAGGTTCCCTTGGGGCCTTACCCCTTCTGACCTAGAGTGTATGTCAACAGATTAGGGCAGCCGAGGAATCTGCCTCACAGATTCAATCCAGTGCCCAGCGCTTGGAGACCCAGGTGAGCGCCAGCCGCTCCCAGATGGAGGAAGATGTCAGACGCACACGGCTCCTAATCCAGCAGGTCCGGGACTTCCTAACAGGTGAGCCCAGTCTCCACCCCACCTTGGCTGCTGTTCCAGTCCTGCCTGTCCCGCATTCCCATGTTCAGTGCATCAGCCAGCCCTCCCTCCCTAGTCCCAGGCCTGCAACATCCAGGCCTCCACTTCTCCTTGGCACCATGGCCATGACCTTCTCGTTCTCCCGTCTGCCCTCCCCACCCACTCCAATCCCTTGTGACCCATTCTCATTCTCAACACAACAGCTGAAATATCTCTTTTAAAATGCATAAGTCAGATCACATCTCACTCCTGCTTAAAATCCTTCAGTGGCTTCACCTTGTTCTTGGAATGAGCTCTCAACTCCCATCGTGGCTACAGAGCCTGGCCTCTGTCCATCTCTTGGGAGTGACCTTGGGCTCTTCTCTGCTTTGTTCACTGGCTGTCCTTGAACATGTCAGGCTCTTGCCTGCTTCAGGGATGTTTATTTGCTCTTTGTCTGCCTGAAGTCCTCTTTCCAGGGCTGCTGCTTCTTGTCCTCTGGGTCATCTCCCCAGAGAGGTGTTTCCTGACCATCCGATCTGTTTGTCCCCCATCATCTTACTTTCCTTGCACTACTCACCCTCATTCAGTTGTCAACAAGTGGATTGTCACTCCACTAGAATGGGGACTCCAGGAGGGCAAGGATGGTTGTCTGTCTTGTTGACTACTGTGTCACCAGCACCTAACATAAGGCCAGACACAGAAAGACATCTGACATTGGTGGCATGAATAAATGAACCAGACACCCTTCCTCACTGCTCTGGGGAGTGAGGAAGGGCTGTACAATGGAAAGATCCCTAAACAGGACCCGGGAGACTCGTGTGACATTGGGCAGGCTGCTTTTCTCTTTGCCTCATCTTTTGCTTCTATAAATGGGGACGGTAGTATTTCACAAGTTTATTCTGAGGATCAAATAACTGATGTAAAATGTGTTTTGAAAAAGGAAAAGTGCCTCAGGAACAAGAGTTGATATTGTTAGATTTCTGGTTCCTGCCAGGTTATTTGCTTGGCTGGGAGCCCAGTTAATACGAGCCCAGGGCTTGGTGTAATGACAGTGGCTCCTCTTGCTACTATTACAGTGTTTTTGCCCCAGATAGGCCGAAGTCCCCTCCTGAGTGCAGGTGGCAGGTCAGAGAGGGGCAGGAAAGTTCTTCTGAGGTCTCATGACTTGCATAAGGCCTTGAGGCACTCACCTGGGGAAAATATTACCTGGGGATGTAGGGAGATTGTGCCCCACAAACGTGGATGATGGGGGAGGTCAAGGTGTGGGGCTTAGGCTCATGGATAAGGGATTCTTGCCCCTGAGTCAAGTCCAGTGAGGCTGAATGGCCACTCATCCTGCATTAATCTCAGCCAGGGCTCTGGCCTCAGTGGGTGGGAGGTGAGTTGGAATTCTCTCCTGCCGGGTGCAGCTGAGGCTCATGTGAACAGACAGGGAGCTGCCAGGCCCCTTTTGTCCTCTCTCTTATACTTGTATCTCAGGTCAAGTCTTATGATGAGTCCAGGGTCAGAGAGAAAAAGCAGGGCCTGAGAGAGGCCTGGCCCCAGGGGGAAACCCAGGAAAATTTTCTGTAGCGGTGGGCTTGGACTCTGGTCTCCAGAGTCCTGGTGCAGAAGCCACTGAGCGCTGGCTGCTGTCCGATATAGGGTCACAGTGTGGGAGGGAGAGTGGAAAGTCTGTGGAGGGAGGAGGAAACATCGCCTTTCCCAGTTCTTCAAATGGAATTGACAAAATGAATAGTTAAGGCTTATTAAGTTCTAACTGAGTCCAGGCACTGTTCCAAGTGCTTTGCATGTATTACATCATTTATTCCTGACTACATGAACTAAGTACTCTTATTACTTCCACTTTGCACACAAGTAATCTAGGCACAGAGAGGTTAAGCAACTTGCCTAAAGGCATCTAGCTTGGCAGTGGTGCAGGTAGGCTTCAAGCCTAATTGTCTGACTCTGTCATTCACACCCTATTGCTTTACGGCATAGACACACAAATACATACACACATGCGAGTGTGCATACACAAACACACTTTCTCTTGCCTCTTGCCTTTGCGAATGTTTTTCCTCTCTCTGGATCGTCTCCCCTCTCCCACCTCTGCTGACCTGTCTAGCTCCTGCTCATCCTCTAGGAATCTAGGCATCCCACTCTCCAGGCAGCCTCCCTGGACCTATCAGATGGCGCTGGGGGCCCCTTCCATGGCCATCATAGCACCTGTGTTTACTCCGCTCACTCAAAGCTGTACTTCCTTGTTCATGTGCCTGTCTCCCATTAGATTTCCAGCTCCATAAAGGCAGGGACTGAGTTTAATTTGATTTGCAGTCTCAACTCCTCCCATGCTTTTGCTCAAAGCAGTAAATATTTACTGAGCCCATCCTGAGACCCAGAAGGCTCTGCGACTGAATGTCATACCGATTGACCCTGAGGATGCAGCTGAAGTGGTGCAGAGTAAAGGAAGGGCAAGATCTAGGTGGGGATGTGCTCATCCTGGAAGGCTTTCTTGAGAAGGTGCACATGAAGCCTTGTTTTGAGAGTGGGACTCTGGGTTAGAAGAGAGGTTGACGAGCTCTATTAGGAAGGTCCTTATGAAAGCTTGCTGCTGGGATAAACCCACTTAATGAAACTCAACCACAGTTATGCTGCATGCAAGCCCCGAGGGACACAGCAATGAACAAGCATGGCTTCCACCCTCCAGGAGTGTCCTTCCACCTGGCATGGGATGGGGCAGGGAATGAGACCTGTGTGACCAGCTAGTATCCTCTAGTTGTAGAGTGAAACTGGGCCTGGGGCCCCAGAGGAGTTCAGATTCCAGGGCAAATCATCTGGTGAGTGGGTGCCCCCCTCCTTAATACCTCAATACCAGTGAAATCTGTAAAAGCAAATTGGGAGAGATGGGGAGGAGATGTCATCTCTGTACTTCTGACCTTACCCTCTGACCCAGAGTTGGTTTGTAACAACTCTTGCAAATGGATTGTTTCATGTTGTACCTTCAGATTGGGGATTGATATTCCTTTTTCACCGATCAGGAAACTGAGCTTAGAGGAACCACTTGACTTGCCCAGGTGGCTTGAATAGTAAAGCAGAGATCTGAACCTGAAGCCCTGTCAATCATTCATTCACTCTACGCACATGAGGACCTCCAAGTGCCAGGCACTGTGCTGGGGTCTGGGGATATAGCTGTGGACAAAACCCAGGCCCTGCCCTTGTAGAGCTTACATTCTAGAGGAAAAGAGACCAAACAAACCAGTTAAATGAGTACAGTGTTTGGCACATGGGTGGTGCAAGTGCTAGACAGAAAGATAAGGCAGGGAGGGACGATAAGGTGTGCTACAGTCCAGGGTGGAGGTTGCAATTCTAGATTGGATGGCTGGGGTTGGCCTCCCTGAGAAGGTGATATTCCAGCAGAGACTTGATCATTCTTATTTGCCTTTGCACAAATGAGCAATCTTGCCTGAGGGGGAATGCAGGGAAGGGGTCTTTTTGCCAAGGAAGCAGCTCCAGTTTCTGGCCACTCTTCCCAATTTAGGGCTGATTGTGCATGTGCTGCAGGCATTGTTCAGTACCAGCTGTCTGGCACCACCTCCTTCTCCCCAGCCCGCAGCTTCCTGTGGCACCAGACACTTAGTTGGCACAGCTGTGACGACACCCCTCCTCCTCCCTGCTGCAGCATGGAGCACAGGATAGTCATCCTCCTACAGCATTCCCAGAAATCCCTGGAGAACAGGCGCCTGAGTCTGGTTGAAAGGGGGCAGCAGCTCCTTGGGACACCACGGTAGAGGGGCCACTGTGGGTGCCTTCCACAAGTGCTGCTCAGCTAGGAGAGGCCTCGTATCTCTGGGGAGGTTAGTGGGCTCCTACAGTCAAATGCGTGTTGTCTTCCAGACCCCGACACTGATGCAGCCACTATCCAGGAGGTCAGCGAGGCCGTGCTGGCCCTGTGGCTGCCCACAGACTCAGCTACTGTTCTGCAGAAGATGAATGAGATCCAGGCCATTGCAGCCAGGCTCCCCAACGTGGACTTGGTGCTGTCCCAGACCAAGCAGGACATTGCGCGTGCCCGCCGGTTGCAGGCTGAGGCTGAGGAAGCCAG
>GATA2	chr2	189862425	189866315	+
GGGCCTGGTGGTGACAAAGGAGACACAGGACCCCCTGGTCCACAAGGATTACAAGTAAGAACTTGTTATTTAAATGTCACGGCATATCTGACTGTCAAATTTTTTTGTGTCCCTAATAGATTATAATTTATCTGAAGCTTAACTTGTGATTCTGTCTTTCATCTGGAAATAAAATTTTAGGCAATGTTAATAGGTAGGCATATCTTCCATGTCCGTTCCAGAGCACATTAATAAGTTATTTAAAAGAATTAATGAAACTCAAATAATTCTATTTGGTTACACTTATTTTTATTATAACATAAATCCATATAGCCAAGTCTATCCTGCCATGCTGGTCAATACATTTTTACGTGTAGCAATTGAAAGAACAGAGAGAGATGAAAATGGGTTTGTAAAATATGATTATCACGTATGTGTCACTGGATTTTGAGTGGCACAACGTTTCTACCCCTACAAGACCACTGGAACTTTTTTTTAATATCTTGCAGAAACATGTGTACATATGAGAAGCTTTTCTATAAGCCATGTTTGAGGTAATTACCTAATACAAATATGATTCTTTCTAGGGCTTGCCTGGTACAGGTGGTCCTCCAGGAGAAAATGGAAAACCTGGGGAACCAGTAAGTTACGTTTCATTATTCAAAACTCAGAAACAAAAAGAATACACACTGTTTGTTTGTCAACTATTAACTTCTTAATTTTCTTATGCCATGATATTTGAGATTTAACATTTAGTTTTGAAATATTATCAAAACAAAGACAAATTATTTAAAAGATAACTATTATATAGAGTTTGAATTTTACCATAAAATAGAGAGTTCATAGTTTCAAGATTTGAAAAATTATACAGTATGCCAACATGACAAATGTGTATTTTGCTTATATTTACATATTTGCTTATATTTACATATTTGCTTATATTTACATAAAATGCACTCTGATATGGGCCTAATCATATAATGCCAATCTCCCAGGGTCCAAAGGGTGATGCCGGTGCACCTGGAGCTCCAGGAGGCAAGGTAGTATTTCAATTTATTCTCTACCTTCTTCAGCAGGTTATAGAGCAATTGATTAGTAGTATATTTTTAGTATATCAAGCCAAAATACTCTTTCTTTAAAAGAGCATCATTGCAAATGTTTGGTAAGTACACTTAGAGAAACTCAAGACACTTTCAATACATTAAATTTGCTTTAATCTGGAAGGTCCAATTCTCTGACATTCATAATCACTACAGAATCAAATACGGGCTTAAAATTTCAAACGGAAAAATATTGCCAATATGTTGATTCTATGTAGGAAAACTGTTTTGGTAAAAAGAACTTTAAAATGTTGCTCTTGTGAATAAAATAATAAGTATTTCAATGACAGCTCACACTTAACCAGACTAAGTATCCAAGTTTTATTTTAGACACTCTTTTAAGCTTCTAGTTCCCACCCAGCTGTTCAACTATTTTTAAGTATACAAATTTCTAGATTGTTCACAATATAATAACCTAGTGGCCTGATTCAAAATGATGCAAGTTAAGGTGCTTTGTTTTTAGCTTTGGGTTGTCTAATATGGTTATTTACATATTTTTGTCACAGGGTGATGCTGGTGCCCCTGGTGAACGTGGACCTCCTGGATTGGCAGGGGCCCCAGGACTTAGAGGTGGAGCTGGTCCCCCTGGTCCCGAAGGAGGAAAGGTAACTCCACAGCATTCCATTCACCTAGGTTTAAAAAATGCATTTGATTTCCTTCTGATCATTTATTATTTCTCACTTATTTTCAGGGTGCTGCTGGTCCTCCTGGGCCACCTGGTGCTGCTGGTACTCCTGGTCTGCAAGGAATGCCTGGAGAAAGAGGAGGTCTTGGAAGTCCTGGTCCAAAGGGTGACAAGGTGTTGACTTGTTTTCTCTTAATTGTTCAATAAATCAGTCATTGTAGGTTTTAAAAAAAGCAACACTCCTGGAAAGTAATCGACTGTATTTTCAAAATTAATGTTATCATTTTATAGTAAGTGAAATTTAAGATGGATTCCTAAAGCAACAATGAATTAGAACACCCAATATATATCCCTACAAATCCTGAGAGTTACTCCTCTTCTTGGCTGATTTTCACTGAAGATACTTTGAATCTGATGACATTGGCTTTTATTTGACAGGGTGAACCAGGCGGTCCAGGTGCTGATGGTGTCCCAGGGAAAGATGGCCCAAGGGTGAGTATTCCCAGTGAGGAGAAGCAGGCCTTATCTATATGTCATATGGGACAGTCCTGCACTTCAACTTTAATTTTTTCCAAAAACTACTCAAGAGAAATTAGATATTTTACCACCTAAAGACCCGAATGACTTGATTTATAATGAAATTTGTGGTCTATATCTATGGCTACTTGATAGATCTACAGTGACTAAAGAATGAAAAAGCCTCAAGAGTACGATAAAGGTCACAAACTAGCATTTGTGAGTCACTAAAATCTGAGATAATCACTGAAATTTAGGATAATCAATGCTGCTCATTAAGAAACTAAAAGTCATCAAAATTCAATATAGTAAGTACTCCTCATTAATAGACTTAATATTTAAAAATTGTATAGTATTTAGCAACAAAAAGGAATGAACAATTGATGCTGTACACACAGCAAATTATACAAACCTCAAGGACAACATACTCAGTGAAGAAAATTCAGTCACCAAGGGATACATACTGCATGATTCCATTCCTACAATATTTGCAAAATAACTTCCTTGTAGAGATGTAGAACAGATTAGTGGTTGCTAGCAGTTAAGAATGAGAAAGAGAGAGATGGATGTGGCTATGGAGACATGACACAAGGGAGTCTTATGGTGATTGCACATTTGAGTATCTTGATTGAGGTGGTAGTCAGGCACATCTACACATGGGATAAAATTCTATAGAGCTACATATACACACACATAAATGAGTGTGTGTATCACTGGTGAAATCTGAACATGCTCTATGGATGGTATCAATGTCAATTTCCTAGTTTTGATATTATATTATAGTTGTGTAAGATGTTAACATTAGGGGACGCTGGGAGAAAAGTGCACAGAATTTCCCTGTATATTCCTTTGCAGCATCCTATGAATCTATAATTCAAACTAAAAGTCAAAAACAAAACAAAAAACATCTCCTAAATATGATTATAATTAAGTCTTTTAATAAATTTATATAATAGTTGCCTTAAAGAAATTCATAAATGCTTCGCTTTTGACAGACTAAGTAGATAAGCCGTCATTCAGGTAAAAAGAGTGCTCAATACTTCAGTTTTGTAATATAAGTAAAACTACTATTTGAAAATTTCAAGTTGAAAAATTTAATATGTACAATGAGACTTTGAGAAAACATTTAAATTATCAAGCAATTGAATAAAGAAATGTACTTTAATTTAAAAAGACATTACTGTAAGATCTTACATGACATCCTATTTATCTTCTACAATGGAGATAAAGATAAATGAATCAATAAACTATTGCTGAATCCTATTTTCTCCCAGAGTTATCCCCAAAGAGGCTTGTGTTTACTGAGCTCTGCAGTATTTACACATTGAGAGAAAAGCATAGCATTCAAGCCATAAAAATTTTTAAAAAGTATGTTATCTAGTTTATTAGGTATCTATGTCTATATACTTTCTGTTTGATTAATGCAAAAAACGATATTTGTATCTTCAAAATTAAAAAATATTTTTATTTCCTCTAGGGTCCTACTGGTCCTATTGGTCCTCCTGGCCCAGCTGGCCAGCCTGGAGATAAGGTAACCCTTAATACTACCTGGATATAAAAAGAAAATGTCTCTCTCTTTTGGATGCAAGACAGTGACATGGCTTCTCTTTTTCCAGGGTGAAGGTGGTGCCCCCGGACTTCCAGGTATAGCTGGACCTCGTGGTAGCCCT
>CHD1	chr16	30777699	30783294	+
GTGGCCCTGCGGAGCCTTCCTGAGGAGGTAGTGCGGGAGACGGGGGAGTACCGCATGCTGCAGGCCCAATTCTCACTGCTCTACAACGAGTCTCTGCAAGTGAAGACCCAGCTAGACGAGGCTCGGGGCCTGCTGCTGGCCACAAAGAACTCCCACCTGCGACACATCGAGCACATGGAGGTATGGCCCTGGAACAGGCGTTAGGGCTGGGCTAAGGGCCAAACCGTTAGTGTTGACGTGTTTGTGCCTTCCGAGGCCCTGTGTGCCAGCCAGGGGTCCCTGGGGAATAGATTCTTCCTAAGATACTGAGTCCTGAGGTGGGACCGAGGGGCTGTGTGGGTCCTTAACACATCAACCCACAGAGCGACGAGCTGGGGCTGCAGAAGAAGCTACGCACAGAGGTCATTCAGCTGGAGGACACGCTGGCCCAGGTACGCAAGGAGTATGAGATGCTGCGCATCGAGTTTGAGCAGAATCTGGCGGCCAACGAGCAGGCGGGTATGTGGTGAGGATAGGGCGGAGGTGGGGCCTTATCTGGGAGTGCTGGGCCCTGGTGTGGGGCTGCTGCTTATCCAGATGCAAGAGGCTAAGGCCTTTTTTTTCACAGAGCCTCGGCTTCCTATGCAAAACAGGGCCTGCACTGCTTGGCTCCCAGGCACAGTGAGGGTCCGCCAGCTGGGGTGGCTGATGGAGCAGGCACATGCAGAGTCTGAGCTGTCAGCCCTGTCCTCATTCTTCTGGTCTGATGACGTCTCTGTCTCTCAGATACTTGTGTTACAAAGATTTATCAAATGCCACCTCTGAGCCAGGCTCTGTTCTAGGGTTTGGGGTTATGCCAGTGAACAAAACAGAATTCCTGCCATGTGGAGCAACATTCTGGTAGAAGACAGACTAGAGGAAGACGAACTAGTAGAAGAAAAATGGAAAATGTGTTAGCTCTTGACAGATAGGAAAGTAAAGCAGAAAAGGAAGATAGGAAGTATCAGGAGAAAGGGTGTTGCAATTTTGAATAGGAGGCCAGGGAAATGTACTGGGAAGGTGATATTTAAGAATCTAGAAGAAGTTAACTAACTTTTGTGAATGTTACAGTTACCTTCTCTATTAAAGGGAATTGGATGTATAAAAAAAAAAAAGAAAAAACCTAGGCCAGGTGTGGTGATTCATGTCTGTAATCCCAGCACTTTCGGAGGCCAAGGTGGGAGGATCACTTGAGGCCAGGAATTTGAGACCAGCCAGGGCAACAAAGTGAGACACTGTTTCTATTTAAAAAAAAAACAAAAAACCCCACATATTCTATATTAGCAAAAATCGTATGAATAGGCAGTGTCAAGTTAATTTTGGGTGAGTTTCCTTGAAGTCAGCATTATTTACTTTGATGAGTTCATGCTCCGTTGAGGCCGCAATGTTCCCCTCCTGCACAGTGGGAGTGATGGCATAGCCTCTTACCCCACTGAGGGGTTGGAGTCCTAACCCAGGAACTGGTTCTGACACCTTTACTTGCTGATGCTCCTCCAGGGCCCATCAACCGTGAGATGCGCCACCTGATTAGTAGTCTTCAAAACCACAACCACCAGCTAAAAGGGGACGCCCAGCGATACAAGCGGAAGCTTCGAGAAGTACAAGCTGAGATTGGCAAGGTGAGAAGGGGCCTGCCTGGGAAAAGGTTTGGCTAGACTCCAGTGAACACCATCTGACTTCATCCCTCTTCCTCTCTGCCTTTGCAGCTCCGGGCCCAGGCCAGTGGCTCTGCCCACTCCACCCCCAACCTGGGCCACCCAGAGGATTCTGGCGTCAGTGCCCCAGCCCCAGGGAAAGAGGAGGGTGGGCCAGGCCCTGTCAGTACCCCCGACAACAGAAAGGAGATGGCTCCAGTGCCTGGCACCACCACTACTACCACTTCAGTGAAGAAGGAGGAGCTGGTCCCCTCTGAAGAGGACTTCCAGGGTATAACCCCTGGGGCCCAGGGCCCTTCCTCCCGGGGCCGAGAACCTGAGGCCAGGCCCAAGCGGGAGCTTCAGGAACGGGAAGGTCCCAGCCTAGGACCTCCACCTGTAGCCTCCGCTCTCTCAAGGGCTGATCGGGAGAAGGCCAAGGTGGAAGAAACCAAGCGGAAGGAATCAGAACTCCTCAAGGGTCTCCGAGCAGAGCTCAAGTGAGGCTCTGTTCCTGTCTCCTTCCTGACCCTGCCAGGTGGCCTCCAGTCCCACTCACTAAGACTTCCTCCTGTACCTTCTTGCCAGGAAGGCCCAGGAGAGCCAGAAGGAGATGAAACTGCTGCTGGATATGTACAAGTCAGCGCCCAAGGAGCAGCGGGATAAGGTGCAGCTCATGGCAGCGGAACGCAAGGCTAAGGCCGAGGTGAGGGCAGCTGGGGCTTGTGGGGCATTCAGAAAGGCAGAGCAGAGTCCTAGCTCAGCAGGAAGCAGTGTCAAGAGAGTTTCTTCTTCCCTGTGCTATAGGTTGATGAGCTGCGGAGCCGCATCCGGGAATTGGAGGAGAGGGATCGAAGGGAGAGCAAGAAGATCGCGGATGAGGATGCCCTGCGGCGCATTCGGCAGGCAGAGGAGCAGATAGAACACCTGCAGCGCAAGCTGGGTGCCACCAAGCAGGTGCGGCCCATGTGGTGCCCTCGCGTCGGAGCGCAGGGAGTTCCCTTCATACCCTGTTTGGTGCCTCTAGTGCCTGCAGGACCTTGATGATCTGGGTCCCCTCTGTAGTTCTTTGCTTCGCTGCGTTTTCCCATGGTTCCCCCACAGCCATCCTGTCCACTTCCCACGTTCCATCTTGTCTCTGCCCACTTGCTGCAGGAGGAGGAGGCTCTGCTCTCAGAGATGGATGTGACAGGTCAGGCTTTTGAGGACATGCAGGAACAGAACGGGCGGCTGCTACAGCAGTTGCGGGAAAAGGATGATGCCAACTTTAAGCTAATGTCAGAGCGGATCAAGGCCAACCAGATTCACAAGCTGCTGCGGGAGGAGAAGGATGAGTTGGGCGAGCAGGTCCTTGGCCTCAAGTCCCAGGTATGGCCGCCGCCAGCTTGCAGACTGGAGCTGGAGAGGTGGGGGTCATGGCCCTGAGTCCTCCTCTGGTCCTTAGGTGGATGCCCAGCTGCTGACTGTGCAGAAGCTAGAGGAGAAGGAGCGAGCCTTGCAGGGCAGCCTCGGGGGTGTGGAGAAGGAGCTGACGCTGCGCAGCCAAGCCCTGGAGCTCAACAAGCGGAAGGTGAGGCTGGGCCAGGGGGACACACAGCTTGGGCTGCTGGCTCACCTCCTCACCTTCCGGTTCTGCTCAGAGCACCCGATGCAATAGCCTGAGGTGAAGCCAGGCTGTCACAGAACAGCTCACACATATTGAACATTTACATGTGCCAGACCACATGCTGAGTACTTGACATGCTTGGTCACATTTCAGTCTCACTAATCCTATCAAGATGGTGTTTACGGGCGTGGTGGCTCACGTCTGTGATCCCAACACTTTGGGAAACAGAGGCGGGAGGTTTGCTTGAGGCCAGGAGTTGGAGACCAGCCTGGGCAACATAGTGAGACCCCATCTCTACAAAAAAATTTTAAAATTAGCTGGGTGTGCTGGTGCACGCCTGTAGTCCCAGCTTCTCGAGCAGGCTGACAGGTGAGAGGATCACTTGAACCCAGGAGGTTGAGGCTGCAGTGAGCTATGATCGCACTGCACTGCAGTCTGGGTGACAAGAGCGAGACTCTGTCCCTAGGGAAAAAAAACAAAAGATTTTTGAGTTGGAGTCTTGTTCTGTCGCCCGGGCTGGAGTGCAGTGGTGCGATCTCGGCTCACTGCAACCTCCGCCTCCCAGGTTCAAGCAACTCTCCCAACCTCAGCCTCTCAAGTAGCTGGGATTACAGGCGCGCACCACCACGCCTGGCTAATTTTTGTATTTTTTTTTAGTAGAGACAGGGTTTCGCCATGTTGACCAGGCTGGTATCGAACTCCTGACCTTGTGATCCACCCACATTGGCCTCCCAAAGTGCTGGGGTTACAGCGTGAGCCACTGCACCTGGCTGGATTTTGTTTTTAGCCTCGTTTTATAAATAAGGAAACTGAGGCTCAGGGAGGTGGATTGTTCTGCTCAAGAGGGAGTGGCCCTAATATTTGGGTCCAAGCCTCCTTGACTCCAGGCTCTACCTTCTAACCACTCGCTGGTGAACTGTAAAGTGGGGATGATGTTCTTTGTCACATAGTTGTATTAAATAGAAGAAATGTCTAGCTTTGGCTAAAGGCTTAAGATTAACATTGATTTCCATTTCCTCTGAAGCTGTTTTCTTCTCCAGTTAGTTCATTCATTTAAGCAGTATGTTTGTGGTTTTTTTGTTGTTGTTTTTTTTAGACGGAGTCTAGCTCTGTTGCCCAGGCTGGAGTACAGTGGCTCGGTCTCAGTTCACTGCAACCTCCGCCTCCCAGGTTCAAGCGATTCTTCTGCCTTAGTGTCCCGAGTAGCTGGGACTACAGGAGCCTGCCACCTCGCCCAGCTAATTTTTGTATTTTTAGTAGAGACGGGGTTTCACTGTGTTTGCCAGGCTGGTCTCAAACTCCTGACATCGTGATTTGCCCGCCTTGGCCTCCCAAAGTGTTGGGATTACAAGTGTGAGCCACTGTGCTTGGCCCATTTAAGCAGCATATTTTACATCCCTGCTATGTACTAGGCCTTGCGCTGATTGCTGTGGAGACATTGGGAACAAGAAGGTCCCTGCCTTCCAGTCAAAGCTGGAACTTCAGGTCTTGGCAGGCAGAGCAGGCCAGTAATCCCCCAAATAAAATAGTGCATGTCACAGTAAGCCTTGTGCAGGAATCTGAGGTGCTGTCAAAGAAAAATAGGGGAGCCTTTTAGGAGGTGACACTTGAGCTGAGGCCCAGGGGAGCTGCATGTGTGGTGGGGAAGTTGAGGGGAGCAGAGAGGAGAGCCTTGTGAAAGCTCAAAAACCAGACAGCAGGCCAGGCGTGGTGGCTCACGACTGTAATCCCAGCACTTTGGGAGGCCGAGGCGGGCAGATCATGAGGTCAGGAGATCTAGACCATCCTGGCTAACACGGTGAAACCCCATCTCTACTAAAAATACAAAAAATTAGCTGGGTGTGGTGGTGGGCGCCTATAGTCCCAGCTACTCGGGAGGCTGAGGCAGGAGAATGGTGTGAACCCAGGAGTCGGAGGTTGCAGTGAGCTGAGATCGTGTCACTGGACTCCAGCGTGGGGGACAGAGTAAGACTCCGTCTCAAAAAAACAAAAAACAAAGAAACCCCAAAAAACAGCATCACACGGGAGGAACTGGAGAGGGAGAACAGGAGGGGAGGGCTTAGGGCTCAGGAGGCAGGAGCAGCTCCAGGGCAGGTGTCACTGGGGCCCTGGACAGAAGCATTGGTGGGCCGTGACTCCACATGCCTGAGTCACCAGGCTCAGACCAGTGCCTCCTTCCTGTTCCACCCTACTCAGGCTGTAGAAGCCGCCCAGCTGGCCGAGGACCTGAAGGTGCAGCTGGAGCACGTGCAGACTCGGCTGCGGGAGATCCAGCCCTGCCTGGCAGAGAGCCGGGCTGCTCGTGAGAAAGAGAGCTTCAACCTCAAGAGGGCTCAG
>FOSL2	chr15	86064658	86080227	+
GGTGATTGTGTTGTTACAGTGCTGCTTGCTGAAGAGGACAAAGCTGAAGATGATGTAGTGTTTTACTTGGTATTTTTGGGTTCCACCCTCCGTCACTGTACAAGTACTCGGAAGGTCAGTTCTGATACATTGGAGACCATTGCTCCTGGTAAGTATTTGAATGGGATCCTTACTAGCTTTTCCTAGTTCTTAAACCCTTTTATTCGATGTTTATGAGTATAGAGTGACAGGAAGAGTGAAGTGTAGACAGTATAAAAAAATTTATTAGTTTATAAAGCAGTTTGAATATCTGGTCCTGCTGGTATTGGAACAGATTGCCAGTTTTTTATTGCTGTGCCATTTTATGTATATTACTGTTATGTCGGCCACCTACCAAATTCTGTAAATTATAACTTATTTAAGAACTGGGATTATGACAGTTGAAAGCTGTATTTATCCTCCTACTTGGCAAAAATGATGTTGAAAATTCAAGGATTTAAAGATTCTAGAGAGTCTCTAGGTATATTATTGCCAAATTTTTATGGACAGGGAATAAAAGAAGGTAGTCAGCATAGATACCGATTTCTTTTCTGAAGAGTATTAGATATCCTTCCTTGTAACCCACAGCTCCAGTCATCTTGTTTCCTGTGATGTATATCATATCAGAAAGGCTTTTCTGGAACTTGAGGTCTGCTCTCTAGCAGGTACCATCCAGTATCACCATTGCTGAACATTTATTATGTGTTGGTGATGGGGAGAAACAGCTTCTTAACCTAGGTATAATCGATCAGTCCGTGACTCAGTTCTCATTAGGAAAGGAATTGAGGTAATTTTTATAAACATAATACTTCCTATAATAGGAACACTTTAGGGTTAAAGTTCGAGGGCTGTGTGTTTATATACCTGTGTGTGCATATATATCTAGAAAGGGCATATAAGTAGATACAAGGAGACTGCAAGCAGATATAAGGGAAAAGGCAAATACAAAAAGCATGGCCTGTGTCCTAACTGTGATCCTCAGTCACAAATCCCAACAAAGTCTGTTCTATTGGTGGAGAGGGATGTACCTGGAAGCCCTTATGCCTTTACTGGTAAGGTCCTTAAATTAGGATGGGCAGCAGGCAATTACTTTCTCAGAGTCACTGAACTTGTATGACAGCCTGGAGCTCTAAGTTTGTACCAGATCCTTGTACATTGTCCTCAGCCTCCCTTTCTGAGCTCTAGTTCACATTTCTTCCCTTGACTTTGATTCTAGTACCACTTTATATATGTCTATGTAAGTACCCTTGCCCTGCCTACCCAAGCCAAGCAGAATGGGTATTAGACTCTGCTCCTTTCCTCTAATTTGGTCCGAATCCTCAGAAATCATTCCTGACCCCTTTGCTTTGGCCCTGTAGTCCTACCTAGTACCTGGCTTTTCTTCTGTTTTCTGCTAATCATCTCTCCTCTTAGCCACATTTCAGTATTTTTCCATCATGCTTATGAGGTCAGATACCAGCCACCCCCCCCACCCCCACCCACACCCCCTCCCCCCGTCGCCCCCATCCCATTGGCCTGAATGTTCTGCTTCCCACCTGAATTTAGTCAGGCAGCTGATATGAGGTGCCTCATCACAGCAGAGGTAACAGAAGGATTAGAGTCCTTGAAAGACCTTTTTTTACTTCTGGAAGGCCAAATGCAGAGTAAGGCAACACTTTAACGTGTGAGCCTTTGATATGTGTGCAAGGGTACCAGTGAGATCCTTAGTTGGTATAGTAGAAACTCTGTTAACTAAGCAAAGGAGATTCCTGACCGGACCCTATTGCTCTGCTTATCACATATGAGATTTTTCTGATTACTTGTCTTTTTCAGCTACTGTCATTTGGCTTAGTTTGGTAATTTATTGTGGAGGGGTAGAGATAGAGGCATTTTGGGGGTTAACTTGTTTTGCATTTCTTGTTTATAACATGGGGTAAATTCTTTAGCCTGGACCTAAACTTCTTTAAATCTGCCTTTGTGGACTTAGACTTGTGTGTTCCCTTCCTTCAGGCCCTTACTCAGTATCACCTCCTCAGTGAGGCCTTTCGGTCCAGCTCATAAAAATACACAGCTGCCTCCTCTCCACATTCCCTATCCCCCTTTCCTGCTTTATGTTTCTCCATTGCACTTTTCAACTTCTCACATATATTTTACTTATTTATCTTATTTATTTTCTATCTGCCCCAACTAAAGTGTCAGCTTTATGAGGACAAGGATCTTTGTTTGGTTTCTTCACTGGTATCTGCTAAGAAGGCTGTTCTAGGAAACTGTCACTTGATAGAACAACATTTCACACATCCAGCTTCCCAGAAGCTGCTCTTCTAGAAAGATGTGTATGTATGTGAATACACCCACACTCGCACTCACACGTAACCCCCCTCCCCGCCCCCCTTTTTTTGTTTTTTAATAAATTCAAAAGAGTCTCTGGCTTCTTGAGTTGCATTTTTAGCTTGGAGAAGGAATACGATGATTTTTGTGTACCAGTTAGCTGCATTGATAGCCTCAGATTTCCTGTTTGCTGAGGGCAGTGTTAGATTAGTCAAGAATCTGCATGGAAAGTCCAGTCTTCGTGGAAAGTCCATGCAGTGCACTGTGCATCCCAGTTCCTGGATAAATGTGCATGGTCTGTTTGTTGCAGCAGCTACTGCCTGCAGGGATGTCTCTGCACTCTTTGTGCTTACGTGTGGGACTAGCTCTGCAATTTCTAGTCATTTTGGCTAAGAGAAGAAAAAGAGCTTTGTGTCTTGTTCTTGTCCCCCACCCCCCACCCCAAGAAGGAGTCTTGCTCTGTTGCCCAGGCTGGAATGCAATGGCACGATCTTGGCTCACTGCAACCTCCATCTCCTGGGTTCAAGCAGTTCTCCTGCCTCAGCCTCCTGAGCAGCTGGGATTACAGGCGTACCACCACACTTGGCTAAATTTTGTATTTTTAGTAGAGATGGGGTTTCACCATGTTGGCCAGGCTGGTCTTGAACTCCTGACCTCGTGATCTGCCCACCTCGGCCTCCCAAAGTGCTGGGATTACAGACGTGAGCCACCGTGCCCAGCCTCTTCTTGCTTTTATTATTATTTTTTTATTTTTCATGTTTCATCCAGATTGCTGGCTCTGATTTTTCTTTGAGTTCTCTGTATGTTTCACTGTGTGTTTTGTAACATTTTAGTTTTTCCTAAAACCAAAGGATTGATTAACCTTCAAAAGGCAGCACTTTTTGATGTTAGTCTGTAACCTTTTATCAAATCAATATTTCCCTAAATAGAGTTGACACACAGACATTCTAAATTATCTCCTAATAAATTGTTTTGACTTCGGATATTGAAATTGCAGGCCCATCTCCCCACCCATCTCAGTTTTCTCTCTTTTTTTTGCGTGTTTTGTAATAAGTCCTACAATGAAGTGTGTGTGTGTCTGTCTGTCTGTCCCTCCCTCCTGCCCCCTCTTTCCCCATTCCCCTGTGTGTGTGTGTGTGTGTGTGTGTGTCTGTGTGTAATTACAAAGAAGTTGTAAAGGCCTTTTAAAGTAGTTATGATGTGATTTCCCCTCCTTTTTAAAAATAAAGTATTTTAAGCGTAAGTAGTAACATCTTAGAGGGCAGGTACGTGGAGACTTTGACTTTCTATTTTATCTATCTTTAAATTTTTTTTTTTTTTTTTTGAGATGGAGTCTCGCTCTGTGGTCCAGGCTGGAGTGCAGTGGCGCGATCTCGGCTCACTGCAAGCTCCGCCTCTTGGGTTCACGCCATCCTCCTGCCTCAGCCTCCGAGTAGCTGGGACTACAGGTGCCCACCACCACACCTGGCTAATTTTTTTGTATTTTTAGTAGAGACAGGGTTTCACCGTGTTAGCCAGGATGGTCTCGATCTCCTGACCTCGTGATCCACCTGCCTTGGCCTCCCAAAGTGCTGGGATTACAGTTGTGAGCCACCGTGCCCAGCCTGAATTGTTTAAATGTTTACAGTGAGCATGTTATTTTTATGATACATAGTAATTTTTGATGAAAACATTCTGAAGGCTGAAAAGAATGTCCTGTCTTTTGAAAATAAATCCATCTTTGTGCTGATTAACACTGGAGGCTAACCAAAGCGTTATAATAAAATATTACATTTAAAACACCTATGAAAGTGGCTAGTTCAAGAATATAATTTGCCTTGAAACATAGCTTGAGATGGAAGTATACTTCTAGTAATGAAAGATCTTGCCTTAGTAATAAATGAAAGTAAAATATTCCATTATTGTCCCTTCATAGAAAACAAATACAACCCTAAATGACATTTTAATTAACTAGTGATTTTCCTCTAAAGCTGAGATTTGTTTTTTTAAGACCTATGTAGGATTGGCAAATAGTGTACAAAATCTGGACATCCTTTGAAGATAATTGTTGGGGTGGGATGGGGGCATAGAGTACTGTTTTATTGTGTTCATTTTTATTAATGAAACTGTGAATTTAGACCAAGCAGTGATTTCATAGTGGAAGATGGAACAGGATGTTTAGTGGGTTTTGTATACTATTTTTGTAAAAGGCTTTGGTGCAGAATCTTTCATAAAATGAAATCTATTTTCAGCATGTCTGTTATTTATTTTTAGAATTCACAGCAAGAGTTCTTGTTTGAAGAACTACAAACCTTTATTGACTCCAAATTTGACTCAGCTCTGTTATATTTTCCTTTTCTTTTTCACTGATAAGGGAGGGTACTTTATAAAGTAGATTTGTCATTAAAAAAGAATAATACATTTACCTGATCAGAAGTTCTTTTGGGTTTAAAGAAAAAAATTGCAGCCCAGATTGCAACAAATGGTCTGAGTTATAATATGTTATGTCTTTCTTTTTCTTTCTCTCTTTTTTTTTGTTTTGTTTTGAGACAGAGTCTCACTCTTTTGTCCAGGCTGAAGTGCAGTGGCACAATCACAGATCATTGCAGGCTTGACTTCCCAGGCTGAAGTTATTCTTATACCTCAGCCTCCCAAGTAGCACTCACCATCGTAAGTGGCACGTGTGTGTGTCCATCATAAGTGGCTGGCACGTGTGTGTGTGTGTAGATGGTGTCTCCCTGTGTTGCCCAAGCTGGTCTCAAACTTCTGGTCTAAGTGATCCTTCTGCCTCCACCTAGCAAAGTGTTGGGATTACAGGCGTGACCCACCATACCTGGCCTCTTTCATTTCTCGTCAACCAAGAATTACTTTCTAGCAGCAGGTGTCCAGTATTACCAAATGGAATAGCATATTTGAAAAGAAGTTGTAGACTTTTAATTTAATGGGCTTCATTAGAGAATTCTGACACCCCCCATCCCCCAGCCTGGCCCTGCCCCTGGCAACGCCTGTCAAGGTAATCAGTTATTTTTATTGGACTTTTTCTAACAGTCTCCCTATTCTGAAATACTCTCAAGCTATCTCTAGACAGATGAGATTTTATATTCTAGAAAACTTAAATTACTGTCCTAATGCTAGTTAGTACATATAGTGGTTATACTGGAAAAACAGAGTGAGAACTAGTTGAAGAGGAAAAAAATCTGTTGTCTACTGTCCTTAGTTGTAATTTTTTTTTTTTTTTTTTGAGAGGGTGTCTCGCTCTGTCGCCCAGGCTGGAGTGCAGTGGCGCGATCTCTGCTCACTGCAAGCTCCGCCTCCTGGGTTCAGGCCATTCTCCTGCCTCAGCCTCCCGAGTTCCCGAGTAGCTGGGACTACAGGCGCCCGCCACCACGCCCGGCTAAGTTTTTGTGTTTTTTAGTAGAGACGGGGTTTCACCGTGTTAGCCAGGATGGTCTTGATCTCCTGACCTCGTGATCCGCCCGCCTTGGCCTCCCACAGTGCTGGGATTACAAGCGTGAGCCACCGCACCCGGCCCTGTTGTAATGTTAGGAGGAAATTATATATTTCATAACTTTGGAACCATGAACACAGCACTGGAATCCTAGGGCATACAATATTAAGGGAGTGATATCCTCCCAAGGGGGTGAAAATTGCCTTTTGGGACCAAAAAAAACTTACAGTGATATATAAAACACAGTTACACAAATTTGTGGTATATCTGTGGTATTAAAGTTTCATGAAGTGAGGAGTGAGTAGAGAATAATGTCTGAAAAGGCTCTTTGGGATATGATAATGGAAGAAAAGGCTGAGAAACACTGCCTTAGAGGTGTGGGCTGGAATATAGCGGAGCACATTTTTAGCATTAAATCTCTCCTTCCTCCTCTAAAATGCTCATGGTGAAATTCCTGTGCCTACTCTTTGTTCTCTTCTGATTAAATACTCCTGTACACATAGAGACATTTTACACATATACCAAATTTGCACACTACTATTAGGTCCCCAAAACCCAGCAGTGGGTGTATACTTCTGCACATAATCCTATTTCCTATTAGAGTCTGAATCTGAAGACTGAAAATTTGTTTCCTTTAACCCTATCATAGACACTTCATAAGGAAGAAAAAGACACCAGATTTTTAGAGACTTTGATGCGAAACTGAAGTAATAAAGATATTATTTTTATATTTTCCATCATTTTTTCTCTTAGAAGGTGACATCTGTGTGGGACTGGGCTTGGCTGGCCCAGCAAACACTTTTAGGGTTTCTTTTTGGATAGCTGATGAAACAAAGTTCCTATTGTTTCATCCTCAAAAGAGAGGGCCCAGATGGGATGCATTCCACTTTTAGCTTAATAGGAAATGAAGTAATTCTTGGGCTGTGCTTCAGCAGTTTTGTTTATCAGTAGCAATATTTCGTTTCCATGGGTGCGGTGCTCCATATAGTGAGAAGGAGCCTGCAGGAGAGCTCTCCCAACCTCGCACACACACACCTCCTGACCTGCCAGCATAAAAAAGGTGCAGATTAGGTGATTTTAAGAGGGTCATCAGTAGTTAAGTTTTTGTTTCTCACCTAGGTGCTCCTTGTGTTTTTGTTTATTCTTTCCCTCCTCACTTAATTTTTTTAGTTCTATAGTGCCAATGGCAAGCTTTGTTGGGCCATGCTGGAGAAGCTCTTTGTAGAGTATTAGGGATCTGTTTTCCTTGAGTTTCCTAAACAGAAGCATTTTAATAGCTAATAATAAAAACTACCAGTTTTAGTTGCCCATTTTATGCCAGATACTTTGTGCACAGCTCTAATGTTTTTAACAATCCGTAAGGTTGATGGTGTTCTCATTTTGTGTACAAGGAAAACAGGCTTCAAGGTTGAATGACTTTCTCAGGATAACCAAATCTGTTGCAGTGGAGCTGGAGTTCAAACCTAATATTTTCTACTTGACAGCTAATTGCCAGCATACTTGATGAGGATCCCTACAGTTTACTCAGCTGGGAGCAGACTTCTCCCACCCCATAATTTATATTTGTCTTGTAAGTGGACTTGATAGTGTGAGAAGTTCAGAAATTAATTCCTAATTTAAAATACGGAATTAAAGTTTGGGCTGTGTTTCTTCCAATAGTTTCTCTCTCTCCTTCCCCTCTCTAAATCCTCTAGAGTAGCTGCCTTCATAAGTTCAGTAAAATTTTCAGAACTTCCCTTTTTAAAAAAAGATTGGGATTTTTATTTTCCTTTCTTGTTACCAGGAAATTTAATCAAAGGAAAAACACCATGGAACTAACTGAAAATCCTGCTATTGTTCTTCCTACTGCAGCTTCTGTTTTTATGCAGAAAGTTAGATTGTGGTTATTATATCAAATTGGATACAGTTTCTCATCCCCATGTCTTTGCAGTGTAATTGTAGACATTGTTAATAACCCTGCAGTTGGCCAGGCACGGTGTAAGGTGTAATCCCAGCATTTTGGGAGGCCTAGGCGGGCGGATTACGAGGTCAGGAGGTCGAGACCATCCTGGCTAATGCAATGAAACCCCATCTCTACAAGAATACAAAAAAATTAGCGGGGCATGGTGGCGGGTGCCTGTAGTCCCAGCTACTCAGGAGGCTGAGGCAGAAGAATGGTGTGAACCCGGGACGCAGAGCTTGCAGTGAGCCGAGATCGTGCCACTGCACTCCAGCCTGGGAGACAGAGCGAGACTCCGTCTCAAAATAAATAAATAAATAAAATAACCCTGCAGTCTTTATGTACAAAGGTAGTCATATGACTAATGACCCTGTTGCAAATAGTCATGTCTCTAGCGCTAATTTATGATAGTAAGAGGTTTGGTGTAGGCATACGCGGTGTAAAATTATTGAGTCTGTATTATGTAACTTTTTAAAAAATGCTGATTTACCCCCCAGGTGCTTTATCAGAAAGGTTATAGGAATTAAAAAATAATCTTGAGAGCCACTTGAACCTAATGGAAAACATTAATGTGAGAGAGTAGGCCTGCCAAACTGGTGTGGTTGATTTCCGGACAGTAGGGTGAGGTACTTTATTCTTGATCAGTAGTAACGCTTCCAATGTACTCTTAAGTTTAATAAAGACTAATCCAGGAAACCCTGAGTTCCCCACTCATCTTTTAACCCTCAGGTTTTCTTTTGAAAAAGAAGCCTCTAATCGTACCAAACAAATTCCAGATTTATGGCATATTTTACTTATGATGATTCATAGTTTCTTCTTCAGATTTTGAATTCGTGTCTGAAGGGAAAATATTGGATTAACAATTGGACAGTTTCTCAGGTATCTCTTTCATGGCTATTTCTGACATTCTGCCTTCTCGGTTATACAGTTTGATTTTAGTTATACACAGAGCTGACAGTAGCTCACACATCCATCCATTCACCTGCTAACAAACTCTGCTAATGCAGCAGAAAGAGATAAGCATACTGTTGTTGCCAAGCACAACCCCCGCGCCCCAACACACACCCATCCCGCGTTGTTCTGTTTCTCTCCCTGTCGTTCGCCCTCATCCCATTCTGCCTGAGTAAACAGTCATTTTAGCAATTCGGGACAAATTTCTGTGCTGATACTTACTTTGGCACTTCACAGTTTTGGGTAAGGTAGCATTGCTTCACCATGGCTCTTTGCTGTGTGAATGGTGTTTACTTTTAGTGGTATTGTGACTCCCTTTCTGATTCAAGGGTTCAGGTTTCTCATCTTTGCATAGGCCTGAGGAAGGAGATCAATAAGAAAGGAAAAGGACTGGTTAAATGGATAGGGCTGTGGATATTCTGTTTTACATAGTGTAATCTCTCTTCTAAGGCACTGTAAATTTAAGGTTTGAAGGCATAATTCAATTTGGATCTCAGATTACTTGCATCATCATCATCATTGAATTGTGAAATTTTGACATTTATTGACATTTATTCATATCTACCTCAAAGGACTTTCAGAAGTTTACAGATTAGCTTAATTTTGGATAAATGGGACAATGCTATATATTGATTCTGTTGACGAACCACAGCATTTCTTCTTTAAAGCAGTTCTCCTGACTGACATACGTATCACTCCATCCATCCATCGTTCATCATCCATCCACCATCAGTTTATTTGGAAATTAAGTGAGGCTATATATGGTGTTTTGGGTGATAATAATAAAGAATTTAGGAGGCCCCTTCTAGATTTTATTTATTTATTTAGAGACAGGGTCTCTGTCTCCCAGGCTAGAGTCCAGTGGCATGATCTTGGCTCATGGCAACCTCTGCCTCCCAGGTTCAAGTGATTCTCCTGCCTCAGCCTCCCTAGTAGCTGGGACTACAGATGCCCGGCTAATTTTTATTTTTAGTACAGACAGAGTCTTGCCATGTTCGCCAGGCTGGTCTCGAACTCCTGGCCTCAAGTGATCTGCCTGCCTCGGCCTCCCAAAGTGCTGGGATTACAGCATGAGTCATCGCGCCTGGCCTAAGTCCTTCTTAATTGCCATCTCCTTTGTGAAATCTTCCTGCTTTTGCCCACATATGGAATGCACCACTCCTCTCCCCAGATTGCACTGTATTTAGATATTTAGGTATTTTAGATAGGAAAGTTCTTGTAGAACTCCTCTCATTTTGACTTCATTGCAGTTATCTGCAACTTGATTCTCTGTTATGAACCGTAAATCTCTGGGGAGTTGAGACTCCTTACTTTACTCATCTTCACCTTCTGATCATAGTGCCTGGACTTGATGGATGTCTAGCTTTTAGCTCTTGAACAAAACTGAGTCAGATGTTAGAGAATATTTTAAAAGAAACATTTTCTGCTAGAAAAATAGACAAATCTTACTAACTGAATCATTTGGCTTGTTTCTGCTAACATTGATGTCTGTGTAGTTAGGCTGGCTGCCCTTCAAAGAAATATTGCTTTTTTCCCCTAATTCTCTTTCATATATTAAATGCATAAATACCGCATATACATTATTATAAAGTGTGCATGCATGTGCACGTGCTCGCACTTGCACACACACACCAGGCAGCGGATGCTTCAGCTTGCTACAGCCTTCTTAGAAAGAATTCGACTTGGAAGGCAGTGGGAGTATCGTGTGGATTCAGTGTTCATGTGAAGACTTATCTTCATGGTTCATGAACCAATTATTCTTGCTTAAAAGTTAAACTAGCCCATCATTCCAAGTGTTAGGCTCCTCTTAGGCAGGGACTTAGCTCTTAGCCTTCTTCCTCTTCAAACACATTGCCCTGTTTATAGGCAATGTGATACAAAACCCTTGCATCCTGATATAATAGACCATGTCCTTTGGCATCAGCCTCGACTCTGAATAATGAATTCTGCACCTTAATATCTGTGTAACATGGGGCAAGTTACTTCTTTAAGTCTCAGTTTCTCATCTATAAATTGAGAACAATACATGCCTCATAAAATTGTTGTGGAGAGATGACTGTCAGATGCCTGGCGTGTGCTAGGTACTTGCTTGGTAAATGTTTCCTACCACCCTAAAATTACACAGCAGTGAGAGATTTCTCTTGCCACAGGATGAGGGCTTAAGGAGGCCCTTGGGAAAAAAGCATGTGGAAAATTAACTTACTTATTATTCTGATTACATGGAAGAAACATTGTCTCTTTCAAAGACAGCAGAAAGCTTAGTTCATTCCAAGTCTGAAACCTCTGTTGGCCTGTGCCCGTGGTATGGAAATTCAGTCGCAGGGACCATGTAGAGGGTTTCCCTCCATGCCCTTAGCTGTAGAAGAGCAGTCTGAATGTGTTAGAGATTCAGGGAAGTGGCACGTGCATGGGTGCCCATGATTAATCAGGCAGAGCACAAAGTGGCGTTACCCAAACAAAAACATTAACTCTACTTTCTTTTCTGTCATCAGAAAGATAATGGGAGAAGGATGGTGATAGGAGCATAGTTCTGGCTATTTGAGATCAGTGTGTGAAAACAGGGGAAATAGTGTTCATTGTGATGAGTATATTCTGAATATTGGAAATATTTAATTCTGTGAGGCTAAAATTTCAAAAGAAAGCCCAATTGTCCAAGAAGGTCTTACCCATAGACACGTGGTGTTAAATCTTGCTGACCTGTCTGCAGCCGAACTCTTTGGAGTGGCATGCAGTTTTCTGCCTCCAATCATCACTCCTGAGGTGCCTGCCAGTCTGTACACTGGGCACCATGGAGTCCTTGGCATGTTTGCGTTTCCTGAACTGGGCTCCCAGCCACAGCATTGCATTATCCTCATGCAAACCAGGTAATTTCATTGAAGTCCTCATTACATTAGTGGTTGAGATGGGAAATAATGTGTATCTGAGAACAAAAATCATTACTTATTTTTTAGGCCTTGGATTGCTCATAGTAGTAAAATAAAATCAAGTAATTATGTACTTTTCCAAGTGCTTCATCATGTGAGCCTTTGTATCGTGATAATAAAGCAAGTGCTAGTGAATCTGTAAAATTCTTGCTATATAACTTGTATGAGTGATATTTTTTCCTGTTATGTTTTCAGATCTAATTTAGTTCAGTAGCTATTGGACTTTCCATCATATGCTATGCCTTGAAGGTCCTTCAGCTTTCATTCTTAAATATGTTCAAATTGAATAGCCCTTGTTGACATTCAGAGCCTGTTCGGTTCCAGATACCATGTTATAGGCATGGTGAAAGCTGGGATACAAAGTTTTTTGTTTTTTGTTAAGGGAATTCATATTTGCAAATAATGTTAAAAGCTGAAAATGGAGTTTTAAGAAGTTTGGAAAAATGCTGTCAGAGCTCAAGAGGAAGGAGGGGGTGTTTTTTAGGAGGAGAAATTTGTATGTCGTGAAATAAGAGCTAAGAGGATCCACTAGCGTCCTTTCAGCAGTGAGGCTCTAATACTGTTTTATTTGCTGCCTGTGTTTCCTTTAGGTCATGATTGTTGTGAAACAGTGAAGGTGCAGCTCTGTGCTTCCAAAGAGGGCCTTCCCGTGTTTGTGGTGGCTGAAGAAGACTTTCATTTCGTCCAGGATGAAGCGTATGATGCAGCTCAATTCCTAGCAACCAGTGCTGGAAATCAGCAGGCTTTGAACTTTACCCGTTTTCTTGACCAGTCAGGACCCCCATCTGGGGATGTGAATTCCCTTGATAAGAAGTTGGTGCTGGCATTCAGGCACCTGAAGCTGCCCACGGAGTGGAATGTATTGGGGACAGATCAGAGTTTGCATGGTGAGAATTTATATGATCTACAAACACACTTTAAGTTTGTGATATTTCTACTTTTTTTTTAATGGGGCTACTTTTCTATGGTCATCATATTCAGGTCTTCCACAGAGGCTGCGTAAATCTTAGAATTACTGTAGGAAAGTGGCCTCAATGGCATCTCTTCTAGGTTCTTCAATTGAGCTGTTAAGCATGTTGTTGCAGCGAAATGACCCTAGGGATTACCCAAGGAGAGTGGCACGTCACCTTCCTGTGGGTCTGGATTTCAGATTTGATCTCTCAAGTGTAGAAAGTGACATGCTCTTCATGAGGAGAGTAGCAGAGTTACTTTTTGGTGTTTAATGATCAAAGACATGGTTTTCATTATTGTATTCTGAAGTTCTCTAAAGATAGCCTGGAAGTGAAGGAGAGGAAAGATTGGGCAGTGAGTGGGAGGAGCATGAGAACAGGGTGTGCTCTGAGAAACCACACACTTCCTTAACCAGGTTAGTGTCACTCTTACTGACTTTATCTGTTGGCCCTCCCTATGAGAGTTCACTGAAGAAAGGACTTTTTGTTTGTTTTTTGTTTTTTTTTGAGAACGGGCTTTCACTCTTGTAGTCCAGGCTGGAGTGCAGTGGCATGATCTCGGCTCACTGCAGCCTCCACCTCCTGGGTTCAGGTGATTCTGCTGCCTCAGCCTCCCAAATAGCTGGGATTACAGGCATGTACCACCATGCCTAGCAAATTTTTTTTTTTTTTTAATTAGAGACAGGGTTTCACCGTGTTAGTCAGGCTGGTCTCGAACTCCTGACCTCAGGTAATCTACCCACCTCGGCCTCCCAAAGTGCTGGGATTATAGGCATGAGCCACTGCGCCCGGCCAGAACTCCACTTTTTCAAAAATATTTACATAGTAAGTCCTCTTACTCAAACAAGGGTTTTCCCACATAATTCTAGTAGCCAATGACATCTACTTGATGTCATAATTGTATAGATATTTTTTAATGAAACATAATGTGTACCTGGAGTTCAATAAGTAACATCCAGTTTCCCTTCTGAGTTCAAGTCCAATTGAACGATTTGGGAGTCCTGAGATAGAAACCAAAATGTTTATTACTGATGAAATCTAGATTGGAAGCCTGATGTTAGAGCTCCTGCCAGAAGGGTCTGCTTGTACTTTCTATGTCTTCAATGAAAGAGCTGGTCAGTCACACCATTGCCCTGTAGAGTCCACCCAGCCTTGAGTATTGAATTATTTTGGGTAAGCAGACCACAAGTCACTCTCCCCACAGGTGAGCAGTTCCTGAGGAGAAATACCCAGAGGGGCCTGAGCCATAGCATAGTTAGTTTCTACACTCAGATGAATTTTGTCTTCTTCCATGGAAGAATGGTAAAGAGGTCTTTGCCAGCTTTGATTCTCTTAAATCTACACTAAATTTAACAGTTAAACCTGTGGTCAGCCGTCAGAACGGTGTCCCATACTGTCAGGTGCATACTGTCAGATTCTACCTGGATAGTCCTGCCCAGGTAAAACCTGAAAGGAAGTATCAAATCAAGGAAGAAAGGATTTATCCTTTTCTTCTTCTTTTTTTAAGTATAGTGTCCAAGAAACTTCTGTCTTGCTAATATTTAGAGATCAGAATATTTGACATTCTGAAAAGGCACTCATGCCTTATATAAACCTGGTGATGGGCCTTAATACCTCTAGCTCCTCCTATTTCTGTATTGATACAGGAATGTTTATTCTGGCTGCCTTTCACAAATCAGTGTCAAGATAGTACTGCATTAGTTATTTGTGGGGCTTATGGTGTTTTATGGTTTTGTTTTGTCTTGTTTAAAGAGGGGCCCAGGAGTTGGATAGTTTTATGTTGCCATGATTAAAAACAACTATTAGAAAAAGCAAACATCTGAAACTTTGGACATATCACTTCCTCTTTCTCTCTCTTTTTTTTTTTTTTTTTTGAGATAGAGTCTTGCTCTGTCGCCCAGGCTGGAGTGCAATGGTGCAATCTCGGCTCACTGCAACCTCCATCTCCTGGGTTGAAGCGATTCTCCTGCCTTAGCCTCCCAAGTAGCTGGGAATACAGGCACATGCCACCACACCCTGCTGCTTTTTTGTGTGTTTTAGTAGAGACGGGGTTTCACCATGTTGCCCAGGCTGGTCTTGAACTCCTGAGCTCAGGCAATCCACCCGCCTCAGCCTCCCAAAGTGCTAGGATTACAGGCGTGAGCCACTGTGCCCGGCCACTTCCTCTCTTTGGGCCTTAACTTCCTTGTCTTTAATAGGAGGGAATTGGCCAGCTTTAATTTTTTTTTGTACTGTCAGTGTACTGGTAAATTTTCTGTTGCACAAAATTGCTCAAGCAGTGCTAACAAAGGCCAAACCAAATTTGAACACTTGAGGAAGGAAATACATATTAAAACCACAATGAGATATCATTACACATTTATCATAATGGCTAAGATGAAGAATACCAAGTGCTGGCAAAGATGAAGAACATATCATATGTTGCTTGTAGGAATGCAAAATGTATAACCACTCTAGAAATATTTGGCAGTTTCTTGTAAAGTTAAACATACACTTAGCGTATGACCCAGTAATCCCACTTTTGGGTGTTTATCCTAGAGAAATGAAAATCTGTAGTCACCAAAAAGTCTGTGCACGGACGTGCTCATAGTAATGTTATTCATAATCTTCAAAAACTGGAAATAACCCAGATTTCCCTCACTGAGTGAATACAGAAGCAAACTATAATATATCCATACAGTGGAATACTACTCAGCAATAAAAAGAAGCAAACTGTTGACATGTGCAACAACTTGGATGTGTTTTAAATGCATTATGCGGGAAAATGAAGTCAGTTTCCAAAGGTTCCATACTATGTGATTCTATTTATATGATATTCTGGAAGATGCAAAATTATAGAAAAAGAGAACAGATGAGTAGTTGCTAGGGGCTGGGAGTGGGGGAAGTCTGACTGGAAAGAGGTATCATGAGGGAATTCTTTGGGTTGTTGGAGTTGTTTTGTCTTGTTCGTGGTGGTGGCTGTAAGAATCTATGCATGTGTTAAAACTCATAGGAGTGTACATCCCCTAAAGGTGAATTTTATTGTACATATATTTAAAATAATAAAATAACAA
>ETS1	chr9	140007812	140008480	-
CGCTACTACGGGAAGTCGCTGCCGTTCGGTGCGCAGTCCACGCAGCGCGGGCACACGGAGCTGCTGACGGTGGAGCAGGCCCTGGCCGACTTCGCAGAGCTGCTCCGCGCGCTACGACGCGACCTCGGGGCCCAGGATGCCCCCGCCATCGCCTTCGGTGGAAGGTGGGCGCCTCCCCCGGCCTCCGCACCCCCTCCCTCCCCTGCCCCGACCCAGCGCCCCCAGCCCTTCTCCCCACTCCCCTCTGACTCCCACCGCTGCCTTTTCGTAAGGCCTCAGGCAGTGGTTCCAGGCTTAGTGTTGCCTCCCCCAGGAAGCCCTCCCACCTGTCCTCCCAGCCACCTGCTCAGCTTGGATGTGCGGCCACACTAGCGGCCTTTCCCAGTGAGAGCTGCACCCGCACCTGGCCCAGGGTTGGAATTTGTGGGTCTCAGAAGTGTCGTCCTCCTTGTGGCACCTGTGGGCCCCTGAGGAGGAAAAGAGGAAATGGGGTGTTGGGGGCAGCAGCCCTAACCCTGTGTCCCTCACCCAGTTATGGGGGGATGCTCAGTGCCTACCTGAGGATGAAGTATCCCCACCTGGTGGCGGGGGCGCTGGCGGCCAGCGCGCCCGTTCTAGCTGTGGCAGGCCTCGGCGACTCCAACCAGTTCTTCCGGGACGTCACGGCG
>PHF8	chr2	231940224	232018380	+
TGACTCGATGGAAACAGAAGAAAAGACAAGCAGTGCATTTGTAGGAAAGACACCAGAAGCCGTGAGTGTGCTTTTTTTTTTTCCTTTGAGACAGGGTCCTGATCTGTCACCCAGGCTAGAACGCAGTGGCGCGGTCTCGGCTCACTACAACCTCTGCCTCCCAGGCTCAAGCTTTCCTCCCACCTTAGCCTCCCAAGTAAATGGCTGGGATTGCAGGCATGTACCACCACGCCTGGCTAAGTTTTGTATTTTTTGTAGAGACAGGGTTCGCTGTGTTGCCCAGGCTGGTCATGAACTCCTGAGCTCAAGCAATCCGTTTGCCTTGGCCTCCCAGAGTGCTGGGATTACAGGCATGAGCCACCGAGCCAAGCCACCATGCCCAGCGAGTGTGCTTTTTGAAGTTGAGATTGTTACTTAATAAATATTTCCACAGGATATTGTAAATTCTTTCAAGTATATATTCTATACATGCTTTTATTAAAGTTTACTGTTAAGTTTGATACCAAAGTCATTTTATAAAAATGAATTTTCTGTAAAGATTAAAGTTTTAAAAATTGATCCGAAGAAAACATTTAGAAGAAATCAAATCCTTAGATCCTTACTTCAGGCAGAAGTTATTTCTGTCTGAAATAACTTCAAATTACCTATCACAGGGTGAAAAAAAGGTATGGTCTCTAGCAAATGGCAACATATATGGGAGGGAGGCTAATTGTTTTTGTTGTTTTTAATGTTTGCAGCGTATTGGAAGGGTAGGGTAAATATTACAACAGTGGTCTGTTGGACTTTTGGTTCCTGATGCTCAGGTGTGTAAACTTCAGCTGTTCTTCACCTGGTTGGAAAGTTGTGTTGGTGGCATGGTAGTTTATAAGATCAAGGCTGGGCACTGTGGTTCATGCATGTAATCCCAGCACTTTGGGAGGCCAAGGTGGGTGGATCACCTGAGGTCAGGAGTTCGAAACTAGCCTGGCCAACATGGCAAAACCCCGTCTCTACTAAAAATACAAAAATTAGCTGAGCGTGGTGGCACACGCCTTTAATCCCAGGTACTCGGGAGAATTGCTTGAGCTTGGGAAGTGGAGGTTGCAGTGAGCCAAGATTGCACCACTGCACCCCAGCTGGGGCAACAGAGAGAAACTCTGCCTCAAAAAAAAAAAATCATATATATATGTTGATTAAAGGTATTTTCAGTTTTCTCAGTTTCAAGTAGGAAGTTTCTCAATTAAAATATAAATTGACTCATTTAATAAAAAGTAATTTTCCTGCGTGTTATCAGTAATTATTCTTTCCCAGTTTTTAAAAAATATTTAAATATTTTACATCGAAAGCTAGCTGGGGATGAATTGTATTCTTCCATCAAGCTAGTATCATATCTCAGTAGCATCTAATAAAGAAAGAAATAAATTATCCTTTCTCTTAAAATGGACTGAATTTCACTGGTTTAGGACTGATGAAATAAAATTGGGTTACTGGATTATAGTAATACTGTTTATGAGTTTTCATTTTTTTTTTGTTTGTTTTGGCAGAGTCCAGAGCCTAAGGACCAGACTTTGAAAATGATTAAAATTTTAAGTGGTGAAATGGCTATTGAGTTACATCTGCAGTTCTTAATACGAAACAATAATACAGACCTCATGATTCTAAAAAACACAAAGGTAAGAAATTCATCAATAATAGAGGATTTTAAAAAATATTTAGTTCTTTGTTGCATATAAGTAATTATATTTATTTCTTGTTGGATACTTTCTTTATTTTATTTCCAATTAAGGAAAAAGTATTTAAGTTTTGAAAAAATAGCAATCAATTATCCTCTTGGAGTTGTTGGAAAGGAAGAAAATGAGCAATGATTGAGCTCTTGTTTTTATGCTTATCTCTTATTGGGGAGCTTAGTTAACTCATTTTTCATTTTTAATGTATACATGGAGCAGTTAGACAAATAGCACAATCAGAATATTAAGATAGGCTCTTGAGCCGCTTGCTTCAGCCTGCTCCAAACTCTGTGGAGTGTACTTTCATTTCAATAAATCTGTGTTTTTCTTTTATTACAAAAAAAAAAGAATATAGGTTTTGTGTCTGTATTTCCCATTGAACTATGATCTCCTTGAGAGCAGCGATTCTTACCTTGTTGCAGTGTTTGTTGAGATATTGCTCTTAACAGTTATTAATACTGATTTTAATTTTTTAGCAAGTAATATATTTGATTCAAAATATTTTAATATAAAAAGATATATAACATGAAAAATCTTCCTTCTCGCTCTCTTATTTATCCAGTACCCCTTCGCAAAGTCATTTTTTTATAGCCATATATTATTGAATGATTAAACAGTTGTTTGATTAAAGCATGTGTAATAATGCTCTTTGAAACTTTTAATACAATTTTTGCAAATGGCAAAAAATATGGAGAATCATATAGTCTCCATTCATGACAATTTAAAGCTAGTCTTTGTAATATAGTCTCATTAAAAATAAACAAAATTTGACCAGGCACGATGGCTTACGCCTATAATCCCAGCACTCTGGGAGGCCGAGGCAGGCGGATCACCTGAGGTCAGGAGTTCAAGACCAGCTTGGCCAACATGGTGAAACCCCGTCTCTACTTAAAATACAAAAATTAGCCGGGCATGGTGGTACATACCTGTAATCCCAGCTACTCGCGAGACTGAGGCAGGAGAATCGCTTGAACCCAGGAGGTGGAGGCTGCAGTGAGCCGAGATCGTACCACTGCACTCCAGCCTGGGCAACCAAGCAACACTCTGTCTCAAAAACCAAAAATAAACAAAATTATCTGGTAACTGTCAGAGGTGCAGCACTGCTCCTCAGGTTATCTCAACACCTTGGAGACCTTGGGCAAGATGGAGAAGAGAAAAAGCAAGTTTAATTAAACCAAAGAATAGAAAATCTGCTGTCCAAATTCCCCACTTAAAATCTGTTGTTGAGCTCTGTTAAAACTGCAAATAAAACTTTGACTTGCTTGTTTGTATAAACTAGCTATTTAGTCTTTATAAAAGAAATACCCAAGATCCATATTTTAAATCTCAGTTCAGTTTGTTCATGCTTTTACCACAAAATAGGACCTCTGACTGTGTGTGTGAGGGTGTGCATATATGAATACTTTGCCAGTGATGAAACAATTCTGTATTTGTTGTTGCAGGATGCAGTACGGAATTCTGTATGTCATACTGCAACCGTTATAGCAAACTCTTTTATGCACTGTGGGACAACCAGTGACCAGTTTCTTAGGTAAATATGCTTGTTGATTTTCACTTTGGTTCAAAATCTTTTTCTTTTTTTTTTTTTTTTTTTTTTTTGTGCAGTCTTACTCTGTGGCCCAGGCCGGAGGGCAGTGATGCGATCTCGGCTCACTGCAACTTCCATCTCCTGGGTTCAGGCGATTCTCCTGCCTCAGCCTCCCAAGTAGCTGGGATTACAGGCGCACGCCACTATGCCTGGCTAATTTTTATATTTTTAGTAGAGACAGGCTTTTGCCATGTTGGCCAGGCTGGTCTTGAACTCCTGACTTCAGGTGATCTGCCCACCTCGGCCTCCCAAAGTGCCAGGATTACAGACGTGAGCCACCGCACCCGGCCTAAAATCCTTTTTAACAGACACTGTGTTAACATTGTTGTAGAGATGTTGAGGACTTTCCTTGTTAACCAGTCCTTAATTCTAAATTATATTTTTGCTATTTTATGTATTTTTTGTTGTGTATTTCTACTTGTTTTAAGGTAAAATTAATTCCTTTTATTACTTGGCTTGATTATAGGCTCTTGAAGGAAATATATTAAGCTCTAAAATTTTATATAATTTTGTTTTTATTTATAGTAGAATTACGTATCGTGCATTTTAAAAATCCTTAAAATACTAAGAACAACTTAAGAGTTAAAATAGAATCAGTAGTAACTTGAGATCCACAAAGTAATTTGGAAGGGTTCAAGGTAAAATTTTAATGCTTTTAACCTTAGAGTTAAAAAGCTTTAAGGAATTCATTTGTTTTAACACTAATTAAAATACATCATCTTTTTTTACAGAGATAATTTGGAATGGTTAGCCAGAGCCACTAACTGGGCAAAATTTACTGCTACAGCCAGTTTGGGTGTAATTCATAAGGTAATATATATTGGTCAGTGTATACAGGCATCAGAAAAGAAGTAATTTTTCTGGGGTTAAGAAAAAATAACAGTTTATTATAATTCATTAACAAGTACACTTTGTTAAGTCAGATAAGTCATTTTGTGGAGAAGGCTAAAGTAAATAAGATACTGAAGTATTTATATGTGTGTTTGTTTTTAATAAAAAGTGGAAATTTGTTTCTATAAAGACTGTGTAAGCCATTGAAAGGATAAATTGAAATGTTATTTGCATAGTCTGAGATGGATTTGGGCAAATGTTATAAAACAAAGGGAAAAAATTGAAGCATTTGTGATTTTTTTTTTTTCTAACCAGAGTGTAACTGGGTCTCTTTAAAGGCTTGTCCTCTTGTTTGAGTTATACAATTATATGAGAGAGAGCCCCACTACCTCCTTCTCTCTTAGCAAGTGAACATTCTGGGGAAAAGGCAGTAATCATAGAAAACATTGTCTTTTTTCTTCTTACTTTCTCTTTTTGATGTCTTTGTTATGACTTACCTTTACAGGGTCATGAAAAAGAAGCATTACAGTTAATGGCAACATACCTTCCCAAGGATACTTCTCCAGGATCAGCCTATCAGGAAGGTGGAGGTCTCTATGCACTAGGTCTTATTCATGCCAATCATGGTGGTGATATAATTGACTATCTGCTTAATCAGCTTAAGAACGCCAGCAATGATGTAAGTATTAAAATGGAAAACTAAATTTCCAAAACTCAAGAATCCAGGATAACATATTTGCCACATTATTTTAGTGACTGGAGATTTTGTAGAATTTGCGAATACCCAAAACAACTGTCATCTTGGATTTTTTTTTTTTAGGTAATTTCATTTCCTTCTTGATAAGCTAAAATTGTGTTTCTCACTCCTTTAAACCCTGCGTGTATTTGTAAAACATGTTGTTTTCCCACACTTTCATCTTAAAATGTTACAACTACAAGTGACCTTAGTTATCATCTAGTCTAGGCCCTAACATTTTACTGGAAATTAAGGCCTAAAGAAGTTGCAGTCTCTCAGAAGTTAGAATCCTTGCTTGTTTTGATCTTTGATAATTGTTTAAAATGTAAATCTTTTGGAAAAGCTTACTAAGTAGCCCTGTTCTTATTTTAAGGAACCTTAAAATGTAATTTTACACTAACTTCTATATTGGAGTGAGGGCCATCAGGAGAGTAGTTAAGTGAGCCAGAAAACCTTGCCCTCATGCATAAGTGAAAAGATTGAAGCCAGGGCTGGGCACGGTGGCTCACGCCTGTAATTCCAGCACTTTGGAAGGCCGAGGCGGGTGGATCACCTGAAGTGAGGAGTTTGAGACCAGCCTGGCCAACATGGTGAAACCCCATCTCTACTAAAAATACAAAAAATTAGCCGGGCATGGTGGTGGGCACCTGTAATCCCAGCTACTCTGGAGGCTGAGGCAGGAGAATCACTTGAACCCGGGAGGCAGAGGTTGCAGTGAGGCCAAGATGGTGCCACTGCACTCCAGCCTGGGCGACAAGACAGAAACTCTGTCTAAAAAAAAAAAAAAAAAAAAAAGATTGAAGCCAATAGGATGATGTCTCAATTAATAAGCCCCTTAGCCACAAATCGTGTGTGCAGGTACACACATTTTTACCTTATTTCCCCTGGTCTCAGGTAAAAACTTTCTTATCAGATAGGGTTTATGGTTACAAAAAAACAAAACAAAACAAAACAAAAACAGCAATAGACAGCATTAAAAACCATTTCTAACTAACTTGAATAAGAAGTTTATTGGAAATAGCTTATATAATTAATAGAAAGGCTGATGAACTAGTTCTCACAAAGGTTAAAGAGCCAGAGCAACACCACAGATGCTAGATAACAGGAACTAATGAAATAGCCTTTTCAGGACCCTACCTTCAGGATGAATGAACTTGAAACATTTTTGGCCATTGGGTTATTCCACTTAAAGATGAAAATCGCAAAGAAGGAGCATTGTATTGCTCTGGCTTGGGTCACACTTTGGCTAGGGGAAGGTGGGAGATTCTTAAATGACAGTCCCACCAGGACTCTAACCAGTGGGGAGGAGTATTACCAAAGGAATGTTGGGATGCTGTCACTAATAGAAGCATGCTGTGCATTCAGAAATGACAGATGACCACTAAAGTTTCCTCTTTCAAATGTGTATATTTCAGAGGTACTCTGACCTCATTTTCAACCACTTTCTTCACAACCATGTTCCATTAGATACCTTTTTCTCCTCTGTCTTTAGCCTCTCACTCTGTACTGCCTCCTTTCCCTCAACCCATGAACATACTCTCATCTATCCTAAACAAAATTCTTTTCTTGACATCTCCCTCTTAGTTGTTCAGTCTTTTTCCTCCCCTTCTCATGTAAACCTACTGAAAGAGAGTTGTCCTCTCTGCCCACTTTGTTTTCTCACGTTCATTTCACAACTCACTATTTTTAATTTATTATCATTATTTTTTGAGACAGTTTCTTGCTGTGCTACCCAGGCTGGAGTGCAGTGGCACAATGATGGCTCACTGCAGCTTCAGCTTCCTGGGCTCAGGCCGTTCTCCCACCTCAGCCTCCCGAGTAGCTGGGATCACAGGCATGCACCACCACGCCCAGCTAATTTATGTTTATTTTTTTGTACAGACCGAGTCTCCCTATGTTGCCCAGGCTGGTCTCAAACTTCTGGGCTCAAGTGATCTTCCCACCTCAGCCTCCTAAAGTGCCGGGATTACAAGCATGAGCCACCAGTCCAGCCTCAGCTCACTATTTTTTGGCATCAGCAAATATCATTCTATTAAAAATGAAATTGCTGGGCTGGACACGGTGGCTCACACCTATAATCCCAGAACTTTGGGAGGCCAAGGTGGGTGGATCACCTGAGGTCAGGAAGTTACAGACCAGCCTGGCCAACATGATGAAACCCCATCTCTACTAAAAATACAAAAATTAGGCAGGCGTGGTGGCAGCCACCTGTAATCCCAGCTACTTGAGAGGCTAAGGCAGGAGAATCACTTGAACCCAGGAGGTGGAGTTTGCAGTGAGCCCAGATCACGCCATTGCACTCCAGCCTGGGCGACAAGAGCGAAACTACGTCTGAAACAAAAACTGCAATTGCTGAGTTTATCACTGACCTTTTGATTATCACATCCTTTGATCATTCTTACTGAGCCAACCTCTGCATATTTAATGTGAAACTGTATTTTGAAATTAGAATAAAAACTTGTATGTTAAGTACAGTGTACCAAATCAATGGAATCTATGTTTTTTCCTTAGATCGTTAGACACGGTGGCAGTCTGGGCCTTGGTTTGGCAGCCATGGGAACTGCACGTCAAGATGTTTATGATTTGCTAAAAACAAACCTTTATCAGGATGATGCAGTAACAGGTAAGCATTTCTTTCTAAAGCTAACAAGCTTAAGTATTAATTAATGTAAATGTAATTACATTAGTTTCTACCTATATTTTGTAGCCTCTTAAAATTCCGATGGATTTCTCTAGTTGAAGAGGAAGTGAATTTTGCTCCATTTGTCAAAGTTATCTTTTAAAACAAGTTTTGTGATATATAGGCTTTCTAAAATGGTATATCCTGTGTGTCCACTTTCATAACTGACTTTTGCAAACAGGAATTTATTAGGGTGATCTGCTTACTCCATACTGCTTGGCGATAATATAGAAAAAATGTTATCTAAATGTCTCCTTTGAAATCACTGTAGGATTTGATGGTACATTCTGTCAAAGTTTAAAAGGAAAACAACCCTAAATATGAATGTGCGAACCCTAAATGTATGAATGTGCTTCCACATAAAGTATCCTTTTTACCAGGTGGTTTAAAAAAATGCTATCAGAAGCTAATGATTTTTTTGATAGTTTATGCAAAAAGAGTGCTACTTTCAGTTGGATGTTTTACTGACTTTAAAAACATAACTCTCTGTTAACATTTTACTCGTTACTTGCCAGGGGAAGCAGCTGGCCTGGCCCTAGGTTTGGTTATGTTGGGCTCTAAAAATGCTCAGGCTATTGAGGACATGGTTGGTTATGCACAAGAAACTCAACATGAGAAGATTCTGCGTGGTCTTGCAGTTGGCATAGCTTTAGTAATGTATGGGAGGATGGAAGAGGCTGATGCTCTCATTGAATCTCTCTGTCGTGACAAGGTGAGATCACATACGTCCCTCACTGTCCATTTATCTCCAGCATGTAAAAAACACTTAACTTCACTGGAAATTAACTCTGTTCCCATCAGAACATGTAGGTACACTTATTCATAAAACTTCTGGCAATGTATATGAAGCCTAATAGAATTTAAGAAATAAAAGCACTGATTAGAAAAGGTACATGGGAGTAATTTGAGGATTTTAAATTTTGCTATAGCTTCAGATCGGTGATACTCATAAGCAGATTCAGCATAGTTCTTTAGGAATTCACGAGTTGATTTCTTTTAGAAATAATAATTTTTGGGCCAGGCGTGGTGGCTCACGCCTGTAATCCTAGCATTTTGGGAGGCCGAGGCAGGTGGATCACTTGAGGTCAGGAGTTCAAAACTAGCCTGGCCAACATGGTGAAACCCTGTCTCTGCTAAACGTAGAAAAAAAATTAGCCAGGCTTGGTGGCGGACACCTGTAATCCCAGCTACTTGGGAGCCTGAGGCATGAGAATTGCTTGAGCCTGGGAGACAGAGGTTATAGTGAGCAGGGATTGAACCACTGCACTCCAGCCTGGGTGACAGAGCAAGACTCCATCTCAAAAATATATATATATATATTTTTGGAATGATTTGATAGTCATTTAATAAGATACAAAGTTTACTTCATTATTCTTTTATCAGAAAACAGTACCAATCTCTATACTTGTTTATTTGGGTGAGGTTTTTTTTCCATTGCCTTTTGTTTAGTTTTTATAATGGTGTTGTATATGGTGGGTAGTTAGTGGCAGGTAATACTGTCCTCTATAATCAATAAGAACCACTGCTATAGTTTATTGATAAAATTATTAATTAATTTGTTCAGTTACCAGGCTCCATCTTTCTTCCACTCAGCACTCAGTACCCAGGAATTTAAATAAGGTAAAAATGTAGAATTAGAAGCCAACTTCCTTGCTTGATTGTTAAAAGGAAGTGGACTGCCATAGGAGTGGCTGTTGCTGTTGACTTGACTTTATACTTCCTAAAAAGTATGAAGCAGGGCAGGCATATTGCATAGCGTATTGGGAATTAAGAGCAGCTACCTCCTTCTGTATTTATGTGTTTTATTGCCCCATTTATTTCAAAAACTACCAACCACAAAAGAGTTATTGAGCTCATCATTTCCTATCTGAGACCAGCTTACTTGGTGGATGCCACTATGCCTATTAGACTGTAGAAGTTAACTGTTTGAAATAAGTTGATGATTAATGTTAAATTATTTTTCTTAGGACCCAATTCTTCGAAGGTCTGGAATGTATACTGTAGCCATGGCTTATTGTGGCTCTGGTAACAACAAAGCAATTCGACGCCTGCTACATGTTGCTGTAAGTACTCTGACCTTTCTTGGGAATGGGGTGGACGGAAAAGCTTGCAGATGGACAATAAGTGTCTAGGTGACTCCAGCATCCACAGCGCATGACCACCACCAGTGGTCTTAGGTTGTGATTCTCATTTACTGGACCCAACAGGCCATAACCTAGCACTAGATTCACTTAGCTTTTCAGAAGGATATGGGATGGGATAACAGTCCCATATAAATGGAAGTCCTTAAAGCCATTCAGGTGCAACTTCTAAAATCCTACTGCAAGGAGCACCCTCATTTGTAAGGGATAAGACCTTGTGAGTATGTGTGGCCACCCTAGGATAGAGAAATTCAGTGAAGAACAGGAACCATTTATTTCTTTTTACAGCCGGTAGAGTTAGCTTCCACATACCCCTAATGGGTGCAGTGGCTCATGCCTGTAATCCCAGCTACTCTGGAAAGTGAAGTGGACAGTGAGCTATAATTATGCCACCGCACTCTAGCCTGTGCGACAGGGCAAGACCCTATCTCTAAAAAACAAGCAAACAATCCCCCACCCCCACACCCCGGGACCCCTAAGGAACATGATCTATTACAAGAGATGCACTGCACAGGAAAGCCAATGCACATGTTTTCCAAAAGGCTTTCCACTCATAGTTCTCCTAATCCAAATGTAGTTATCAGCAATAAGTAATATTGCCTGGTCACACAGTGGACATTCCACGTGTCTTAATAGGTTTTTATCATCGTGGTGCTGGGAAAAGGTAAACCAAGGGTACCTTTCTATGCAGAAAGACTTAGAACTATTGTTAACTCCTTTTTCCCAGAGATAATATTTTCCACAGTATTTATTAATAATTAATAAATAATTTTTTTAGCAGTGCAGTATGTTCTAAATGTTCATATTTTGCAAAAGCCATAATGCAGCTGAAATAGTCTTTTTCTTTTTTTTTTTTTAGCGACTTTGAGACAGGGTTTCGCTCTATCATCCAGGCTGGAGCGCAGTAGCACAATCACAGCTCATTGCAGCCTCAAACTACTGGGCTCAAGTGATCCTCCTCCTACCTCAGCTTCCCATGTAGCTAGAACTACAGGCACACACCACCGTGCCTGCCTAATTTTTTAACTTTTTGTGTAGACAGGGTCTCGCTGTGTTGCCTAGGCAGATCTCGAACTCCTGGGCTCAAGCAATCCTCCTGTTTTGGCCTCTCAAAAGTGCTAGGATTACAGGTGTGAGCCACTGTGTCTGGCCAGTTGAAATGGTCTTAAGAAGTAGCCCTGGGGCCGGGCATGGTGGCGTACACCAGTAATCCCAGCACTTTGGGAGGCAGTGGTGGGCAGATCACCTCTGGTCAGGAGTTTAAGACTAGCATGTCCAACGTGGTGAAACCCCATCTCCACAAAAAATAGAAAAATTAGCTGGGCATGGTGGCACACGCCTGTAGTCCCAGCTACTTGGGAGCCTGCAGCAGGAGAAACACTTGAACCCGGGAGGCAGAGGTTGCAGTGAGCCAAGATTGTGCCACTGCACTCCAGCCTGGGTGACAGAGTGAGACTCTGTCTTAAAAAGAAAAAGAGAGAGAAAAGTAACCCTGAATCTTAAACTTTGTCAAGCTGTGAAGACTTCTAAGCCCCTGAATTGAAATTTTTCAATAACTTTTTCTAAACTGGGGACAGAAATTTATTCTTCAAAAATACATGTGGCCAGGTGCAGTGGCTTATGCCTGTAATCCCAGCACTTTGTGAGGCCAAGGTGGGAGGATCTCCTGAGCCCCAGAAGTTTGAGACCAGACTGGGCAACATAGGGAGACCCTGTCTCTATAAAAATAAAAATAAAAATACATGTGTCTATTTTTTGAATGTATTCATTTATTGTATATGTTTAGAGGTGTGCAACATAATGTTTTGATATACCTATCAGTAGTGAGGTATACACTCACTGTTGAATGATGCTGACCTCTCATGTCAGTTTGGTCTAGTGGTAGACTACATAGTATAATATAATCTTAAACTTTTCCCCCTAGGTAAGTGATGTTAATGATGATGTCAGGAGGGCAGCAGTAGAATCACTTGGGTTCATTCTATTCAGGTAATAACTTCAAACTTCTTATTCTATTTATATTTCATTTTTTTTGGAAATGTAGTAGTCACTACCGAAACTACCAAACAGTTTAGTCACTAAACAAAAACTAAATACCTGAGGAGTATATCTGGGTTCAGAGTGAGGACCATTTAATAGCGAGATTAGTACTGTTCATCTGAAAAAGAACAAAGCATATCATGGGATTCTGAGAACCTCTTTTAGAAGTAGTTATTTCTGTTCATTTTTTGGTAGCATTCTGCTTATTCATTTAACTTTTTAAATCCAAATAACACATCCAGTACTCCTCTTCTTGTATATTGGTAGTTCAAATGGATATTATCTCTTACACAGGTTTGTAAAGTTTTTGAAGGGCTTTAATGAAAGTGAAAGGTAATAGGTTTTGTTTAAATGCCAGAGTGAAAATTTTTAAAGATTATCTTTTACTTATAGTCATGGAGATGTCCTTGGCAGTATGATATAGTTGTGTTTAAGAAGTCATACTCTTGGCTGGGCGCGGTAGCTCATGCCTGTAATCCCAGCACTTTGGGAGGCCGAGGAAGGCGGATCACGAAGTCAGGAGTTCGAGATCACCCTGACTAACACGGTGAAACCCTGTCTCTACTAAAAATACAAAAAATTAGCCACGTGTGGTGGCACGCACCTGTAATCTCAGCTACTCGGGAGGCTGAGGCAGGAGAATCGCTTGAATCTGGGAGGCAGAAGTTGCAGTGAGCCGAGATCGCGCCACTGCACTCCAGCCTGGGGTGACAGAGTGAGACTCCCTCTCAAAAAAAAAAAAAGAAGTCACACTCTAAACCCATCTGCCTGGGTTGACTCCTGACTCAGCTTCTTACTAGCTGAATGACTTTCAGCAAGTTGCTCAACCTCTTTGCGCCTCAGTTTCCTTGTCTTTAAAATGAGTATAATCATAATACCCATCTGAGAAGATGTTTTTGACAAGTGAATTAATATATATATGCAATGCCCTTAGAGTGGTGTCTGGTACTAGTAAGAACTAAGTGTGTATTAATAATGGTAATTGTAGTAGTTGTAGTTGTGGAGTTGGTGGTAGTATTAATAGATGTAATAGTAGTTCTTCCAGTAATTCATTACTGTCTACTTAGATTCAATCTCAGACATCAGTGTTTCTCTTAGCTAAGATACAAGCATACCTTGTTTTACTGCACTTTGCTTTATTAAGCTTTGCAGATACTGCATTTGTTTAAAAATTGAAGGTTTGTGACAAGCCTGCATCAAGCAAGTCTACCAAAACCATTTTTCTAACAATGTGTGCTCATTTCATTTCTCTGTGTCACATTTTGGTAATCCTCACAATATTCCAGACTTTTTCGTTATTTTATCTGTTATGGTAATCTGTCATCAGTGATTTTTGATGTTACCATCGTAGTTGTTTTGGGACACCACGAACCACACCCATGTAAAACAGCAAACTCAATCAATAAATGTGTGTTCTGACTGCTCCACACACCGATCATTCCTCCATCTCTCTCCCTCTTCTTGGGACTCCCTATTCCCTGAGACACAATAATATTGAAATTAGGCCAGTTAATAACCCTACATGGCCTCTGAGTGCTTAAGTGAAAGAGAGAGTCCCACATTTCTCACTTTAAATCAAAAACTAGAAATGATAAAGCTTAGTGAGGAAGACATGTCGAAAGCCAAGATAGACCAAAGGTAGGCCTCTTGCATCACAGATAGCCAAGTTGTGAATGCAAAGAAAAAGTTCTTGGAGAAAATTAACAGTGCTACTCCAGTGGACACGCAAATGATAAGGAAGTGCAACAGCCTTATTGCTGATAAGGAAAAAGTTGTAGTGCTCCGGAGAGAAGATCAAAGCAGCCACAACCTTCCCTTAAGCCAAAGCCCAATACAGAGCAAGACGTTAACTCTTCAGTTCTGGAAAGGCTGAGAGAGGTGAGGAAGCTGCAGAAGAAAAGCTTGAAGCTAGCAGAGAGCTTGGTTCATGAAGTTTGGGGAAAGAAGCTGTCTCCATAACATGGAGGTGCAAGGAGAGGCAACAAGTGCTGATGCAGAAGCTGCAGCAAGTTACCCAGAAGATCTAGCTAAGATCATTGATGAAGGTGGCTATCCTAAACAACAGATTTTCCATGTAGACAGAATAGCCTTCTATTTGAAGAAGATGCCATCTAGGACTTTCATAGCCTAGAGAGGAGAAGTCAATTCCTGGTTTCACAGCTTCAGAGGACAGGCTGTTCTTGTCAGAAGCTAATGCAGTGGGTGACTTTAAGTTGAAGCCAATGCTCTTGTATCATTCTGAAAATGCTGGGGCCCTTAAGAATTATGCTAAAGCTGTTCTACGTGTTCTAGAAATGAAACAACAAAGCCTGGATGACAGCATGTATTAGTCAGGGTTCCCTAGAGGGACAGAATTAATAGGATATATATATATATATATATGGGAGTTTATTAAGTATTAACTTAAACAATCACAAGGTCCCACAATAGGCTGTCTGCAAGCTTAAGGAGCAAGGAGAGCCAGTTTGAGTCTCAAAACTGAAGAACTTGGAGTCCAATGTTTGAAGGCAGGAAGCATCCAGCACAGGAGAAGGATGTAGGCTGGAGGCTAATCCAGTCTCTCCTTTTCACGTTTTTCTGCCTGCTTTATATTCCCTGAGAGCTGATTAGATTATGCCCACTCAGATTAAGGGTGGATCTGCCTTCCCCAGCCCACTGACTCCAATGTTAATCTCCTTTGGCAGCGCCCTCACAGACATACCCAGGATCAATACTTTTCATCCTTCAATCCAGTCAAGTTGACACTCAGTATTAACCATCACACAGCACATCTGTTTATGTGGTATGCTAAATATTTGAAGCCCACTGTTGAGAATTACTGGTCAGAAAAAAGATTCTTTTCAAAATATTACTGCTCATAGACAATGCACTTGGTCCCCCATGGGTTCTGATGGAGTTGTACAAGGAGATTAATGTTATTTTTATGCCTGCTAACACAATAACCATTCTGCAGCCTGTGGATCGAGGAGTAATTTTTTACTTTCAAGTCGTATTATTTAAGTCATTTCTTAAGACTATAGCTGCCATAGGCTGGGCGTGGTGGCTCACGCCTGTAATCCCAGCACTTTGGGAAGCCAACGCGGCAGATCACCCAAGATCAGGAGTTTGAGACCAGCCTGGCTGACATGGTGAAACCCTGTCTGCGGTGAAACCTTGTCTCTACTAAAAATACAAAAATTAGCTGGACATGGTGGCAGGTGCCTGTAATCCCAGCTACTCAGGAGGCTGAGGCAGGAAAATCACTTGAACCTGGGAGGCGGAGGTTGCAGTGAGCTGAGATCACACCATTGCACTCCATCCTGGGCGACAAAGCAAGACTCCATCTCAAAAAAATAAATAATAAATAAAAAAGACTAGCTGCCATAAAACGTGATTCCTCTGATGGCTCTGGGCAAAGTAAATTGAATACCTTCTGGAAAGCAGTCACCATTCCAGATGCCATAAGAACATTCATGATTCACAGGAGGAAGTCAAAATATCAACATTAGCAGCAGTCTAGAAGAAGTTGATTCCATCCCTCATGGATAACTTTGAGGGGTTCAAGGCTTTAGTGGAAGAAGGAATTGCAGAATTGGTGAAAATAACAAGAGAACTAGAACTAGAAATGGAGTCTGAAGATGTGACTGATAAAACATCAATGGCTGAGGAGTTGTTTCTTGGGATGAGCAAAGAAAGTAGTTTCTTCATTTGGAATCTACTCCTGAAGATGCTGTCGACATTGTTGAAATGTTAGGTGTAGGAAAAAATAAAAAAGAAGTAATCACTTTTTGGGTCTGACCTGCAGACCCTGGCCGAGTGATAGATGAAAGAAGTTCTCAGACATGGATATCCAGTGAAGGAGTGGGCTAGGGGGCTGCTGGCACTAGGGCCGAAGAGAGTTAGCCGCCTCTATAAGCCAGAGATGCTCGTGTTTATTTAGTACAGATTTAATGAGAAAGGCTTGGAGCAAACACAATTTGTGGGTAATTAACATTGTCGACCCACCAAATAGAGAGCAGTCCTGCACACGAATGATCACAGATTAGTTTCTGGAGACAAGAGTAAACAAGTTTATCTAGATAAGTTCCTTTACATTCCCTTGTTATGTAACCCTTGCTCTTAAGAGAATTTAACTGCCTTCAGCTAAATCCTCTTGAAGCTTTTGCAAAACCTCCCGGCCTTCCAATAAGGTTTGCATCTTTCCCTATAATTTTTATAACTTTTCCCACCACCCTGACTGATCTCCTACATCTCCTCCTTCCTTTTCTGCTTTTTACATCAGGTTTTGTTAATTGAAGAGTACAGATGTGTGCAGCAGCAGATTTGTTAGGCATAGTGGTTATAACTCGTTTTCCAGCTTTGCATCCTAGAATTAGTAAATAGCATAAGACAAACATGAGTATAATCAGTAACATTCTTTTCCAACAAGAATTGACCCCCAGGAGTGGGGGTCTATCCAGGAGAGATGTTATCTCACATCCTTCCATATGGCTGTTTGTTGGGCGTGTAGATCTACGGTGTTTAGGGATTCTAGAATTTTAGTTTTAAGTTGTCTTAAGTCTGCTGTTAAATTATCATATAAGGTTCCCCAGGGGTGTTGTTTCACCTCATCCCAACTATGTATTGGTTGATTCCAAGGTAGGGAGGTGACACAGATACACTTATGCTCCCAGTCACAGTTTAAGTGCTGTCGGAATGCCAGCGCATCTTGCTGCTCCCCTGTATATTCTAAGGCAGCCTCAGGGGCTTGCAGGCGTGCAAGAATCTTTTGATCTGTACCCTGCTCTAAGAGAAGTTCATTAGACACATTTTTGGCCAAGTTACCTACAAAGGTAGCTGTTTTTACAGATTCAGTAATAGAGGCCACAGCAATACTAGCAGTTGCTAAGATGACTATGGCTGAGACTATAAAGGTTTTATAAGTGTGCCTATGAATCTTTTGGGTCTGACCTGGGACGGGGCATGTTCTCAGGTGGCAAGAGCAGAGGAACCTTGCCAATCACGTGTCAAATTGGTGGGAATGCTTCAGATTGTCTCCTTAATACCATGATACTAGTAATATTTAAATTAGATATAATTAGTGACGCATGAGGCAAACCAAACCTGTCCCTGCACTCGGGTCACAAACGTGGAGTTTTGGGGTGTAATGGAAATATTGGTTCCCATAAGGAAAACATATGGATGGGTAGTGCAAATCAGGCACTGATCTGTGTGATTATGAATAAAGGTCACAGTATAGTTGTTACTGGAATTATGGTATGTCCCATACCAGGTGTAAAGGGAGATGCTAAGATGTCCCAGGCACCATAAAGTGTCTTGGGGTGGCATGGACTCTCCTTGGGATCTGGGATATCCCGTCCCTCCATCGGCCCAAATTGTACGGGAATGAGACGTGGCTGCAAAACTGTGATTGATGCCACGATGGATGAGGACATCAGTATGGTTGCTCTGCAAGTGTCAGTGGGGGCTCTAGTCTAAGATGTTATAATAGCCTAAATGGAGTCTACGGGCTTGTCCTCCATGACAGACCTCCCAGCCAAAGTGGAATCCATTACTTTCCTGGCTATGTTCTTTAGCACAGGAAGGAATGTTGGGGAAAGTGGCGTTGGTTGCATTGCCCGGTTTGAGGCTATCTGCAACCAAGAATGTTAAGGCATTTCCTTTGCCATGATATAGCCATACTTGAGTTTGGGCAGGTACACAGTAAGGATTGGAACTTTTATAACTAATGCACAGTGGGAGGATAGTGGAGTGATATATAGTGTTACCTGGCATCTTAATCCAATGTGTGCCATTAATGAGGGACCCCACTGGGGGTAAGTCAATCCCTCCTAGCCAAGCAGTTATGTTATTAGAGGTTGGGAAGGGGGTGTCTGCCCAAGTAACAGGGCAAAAGAAAAGCAGATCTAAGCCAAGCAATTATGTTATTAGAGGTTGGGAAGCGGGTGTCTGCTCAAGTAACAGGGCAAAAGAAAAGCAGATCTAAGAGATGAGCCCAATAGAGAGTAGCAGGTGCAGGTTGCAGGCAGAGTGAGAGATTAAGAAGGGTTAATACCCTATGAGAGTTGCAGTGTACAACAGAAGGCATAGCAAGGAACAAATTATGTGGAGTGAATGGTGTCTGTGTCTGGAGCAGGATTCGCTCAGCCTCCTGAGTTGTCTTCTTCAGCATCCCCCAGGTAAAGTCCGGGGCTTGTGTCATCCTAGGAAGCCGCGTCGTCCGGGGCTGCTGGTCCTGCAGGGACATTTCCTTCATTTCTGGTACCAGGTTGGGTCCTAGCCACACCATGGTATGATTTGATGTATCGTGCTAGAATCCAGAGAGGACCTGAGGGGGTGTGAACACAAGCATATCCTCTTTCCCATGTAAGCAAATCATTTGGACCACACCATACATTACTATTTACATTTTTCCATTAAACTGCAGGTTTTATGTCTTGAGAGGTTTTAGCAAAGTGCTTTTCTATGGCTGAAATTTATCATCTAAATTTTAAAAATTAAGGGTAAATAAGGCTTGTGCCAGTAGTGTTGCCAGGTTCTTACCCATATTCCCCCTTTTTTGTTTTTTTGAGCATATTTTTAAGAGTGGAATGGGTATGTTCTACTGTCCTTGGGGGTTATACGAGATGCCTGTGGAATGTTGGATGTTCCACGTGTGACAAAATTGTTGAAATTGTGAGCTGGCATAAGCCAGACCATTATCAGTTTTAATTTTTGTGGGCCGCCCTATAAATGCAAAAGTTAAGAGTAGATGTTTAATAATATATTGGGTGGACTCTCCAGGAAAAGTATGTGCACTAATTAACTGAGAATTGGCATCAATGGATACATGTACATATCTTTGTTTTCTAAATTTAGGATGTGAGTAACATCTGTTTGCCATAACTGATTAGGTTCTAGTCCTCTAGGGTTAACACCTGTTGGAGGGGCGGTGCCGTCCTCTAGGGTTAACACGTGTTGAAGGAGGGGAGGTGCCTGTGAGCTGGCAATCTGGGCATTGCAGGATAATTTCTTTAGCTAGCCTTTGGGTGAGTTTAAATTGTTTAGTTAAATTACTCCAATTTTGGTGGAAAAATTGATGCAATTGGGTGGCTTGGTCAAGCAGTGACGTCATAACTTGCATATCTGCTTGTTCATTGCCATAAGCCAATGGGCCAGGCAGTGAGCTGTGGGCTCCAATATGTGTGATTAGAAATAGGATGTGTACGTTGATCCAGCAATTGCTGAAGTCAAAGAAAAAGTGCACACAGGGTGGGCTCGAGAATGGACTTGAGGGCTGTTTCAAGGTTCTGCAATAAATAAACAGAGTAAGCAGGGTCACTAACAATATTGATGGGCTGAGCAGAAAAAGTTTCCAGTGCCAGTATTAAGGCTCCAGCCTTAGCTGTCTGAGTGCTAGTAAATCCAGAATGAGTAAGGGAATTATGTGGTTTCTACCAAATTGCCACTTTTCCATTTTTACCAGAACCGTCAGTAAAAAGCATTAAAGCGTTGGGTATGGGGGAGTGAACTACTTTTATAGGCACAACTACAGAAGTATGAGATAAGAACTGAATTAAGTTTGTCAGCAGGAAGGGCATGCTCTATATGGCCTGTATAATCAGAAAGTGCTATTTGCAGGTCTAGAGATAAGGGCAATACTGCTTTGAATTGCTTTTTACTTGAAGGAATTCTATGACATCAGGGTCATAACCTAGTGACTGATTGCATTGTCTGCAGCTTGTATAGTTGACTTTATTAACTAGCTGGATATAGGGAGATAGTGTTTTAGTCCAGGTATGTGAGCAAAAAATCCATTCCAGGAAGCGTAGCCCTGGGGCCATTTGTCCTATTAACCCTGTCGGGAGTGTTTAGTAGGAAAAACAAACAATTGAACTGAATAATTTGGGTCTATGCGATTTAGTTGCCTCTGAGAAATAGCTTGCTCTATTTCCTCAATTCCCCTTTTTGCTGCAGGAGTTAAATACCTGGGAGAGTCTGGGGCTGTATTGCCCTTTAGGATGGAAAACAGGTTTTGCAGCTTATCAGTAGTCATGCCCAAGGTGGGACGAAGCCAATTAATATTGCCCAATAATTTTTGATAATCATTTAAGGTGTATAAGTTGCTAGTATTTAATTTAACCTTTTGAAGTCTTATTGACCAGGAAATTAGCATGTATCCAAGATATTTCCAAGGAGAGGACATTTGCACATTTTTAGGTGCTATGTTTAAACCTCTTAGCTGTGTATTCTTTATGACAGAGGCATATAAACTTAAATGCCTTTGTTGGGGCTGCTAGTAAATATCATCCATAAAATGAATAATCTTGCAAGTAGGAACTTCTTTTCTACTGGGGAGCAAAGCTTGATTGACATGATACTGACACATGGTAGGACTATTTAGCATCCCTTGAGGAAACACTTTCCAATGAAATCAGCTAGCTGACCTTTCATTATTGATAGCTGGTATGGTAAATGCAAATTTTTCTCTGTCCTGTTCTGCAAGGGGAATAGTATAAAAGCGGTCTTTTAAGTCAATAACGGCTAAAGGCCAATCTTGAGGAATCGCTGCGGGGGAAGGGAGGCCCTGTTGAGGCCCCATGGGTTGCAAATTAGCATTAATAGCCTGTAAGTCATGCAGAAGTCTCCATTTGCCAGACCTTTTGGGAATGACGAAAATGGGTGAATTCCGAGGGCTGTTTGACAATTCTATATGGCCAGCTTTTAATTGCTCCTCAACTAATTCATGGGCTCTTTGTAATTTCTTTCCCTTTAAAGGCCACTGTTCTACCCAAGTTGGATCTTGAGAGAGCCATGTTAAGGGTAGGGGAGGAATAATAACAGTGGCCATTATTAGAAAGAGGTCTGCAGAGTGACCTCAAACCTCTTGTAAATGGGCTAGCGGCTCCGTTCTTTCTAATGCTTTTTCTTATCTCTTTATAAGCTTTAAAATAAATGGGTTCATGTACCTGATTGCCTTGTTGATCTTGCATTACCAGGCAGGCTAAGAGCTCCCCTTCTAATGCTGCTTGCCTAAGACAGAATCCCATAGCTGTAGGATATCCCTTGTCTTTTTTCCAATTTATTGGAGGAGGGGACTCAGGCAAAACCTCCATTTCCTTTTTGTTATTTTTTTCTGTTAATGGCGGGGCTGAGGGAGATGGAGTCGGTAAGGTAGGTGATGGTTCCTCTTCCCTACCCTTTTTAGGCACTTCTGTGTATAGCAGGACCAAAGCAGCCCTGACTAAGGCCCATAACATTAGAGATGTTACTGGGACCCATTGCCCTTCTGCATGATGTTGTTTAAGATTTCTCCCAACTGGTTTCCAGAGCTCTATGTCTAATGTACCTTCTTCGGGGAACCACGGGTTATGGGAAACAACTGTTACATATAAAGTTTCGGTGCCACAAAAGAAATAGCACTTGAATATAAAATTTTCTTTTTAATTCTCAGCAAGGCAAGTTACTTCTATAGAAGGGTGCGCCCTTACAGATGGAGCAGTGGTGAGCGCACACTTGGACAAGGGAGGGGAAAGCGTTCTTATCCCTGATGCACGTGGCCCCTGCTGCTGTGTCATTTCCCTATTGGCTAGGGTTAGACCGCACAGGCTAAACTAATTCTGATTGGCTAACTTAAAGAGAATGACGGGGTGAGCGCTTTGGCGGGAGTCAGGGCAGAGCAGGTAGCAGGTAATTGGAATGAGTTAGGGTGGAGCAGATGATCGGAATGAGTCAGGGTGGAGTAGGAAATCGAAAAAGGTTGCTTTATGAGGAAGTTAAGTTTAAAAGTAGAAGGCAAAGAATTGAACATACTGACATATTCTTTGAAAACAAATTTAGAACTCATATCTAACAATCCCTCCCCTTGTATTTCCTTACAGCTTTCTTTTCAAACTTTTTTACAAGTCTTGGCTTAGTTGTTTTGCTTGATTTTCCAAAAGAAGAAGCTTCTCTGGATAAGATGGAGGATAGTTGGTGGAGGTTTTAGTAAGTGCTGTTTTTATGAGCCTCTGCATCAACTTACAGATGCATGGTATGACACAGCACCCAACAAGAATAATTACCTATTACGGCAGTGAGGGAAATAAGAATTGAGGCTATTATTCCTTTCCATTTACTGAACTACTTTTCTAGCCATCCTGTAAAGGGGTCATTTACCCTTGAGTTGCTGGCTAACTCATTGGATAGAGCAGTCAGACCTTGCAGTGCCTTTGTTATACTTCCATTAGGAACAGTGTTGTTTGGGATAAAGGTGCAACATTGAGTTTTAATCATGACACAAACTCCTGCTCTTTCTGCTAATAAATAAGATAGCCTAAGGCTATCTTATTTTCCCAAGCCATCTGACTAGTAGCCCCTAATTGTTCAGCTATTCCTTTAACAGCATCTCTAGTGTAGTTAATAAATCGCTGCTGGTTGTAATAGATGTAGTTTATACAGTCTACATTTTTATTGTCACCCACCAAAATATTGACTCAAATCCTGCAGCTATTTGATTTTGGGTTTTAAATTGATCTAGTATTCCCTGTGGGACTCTAATTGTGTCTAAATAGACGTGAGAGTCGAAAGACCCATAGGGGGCTTCTCTTGCTTTACAGTGTCTTATTTTTCCTTCCTCTGGTTGATGAAATGCCAGGGTGAAAGGGATAGCCAATTGGACTAAAGCACAAGTGCACTCCAGTTATTTGGCAGAGTGTCCAGCAAAGGTCCACCACAATACCACCACACATCTGCTTGGGGATGAACAAGGGCTGACTGATTGATAACCTGTTGAAAATTCTTAAGCTCACTGCATCCCTTCAGGTCTCCAAGGAATGCTAAGTTTCCTCCCTGTCGTGAGAGACATGAATTGAACTTAGTGTTGGGAGACGGAAGCTGGATGGCCCTCGGGGGCTGACCCGCAGGGTGCCGGACTGCTTTCTTCTGCTAGCAAAGCAGTTGCCACTACAGATTAAATGCATTTGGGCCATCCACGGGTTACTGGGTTAAGGATTTTTGATAGGAAAGCTACAGGTTGTAAGTGGCTTCAGTGCTTTCTGGCTACACCCTTGTTTACACTGACAACAAGGTGGTATTGGAGTGTTATAGGGTCACGGAGAAGACCTTCAATTATCAATTATAGGTTTTTAATTTATCCTGGCTTTTAAAGGAATAGGGTACACTGTTTTCTCTTTACTACTTCTATCTCTCTCTCTCTTTGAGTTTCTGTTCTCTCTCTTTCTCTGTCTCTGACTCCCTCTTTGTCTCTCTGTCTCTTTCTCTCTCTCTCTGTCTCTTTCTCTCTCTCTCTGTCTCTATCTCTCTGACTCCCTCTTTTTCTGTCTCTTCTTCTCTTTCTCTCTCTGCCTCTCTTTCCCCTTTCTCTTCTCTCTCTCTCTCTCTCTCTCCCCTCTCTGCTGTTCTTTCCCTGCCTCTGCCAGCCACTTATGCTGCTGTTCTCCCCTCTCCTTCCACTTCCTCTAGGGGAGGGACCAGCGGGAGTAGAGCTTCTCTTTCTTCCTCTGAAAAGAGGATGCCCAAGATGGACATTAACTCGACCCAAGTATACAACTGAGGTCCTAAGAATTGGTCAATTTGGTCTGCCATTCCGTAAAGGTCATCCAGTAGCAGTTTAAGCACCTTTTTAAAATTCTGGATTTCTGAACTGGTTAGGGGAGCATTTACAAAGCCAATGGCCCCCCCTTCCTTGTGGTACCTCTTTCAAAGGAAAGAAAGTCGGGGCTGATCTCTTAGGTACAGAGGGAAATGGGAAATTCTGAATATCTTTTTTACATTGTTCTACTTCACACTGGAGTCCTTTTAGAGAGGGGTATTTAGGTTGGGAGGGAACAGGCTGATGGGATGGTAATTCCTAAGAGTCAGGGTTATAACGAGGAAGGATAACGTTGAGTAGAGAGGGAATTTGGAATGGGATCTGAGGCAGCAGTGGCTGTCTGAGCGGAAAGATTGGGGACACTGAACGGGGTTAGATAGTCTAAGGGATCCCATGCGCTGGAATTTTTAGGCATGAGAGCTGGCTCCTCTGACTTTTCATTTTGAGGTACCAGATTGGGTTCTTCCCTATTTGTTTTTAAAGGAAAAAGGAGGGCAGGTCTTTGCCTCCAATAAAGGGCATAGCCTAGTTCTTCCTGAGACACTGGACTTTTACCATTAACATATCGGATTAGAAGCTGACACGTTACATCCTCATTCGACCCAAAGTTTGGTCAGAAGATTGAGGGTTTGAAGGTGGGTCCCTGAGTCCAAATAAAACAGCAATATTGTTATCATTTGTTGCTTTTTCCTAAGTTTAGTCCTTTCGTTATCCTTCCAGTGTTTTAGCATGAGACCTAGGGAGATATCCAGGGGGATGTCTTTGTTACCATCTTTATCTCCCTTGCTCCCTGTCTTGCTTGGGGTATTTCCCATCTTGATGGTTTTGGGGTAAGGTTCAAGGTTCAATTTCCCTTACTGGAAATTTCTCACCTTTTGGGGTGAGGCTCAATTTCCCCACTGGAAATGTCTTGCCTTTTGGGGTGTGAGGCTCAGTTTCCCCACTGGAAATCTCTGCCTTTTCTGCTACTGGAGGTTTGTGTGAGGTTCAATCCCCCGAAATGGGGATGGCTCGCCTCTTTTTAACCTCTAAGCCACCCCGACCAAGGAGTAGTTCACTGCCCCCCTCCCCCTTGCGGCTTTCTTACCTTGGTCCTGACCACCAAGGAAATACTTTACCGGCTCCCACGGCTTCTCCTTCCTTGGTCTGTGCACAGAGTCATCGCTGCAGTATGTGAAGATCCTTTAAGCTAGGTTGCTGGCCAGTTTTTTATTTTTTATTTTTTTCTGCGTTGCTGAGAGCTCGGGTTATTCCTCGCACTGGGTGGGTCTTGATTTCTCACCCCTGAGGCCACCACAAGGGGGCAGGGCAAGCCTCCTCACGAGAGAGAACCAGAGACCATCCCGGGAGGGGAATGCAATCATGGGCGAGCCCCCAAATTGTTACATATAAAGTTTCGATGCTACAAAAGGAATACCACTCAAATATAAAATTTTTTTTTAATTCTCAGCAAGGCAAGTTACTTCTATAGAAGAGTGTGCCCTTAAAGATGGTGCAATGGTGAACACACACTTGGACAAGGGAGGGGAAGGGGTTCTTATCCCTGACGCACATGGCCCCTGCTGCTGTGTCATTCCCCTGTTGGCAAGGGTTAGACGCACAGGCTAAACTAATTCTGATTGGCTAATTTAAAGAGAATGATGGGGTGAGTGCTTTGGCAGGAGTCAGGGCAGAGCAGGTAGCAGGTAATTGGAATGAGTTAGGGTGGACCAGGTGATCAGAATGAGTTAGGGTGGAGCAGGTCATTGGAATGAGTCAGCATGGAGCAGGTAATTGGAATGAGTTAGGGTGGAGTAGGTAATCAAAAAAGGTTCCTTTATGAGGAAGTTAAGTTTAAAAGTAGAAGGCAAAGAATTGAACATACTGACATATTAATTATTTGGAAAGAAATTTAGAACTCATATCTAACACAACAGTTTGCATTAGGTCCCTTAATTGAGCCTGCAAAACCAAGGCTCCGCTAGCTTTAAGCAGCTGTTTCAATACTTTTATATACTGTTGCCATTGAGCTGATAACTGTTGTCCCATGATGAAACCCTAGCCTGAACAATCCCCTCGAACTTGGAAATCCACAGTGGGCACCAATGACTTACTGACTGCGCAGTTTCTTCACCTTCATTTTCGAGGGTTCCCTCGCAATCTGTTGCAGCGTTCCTCACGCGGGGGCACCACCTGCCGAGTCTGTCCTGCAGATTCTGGCCAAGCAATGGATGAAAGAAGTTCTCAGACATGGATATCCAGTGAAAGAGCAGGCTAGGGGGTTGCCGGCACTAGGGGCTGAAGAGAGTTAGCCACCCCGATAAACCAGAGATGCTTGCATTTGTTTAGCACAGATTTAATGAGAAAGGCTTGGAGCAAACACAATTTGTGGGTAATTAACATTGTTCACCCCCAAGTAGAGAGCAGTCCTGCACACGAGTGATCAAAGGTTAGTGTCTGGAGACAGGAATAAACAAATTTATCTAGATAAGTTCCTTTACATTCCCTTGTTATCTAACCCTTGCTCTTAAGAGAATTTAACTGCCTTTAGCTAAATCCTCTTTTGAAGCTTTTGCAAAACCTCCCGGCCTTCCAGAAAGGTTTGCATCTTTCCCTATAATTTTTATAACTTTTCCCACCACCCTGACCGGTCTCCTACAATCACTTCCAAGATTAGGCTGTAGAAAAAAATTAATGAAAAGAAACATAGTTGAAATTACAACAAAGAATTGGGAATATTTAGTAAAGTTAGTTGATAGAGTAGCAGCAGAGTTAAGAGAGGATTGACTACACTTTTGAAAGAAATTCTGTTGTGGGTAGAATAGCATCAAACAGCATCTTATGCTACAGAGAAATCTTTTGTGAAAGGAAAAGCTAATGTGGCAGACTTCATTGTCTTGTTTAAAGAAATTGCCACACCCACCCCAGCTTTCAGCAACCACCACCCTGATCAGTCAGAAGCCACCAACATCAGGAGAAGACATTCTACCAGCATAAAGATGAATATGCACTGAGGGCTCAGATGGTCGGTGGCACTTTTTAGCTATAAAGGTTGTTGGGTTGTTTGTTTTTTAAATACAGAGGGTCTTCCTCTGCTGCCCAGGCTGGAGTGCAGTGGTGTGATCATTGCTCAGAGGCAAACCTGAGCTTATGGAGCTTGGGTTGAGGCAAAACTGTAGAATAGCAGAGACTACAGGCACTCACCACCATGCCTGGCTAATTTTGGTTTGTTTGTTTTGCAAAGACAGTGTCTCACTGTGTTGCCCAGGCTCATCTTGACCTCTGGCCTTAGGAGATCCTCCTGTTTCCACCTCCCAAAGTGCTGGGATTACAGGCATGAGCCACCCATTGGGTCTGGCTATGTTTTTTAACTGAGGTATATACATTTTTTTGGACATAATGATGTTGCACACTTAATAGGCTATAGTATAGTGTAAACATAACTTTTATATGCCCTGGGAAACCAAAAAGTTCGTGTGACTCACTTTACTGCTATACTCTCTTTATTGTAGTAGTCTAGAACCAAACCCACAATACCTTGAGGTATTTTATTAAAGAATAAAGTTAAAATACAGTTGACCCTTGAACAATACGGGAGTTAGCATCACTGACCCCACAACTCTTACACTGTCGAAAATTCACGTATAACTTTTGACTCCCCCAAAACTTAGCTACTCATAGCCTATTATTGATCAGAAGCCTTATGGATAACATACATAGTCAATTAACATATAATTTTTATGTTATATGTATTATATACTATATTCTTACAGTAAGGTAAGCTAGAGAAAAGAAAATGTTATTAAGAAAATCATAAGGAAGAGAAAACACTCGTCTTCACTATGAAGTGCAAGCGGATCATCAGAAAGGTCTTTACCCCATTGTCCTCACATTGGGTTGGTGGAGGAGGAAGAGGAGAGGTTGGTCTTGCTGTCTCAGTGGTGGAAGAGGTGGAGGAGGTAGAAGGGGAGGCAGAAGAAGTAGGTACACTCAGTGTAATTTTTAGTGAAAAAAAAATTGCATATTAGTGGGCCCACACAGTTCAAGCCCATATTGTTCAAGGCTCACTGTTATATGGATACTGCCTGTTATAGCTTATTTGTTATATTTGTTATATTTGTTATAGCTTATTTATTATATTTGTTATAGCTTATTTGTTATGAAATTACACAGTAAGTTGCTAAAGTGCATGTTAGATGAGTCATACGTCTTATGTCCTTTTAAACTTTAGAAGAGATTTTCTACCCCAGGTTCCCTGGGAGTGAATCTTTGTTATAAAAATTGTATGCAAATCCAACACATAATTTCTTGAACATCCATTATGAACTAGGTACAGAGTCTTCTCCATAATATCCCAGATAGGAAGTCATCCATCTACAAACTGTAAAATATTTTTTTCCTATCGTGGATGGAAATGTTGAATAAAACAGAACAAAACACAGACCCATATAGCATGGTATTTCTTCTTACACCAGTTTTCTTGAATATGATTGTTAATCAAATACTGGTCTTCACTGTGTTATCCTCTAACTCTCATTTTGCCAACTTTTTCATAAAGACTCTAGACAATTTTCACAAAATCCTTATGACATAATATTTACCCAAGTCTACTAGTCTGGCACCTCTAAACGGGTTATGTGACTTATTGGGCCTGATTGTTTCTTAAGTTACACTTTTCATAGAAGTGTCCAGTGTTCTTCGAGGCCTCTTCTGAGATCTGGCAAAACCTATGTGTATTAAGCTATTCTGCATTTTGTCAAAAGATCTGCCACAGACTCCACACTTTGAACTTCTTGAACCCTATCTCTTCTTTTCTCTTTTAAAATATTGGAATACTTCATCATTTACATTCTTTTTGTACTTTGCAGTTTTCTGTTTTTCTTCCAAAATTTGGTTTCATAATTACATACACAAATTTGTTCTATTTCTAGGAGGTGATTCATTTAGCTTTGTGACTGGAACTCATCTAAGGCAACTAGACTCTTTATCTGTTTTGTGTTTGATCAGTCTTTCTGTCTAAAAATTATTCTCCTTGAGAGAAAAGATGGAAGCAAAATAAAATTTAATTACTTCTATTTCCTTCCTGTTATCTTAGCATATCATGTAGCCAAGCTGTGACCCTAACCTTTCCCTATTCTTGCTGTAGAGATTAGACACAATTAAAAAATGAGAAAATGGTCTGTCATGGCCATCCAGAGTGGGTTCTTTGTGTGAATTATCAGAGAACTAGATAATTTTAGTATGGAAAGTATATTCTTCCAGGTATACCCTTAGTATCTCTTGGGTTGTGTAAAGCATCCTACTCATGTTTGACTCTTAAGTTGTTTTGTTTCCTGTCAGTTAATGTTTTGTATTGTCAGTGACTTTATATTTTATAACAATATAAATCAGTGGCTTGGTGTTTATATTCTGCCACATAGGAAGTTGACGGTCATTTAAAACTGTTTTTCTTCCATTTTTAATCTGATGGTGCTTTGCTCTCTAGTTAACAAAATTCATGTCTGCCCTTTTATTTCCTGTAGCTAACACAGGTTAAGTTCCCAGTTTCAGCAGCAGATGTCTCCCGTGAGCTGCTTAGGTTTTGCTGAGTTTTCCACTACATAGTATAGTCAAATAAGTTATTTATGTGCTTGCTACTTCTAAGGGACCATTCTTGGTTCTCTTTTCATAAAACGAATCTTTAAGAAGTGGGAACTGGAAAAATTTTGTCTAAAATTTATTTTATAAATGAAAATTAAATATAATTGACCTGTTTAAAGAGCTGGAGTTAAAAATCCTCTCTATGTTCTCTAAGTTTTAGTTTACTGCCATTTCCCTAGAGTGAGAATTTTTTAAAGTAGAAGAAACCAGTATTCACATTTTTTTTAAAGATAAGGAAATTGAATTCCAAAATGTTTAATAAATTTCCCCACTGTCATAAAGCTAAATACTGAGATTCTAAACAGGCTTCATGATAGACCAGTGCTTTCTCCACCTTGCTTTCAGTCAGAGCACCATCTTTTTGAGTGGCTGTGATAAAACAGCTTTATTCTTAATTTTCCTTATTAACTTTAATATTTGAGAAGTGTCTGTCCTATATCCTAAGACTGGTACATGTTTTCTGAAGTGACATCATTTACTGTCGTAGCATGCTCTCCATCTTTTTTCCCCCCTTTAGATTTCCCTTTTAAAATGAATTTGTGGACATTTGGTCTTATACCATGTTTTAAGAGTTTATTTCTTCATAATTTTTAAAAACTTCTTTTCAAGTATACTTATTGGATATGAATACTAAAAACATGTTAGTAAACACATATTTGTAGTTCAACAACTAAGATAAAATTGTCTTTGTGTAAAATTCTTATGTATATTATCTCCTTTATTCTTAGGATAGTCCAGGGTGTTACAGTATTTTATTTCTTCCTTCTGATATTTGTAGATTGTTATTTGTTCATAATGCTTGTAAATAAAAGTAAAAAATTAATTTGATAACTATTCTTGCTTAATTGAAATGAACATAGTACATTAATTTTTATCTAAATAAATGTTCTCTAGTGGAACATCTAATAAATAAGTGATTGTTGGGCCCATTGTTAGTACTTTCAAAGGCAGATTTTATTATTATAACAACTTATGCAGTACTGTTCATGTCATTGACTTCTGAAAACTCATTTGGAAGTGAGTAGAATCTGAATTATTTTAACTTGACACTGGAAAGGAAAATGAAGAAAGTCAAAAGAATTGGTCTTTGTATATCTGTTGATATTAAGTTTCTATAATGAACAAATTGATAATCTGATATGGACATTTCTTAAAATCAGACAGTCTTGGTGGTCCCTTGCAGGGTGCTATGACTTAGGCTGTTATAATATGGCATTAAATGTTTCTCAGTGTATAAATTCATAAGCTTTTAGATACGGATCTTGCAAGATGAACAACAGATTCTTTGTGCAACTGTTTTTTAGACCACACAAAGTGATTCCTTGAATATAAAAATGTTACATCATCATTGATCCTCATAATTTGAAGAAACCCTCATAGTGAACCAGTTACCACTAACACTAACACTAACTTCATGATCATCTTTACATCTCCATTCACAATTCTATATCAATTTGATACATATTCTCTGTATACTGTTCTCTGTTTTTGCCCCAGTATCTTTGTGTTTCTGTCTGGGTGCTTGACTTTTCCTTACTTTTTGTCATTTTCATTTTTTTTTTCTACATCTTTGTTTTCTTCTCTCCATTAATTGGCAGTAACATGGAATAAAAAGGTTTTTTTTTTTTTTTCAAAATTATTCTAAATAGTTATAATCTGTTCCTTTTCTTCTAAGATAAGACTATTAACTGGAGTTCTTTTGTTACGTAAGGGTGTTTAACTGCTGAGATTTGCTTTCAAATTATACATCTCTTTAAAGTATTCATAAAATGGAAATACCAGTTCTGCATCGAAGTGGTAAGAGTTTGTGGCTTGGTTGTACTTTTCAGAAATAGTCAATAGTGGAGTTATGTTTCACTTTCTAGAATATTCTGGAAATAGTAGAAAGGTCTCTCATTAACTATAGAAAGATCTCTGGGTTAATTGTAAGCAAGAGCTAGACATGGTGACTCACACCTGTAATCCCAGCACTTTGGGAGGCCAAGGCAGGCAGATAGCTTGGGGCCAGGAGTGGAGACCAGGCTGACCAACACAGCGAAACCCCATCTGTACTGAAAATACAAAAGTTAGCCAGGTGTGGGGGCGGGCACCTGTAATGCCAGCTACTCAGGAGGCTGAGGCATGAGAATCACTTGAAGTCAGGAGGCGGAGGTTGCAGTGAGCCAAGATTGCGCCACTGCACTCCAGCCTGGGTAACAGAGTGAGAATCTGTCTCAAAAAAAGAAAAAAAAAATTGTAAGCAAGGAAATTTTTCTTAAGGGTTTGACATGAAACAGTTTATAGGTGTTGTGGCTAATTCTGTAGGTGTGCGTATATTTAAGCACACAAATTTGGAGGCAGTACAAAGCATGTGAGAAGATAGTTCTTTTGATCTAGATTGTTATCTATGGGTAGAGTTTTGGCAATGTGATTGCCTGCCAACTCTGGTGTATAGATTTCCTGAAACAATTATGTATGCCTTCAGATGCATAAAATACAGAATTTGGAATACTGTCATAGTGATAACTGAAAACTTAATCTCAACATACCTTGGCAAGAATATAAATCTTAACATATGCCAAATCCATCATATTAGAGACCAGAACCAAAAACCAAAATAGAGAATGATTTTTTTTTAAGGAATGTAAATTATTTTGCCTCTTATGTGAGATAACCATCCCTAATGCTGCTGAAAAATCTTAGACTAGTAGTAGGGAAACATACCTAAAGCTTTGATGATTTAGGAATTAAATGTGTATGATATACTCTTCCCAGCAGATTATATATAGCCAGTAAGGAATCATAACAGATCAGGATTTATGTATTAGAGCCGCATTCTAGCAAAGGATTCTGCCACTGTGAAAATATATGCCTTGTTCACTTATACACTGAGATTCTCCGTAGCCAATACATTTCTTAAGGCAATTATCCTAAACTGAGTTGCCTGCAGAAGGACAGCAATAGAGTCATAGGTCGAGGGACAAATATGGGTGAACCTGAAAAGGAAAAGCTAAGGTATGAGTTATCTTCACTGCAGACCCCCTTAGTCTAAATTTGCACTTATAACAGGAGCATTAAAATATATATCAAAAGTAGATTGAATTGTCTACCATTTACTTAGTGCCTTCTATGTACTCATCCTCATAAGAATTGTATAAAATGCAGATGAGAATACTGGGGCTTGAAGAAATTAAGTATTTTTCCTAAATTTAATCAGCTGTCTGGTAAGTGGCACAGGTTGGACTCATTCTGAGATCTAACAGTGCAAAATAATATACTGAAAGGATGAATAAAAAATTTTGTGCTGGAAGTTCACTTGAGTCACTGGACAAGCATACATAGGCAGGCATGATCTCACTTAAAGTTTGTATCCCTGATTAAGATCCCATGCTTGTGCACGTTAATTAATATCTCTAAGAAACCTAATGTGGTTCAGGTACCCAAGAGCGATTTTATTTGCTTTTTCCTCCTTCTCCAATAGACCTACCTGTGCTGAGTAGAAGCTCAATATCAGTCATTTAACAAACAGGTCTAGTTCCAAGTTCTTGTTATTTTGTGTGATATCCAGCTACTATCCTCCCTATCCCTTCCATCAAAACAGTTTCCTGATCAGAGGAAAATTATGACTGCATTCAACTAAATCAGACTATAAATGGCAATCTTAACTCACCTCCAGATGTGATCACTGTTTTGTGCACTTATTTTTAGCTCTGTGTTCCTTTTGTTCTGTATCATGCCTTATGCTTTTAAGACCTGGAAGGCAAGGCTAATGTTTGTTTTGTTTTATTTCATTCTTAGCACAACTTTGCATATAATTAGAAACCAAATAAATTTTATGATGACAGTGGTTCTTTTTAAAGCCTGAAATTTATTGATTTGACTTTATTTCATTCGAATACCTTAAAATTTAACCAGAGTGCTGGATTGTTTTCATTTGTAGCTATATAAAATTATTTTCCTCATGGAATAATCTTGTCCAAATTAGGAAAATTAGATATTCTTAATACTTACATCTTAGGTTAAAGAGATGATTTGATATATGACATAAAATTCTTTATATAATATATTCTTGGCACATTTACATCTCATTCATCATCTTACTCATCATTATGTTTGATGACAACTGCCAGTTCTGCTATACATAACTAACTTGCTCTTCAGTTTTGTCACCTTCATTTTCAGTGAGGAGAAGCGTATCTAGTAGAATGATTGATGAAGACTGAATGGTTGAACTTCGGAGCCTCATTGGACTCTGGTACATGGCAGGGTTAATCCCATTTCGAATTCCATGTTTCTTGAAAAACTTAGAGTTCTCTGCCATTGGATTCCGGAAGTAGATCTTACTGGAGCGTTTTCTGAGAGTTTTTACTGACTTTGTGGCCCGGTAATTGCAGGTGATATATCGGCCAAATGCATCCCGAAATGTCTTATTGAAGAGGGTGTAGACCAAAGGATTCACTCCTGAGGAAACATAGCCTATCCACACAAATATCTCCAGGAGCATTTGGAGAGTAGTTTGGTTACAGGAATCACATAAAACTAAAGTTATATTTGTAATAAAGAAGGGACACCACATAAGCAAAAAGAGGAAAAACACAATCCCTAGGACCTTTGAGGCTCTCTGTTCGTTGGAAATGGTCTGCACTGACTTTTTCCCAATTGTGGATGTTCTTCGCATAAGTGTTTCATCACCTGAGTTGGGCAGAGCCTTGTCCTTTCGAGAACCATCCAGCATTGCCACCTTTTCCGGTGACGAGCAAGGTGTTTCATCCCTTTGGAAAACTGTAGACACAGTCAACCATGTTAGGCGTTGAGGTGGCTTGTTTTTGACTAAGTAAGCCTTCTTCTGTAAAGCATGGATAGTGAGAAAGTAGGTGACAATCATAATTGCAAGAGGTGTGAAGAAGGCAGCCAGTGAGCCAAAGAGCATGAAATCGCCAAAACGTTCCTTTGTCAGCACACAAGTGATATTGTTTGGGTTGTCCACATCAGTCTCTATCCCTTTAATAGGGACTGGAATGGCAATGCCTAAGGAAGAGGAAAACAAGATAAATTGAGTCATTTTATGACCTGTAACTCTTCGATTAGATCCTTTTGGATTGTATCCTTATAACTTTATGCTTGTTGGTGCATTATAATTCCTGGGACCCACAATGCAGGATTTGTCGAAGCATTCATCAGTGAAGATTTGACAAACAGAACCTAAGTGAGCAAATCTGTTTTTAAACGGAGATTGGTTAGTAATTTCAGATTTATAATGAAAGCTCCCCTAAAGCTATAGTATATCCATGATACAGTGGAGAATGTCTTCATTTATTCTACATTTCTCATAATCTATTTTTGTTTTTTAAGCTATCTCAGATTAAGGAAGAGAAATTCAGAAGAGAACCTGCTTTTTTCTTATTATCCAGTGTAGTTGATCTAGAGGCACTTCAGAGTACATTTATTCAATATCTTTACTCAGTTTTGTCTTTGAGGTTACAGTTTCATTTAACAGTTTTTCCTTTTGATATGTGTGAATGTCTTTTAATCCTTTCCATCTAACTTCTTAGGGAAAACTAAAGTTCATTAAAAAGTGCTACTTAAAATTTGAGTGTGTGTGAATCATGATGTTGAAAGATTATGAGTTCTTAATCTTTCTTCTTCTGTAGAAGCCTGGGCACAGTGGCGCTCATGCCTGTAATTCCAGCACTTTGGGAGGCCAAGTGGGGGTGGATTACTTGAGGTCAGGAGTTTGAGACAAGCCTGGCCAACATGGCGAAACCCCATCTCTACTAAAAATATGAAAATTAGCCAGGCATGGTGGCACGCGCCTGTACTCCCAGCTACTCAGGAGGCTAAGGTGGGAGAATCACTTGAACCCAGGAGGCCGAGGTTGCAGTGAGCCGAGATCACACCACTGCCCTCCACGCTCAGCGACAAAGTAAGACTCTGTCTCAAAAAAAAAGTTCTTTTATGACCTGGGAAAGAAATATACCTCATGTTAGTTTTCTGATCTTTAAATACCATGAAGTATTTAAATATGATGTTTCTTAGTGAAGTAGCTTATTAGAAAGACAAATAATACAGGGGTTAACCTGAATCTTTTTCCTTTGAAACAGCAGATATTTTTTAAATGTCTGAATTAATTGATCTTTAGAAACCTCTGGAATCCTTGTGTTGTTTTGTGAATCCAAGAGCACCCCTCATCTACACACCCTTTTTATGGTAGCTAAAGAGCCATTGACAAGAATATGTTCCTCAAACCCTTTCTAACAGAGGTCATTACTTTCTCTACTTTTCCTCATGTACACCACCAGAAAGAGGATTCTGTATACTTGTTCTACACCAGGGGTCATTATACTACAGTTTGAGGACCATTGGCCCACATTCTATTTTTGTAAAAGTTTTATTGGCATACTGCCACTCCCATTTGTTAGTAACATATTGTCTGTGGCTGCTTTTGTTCTACTGCAGCAGAATGGAGGAGCTGTGACAGAAACCATATACGCCCTGCAAGCCCAAAATATTTGCTGTCTTACCCTTTATAGAAAAAGTTTGCTGACCCCTGCTTTACCCTGTTACTTTCAGATCACCATTCCACTGTTTATTTCTCCCCCAAAACACTTGCCTTTTGAAGTTTATTTTATCTACTTAATACTTTCTTCTCCATCTTGCTTTTCTGTTAACCTCCATGACATTTGTTCATCTTCATCAATGGCTTCAGTACCTGCTATAGTCTTCTCTCCACTGTTCCAGTGCCAGCATTTTCTACTTCATCCCATTCGTGACCCTTCTAAGACCTTAATTTTATATTTCTTGAACTCTTTGACTCTAATTATTATTATTTGCACTAAAGCCATCTACAAGTCTACTTAGAACAATCCCTAAGATTATGAACTCTAATACTTCCCTTCCTTGTCCTGCTACCCCTCACTCCTAGAGAACTTCTGTTTCCTGTTATTTTTATCTCTAGTTCATTCATTCATCTCAGTTTTCACATTCTATTAACTCATTCTATTAATGAGACTTCATTCATCTCAGTTTTTACATTCTGTTAATATCAGGACTCACACTACTTTCCTATCCAGCTTGTTGGTCAATAACTGTAAAAGTTTTCACTGGTACTTTTTATGCCCTTACCCTGTTATATTATTATACTTTCTGTTGCCAGGTATTACCTAGAATAACTGTAAATCCAAAAGAAGAGAGTGAGCTCTCTTCAGCATTTTGTAGAATTTCAGAACTGAGCTTATTGTCATCTGCATTTTCATTTTTTCAAAGTTATTAATTTGTGATCGGTTCTACAAGACAAAGTGCAATGAAGTGAAAGAGCGTTGATTTTGGCCTTGGTGCTGAAAAGCTGTAAGAGTTCTTAAGCCAACTGATTAAAACCTCTAGGTTTCTTTTTTCTTACCTACAAAAGGAAGAAGTGGATTTCTAAATCTATATATCATGAGTCTTCCTTTTAATCTTTTTTCTCCTGCATCACTCATCACTTTGTGTTAGTGTAATTTGTTTATATGTCCGCCTTTCTTGAATGCAAAGATTCTTTTTCTTGATCATCTGTGTATTCTTAGTACCTAGCACATTATAAACACTCAATAAAAATGTGGTCAATTTATAAATTGATGGTATCCAGCCTTAATCTAGATGCCATTTATACCAGCAGGCTGCTTACCTTATTAGCTTGATCACATTTCACAGTTTCAAATATTTTAATTATTCTTAAGGATCCATTTCTTCAACTTTTTTTCCCTTTCTCTGTCCAACTCTCCCACCCCACCCCAATATACACATACCTCACACTCTCCCTTGCCCTCTCCCTCATTGCAGTGAGCTTACCAAATGTGAGTCATCTGGCATAAATGACTTTATTATAGTTTTCCTCCTCTGCACTTCAAATTTTAATTTTCACCCATTGTCTCCCATTCCCTTTCTGTAGCTGCTTTTGGGGGGCTGGTTCTGCTCTGTCGGCATCTGCCCCCTCATCTAGCCTTTTCTCACTGTTTTTAAATCTCTTCATTCTGAATAGACTTTTTCTTGACCCTGTTTTCTTCCCATACCAGAGGAGTAACACAGCTTGCTTTTACCTCCAAACTTTTTCAAAGAGATCAAGCCCTTATATCATCATTTCAGGAATATGAAGGTCAATCTCATTGTTTTGCTTTCTTGCTGTTTTTGCCCCAGTGCCCCTACTCAGATTAGGGAGGAGTAATTTAAGTATTCCAGGTCTCTTAATTTTTTGCCTCTTTGAAATATTTTTACAAGGAAGAAGAGAATCTGCTGGTCAAACCATTGTAATTTTTGCAAATCTATTTGTTTTTCTGATACTAACATATAAGAGTTTTGAATGATTTACGCATACTTCATGATAAGAAGTATAGCTTTGAGTATTATAGATGAGTACAGGGCCGTAAGACGATTTAGAAGAAAAAGGATTTCTTTTATACATAATTTCTGAACATCGGTATGTTTTCTTTGCATCTCTCTTAAAACTTTGAATTAAACATACTCAAAACACTTAAGTGCAGTGACTCACGCCTGTAATCCCAGCACTTTGGGAGGCTGGGGCAGGGGGATCGCCAGAGCTCAAGAGTTTGAGACCAGCCTGGGCAACATGACAAAACCCCACCTCTACCAAAAATACAAAAATTAGCCAGGCATGGGGGGTGTGTCTGTAGTCCCAGCTACCTGGGAGGCTGAGGTGGGAGGATCGCTTGAGCCCGGGAAGTCGAGGCAGCAGTGAACCATGATTGTGCCATTGCACTCTAGCCTGGGTGACAGAGCAAGACCCTGTCTCCAAAAAAGAAAAAACAAACCAAAAAAACCCACTGAAGCAGACACTTAACTGCCTTTAATCTGTACACATATGTACAGAAATGTTGGCTTCCAAGATGAATTTGTGTTCTTTGATACCTGCCCACAAAATGTTTGAGTTGTTATTTTTGTTTTTTCTCTTATTAATCTTTTAAAATGTGATTTAAGGTGCATTTCTTGTTATTTTAATGTAATTACAGGATTCCAAATGCTAGCTAGACCATAATTATCTGTTGGGAAATATGAAGACTGTTCTCAAACTTAACCTTTCTGCATATAGAAATCTAAGCAGAAAGAAATCTCAATAAACACTGTGCAGATGGTTCTTTCTGAGGACATGAGTTTTGTTACTTGTCACACTTTTTACCAACAGTATGTTTTAGAAGGCGTATGATAAATGCAGTGACATAAGGAGCTTATGTTAATGTATCAGTAGGCTGGCTTGACCTCTCATGCTGAGTTTCATTGCCTACCAGACCTGGTATTCTCCTAGCCAAGTGGAACCAAAGATTTTGTATACCACCCACACTCTGGCATTCTCTACATACCTATTGAAATTAACCACACCACTGTAATCTTGATGAATGCTGTAGCCCGTGAGTTATATTGATTGGCCTGGATTGGCTTTTTGATGGCTATGTAACGATCCACTGAAATGGCACAGAGATGCATGATGGATGCGGTTGAAAAGAGAACGTCAAGAAATAACCAGGCAGGACATAGAACAAGTGGGAGGGGCCACATAGCCTCTGAAAGAAACAAAAACAAGACAAACATTTTATTCTATAAAATGGCAACTTTCAGTCTACAGTTTTTCAGGTGATACATCTTTTGTCTTTTTTGTTACTCATCTGAAATTTTATAACTTTAACAACATAATGTTTAACTTCAGATAATGGAGACAACATTAAATTCAATATTTCTGTGGATGGTAACTTTTAAATACATTTTCTATTTTGCATAATAATTGTGCCTTTTTTCTAAGTCAGCAGCAGTTTAACTTTTTAGCATTATTATGACCTTTGCTCTTTTGTCGATTCCATTTGTGATCTTTTTAAAATTTATGTAGTATTGTGACTGGAACTTAACCTTGGTATTTAAATAAAATTTATTTTTAAGTAGCTGTTGTATAAAAAGAAAACATTTTACCATGTAGAGGAAACAGTATGACAAAAAGCGTATTAGAATGGGAGTCTCTGTGACACCTGGGTTTTGGGCTCACTTCTAGCAATAACTAGCAGCAAGATCCTTGTTTATAGCATACTCTAGTTTGGTGAAATAGTGGAGTGATTTTTTTGACAGAAATAGTTCTCAAATAAAGATTGCAAAAGGAATGGCTTCAGATTATCCGGAAGAAAAGTAGATTGTTTCCCCTTCTATATTTCATCATTCACTCCAAAAACTGGAGATAAAATAATTAGTACAGACTTTTGATTTGAAAAGAAAATCTCAGGGTTAGACGTAGTACTTAATTTATTTAACAAACTCTTATAAAACACTGCATACTTCATATAGTCTTAAGCACTTTAGAAATATTAACCTTAAAAAAATTTTAGGTGTGGATGTGATATTGAATATTCTGCATAGTTTTCTAATAAATTTACTTACACAGATGTTCATACATATGTGAATTTAATATATTATGCATTATATATTACACCCACCACTTAACATGTTTACAGTTTCAAAACAACTAAAATTTTAGAATTCCCCCTAGAATATTTCCATTAGAATCCAGTTTAACTCCTGTAGAGAACAGATGTCATGCATGTGAGATTATCTAAGTCTCTTTTAGGATTTGATTGTTATATGTCCACTGATAAAATGTAATCTACTTTTCTTCTGGCTATTGCAGGTATATCTGACTTTGACAGGTATAAAGTGATTGTCATAATTGAAGGAAAACCAGAATAATCATCTCAGGATTACAGAACAACAAGAGACTCTTCTATTGTTAACTGTTTAAAATTTAAGGAGCCTGGGGGTGGAGAGAGATTAAAATCTCAGACCAAAAAAAAAAAAAGCATAATTTAGGGGCAGAGTTTTTAGATAGATTTGGCTGTTATTTTCAAGCATCAAGTAGGAGATTTTTTTAAAGTCAGGTAGGATTTCAGTGAAAAATATCTGGGCACTTGACAAAGTATCCAGAAGGTAGCAAGGCTGACACATCTACTTTTTGGTGCCTTCTGTTTCCAGAGTTGGTATGTGGCATTCTGAATAAGAATATTAAAATATTTCTTCCTAGGAACAAAATAACAAAATCAGCACAAACTTTTACTCAGAAAGAATAAATGATTGGGACTTAGTTCTATGTTCAGCAGCTTCTTAAAAAGGGATTAAAGCATCAAGTGGAAAGGGTCATTCATACTTTTCAGTGTATTACTGTAAATAAACTTTGCCTGCTTGTTGAATTGGGGGTAGGAAGGGATAGAGGTGGTAAATTTTAGATTTATTGAGCTGGAAGGAACCTTAGAGATTACCATTGATCTTGCAGATGAGTAAATTCAGGTATAATTAAGTCTGAATATAGAGGTAAGGAGGGGAGGCATTTATTTATTGAAATGTAAATGTTATCTGAAAGTGTTATTTAGAACTGCCACTCAGAGTTTGCTCTTAAGATGGAGAGTGAGGATCGGCATCACCTGGGTACTTAGATATGCAGGCTCTTGGGTCTCATCTCAGACCTACTGTATCAGACTCTGCAGTTAAATAAGGTTTCCAGGTGATTCGTATGCAAATTAACATTTGAGAAGCAGTGCTTTGGAAGACTTTCTGGTAAGGTTTGTGTCTGAGTCTTAAAAGATGCACCTAAGTTTCCTGTTGTAGGGTTGGTTATAGGCACTTGGAATGTCTCATGGAAAGGAACTAATGGGAGGCCTCTCAGAATAAATTAAGTCAGAGAAACTGGTGTTTGGAGAAAATCTAATCAATTGGATTTTCTCACTCTTAGCCATAGCATTCAGATTTTTTGTCATTTAGTGGAAAAGGACCTTGGACACAGGCAGCTTCAAAGCGAACTAACAGTCTAAGTATAGTGAAAAGAATCATTTTAGAGTTTGCAGTGGAAACTACTAAAAATGAGGGTACATCTTGAGCTGAAGTTCTAGATTTAGGACTGTAAGTAGGGTGGTAGGAAAATACTCGTCTAGAGCTATAATCAGAGATATTGATTGCAGTTAAGGATTTAAAAGGCAGGTAATTATTGTGTTATATCTTAGATTTCCTTCCTTGAAGTCCTTACTCTCTCTGTAACATCTTTTAAAATAGTTTGCCAACTATTTAAACCTGTCTATTTAGCTATTCTAGTTATGGATTATACTTCTGAAGATTAAGGTTTGGAAAATTCTAGTCATAAATCTAGTTGCCATAAGCAGGAAGCCATAAGAAAATTCATATAAAAAGTACGTGTCTTTGGAATTTGACCATCTGATCCACATACTCCTAATTGTGGGCTAAGAAGGAAAGTTTTTTAGTGCTGATTTAAGTAACCCTATGAAGCCCTGTTAGCCTCACTTTAAACAGAATTTATAAACTCATTCCCACTTAAAATTCACTAGAATTTTCTTATTACAGTTAGTGCTTTATTGTTAACAGAAATATTGAGATGTGATACAGAATTTTCTTTAAGAAAGAATGAGACTGAAATTTATAAGAGAGATGAATCTTTACAATTCCAAGCCTTTCTCATTTCAAGTTTCGTGAAACACTGGTGGATAGTTTTAATGAAACTAATATAAAAGAAAAAGATAACTGCATTAAATTAATAGAAACCTTATATACAACACAAAAAAGAAAAAGAGGCTTTTTTAAATGCCTAATATATTTGGGTAATCTAAGAATTTATAGAAATTAAAAACAGTTCTAGACACACTTGTTTTATAAAGGGGCTTTTCCTAGTCTAGAGACTTTCATTCTAAAATCATTTTTTAGTTAGTATTAATTTAGCTCAAAGTCAGAAAAGTTTATTTCTGTTTAGAATAACTAAATTAAAGGTTAAGTTGGTATGGTGAAATACTTTATTTCAAAACGTTTATTTTAGGAGTTTTGGTTTTAAGAATTTCTAATTACATTATTTGTTATAATGTATTCTGTCCAATATACTTCCACAAAGACTTAAGACATTGAAAATTTGAAATAATGAAGTGAAACAGTTACATACTTAAATGGAAAGAAAGAAATGTGTATCTAAGGGTCAGTCTGAGGGAAACAAGTTACTAGGTTCTTCAACTAAATTACTGTTATTCTGGGGCTCTAAATTAGACTCTTTCATTAAAATTAAGAAAGAATAATAGCATTTCTGTCAATGCCTGAAATAATTACAGACTGAATATTAAAGCAACAAAACAAGTCCTAGATGGGTCTTGTCTTATAGACAATTGTTTAATTATCTAAAGAATATCAGTAGCACAAATATTTTATTGTTTAAAATGAAGACTGCTTTAAATTCTGCCATGCATGAGGGATGGTAGGAGTTGTCATTCAGTTATATAAATTTTTATTTGTCTCCCAGACAAGGTTCAACAACTTCATAGGTATGGGCCTAGGTCTAATACCTTCCACAGAAAAGAGATCTTGCAGTCATCTGAAGGATTTGTACAAGTATAGGTTGACGCACAAGTATTCTTTTCCACTTAATATGAAATATAACTTTAACTGAAAAGAATACTGAGTTCTAACTTGTCCCTAGGGGGGAAAAAATTCTGTGATCCTCTGAACAGTTACATGGGGTTATTTAAGGTATAAATGTTGGTTCTGTATGCCAAATATGACAGTTTTGGCTGGTCAGATTTCTCATTGACATTTGAGAAAGCGGAATAATAAAGGTTAAGAGTGTGAATTCTAGAATCAGTCCTCCTGGGTTTAAATCATGTCTCTGCCACTTACTTTGTAATCTTGAACAGATTACTTATCCCTCTGCTTCTCTGTCCTCTGTAAAGTGGGGATAATAGTACCTGTTTTATAGGATTTCTTTAATAGAGTTTATATGGATGATGATTAAATACATGTGAAGTGTTTAGAACAGTTCCTGGCATAAAGAAAACACTCAATAAATGTTAGTGCTTATTACTATTGTTTAACAGAAACTAGCCAACTAACTCAACCATGAAAACACTCCTACATAGAAACAAGCCAAATCATCAGTATGAAATAAGAGTGTTTGTCTTTCTACCTGCTGTAGCAAAAGTGCATGCATCTGATTCAGCTTAAAACTTTAAGCTGTACTTTCCGGGGGTGAGGGAGGATGGGCTGAGAACAGTTAACTCTGTTTAACTTTCAATTGAATTTGTCATAAAAGTATGTTTTTTACTAACGTTGAATTTTAACTGCTGTTTATTTTATATACGGTACAGGAAAATAACCTGTATGCATTGCATGCCTGGGTTTTTTGTTGGTTTGGGTATTTTTTTGTTTGTTTTTGCTTTCTTTTGAATTAGTACAAAAACCTGAGGAGTTTTACTAGAAACCCCGTATCTTGATGAGGCAGACTTATTTTATCTGAAACCTGCTTAACCTTTGGGCAGCTTTTTAGTTTGGGAAGTCAGGTTACACTATTTGTCCGGAAAATAATTAGCATCAGTCCATAAATCTGGGACATAAAATGTTTCCCTTTGGAGGATGTAAAAGACTATTTTTAAAGGCATTCCAAGTGGGCTGTTCCTATAGTTTACAGAGGTACTCAGTTCATGAACTTATTGCAGCAGGACAAATCATAAATACTTCTTATGTCCAAAAAGAACATAATTTTCAAATATACATTTATCTCAGAAATTCTAATGCTTCTGTCTTTATCTTCCAGAAAAGAAAGACATAGTTCAGTTCAAATTATTGTTTAAAAGTTTCTGTTTTGTTTTTTACTTTTTTCACTACATTTGAGCATATGAGTTATCCTGGGGTTCAGTGTCTAATATGATAGTGTTTTAAATGTTTTAAGCATTTTAATGCTTACAGAATTTTTTCCTGGTTTTTAAAATTTCCACTTTACAAAAAGAAGTGCCTTTAATTCATTGCTTTTCTCCTCCATTTCAGAATTGGGTAGGCTAACATTTTACTGCATAAATGAATAACTGCCATTTTTCTCTTACTGCTATACATTTGTTTCATCTCTGATTAGACTTGCATCTCAACTAAATCATATTTAATTTGCATGCAGTACTCTACCAGTTACTATTAGTGCTTATAAGATGCTGGGCCCTGCTTGACAAGGTGATTGAGCTCTGAAATAATAAGTGATTGAACTCTGAAATAATAAGTGACTTGCCTGATCCAACACGGGAGAACCAGGATTCAGACCCTGGGATGTCTTGCTTCAAACAGCCATCTTTCAGCCATTTTATATACTCTTTCAGCTATACCACGGATACTGTTTGAACTTATAGATCATGAGGCATCAATTGAAACTTAAGTTATAGCCAGGTTTGGTGGCTCATGTCTGTAATCCCAACACTTTGGGAGGCCGAGGCAGGTGGATCACCTGAGGTCAGGAGTTCAAGACCAGCCTGGCCAAAGTGGCAAAACCCCATCTCTACTAAAAATACAAAACTTAGCCAGGTGTGGTGGCCTGCGCCTGTAGTCCCAGCTACTCGGGAGGCTGAGGCAGGAGAATCGTTTGAACCTGTGGGTGGAGGTTGCAGTGAACTGAGATCATGCCACTGCCCTGCAGTCTGGGCAACAGAACGAGACTCCGTCTCAAAAAAAAAAAAAAAAAAAAAACTTATAAATAAACCAATAACACCCAATGGATGGCCAGATGCCATATCTTCCCGTGTTACTTTTTTTTTTTTTTTTCCCTGAGACAGAGCCTCACCCCGTCACCCAGGCTGGAGTGCAGTGGCACCATCTCGGCTCACTGCAACTCTGTCTTCCGGGTTCAAGCTATTCTCCTGCCTCAGTCTCCCGAGTAGCTGGGACTACAGGCGCGTACCACCATGCCCAGCTAATTTTTGTATTTTTAGTAGGGACAGGGTTTCGCCATCTTGGCCAGGCTGGTCTCGAACTCCTGACCTCAGGTGATCCATCCGTTTCAGCCTCCTAAAGTGCTGGGGTTACAGGCATGAGCCACCGTGCCCAGCCTCCCCTGTTACTTTTTAAATCACTTATAAAATGAAACAAAGATTCAGAGAAGCTCTTAAATGGTGAACATCCTGTCTTTTTTATATCAGCATAAGGTGTTGTTTTCTTGCTCAAGTATTTCTAACGTAGGTATTTTCAAGCCTTGTGTTATAAGCTGTTGATTTGTGATCATGGATTTTAGGAATTATGGACAAGACAATAAAAAACTACAACTGTAAAGATCAAGTCCAGTGCTCCCAGATAGGAAGAAGTGGCAGAAAAATTGACCTAGCACAACTCATTTGAAAGACAATGTTGTGCCTGAGTTGTCATAATCTTGGGAAAATATGAATTCAAACCGTATATTGTTAAATATTATACAGATCAGTGGTTGAATAAAATATCTCTCAGTATAAGGACAGAAGGTCCACTTTTATATTTTACTGCTCTTATTTTTAAAATTTCATTTTATTAGACTACGAGCTAGTATAGTTTTTGTGTTACTTTCATTGAATTCCCCTGCGATAGCTAAAATTATTGCTCATAGTGATAGTTAATCTTTTATCATAGAACCAAGAACGCTTGTTTGTACAAACGTTAGAAGTCCTAAAGATTAACACTACAATAAGAGTGTAAAGTCTAATTCTGCCTTTTAAAGTTATCAGAAGTTCTTATAAATGCATTAGTTTAGAAAAATCTTTGTGTTTATTAACTTGCAAAAGGTTATAAAAATATCTTGGTATTTGAAGTCAGGTTTCCATTTGTAATACATGCAGTTCCCAATTTATGAATTCATCCTTTGAAGTTTGTTAGAGGGCAACATGTGTTTTTTTCCTACATTTTTTCATAGAAATTGAATTATGCTTTAAATAATGCAATAATGTATTAGATAGTAGTTCACAGATTTGTTCATTTTTTAAAAATCTACAAACCCCACTATACAACTTATTTCTGATAGTAAAAGTGTTTGGGGCTATAAAATATTTTATTTTGTAATTAGAAATTAACAAACATGAGCCAGGCATGGTGGAATGTGCCTGTAATCCTAGCTACTTAAGAGGCTGAAGGCAGAGGATCACTTGAACCCAGGAGTTTGAGGCCAGCCCAGGCAACATTGCCAGACTCCATCTCTATTAAAATAAATAAATAAAAATAAATTTAAAGTTAATAAACATTTGGAAGAATGAAATAATATTAAAATGTCTATCAATTATTTAAGACATAAATATGAAGACATTTCACATATTTTATGTTAACATATGTTGGGTTTTCTGCTAACTTGTATTGCTAAGGATATGTTGGGTACCAGCATTTTAAATATACACTTAAAGTTTTCAGCTGCTGGATACCTATTTTTCTATAGAATACATGGAATCTATTAAACAGGTAAATCTTTGTTACCTGTTTTTGTATTTTGTTTGTTAGCTCACTTTAATTCTATGGTACTTTGCCTTTTAAGATTCCTTAACTATTTAGCTGATAATTTAAGTATCTACCATGGTACTTTGCATATAATAGATGTTTGATATTTATGGACTCAAAGATTTTAAAGCTAAAATTCACTTCTGCATAATTCTTTCAATATCATGTATTGAATGACGTATTAAATTTTATGGTAGTCTGAAATAAGCATTTTGACATTTTCTGTGTGCCTAGCAAAGCACAGTTTGAAGAGTATGATTTTACATCTTAAGCTACTATTATGCACATGGAGATGAGAGCTAGAATCATATGCCTGTACAGTATTTATCAAATATGCATATATATTTCTACATAATACTTTCTTTTAAGCTTTATTCAGAATTAGGGTTATGTTCTCTATTATAGTAAGATTTCTTAATTATTTTTCATGGTTTCATGCAGCATTAGATTATTTAAAAGATTACAAATTTATAAAACAGGGAGATAGAAAGACTGTTAATTATTAGAAAGTCTAATTAAAGCAGTAGAACTTTACTCATTACTGCTTGTCCTGCCACATAATTTTCTTGATTTATTTTAAAGCCCAGGTAAATGTTGATTTAAAATGGAAGGTGTAAACCTGTTACTATCTGATAATAGTTTTAGATATCTTTCTGTTATTACTTATAAAATTGTAATGTGTAAAACCTGGGTATAATAGTTGGAATAGCAGGGGTTTTTTACCTTCTAATATGGATTCTAGTTTAATAAATTTTACTTCTGTAACTTAAAATATTTTTATCTTCATATAAGTAAATATAATTCTAAGAAACTATATCTGCCACAAGTAATCATTTTGCTTAGGCAGTTTATGAATGGAATATCAGTTTATACCAAGCATTGAATAAGTTAAATATCCTTTTAATGCTGATTCCAAGGGTCTAGGAGCCCTCATAATTCATCAGCAGAATTATTTGTGTTTATCCAAATTTTATAACTAGAGATGATATGCAGAAATCTGGAACTACTTATATCTTTTTTTTATTATAGCAAACTAAGATTTCAGTGTCAAACTATACCTTTTATTATCGCAATAACTAGGTTTTAATCCACTTACCAACTTAGAGGCCTATCAGGAACACAGATGCCCATATATCATAAAAAAATTGAATCGATAGATCATCTCTTTGGACACTCTGAGCCAAACCATTTCCTTCAGCAACTAAACATAATTTTTCTTAACATGACACATATGTAGGAATTGTGTTCAAGTTTATAATATACAAACTATTAAGAGCTATAATAAGAATTTTTGGACAGTTCCAATTTTAAACTGGGGTTTAGTGATTTAAATTGGGATTTAGTAATTCAAAGACCTTATCGTTAACCCAGCGCATATCTGTCCCGGAAGTGTCCTAGTTATTGCTTTGAGGAAAAAAAGTATCAGTGTAGAAAAGTTAAAGTATAGGCCTATTTACTATAATTTATAGATAATATATTCAGAATCTATAAATATCACTAACTTGAATGACTTTTTAAATGATTTTATTAGATAGCTTAGGAGGGAGAAAAATAGTTTACAAAAAATATTTTTTGCTCTTTAAAACTGCTGATCAACCATAGAGAATGATATAAAACAAGGGACTGTTTACTTGCCGTATCTTTAAATAGTCCAAGTTCATCTTTTATTTCAAGAAAAGTAAAGATTAAATGAGTGTCCATTCTCTAATAGTATATCATAGTTCTGTGGTTTGATGGCACAAACAAAGTGAAATACTTACCAAACATTATTGTCAAGAGGGCAATTGGCATCACAAACAATCCAACCAGCAAATCAGCCACCGCCAAGGACATTAGAAAGTAATTAGTAGCATACTGCAGCTTCTTCTCCAGTGAAACAGCCAGAATAACAAGGGTATTTCCACCAATTGTGGGTATTATCACCATGAGTATCAGAAGAGCTGCCCAGTGCAGTTTATTTCCCTGTTCCTCAACAATCTGTTTCATTTCCTCTGGTATTGATTCTGTCTGTAATCCAGACCAGTTAGAAGAGATAACGTGAACAAAGGTGCTCTGCAAAATGTGCTCAGGAATTGTGCTTTGAAGTTCAGACACTCTGTAAGAGAGAGCCATTTGCTGTTTTTCTGTGATTCAATCCCGTTCCGAACAGTGGTCAGCATGGTTAGTAGCTAAGCTGCTCATCTGTTTTTTTAAGGCATTGTAACCATGCCAAACACTCAAAAGCCAAAGTTGACACCTTCCTTTAAAAAAAAAAATTCAAGTTCTCTAAAATGAGCGCATACACACATCTGTCCATGTTTGTAGGTAAGATATCCAAGTATTTATTATTTTCTAGAGGCTTAAATTTAGGAAAGCTCAGTGAAAGAAACTGATAGCTGTGAAAAAAATAGGATATATATATATTTTTAGTTTCTCTCTCTCTCTTTTTCTGCCGTAGTTGTAGAGTCGTGTTTGAACTTGCATGCCAGAGAGTTCCCCCTAGATACAAAATACATAGACTGCATTATTTTATTCATTTCTGAAAGTGGTAAAAACACTTGAACTTCATAGCCCTTCCCTTCTTAGTAAGTCTGTTGTGCATTTGTGACAATGCAGCCAATTCTCCAAATATACTGTATTTCTGATGTTGCTCAGTTAATGAAACAGAAGACACATTAATTTTTTCAATGGTTATAATAAAAAGTTAGGTGTTTCCTGACCCTTGAATGTCTTTTTACCTTTACTTACAGAAGAATAGAAAAGTCGAAACACAATAGTTCAGAATAGAACTTTTAGTATGCGCTGGCCACCCACCTAGAAACACTCAAAGCCCAACAAGGGTCTAAATAAATGTTTTACCAGCTAGGGATCCTTATATGTAATTAGCTTTGTCTTATCAGGTTTGTGAGTACTGATATAAATGTCATTTTAGATTTCCTTTAGTTTGAGAGAAGGAAAAAAAAAGGTATTACTAGGATCCAAATAATTGTGTTTAGTAATTTCATCTCTCATGGTATGTCTTTGCAACAATTGTGTTCTAAATTTAATCACTAAATTTGCCAAATTCAAACCAGTTCTTTTTTTGTTTTAAGTAGTGTTTATTTTTTTAACCTTCCCAGTTGCCTTGAGAAGAAAGGGAAACCAAAAGGAAGATTAGACCATTTATTTGTTCATCAAATGTACAAATCACGTTTTTAAAAACTCTCCTTTAGCATTAGTAAATTTTTCATTTTGATTTTTAAACCGCTGAATAGAAATGAAAGATTATGATAGCAGAATTCTTGAAGATTAAAAAAAAAAACCTTTAGATTAATTCCATATGTGTTTATTAAATGCTTACCTCTGGTTTCGTTGTTATTTTGCTGAGCATGTCATCTTATCTGTTCACTAGACTTGCTTGCTGCTGTGACTGAAATCCTCCTCCCATTGACTTATTCTGAGCCTCCAGCACAGGCGGTTGAAAGCAGTGAAACAAATACGTTGTATAGCTGCAAGCATGCCAAGGAGGTTATTTCCTCTTTGATACATTCATTTTTAGAGAGTAGCAGCATTCATTGTAATTCATAAAACCACTGTTAAGCATGTTGAACCAGTTCATGGCCCTTATTCAAGTTATATTTTTAAGAGCTCTCTTTAATATTTGGGGGGACTGTAATAAACTTGATCATTTTAGCTTCAGATAGTTTTGTTTGGGGTTAAGCCTGAGCTGTTTTTCACATTTGAGAAAAAATAAGATATAATCTAGCTATTTTAGAGGTTTCATTCTTTGAAGATTCTGCCGTTTTAAAAGCCTATAGTGATTTCTACAGTTCTGATTTCTAGCAGTGAAACAAGATTCTTATCTAGCTTTTGTGCCTTTGCTGTGGAACACCATTAATTTGCTCTGGTTGCAACCTTATATAGAAGAGCACAGAAAGGCCTGAATTCTACATGTATACATAGGTTTTAGCAGAAACTTTTTTACTGCTTATTTTTAAACAGATGATCTCTGGGTTTAGGAGTGGTTCACAGCTTTTTTTCCCCATAGACTTTACGTTGGAGAAAATACAAGTAATGAAAATACGTTTTTGCCTTATTTCAGAAAATTGGTGTTTAAATCTTAATAGTTATGCTATTTAAGTTTTCTGTAACCATAAGACTAGCTTAGTATTAGAACCTCAGCATTCTCAAGGTTTCCTTTTAAAAGATCATTATAGATGCATATTTTAAAATTAATTACTTATAAATCAGTGATGACATTTGTGCCCTTTTCTTGTTTCAAATTTGTATTCCTTTGCTCATGTTGAATGTTATTGGAAAATACTTAGTTCATTTTAGCTCTGCTGAGCACTTCAGATTTTATTCAGTATTTGCTGCTTTTTTAAAAACTCAAAATTTACTATATTAGAAAAAATACTTGTGAAGAATTCTAGATGAAATAATATTCAAGAGAAATCAGATGTTTTTTAATGTACCAGAATTTCTATTCAGGAATATGAAAATATTTTAAGGCAAGGTGCGGTGGCTCATTCCTGTAATTCCAGCACTTTGGTAGACCAAGACAGGTGGATTGCTTGAGTCTAGAAGAGACCAGCTTGGGCAACATGGCAAAACCCCATCTCTACAAAAAAAACCACATAAATTAGCCAAGGGTGGTGGTTCACACCCGTAGTCCCAGCTACTGGGCGGCGGCGGAGGGGTTGAGGGTTAGGGGTCAGGGGAGACCTGAGGCAGGAGGATTGCATGAACCTGGGGGAGGTCGAGGCTGCAGTGAGCTGAGATCACACCACTGCGCTCCAGCTTGGGGTGACAGAATGAGATCTTGTCTCCAAGATTAAAAAAAAAAGAGGAAAAGAAATTATTTTTAAATACTGCTTAGTTGTGAGTTACACTTTGACATCTGTGCTTATGAAGGCAGGTAGGGATCTGCAAAACAAGTAATGTCAGATTGAAAATAGCAGCACCATTTTATATCCAGTGAAAAGACTTGTATGAAATAAGCCTTTATTGATTTGTTTATAGATAAAATTTTTTAAATATTAAGTATATTATAAAAATGCAGTCATTGTTGTATTTTGCCTGTATTAATCCTTTCACTCACATTCACTCATTTTTTGCCTCAACTTATAAAAAGTAAGATTGGTACTCTGATTTTTTTTATTTTTGCTTTTTTAAGTCTGTTTAATGTCTAAGGAACGTAACTAGTTAGAACAGCTACTTATTTGGCAATCTCAAGTTATGGGAAGCATAGCTGAGAATCAAGAAAAAAGCAAAATAATAATAAATAAATAATTATATAAAAGGATAGTTGAGTCTCAGCAAATAACTAAACCTGTGCTCTAAAACCCTAAGCACTTTAAGTAGAAAGTAGCCTCTAAGTCCCCACTCCATATCTTTTTACTCTTTACACACATACACGCACACACACGCACAGACGTATACACACACACAAAACTTTGCCTCTCCCCCTTCTTTAGTGAAAATAACATTTGTACATGGTGGTAGATGTAGATAGTACAAAAGAATGTTGAGTGATAAATTCATGTGAGACAATTTTAATAAACATGTTTCCCTGCCTACTCCAGATTTGAGTAACAAGTTAAAAGGTGGACAAGCACTTTGATAATAGCAAATAGGGTCAACTGAAACAGCAACAACAACAACAAAAAAAAAAAAAACAAGAATTTAAATGTATAAACATGTAGGTCTACTCAAAGTAGAGACTTGTACCTTTTTTTGTGTTTGTTTTTGTTTTGTTTTTTGAGACAGAGCCTTCCTCTGTCACCCAGGCTGGAGTGCAGTGGCACAATCTCAGCTCACTGCAACCTCTGCCTCCCAGGTTCAAGCAATTCTCCTGTCTCAGCCTCCCAAGTAGCTGGGATTACAGGCGCCTGCCACCACGCCTGGCTAATTTTTGTATTTTTAGCAGAGACGGGGTTTCGCCATGTTGACCAGGATGGTCTCGAACTCTTGACCTCAAGTGATCGCCTGCCTCAGCCTCCCAAAGTGCTGGGATTACGGGCATGAGCCACCGCACCCCACGCCCTTTGACAACATTTTATGTGGCATAATGATGGATAGCACAGTGATGACTTCTGTGTACTTAAGAAAAGGCTAGATCATGTTCATTCAGCAAATAAATGTGAAATGAATTTATTAAATATTTCTATGCAAATAATAAGAAATATAAAAGTATGATTCTTAATGGTAGAGTGAAGTTTTTAATATCTGGAAGCTTCATTTGTGTAGAATATTTCCTTTCCCAAAAGCTTCAGATAAAGTAACTCTTACTAAAGTAACTTCAAGGTCAGACTCAGCCTCTAATCCAGTAATAACCAAAAAAACCTAATTGGCACATTTTTTTCTAAGACAATTGAATTTTCTCCCTGATGTCTTTTTAATTTATTGAGCAGATTCTGTCTTTGACCGAAAAGGGCAGTCTAATATTCTTTATAGGTCTAGGAAGACAGCTTAAATATCAGCCAAGAACACTTTTTTACCTCTCAGTCATAATACCTATTAAACAGTAACCATAAAGGAATGTTTAACATGACAGGGATTGTATCTGCTACATATTCATTTGTGAAGTATTTACTAAGTGCCATATGCTCATGGAGATATATTAATGAATAAGGTAAACATTTTCTGTCCTCATGTAATTTATAATTTTATGGAGGATGCAAACAAGTATATTGGTAACTATAGTACAGATAAGGTAGAACTAAGACTAGCTCACTTCAACAGGACCTACAGTGGAGTTCAAATATTTCTCAGCTTTCTTTTTATTCATTCCTCTCATGTTCATTCTCTTTGACAAGATCAGTGAAAGAGCTGAAACTATAAGAATAGCTATTTCAAACTTAATCTGTTCTCGTTAGACTCCTTCATTCTCTTCTGACTGCCTGTTATTTTAACGAAAGACTTTGACAAATCAAAAACAAGCTTCCTTCACTGTCTTCTCAAAATGTCTTTCTTTTCATCCATCCTATCCTTCTTTGGGATCATGTTATCATTCCTTTCCACAATTGACTTCTACTTAGGTTCTTGATCCCATCTCATATGTATATGAAGTCTGTGTTGCTTCCTCTGGCATTAACAGCCTATACCAGGAGTGTGATAGGCTGCCATCTCTACTGTCACAGCTAGTCTAGGAGTGGGGGTGTGGTAGGCAGACAGTTTAAGATGCCACAGTGCTGTCTTACCACAATACAGCACCTTCTTCTTTAAGCCCTCCCCAGGTTAAGTTTTTTACTGGATTCCTGTGTAAAAGTTGATCTAGACAATTTTTGCCAGGTTATTGCCAGAACAAAAGAATAAGATTTTTTTTTGTCATCGAAACTCTAGAGTACAACCTGATGTCATAAAATGGTGTTGTCCTTTAATCAAAAGACTGCTATACCTGGAATTATAGTTGATGATCATAACCCAAATATCTTTTGGAGTAGATATGCTCAACTCTGCATGTCCTCAGTAATCACAGTAATCAGCTATTAGAAATAGACTTTTATCATTAGAATACTTGTTTAAATATCAGAAGTGATTAAAACTTTTTGAGAATCAAAGTACATTTATGTTGATTACTATAAAAATCAAAGAAATATCAATACAGTTCTCAATGAATAGCAGTAAGTTGATGGCAGCTCACTCATACTGCAAGACTTTTCTTAGTTTGCTGATTAGAAATGAAAACAAGTGTGCTAATAATGCTGCAACTTTGAATATTACAGATTTCTGTAGGTCCAGGAATGCAATCTGAGATTTTTAAGAGCTCTATTTATTATGGTGACACAGCAATTTCTTTGTATAAGGCTTGTGACTCTTCTTACATCTTTAAAATTCCCTCCCTCGCCCATTTTAGCAGCACCTGAAAAGTATTAGTCTTTTTGGAAATGTACCAAAAGCTTGCCTAAAAGTATACTAATTTTTAGTTTTCTGAAGTCCAGGAAGATGACAACAAATAAATTCTCTTTCACTGAATTTGTAACATTTATGGCACAGTCTGTGTGGTTTTGTTTTTTGCTTTTCCTTGTGGTAAGTTATATGTATTCACTATATACTAAACTGATAAGAGTTAAAAGCTACAAATAGCAGTAGCTTAGAATATGGAGGTACGAAGAACAAAAGTATGTTTGGGAAAGAAAATTGTTTTCTTTCTCAGCTTTTTCCCTGAAAATGTTTTATGCCACAAAATTCAAAAAAGCATAATATATTTCCCCTACTTTTTTGTTTTTTACCTGTAATGGCACTGTTTGTTTGTTTTCGAGACGGAGTCTCACTCTGTCACCCAGGCTGGAGTGCAGTGGCACTGTGTCAGCTCACTGCAACCTCTGTCTCCCGGGTTTAAACAGTTCTCCTGCCTCAGCCTCCCAAGCAGCTGGGATTACAGGCGCCCACCAGCACGCCCAGCTAATTTTTATATTTTTAGTAGAGACGGGCTTCACTGTGTTGGCCAGGCTGGTCTCAAACTCCTGACCTCAGGTGAGCCACCACACCCGGCCAATGGCACTGTTGTTTCTTTTATTATTATTACAAGTTGTATGAACTAGCCAAAGAATAAAATAAAGGAGAACAAGAAAAGTTCCTCAGATTCCCACAACATGTAGCTCTGTCGTTGAGTACACATGCAGCTGGCAAATTTATAATTGTCTAAGTAAATATACTTTTTTCTGTAAATATACTTTTAAATAACATATCAAAACATGTGAAAGAGCTAAGTTATAGGTAACACATTCTATGCTAATAAAATTGTCTACCAAGTATTGATTTCTTTCCTCTCCACTGCCCTTCCCTAAAATAAAGTCCAGTGTTTTTCCTGTGACTTGACCATTTCTCAACATTTAGTTTTCTAAATACGTTGTTTTGTTTTGTTTTGTTTTTTGAGACAAGGCATCACTCTGTTGCCCAGGCTGTAGTGCAGTGGTGTGATCTCAGCTCACTGCAGACTTGACTTCCTGGGCTCAAGTGATCCTCCCAAGTAGCTGAGACTACAGGCATGCACCTCCATCCCCGGCTAATTTTTGTATTTTTTGTAGAGATGGGGTTTCGCGGGAATGCCAAGGCTGGTCTTGAACTCCAGGGTTCATGCAATCAGTCCTCCTGCCTCGACTTCCCAGAATGCTGGGATTACAGGCATGAGTTACTGTGCTTGGCCAGTTTTTCTAAATATGTTTATGGAGACATAGAAATAAGCTTTATTGCTGATTAAGGATTAGTCATTTAAATACTTTGTTATAAATGCTGATCCAAGGTATTATAAGAAACTGGAGGAATTATTTCGTGATGTTATCTAGAAGGCAAATGTTTATACTGAAGAAAGATTTAGGGAGTGTCAGAATTATTGAAAATAACTGAAAGAAAGCCTAGTGGATTGTTACTAATGATTTAATGTATTTTCTTTTAACCTGTAGGTTCTCTCTTCATCTCTTGCCTTGCCCTCTTTTTCTTTGTTTTCTTCCTCCTTGCAGTTTATTTGTTGAAGAAACCAGTTATCTCTGTTTTGTTTCCCATGGTATGAATTTTGCTGAGTGCATCTTTACATGTAGTTTAATGTGTTGTTTGGTCCTTCACATTTCCTGTAAATTGACAGTTGAATCTACAAGCTTGATCACATTCACATTTTTTTTAGGGTGGTGGGGCTGGCGGTACACACAGTTATTTCCATTTTCATGATGTTAGCAGTCGTTGATAATCATGCTGCGATCTATTCATTATATGTTACAAAATGGTGATATAATTTTATCATTTATTAACTGTTCCTTTAAAAGTTTATATCATATATCTCTGTGTGTATATATAAAGATTAATGTGCAGGAGTTTTGCTTTCAGTGAATGTTTGCATTCCAATCATTGCTTAGAAAGTTTTTTTGCCCTTGCCGGGCGCGGTGGCTCACGCCTGTAATCCCAGCACTTTGGGAGGCCGAGGCGGGCGGATCACGAGGTCAGGAGATCGAGACCATCCCGGCTAAAACGGTGAAACCCCGTCTCTACTAAAAATACAAAAAATTAGCCGGGCGTAGTGGCGGGCGCCTGTAGTCCCAGCTACTTGGGAGGCTGAGGCAGGAGAATGGCGTGAACCCGGGAGGCGGAGCTTGCAGTGAGCCGAGGTCCCGCCACTGCACTCCAGCCTGGGCGACAGAGCGAGACTCCGTCTCAAAAAAAAAAAAAAAAAAAAAAAAAAGAAAGTTTTTTTGCCCTTTTAGAGTTGCCTGCTGAAACATTGAAATAAACATATAAGAATATTATGGTTTTACTGTACTCTTGAAAAGATTGAATGTCTAAACTAATTTAATAAAGAATTTCTCATTTCTTGTCTTAACACTTGTTTTTTCTAAAGAATGTGTCAGAGTTGGAACTGTTGTTAGATTGAGACACTGTCAGGTTTTTTATATGCTTTTGAGTTTATAGCCTTCACAGCCTATTTCAGTCTTTATTGCAATTAACTAGGTAAAGTTCTGCATTAGGCTCCTGGTATTTATGTTCTCAGGCAAAATTTTTTCTAAACCTCATGGAATTGTTAGTGCCTTTTGGGAAGCAAAACTTAAGTCTAACTTCTATCCCCTTTCAGAAAACTTTTCTACTAAAGAAAAGAACTTGAGTTTTGTGGTTGGTTTAAGAATAGTATATATGTTATATTTTATTTACTCTTTTATAACAAGTAAAAATGACAAAATAAATGAAATGTTGACAGATTTTAGGATAAGCTCTTTCCTGTGAGTCAGTTTTCCCTGGAATATCCTGCCCTTGCAGCCAAGGGGTAACTTGATAAGTATCCTGCATGCCATTAGTTCCCTAACAAGTTGATGACGAAATTCTGGAGGTCTGAACCCTAAATATAACCAGCTTTCTAGGTTTAATATTCAGCTTGTTTTATATTTTGATAAACCTTTGGACATCAAATGTTAGTAGCCAAAGTTCTGGTTCTGATCCAAAGCCAGTTTCTGGTTATGCATCTAGATTTCAGTGATGGTAGTATGGTATTTTCCTCTACCACTCCACCGACTCTCCCCAGCATACATAAGGAGGAGCAGGTATTGTTTTATGGATAAGGCAATTAAGGCTCAGAGAAATTTAGTGATTGTCACCCTGCTAATAAATGGCAGCACTAGAATTGGAATCCAGGTCTTTCTGATTCTAAGCCTCTGTTCTGTCTACCACAACAAATGGAAGAGAGGTCAAGAAAAGAGATCCTTTAAGGAATCACTATGTTATTTCCAGTGAGAGGTGATAGGAACTGAAACAAGGCAATTGGAAACAGAAGTAAGATTTAAGGGGTTCTCTTGACTTGGCGGCAGATTATATGTGGAGAGTGAGGGAACAGAATGATTAAAGATACGAGTTTCCTAGGTATGTCAATGAATTGTCATGGTGGGAAGAGAAGCAACTTGGAGAGGGATGCCCTTTTTTATTCCTTTCTTTGTGGGTTTTTAAATGTTGATTGAGGTTTGTGGTATACTTGGTTAAAGATTTCCAATAGGCACTTAGAATTTCAGATTACTACTCAGATTATTTGGAATCTGTTGTTAGAGAGTACAAGGGAATTAAATAGAGACAGATATATTCTTTTTTTGAGACAGTGTCTCACTCTGTCGCCCAGCCTCCTGAGTAGCTGAGACCACAGATGCGCGCCACCACACCCGGCTAATTTTTGTAGTTTTTGTAGAGACGGGGTTTCACCATGTTAGCCAGGCTAGTCACGAAATCCTGGACTCAAGCAACGGGGGCAGATATATTCTTAATTGCTGTGTATTGAGTTAATCCTCTAACACTGTGGCACTTACCTAATGAGAATTATAAATTCATAATTCTGCTAAGGGACTATCCTGAGGCTTAAAGCCTGAAAAATTCCCTCTGAATTCTTACCTAGCATTATAGGCACATGGCCACAAAGGTGGTTTTCCCAGGGCACAGTTTGTCCATTGCACTTTGGATGAGCTGACCCCTTGATGTGTCTAAATGTGGAAAATTTGATTGCATAATTTATGGTATTGGGGGATGGGGGACTGCTTTCAGGTAGTTCCCTGGGGTCAGGGGGGAAGAATTCCCTCTGTGATAGCCCCATTTAGAATAGTGTTTCTGCCTATCTATGTATATTGCTGTTTTTCCTCCTTTAGTAAAGATGGATTAGAGGGGGAAAAGAAAGACACCATATTCTTGAAAGCATCTTGATTTATTAGTGATTTAATGTTGAGGTTGCACAAAATATTCATAAAGAAATAGTATTTAAAAGCCAGTGTGTTGAAAGAAAGGAATTCATATGTGCAGTTTATGGTCCAATGATATGGCAGTGACTTATGCATATGCCCTTGCACAATTCCTGCTCTGTGGAAGGCTTGTACAAATAGTAACATTGGCAAGATGACTGTTAGTTACAAACCAAGAAATTTTATTGAAACAACAAATTAGAATGTAGTTAGCTTATTTTGGTGTGCGTTTCATTTTTTAAAGCAGAAAATTACAACTTTTTTTCATTAAAAATTGAATTACATACTTAGGATTAAAGCAAAGTTTTTACTTACTGCTGCCTATTATATTATACCTTATGATGAACCAGAAGTATAGTAATACTAAAGAGCAACAAAGTTGTTTTTCATTTTCTTTACATGATAATTGTATAAACTAGGTTTTAAAGCCTTGGGATACATTCCCTCATGTTACATTTAAAGATTCGACTCCCAAAATTCTGTGTTATCTGTGTGTTTAGAGGGGCAGGAGGAAGGAGACTCTGATCCAAAAAAGATTTAGAACCGCTGTATCAGACAATTGGCAGATAGTCACATAACTAAGTCCCGAGCGAGCCTAAACCAAGACCCAGTTTTTCCAAATGTTTGTTATTGTCTAAACCTACTGTGTCGTGTATAATAATCACTCAATAAATATGACTGACTAGACCCAGCCACCAGGTCTTAAGAAAGATAGAGAGGGTTCTTCAGAAAGCTCTGATTCCTGCCATGCACCCAAGTGGTTATTATGCTAGTAGTCCTGATTTTTTATTTCTAGTGTTATCTTCATTATTCCTCTACACAAAATCAATATGGTTTTTCTACCTACTTTTCCTCAAGCTTGTTTCTCACATTCCAGTGTTCATTCCTTTCCAACAACATTTATCCCTCTGCTATCAGAATTGTGCCCATTCAAGACTCAATTAGCCTTAGAAAGAAATACTCACAGGTATGTCAGTTTTCCCTGGTTTTGATTATCTAGCTGAATTATAAATTTAAGGGAGAAAGCAAAAGTGGAACAGGAAAGAGCTTGGTGTATTTCCTAGTGCTTAACCATTAGGCCTTGAACTTAGTAGAAAATACTTGCTGTCTAAGTCTCTAAATGTAAATTTAGTTTAACTCTCTTTGTCTCTTATTAAGTAATAAAAATTATTTTACCTATAGTACCTGGCACTGTGCTAACAAATTATGGGAGACAGAAAATATAGTCTCAGCCCTTGTGCAGTCTAGAGTGGTTTTATTGGTAATTAATTAGGTGGCAAAACACTTGAGTGAGTTTGTTAGATGATTTGGGTATCAAATTACGGAAAGAGCTTTAAGTTCTTAGCCTTATAGGAGTGAAAATAGAAGTTAAATGGTAGTTTCAACTACAAGTTTTAGAATAACTTTTCAATAGCCTCTTTGGTGTAATATCATTTTAAATTTTATTTTTATTTCATTGGAATGTTACTCATTGAAGAAAAGTTGTCCTATAATAATAGGCATTGATTTAAACCTATAATAATTGGTTCATTTTTAAATGCTGTAGAATTGTAAAGTTGGAACAGACTTACAGAACTTCTAGTCCCATTCTTCCTCTTTTCAGATGAGGAAAGGACCCTGGAATGTTTGGTTGATTGAACATTGTCTAAATTGGCCCAACTATTTAGAGACAAAACAGGAACTAGAACATGAGTTTTAGACTTCATGGTTCCCTCTTATATAACTTACTGTTATTTTTCTCAGTACATAATAACTGATAGCATATATGTTATTACTATATTTTCAGTTACTTGCTCATCTGGTTTTTGTTATTCCTGGAAAACAGTCAAGAAAATCTATCTCTAATTATAAAGGAGAAAACCCAAGTGATTTGTCTAATGTCACATAACTAACAAATTTAGCAAAACTAGAACTAGGACCTAGATCTTTAGTTTTCTAATATATTGCTTTTTTCACACCACCATACTGTTTTTCCCATACTGTTTCTAATAATACTAGTGACAATTAGTATTATTTCCAAATTATTCATACAAGGAAGTTTAGGCAAACTGAGAACATTCTCAAGAAAGAGTGATGGACTCTATTGTAGGGAAAAATAATCTAACCTTTCCTTACTGCAAAATTTCATTTTAACAGTTACAGTTTTCATAAACTTCGTTCTACTCCTTTGAAATTTGAATTCACCACTGTCTGGAGTTTGAGGCTGGAGGACAGTTCCAACATAGAATTATAGATTTGAGTTGGTTTGTGGTAATTGTTTTCATTCATAACAGGATAGTCTTTTTTTAAAATGCCTTTTTAATAAATAAATGTTTTAATTAAATGTCTGAAAACCCTAAAATGTCAATTAATTAAATGCAAGTCAACTTCTATACAGTTACATATAAATTATATTCAGTGTAGGATTTCGGTTCACTTTAGTATTTTTAAAAGAAAGTAGGGCAGGACCTCCAAACTCAGTGCCTGGGCCCTAGGAACTATGAAGGTCTTGAAACAGCCTTTCTGGAGAAGTTGGAAATTCGGGTTTTAATGTGAAATATTCCCATCTTAAATGGTGACAACTTATTTTGAATTTTTTTAAAGTATGTAGGCCAAATAAAATCTGCTACGGGCCAGATTGGGCCCTTGGGCCAATAGTTTATGAATTTTATTTTATTGGTTTGAATTACTGAAATAGTTTTCTTGCTGGTTTTTCCACCTTCATGCTTTTAACCTGTCTTGTTCACAGGTATCTCCTTAATCTTTCTAAATCATCATTCCATTTATCTGCAAAATAAAATGCAAATTGCTAAACCTGACATTCAAGACACTGTATCATTTTGCTCTTAATTGCCTTTCCACTTTTATTTTTTATTACATGTGCTACAAAAACACTGACTGTGTTCAAATTAGACAAGCCAGGTGAATTCCCATCTCTAGACCTTTGCTGACTTACTTTCCTTATCCTGATGCCTATATTCCTCTTCATCATTTGTCCAATTCTTCCAATACTTTCAAAGTCACTTTATGTCTGCATTCTCTGTGAATTCGTCTCCTGACCACTGTTACCTCTTTCTGTGATATTTTTTTCTCCTTAGCATTCATATCTTAGGTAGTTTATGCCGCTTTGCCACTTTTATATATATAATATATATTATATTTACATATAGTATATATATATTATATATATTATATAATTATAATATATAAATAATATATATTGTGTTATATATTTATGTACCATATATAATTATATAATATATAAATATATATATTTTTATGTATAATATATATTTATATATTATATTTTATATATTATATATTTTATTTATTTATTTTTTTCCTTGAGATGGAGTCTCGCTGTCTCACCCAGGCTGGAGTACAGTGGTGCAATCTTGTCTCACTGCAACCTCTGCCTCCCGGGTTCAAGGGATTCTCCTGCTTCAGCCTCCCGAGTAGCAAGTTGCAGTTGCCCACCACCATGCCTGGCTAATTTTTGTATTTTTAGCAGAGAGGAGGTTTCACCATGTTGGCCATCTGGTCTCAAACTCCTGACCTCAAGTGATCTGTCCACCTCAGCCTCCCAAAGTGCTGGGATTACAGGCATGAGCCACTGTGCCCGCCTTTAATACACATTCTTATGTGTGTTGGTTTTGTCTCAGTAAATGTTTGGCGATGGTGAAAAATCTAGAGCTGTATATGCAGCTTCAAAGTCTAGGAAAGAGCCTAGTTTCTTTTTTTTCTTTCTTTTTTTTGTAATTTCAACTTTTATCTTAGATTCTGGGGGTACATGTGCAGGTTTGTTATGTGTGTATATAGTGTGATGCTAAAGTTTGTGGGACGGTAGATCCCGTCACCCAAGTATTATGCATAGTACCCAATAGTTTTTCAACCCAGCACCCTTCCCTCCTCCCTCCAGTTCCCAGTGTTCATTGTTGCCTTCTTTATGTCCATGAATACCCAGTGTTTAGCTCTCACTTATAAGTGAGAACATGCAGTATTTGGTTTTCTGTTCCTGCCTTAATTCACTTAGGATAATGGCCTCCATCTGCATCCATGTTGCTGCAAAAAACATGATTTCATTCTTCATGGCTGCAAAAAAATCTTTTTATTGAAGTTTAATATACATTCAAAAACATGCACAAAATCATTAGCCCACAGCTTGATGAATTTTCACAACTGCATACACCTGTGTAACCAGTACCCAATTCAAGATCATAACATTACCAGCCTTCCAGAAGCTCTTCTTACATTCTCTTCTAGTTATTACCCTAGTCCTGCTGCTCTTCAAGGATAGCCACTGTGCCAGCCAGGATCATCTTTTAAAAGATGGGGTCAGGTATACCATTAGTCAAGTTTGTCCTATTTTTTATCTTGTTGCAAATATGGAGAGAATGAAAAATAATTTCTCTTCTTACCAACACAAAAATAATTGCTAAAGCAAAAATGCAGAAGTCAGAATTTCTTCATTATCAAGGCTTCTTTATCAGTTTATTATTCAACTAAAGTGATACTGGGGGATTTAAATCTTTCATGTAACTTAGGAAATGTCCAGGAATTACTATAAATGACTTTTGTCTTCTGGAACAAAATGCAAAGTAACCAAGAAATAGGAAAATAGATGTAGAGCAGTGTGCTACCCCCAACATGGCTGTTCCTGCCATGGAGGAGGTACCAGAGAATAACTGGAATCCAGACCTATGGCTGAGGACTCACTTATACTGAGAAAGGAGTCCCCTTTCTGTACATATATTCTCTGAATATTGAAGATCAGATTTCTTCTATCAATAATTAGAACTCTATGAAAGATTTTTAATTCTGCAATTTATGTTTTAAATGCTCATTGTTTCCTATAACTTTTTCAAAAACAACTTGGTTAAAACTCTTCTGTCTTAACTTAAAATAGATTACCTATAACAGTGGCTTCGCTTTCTGTTTCTTATCAGAACCCCTGAACAGTGCCCAAGTGTTGTCTCTTTGTTGTCAGAGAGTTACAACCCTCATGTGCGCTACGGAGCTGCAATGGCCTTGGGGATATGCTGTGCTGGTACAGGAAACAAGGTAAAGCCCACAGCCAATGGGGTCAGTTCTTTCTTGGCGCCAGACTGTTTTCCCTCGCCGCAGAATTTATGTAACAGCTGTAAAAATACAAGTGCAATGTGATCTGTAAGAGTAAACTTGCCATACAAAGCTTCCCAGTACTCCCTCATTCTGCGATGCTGGATTGCCCAAAGCTGCTTAAGAATAAATCGTCACATTACATGGATAGCTGTAACTGAAACAGTGCTTTTGAATTTCTTTTTGAAATCATTGATTTCTGGGTTTTTTGTTTTTGTTTTTTTTGTTTGTTTATTTGTTTTGAAACGGAATTTCACTCTTTCATCCAGGCTGGAGTGCAGTGGCGCAGTCTCACCATGTTGGCCAGGCTGGTCTCGAACTCCTGACCTCAGGTGATCCACCCGCCTTGGCCTCCCACAGTGCTGGGATTACAGGCATGAGCCACCGCACCAGGCTTTTTTTCTTTCTTTTTTTTTTTTTTTTTTTTTTTCTTTTGAGTCTTGCTCTGTTGCTTGGGCTGAAGTGCAGTGGCAGGAACACTGCCCACTGCCAACACACTCAGCTAATTTTTTTATTTTTTGTGGAGAAGGGGTCTCACTATGTTGCCCAGGCTGGTCTCACATTCCTGGGATCAAGTGATCCTCCTGCCTCAGCCTCCCACAGTGCTGAGATTACAGGCATGAGCCACTGTGCCTGGCCCATTGATTTCTTAAAAAAAAAAAAAAAAAGAAGAAGAAGAAGAAGAAAATAAAATAGTTTTTGTTGTTGTTAAATAACTACTCAGGTTATTTTATATGATTATGTTACATGTTTAATTTGTATAATTAGTATTCTGGAAAACAAGGTTCTCATCCGAAGCCACCAAAATCGGCTGATTTGATAACATTTCTGTTTTAAGCAAATCACCGATGTGCTATTTACCTGTTTTCTCATATCTAACCTTAATAGGTAACCTGGTATTTGTTAAGCCCTCAAAAGTTATAAAAAAAGAGTTGAATGGGGTAAGGTGATGATTTGAAAACATAATTCATCATGAGATTCATAAAGAAATGTGCTATTGCATAAATAACAAGTATTCATAATTCACAGCAGTGACATAATCATGACACTTTGACTCTCATAGCACATATGCACAAACCTTGGCCACCTCCCAGAAGTGAACCTTTTAACAAAGTGTGTATGTATAAGACTGAGAGCAAGGCTTTGCTCCCAGTGCCTTTGCATCAGAGAGAAAGGAGTCACTTTTTTTATCATCTGTTGTCCAAACTCAAAACAAAACATAGTTGTAAGTTTATGGACTGATTCCAGGAATCTAAAAATTTTAGATTCCTTGAATTTTTTTCCAATAAAGAATATTGGTATTGTGGGCCAGGCACTGTGGCTCACACCTGTAATCCCAGCACTTTGGGAGGCTGAGGTGGGCAGATCACGAGGTCAGGAGTTTGAGATCAGCCTGACCATCATGGTGTGAAACCCCATCTCTACTAAAAATACAAAAATTAGACAGGCATGGTGGCACACGCCTGTAACCCCAGCCACTCAGGAGGCTGAGGCAGGAGAATTGCTTGAACCCAGGAGGCAGAAGTTGCAGTGAGCCAAAATCCCGCTATTGCACTTCAGCCTGGGTGACAGAGCAAGACTCCATCTCAAAAAAAAAAAAAAAAAAAAGAGTGTTGGTATTGTGTACAAATAAGTTTTTCTAGTCACATGAAAGATTATTGAGGCTGGGAATAAAAATAGCTATTTTTGGCCAGGTGCAGTGGCTCACACCTGTAATCACAGCACTTTGGGAGGCCCAGGCGGTTGGATAACCTGAGGTCAGGAGTTCAAGACCAGCCTGGGCAACATGGCAAAACCCCAACTCTACTAAAAATACAAAAATTAGCCAGGCGTGGTGGCATGCACCTGTAATGCCAGCTACTCAGGCAGCTGAGGCAGGAGAATTGCTTGAACCCAGGAGGTGGAGGTTCCAGTAAGCCAAGATCATGCCCTTGCACTTTAGCCTGGGGGACAAGGGTGAAACTCCATCTCAAAAAAAAGGCCAGGTGTGGTGGCTTACACCTGTAATCCCAGCACTTTGGGCAACCAAGGCGGGTGGATCACCTGAGATCAGGAGTTTGAGACCAGCCTGGGTAACTTGGTGAAACCCCTTCTCTACTAAAAATACAAAAATTAACCTGCTGGGCGCGGTGGCTCACACCTGTAATCCCAGCACTTCGGGATGCCGAGGCGGGCGGATCACCTGAAGTCAGGAGTTCAAGACCAGCCTGCCTAACATGGCAAGAGCCTGTCTCTACTAAAAATACAAAAAATTAGTGTGGTGGCAGGTGCCTGTAATCCCAGATACTCGGGAGGCTGAGGCAGAATTGCTTGAACCCAGGAGGCAGAGGTTGCAGTGAGTGGAGATGGTCCACTGCACTCCAGCCTGGGCGACAAGAGTGGGACTCTGTCTCAAAAGAAAAAAAAAAAAAAGCTATTTTTCACTACACATGGCAACAATTGTGTAAAAATTTGTAAAGAGACATCCCTCCTTTCCAGTATTTCATCCTATTCTGTCTGCTTACCCTGCTATACTTTTTTTTTTTTTTTTTTTGAGACAGTGTCTCACTCTTGTCACTGTCACCCAGGCTGGAGTACAATGGGGCTATGATAGCTCACTGCAGCCTCAATCTCCCAGTCTTAAGCAAGCCTCCCAATTAGCTGGGACTGCAAACGCATACCACCATGCCAGGCTAATTTTTTTTTTTTTTTAATAGAGACTAGGTCTTGCTGTGTTGCCTGGGCTTTATTTTTCTTCACAGCACTTACCACCACCTGATATATTTTACACTTATTTATTGTTTGTCTTTGCCGAAATGTAAGATCACTGAGAATATAATGTTCACTGCTGGAACCTAAAATTAAAGCTTTGTTTGTTGCATGAATGATGGATGGCAAGATCATTAAAGGATGTGATGGTGACCAAGTTGGACATCATCTCTGTCATTACAGAGTTTTGTTTTTTATTTTTGTTTTTATTTATTTATTTGTTTGTTTATTTATTTATTTATTTTGAGATGGAGTCTCACTCTGTCACCCAGGCTGGACTGCAGTGGTGCAATCTCGGCTCACTGCAACCTCCGCCTCCTGGGTTCAAACGATTCTCCTGCCTCAGCTTCCTGAGTAGCTGGGATTACAGGCATGTGCCACCACACCCGGCTAATTTTTATATTTTTAGTAGAGGCGGGGTTTCACCATGTTGGCCAGGCTGGTCTCGAACTCCTGACCTCAGGTTGTCCACCCGCCTCAGCTTCCCAAAGTGCTGGGATTATAGGCATGAGCCACTGTGCCCGGCCAGTTTTTTTATTTTTAATTAATTTACTTATGTTTTAATTTATTTGGGGGGAGAATTTCTTACATGAGAATGTATCTTCAGTTTTACTAGAGATGTCATTGGGTATATCGAATGTAGTTATAGAAATTGGCCTTATTTTTTTTCTACAACACATCTGTTCTGTAAACAAAGGAAGAATATAGTTGTATGTTTTACTAAGTATTTCCCCCCTCGAGTCTTAAGTTGACATTTATGTCAGGCCTCATAAGTTAAATGTAAATTAGATTCTTTTTTCTTTTCAGATTATTCTGAACTTAATATGATATCTAGGAGCAAATGTTCTTTGAAACACAGCATCTGACAAGTTAATTGAATGAAAAGTTTTTTTATTACTCATACTAAACAAGCCTTTATTTCTAGATAATTTATGTGATCTAGGTATCAGTACCTATGTAACTAGTTTGGGACTTTTTTTTAATTATTTCTTAAAAACCTGAAACATCTGTTTATTCTAAAATATACCATTGGGGTTGTATTATGTACCTCAAAGGCCGAGTTACTGTCTTTTACCTTCTAAAATGGAAATTTGGTTATATTTTTATCATGACTACTTCATAAAGAATATTGACAATATGTTTGAAAAACATACTCCCTGTGCACAGTGTCATTACATGTTTCAGTAATGTAGGGAGAAAGGATACCCATATCTGCTGTGTGTATTATCTGTTAATAGCTCTAATTTTAATATATATATGTTAAGTTTACATGTAGAGGAATCCAAAGTCACTTTCCAACAAAGGATTCAGTTCATTCTTTTCCTTGGTCTTGGAATGAAGGATACTTGAGAAACATCCTACCAAATTAAGAAATATCTGATAATCTTACAAGCCTATTACTCTTTTCGTCCCAGATTTATACCTACCTAAGGACCTTGTAAGGGATGTTGTGGGGTTTTTTGTTGTTTTTCTTGTTGTTTTGTATTTTTTTTTTAACTCTAATCTCAATGACAGATTAAAGGAACGTTGTGGGTTTGGTTTGGTTTGGTTTGGTTTGGTTTGGTTTGGTTTGGTTTGGTTTGGTTTGGTTTAAGACAGAGTCTTGCTCTGTTGCCCAGGCTAGAGTGCAGTGGCGCTATCTCGGCTCACTGGAACCTCCACCTCCTGGGTTCAAGTGATTCTCCTGCCTCAGCCTCCCCAGTAGCTGGGATTACAGGTGCCCACCACCACGCCCAGCTAATTTTTGTATCTTTAGTAGAGACGGGGTTTCACCATGTTGGTCAGGCTGGTCTCGGACTCCTGACCTCGTGATCCACCTGCCTCGGCCTCCCAAAGTGCTGGGATTATAGGCGTGAGCCACCGTGCCCGGCCAGGGACATTGTGTTTTAAAGTGGCTCTTCCCAAAAGTCCTGCAGAGTGTGAATAGAAGTTATACGGGGCAAAAGAGTTTTTGATCAAATACATTGGACAAATGCTGGTATAAACAACAGTTGAGTGGTTTATAATAAGGCATCCTAGAACTTTTGTTATGATATGTATATTCCTAGAACCTTTGATACAGTGTATACATATATTTTGTATCTGCAAGAGGAGATGATATATATACAGTATGCCTGAACTCCCAAACTTATTTATTAAAGGACTTCTTTTTTCATAGAACTGATATTCTGAAGAATAGGATATTGGGGAAATACTGATAAATATTTTGGAAAATTTCATCACTTGTGGTCTTAGGAAGTGCAACCATGAAATCAATTCTAGTCTATGATTTCATTTGTTTTGCTATTCTACTAGCTAGTAAAATATTTTGTTTGGAAAATTTTGGGTTTTTTGTTTGTTTATTTTTTTGTCTTGATTTAACTTTTAAAATTAGGTCTTATAAAATCATCTGAGATGTTACCTTACTCTAATATTTGTTTATTACTATTTTTCTTTTTTCTTTTTTATATTAGAGACAGGGTCAACTATGTTGCGCAGGCTAGTCTTGAACTCTTGGGATCAAGTAGTCATCCCACCTTGCCTCTCAGAGTGTTGGGATTACAGGCGTGAGCCATCGCACCCAACCTTACGCTAATATTTGAAAGAGGTTTGTTTCCTTTTTTTTTTTTTTTGGAGACAGAGTTTCACTCTTGTTGCCCAGGCCGGAGTGCAATGGCACTATCCTGCCTCACTGCAACCTCTGCCTCCTTGGTTCAAGCGATTCTCCAGCCTCAGCCTCCTGAGTAGCCAGGACTTCAGGCACCCGCCACCACGCCCAGCTAATTTTTTTTTTTTTTTTTTTTTTTTTTTTTTTTGTATTTTTGGTAGAGACAGGGTTTCACCATGTTGGCCATGCTGATCACGATCTCCTGACCTCAGATGATCCACCCTCCTTGGCCTCCCAAAGTGCTGGGATTACAGGCATCTGCCACCACGCCCAGCTAATTTTTGTATTTTTAGTAGAGAAGGGGTTTTACCATGTTGGCCAGGCTGGTCTCAAACTCCTGGCCTCAATTAATCCACCCACTTTGGCCTCACAAAGTGCTGGGATTACAGGCACAAGCCACCACGCCCACCCAGCCTGACAGAGGTTGAATTATACAAATTTTGGATTCAGACTGGCCTGGGTTTGCTATCAGTACTTACTCGACTTTGGGCAAGTTATTTAACCTTTCTATCTCTCAGTTTCTTTGTTTATAAAGATTGTTTTGTGCTGGATTTTGTTTGTTTTAGGAGTAAGAGGGTTATATAGCATAATACATAAAATACCTAGTACTGTGTCTGAAAAGTAATAGGTGTTTATCAAATGTTAATCCCATTTTCTCTTAATTTTTTATGACCTCTTACCTCAAGACGAGAGCGCTCAGGTTCTAAAGCTTCCTTTTCACTTACCCTCAGTTATATTGAAATTTAAGTAAAGCATGACCAGTTCTAAACTATTCCATTCACGTAGTTGTTAATTAACTTCTTACTACACTGTTGGATGAAATTATTGACTTAGAGTGACAGTAGATATAGTTGTGCATCATTTAAGAACAGGGATGCGTTCTGAGAAATGGCAGTTCCGTGAATGTACAAACATCATAGAGTATACTTACACAAACATAGATAGTTATGGTCTGTTGCTTCCAGAATACATACCTGTACGTCATGTTACTGTACTGACTAGGCAGTTATGGTAAAAATACAGTATAAAAGATAAAAAATCATACAACTATATAGGGCACTTAACCCTGAATGGAACTTGTAGGACTGGAACTTGCTCTGGGTGAGTCAGTGAGTGAGTGTTGAGTGAATGTGAGGGCGTACGACACTATTGTCACTATAATAGACTTTATAAACACTGTACACTTTGGCTACTAAATGTATACATTTTTTCTTCAATAATTGATCTTAGCTTATCTTTTTTTAATAAATTTTTAATTATTTTTAATTTTTTGACTCTTGTAATAACACTTGGTTTAAAACACAAACCTGGGCGGACACAGTGGCTCACGCCTATAATCGCAGCACTTTGGGAGGCTGAGGTGGGTGGATCACCTGAGGTCAGGAGGTGGAGACCAGCCTGGCCAACGTGGTGAAACCCATCTCTACTAAAAATACAAAAATTAGCCGGGGGTGGTAGCATGCACTTGTAATCCCAGCTACTCTGGAGGCTGAGTCAGGAGAATTTCTTAAACCCAGGAGGCAGGGGTTGCAGTGAGCCAAGATCGCGCCATTGCACTCCAGTCTGGGTGACAAGAGTTGAAGCTACATCTCAAAAAAAAAAAAAAAAAAAAAAAAAAAATTGTACCATTGTACAAAAATATTTTTTCTTTATGTTCTGTAAGGTTTTTTCTGTTTTCAAAATGATTTATTTATATTTTTTAAACTTTTTTGTAAAAAACTAAGACACACATACATTATACTAGGCCTACACAGGGCCAGTATCATCAATAAGTCACTTAGGCAATAGTAATTTTTCAACTCCATTATAATGGGACTACCATCATATATGCAGTGTGTCACTTCCCAGAATGTCGTTACATGGCATGTGACTATAAATTGAAAGTTCAGCCATATCAACTTTATTTAAAAGTTGTGTGTTTTTTTAAATTCTTTCAGGAAGCCATTAATTTGCTAGAACCAATGACAAACGACCCCGTGAACTACGTGAGGCAAGGGGCACTCATAGCTTCAGCTCTCATCATGATCCAGCAGACTGAAATCACTTGTCCAAAGGTGAGCAAACAAAGAAATTCCCTGGAAGAGAGATGGTTTGGTCTTTTCTTTAGTAACTTATCGTCTTTTGAGGACGTTTTTTAGTTCAAATATGGTAAACACTGAAAGTAAAGTAAAAGTAAAGAGAGCATTTTAGAGTATAAGAGAATGGGGAAACTTTAAATATGTAATGCTCTTTAAATGTATTTTTTAGACTTAATGGTCCCTTTGTTAATTTAAGTATATAACCATGCTTGAAAAATTAGAACTCTTGGGGTGTTAAAACCGTAAAATGAACTCTTTTTTTGCCTTTCACTGTCCTTTTAAAATGTATTCAGTGGGATAACTTTTTCCTCTGATAATATAGGATGCAAACTTAGGCAGTCCATGCCTTTTTTGATCTGTCCTTCTAAAGTAATTTTTAAAAAGCCTGCAGTCACTTTGTATCGTACATACCATCTTAGTTTAGAAATGAGTACATCCACATTCTCTTTTGGAATGTCATTGCCCTCCTAGGCGATCTTTTTGGGTGGAGTTCCAAATGGCTCCAAGACAGCTTTCTTTTCCACTTGACCCACATCTGCTCCACAGAAACACTCTTGTACATTTTGCCCTTCTGCATAGGAATATAATAGGATGTCAGTGCTAGTACCTCAGCTAATAGCTAATGTCTCAGTGCACAGCAGCCCCTGATCATATTGGACACTCCAAGTGGACCCTCTGAACCCCTATTCTGTAAACTTGGAGTGAGGGGGAAAGACTCACAACCCAGCTTGCCCCAAAGAGATCCTCTTCACATATCCTCCACAATCCACACCCACCTTGTGGGTGACTCCATAATAGTTTTGAGACACCTGTTTTAAAATTCTCTGATGAGCCCAGCATGGTGGTTCATTCCTATAATCCCAGTACTCCCGGAGGCTGAGGTGGGAGGATCACTTGAGCCCAGGAGTTCAAGGCTAGCCTGGGCAACATAGGGGGAGGCCCCATCACTACAAAGAATTAAAAAGGAATTAGCTGGGCATGGTGGCATGCGCCTGTAGTCCCAGCTATTTGGGAGCTGAGGTGGGAGAATCACTTAAGCCCAGGAGGCCAAGGCTGCAGTGAGCTGTGGTTGTGCCACTGCACTCCAGCCTGGGTGACAGAGCAAGACCCTGTCTCAAAAAATAAAATAAAATTATCTCATGATAATCTCTCAGTCCTCAGGTTGTTAGTGTTTGATATCTCATGTATCTTGTCATTTCAGCCAAAACTTCTCATTCTACTAAGAAACAGAAAATGCATGTATCTTATTTTTAATACATGTACTAAAATTAGCATTGATATACTAAATAGACACGTGTAGCTTACACAACAATTTCAGATCTTCTAATTCTTAAAGCTAGGGACTTTAGTATCCATGTATTAATTAATCCTGCTCATATAATGGGAAGTAGTCAAAAAATTGACAACAGAAAAAACTGTTGGCATTGTGTCTTATGCCTCATCGAGCAAATAATAGCACACCACCCTCATTTTCAGCAAAGTAGATTTGAGGAGGTAGAGAAAAGAAAAATTTCCGGAACTCATTGATTATTCTAATTTTATGGAGCTTTGTTTAAAAAAGTTCAAGTTCTAAACAGTTGCTGTCATCTTTGCTTCATTTATTTAGTGCTTCTATTTCTGTCTCAAAATCATTTTCAGGACTTTCAAAAATTGTATTATTACAAAGATAGAATCTGACTTCTCATCCTGTTTTTATAACGTATTACTTAATATACTACATCTTCTAGAACATAAACATCTTTCCAAACACCACATTTCTTTTTGTTTTTAAATATAGCAGCTATCATATGAGTAGCTTTTACATATTTTATTTCTGCTTTTGATCTTCAACTGAGCTTTTGGAGGTTATCCAACTGAGTAGTGTCATTAAAGAAACAAATTTTGGTCATGGAATGCACCTCCTCTAACAGTAATACATAGACATTCACTTTGACCCCACATGTTGCTTTCATGTTACTTGTATTGTCAGCAAGACAAATGTTCTGTCTTCCCATCCTCTGCTGTAGGATTTCATTGATTTTACAATTATAATCTCTGTTCCAAAAATGGCAGAGTCCTTTAGGAGCTGGATAATCATTCCAGGAACTGTTATTGAACCAAGTCTTACCTGGTGCAGATACATGGGGCACACTCCCATCTTCAGGTTGTATCGGAATCTTAGACACTGATTAAAATGTCAAAGTGAAGTCACAGCTAGTAGCCTTTGCCAGTAATATAAACTGGGTAGATAAATGTAAGTGTATATACCACTGACTAAAAAAGCAAAATTGACATGTGAAACTCAAAAATTCTTTCAGGAAACACTACTCTTTAGAGCAAAGTTGTTACTCAGCTTAAGAATTCTTAAAGTTAATTTCATTGTTTTCTGTTATTAAGCAAGTGATAAAGAATTTCATAGACTACAGTTTATATCATCTTTCCTTTATCTGATAATTGCCAACAAGACAAAATTGACATTTTGGAGATGGTATACAGCATGTTGCCAAAAAGAAAAATCTGTTGAGAAACTCTGAAGGGGAGTAGATTCTCAAGGCTACAGAGTCTTAATTGCAAGATTGCAAAACCAGTCCATGAAATAAAGTGGAAATGGCTCAAAAATAAAGATCAAATGTGAATTTCATCAAGAGTTATAAACCCCTCTCAAAGGAATTCAAAAGAGAAATTTCTCAGGTATTTTGTGAAATTCACAATGGAAATTCCCAAAGGAAATGTCTTATGTAACCATTAATATATGTCACATCCCTAACACTTAGCTCCACACGTTGCCCTCTTAGTTGAAGTATCTCCAGTACATCTTTGCTTTGCTTCTCTCAGTTTCTCGCTAGCTCATGCTCACAAACATAAACCCAGGAACATGCACACATCCCTGGATCAAAGGTTCACATTTAACAAGGGTAATGTTCTTTTTTAGGTCCTTGGAGCTATTTTGCTCTAAAAACCCAACTCTCCTCTTTATTAAATTATCTATCTTTTGTTTTTCTTGTTAAATGAAATCCACCATTAAGATGGGCACAGTGGCTGAGGCAGGAGACTCGCTTGAGCCTGGGAGTTCAAGGCCAGCCTGAACAACATCCCAAGACCCTATCTCTAAAAAACAAACAAAAAAATCACCATTAACAGTTACTCGAACATGTACATATTAAGTATCATATATAAACTCACATCAAAATATTACACTGTAAATATAGAATCTGGTGTTCCTATTACCAGTATTACTTGGCCTAAGGCCTGGTACAGGAAAGCTTCTCCTATCATTGACAAGTACCCTCTTTGGAAGTAGAATTAAGCTCCTGCAGTTCTAAAATAAATCACTGTATATATGATTTCACAGCATAACACATTTGTAAGTAGTAGTCTATTACCACACTGTCATTTTAAGATAGGGACTTGGACTCTTACAGTGTTAGTGGTAATAAAAAAGAAAAAGGCTACAGAAACTACTCTAAGCAAATTAATGCTGATAAAATTGAGGAGGGAGCTGAAAACTCATTTGGGATCCTGATAATGGGGAAGTCATGATAGCATCAACAAGAATATTTTGAAGGAAGAATACAGATAATATTCATTTCAGGCATATTGAGTTTGACATGACAGCATGTCATTGGAAACAACATGGGAGCATAGGAAAAAAATTAGACGCTAAATACGGAGATTTGGGAACTAGCCATAAAAAAAATTATATAGGCCAGGCGCAGTGGCTCACGCCTATAATCACAGCACTTTGGGAGGCCAAGGCGGGTGGATCACGCGGTCAGGAGTTCAAGACCAGCATGGACAACATAGCGAAACCCCGTCTCTACTAAAAATACAAAAAAAATTAGCTGAGTGTGGTGGCAGGCGCCTGTAGTTCCAGCTACTTGGGAGGCTGAGGCAGGAGAATCACTTGAACCTGGGAGGCGGAGGTTGCAGTGAGCCGAGATCACACCACTGCACTCCAGCTTGGGCGACACAGTGAGGCTGTCTCAAGGAGGGGAAAAAAAAAAAAGTATATATGTCTATATAGATATATACAGATATATATACACATATATAGACATATATATAGAGACATATAGAGACATATATATATGTGCGTATGTGTGTTTATAGCCCTTTATCTACCATTACAGAATCCAGAAAGCTCTGAAAACTCAGAGGTTTGTTTGTTTTTCAAGACTCATTTGGATGCAATTATTAATTCATTATCATTTATCCTACTTAGTATAAATATTCATATATTGTGCTACTTCAGAAATAATTTATTTGATTATGGGATATCATAATATATAGAGCAGTACTACACTGGGAGTATTGTATAATATATGGATATGTATCATGTTAGCCTTCTAAATTCTGAATTCCAAAATACATCTCACCTCAAGGATTTCATGGAAGGAATTACAGACATATATTTGAAGTCATAAGCACAAATATAATTTCACAGACAAAAAAAACACCTCCAAAACTGATCCTTGATGTACAGCTACATTTCCATAACCAGGAAGATAGAAAAATAGAAAGGAGGAGTAACACTCAGATGATAAGTACCAACAGAAACAACGCTAAGGAACTTTATTGCTTTCTCCCTGATATCTAAGAGTGGGCTTTTTTCCAGCAGTATAGGGTATACAAGTAAAAACATGATGAATGTTTAAAATGCAGCTTTTTGAGAAGGTAGATTTTAAATACTCCTACATAGTACAATGCATGGATCACAGCGTTGCATAAAATTTTAATTGTCTTTTTTTGTGAGATTGTTGTGATATAAAATGGAAAGCTAATATGATTTTTCTCCTGGAAATTCTACTTTTTGTTTTTTTTGGTGGGGGGAGACCATACTATTCATAACAATGAAATTGAGTTAGAAAATCTTAATCCTCACCCTGATTACCATTAATTGCTTGTGATAGCAAGCAAACCAATTGTTTTGCTTGTCTTTTTAGTCTTCATATCTGTAACTAGATGTGAATAGAGGGAGTAGACCAGATGGTCTCAAAGCTGACTTCGAAATTTAATGTATGTCCTAATCTATCAAAATAATTCTTTACCAAGAATTACAATAATGAAAATTAAGTTACTGATACATAAGAAATAAAATGTGAGAAAAAAATTTAAAATGATAAAAACTAGCTTTTTAAAGCATTCTATTTAATATTAGTTAGATAAGCCTATTGTATAGTTGGACTGATTTTTTTATCCATTTGTCAGTTTTACTGAATGCTTTTCTATTGTTTTGGGTACAATTTTAAATTTAAATTTTCCCTATAATGTACATTCAGTGCTTTGTTCTATGTTTCTTTTTATAACTTTGTGAAATACTTCTTAAGCCTTTAGCACATAAAATTTCCATACTGTATAAGGTAATGTAAATGTTCATCTAAAATAAGTTCAGAATCAAAGGAACTTGACTTGTCGAACCAGAATAAAAGCGTCAAACATGAGAATTTTTTTTTTTTTTTTTTTTTTTTTTGAGATGGAGTTTTGCTCTTGTCGCCCAGGCTGGAGTGCAGTGGCACGATCTCGGTTCACTGCAACCTTTGCCTCCTGGATTCAAGCGATTCTCCTGCCTCAGCCTCCTGAGTAGCTGGGATTATAGGCGCCTGCCACCATGCCCAGCTCATTTTTTGTATTTTTAGTAGAGACAGGGCTTCGCCATATTGGGCAGGCCGGTCTCAAACTCCTGACCTCAGGTGATTCACCTGCCTCGGTCTCCCCCAAAGTGCTGGGATTACAGTCATGACCCACCTCACCCGGCCACGTGAGAATTTTTTTAAGTAGAGGGGAATTTAGTGATGATTTAATCATGCTAGGTTTTATAGTTAAAGAAATCCTGAGAAGTAAGTGACTTAAGTGGTTGTGTGCTGGGTAGTGGCAGAGTTAGTTCATTGTTTCCCCACTATATTCTGTTGCTGCCTGTGAATAAAAAATGAGAACCATGTTCAAGGAATATTATTTTGTTAGTAGCATTTAGATTGCAGAGATAATAGGAGGGATTGGTAGGATTCTTCCCCCATATGGTGAAACAGTCATGCTTATTGAACTATGAAATGCCCTTTATACATTACACGACGTATATGTTACCTCATATAATCCTATAATAGCCATGTAAGGTAGGTGCTAACATCCCTGTAGAGATGAAGATACTGAGGTTCATAAAAGGTAGTAACTTACCCAAACAGCTTATAAGAACAGCTTATAAGCCAGGGTTGTGTGATTCTATTATTCTGCCACTGTATCACATTGTGGCCTCCCAGACCAAGACAAATGAAAAGGGGGAAAAGATTCTGAAAGAATATGTAATGCAGATAAAGTCATTATATTAGGAAACTCAAATTTGATATTTTCTGCTTTTGGCAGATTTGGGGAGCTCCATGATTATGTGCTTCTTGAACAAGCCGACTTCTTCCTGGGTGCCTACCATTTGAAAAGCACTGTTGGGAAAACAGAGAAGTGTAAGACATAGAAGAAGCATAAAATAGTTTACTTATTGTCACCCAAACAGATTTAAAGGAATATTAATTATTCATACAGAATATATTTTATAAATATATGTTCTAATCATAAAAATAATACATATTAATTTTAGAAAATGCAGAAAGGATAAAGAATTACCAGTAATCCCACCTTAAGTGAGTCAGCACATTTTCCATTCCGATACTCTCCTTTTGGTACGAGTACACATTCTGACAAGTCCTCAGAAAATTAATGTGAGTAGATAATGGAAATCTTTACTTTATGTGAATATACTTCATGCAAAAGATACCTCACACAGCTTTGGTGAAGGGTAATTTACTTTAAGGTGGAACTGAAGGACCATGCTTTTTAGGAAACCCGCAAGGTTGGTGGTAAACAGAATAGCTATAATTCAAAATGCAATGAAAGCCTTAGTGTTTGCTTGGACTTTTTAGGCCTGCTGACTAACAGTGGTAATGTATGAAATCGCATTCAACATTCCTTTGACCTTGAAACATCCACTGTGGAATGAGGATTCAAGACAGAGCTGGTGCTCCCACACTAAAAAGTCATAACACCCGTGATTGCAACCACGGAACTGCTCTGCCTTCAAGTCTGGTCCATATCCCTCTCTTGAGCATTACGAAACTCAGAACTAACTCATTATCATTGGAGCAATATTATTCCCTGTTCTAAAATGGTACCGCAAATGAGTAGACTTAGACTATAATTCTTTCTCTTGCTCCTTCAGGTGAATCAGTTCAGACAGCTGTATTCCAAAGTCATCAATGATAAGCATGATGATGTCATGGCCAAGTTTGGCGCTATTCTGGCCCAGGGCATACTGGATGCAG
>CCNT2	chr15	41037174	41037457	-
TTACACAACAGCCAATGCGGAGTCTGACAATGAGCGGGACTCTGACAAAGAAAGTGAGGACGGGGAAGATGAAGTGAGCTGTGAGACTGTGAAGATGGGGAGAAAGGATTCTCTTGACTTGGAGGAAGAGGCAGCTTCAGGTGCCTCCAGTGCCCTGGAGGCTGGAGGTTCCTCAGGCTTGGAGGATGTGCTGCCCCTCCTGCAGCAGGCCGACGAGCTGCACAGGGGTGATGAGCAAGGCAAGCGGGAGGGCTTCCAGCTGCTGCTCAACAACAAGCTGGTG
>STAT5A	chr2	219445283	219457430	+
CCTGTGCCTACTACACTGGCACAAGTGGATAGAGAAAAGATCTATCAGTGGATCAATGAGCTGTCCAGTCCTGAGACTAGGGAAAATGCTTTGCTGGAGCTAAGTAAGAAGCGAGAATCTGTTCCTGACCTTGCACCCATGCTGTGGCATTCATTTGGTACTATTGCAGCACTTTTACAGGTGGGTTCATGTCCATGATTGGCAGTTCAGTTCTTTTCATTACACTTGTATATTTCTTTACCTTTGCCCAAATGATTTGAAGACTTTAGGAGGATGATTCTTTAAAAAACTGCATTTGTAAGAATCTGTTTTAGAAAGGTCTGAGGTATTTGTTAAAATGCAGATTCTTGGATCCTTACCCAAGAGATTCAATTTAGTCAGTCTGAGGTGGGCCCTATAATCTATATTTTAATAAGCACTTTCACCTCCCCCAGGTGATTGTGATGCAAGTGATCTAAGAACTACGCTTTGACGAACACCGCTTTAGGAGTACTGTAAGATAAATCTACATGACAGGGGGAGGAAGGTGGAAAGTAGAGTATAAGGACCACAAGGTACAATATATTCTATGGAAAAGAAATGGGTTTTTGGGTTTTTTTGTTTGTTTTTCTTTTTTTTTTTTTTTTGAGACGGAATCTCGCTCTGTCGCCCAGACTAGAGTGCAATGGTGCAATCCCGGCTCACTGCAACCTCTGCCTCCCGGGTTGAAGTGGTTCTCCTGCCTCAGCCTCCTGAGTAGCTGGGATTATAGGCCTGCATCACCATGCCTGGCTTTTTTTTTTTTAATTTTTAGTAGATACGGAGTTTCACCATGTTGGTCAGGCTGATCTTGAACTCCTGACCTCGTGATCCACCCACCTTGGCCTCCCAAAATGTTGAGATTACAGGCATGAGCCACCATGCCTGGCCTGGAAAGGAAATGTTGAAGGTATAACAGCTGTAGTATTAAAGGTGGGTACACTTGTACATTAAAGAATAGATAACTGAAGTTCAGTTCAAACCAGAATGGTCACTGGTGGCTAATTAACTGATATGGTACAATAACAATACCAAAATACCTAGGTAGTGGCATGATCATCCATTAAAGTATTGCCCCAAATTCCTAACAATTAGATTAACTTTTCAACTCTTAAGTAAATTCACATTCCATCTCTATTGCATTTAGCCAAGAAACTGATCTTTGTTATGGGAACGTTTTTCTATGTAAAAGTTTTACAAATAATGTAAATGGAAAATTGTAGCCAGGTGCAGTGGGTCATGCTTGTAATCCCAGCAGTTTGGCAGACTGAGTTAGGAGGATTGCTTGAGCCCAGGAGTTTGAGACCAACCTGGGCAACATGGCGAAACACCATTTCTACAAAAAATACAAAAATTAGCCAGGCTTGGTGGTACACTCCTGTAATCCCAGCTACTTGGGAAGCTGAAGTAGGAGGATCAATTGAGCCCAGGAGGTGGAGGCTGCAGTGAGCCATGATCATGCCACTGCACTCTGCCTGGATGACAGAGTGAGACCCTGTCTCAAAAAAAAAGAAAAAAAATGTAAATGGAATTGTATTGAGTAAATCATTACTTTTTGACAGATAGTGCATATATTCACTGCTGTTTATACATATCCCCACCCATTGATTCATGTCCTTACCATGTTACTACCTAACCAAATTCAAACTTCTTTATGAGTCACCGTGGTTGACTTAACACTTTCTGGCCAGTGATCTCATCACTGTAACTTAAAGCAGGATGCTAGCAAAATTATAAAAATTTGAGTATCCCTCAACTGATAGCCTCAGTAGCTGGAGAATATAAGAGGAAGTGTAGATGACTACATTTGCCTCCACAGAAATCTTCCTAGGCCGGGCGCAGTGGCTCACGCCTGAAATCCCAGCACTTTGGGAGGCCGAGACGGGCAGATCACGAGGTCAGCAGATCGAGACCATCCTGGCTAACACGGTGAAACCCCATCTCTACTAAAAATACAAAAAATTAGCTGGGCGTGGTGGCAGGCGCCTGTAGTCCCAGCTACTCTGGAGGCTGAGGCAGGAGAATGGTGTGAACCTGGGAGGCAGAGCTTGCAGTGAGTCAAGATCGTGCCACTGCACTCCAGCCCGGGTAACAGAGCGAGACTCCGTCTCAAAAAAAAAAATCTTCCTAGAGACAAATGTAGAAATGTGAGTCTCAAAAAAAAAAATCTTCCTAGAGACAAATGTAGAAATGTCTTAGCTAGTCTCAGCCAAGTAAGTTTGTGATGAAAGGATATGAGCATTATTTCTGCTCCCTCTTTGATGACTGAGTTCTTAAAAGATGCACAGAATTAAGAGCTATTTTATTTGCCTTTTTTTTTTTTTGCTTTATTACCATGGGAATTAATTTTTAGTTATTCCTTATTCATCTGATGCTGATTTCCATTTTTTAGGAAATTGTAAATATTTATCCATCTATCAACCCACCCACCTTGACAGCACACCAGTCTAACAGAGTTTGCAATGCTCTGGCATTACTGCAATGTGTAGCATCACATCCAGAAACCAGGTAAATGCTTTGGGTGAGTCACTTGGGGGAGATATACATTGAATATGGTCCTAAACGTTCTCTGAATAATAAAAGGAAGGGCATGGAGGAGAGAGAGAGAGAACGTTTGTGTGTGTGTGTGTGTGTGTGTGTGTGTGTGTGTGTGTGTCTCTCTCTCTCTCTCTCTCTCTCTCTCTCTCTCTCTCTCTCTCTCTCTCTCTCCTGGTCTTCCGGATTCTTATTTACTTTTACCCAATGAACTTTAAAGAAACAGTGTTCACATTACAGGAAAGGTATCAGGCATACAGCTACTTCTCACTCCCTGACCTGTTATTGACACTATGTCATCTGTGAGGCATAGTGCATGGCATATAAGAGGAGTTTAGTAATTATTTTTCCAGCACTTTTCCCACACTGAACCCAGATTTGACTTCAGAATCCTTCTTAACATAGCATTCTGGGCGGCCTCTATAATAGACGAGAATTGGCATGTAAGTTAAAATATTTTTGCCACCTGTCATATCTAAAAAATTAAGAAAAGGGAAATCCTGTTCAGGAATCTACTTTGTGGGCTTTTATGGCCCCAAAGGCACTTAATAGTCATCTTATTAAAGCCTTTCCTCTTTGTCAAGTTTCCTTATGAAATATGTATGCTAGGTTGGCACTGACCTTACACAGCTTTAGAGAAATTACTAAGAAAATTACTTTTAAGCACTTAACAAAAACACAAGAGTACTTTGAGTGTTAAAAATCTTGGGCGTTGGCTCTTCTACAAGGTGTAACTATAAATAATATAAAATAATAGACTGATTTCCTTATTAGTTGCCTGACTAAACTGTTTTCAGAATGGTTTGTGTATCTGAAATGCCCTAACAAAAAAAGAAGAATGTGCTTATTAAAGTATAGCAGGTAAGCCTGATAATGGCTGCTTTGTTTTGTTGTATTGGTTTGTAAGGTTTATTCGACTGCACCTGTGAATACTATTATTCAGTCATAGGTGAGGGAGATAATCTAGGACAATCTCTTGGACACTTAATAGCATTTTGTGGTCTATTTTTTAAAATCCACAATTGGATATTTTAAGTTAATCAGTTTGTAAGGTACTTTTTGCTGATTACAGGGAAAATCATGTGTTTTCTTAACCACTGTGATCTGGACTAGGGTTTTCAGCTTTGGCACCATTACCATTTGGGGCTGGATGAATCTTTGTGATGGAAAGGAGAGGGCAGGAGAGGACTGTCCTGTGCATTGTAGGATGTTTAATGGCATCTCTGGCCTCTTCCCACTGGATGCCAATAGTGCTTCATAATCCTGAGTTGTGACAATCAAAGATGTCTCCAGACATTGCCACATGTCCTCCAGGGGGCAAAATTTACCCCATTTGAGAACCATTGGTTGAGACTAATGACCAGTAACATTGTTTTCCTAAGGATTCCTTGCTCTGACAATGTTAAGGCCTTACAGAATTAACCACCTAGAAATTTGAAAGTTCAGGATCCTTAGAAATCAACCCTGGGCTGTGAATGTAATTATTGTTTTCTTCCAGGTCAGCGTTTCTCGCAGCACACATCCCACTTTTTTTGTACCCCTTTTTGCACACTGTCAGCAAAACACGTCCCTTTGAGTATCTCCGGCTCACCAGCCTTGGAGTTATTGGTAAGTTATTAGAATTGTTTTGCAAGCCTGAAATACTCACAGTAGTAGTCTAAGTTGGGTGTTTTGTCTTGCCGGTTATGATTTTTGTACACCAGTCATTCATTTTTGTCTTTGAGGTTGTCTCATTCACTAATCAATAAGTATCAGGAACATGATGACTCCTATCAAGCACTCTTCTAAGTGTTGTTAATAAGACTTTGAGATCCAACATTTGGGATTAAATTCAGCATATATGTGGAAACATTTGCTGGAATTGTAGGGAGAGTAAAGCATAAGAACTTGATTCAATATATAAAGAGTATTATTAAAGGAATAAGAGTTTAAATTTGGGACTTCTCCTCTTCCCTTCTCTCTTCTCTTCTCTTCTTTTCTTTTCTTTTCTTTCTGATAGGGTCTTGCTGTGTTACCCAGGCTGGAATTGAACTCCTAGGCTCAAGTGATCCTCCTGCCTCAGCCTCCCAAGTAATAGGGACCATGGGCACAGGCACACACCACTGTCTTTTTTTGTTTGTTTGTCTTACTTCTAATACCGGAATGCTTCGTATATCTGAAATGCCCTAAGAATATGCATGTCAAATACACTAAGCATTCTGAAAACCTGTAATTCTCCCATAACTCCAGGAATATGAATCTGTCAGTTCACCCAGTTAAATTTTTTCATCTACTTTTTTTTTAGTCTCTACTAAAAAAATAATGCAAAAATCAGCCGGGCGTGGTGGCATGTGCCTGTAGTCCCAGCTGCTGGGGAGGCTGAGGCAGGAGAATCGCTTGAACCTGGGAGGTGGAGATGCAGTGATTGCAGTGAGCCAAGATCACGCCACTGCACTCCAGCCTGGGCGGCAGAGGGAGACTCAAAAAAAAAAAATTAAATTTCCATGTACTAGCAATGAACAATAGGAAATTTATTTTTTATTTTATTTTTTTTTTTTTTTTTTGAGACAAGGTCTTGCTCTGTTGCCCACTCTTGAGTGCAGTGGCATGATCATGGCTCACTGCACCCTCAAACTCCTGGGATCACACAAATCCACCCACCTCAGCCTTGAGAAGCTGGAACCATAGGCACATGCCACCACACCTGGCTACATTTTTTTATTTTTTTGTAGACACAAGGTCTCACTTTTTGTTGCCCAGGCTTGTCTCAAACTTCTGGGCTCAAGTGGTTCTCCCACCTTGGCCTCCCAAAGTGCTGGGATTACAGATGTGAGCCACTGCACCTAGCTGAAATTTTTTTAAACTGCCATTTATAACAGCACCGAAATGTGAAAATTTGGGTATAAATCTTTAAAAATATATGCATGATCTATAACTAAAAACTACAAAACTGATTTCTAATGAAATAAAATGCAGAGATAAACCATGTTCATTGATTGGTGTATCAATGATTCAGTATTGTTAAGTTGTTCATTCTCCCCAAACTGATCTATAGATTCAGAGTAATTCCAACAAAATCCCAGCAGCACTTTTTTTAGAAATTGGCAGGCTGACTGCTATGGACTGAATTGTGTCCTCCCCAAAATTTCATGCTTTGAAACCCTACCCCCTCATGTCATGGTATTTGGAGATGGGACCTTTGAAAGATAATTAGGTTTAGATGAGGACATGGCCCTCATGAGGTTAGTATTCTTCTAAGAAGAGACACCAAAGAGCTTGTGCTCCCTCATTCGCTCTCTGCCATGTGAGGACATAGTGAGAAGCTGGCCATCTACAAGCCAGGAAGAGAGACTTTACAAGAACTATACCATACCATGCTGGCACCCTGATCTCAGCTTTTTTTTTTTTTTTTGTGAGACAGATTCTTGCTCTGTTGCCCAGGCTAGAGTGCAGTGGCATAATTTTGGCTCACTGCACCCTCCGCCTCCTGGGTTCTAGCAATTCTTCTGCCTCAGCATCCCGAGTAGCTGGGACTACAGGTGCGTGCCACCACACCCGGCTAATTTTTGTATTTTTAATAGAGACAGGGTTTCACGATGTTGGCCAGGCTGGTCTTGGAACTCCTGACCTCAGGTGATCCAGCTGCCTCAGCCTCCCAAAGTGCTGTGATTACAGGTGTGAGCCACTGTGCCCAGCCTGATCTCAGACTTTCAGCTGCTAGAACTATGAGACAATAAATTTCAGTTGTTTAAGCCACCAGTCTATGGTATTTTGTTATGGCAGCCTTCTAATAGACTGATCCTAAGATTTATATGGAAAGCCAAAGGAACTAGAATATCCAAACATTTCTTTAAAAGAACAAAGTTGGAAGACATATACTACCTGAGTTCCACACCTACTGGAAAAATATAGTAGTCAAGGCAGTGTAATACTGGAGAAAAGAAAGATTTACAGACCATTGGAGCAGAATGAAGAGTCCAGAAATAGACCCACACATATATGGTCAGTTGATTTTTGACAAAGGTACAAAGACAATTTAGTGCAGAAAGCTTTTTTTTTTAGAGAGAGTCTGTCACCCAGACTAGAGTGCAGTGGTGCAATCTCAGCTCACTGTAACCTGTACAGGTTCAATTGATTCTCCTGCCTCAGCTTCCCGAGTAGCTGGGATTACAGGAGCCTGCCACCATGCCTTGCTAATTTTTGTATTTTTAGTAGAGACGGGGTTTCACCATGTTGGCCAGGCTGATCTTGAACTCCCGACCTCAAGTGATCTGCCCGCCTCGGCCTCCCAAAGTGCTGGGATTACAGGTGTGAGCTACTGCGCCGCCCTCTTCCTTTTTTTTTTTAATACGAGTGTGAATCTGATTCCTTTAACAAACCCCAGTTTGTGTTCTGTTATTTAAGTTCACAACTCACTGGATAAACAGTTCGAAGTTAATGTTAACTGGAAACCCTAACTGTAAAATAATTTTGTTTGTCCTTATTTTCTTTAGGGGCCCTGGTGAAAACAGATGAACAAGAAGTAATCAACTTTTTATTAACAACAGAAATTATCCCTTTATGTTTGCGAATTATGGAATCTGGAAGTGAACTTTCTAAAACAGTATGTACTTTTAACTTAGATTTTACATTGTGTTGACTCTTAAGCTGCTTCCTTATGGTCCTGGGATCATTTTCTCTCTTCAAGCTTTTGAAATTTGTATGAATATTTTCTGTTTTGAATAAAAATTATTATGAAACAATTATTGAAAAACCCAAACCATTCAGAAGAAAATCAAGTTAAACACTAAATTTCTTTTCTCCAAACCCACATCTCACTCCACAGGTAAATTCTAAGTATATTATTACGGTTTCATTTTTTTAATTTTAAAATTTCAATCCTGCTCCTTCTATAACCGGGCTTTTTTAAAATACATAATCAATTATATGTACTTGAGCTTCTGCTTACTATGTACTTTAACCATGAATGACAACATGACAAGGTACAGAATTCTTACTCATTGTACAGAATTCTTACCTCATTGTTCTGTCTCAGACCTCCATTGCCATAGTCCTTTTGTCTTCTAACATTGAATATTGCAGAGAAGTCTCAGGGTCAGCCTAATTCTTTCCTTTTTTAGGTGAACTTACTTTTTTGTGTGGTTACCTACAAGTGTCTTTTATTATTTTTAAAGTTCATTTGATAATCATATATCTTTTTTTTTTTTTTTCTCTGAGATGGAGTCTTGCTGTGTCACCCAGGCTGGAGTGCAGTGGTGTAATCTCAGCTCATTGCAACCTCCGCCTCCCGGGTTCAAGCAGTTCTCCTGCCTCAGCCTCCCAAGTAGCTGGGACTACAGGCATGTGCCACCATACCCAGCTAATATTTGTATTTTTAGTAGAAATGGGGTTTCACTATATTAACCAGGCTGGTGTTGAACCCCTGACCTCAGGTGATCCGTCCGCCTCAGCCTCCCAAAGTGCTGGGTTTACAGTCATGAGCCACTCCACCCGGCCTTTTTTTTTTTTTTTTTTTTTTTTTTGAGATGGAGTGATGTAATCTCAGCTCGCTGCAACCTCCACCTATCAGGTTCAAGCAATTCTTCTGCCTCAGCCTCCCACGTAGCTGGGACTACAGGCACACACCACCACTCCTGGCTAATTTTTTTTTTTTTGTATTTTTAGTAGAGATTGGGTTTTGTCATGTTGGACAGGCTGGTCTTGAACTCCTGACCTCAGATGATCCGCCCACCTTGGCCTCCCAAAGTGCTGGGATTACAGGCGTGAGCCACCTCACCCAGCCTCAATTTTTTTCTGAAAGAGCATATTACTTGTGTCTTTTTTGTTGATTTGTATATTTTTCTCTTTTATTCGTTCAAGTCTCTTGGTTCAACATCAGTTATGCTCTATTATCTGTCTTTCATATTTTTTTCTCTAATCACTTTCAATTTTTAAATTTCATATTATTTGATTTTTTTCAAGGTTACTTTTCCATACTGCTGACAATTTTGGGTAGTATTCAACCTCTGCTCTAAAATTTGCCTTGTCACATTAAATTACTTTTTTAGTCTAACAAATATTTTATTCTTGAGTTGGGTGTAAGCAGGTATAATGATTTTTTTGGCTTTTTACTTTTAAATATATATATATGGAATGCTTCATGAATTTGTGTATTATCTTCGCACAGGGGCCACACTAATCTTCTCTGTGTTGTTCCAATTTTAGTACATGTGCTGTCTAAGTGAGCACTGGTTTTTTAATTTTTAATTAAATTATTTATTTATTTAGAGACAGGATCTCTGTCTGTCACCCAGGCTGGAGTAGAGAGGCATGGCTCACTGCCGCCTCGACCTCCTAGGTTCAGTTGATCCTCCCACCTCAGCTTCACAAGTAGCTGGGACCACATGCCTGCTCCACCACACTCAGCTAATTATTTTTATTTTTTGTAAAGACAAGGTCTCCCTATGTTGCCTGGGCTACTCTTGAACTCCTGGGCTCAAAGGATCTTCCTGCCTTCTGCCGTAGTACTAGGAGTACAAGCATGAGCCACTGTGCCTGACCAATTTATTGTTTTTAAAGAGACAAGGTTTCACTATGTTGCCCAGGCTGGAATGCAGTGGCTATTCACAGCCATGATAATGGCACACTATAGCCTTGAACTCCGGGGCTCAAGCAGTCTTCCCACTTCCCTCTCTGGAGTAGGTAGCTTTGATACTGGCACACATCCCTATACCTGGCTATTTTTAAGCTTTTTATTTTAAATATTCAATATATGGATGACTGTCAAAGGCATTGTTGAGCAAAAGAAGCCAGACACATGGGAATTCATACTGTATGTTGATTATGTGAAGTTTAAGAACAAGCAAAGCCAATTACTGGCAATAAGTTGGATTCGTGGTTAGCTCTGAGGAAAGAACATTGACTGGGGAAAGGTACAAGGGAATGCTGGAATCCTGAGTTGGTAGAAATATTGCTTTTTTCTGTTTTTTTTTTTGTTGTTGTTGTTTTTTGTTTTTGAGACAGTCTCACTCTGTCACCCAGGCTGGAGTGAAGTGGAGTGATCTCGGCTCATTGCAACCTCTGCCTCCTGGGTTCAAGCAATTCTCATGCCTCAGCCTCCTGAGTAGTTGGAACTACAGGCACACACCATCATACCCAGCTAATTTTTTGTATTTTTAGTAGAGATGGAGTTTCGCCATGTAGCCCATGCTAGTCTTGAACTCCTAAGCTCAGGCAATCTGCCTGCCTCCACCTCCCAAATATTCTGTATTTTATACAATATTTTGTATTTTAATCTGGTTATAGTACATAATGTGTACATAGGTAAAAATTCAAGGTACACTTAAGATTAGTGCACTTAACACACTTCACTGTGTGTAAGTTTATATTAGGTTCCTATATAACCTGCTGCTATAACAAATTACCACAAGCTAGAAGGGTAGTGGCTTAAAACAATGGAAGTTTACTGTTTTATAGTTTTGGAAGTCACAAGTTCTAAATGAGTTTCACCAATCTAAAGTCAATGTATCAGGAGGGTCATGCTTTCTCTGGAGGATATAGAGGAGAGTCTTTTTGTTGCCTTTTCTAGCTTCTAGAACTGCATTTCTTGCATTCCCTGGATTATGGCCCCCTCCCTCTTCAGATCCAGCGATGTGGCATGTTCAAATCTCTTTCTGCTTGTCACATTGCTTTCTCCTTTGTGGTAAAATCTCTCCCTACATCTCTCTTGTTGTTGTTGTTGTTGTTGTTGTTTTGTTTGTTTGTTTGTTTTAAGAGATGGGGTTTTCTCTGTCGCCCAGGCTGGAGTGCAGTGGCATGATCATAACTCACTGCATCCTTGAACTCCTGGCCTCAAGCAGTCCTCCCACCTTGGCCTCCCAGAGTGCTGAGATTACCAGCATGGGTCACTTTGCCTGGCCTTCTCTACATCGCTTTTAAGGACACTTCGTTATTACATTTAAGGCCTACTTGGATAAACAGGGATAATCCCCCATCTCAAGATCCTTAACTTAATCACGTCTGCAAAGTCCCATTTTTCATTTAAGGTAACATTTGCAGAGTTTGGTGATTAGGGCCTGGATATCTTTGAGAGCCATTATTCAGCCTACTACAGTGTTATAACCCCAATAAAATAGTAAAATAATTCCACAGTTCATTTTGATGAGCAGCCAAGAAAGAGTATCATTATCGTGATTGTCTAATTTAAATTAAACTAATATTTTAATATCTCTTTTATGTAAGAGCTAATGAGCTCAAGTTGAGGGAAAAATTGAGGCCACATATAAGCTTCACAGCCAGGATATGTTTTATTACTGTTAGATAATCTTCAAAGAGAAGCGTGAAAATCTTATTTCTTCAAGATCTTTTAAGAACAAAAAAGGCCTTATCTCAGCCGAGTGCAGTGGCTCACGCTTGTAATCCCAGCACTTTGGTAGGCCAAGGCAGGTGGATCACGAGGTCAGGGAATTCAAGCCCAGCCTAGCCAAGACGGTGAAACCCCGTCTCTACTAAAAATACCAAAATTAGCCAGGCATGGTGGCAGGAGCCTGTAATCCTAGCTACTCGGGAGGCTGAGGCAGGAGAATCAGTTGAACCAGGGTGGCAGAGGTTGCAGTGAGCTGAAATGGAGCCACTGCACTCCAGTCTGGGCGACAGAGTGAGACTCCATCTAAAAAAAAAAAAAGAAAAGAAAAAAGAAAGAAAGGCCTTACTTCATCTGGAAGAGAGGAGGCATAGCTGAATAAATCATCTTGGCCTATGGAAAAGAGAAGAGCCTTAGATATTCAAATGAGGCTTGGATCTCAGCTGTGCCATAGTAACTTTGTCACTTGGGACCTTAACCTGGTGCATTATTGATTAACAGTTATACCGGGCACATAGTAGGTACTCTGTAAATGAGAAGGTCTCTGAGTTTTTAAGAATTTGATAATTACACGGAACCTACCCTTGTATGTAAAGTGAGAATAATAATGGTACCTACCTCATTGATTTATTATAAAAATAAGATAAGCATGTAAAGCCTCTAGAAAAAAAAACTGGTACAAAGTAATGTTCAACATGGTAATATTTATTATTCTTTGTACTATACATATATGATAAAGTTGTACATAATATACAAGGATCCCTGCTTGCTCAATTTTCTGACTGATAGTCATGCCTGGGAAAATGAGTAGAAAATGAGAAGATTAAATCTGAGCAACTTTATAAACTCTTCGATTTTGTTTTGCTTCAGGTTGCCACATTCATCCTCCAGAAGATCTTGTTAGATGACACTGGTTTGGCTTATATATGTCAGACGTATGAGCGTTTCTCCCATGTTGCCATGATCTTGGTGAGTTCTTTCATCTATCCCCTTTACAACTACTTCTCATCACAAAGCTTAATCTCTTTATAACTGGCATTGAACAACTTCAGTCCTCTGACTAGAACTAACAATTTTGGAACCTTTTATGATTCTTGGACTATCTGATCTCTGATGTCAATTAGAATTTGTTTGTGTTTTGTGTGTTTTTTCCAACCCCTCCCCTTATTTTGGGGGAAACAGGGTAAGATGGTCCTGCAGCTATCCAAAGAGCCTTCTGCCCGTCTGCTGAAGCATGTAGTGAGATGTTACCTTCGACTTTCAGATAACCCCAG
>MYC	chr3	51706356	51738339	+
GGGAAATTCACGTTACCTCTCCACGTGCCGACCAAGGCTCTGAGACCCCCAGGTGGGTTTTCTTCCCCCCCGCCGTTTTCTGAGCAGTTTGGGAAGTGAGAGGAAGAGAAAGGTAGATACTAAGTTTCCTTGAGGAGACAGGAAGTGTTCAGCTGAGATGGCAGATCAGGGTGAGGGCTTGTCATTCCCAAGGCAAGTGGGGGCCTAGATGCTGAGAGTTTTCCAGCTTTGGGCTCAGAGATGTCCAACAAGGATTTAATGCTTCAGGCGTTTTGGAAGCCAGTCACCAGAGAGGAGAGAGAAAGTGGAAATGAGGGGCTGGAATCAGACTGTCTGGGCTTGTGTTGCCTGCATTTTGGTCCACGTGGCTCTGTTTAATACCTGTGTTACCTTGGGCAAGTCTCTTAACCTCTAACTACTTGAACCTTTAGCCTTACCTACCTCTTTGGATTGCTTTGAGGGTGAATGAAGTAGCTGTGTTTCAACATTTAGACAGTGCCTGGCGTATAGTAAGCATTCAGTGGAAGATTTCTCATCATTATCAAAGAAAATTGGAATGAAAGTTACTGGAGACAAGATGAGTAGGACAGGCAGAAAAGAGAGAGATACTGATGGGTAGAAGCACAGATGGGTGAGACTAGTGGGCAACACCTCAATTTCTTGACACCGAAAGTTTAGAAATTTACTTTGCCTCTTTGTGAGCAAATACTGTGTGCTCATTGACTCCAAAGACAATTTTTTTTTAGCGTAAAATCAACACCCAGCACCCACAGGGAAGAAATAATTCCACAGAGCTAAGTATTCCACAAAGTTGCAGCGTGGCCTTTTTAGCTTCAAAACCTTTTAAATGTTAAATATTACTTTTAAATAATTGGGGTGGGAATGTCCCCCCAGTGGGTCACATGGCTCCCTTCCTCTTTAAACAGTCTTCTCTGGGCTGTGATTTTTCCCCCCCGCCAGGCAACTCAGGTCAAGCCCTCTGTGTAAGAGGGTTAGGCCTCTGGCCCCAAGCTGCCTGGAGAACTAGGCAGCCTGCCTTGAATAGCTCACAGACTGGCCTCTGTGTTATGTTCCTGGGACTGCTCTTGAACAGCTTCTTTTCCTCTTAGGGATAATTGTTACTTCCTCCTGCTGTGCGACTCCCCTTTTAGCAGCCTTTTCCTCTTACTACTCACTGTTTCTTCTGTGGGCTGGAAAATTGGGATGAAGCTTGTTAACATTGGTGGTTCAAGTCTGGGAAGCTTAGTGTTGGACTTTGTTCTGCCTGCTCAGGCCGCTTTGCTCTGGTCTTTCCTCTGGTTCTGGATGGGTAAGCTTGCTGGATAGCAAGGTCCCTGCAGGCCAGATGTACTTAGAAAAGGAGAGTTTCTTATGAAATTCTCTTCCTGAGGCACATTTTTCCTCACAAGTTTTTGTTCCTTATGGTTTCCCTGTCGTTAGTAAGTGTTTGGACCCTAGCATTTGCCAGTCCTCCCTCTGGCAGTCGTCCCTGAGGCTTGGGGAGGCTGGGCTGGTGGCGTGGCTCAGCTGTGGGGAGGAAGAGGTAATGTGGAGGAAAGGCAGGCTGGCTGGTATCTGGTACATCTTCGGGGAGACTTGTCAGGGCCCGGAGTATGTCTCTGGCTGAATCACTCCTGTGCCCCTCTGTGACTCAGTTTCCCCAGGTGTGACCAGGGCTGCCAGCTGACAGTTTGAGCTGCTCTGAGATCCTCACCAACTGCGATTAAGAAATAAAGAGGCTTGTGGCTTCAGTCATCCTTGTAGCTCCCTTCCAGGTCACTCTGTGTGTAAACACCTCTGGCCCCTCCCCTTTCTGGGTCAGAGCACCCAAGGCAGGTCTGAGGAGGTTGGGCCAGAACTGGTTGGCGGGCAAGTGGGCACATTGTCAGAGTAGGCTACCAGCCTCCTCTCCCTTCTTTCTCCTTTGCAGCTGCCTTGAGGTGCAGTGTTGGGGATCCAGAGCCATGTCGGACCTGCTACTACTGGGCCTGATTGGGGGCCTGACTCTCTTACTGCTGCTGACGCTGCTGGCCTTTGCCGGGTACTCAGGGCTACTGGCTGGGGTGGAAGTGAGTGCTGGGTCACCCCCCATCCGCAACGTCACTGTGGCCTACAAGTTCCACATGGGGCTCTATGGTGAGACTGGGCGGCTTTTCACTGAGAGCTGCAGCATCTCTCCCAAGCTCCGCTCCATCGCTGTCTACTATGACAACCCCCACATGGTAAGGAGTCTCCATGGGGTTCTGCCCCATGGATGGGCCTGGTGGGCCAGGGCTTCTTTGGGGAGGGTAGTTTTGGTTGCTGAGGAAAGGGTGGGAGAATCTTCAAGCTGGCCCTGCAGACCCCTCCTCTATGAGCTTGAAGCACCTTCCAGATTTAGCCTGGACTTCTGCTCCCGGCATCCATTTGTGGGCTTTCTATTTGCCCAGGTCTGGTTCCCCTTGCCCATGGCTACTTGTGGATTTCCAAATGCAGTGGACTATACCACCATGAATCCCTGGCTTCTGCCAGGACTTTGGTCCCCTGCCTCCTCTTCTTGTCATCCCTCCTTCCATCTCCATTTGGGGCCAGTGCTCTAAGGCCAGGCCATTCAGATTCTGCCCACTCTTTGGGGTTACATCTTGCTGTTTCTGTGCTTTCCATCCCTCAGCTCTTCTGCCATAGTTGTAGGCCCTTGAGGGCTGAGAGGGCAGTCCCTGGGGATGGGGCTTGGAATCTTACCTCTTCAGCCATTCTGATGCCCCTCAACCTGGTGATATGGCATTTCCTTAGACCTCAAGCTGGTGCTGGGAGATGGCCAAGGGGGCTAGTGGAGCCAGATGAGTTACTTAGAATGTTCAGAATGCTGAAGTCAAAAACTAATCCAGCATCACTAGCACCCTGTGAGCGTCTGGCTGTTCTTACAACCTATGGTGAGTCAGAGCTTGCTAATGTAACCTACTGCTATGCTATGGGGTGGTGCTGCCCACAGCTGGATGGGCTGGCAGCTCTGTCAAGGGTTCTTCAGCCTCTACTACTAAGCCATGCCAAACCAAGCATTTGGAATCCCCAGCTCTGATTTCCTTGCCTGGAGAGCTCAAGTGCACAAGTCCTGCAGTCTACCCAATGTGTGCTGACCGGCTTACTGGGGCACTAGTTGAAACAGGATGTACTGGTTCCCTCTCTGTGCCAGGTTCTACTCTACACCTACACTCTGGAGATGAATCAGACCTGGCTCTGCCCTCAGGAAGCTCTGTGTGGCTGACATGTCAGCCCCACATAAGTGATTCTCCAACAAGACACTGTGCTTGATGTCCACAGAACTTTGAGCTGTAGGTTCAGGGAGGCTGCCATGAGTCTGCTGGGGAGGCTCAGAGAAGGGGTAGATTTCAGCTGGGCCTTCTCATGTAAGTAGAATTTTGCTTTGTTGGGAAGGGGTACTTGGCTAAGAAAACTGTGACAGCAAGAGCCTGAAGACATGGGATGACCAGAGAATTGTGGTTAGTAGACATGTCTTGGGTGGAGAAAGGTGGAAGGGTTTGCCCAGCCAGGTGGTGGGGAAGTACAGCAGGTTGAGAAGAAGGATGTGGCACAATTTGCCACCTTTGTTTTAGGAAGTTAGCTGAAGGGCAGGTGGAGGAGGGAAGGAGATGAGGCAGGAGGCCGTAGAAGAGATTGGGCTGGGTCCAGGTGAGAGGCGACATGGGTTGGTTGAGGTTTTGCAGTCACATGGCCAGGAGATGGCACTAACTGAAGTTGGGAGCACTGGAGCCTGAGTGGGATGGGACAGACAGTGGGCTATGGGGAGCTCCTAGAGCAGATGTGTGACCCTCACCCCTTCAAGGGCTCCGTTGTGTAAGGCCCTGCCCCCCCTTCCACACCTGGCCCAGTCAGAGCCTTCTGCAAGAAGAGTCCTTGCAGCTGGCTGTCTTCTCATTGGCGTGTCTGCCTGTTCTGGAATCAACAGGTTGCCTCTTGGGTTGGAGGTGCTAATTCCTGGATGGGAAAGGGCTAAGGCAGCAGGGTACCCTGGGGTCAGTGCTGGAGGCTGGTCTAGGGAAGAGTGAGATGGAAGAAGCCTGGCATGGGATATTCTGGCCTGGCCACTGCCTCCTGCAGCTTTCCCAGAGATGTGGTGGACCCCATGGGGTGGGCCCTGGGTCTCCAGGGTTGGTTGGTCATAGTCTGACTAGGGTGCTTGTCTGGGGGACTGTGGCCTGAGAGCACAGCCTTGAGGCTAGCAGTCCCGAGTTCTGATTCTGTCCCATCACTGTCCTGCTGAGTGATCTTAGGCATATCCCATAATGTTTCTGAGCCTCTATTTCCTTGTCTGCAGAGTAATGATAAAATACCTGCTTCATAGTAGACTGAGAAGAGTTAAGTGATATAGGTGAGGCATTTACCCCAGCACTTAGCCCTCAACAGATGCTTAACAACAACAAAGATGGGTGGGAAAACCACTTGTGCTAACATATGCTGAGAGGTCAGACTGAGCAAACCTAGACCCTTGGCCTGGCTGTGGTCATTTGGGTGGCACAGAGGATGATGAACAAGTCAAGGTGGCCCTTCTGACCCTGCCCATCCCAGTCCTGGGTCAGTCCAGAAGACACCTGTGTCCCCATTTAGAGCTAGGTCACACTTGGCACCTGGGATGGCTCAGGGACACTTGGGTCCCCATTTACTCTTGGAGCTGGTCAGTGCATTCTCTGCCTGACAGAGATTGTAACAGGTTCAGGGAACCATGGACCCCCAGGCTTCAGGTGCTCGTGGCTATCACAGACTGGTCCGGAAGGACCTGAGGCCTCCTGGTCCACACTCCATATTATGGAGGGAGAAACAGATTCAGATAGTAGGAGAAAGGCACTGATCTCATATGTTTTTGTTTTCATTTAACAAATATCTGAGCACCTGCTCTGTACCAGGCTCTGTGTTGGGCACTAGGGTACCATGGGGACCAGGACCTGCCAGTGTGTGGGTGTTAGGAGCCTAGAGGAAAGGCCCCATCCTGGTCCTGGAGTGGGCTGAGAACCAAAGGTTTTTGTCCCCTAGGCTGCCTCCACCAGCAGTGTGCAGCGTGGCATGCTCTGGTTCTCAGAGAAAGAGAATAGAGGCTGACCTGTTCAGTGTCCCACCCCCACTGTGTCCTTCCCTAGCCCAGAGTGACAGGAGCCAGAACCTGCTTCTCTGTGAGTGTGGGGAGGCAGTGAGGCTGTGTCAGGCTCTGTGAGTGGGGTGGTGAGTAACCAGGTGAGAGGTGCCACCTGGCTTTAGATGCTGCCCACCCCATGAGGTGTGACGGACAGCTCCCTAGCCATGCCTCGTCCTGTCCTCAGCTGGGCAGGGAGTAGGCTGGTCCCACCTAGGCTGGGTGTGGACCCAGGAAGTAGCACAAGAAAGGGTACCACTAAGATTGGACAGTGGCAGTTGGTGTGGACCTGTTCATAGTAGCTGCTGCTGGAGCTGTTAGCCTTGTGCCCTGGAGTCCTGTATGGGAAGAGGCTGCAGGTCTGGGTGAGTGGTTCTTGTGAGGCAGGAGGAAGGATTCCATTCTCCATCCCTGAAACCCTTGGCATGGTTGGGAATGGGAAGGTGGGGAAGAAGTCTTTTGGGAAGTGGACAGACCCTGGCAGGGGCTCATGGGTGTACTCACCCACCTCAGAGCCCAGCATTCATGGAGTGTGGGCCATTCCTCTTCAAGGTATGCAAGGGATGGGGTATGAGTTCAGAGATAAGGATCACATGTAGGCGGATGTCAGTCACAGATCTCCCTTACACACACTGGTCCATACTGCCCTTGCATGACTGGGGAAGGGTCCTGACTAGAAAAACTGCTCTGCCTTTAGCCCTGCTTCTGCGGTGGGTGCTGGGGGCTTGGAAAGTGACTTCAGGCTCCCTTTTGGGGCCTGGTCCCTCTGGGAGCCTTCAGTGTTGGAGGGGAAGGAAGGAGCTGAGAGGACCCTGAGTGCCTCGCTTGATCCTGGCCAGCTCTGGCCTGTGGACAGGCCCTAGTGGCTGGGCTGCTATCACTGTGCCTGTGGGCCCATCCTGTCTGCCAGGCTGGCTCTCTACCTCCTGCCCCACCCTGTGCCACCATCACCTCTGCTGCTATGTTTGGGGCTTAAGCAACCTGCCTGCTTGCTTATATGGGGAGCCTGGCTGGGGCAAGATGGGTGTGGCAGCTAGTTCAATTTATGTGGCCCAAGTGGGCCTATATTTGCTGCTTACATCTACTACCTAGGAGGTGGTGTTTGCTCCAGGCATGGAGTGGGTTGGGGAACTGGTGGTACTTGCTTCTGCCTTTAGTAAACAAGACTGCCATTGAAGCCCCCTTTCCCTTAGTCCAATGAGAACCAAGGCCCAGGGCCACTAGGTCTGCAGGGGCCTGTGGTCATTTGGCTGGCATGACCACAGCCTCACAGAGGCTGGTGAGAGTTCTGATGTAGGCCTGTGTCACACTCCCTCCTCCCTCAGTGTGTGTGGAGAGAAGGCTCCCTGCCCTCCCTGGAGGCACTTAGTTTGGGTGGAGCCTGGGAAGGGGTGAGGGAGTAGGATTTCCCAGGACTGACCTCCTCAACAAAGGCAATGGGAATGTGGGCTGGGATGTTTCCTGAGGGCTCAGGCCGCCCCCTATCCTGGTTACTCCATGGTTATTTTCTGCCAGGTGGAGTCCAGGCATTTGCTGTGCAGCAGGTTAACTATGTGGGACAGGTCTGGAAGCACGAGCTCCTCTCTGCCCACTAGAACTGTCCTTGAGGTGAGGTGAGACGAGGTGTGAGAGGAAGGGGCTTCGGATTTGCCCTTCTGGGTTTGAATCAAGGCTCCACTGCTAACCAATGTGTGACTTTAGGTGAGTCACTTGGCCTGTCTGAGTATGTCTCCTCATCTGTCACATGAGGATAAAAGAATCCCTACCTCAGGGTTTTTGTTTTGTGGGGGCTAATTGATAATGATATGGCCCAATACCCAGTTCTTTAAATAGGTGGGTGTCACACTTGACATCCAGTCCTGCCTGAGGACCTCATGCCACTGGGACTTTGTACTTTTAGGGACCCTGCCTGCCTCTCTGGTTTAGTCCCAGCCTCCTGCAGGTTGTCTGGGCCATGTGAGGCGGCACAGTGCAGGGAAAAGCCATTGTGCAGCCCGCTTTCACTAGGGCCAATTTCCGGGACTCCTGGATGCCCCTGGGTTGTGTGGCGCAGCTCTGAAGCTGGTCTGCTTGAGTTTGAATCCTGACTTCAGCACTCCCTTGCTGTGTGACCTTGGCTGAATGGCTTGGTTGTCTGGGCCTTGGGAACAGGGTTGAAAACAGTACCAACCACAGAAGGCTGTTTGGATTTAATGAGCTTATGCTTGGAAGGCAGAGTCTGGGGAAAGTGGTGAGTGCCTGGTCAGATATCAGCTGTTTTTAGGATTCTGTTTGAAGGTGTAGGGTTATAGAGGAAGGTTCCTGAAAGGTTTCTAAGTAAACTCACCTTTGAGGGCTGGTATCTTGTTGACTCCTTTCTTTCCTCCCGAGCCTGAAGAATGAGGCTTGTCCTCTGGCCTAGCTGTCTGCATCATCTCGTGTCCTGACTGGTGCCTGTCTCCGTGTGCCTTTGGGCATAAGCTTCCCAGGGAAGTTGGGGGTTGGCGTGTTGACCTGTAGCACCTAGGAGGGCAAACGAGGTCCCGTATCAACCACCTAGTCATGGGCCAGTGCAGCTCGTCTATTCCCTTGGGAGTACAAGTGCAAATGAAGGGCCCTGCCTCTACTTTCCCCCTTAACTTGGGTAGCTCTGGGTCAGTGGGCTGGCATGGGAAGAGTAAGGGCAGCCCTCTGTGCCTGGGTTTGAGAGATGGTGCTGCTGTCCCTGTCAGGTTGTGTAGGTTGTGGGCCTGGGGTTGGCAGTTTGTATTAACCCTGAACCCAATGACTACATTTGGTCTGGGCCGCTGACACCATTTCTCATTCCTGCATCCTGGAAGATTATCAGTCTTGTCCAGTTCCCAGACTCAGCGAGGTCTTGGCTTGGCAGGGGCCCCGAGATGGCTGTCTTCGCTATAGCCTCACACAATAGGGTCGGCAGGGCACTGTGACACCACTCAGGAAGGGGCAGTGGGGCCAGCCTTGGGACTAGCTCGTACCTGGAAGCCTCAGGTTCTAAGCAGACTGCCCTCTCCTCCCAGTAATGGGACTCAGGAGGCTTTTCAGCCCAAAGGAGATGCTCTGGGGCCTGGCATGCCTCTGTTGTTTTCCTGGTACTCTTGCTTTGAGGACACATCCTGGATGGGCTTGTCTTTACCCCGAGTGGTGGTGGGTCTGGCCACTGCCCTGTTTCCCAGATGTGGTTCCTTGTAGGTACTAGTTCTGGTCCAATTCTTGTTCTGGGCAGAGGTACCCAGAGAAATAGCTGATCTGGGGAGGAAGAGGAGCAGGCAGGTAGGGCTGGGAGGCCCAGGCCTATGTCCTAGGGTTCGGCCCAAATACAGATACTCATTGAGCCAAGGTGGATGGGGTCTCTTGCCCATCAGGACATCCCAACCTTCTGGGCACTTGACAGCCTTAGTAGGCCTTTTCCCTGGAGGCGGGTCTGGGCTTTACTGGGAGGCCAGGAAAGCTTTCCTCTGCCACTGGATCAGCCTTGCCACTCCCTAGGTTATTTTAGGGCCTGTCCCATTTCCTCCTTGCTGGTGCCTTGTTCAGCTGCTTCCCAGCTTCAACTTTGCATGGGGCCACTTAGTGGGTGGTAGGCTTGCTGAGAGACCTTCTAGGCTCCTCCTTAGGCCAGGGCAGGGGAGGAGGTAGGAAGTGTTCTTACTTGTGGAATTAGGGAGTTGCTTAGCCAGGAAAGGAGCTGCTGTGCCCCACACACCTCCTGGATCCTGGGAGCCCTGTCTTCTTAGCTCCCTTCTTCCACTTTGACAGGAGCTCTGCCTTTTCTCCAGGTGGAGGGAGAGGAAGTTTGTTATGGTGCAGGGCTTGCTTGTGTGTGCATGCATGTACTGTCACTGAGCATGCCTCAAGAACTTTCTGTGTGCGCAGGATCCTGGACCTTTTTGCCTAGAGGCCTGGAGTGATGGAGAGAGATGGGGAGGCCATCAGTTACAGTGCAGCACAACACCTGCTCCCTGGTGGGTACTTGGGATCAGAGAGGAGGGGCTGCTTGGTGGAGAGCAACAGAAGGCTTTGAAGGGGAAAGTTGAGCTGAGTCTTGCAGGATGGGCAGGAGTTTCCCAGTCAGAAGGGACTCTGGAATAGGGTGAAGAAGGACATTTCAGGCAGAGGAAGTAGCTTACGCAAAGGCAGGAAGCATGGGAGGATGTGGCATGTTTGGGGAGCTGCAAATAGTTTCATGTGGGTGTGTGTGGGGGTGTGGCGGGTGAGGAGGCTGGCAAGGCGGGCTGGGCCAGAGCCTGGATCTGTCCCTCCCTCTGCCATGCAGACACTCAGTTGGTGCCTGCCCACCTGGGCTCTGGCCCCTGCTGGGGCCTGAGGCTGCAGAAAGGGAGTGCAAGGTGAGTGTGTGGGCAAATTCATGCAGTATTATGTGGGCCACTCCAAAAGAGCCTTGCCTATTGGCTTGTGAATTTAGTTTCATCCTAGAGGTAAATTGGGAGCCATTGAGAGGTTCTGAGCAAGATGACCACATGTGTTCTGGTGTCTTTTGGCTACTGAAGAGGATGTTGAGCTGGGAGTCCCATAAGGCCTGCTGAAGCGTTCCCAGGAAAGACCCTGGAACTCAAACCCAGGCAAGCCAGCTGTAGAAAGGAAGAGAATAAGTGACCTTTCATCCGTTTCTCCATATGACTTATGTAGATGTTTCTTTTGCACAGCACAGGTTGGTAGGGTCAGGGACATGAAGATAGGCTTTGTGGCAGGCAGTGTCTCTTGGCTTGTCAGCAGGAGGCCTGCCAGATAACTTCCTGCCTATCTGGTCATTCTCAAGTCTTGGCGTGTGAGTAGGGCAGTTCCACCATCTAGAGACAAGAGATGGTATTGCAGTGATCTCCTGTGCCTCTGGGTGGGGTGGGAGGAGCTTCAGGCCAAAAGAAGTGACTGTGTGCAAGGTAGACTTATGGAGGGCAAGAAAGTTTACAGCAAAATACTGGGGGAGAAGAGAGTGCCACTGAGCCACGCTGAAAGGCTCTTCAAGAGGGTATTTGAACCGGAAGGACAGGCAGGGAGGAGCTGCATATTCAGAGGTTTGGGTGGTCGGGCATTCTAGGCCATGGACAGTTGTTTGGACTGTGTCATAGCTACTAATAACCACAATTATGGGGCATTTGCTGAATGCTGGACCCAGGCTAAGCTCTCGTGAAGTTTCTTGTTTAATATGGCAGTTCTGTAAGTAGATATTGAGGAACTGGGGCTCCCAGAACCCAAGGGACTTGTCTAGAATCACACGACTCAGATTCGCACCGTGGCCTGCCTCTCTCAAGCTGTGTTTCTGACCACTACACCCGGTTGCCTGCTACTAAAGCTCTGAGCCAGGTTTGGATGCCGTAGGCTTCAAGGGGGCTGCAAGGGGACCAGAGCTGCAGACAGTTGAGGGTGACCGTTAGGGTCTGCTTAGAAGTGAGAGCCTGGAATAGGTGCCCAAGTCCCAGGCAAACTGTGACTAAAAGGAAGGCCTGGGTTGGCCTGAGTAGAGGAGGCCATTCAGGGCTGAGAAACCCCCAGGGGATTTCAGAGAGGGCTTGGAAAGGGCTGTAATGGGAGGGAGAGGTGAGAACAGGTAATAATGACTTCACAGTGCTGGGAAGGAGGGCTGGGGAGAGGAGTAAGTGGAGGTAGAGGGAGAAGCCTGTTTAAACTTAGGGGTCATCCCTGTGAAGGTGAACTGCTGGCAAAAAAAATTTTTTTGCGGTGGGTAGGGAGAAAGGAGCCTTTAGAGTTGAGCAAAACCCAGGATTGAGGGTACAAGGTCTGTGCTGAATCTCTTGGATTCAAGATCATATGTCTCTGAGGGCCCAGTCTGAAGGCTGGTACAGACTTAGGCACCTGGAAAGCTGACGTGGGAAACAGGTAGCAGTAGGTGAGACAAAGTGAGGCCTCTTGATGCCAGGAGGAGAAATGAGTACTGGGCCTTGCAGCATTCATTCAGTCCTAGGAAGTGTTGGAGGCTCACATAGGAGCCTTACATGGCTGAGGTTTCTGGGAGCCAGAGGAGGGAAATTAGGTAGGGAGGCAAGCAGAGTGGGAAGTGCAGGCACTAGCAACCTACAGAGATTTGGAGGGGAACCAGTGGTCTTGGCTTTTAGCCAGGAAGGGACTTAGGAAGTGGGATAGGTCCCTGGATGGGCCATGGGTTGCAGAAGAAGTCTAGAGGCTCTGGTGATGGTAGCTGGCCCTGCCAGAGGGGTGGGGAGGATGATCTCTTCACAGAATTTCACCAGCAACCCAGATGTCAGTGATCCCAATCCTATGTCCTGACAGGTGCTTCCTGCAGCCCCTCCTCAGCCACTTGCCAGGTCCTGACCCTGCAAGCATGTGTGTAAACACACACACACGTGTTCTTGCTTTCCTAGGGCATGACCGTGGAGGGCTCTGAGCTCTTTATTACCACTCCTCAGTTTTGCTCCCTTGCCTGCCATAATTTCTCTGCCTGTAAAGCCTGCTCTTCTCCAGGAGATAGGAGGGAAATTAGCTAATAGGATTTTGCTGGACCCAGGCTGCAGGATCAGCCACTGTACAGTTCTGCTGGTGGCCCTGGGGCGTGGGGGCTGACAGAGGGTCTTATGGTGGGGTGGAAGGGCCCCCTCAGTGGAGCCATGTGGAGGGTGATGGTTCAGAGGTCCTCTCCGCCCTTCCCTCTCCTGGCCTCCAGAAGGGCAGAGACCAAGTCTAACCCCTCACTATGATCCCTGGGTTTCCACAGGGCATGGCATGTTTGTTGAAGGAATAGATGAGAGTCCTGTGGTACGATGCCACAGGCAGGGGCCATAGGTGGGTTCCAGTAAGAAAATAGCTAGCTGTGTCCTGGTATCTGGGGCTGCATGGCTTGTCAGAGCTGCTGGTTCTTTTAGGCCTGATCTGGCACAGTCCCAGGAGGAAGGAGGTCTGAGGGCCTCCTTCCTTTGGCCAACTCTCACACCCATGCTTTGCTTCCCCAGGTGCCCCCTGATAAGTGCCGATGTGCCGTGGGCAGCATCCTGAGTGAAGGTGAGGAATCGCCCTCCCCTGAGCTCATCGACCTCTACCAGAAATTTGGCTTCAAGGTGTTCTCCTTCCCGGCACCCAGCCATGTGGTGACAGCCACCTTCCCCTACACCACCATTCTGTCCATCTGGCTGGCTACCCGCCGTGTCCATCCTGCCTTGGACACCTACATCAAGGTGAGGCACAGGCCTGGGGTGTGTGTGTTGGGGACAGCCAGGCCCCTTGGGTGGAGCTGAGGAGGACTGCCTAGAATGGGAGGAAGAAGTGGTTTTGGGAGAGCAGCACCCTGGGGCCCTCATGGAACAGGTACCTGTGGAGCTAGGAAGATGGGCAGAGGTTGTTGGCATCTCTTTCAGATGCCCAAGATCTTTTGGAAGCCGGAGCATATCCCAAGAGCATGGAGAACTTGTTCATAAATCTGATCTGGTTAGTTTGGCTCTGGCTTTGACCAAAGACATCCATAGTGCTTATCCCACACTCCTGGCTCAGATGAATGGACAGGCCACTTTATTCTCATCCTGCTGGAGGCCTGCAAAGCAAGGACCTGAGGCTCCCAGTGTCTGGGCAGGCCCCAGGTAATCATGTATTGCCCGTGGCCCTGCCTGTGCATGGGCTTATACATCTGCTCCCAGAGGCCAGGGCTGGGACAGCAGTGGCAGGCTCTGTTTCCTTTACTTCCTGACTTGGTTACTGGCAATGCTGGCAGCCCAACCTTCCTGGAGGAAGGAGAGCCAGTCACCTGGTCATCTGACGGGTTTCTGTGTCTACAGAAATTTTTTTAAAACTTGCCCTGTTACACATCCCTCCTCCCCTAAACGTTTTGTAAACTTGGTTGCTAGGGAAATGACCCCAGTTTGGGCTTGGACGTGATTGTTCATTCATTTAACTTGTATTTATAGTCTGTGTGCCAGGTGCTATAATGGGCACAATGTGAATGAAACGTTGGTGCATGAAACAGCCATTCACAGTGAGGTGGTGAAGATAGGTAATAAATATCAGACAAAAATAGGACGTGTGCTAGAGAAGGAGAGGGTGAGAAAAGTCAGGGAACCAACTTGGACAGAATGGTCAGGGACAGCCTCTCAGAGGAGATAACCTCAAGGCAGAGTCCTAGAAGAGCCTTTAGAGAGGAGATAAGAACTTCTAGTCAGAGCTTTGGTCTAAATGCAGCAGGAAGTCACTGCAGTGTTCCAACCAGGAAAATAACACAGTTGGAGCCACGTCTGTACAAGATGAGCTGTCCCATCTCTGGGCAGGGTGGGACTGGACCACAGATCTGGGACCAGGTGGAGATGCTTAGGCCTGGGGCTAAGGAATTAGCCTAGGAGGCTGTCATGAATCCCATTGTGAGTGGTGGCAGCTTGGGCAGGCCCAGCGGCTATAGAGCTGTGGACAAGGATGGAGATTTACAATCACTTTTGGGATAGAACTGATAGACTTTGGGTGGATTCACTGTTGTGGAAGGAGAGGCAGTGAGGGAGTCACAGAGGGCTCTGCTCCCCTCTGGCCTGGGCAGGTGGGCAAGTATGTAGTGATGCTTTCACTGACATGTGGGGAACTGAGGGAGGCCCTGGTTTTGGGGGGAAGGTAGCTATTTGGGCTATGTCAGGGGAGCTGCCTGAGATACATCTAAGTTGGGGGGTGTGGAGTCAGCAATGGTATGTGTGGCCTGGAGTTGAGGAAAGGCTGGGCTGGTGGATATATTTGGGGACATCAGCCTGTTGGCAGTATTTGACCTGGGAGGCTGCCCTGTGCCTCCCTGCCTCTGTGGGACCAGGTAGGCAGTGGACAGCCTGTGGCAGCAAAGGCTGCGCAGAGGGCGTGGCCAGTGTGGCAGGGGTCAGGGAACAGGACGAGAGTCAGTGGGAGTGAGAGCCTGGTACACTTGGAGGATCCTTGCAACTTTGTTCACCAAAGCAGCTTGGGGAAAGGGACACAGCGTTGATGATGGAAATGGGAGTTCAGATGTCCCTGGAGTCTGGTGTTGGGGCTGAGGAATGAATAAATGAGGCCCTGGGTCACCAGCTGTGTCCTTGGCGGTCAAAGACAGGTTTGAAGAATCAGGAGTGAGAAGACCTGGAAAGGGGAGGGCTGTCACGGTGATAAGGCAAGGGCACAGGGAGAATAGAGGGGAGTTTCCTTTGTGAGCTGGAGGGTGGTGGCCAAAAGGGGTGTGGGGCAGGATGTGCTTGCCTGGCTGCGGTTGGACTGGAGGTGGGGGCGGGCTGGCTGGTGGTGTGGGCAGGAAGGAAGATACCAGTGCCCTAGGCCTGCTTAGTGTGCTGCCTCTGGGGAGTCCCGCCCCATTTCATTCAAGGAAGGCCTCTCCAGTCCTGTCGGTGCCATCCTCAACCTCATGGGCCCATCTGGAGGGGCACCCCTGGGAAAGAGACTTCTTGGGTTCCAGACCTCAGAACAGGACATGTGGCATGTGGTGTGGTGGTGAGCAACTCAGCCACCAAAGCCTTTTCCTGGCTTCAGGGGTTTATTTTTAGACACCTTTGTCCAAATTTCCCGGCCCCTGACAGCTTCACAAGTTGCCTGGTTTTGACGTCACCTCTTTGATGAAAGCCCTTCCTCCTTCCTCCCCGCTCCCATGGGAGCCTGTCAGCTGTGCTCCTGGAGTGGGGGTTGAGACAAGGAAGCCAGTGATATGGGGGAGAGCAAGGGGCTTCTCCCAGAGACAGGTGTGAGGCATGCTTGTGTGGGCTTGGCCATCAGCGGGGAGAGTAAGATAGAGGCCGGCTGCCCACAGAAGAGGCATGGCCGAAGGTCCTGGGCTTGTTTTGGCAGCAGGGTGTGGGGGTTGCCTCTGCCCCTGTGTTTAGCCTGACCTTGCGTCTTGGGGAACAAAGCCAGGGGAGAGATGAGGAAGGGGCTAGCTCTGTTTGCTGGTCACAGCCTGCAGTGGACAGGGGTGGCCCTGTGCCTCTCTCAGCCCAGGAGACAGCAAGGAGAGAGTATAAGGCTCCCTTCCATCCCTGCCTTCATCTCCCCTGCCCTGAGGTCAGAGAAAGGAGATTACTAATGAGACTAGTTGCGTCTCACTCTTCTAGCACCGACAGCTTTTAACTGTGTGTGCGTGCGCGTGTGTACACCCTTCTTTTTCTCTCTGGATCTGGGACTGCTGTGAAGGCTCTTCAAATGGAATGACAGCAGCCGTCAGCTTTCTGCTTTGGCAGGGGTGAGAGAGGCCAGGAGCCCTGCTGCCAGGAGTTGCGGGGGGAGGACTTGGCAGGCTCACCAGCCTCTCCAGAGGCTAGGTGAGGGGCAGGGGTGAATGGATCTTAGCTTCGGGTTTGGGAGGTGGAGAGCAGCTGCTGTCCCGGGAGTTGCAGATGTGCCTGAGCCTGGAACAGGATTGGTCTCATGGGACAGAGGGACCTGAAGTTCACGGCGAGAGGCCCAAGGAGAAGCACTTGTCAGGACTCTCGGGATTCTGGAAGGGATGGCTGATCTCAGCTTTCCTGGTTTGCATGGCAGCCTCTGGCTCTCTGGCTAGCCTTCCCCAGCTTGGCAGCCTGGCAAACTGCTATAGATGCTGGAACTCTGCCTTTCTCCATATAAACTGCTAAGGGCCCCCAGGCTGAACACTCATTCCCCTGGAATCCATGCGTACTGTGTGACCATCACTCCATATGGAAGATGCCTCAGCTTTGTCAGGCTGCTCCGCTGGAGTCCAAGGAGGTGGCCTCTAGTACAGGAGGAGACCACTCCCCAAGTCCCAGGAAAGGGGTATCTTCTGGAAGCTGCAGGATGGAACAGAGCTTGCTTGAAATTGCAAACCTGCAGAGGGGAGATGGGGCCCAGATGTGAGCCCAGAGCAATGGGCAGAGGCCCCCAAATTCACCAGTCTTAATGAGTGTCCAGGGAAGGCTTCGGACACATGGAACAGACCAGGACTGAGGGATGGGCCTGGGAATTCGATGTGTGGGATTGTGTGTGTAAGGTCTCTAGTGCAGTTTGCTCATATCTGTCTGTAGCACTTGGTGAGGAAGGCCATTGAGAGTGTTTGACACACAGCCAAGCCCCCATGCCTGATTTCTCTCCCAGACCCGTCCAGAATCTTTTTCAAAAGTGCCCTTCCCCATGGTCTCTGATTTCAGGGAGTTTTTAGGGGGAGGGTCTTTGTAAAATGGTTTGAGCCTCCTCTCCCAAGTTTAGGGTGTTACAGGGCATTGTTCATGTAGTGGCTGATTGGCTGGGGAGTGCAGGTGGCCCTGGAGGTCAGACTAATGTCTGACTATCCACCATCAAATTGGAGAAAAGCGTGTAAGTAAGGAGGGGTCACCGAATATAGTGAGCCTGTGAGGGGAACCTTGGTGGCCGAATTCTGGGACAGCTGGGTTGACTGGGACTGTCTTACCAGGGGCTTAAAGGGGATAAGGCCAGGTGTGGTGGCTCATGCCTGTAATCCCAACACTTTGGGAGCCTGAGGTGGGAGGATCACTTGAGCCCAGGAGTTCCAGACCAGCCTGGGCAACATAAGTGAGATCCTGCCTCTAAAAAAAACAGAAAAAAAATTAGCCAGGCATTTGTAGTCCCAGCTACTCAGGAGGCTGAGGTGGGAGGATCGCTTGAGCCTGGGAGGTCAAGGCTGCAGTGAGCCATGATTGTGCCACTGCAGTCTATCCTGGGTGACAGAGTGAGACTCTGTCTCAAAAATAAATAAATAGATAAATGAAGGGGGCATGGTGGCTCACACCTGTAATCCCAGCACTTTGGGAGGCTGAGGCAGGTAGATTACTCCAGCTCAGGAGTTTGAGACCAGCCTGGACAACATGGTGAAACCTCGTCTCTACAGAAAAAAAATACAAAAAAATTAGCTGGGCGTGGTGGCGTGCACCTGTGGTCTCAGCTACTCGGGAGGCTGAGACAGGAGAATTGCTTGAGCTCAGGAGACAGAGGTTGCAGTGAGCCAAGATCACGCCATTGCACATTAGCTTGGGTAACAGGAGTGAAACCCATCTCAAAAAAATAAAAGTAAAAACATTAAAAAAAAAAAAAAAGGGAAGGAAGGAAGTAAAGTAAGAAAGTAAGGCAAGGACCCCAGACCATAGTTCTCAGACTGCCCTGGCTGTGCTGAGGTGCCCTGTGGCTATCAGCCTGTGGTGGGAGCTGTACTCAGACCCTTTCCTGCTTCACCTGGAGTAGTTCTGCCTGTGAGTTTTACAACCCAGGTGTCTTGAGCTTTTGTTTGGAAGGGAGCTTCTAAGGCTCAGCTGGTTTGAAAACCTCTGTCCTAAGAGAGGGGCAAAACTGGGCAGATGCCACCTCCAGTCCCGCCCACTACATGTCTGTTCTCGATCCTGAGGATGCTGTAACTGCAGTATGAGTGGAGCTGGGAGGCACCAGGGCCCAGCCCTTGTGCAGGTAGGGCAGGAGCTCCAAAGAGAGGCACTTGTCTTGAGGGGAGTGTGACTGATTGGAAGCTGGACCTGGAGGGACCCTGGGGAGCTGCAGGTTGGAGTTCTCCTGGGGTGGTGGTGACTGAACTCCTGAGTGGTGGGTGATAGCATTATGGGGCAGCCAGCTTGGAACTAAGGCCTGTGGGCCCCAGCAGATTGCCTGTGGAAATGGGTCAGCCTGTTGAGCAGTGGCTGTGAGGAAGCTCGAAACAGCCTGGCCACAGCCTGTGTTCTGTCCAGTGGGCACAGAACCGCTTGTGTTTGCTTCCCTTTAGTCTGCCTCAGTGACCCTGAGGGAGTCAGTCGGTGGGTCTGAGTCCACACTGGGGCCAAAACACCAGTGCAGAGCAACAAGGCCTCGGCCGGGGAAATACAGGTGAGGACGCCACGTGTGGTGGCTCACGCCTGTAATCCCCACACTTTAGGAGGCTGAGGTGGGTGGATCACCTAAAGTCAGGAGTTTGAGACCAGCCTGGCCAACACAGTGAAACCCCATCTTTACTAAAAGTACAAAAATCAGCTGGGCTTGGTGGCACACACCTCTAATCTCAGCTACTCAGGAGGCTGAGGCACGAGAATTGCTTGAACTCGGGAGGCAGAGGTTGCAGTGAGCTGAGATCACGACACTGCCCAGTGAGCTGAGATCACGACACTGATCTCCAGCCTGGGTGACAGAGCAAGACTCCGTCTCAAAAAAAAAAAAAAAAAAAGCAGGTGAGGGAGCCCCAGCAGGAATGTGAAATCTGTGGTCATTTCCCTCTTCCTGCCTGTCACCTTTGCCAAGCTAACATGGGAAGCTTCCAAACTTTATTTTTAACAAGGGAGGCCCTCTTGGCATCTCAGCTCAGTCACTTATTCAGCAGTTATTTACTGAGGTCTCTTGTGTGTGTCATTGTTCTGCGCATGGAGGAACCAGCTAGGAGGCGTCATAGAGTCCTAATCAAAGCCAGCATCCCCATTGTTTTACAGATGGGGAGGCTGAGGCCTAGGGAAGGAAGGTGCCCCAAGGTCAAGGGATGGAGCGGTAGCTGAGTCCAGACTGGGTCCCTTAGGCCGAGGATCGTTCCGATGGCTATATGCCTTTTGCCACTCCATCCTGTACATAAGTGGGGCTGGAACCAAGAGGCTGAGAACTTGTCATCAATTTGGGATATGCTCGGGATGGTGCCCCAGGGTGGGCTTTCTTTCCTTCTTTCTCCAACCCTGGTAGTCACAGTTGGAGGCTGAGGCTTCAGGTCTAGGAGACTGCTGGGGGAGCCGAGGCAAAGCACAGGAAGAGGCTGTGTACCCGCTTGCCCAGCAGGCACTCATTAAGGCAGGCCTTGGGAACTGCTCTGGGCACAGGAAGCAGCTGCTGCAGGCACCTTATCGGGCCTCTTGTCCACACCCTCAGTGAGGCAGAGGCGGTTCTATTCCCAGGCTTCCCTCCCTGGATCTCAAGGGCTGGCTTACCTGCTGGTACTGCCACCTGCTAAGTGGCCTGCTCTGGCACAGGGAGGAGGGCACTTTTGGCAGCATCAGGACCTGGAGCTGAGTGACAATCCTCCAGCACTCTTTCCTCTTCCACCTCCTCCAGCCACAGAGCCTAGCCATGCCTGGGTGTGGGGAGGGGAGGGATAGATTCGCTGGGAAAGGCAAAACAACCCTTGTGCGGTGGTGGCATTTGGGCTGCACCTATAAGGTAGGCAGTGTTCCCCAGGTGGGAAGGCAGGTCAGGCAGAGATACTGGCTTGGTGGCAGTCATGGCTTGTGTATCCAGTGAGGCTGGAGTACAGGAGAGGAGCAAGAGTTTGGGCCTAAGAGATATAGGCTGGGTCCTGCAGGCACTAGGGAGACACTGATGGCGTCTGAGCAGATGAGTGACAGTATCCAGGCTGGGCTTCAGATCAAGTCTCTTCAGTACCTAGGAGATGGGGAGGAAGAGCCAGAGGCCACAGTCAAATTCTGCACAAAGATAATGCAAGTTAGCTGAAAGTAGCAGTGACTTTTCATTCCCAGATGTCCCCAAGCCAAGAGGCGATCCTCCCACCATACCACGGCTTGGCTTCCCCGGCTCCCCTTAGGGAGCTACCCTTGGGTATTGAGGTGTTGGGAGCCAGGCCTCTCCCCTTTGTTGGCCTAGGCACTGGAACCTGCTCCTTAGCCTCTCTGGCTTTACCCCACCTCCCTCCCTTCCCCCAGGAATGAAAGCACAAAGCCAGCCTTTGCTAGGGCGGCGTGGGAGCCACCACTCTCAAAATACCAGCTCGGATATTGTAGCTTGGCAGCCCTGCAGGACCCTGGGGGCTGAAGCTTGTCTGGATGGTGCTGTGGGGTTGGGCTGTCACCAGTCCAGAGGGAGCCTTCTTCCCCAGGCAGATGGAATTTACTTATCAAAGAAGAATTCTGTTGCTCTTCTCCAGGAAGCTTGAGATTGGAATTAGGGAGGGGAAAGAGATTCCAAGGAGAGAATTTGCAGTGCACCCCCTCTCCCCCAAGCAGAACAACTTCTTCTTCAGCTGAGCCCTCAGATTAGGAGAGGCTAGCTGTCTAGTTATGCAGGTGGGAAGGAAAGGACTTCACTGAGGAGTGGAGCAGAGGTCAGAGGTACCAGTTGGAGATGAGAAATTCAGGGCCTTCTCCTTCTCTCCCTCTCTTCTGTCCCCTGTCTCCTCTCCATTCCCACTTGCCCACTTGTCCTTCCCCTCTGGCAATTCCTGACTCCTCTGGCTCTCAGGTGCTTGGCTTCCCAGCTCCATCTGTACGAGCAGCCTTCCTGCTGCTGGATAATCATCAGCAACCAGTTTGTCAGCTTGTGAGCAGGACAGGGCTCAAGGTCCTTGACTACACAGACAAGCTGCTAAGAATGCTGGATCTTGGAGAGGGGGTGGGCTGTGGAGCCTGCGATGGTAGAGCCATCATCTGGAAGGCTGTGGCTCTCCTCCCAGATTTGCAAGGGAGAGCAATGGGATCAGGGCTGACTCACCCAGTGCTCTAGCTGAGCTCTCCTTGGGGTACTCACTCCTGTACTCCCCAACCCTCTGGTCTGGCCACACAACGGCCCAGGCCCAAGAAGGCCAGAGCAGGGCTGAACCAGGGTTGTATCTTGGCCCTCTGGGCCTAGAGAAAGGTAAGGCTGGGTATGGATGCAGGATTAGGGGCCTCCCAGTCCATCTGGGCACTAAGGTGCTTAAGAGCCTGTGTCCCATGTGCCTGCTTAGAGGGAAACATTGTTTCCCCACCCCTCAATACCCCAGGCTGCCCTGTGCTTGACTGCTGCCTAGGCCCTCCTCCACAGGACACCGAGGAAGCCAGGGCCTGCGTCGTGCCAGGGAGATGAATAGAGGTGTAAATTGTGTGGTGAGCTGCCGGCTCTGAGGTGAAAATGAAAAGTCTTCAGGCAGTGGCGGCAGCAGGCGCAGCAGGCTGGGGTGCCAGGCACAGCACACCGTCTCCCGCCCCATTCTCTCTCACACCTTCCCACTCCTGCAGTCTTCCCCAGGTTCCCACCCAGGCCTGGACCTGCCTCCCTGGCTCCTCTGCCATTCCCTGCCTTTCAGCCGGTGGCTCCCAGGCTGGCCCTGGGCTCGACCTAACCCCAAGAGGGCCATTATATCTCGTTTCCATTATGTTTTTTTTTTTTTTTTTTTTTGAGACAGAGTCTCATTCTGTCACACAGGCTGGAGTGCGGTGGCACGATCGCGGCTCACTGCAACCTCTGCCTCCCGGATTCAAGCAATTCTTCTGCCTCAGCCTCCCAAGTAGCTGGGACTACAAGCATCCGACACCACGCCCAGCTAATTTTTGTATTTTTAGTAGAGATGGGGTTTCACCATGTCAGCCAGGCTGGTCTCGAACTCCTGACCCCAGGTGATCTGCCCACCTTGGCCTCCCAAAGTGCTGGGATGACAGGCGTGAGCCACCACTCCCGGCCTCCATTATGTTTTCTACTTGGCTGATCTGTTGCACAGAAAAATGGGCTGTGCTTGAGTTACCTTTGTGACTTAATGTTTGTGGTAGTCCCTCCATTGATTCTTTTTGGGTTTTCTGAGTATAGTTTTCTTACCGTCACATAATGGTGTTTTTATTCATCCTTTCCAGTTCCTCACTTCTTTTGAGATCATCTATTCTAATCCCTTTCTTTCCTTCCTTCCTTCCTTCCTTCCTTCCTTCCTTCCTTCCTTCCTTCCTTCCTTCCTTCCTCCCTTCCCTTCCCTTCCCTTCCCCTTCCTTCCGTCCGTCCTTCCTTCCTTCCTTCCTTCCTTCCTTCCTTCCTTCCTTCCTTCCTTCCTTCCTTCTTTCCTTCTTTCTTGTTTTGCTCTGTTGCCCGGGCTGGAGTGCAGTGGCGCGATCTCGGCTCACTGCACCTCCATCTCCCGCATTCAAGCAATTCTCCTGCCTCAGCCTCCCGGGTAGCTGGGATTACATGCACCTGTCACCACACCTGGTTAATTTTTGTATTTGTAGTAGAGACAGGGTTTCACTATGTTGGCCAGGCTGGTCTGAAACTTGTGACCTCAAGTAATCCACCCGCCTTGACCTCCCAAAGTGCTAGGATTGCAGGCATGAGCCACCGCGCCTGGCCAAAGAGGGAAAGAGGGAGGGAACGATAGGCCAAAAGCCTACAGCACCCGGTATTCCAGGCAGTCTCCCATCCAAGTACTAACTAGACCCGACCTTGCTTAGCTTCTGAGATCAGACAAGATCAGGTGCATTCAGGGTGGTATGACTGTAGACCCTTTATTTCATACTTGGGCAAATTGAGGGCCAGAGGGAAGCTACCGATTTGTGTAGCCAAGCCAATGCCCTAGGCTCCTGCCTGGGGTGCTCTCTGCCACTTCCTGCTTCCTCTTTTCCCTCCCTGGCCATCCTGTCTTACTCCCTGTCTCCTTTGCCTGCCATTTTCAGAGCTTTGGGCTCTGCTGGTGTGAGGGGAGAGTAGAGAGAGGGGAAGGTGCTCACCAGCCCTTCTGCAGGCTCTCCCTGCTGCTGTGGCAAGGCCCCAGAGCACCAACAGACAGGTCTGGCTTCTGGGCCAGAAGCTTTGGGGCAGCCTGGTGGGGGTGAGAGGAAAGTTTCCGGGCAGAATAATAACGTGCTACCTTCTAGCTGCAGCCTCTTGCTATACCTCCCCAAAGCATGCACGTGCCATGAAGACCAGCTGCCTGAGGGGCCTCCAGGGTTTGAGTCCCCACTTGCAGGGACTGCTGTGTGCAGGCAGGTGCATGTTGGTGTCTGTAATTAAAAATGAGCATGCATCACTTCACCCAGTGAGGAGACGCCACTACCTCGGGTGGGATGCAACAGCTGCTTGCTGGCTGTGCAGCTGCCTGGGTATCCAGCCTGGCACAGAAGGATAGATAGGACTGGGTAGCTCAGGGTGAACAGTAAGGCAAGGCCCAGGGCCCCTCAGCCAGACCTCATCCCTTGCTGGGCCTAGAGCTTATGTAGGAGATGTGACCCGTCCTTGGCCCACACATTGCCTCCTTCTTTTGGGCATTTGCAGCCACCTAGTTCTAAGCAAACCTCCAGCCTCTGGGTAGCCTGGGAGTGGGACCCATCATCAGCCTTCGTCCTGGGCCTGACCTCTTCTGTCTTCTATTTGCTCCCAATCCCTAGCTGAAGCCAGGGCACAGGGTGATGTCCTGAATACAAAGCACTAAATGAGGATAGTTCAGGTCCAGGTCCTCTCTCTTACCTCTTTTCTTCCTCTCCCATAATTCAGAAAGACCTGCTGGGGAGGCACTGTGGGTCCCGTGGGGGAAAGCTTGGCCTGGTGTATCAGTCTTGCCCTGTTGTGGGAGCCCTGAGCTGAATGGGGTAAATGCCTGCACCCTGCCCAGGAGATGAACTCAGGCTGAAGTGAGGTGGGAGTGTGTGGTGTGTCCCCAAGGTAGCTGACGCAGTGGCACTGTGGCAGCCTGTGTGAGGTGGGTGAGCTGCTCCTTCCCTTTTTTGCCAACACTCCTGAGTGAGTAAGCAGGTGTTGGTGCAGGGTGGGGTGGTGGTGGGGAAGTGCTGGTGTCTGGGGTCTCTTAGAAATTCCTGCATCATGGGTGGTGTCCCAAGTCCCCATCTTGTTTCTGCATGTGGAAGACCCAGGTGGGAGGGAAGGCCCGGAGGTGTGTCTGAGGGACTGGAACTCTGAATCCAGTTTCTGGCAGACCCTGGGGGCACCTTGGCATGGTTCACTGACTTTTGCCTGTTAGGTGGAGAGGAATGTGAACATCTGCAACTCTCCCACCTTGGAAAGAGGCTTTATAGTCTCCTTGGGTCTGTGTGTGGGAGTGAGCTGCTCTGGGCTGTGGGTTTGTTAGATGGCCAGTGGTGTCAGTGGCAGAGCACGTTCTCATGTCCTGGCAATGCTTCCACACACTGCTGGCTGTCTGGGCTGTGGAAGGGGATGTGCCAGGGCTAGGAGGACCCCAGGCCCACCCAGGCTCTTCACCAGTGGGACCAGCCCAGTGTGACCTTGAGCTAGTGTCCTTGGCCACTGGCAGTCTGCTCTCCAAGGGCTCCCTGGGGCTAACTGAGGGAGAGGCAGCTGGCCTCGCCTTCCTCCAATGATTTTCCAATATTTACTGGCTCATTGACATATTGCCCGGGCCATGGCTCCTACTGTGCAGCAAGGACCTGAGAGCCAGCCCATGGTCACCCTGTCTTCCCTCCGAGGTTGCACCTGGCTGGGAGGGAAAGGGCTTGTCCTCTCTGCCTGATCACTCAGGGACAGAGCATATAGCTTGTCCTGCCCCTCACCTTCCATCCCCAGCCCCCACTAGAGTCATTCTTGCTCAGTGGGCAGAGCATGCAAGGGAGAGCAGTCTCCCAGGAAGGGCCAGGGGGCAACTACAAGCCCCTTCTCTGCCTGTGGGCCTGGCTTAGAAGTTTGCTCCTTTGCCTTCTTCCTGTCCCTTCTCTGCCCAAGTCTGAATTTTGGTAGGACCTGGTGCATGTGCTATAATGATTTGGGGCTGAACAGTCAATGGCATTTTAATTAGCTCCATGCCTCCCTCCAGTAGGGAGGACCAGGGCCCCCAGGTAACAGCAGGTAGGACCAGGCTAGTTTTGGGCCTGAGGCTGCCCCTCCAGGGGTCTGGGAGCAGGCTCTGGGACCTGGTGCTCCCTGTGTGAGATGCTGTGAGGAGGGAGAGCTGGGCAGAGAAGGAAGGGCTGTGTCGCAGGGCCACAGTTTTCTCTCCATCCTCTGTCTCCCTTGATCCTCTGTTCTCCCTGATGGCTTTGAGATGAAGGCGACGGCAAGGATGGAGGATGCAGTTTCCATGGCAACGGGGCTGTCCACAGCCAGGCAACTTCAGAGCCGGGCTCTCCGGAGGAAGCAGATGCGCAGAACAGCCGCAGAGCTGCCTCCCGCCTGCCAACGAGGGGGCTGGCAGAACAGGTGGCACAGGGTGGCAGCCTGGTGCTGCCCAGCCTAGGGGAGAGGGTGGAAAGAGCAGTACTCCCTCTTATTATCTTGTTATGGCCAAGTTCCTCCAGAAGGGAAGCTAGGGAGGTGGCTTGAGTGTTGAGAGGGGTTGGGCTAGGGTCCCCATTGTCCCTGGAATCTCTGGGTGGACACAGGCTCTGTCCTCTGGGATCTTCCCCCAAAAGCCAAATGTCTGCTGCTCTTGTGATGGCCACTCAGCTACTACCCTTTGGGTCCTTTGTCCAGAGTGTGAGGATGTTGGTGAAGGCCATGCCCTGACTAGATTCAGGGATCCTTTTCTTTCATCTAGCTACTGGGGAAGGACCTGGACCTTCTTCAGGGGCCTCCCTGCCCCTGGCCTCAGTGACCTGGACCAGTTTGCTGAGTTGGGTTCAGGTTTGGCAGATGCCTGCCTCTAAGTGCTGGCATTGGAGGGGCCCCAGAGCCTGACAGCTCCTGCTTCCTGACACTGTGATCTTGTTTAGCCTCCTCCTGGAGACCAAGGCTGGAGTGGGTATGTGAGTGGGTAGAGAAGCAAAGACAGCCATCTGTGTGTTTAGAAATGGGACGTGTCAGGGGCATGGACTCTTGAGATGGAGGAAGCCCCGAGGGCACCCAGGTTGGCAAAGAAGATTTGACTCCAACTATTAAAAAATAATGACTTTCCTTCACCGACCTTGGAAGCATCAGGGCTAGGGTGTTCTACTTTGCTGTTGAGCACATGGAGACTTAGGATGGAAGGCTTTGCCTGGATCACCCATGGAGTCAGAGGCTGAGCCACAGCCAGACCTGGGACAGGCCATCCACCTCCCGCGTGGCCTCCTAGATGCACCCTCCCTTCAGCTGGCTGCTGAGGGTCCTAGCTAGGTAAACCTTTCAGGCTCACTCCTCTTTCCCTTTATCATCCGTGGGCTTGCTTTTAACCCTTCTTTGCTAGCTTGCTTTAGTTGAAGGAGGTTCCTCAACCCTAGGGTTGGCCAGGCAGGTGGACAAGTGGAGTCTTGGAGTGGCTTCTCCTTGCCAGGCAATAAGTCTCTCATTACTGCTAAGTGGAAGGCTCATTTCAGAGCTCATGGTGAGAGCGGGGCGAATGCTATAAATAGTCGTGTTGTGAAGATTGGCGGGTGAGCAGTGACAGGGCAGGGGCCTTGCAGTCATCATAGTGGGTATTTGTGCTCCTTCGCAGGAAAGGTGGCGGGGCAGGCTCTGAGTAAGAGGCAACTTGACCCCTGTTCTGGCTGTCCCTGCCTGCCTCAGGGTGGCTCTGGCATGTCTGTGCCCCTCCATACTCATTGGGGGATGGGGAGCACTGGATTCTGTGTCTAGGCAGAGGGAGGTGGAGTGCCTTTTGGAACTTGGGGCCCAAAAGGTGGTACATCAGCCCACTGGGTAATGTCCTGTGCTAGATCTACTTGTCCTACCTGACCTTCCAGTCCAGGGTCTCCCTCTTCCCCATCAGCTAAAACCTGAGTTTACATGTGAGGAGGTATGGGAACCATACCTGATAGTCTCAGAGGTTGACATAGCTCTAAACTAGCAGGGGAATGAATGGGAGTGGAAGTGGTGTTTAGCTGGCCTTGATCCTTGTTCAGGGTCTATAGTAGCATGTCTGCAAGAGCAGGGGCTGGAGGCCTAAGGACTGGGGGTGCTGGTCTTCTGATATCTGTGGGTCAGTCAGCGTTGTCCAGGGTGGAGAGGAGGTCAGGGCCAGGGGGTCCTGGGATGGAAAGTCTGGTAGGTGAGACCTTGGCTTAGGCACATGGGGTCCCTATCCTGGGGTGGTCCAGGGGTGCCAAGCTTCATGGCTCTGTGAGACCAGTGCCTTCTGGAACAGCTTTTTGGTCTCAGATGTACACATAGGAGAGCAGTGCCAGGCTCCTGGGTTCTTTTACCACCTGCCCTAGGGTGTCGTCCTGGGTCTTCAGACTATTATTGCACTCTGGACTATGGGGCCCTGCTGTTAGGGTGATCTATGTGTGCCTCCCTCAGCAGGGCTTTGGAACTTGGAAGAGGTTGAGAGGCAGAGCCAGCCCCTGGGACAGAATAGGTAATAGACAGTTCTGGGGGTCACCCAGGGACAAGTGAGTCAGGGGCCCTGTAGGGCTCATTCTACCTTTTGCCACTCTCTGACTAGGAGCGGAAGCTGTGTGCCTATCCTCGGCTGGAGATCTACCAGGAAGACCAGATCCATTTCATGTGCCCACTGGCACGGCAGGGAGACTTCTATGTGCCTGAGATGAAGGAGACAGAGTGGAAATGGCGGGGGCTTGTGGAGGCCATTGACACCCAGGTGGATGGCACAGGTACAGAAGGTGGGGTATGAGGATGGGGCCCTCCTGGAGCTCCTCTCTTCTGGACTCCAGGGGCTTGGTTGAGGAGGCTCCTCCCTCTCTGGGTTGGCACTGTGGGTGTCAGGCTATGCTTGGCAGAGGGAGGAAGGAGACCCACCTACCTGAGGACCCACATGTGGAGTTGCCTGTTCCCAGACACATGGATCTACATAGATGTGGATTCACACACATTACCTCCTGGCAACACAGATACAAAGACCCTGCCTGGATTCCCTCCAGATGCAGCAGGAGTACCCTTGGAAACAAAGATCACAGACAGCTCGATGTTCATGGGAGGGGGCTGAGGCTGCTCAGGAAAGGAGTCCCTTGGGTGGGGCTCAGCAGGAAGTAAGATTGGCATAGATCTGGAAGGTAAGGAGGGGAGCAAAGTGTTCTCTTGTCCCTCAGTACGGGCCCCACCCAGAGCCAGCTGCTTTCTCCCTGCCAGGGAACAACCAGGGAGCATGCAGAGGGGAGCCAGGAGATCAGTCACCTGTGCCTTTCTCCAGGGCCAGCCCACACTCCTGCTGGCAGCCTCAAGGCCCCAGGTCCAGGCTGGAAGGCTGCTTGCCTGCCCACCCCTCTGCAATGATCTGTGACCCCGGGCTGTCTCAGGCACAAGGGGGTCTGCTGGGTTACATCCCAGATGGTCCCAGGGGGCCTTATCCTTGGCCAACCTGGTGGAGTTTGTGACTTCTAGGAGTGGTACAGGGCTGTGGGGAGAGGAACTGTCCCTCCTCTCCTCCTTCTTTAGCAGATGCTCTGCCCATCCAGTCTTCAACAGCCAAGGTCACCCTAGGGAGACGTGTCAGCTAGGGCTGGGTAGGAGGGTATTGGGAGCAGTCTCTACTCCCTAGGGGCCTGTGTCCAACACAGTTAACTTCATCTGCCACTTAATTACCTCCATGGGGTACAGCTCCCTTCTGCCTGGTAGTGCCCGGCAGACACTCTTCAGTGCCCCTACTGTGGGCACAGGACATGGCACAAGGTCAGCAGGCCCAGGCAGCCTCCAGGGCAGGAAGACAGAGTGCCTTCACTTTACTGTGACCTCCCTCTGCTGCCTGCCTCCCCCTCCTTGACCCACCCACCCAGCTTCCTTCCCTCCCAAACACTGCCTGTCAGGGTCATTGAAGGACTGCTTGGCACCCACTACAGCTGGCTGTAGTGGCAGCTCCCACATTCCCCAGCTCCTCAGCCTGTTTTCCTCCCCTCCAGCCCGCCCACCCACTCCCTGGTGTTGGGGCCAAGGGGTCTGCCCACCTCTCACAGGGCCTGTCCTGACACCCCAGCGGGACTCGGTGTTTGCCCACCAGGTGCATGCCACTGACACAGCAGTTGGTGGTGGGTGCATGCAGGATGTCTGACTGCCCAAGGCTTGGCCTGTCCCTGCCCGCCTCCCTGCTGTGGCCCTAGCTTAGGCCGGGAGGTGAAAGGGGGTGATTAGCTGCCTTGTGCCTGTTATTACATTGATGTATTATTTAGCTTCAGAGAGGCGATGAATATTTGATCGTCTTGCACTGGCTGTGGGCAGAGCGAGAGGGAGGGATTTGGGTGAAGGGGGTGGGCTTCAAGTCCCCTGCCCCAGTAGTCGTGGGGATTTAGGTAGGGCCCTGCCTTGCCTGGTATCTTCTGCCCAGGGATGCAGGCATGGGACTCTGGGACCTCCTCCTGTGTAGATCTTGGTGGGGGTATAGGGATGCTACTTCCCCGTATTGCATTCCTTTTTTTTTTTTCTTCTGCGGCAAGGTCTGGCTCTATCGCCCAGGCTGGAGTGGTGCAGTGGCAAGATCTCGGCTCACTGTAACCTTTCCCTCCCAGGCTTAAGCTGTCCTCCCACCTCAGCCTCCTGAGTAGCTGTGACAAGAGGCGTGTACCACCATGCTTGGCTAGTTTTTGTATTTTTTATAGAGATGGTGTTTCGCCATATTGCCCAGGCTGGCCTTGAACTTGTTAGCTCAAGTGATCCTGCCTCAGCCTCCCAAAGTGTTGGGATTCTAGGGATGAGCCACCATGCCCAGCTGGATTCCTTTTTTTTGTTTGTTTGTTTTTAAAGACAGTTTTCCTTTTTTGCCCAGGCTGGAGTGAAATGGCATGATCTTGGCTCACTGCAACCTCCACCTCGTGGGTTCAAGCGATTCTCCTGCCTCAGCTTCCTGAGTAGCTGGGATTACAGGTGCCTGCCACCATGCCCGGCTAATTTTTGTATTTTTAGTAGAGATGGGGTTTTGCCATGTTGGCCAGGCTGGTCTGGAACTCCTGACCTCATGTGATCCACCTGCCTCAGCTTCCCAAAGTGCTGGGATTACAGGCGTGAGCCACCGTGCCTGGCCTCCAGCTGAATTCCTTTGCTTGAAGTGTATATATGTCTCCAGGGGCTGTCTTCATTTCAGCAGGCTGTCCTGGCCTGAAGGAGGCACCCCTAGGCTCCTTCCTCTGAACATTCCTAGCCTAGGAGCTGGGTGGTAGGAGGTAGCATGCTGGGAAGCAGGCACATTCCTATACCTGGGGTCCCAAGAGAGCCATTGGGTGGGTGGGCAGACAGAACATACAGTTTAATAGGGCCAGGGAGAAACTGTCTCCCTCCTTTGCTCTTTTCAGGCCTGCGGTCCCTGGGGCACTGATCATTATTTAAGGAGCAGTGAGGGCCTGGCATCCTGTCCCCTGGTCAGAAGAAACTACCCAAAACTTAAAGCTCCCCCAGCTCCCTGACCACCTCATTCACAGGCTTCTGTCCTGGGAGCCACACCTGGGGCCTCAGCAAGAGGAGGGCCCTGGGCCAGCAGCCTGGGCTTCTAGGGCTCACCTCACCTCTGCCAGTAGCGCCCAGAGGGCATATTCTGGGGGCTGAGTGGGTGGTGGGGGTAGGGAGAGACCCCAAATTCCCCCCTCTCCTAATTCTCCCACCCCCAACCTAGGCCCCATTTGAGGCTCAAGGAAAGCCCCAGGCTGAGTCCAGGCGCCAAGCAGACCCCAGCTGCACCTGGCTTGGCTCCAACACCATGGAGACAGTGGCTGGGGAAGCTGGCTAACCCCTCACCTTCTGTGATGTTTGACAGCTGACCCTCTCCCCATCATACAGGAAGGGTAGCAGATCCACTTTCTCCCAGTCTGGATTCCTGCACACAGCGAGCCTGAGCCATGTGTTCCTCCTTGCCACCCCAGCCTGCATTCAGTGCCTCTGATCCAGGGAGATGAACCCAGGGGTTGCTCCTGGACAGGGCAGATGAAGGGGCTGCTTGCTTGGAGGATGTATTGGGGGTGGAAGGAGCAGGTTAGAAGGAGTTTGGGCCATCAACCTGGCTCAGCACTGGTTTGGGGCACCCCAACCACCAGCAGAGTGCTCTCATCATCCCCTTTTGCTATCTTGTGGCTCAGGAAGCACCAGTCATTGGGGGTGGGGTGGGTAAGGGTTTCTCAGGGTCGACCCAGGCATAGGGAGAGAAAACCCTTAACATGTTTCATCCCAGCACCCTCCTCCTTGCAGCTGGTTGAGTATTTCTCAGGCCTTCTCCATCCTCCTCGTACTTCAGCTCCCTCCTCAACTGGGACTTGGTGTGTACCAGAGGCAGGGGCCTGCTGACTCCCTGGATGCTGCTCCTGGGAGCCCTGCACGGGGGAGGGCTGCAGAGGGGCCTCCTGCTGCATTCTGCAGTCCTCGTGCCCTGTGGGTGATGTTCTGTAGCTGGCCCTGGACACATCTCTTTCCAAGCTTGAAGTGGGGGTGGGGGAAGGTGGAGAGGACACTACTTGTGTCTCTTTGTTCTACCTCAGCTCCTCACCTCAGGGCTGAGTGGCCCTTAATAAATGTGGGGGGAGGGCAGCAGGCTTTGTGGAAGTGCAGGGAGCTGAGGCTAATTTAGAGTGGGGAGAAGAGTGCACAGCTGCCTCCTCCCACCCTCTCTCCCTCCCTCCCTCCTTCCCTCCCTCCCTTCCTCCCAGCTCTTTCCCTCTGCCCTGTCTGTGCAGCCCCAGTCAGGGTAGAGGGCAGAGGGCAGCTGGAGCAAGCCCCCTGAGCCCGGGAGGCTGCATTATTCATGAGTGCACTGCGTGCTGAGTTGCCTCTCCCTGGAGGAGGGGGTGGGGTGGTCCTAGCTAACCTGTGCTCCCTTTTCCTGGTCATAGGAGCTGACACAATGAGTGACACGAGTTCTGTAAGCTTGGAAGTGAGCCCTGGCAGCCGGGAGACTTCAGCTGCCACACTGTCACCTGGGGCGAGCAGCCGTGGCTGGGATGACGGTGACACCCGCAGCGAGCACAGCTACAGCGAGTCAGGTGCCAGCGGCTCCTCTTTTGAGGAGCTGGACTTGGAGGGCGAGGGGCCCTTAGGGGAGTCACGGCTGGACCCTGGGACTGAGCCCCTGGGGACTACCAAGTGGCTCTGGGAGCCCACTGCCCCTGAGAAGGGCAAGGAGTAACCCATGGCCTGCACCCTCCTGCAGTGCAGTTGCTGAGGAACTGAGCAGACTCTCCAGCAGACTCTCCAGCCCTCTTCCTCCTTCCTCTGGGGGAGGAGGGGTTCCTGAGGGACCTGACTTCCCCTGCTCCAGGCCTCTTGCTAAGCCTTCTCCTCACTGCCCTTTAGGCTCCCAGGGCCAGAGGAGCCAGGGACTATTTTCTGCACCAGCCCCCAGGGCTGCCACCCCTGTTGTGTCTTTTTTTCAGACTCACAGTGGAGCTTCCAGGACCCAGAATAAAGCCAATGATTTACTTGTTTCACCTGGA
>STAT3	chr16	71795414	71823385	-
[truncated: 14,969,287 more chars]
