# Supplementary material for: Identifying Circular RNA and Predicting Its Regulatory Interactions by Machine Learning
Source: Front Genet. 2020 Jul 21;11:655. doi: 10.3389/fgene.2020.00655 (PMC7396586; doi:10.3389/fgene.2020.00655)
Supplement: Supplementary file 3 [file Data_Sheet_3.ZIP › training_negative_data/circRNA_TR_negative_fasta]

>hsa_circ_0067732	chr3	150320730	150320961	-
ACTCACCACCATCTTGGTAGTGTGCAAGACTCTGGGACGGCATGAGAAAGGCAGAAAGGGAGCAAAGGAGCTGGTGGGGTGTCACAGGGCCTATGTATGAGGCAGATGTGAGTTCTGCATCCAGTTTTGCAATTTATCCATTTACCTGCCTGAGACTTGGAAACACCTACTTTATAGTCCTGATTCAAGTGTTGGCGGATGGAAGGGAGGAGACTCCTGACCCTCAGAATG
>hsa_circ_0001876	chr9	102722198	102722437	+
GAGCATTTCATACTACTGAAGCTGAAGCTAGTTCTCAGAGTTTGACTCAGATATATGCCTTACCTGAAATTCCTCAAGATCAAAATGCTGCAGAATCGTGGGAAACCTTAGAAGCGGTATGTTAAAAAATGTTTTCTTTTTGGTAGTTGTGAGGCATAAAAGTAACTTCCTCTCCCTTTCTTTTAAAGGACTTAATTGAACTTAGCCAACTGGTCACTGACTTCTCTCTCCTAGTGAAT
>hsa_circ_0001614	chr6	76412360	76412788	+
TGCACACTGGTTTTTGGCTGTTGTTTGTTTCCCCGGTTTGGAAAAACCAAAGTATGAACCTAATCCTCATTACCATGAAAATGCTGTCATACAGAAATGTTCAACTGTAGAGGACAGTTGTATTTCTTCTTCAGCCAGTGAAATGGAGAGTTGTTCACAAAACTCTTCTGCCAAGCCTGTAATTAAGAAGATGCTAAACAAAAAACATTGCATAGCTGTAATTGATTCCAATCCTGGGCAGGAAGAAAGTGACCCTCGTTATAAGAGAAACATATGCAGTGTAAAATACAGTGTGAAAAAAATAAATCATACTGCGAGTGAAAATGAAGAATTCAATAAAGGAGAATCTACATCCCAGAAAGTTGCTGATAGGACTAAAAGTGAGAATGGCCTACAGAATGAAAGTTTAAGTTCCACACATCATACAG
>hsa_circ_0001723	chr7	91924202	91948826	+
AATGTGAAAGATGTTGCAGAAGTGTTCCAGAAGTGGCTGAAGATAGAAGGAAAAAAGTGCCACTGCCTATCAGAAAAAACAAAACAAAACATGGGAAATACAACCACCAAATTCCGTAAAGCACTCATCAATGGTGATGAAAACCTGGCCTGCCAAATATATGAAAACAATCCTCAGCTAAAAGAATCTCTTGATCCAAATACATCTTATGGGGAGCCCTACCAGCACAATACTCCATTACATTATGCTGCTAGACATGGAATGAATAAAATATTAGGGTAAGTATTACTATAAACTAATTGGTATTAGGGTATTACCGTAAACTAATTGGTAACAAAGTGGTGAAAAAAAAGGAACTATGATTTTTGAAAATACGGACATATACAGACATGATATATATACAAACATGTACATGTAATATGGTTTTATAGTGAATTAAACTTTCTAAAACCAAATATACCTAAATATTTGATATCATTTTCTTTATTATGATTTAGTCAAATTTTCTTTATTATATCTGAATTAGTCCAAAGCTTTTAATGGTGAGGTTGGTTCATGTGTTCTTGTTGCTATAAATATATTTTGATCCTCATTATGTTTCATAGTATGAATTCTTGATAATAATGTATTTAATTTACAACATTTCAATTCTAGAACAGTACTTGTCAGCTGTCAAAAAAATGCAGGGAATGGTGCCAAAGGCAAAGTTCCAAACTCTGATTAGCTATTTTTAGTTAAAAAATGGGTGCATTTGCCTTTTCTAGTCATGATCAGTTTGAATTTCCTTTCTTTTAATGGGATTCAGTTACTTGAAAAGATGTTTCTAAAATCCAAACATTTTCTTAAAACTGAAAATACTAAGAAACTTTAAAAAATACCTATTCAACGAGGAAGCTTTAGTGACATAGCAAATCTATTTATATGAAGATTCTTACCTAATCACATGGGAATTACATTTGATATTTACTAGCTTATAAAATAAAGGGAACAAAGAATAGACCAGTAGCTACAAAGCAAGGTTAATTTTTTTAGAAGTAGATTATGCAGGTATAGGAGTCTGATGCTGGAAGAGAAAGGAAAAAAATGCTTATTTTCTTATGCAGTGAAATATAATTCTAGAACTAGTATTCAGAGCTCTTTGGAACTTGATTAAAAAAACTTAACGTTCAGCCTTTTTCCTGTTTCTTCCGTGTACAAATTATTGTTCCAATTAAGCTGCTTTTTTTGCTATCTCCAAAACATGCCGTGAGGTTTCTGTCTGCCATGTCCATGCTGTTCTCTTGGCCAGGAGTATCCCCCTCTTTCTCACTCCTCTCCCTTTTCCCTCTCTTACCTAATTTTTTTTTTTAATAGAAACGGTGTCTTGCTCTGTCACTCAGGCTGGAGTGTAGTGGTGTGATCATAATTTGCTGTAACCTCATACTTCTAGACTCAAGCTATCCTCCTACCTCAGCTTCCCAAGTAGCTAGGACTACAGGCCTCGGCCACCATAGCCAGCTAATATTTTGTGTGTTTTTTGTAGAGCTGGGATCTTGCTGTGTTGCCCAGTCTAGTCTTGTACTCCTAGCCTCAAGCCATCCTCTCACTTGGCCTCCCAAAGGGTCTTTTTTATCTAAATTTTGCTCTTCAAGATCCTGTGTGTGCCACATCTATCTACTTAGATTGTCATAACCCATGGGAACCTCTCTCTTTTTAAAAAACTTTTAAGGCTCTTTATCATTTGTTTGTTTGCCTCACGTATTTGCTATATATTACCTATTATATTTTACAATTTTGTATAGCTTCTCTCTGCCTACCTATATTAATAACTTTTTTAAAGGTATCTTTGTACTTCTAGCATCTAGCATAGTATTTTACACAGAGTAAATAGAAGTTCTATAAAATCATTACACAAAGAAATATTTTTATTATCAGAATTTATGAATGAGAAAAATTTCATAAATAATTTAGGTCATCCAGGCCTATGACTTAATTAGGTTTATCTTGATTTTTATAGGTATTTCTTTTATCTAATTTTTTTGCTTCTATCTTTCATTTTTATTTCTCTAAAAATAGATACTTAGAAGCCACCTCCAGCTTAGTTGTTTGAAATTTTATATTTTCCCTTCCAAAACTGGGTCTTCCACATGTTAATGACACCAGCATATCATGCTGATATAATAATGGCAAATGTTTATTGAGGGCTTACTGTTTAATAGAGCTATTAACAGTGCTGTACATGCATTATCTGAATCCTCATTACAATTTTATGAGGTAGTTTATTGTCTGTATTTTATAGGTGAGAAAACTGAAGCACAGTAAGGTCTCACAACTTGTAACTGGCGAAGCTTGTTGCCCAGCTAGACGACTGTAAGCTTTGGGCTCTTAACCACTGTACTGACAGCCTCTTATTTCTATAGTCGTATCAGCTTATGTGTCAGGGCTGCCTGTCACTTATTAGCAAAGCAAATTACTTTGTCACTCTGGACTGCAGTTTTCTTATCTGTATAATGGATATTTACCTCACAGAACTTGTAGAACAATTAAACAGTTAATGTGTTACATGTCTATTATGCTGCCCAACATACAATATACACTTGCTAATGTTTATTATTTCTCACCGCTATAATCCTTAATATCTTTAAATCATCCTTGATTTACTCTTCTTTACCACCATGCTGCTAAGTTCACTAAGTCTTACTCTTGGATTTACTTCTTTCCATTCCTTTTGCCCTAAACTTATTTCACTCTTAATCATCCCCTGCTCCTAACACTTAAAAGTATCTGGCATCTAAATGGTTTTTTTTTTTACAAGTCTCTTCTTATAGTTTAATGTCCAGATTAATTTTACTAAAGCATAGCCTTTCAGTGTTCTTTCTGTCTTGAGAAAGTTATAATACCTTGTTTTCTACATTATATTCTATTTGGCTTCCAAAACTCTCTTTACTTCTGGCTTCATTCTACTCAGTTAGCCTATTCTCTTGTTACTTTCTAACATGATCTTGCCATTCAAACTGGTTGATTGACTTCCCTCTTGCTTTTCCCACTTTTAAGAATGCCACCCACTTAGCTTCATTCCGGTTGTTTCTGGATTCTCAAATGGCTTCTCTCTTCTCTAATTACCTGTCCTTTAAGTCCTAACTCTGTTTCTGCCTTCTTTGTGAATTCATCCCCAACTACTCTGACCTCCAGTATTCTTTCTGTTCTCTGAAATTCCTACAATTTACATTTAAAATCATATTATTATTATTATTACTAAACTCATCTCTACTAGAATGTAAATATTATAAATACAGTGCTAGACACCTAGTTTGTTCTCAATAGATTGTGGATTACTAATCTATTAAGGCTTTTTAACATGATCTTTTTGTTTTGCTTATTTAAGTTGAACATTTTAAGTGAAATTATAAAACTGTTGATATATTACAAAACTCCTAATATTGGATACTTCAGTAATATTTAATATCAAATATTATATGTGATTAATTAAAACTTATTTATAATACCAATATAAAATGTATTTAAGTATTATTATTACTAAGGTAATGTGTATATTTTAACATAAACCAAGTGGTAAAATACTTTTTAACCCCTTATAGTAGAGTTTACAAATATACTTTATATAAATGGAAAACATATAAGTAAGTCATTTAGTCCAGTGATTCTTAAAATGTGTTCTGAGGACTCCTGGATCCAGAGACTCTTTCAAAGGGTACATGAAGTCAAAACTATTTTTATAATTATACCAAGATGTTATTTGCCTTTTATACTGTGTTGGCATTTGCAGTGGCAGGACAAAAAATAGAGGATAAAACTGCTGGCACCTTTAAGATGAATGAAGGTAGTTGTACCAAACTGTATTAGTAATCATTGTATTCATCACTGTTAGGCACTTGCAGTTAAAAAAAAAAAAAAAAAAAAGCAGTTTCCCCTAAAAAAATCCTCGATTAAAGCAGTAAAATTAATTTTAATTAATCTCCACCCTTAAGTAACACATCTTTTTAATATTCTGTGACAACTTCAAGGTATGCATAAAGCATTTCTGCTACATACCAGAATACGACGATGGCTCTGAGGAAGCACACCTGTGCTGTTGTTTGAGTTGTGAGTTGAACTGCGTACTTTTTTAATGGAACAGCATTTTACAACTAGCAATAACAAGAAAACAATGGTTGTTTAGACTTGGGTACTTAGCCAACATTTTCTTGAAAATGAATTGAGTCTGTCACTTCAGGGAAAACTACTGCCAGTTATTTGTTGCTAATGATAAAATTTGAGCTTTCAAGTGATTATTAAAATCCAGGAAAACTTGTATTCACTACCTTCAGCTCAACAACTTCTCAACACAGACTTTTCTGATAAGATTGATGATGATAGCTTTTTATATTGTTTAATGAAATGTGACATCTGGAAGATCTGCGTAACTCAGTAAATCAATATTTTTGAGAAGATCAGTGTATGATTTTTAAAAATTATGTATGGGTGAAAGATATATTCAAAATGTAAGATAGACCAATGGACTTTAATGTAACAGTACAAAAAGGTCATTGATATCATTTCAAATACTACACTGCAACTAATCTTTAAGAAATTACCGATGTTGAATTTTTGGTATAGTATCAAATATGAATATTCACTATTATCTGAGACAGATATTTAAAAACATTTCTCACTTTCCTAACTATATAAAGGCTGGATTTTCTTTATATAGTTAAATCAAAACAATACATTACAACAGATGGAATCCTGTGAAAATCCAGCTGTCTTCCATTAGACTAGACATTAAAAGAGATTTGTAAACATGGAAAAACAATGCCGCTCTTTTCACTTAATTTTTTAAAATGTAGTTATTTTTATTTAAACATGTTGTTAATATATAATGGGTTTATTTTTAAAATTAATGTATCCATATAAACAAAAACTCTTAGGAACCTACAGTAATTTTGTTTTTTTTTCTGAGACAGGGTCTTGCTCTGTTTCCCAGGCCGGAGTGCAGTGGCACAATCACAGCTCACTGCAGCCTCGACCTCAGGCTCAAGCAATTTTCCTGCCTCAGCCTCCCAAGTAGCTGGGACTACAGGCATGTGCCACTATGTCTGGCCAATTTTTTTTTAATTTTTTGTAGAGATGGGATTTCGCCATGTTGGCAGATAGATCTTGAACTCCTGAGCTCAAGCAGTCCACCCTTCCTCGGCCTCCCAAAGTGTGGGGACTTACAGGCATGAGCCGCCACACCTGGCCAGTAATTTTTAAAATCGTATAAGGGTCTTGTTAACCTAAAATAATATAAGAACTGCTGATCTGGTTCCTCCAAGCAGAAATATGTCTGTCTGTCCCTGTCATGTGGTTATCATTCTATTGAATGCGTATTTAAAGACCTACAGGAAATATGATTGTATATTCTCTTTTACTTACCAGTTTGGATTATTTTTATGATACTTAACTTTATACTTATGTTTTTACAACTTCTACCAAAAGTCTTTGGATATTTTCTTTTTTCTTTTCTGGTTTGAAGGACAATGGCTCATAATTTTTTAATTAAAGCTTTTAACATATTAAGCTAGAAACAAATTACCTTATTGTTCTCATTTCCTGAGAATAAACAACCCTAATTCTTTAATCATATATTCTTTTGTCTTTGGAAATTTATTTAGATAGTACAGAGAGAATCACAAATCAGTTTTTTTCCAGGTTTATTTAGGTATAGTTGACAAATAAAAATTGTATATATTTAAGGTATACAATGTGATGTTTTAATATATATATATACATTGTGAACTGATTATGACAGTCAAGCTACTTAACATATTTATCTCCTCAAATAGTTTTTCTGTGTGGCGAAAATACTTAAATTATACTTTTGTAGCAAATTTCAAGTATATAATATATAATTATTAACTATAGTTACCATGCTGTTTATTAGGTCTCCAGAACCTAATTCATCTTCTAACTGAAAATTTGTACCCTTTGACGAACATCTCCCCATTTTCTTTACCCCTGACCCTGGTTAACCACCATTCTAGCCTCTGTTCCTGAGTTCAACTTTTTAAAATTCTACATATAAGTGAGATCTTGCACTCATTTGTCTTTCTGTGTATAATGCACTGAACTTAGCAAAATATCCTCTAGGTTCATCTATGTCGAAAATGGCAGGATTTCCTTCTTTTTTAAGACTGAATAATATTCCATTGTATATATGCCACATATTCTTTATCCATTCACCCACTGATGGATATTTAGGTTGTTTCTGTATCTTATCTTTTATAAATAATGCTATAGTGAACATGGGAGTACTGATATCTCTTCGGAGTTTGTGATTTTATTTCCTTGGATGTATACCCAGAAGTAAGATTCCTGGATCATATGGTAGTTCTGTTTTTAATGTTTTACTCAACTTCTGTACTGTTTTCCATAATGGTTGTACCAATTTACATTTCCATGAGCAATGTACCAGGGTTCCCTTCCTTCCACATTTTTGCCATCACTTACCTTTTTTTTTTTGATAATTGCCATGCAAACAGGTATAAGGTGATACTTCACTGTGATTTTGATTTGCATTTCTGTGATTATTGGTGATGTTGAACATTTTTTATATGACTGTTGGTTATTTGTATATCTTGTTTGGAAAAATCATCCATTTAGGTCCTTTGCCCATTTTTTAATTGAGTTATTTGTTTTGTGCTATTGCATTTTATGAGTTCTTTATATAGTTTTTATTCTATTTTTCAGGTGTATGGTTTGCAAATGTATTTTCCAGTTCTACAGGTTGCCTTTTCATTTTGCCAGATTATTATTTTAAATGATTAATTGATTTTGGAATAAGAAATTAACTTTCTTATACTTTTACATCATGTCTAATAAGGATAAACAGCATTTACTCATCAGCATTAAGTAAAATAACTTTTATTTAATTATTTTTGTTTTAGGCAGGTTAAAATGTTGTGTTAGATTTAGTCCTACTTTACTTTCTCACAAGTTGATGACTATTACTTTCTCATGCTGCCTCATATAATCTGGGATGCCTTTCTGAGACTTCATTGTAGACTGTAGCTGAGCTTGGCTAGATTCCTTTTTTCTTTTTTTTTTTGAGACGGAGTCTCATTTTGTCACCCAGGCTGGAGTGCAGTGGTGTGATCTTGGCTCACTGCAACCTCTGCCACCAGGGTTCAAGCAGTTCTGCCCCAGCCTCCCAAGTAGCTGGGATTACAGGTGCCTGCCACCACCCCTAGCTAATTTTTGTATTTTTAGTAGAGATGTAGTTTCACTGTGTTGGCCAGGCTGGTCTGGAACTCCTAACCTCAAGTGATCCACTTACCTCAGCCTCCCAAAGTGTTGGGATTACAGGCGTGAGACACTGCATCCGGCCTAGATTCCTAATATATGATGTATATATGTAGGCAAAGGTAGATATTCCTAGTCACGGACCTTTTAGCTATAAAGTAAAGCACCTGTTTGGAATAAGACCTTGATTTTTTTCCCCATTTCCTTTAGCTATATGGTATCTGCAATAGCAGGCATCACTTTCTTCGTTTCTTAGGTAGAATAATATGGTAATAGATGCACCTTTGCATCTCTCTCTCTCTGAACCCACATGCTATGTGGTTATATTATATCACATCACAATCACACTGCCTCTTTTGTGGGAAACTAAATCCATACTCACAGCTACTGCTTAATGTATAAAAAAGCCGTGGACTTGGAGTCAGTGTGTTCTAATTTGGATATATAATTCATTAGTTGTATCTTCTATAAAACAGCCTCTTTTGCTTATTTGGAAATAAAATAGAAAATATTTATTAGAGCCTGTCTTTATTAGAGCACATGTTAATATCAAAGTCTGTAGCTTTGAGGATTAGTTAAGATAGAATTTCCAGTTATTGATTTCTGTTTTTTGACTGTTTTATATTTTAGGAGCTAAGTTCTTTTCAATAAATTGAAATACAGGTCTCCTCTCCCAACCCCCCTTATCTTGCATGCAAACCCCGTAGGGCAGGGACTTTATCTGTTTTCTTTACAATATCCCTAACTTCTAGAATAGTACCTGGCAAATAATGAATGCTCAGTCAATGTTGCATGAAAGAGGATATCAAAGGAACTGAAGGTTTAAGTATATTTGACTGGTGGAATAAAAAGAGTTATTGCAAGAAATTGAGGCTCTGGGAGAAAAGACAGTTAGTTCAGAGAGAGTTCACTTGAGTATGAGTGCAAGAGAAAGGCCTATAAGATTTAAGAATGTGGTATGGGGTCAGATGAGAAGTCATATAGGATGATAGAGCATTAAGAATTATCACAGAAGTAACACAAATTGAGCATCTCTTATTCAAAATGAGTGGGAATAAATTGTTTCAGATTTCAGATTTCTTTGAATTTTGAATATTTGCATTACACTTACCTAGTTGAGCATCCCACATGCAAAAATTTGAAATCTAAATGCTCAAATGAGCATTTTCTTTGAGAGTCACATTGGCACTCAAAACATTTCAGATTTTGGAGCATTTCAGATTTCTGAATTAGGGATATTCAATCTATAGTAGAAGCCCTTTGAGGGAAACCTGTGATTCTGCCACTACTGCCTGTCATTTGAATTCTGGTCATACTTCCCAATTTACAAAGTGTATTCACCTAAACCATTGAAAGAGAAATGGCTTTCAGAGTGGATGGACTCTCTGAAAGAAGACAGTGTGTATGGAGAAAAACATGGGGGTCAAGAACTGAAACTTGCTTCCAGTAACGGGGTAGGAAGTAGAGCCATCATCATGGGTAAAAGAGAAGTTGTTGTACTGAAAAAAATTAAGAGGATTATTGAAAAAGTGTGATTACAGAAGCCAAGGTAATAGAAAGGTCAGGAGGTAAATGAAGCAGTTGGTAATTTAAAGTTTAGAACAAAAATTAGGGACAATGATGAATAAGTTAGCTCTTAGGAAATTCCTGGTTACATGAGAGAGTGAAACTTCCATGTAGTGATAAGAATAGGGTCATATGGAAGTGGAGAATGAATGTAGAAGAAATAGAGGTAACAGCTATAAACTGGCTGCTTAAGAATTAACAGTGAAAGAATCTAGAAAAGCACGTGGCTCCTGGATGGGTTATTAGGGTCACATGAAAGGGATGGATTTTTTCCCCAGGTTAATGTTTTCCCTACCCCACCTTCCTGTTAATTATCTCCTATCCCTGTTCCAGAATTAACTTCATATGCAAGTAGTTAAAAAAAAAAACCCATAACTACTAACATAGTTACAGAAAGGGGTCTAAAACATACATATCGATTTTATACTCATTATTCCATTTATACATTTATGTAAATTTAGGAAGAGTCTCCTTTGAATTTAAACAGATGAGAGGAATCAATAAAATTAGAATATTCAATTTTATGAATAGTTTTAGCATAAAATATTTATGCAGATATGCTACTGTGTCTAATAATTTGAGACTCTTTCTTGAATAAATATGTATAAAGAAGTTATTTTAATACTTCAGAATAATACACTCTCTGTGTTTGGTTTGATTAATGAACCCGGCGGATTGGCAAGAGAGTGTCTCTCTCTTCTCTATATGGGGAGGATCTAGAGATATTTAATACTAGAGAGAGCGAGCTTGGTCCTTCCATATCAGCTGACATTCTCTCAATTTATGTTAAATTTCTTTGTGATAAGAACCTGAACTCTCCTGAGCAAACTAAGAGAATAACTGATATATTGGAAATGGGTATAAGAAAGGCTAGATAAATGTGTTTGTACAGGGTATTTACAGAATCAGATAGCTTTAATAATTTCTTTCTTAATTAAATTTTTAAGAAAATGAAATCTTTTTTTGTCAATCATGCCTTGTAGAAGAGATAATAATCTTGAATACATTTTAGAGTATGGTTTTAATTTTGGCTATCCACTATAATTCAATCATAAATACAAGGAAATATGACTGGGAATTTTATTATCAGCGGTTGAATAGGGAAAATATATATTTTAACTATTAAGCAACATTATGGCTGTATAAAAAAAATTACCCATATTCTTGCCTCCCCTAAGCAAATGTTAGAATTATTCCATGTTCCCTTATAGTTTGTATCCATGTATATTCAGAAGATTGAGAAGGGAAAGGGAAATTCTATTCTTATATTTCCACTTAGTTATAACACTCGTGGATAGACTTTAAATGACTATAATTTTCTATTGTATATCAGATTTATGTTTCCCATTTCTATTATTAAACGCTTAAGTGATTTCCAGATTTTTCTGTTCAAAGTAACACTGTATTGATTTTCATTGTTTCTATAGATTTTTCTTTATTTCCCTTAAGATAAACTCTCAGGAGTAGTTTTACTCAGTCAAAGGATGTAAATCATATATTAGTTGTTAGGAGCTATTATGTAACTTGCCCAAGGTGACACAGCTAGAAAGTGACAGAACTAGGATTAGAACCTAGCAGTCTGGGACCACGTTCTTAACCAATGTACTGCACTGCTGGCTCAAGAGATTCCCCAGTCCCATGTCACTGATCTAGGTCATGAAAGTTTAATATGCATCCAATTCATTTATCAAAATTATGGCATGAATTTGCTGTGTTTGTGACACTGTGTTGGGGATTCAAGAAAGAACAGAATATAGGCCCTGCCTTAAAAGCCTATAAACTATTTGGGAGAAGGGAACAGACAGGTAAAAAAGTATGATAAAATGTAATGAGTTATGTAATTGGGATGCTATATGAAGACAAAGAAAAGAGTGGCAAACTGAACTGGTGGGGGAGCCTAGTGTAAAGAGGCTTCTAAGTAGTGTTGGTTTGCTTAAGTGGCCTGAATCAGTTCCTGGGAAACCAAATTGAGCAAGTATTGAAGTGTACTGCCGGCATCAGAAGACCATAAAGGCTACATGGAGCTGTAGAGAAAATAAGCATGTAGAGAAAACCTGAGCAAACTGTACTAAAACTTGGAACCTGGACAAAAAATGAGCTTTGGAAATTAAATTATGGCTGAATAGAGGTTGAGGACTGCAGAGAGATTTACTGCCCGTGAGATATGTATTTACATTTGCAGGGAATGAGGAGTGGATGATCCTCGAGACCATGGAAGTATTCCTTAAGTTGTAAAACCGAGAGATGCTAGTCTTATCTTTCCCCTAGGAAAATTTGTTTTTGCTCAGGGATAGATTCTTCCTCCCACCCACCACCCCGCCCCAGGCCACCCCACCCTCTGGTCTCCAAGAGGGGAGGAGGTCTGTTAATACAAGCCTTCTTCTATAACATCCCAGATTGATATTTTTAGGGTTCCTTGCTGAGTTAATTTCCTGTTGCTGCTGTCACAAAGTGCCACAAATTAGTGGCTTAAAACAACACAAATCTTACAGTTCTGGAGTTCAGAAGACTATAATGGCTCCACTGAACTACTCTAGGTGTTGGCAGCACTGCATTCCTTTTGGAGGCTCCAGGGTAGAATCCCTTCCCTTGCCTTTTCTAGGTCAACTACTAATCCTGTGACTCATTTTAGGAGCTAGGCACAACTCTTAGATCTGGGTTTGGCAGTAGTAAAGGCAACTCACCTAGACCTATCTTTGAGATAAACACTCACCGTGGAATTAGATCTTAGTCTTCTAGATCTAACCACAACTCCCCTCAGAAAGTATTATACTATGTGCTGTGGTCTGAATGGGGCATTGGAGGGTAATTAGATCACGAGGTTGGAGTCCTCAGGAATGGGAGTAGTGCACAGAGACATGGTGGGAGTAGTTGCCCCTTCCACCATGTGAGAGAACACAAGAAGGCCTCTATGAGGAATGAGCCCTTACCAGACACTGAATCACCTGGCACCTTAATCTTGGACTTACCAGCGTCCACAACTGTGAGAAATAAGTGTTTCTTGTTTATAAACCATTCAGTTTATGATATTTTTATAATAGCTCAAGCAGATTAAGACATCGTGTAAATATATGCCTTATTATTTCAAAGGTTAGCTGATGACCTTGGTGGAGAAAATTTTCTCTGGATTTAGTCTCAGGCTTACATATTACTTTCTGTCCTTAAATTAGTTGCCACTAATATAGTAGTTGTTGTCACTATTAAATAACTATGTATGCAACAAATAGATCAGAGCAATAAAAGAAGAATTAAAAATTAGTGTGGAATGCTTAATACACCCTTAGGCATCTGTATAATTGACATTAATCTGTAAATTACCACTGTGTTTTCTTTTCCTGTCCATTCCTCACCTGTTATATTTCTCATCTTCCTTTTTTCTTCCTTTTCCCTTCCTTTCCCTCCCTTTTAATTAGCAAGTAGTATAAAGATATTTACATTTATTTTTCTTAGTATTGTTATTCTAGAATAGAGTTTTTTAAAACTAAGAATTAGTCATTCAAGCTGTTGTAAACCAGACCCTCAGTATAAATTGGATTATCAGCTTAGAAGTAGAGTTTATCTTTTAAAAGTGTTATCTTCAATGTATTTCAAGGTAGAAAATAAGTGATTTTCATCCTTTATTTTTCCCTTTCTTTCCATTTTAGGACTTTTCTTGGTAGAGATGGAAATCCAAATAAACGGAATGTGCACAATGAAACATCTATGCATTTGTTGTGTATGGGACCTCAAATTATGATATCTGAAGGAGCCCTTCATCCTCGCTTGGCACGCCCCACAGAAGATGATTTCAGAAGAGCAGATTGTCTGCAGATGATCTTAAAATGGAAAGGAGCAAAACTTGACCAGGGTGAATATGAGAGAGCAGCTATTGATGCTGTTGATAACAAAAAAAACACACCCTTGCACTATGCTGCTGCCTCAGGGATGAAAGCCTGTGTAGAGGTAAATTTTTTTTTTTTTTAATATTCTGCATTGTAAAATTTGTATCCAGGTGATATGTAACTGTCAGGTTTTTTTTTTTTTGATTGTCTTAGTAATTTGGTCATTTTTTTTCTCTTTTGTCTTCTAAAAGACCCTTTTAAATAAAGGGCCTCTTTTTTTTTTTTTTTTTTTTTTTTGAGACAGAGTCTTGCTCTGTTGCCAGGCTGGAGTGCAGTGGTGTGATCTTGGCTCACTACAACCTCTGCCTCCCAGGTTGAAGAGATTCTCCTGCCTCAGCCTCCCCAGTAGCTGGGACTACAGGCACGCGCCACAATTAGCCCAGCTAATTTTTGTATTTTTGTATAATTTAATTTCCAAAAATTTCCAAAATTAGCCCAGCTAATTTTTGTATTTTTAGTAGAGACGGGGTTTCACCATGTTGGCCAGGATGGTCTCCATCTCTTGACCTCGTGATCCACCCACCTCAGCCTCCCAAAGTGCTGGGATTACAGGCGGGAGTCACTGCGCCCAACCAACGGCCTCTTTTAAATAAAGTTATTTCATTGTTTTAGGGAGAGAGAAAGCCTCACAGGTGAACAATCACTTTTGTAGTAAAGTGGAGCCAAGAGCAATTAAAAATTTGTTGATATCTCTTAAGATATTGGTCATCAATTAAGCACTATCGTATTTAGAGTCATAGTTATAGTAGAGATATATTCTGCTTTTTTGCTGATTTTTTTGGTCACCAATTTATAAAATTTATACATGTTAAGTATAGCAAATTTTTGGCAAGTGGGACCTATAGTTTATGTAGAATTGATAAGCTCACTAAGCAATGGATAAATATTAACAAATACATTTATTGGAGTCTTTTTAAAATCACTTGGAATTTTAAAATGTGTATTTTTCTGTTTAATTTGCGTTAAAGTGCTCCTGAATACATACTGTATTATACTGTAATTTTTCCATATATATTTCATGTATAAATATATAGCATTATTTATATCTACAAAATATTTAACAACTAATTAGATAAAATCACGCATATAATATGAGATCTTAACTAAGTTAAGGAATCATTATATAGTATCGTCACTACTATACATACAACAGAATAGGTTTTTCTCAGCTACCAACATTCATATCCATCCTTACATATCTCATAGAAGTTCTTTTGCATAGATGTATTTAAGTATGTGTGAGGAGCATATTAGACTGGATTACAGAGTATCTTTATTACTAAAAGTATATACCTTTATTGGAAAAGCAATTATCATAATCAGATTAAAATATATACCTGAAAATTTCTTGTTTCCTTAATGTTGTTCATGTATACTTTAGACTTCTAAGTAGATCAATATACCAAAAATATGAATGTTCATTTTCTTATATTAAAAGATTACCATCACTTATATTATTTCTTCAGTATATCTGAAGTGTCAATTCTTTGATTTCTAATATGCTTGTGATCTTATCTTTTGTTTACTGCTAATGTTTGTGATACTTGCTAATCTTTTAGAGTCTTTGTCATTTCATTGAGTTTGTGTAACCTTTACCCATTAGTTAGTTAGTGATGGTCATTAACTTGAAACTATTTTTCAAGCAATACTTTCTTGTTTGTTTGTTGTTTTAAGAGACAAGATCTCTCTATGTTGTCCAGGCTGGTCTCAAACTCTTGGGTTTAAGCGATCTCCCTCCCTCATCTTCTGGAGTAGCTAGGACTACAGGCACACACATGCCACCAAGCCTGGCTCCAATGTTTTCTAACGTTGATTCACTGTGGTGGAAGAATCTCCTAGGATTTGGAGGGTAGGGGACTAATAGCAGAATTCCTGGGGCTTTTTACACAAGCTTCTCTGTACATTGTCCTGTGTTTACCTATTGTGGAAGAATTCCTGCTATAATGACTCACCATTATTGATGGGACTGCATCATATTTCTCAAATGGACTGGAGTAGAAAGTAGATTTTTCTGGATGGTAGCAATAGTGCTCTTAAATATTTTAAATAGGCCGGGCACGGTGGCTCACACCTGTAATCCCAGCACTTTGGGAGGCCGAGGCGGGCAGATCACAAGGTCAGGAGTTTGAGACCAGCCTGGCCAATATGGTGAAACCCCGTCTCTACTAAAAATACAAAAATTAGCCAGGCGTGGTGGCAGGCACCTGTAGTCCCAGCTGCTTGGGAGGCTGAGGCAGGAGAATCGCCTGAACATGGGAGGCAGAGGTTGCAGTGAGTCAAGATGGGGCCGCTGCACTCCAGCCTGGGCAACAGAGCGAGACTCCATCTAAAAAAAAAAAAAAAAAAAATATATATATATATATATATAAATTAAATGCTTTAATATCTTGCTTCCAACTTTTCTCTATAAGCATTGCTTTAGTAGTTGTTGATTTTGAAGTATGTTGACAATGACATACTTATTAAATTTTTCAAAAAATTGAGAGTGGTGTTTTACCAGCATTATTTTTTGCTCAGTGAAAGAAATTAGTGCCAGGTTTATACTGTACTATCTGGCAGGCCTGACAATTTGCTTGATACGTATGTGTGAGCATGTAAATGTGTGTGTGTGCTTTAACTGTTTGACCTATCAGCATATCACATCACATAAGTCACATCATTTGATGATTGTTTTCATTTTCTGTATTCAGAAGAGCTCTTTGACTTACTATTAAATATAAAACATTCTAAAAGGAGCCCTATAAATACCTTACATTTATTCTAGTTTTTTATAACATTTCAGCATATTTTATTCAGATAAAGCTTATCTTTGATCTGTTATATATACTTGAGTATATATACTCTTGTCCAACCTTAGGCCCTTAATGATTTTCTATTATGCATACTGCTAATTAAACCAGAAGAGTTTCTCAGGGAAGCATATATTAACTATCTCCAGAAGCCTTATTTTGTTTTCTTGTACAAGTGCATACAATAAATACAGTTGTCACTTGGTATCCAAGGGAGATTTGTTCCAGGACTCTCTGCAGATACGAAAATCCACAGATGCTCAAATCCCTTATAGAAAATGGCACAGTATTTGCATATAACCTACACACATCCTCCTTATACTTTAAATTGTCTCTAGATTGCGTATAATACCTAGTACAATGTAAGTGTCGTTAGGGAATAATGACAAGAAAAAAACGTGGATGTTCAATACAGACACAACCATCCATATTTGTTTTCCAAATATTTTTTACCTGCTGTTGGTTGAATCCAGGGATGTGGAATCTAAGGATGTGGAAACCACAGATAGAGAAGGCTGACTATACATTAAAATATGTGACCTGTTTAACTGTACAACTTAATTCTTAGTATGAGTCTCTAGTTATTTTCAGGTGGTATCATACTACTTTGATGAACGGGAAAGGCTTAGATGTCTCTTATAAAGTTTACTGTCATAGTTAATTTAAATATTTTTTTTCTAAACATTTCTTTGTATCATTGCTTTTAGTCTTTGGCTGTAAGAATAATAGTTATAATAACTAACATTTGTATAATGCTTTCTGATGTTTATAGTGCTCATTGGTACCAAGCATGATATAAAGGTTTGGGTTGAGTGAAAGTGTCGTCAGATATTTATTAATGTTTCATAAAACTAAGAGATTATAGTATGGTGGAGGGAGCATTGATTTTTAGTCTTGATCCTCAGAGTAACTATCCATGGAACCTTGCATGTGTCACTCAGCCACTGTAATAGTTTCCTCTTGGGTGGTTGGAATAGATGATCTCAAATTTATTTAGAAGATTCCTTTTAACACAAATTCTCTATTAGCCTGTTATTGCAGTAAAATTTATCCCATTTTTAGTGTCTAGCCTTTAAGATCAAAGAGATTATCTTTTTTCCCATTGTTAAGGCCAGCCTGTTTCTTGACTACATCTGTGGAAGTATATCTTCTCTAGCTGTCGAAAATGTTTTTCTCTCTGGTATATTTATTTAAGGATAGAGTTGATGAAGTCATCATTGGCATTTAATAATTTAAACAGTTTCTTATAGCTCATTATTTTGTACCATAGAAATAAAATATTTATTTTAAGACTTCACCATCTCCCTGTAATAATTATGTTCTGTAATAAGCGCCCCCCCCACACACACACACACAGAACATAAAATTAAAACCCCTTAATTATAGAGTTCTTCAGGCAACCTCCAGGTGTGAAGGTATCACATGGTATGTAGAGAGTTGCATTGGTTATCTGTGTCTCTGATGCCTATATCTGACTTCTCTGAACTTCATGCTATATTGTTGCCTGGTTGACTTCCTCGTATGGATATCCAACAATCTCTCAAATTCAGCGTTTTCAAAATTGTACTGTCTTCTTTTCTACCCAGTAGAGACTTCACTAGTGCTTGATTCTTGACTCTAGATTCTATTAATGATGCTACCATTATCTCCTTATCCAGTATTGATACCTGCACTTGCCTTGGATCTGCCTCTTTTTTTTAAATTGCATCAAACTCATACTACCCATGGCAGAGTAGACCTCTGTCTCTTTGGACCAGTTCCTCCATTTATTTCTGTGGCCACTTTCTAACACCAAGTGCTTTATGTTGAATCCTCATTTTGGCATATTTTTCAGAACTTCCTTACACAGAAAAACCTGAAGTTTCACAAATTAATTATTCTAAATTATTTGTGAGATAAAAATAATGCAAAGGAGTAGTCTACAATTGTTTGACAATTAGAAATGCTTATATGATAAACATTTGTTAAGGACAGACTATAACTAAAGCACCTGAAATTCTAATTTTATTTAATATTCCAAAAATTATTTACAGGTCAGCAAACTTTTCTGTGAAAGCCCAGATAGTAAATATTTTAGTCAACTCTGACATTTTACCCTGAAAGCAGCCACAGACAATACAGAAACAAAAGAGAATGGCAGTGTTCTAATAAATCTTTATTTATGGACATCACCATTTGAATTGCTTATAATTTTCGTATGTCATGAAATAATTCTATTTATTCTTTTCAATCATTTGAAAATGTAAAAACTGTTTTTAGCTTGTGGGCTATACAGAAACAGGCAGCAGGTTTGATTTGGCCTAAGATGACTCCATACTTGAAGCTTATTTTAAATATGTAAAATAACATTATCAATATGTAACAGGTCCTATAAGCTTCAGTTATACAAAGGACTTAAAAAGTACTATGTAATGGATACTCAGCACACAAAAATAAAGCTCCATTAAAACATAAGTCTGACAAAAATTTAATAAATAATATACTGTTCTTAGTTACTGAGAGTTTTTGTTTTCTACTTGGGAACAGGAATGGACTTGAGAGGGGTGGTGGGTTAGGTCTATTAGCATGGCTTAGTAAAACATCCAGTGATATTTCTTCCTTTGGTAGACTTCCATAGAGCAACCCTAGTCATTAGGCCTCATTATGTTTCCATTAGTGCTTAACCTGTAATAGTGATTCAGTAAATGGTGAATGTGACAGGGGTTGTTTTTGATAGTGCTTTACTCTTTGTGAAAAGCATTTTTTTAAATGAGTGTTATCTTAGATATTTCCTATTCAGCTGTGCCCTACTTGCTTATTCAGAGTTTTAAGTGTAGCTGCTTCATGTCAGATCAAATAGAGGTCACTATAAAACCAAAGGTGGTAAGTCACACTTTTCCTTTACAGCTACAGGGCCTATTTGACACTTTGGCAGCTATGGGAGCGTTTCACACTTCATTGAAAAGTCGTAAAAACCATTCACAGGTCAGACTGAAGAATATTACCTAATTATATTGTGTTTTTAGCACCTAGAGTTTTAAAACTGTGTAAAGAATACAGGAATTATATTTCCGGTTCAGTAGCTGAGTAACTTTGCCTGTCTGGGCCTCTGTTTTCTAATTTTTAATCAAGATACTTATGATCTCATTATTGTCCCTCAACTATTATGATGCTAAGGCCTATATTAACTATTTAGGCAGTGACTGTTACAGGTATTGAAGAGATAATTTTTTAATTTTACATATCCTGGAAGATTTCATGGGTAGTAGTAAGATTGGAGTGGGTAATATTTCAGTTTAAGTATTTGGAGGAGGCTATTCAAAATGTGGCTCTCAGACCTGCAGCATCAGTTCTGACAACTTGTTATAATAAACAAATTATTGGGCCAACCAGACCTTCACATTCTGAACGTTTATCTCTGGGAATAGATTCCAGAAATGTTTAGCAAGTTCTCCTGGTGATTATTTGCATGGCAGAGTTTGAGAAGCACTGTTCTAGGTCTCAGACATACGCAGATTGAAGTATTTTGTGGAAGAGTAATAAAACATTACTTTAAAGGAGGATAGAGGATGTACCAAGTAGAAAGTACTAAATGCCAAGGTTAAGAATTTGGGGTTTCTTTTAGAGAAAATTGAGCCATTGAAAATTTTTTGGCCAAGTGCAGTGGCTCACACCTGTAATCCCACTACTTTGGTTGGCCGAGGCGGGAGCGTATCTTGAGCCCAAAAGTTCAAGATCAGCCTGGGCAACATAGTGAGAGCTTGTTTCTACTAAAAATCAAAAAATTAGCCAGTCGTGGTGATGCACGCCTGTAGTCCCAGCTACTCAGGAGGCTGAGGTGGAAGGATCACTTGAGCCCAGGAGGTGGAGGCTACAGTGAGCCGTGATCATGCTACTGTACTCCAGCCTGGGTGACAGAGCGAGATGCTGTCTCCAAAAAAAAAAAAGAAAAAGAATTTTTAATCGGAGAGTGATATTATGAAAGCAAATATGATGAGATTAGCCTGATGGTTGTAATGTACAATAGATTTGAATGGGGTACTTCCAAAGCAGTGTTTCTTAAAAGCCTTGCTACTCAAAAGAATCGTCCTTAGACTGGCATTGACATCAGTCACCTGAGAACTTGTTGGAAATGCAGAATCTCAGCTCCATCCAAGACCAACCAAATTTGAATGTAGTTTAACAAAATCCCAAAGGGATTCTTATTTAAAGCTTGAGAACCCTAGCTTGGGGCATAATTTGTGGGCTACCTATATTGGAATCACCTGTAAAAAGTATACATACCTCTTACAGTCCCCTCTCCATATCTACCTAATATGACTATCAAGCTACCCAAATAATTCTTACACAGTTTGAAAACCTTTGTGCTAGAACAGTAGTTCTAAGCATGGCTGCACAGAAACCTCAGACCAATAAAATCTAAATTTGTGAGAGGGGACCCCAGACATTGGTAAGTTGAGTACCAATGTATTAGAAGGAGTGATAGGAGTTAGAAGATTAATGCGCTAATTCTATTGTGAACTGACAAAGCGTCTGGGTTTGTGTGGTGGTACTGGAGATGGAAAGAATGAGGCAGATGCCAGGGACATTGTGAAGAACTGTTAGCCTTTGGTGACTCAGTCAGTTGATAATAAGAAAGCAAGGGAAAGAAAGGTTAAAAAAAAAAAGGATGGAGGCTCTATAATGTTTAATATTGACAATAGTGAGCTCTCTCTTTTTGATTTGTGTACATTCTCTATACCTGCTATCACATCTATAATTAGAGTAAAATTAATTAACTTTATTTTTAAATAAGATGGGCATGATTTTGAGCCCAAGTGACTTCGAAGCCTGCTAACAATTAACAGACATTAGAAAGTAAGGTGAAATGGAGAAATTGGTTGAAAGGAAGAGAGAATATATTGAGTTTTCATTTAGAAGGCTAGATATTGACATCCTAGCTTATCCACATGAAATGGTAGGCAGGCTGTTGATAATTACAACTAAAGTGTTAGGGAATAAAGAATATAGACACTCATTTAGAATTTAGAATTGAGTGTTATCTACATAGAGTTGACAGCTAAAAGCAAGATAATGTATAGATGAGAGATGCAAGGAAAAGACTTTAGGTTATAGATAAAATAACAGAGTTAAAGTCACAGCATCAATTTGAAGAATGCCTGTGTTCAAAGAGATGAGAACAAGAAGTAGTGCCTATGAGGGAAACACAAAAAATAGAGAAATAAAAGAACCAAGATGATACAATGTCAAAGATGCAAGAGAAGAATTTCAAGGAGAGGAGCTGTTTAATCATGTAATGTGCTGCAGAAAGCTAAAGGAATTGGGGGGACTGAGAAACGCTGATAGATTTGAGAGTTAGGAGGTATTAATGACTTTCTGGAATATTGTTTCATTAAAATAGTCCAGGTAGAAGTCATATTCCTGGGCATAATTGAGTCATTTGCTGAGGAAATTGAGAGACAGTTGGTATCAATAACTAATTTGAGAAATGTGAAGGCCAAGAAAGATAGAAAATTTTTAGGAAAGTAACTAGAAGGATAGCAGGATTAAGTTATAATCCTGAGTAAGTCAATCCAGAGTCACCACCCATTTAGAGGGTGATCAAAGGGATGGGGTAGGGTTTGTCTTGAATAGTAGGGGTTACCTCTCTTAAAGCCCCCTACCCCTCTTCCTCTGGAATTGTGAAGGGAAAGAAAGGCAGAATAGAAGAACAGATGTGCTGCGATCATGATAATTTGGTTTCTTTTAAGGTAGAACATTTTATGTGCCACCAAGATAGGCTTAAAACCATATTTAAGTAAAATATTCAGTCCTCCTATTAAGCCCTCCTTAGCTAATTTGAGACTGGGAAAGCAGATACTTAGTTGAGATGCTTTGGTTGAAGCATTTAAAAAGTACTCTTCAGAACCAGACATAACTTTCTATTTTGTCAAAGTAAGACACCTAACTTTATTCCACAACACTTTAGCAGCTATCTCCCCTTAATGCATCTTTTACTTACTGGTGTTCCTGACTTTATGCCGTAAAGGTCAGCAAGCTGAAGTACTTTTTAACACATTCTTCTCAATGTCAGGCATTATTGCTGTCAGCTGTCTTCCATGCCAAAGATAACATGCAGGTGGATTTTCATAGCCAAGTCTAATGCTACAAACATGGATCCTTCCATTTCATAATTGATTATGAGTTTCTCTACAGGTGCCAAATGGCAGCAATGAGATACAGGTCTTTATGGTTCCCTCACCCCAACTGCAGTCAAACTCATTAGGGAGCACCTTGCAAAGATAGTTTACCAATCATTCTCACCCAGGTTCTAATAATGGTCAGCAGTTACCTTCAACGATGACTTCTCACACATCCCCTCTTCACACACATTTTTTTAACCCCCCAATGAATGAAGTCCACATTCTGGCATATCCTTTTAATAAGGTTCCCCTTACCAAGATTCTGTTAGGGTACAGCTTCTTAAATTTTGTTGTCTTTGCTTTTGTTAAGGAAGACTAGGGCATTAAGTTAAAGATGATTTGTCTTGTTTTCTAAAATTTAATATTTTTTGTGTGGTAATATCTGTTGCAAAGTAAACCAAATCCTGATTTTGAAAGTTATCCCAGCATGCATTTTAGAAATAATTTTCTGGGACTCTGAATAAAGAACTCAAGAATAAAGTCAGCTCTTTAGTTCTGCAGCAGTCAGGAGCAGATAGTCTATTTTGTGTTTAGGTGTTGGTAACCTGTGAAACAGAGAGGGTAGAAATAGTAATAGATCCTGCTATGGATATGATAAGTCTCTGGATTTACTATAAGTTCCCCGTATTGAATAAATTAGGTAATATAAATTTATCAGTTTCCACAGCCACATTGGTTGTACTTTAGGCTCATTGCTTCTCAAACATTTTTGTGCAAAAAGAATCTCTTGGAGATCAGAATGACATTTTGATTCAGAGGCCTGGGCTTGGAGGGGTTTGGGGATGAGGCTGAGATTCTTCATTTCTAACAAATTCCCAGGAGATACTACTGGTCCCCAGACCACACTTGCAGTAAAAAGGTTCTAGGTGGTAAATAGCAGCTGCTAAGACCTTGCCCTCGGAATCTAGAAGGTGGCTGCCAGAATGACAACTTAGAGCCATTCTTAGCAAACATTTTTCTGTAAAGGACCAGATAGTAAATATTTTAAGCATTGTGGCCATAGGTCTATATTTCATAGTCTTGTTTGATTTGCTTATTTTTACAACTTAAAAACCACCTTAGCTCTAAGGCATACCTCTGGCTAGAGCAAGAAGCTAAAGTCAAATCCAGTGGGCTTGTCAAGTTAGCCCATGGCTTCCAGATCTGGCATTGATATAAGCCCGTTGTTTTGTAAGCATTCTTAGGACTGTAGGAGAACCGTGAGGATTCCCGTTCCAAAGAACTTTATAGGAAGATTGTGTGTTTGTTGAGGAGAGAAAGAAGATAAAATTATTTGGAAGAAAATAAAAAGAAGCTACCATTTTGATCAACTCATGCGAAATGAAAATCTCTAAAAAGTGTTAACATTTAGATCATAAGTAAGAGTCTGGGCAGAACTTCAAGATGGACCCAGAATGCATTTCACTTCGATTTATATGATTAGTCTACCTACTTACGAGTCAGTATAGTGTCCAGTCATGGTTAAAAACTTGGTCAGACTTGTATCTGAATCCCAGTTCTACTGCTTACTAGCTGGGTAATTTTAGTTAATCAAGCTACTTAACTATTCTGAGATACAATAATACCCCTGTTTTATGGGGTTGTTAATATTAAATGAGAGTGTGTGCTTTAAAGTGTTTAGAAAACAATAAATAGTGACTGTTACTATATTATTATGAGTATGACTGAATCCTATAAAAGAATCCTGTGGCTGGGCGCGGTGGCTCACACCTTTAATCCTAGTATTTTGGGAGGCCAAGGCGGGTGGATCACCTGAAGTCAGGAGTTCAAGACTAGCCTAAGCAACATAGTGAAACCTCATCTCTACTAAAAATACAAAAATTAGCTGGGCGTGGTGGCGGGTGCCTGTAATCCCAGCTACTCGGGAGGCTGAGGCAGGAGAATCACTTGAACCCAGGTTGCAGTGAACCAGAATCATGCCATTGCACTCCAGTCTGGGTGACAGATCAAAACTCTGTCTCAAAAACAAAAACAAAAATAATCCTGTGACTGTCAGGCTGTCCATTAGAGTTGTCCTAGACATGGCTTTCCTGGCATTCATGCCCTTCTTAATATCTTTGCAGACATAATGGGAAACTTGAACCTACAGTCCTTAATAACAACATACTTAATTTCTGCAAAGCTAGCAGAAACCTCATTACTAAACAAGTCAAGCTACTATTCCATGTGTTTTTAAAGGTGGGATTTCTTTGGGTCAAAGAGAGATGGATAGACTTAGCTTCCCAATATGGCTATCAGTAGCTAGTCCCATTACTTATTTTGAAGAATATTGAAAACAGCTTTACCTCAGTGACTTGCTCATCCTAATTTCATTTCAGTGTTTCACTGGATAATGAATGAAACTTTTGTCTGCCATGCCAGGACATCCAGACTTTAGTAGTTAAATTAACAGTATCAGCAGTGTCCTTGTTTAAGAAAGATTTATAGAAATTATAAGAAATTTAAAAATTTAAAGTACTGAGTAACTATAAGCTTTTTCAAATTTTATTTTTGGACTACACAAAATGCTTAATTTCTGAAGTTTAAAAAATTGGTTTTGGGTTTTTTTAAATTATTTTTTAACAAGACGAAGTCATTCATTACTGAAAAACAAGAATTACTAATCTTAAAATCAGAAGCCACTGGTATCTAAATACCTTTTTTTTTTGTCATTTCAAATACATACTGTACATACTGTTGCATTTTTGTTGTGTTAATTTTATTATATTTTTAATGTTTTAAAAATAGCATGAAATAACTTATTTGAACCTGTAGTTGCAAGTTTTTGAAAAAAAACTTTTTTAGCTTTTAGTAAAACATGGAGGAGACTTGTTTGCTGAGAATGAAAATAAAGATACTCCTTGTGATTGTGCTGAAAAGCAACACCACAAAGATTTGGCCCTCAATCTGGAATCTCAAATGGTATTCTCACGGGATCCCGAGGCTGAAGAAATAGAAGCTGAATATGCTGCATTAGACAAACGAGAG
>hsa_circ_0000163	chr1	180171387	180171482	+
CTGCTGCTTTGGCAAGACTTGGTCGTCTCTATACTGAGAGAGCAAAAGCTCTTTTCCTGGGGCTGCATGTTCTTCCATAGGAAAGTGGGCTTCAG
>hsa_circ_0000514	chr14	20811305	20811436	-
GTGAGTTCCCAGAGAACGGGGCTCCGCGCGAGGTCAGACTGGGCAGGAGATGCCGTGGACCCCGCCCTTCGGGGAGGGGCCCGGCGGATGCCTCCTTTGCCGGAGCTTGGAACAGACTCACGGCCAGCGAA
>hsa_circ_0000143	chr1	158153725	158226854	+
GTGGGAGCTACACCTCCATGGGCTTGATTGCCTTGGCAGTCCTGGCGTGCTTGCTGTTCCTCCTCATTGTGGGCTTTACCTCCCGGTTTAAGAGGCAAACGTAAGTCTCCCCTTTCCCTTTCCTCAACCTCTCTCCCCTTCATTCCTGGCTTCCCTTTTCCTTAATGGTCTTTCCCTTTCTATTCTCTCACAGTTCCTATCAGGGCGTCCTGTGACTCGCCTTGCCACATCTGTGTCTCTGGAACCCAGGACCTCTGGACCTCAGGTTCCTAAGACTTCAGTCCTGGTCTGCTCAGGAATTGAAGATGTAAGGAATTGAAGATAGGAGAGATACCTTGAAAAAGTAGAGAACAGTCATGAGGCAGCTTTCATCACACCCTTTTAACATTTATCTAAAAGAATTTAAATTCTTTTTCAAAAATTACACTACAAGTTTATAAGCCCAAATGGCTCTGTGAAATCAGAAGTGCAAAGGTGTGCAAACTTGTATCTGAAGACCTACCAGGGACAAGCAGGTAAGAGCTGATGTGAGTGTGTGTGATGGGATCTGTAAGGAACTGGAACACACATGTCCTATCCAAAGGAATCAGCTGCAGCTGCTTGTTGTCAAGTATAAAGTCAGGACCTGGCTTGGCTTTAACCGTTTTTCAAGAAAACTGGAAATCTGGATTTTCAGCGAACATGCCTGATTTTAAAAGGTTGACTCAAGTTTTTACAAAATACTATGTGGGACACCTCAAATACATACCTACTGACTGATGACAAACCCAGGAGTTTGTGTGTCTTTTATAAAAAGTTTGCCCTGGATGTCATATTGGCAGTTGGAGGACACAGTTTCTATTGTAAATTTGGATTTACGACTGAAGAAGGACATTTTCTCTTTAAAAGAAAGTTAGGTTATAAGAAACAGAGGCGTCTCACATTTTTACTTGGTGTAATTAATAAACGAAGATAAATCATAGTGTATGTGTATTATGTTGAAAAAAACTACTCTGAGTAAGGATATTTCTCTCAAATGGTCATCACTTTTTTTCCTTGGAGGAAGATTGTCATGAAGGCATCCCTTCCTTCCCAAAACGACAACGGCAACAACAACAGTCTCCTTTACTTACAGCTATTAAAAGAGACAATGTAGGGAAAGGGCCAACACCACTTGGGCAAGCATGAGCTGCAGCGATGATGGTGATGGTAGCCCAGCCATGCTGTGTTCTTATCTTAGAGAGGACAGAGCAGGAAACTTACAGGGGTAGCAGACCTTTCTGATGCCAAAGAAATAAGGAGGCCAAAATCATGTTTGCCTAGCTGGGAGGTAAATCTCTTGGCAGTCAGGGTCCCTGAACACCCAGAAAAAATAAGTGAGACTTAACGGTTGGAGAGTGTTTGCTTGAGAAAAGTAACATTTCACACTCTCTATACTAGACTTGCACATATGAATTTAGGATGTGCGTGAAGATTCTGCTAGCTTCAACATATCCCAAAGCACTTGGATATGCCTATAATCCAAGTGCTTTGGGAGGCTGAGATAGGAGGATTGTTTAAGGCCAGGCATTTGAAATCAGCCTGGGCAACATAGTGAGACCCTGTCTCTACAAAAAATTAAAAAACTAGCCACCCATGGTGGTGAGCGCCTGTAGTCCTAGCTACTCTGGAGGCTGAGGTGGGAGGATCCCTTGAGCCCATGAATTCCAGGTTAGTGTGAGCTGTGATTGTGTCACTACAGTGTAAGGATGACAGAGGGAGACCCTGTCTTAAAAAAAAATTATGCTAGCTTTTAAATCAATGGTTCCCAAATTGTAGTAACCTGACCAACAGCCTCAGCAGGACCTGGGAACTTGTTATAAATGCAAATTGTTTTGGGCCTCATCCTATACCCGCTGAATGAGAAACTCTGAGTCTGGAAGCAGGCTCAATAGTCAAGCCCCCTGGTGATTCTGATGCTTAGCTAAAGTTAGAGAACCACTGTTCTTAGACATTGTGCAATGTTATACAACAACTTCCTCAAAGTGCTAAGTGAAAAGGACATTGGCCTGGCGTTAGTCAGGGAAGGCGTCCTGGAGGGAGGGGAATTTGAAGCAGAGCTTTGAAAAACAAAGGCAGTGAGGTGAACCAGCAAGTGCACTGGCTGAGGGGACTGGAGTTCTAGCCTCTGAACCAGTTTCCTCCTGTGCCAAAGGAGGATAATAATTATCTATTATTGATTATCTCCTAGACTTGTGGAGTTCAAGTGTGTAATGCCTTAAAAGATGTGGAGGCTGTTGCTGTGTTTGGTACCACATTGCCCACCCTCACGTGGCGCTCTTCAGCTTAGGTTCCTCTAGCAGTGTCAAGTTTGTGAACCAACCCCACTGGCCTTCTGCATTCTGAGGGCACGTGTGTTAAAGTCTCTACTGATGTCCTTTTGGAAATGCCTCTGCATGAATTTATGGTAGCTCTGACTCATCTTTAAACAATTTTAATTTATTTAGAAAATAAAGGCTTATCTCTCCAGGAAATTTTTTCTTCCTTCAAATAAATACTCAGTTCCAAATATCTCAGAGAATCCTGAGAATTCATTTTAGAACATGTTAATACTCTTTTTATGAGTATCATGTTTCTTACTGAGTGTTGTGCTGATTGTGAATTTATTACCACTCTGCTCCAAATTCATTCTTCATAATAGGCTCAGTGACAATGAACAGAGTTCCTTTAAAAAGTCAGCACATTGTTAAGCTTTTTCAGTAAAGGGCCCCGGAGGGACACAGCAGGAGGAAGGGGCTCTCCTGCAGCTTCCAGCTACTGCGTGGTGGGTCAATGAAGTGGGTGGGAAGACATCCTGTGTGGCGCTGCCTGTGGTCCCTGCCCCTCCAAGTACCCCATTCTATCTGCAGACCCTCGCATCTCCTGTGCTTAATCCACCCACTGCCTGGAGGTTTCCACTGAGCAGTACTTCCTCTGCAAGCCCCTGCCTCAAGCCAGGAGGGTTTCTTCCAGCTTATCTAGCTACTTCAGGCCAGCTTTGGCCTGGGTAAACCTGTGAATGTCTCTGCTACCCAAGGTATGGGACTGAACCATACCTTCTCCAATAAGATCTGCGCCCCAGCCTTGGGGAGGAGTCACACTTCCGAGTTGCTCTTCTTTGGATATTCTCCTTCCACCCTAGGGTTTTTTGCTGAGTTTTCTTACATATTATAATTATTTTCTTATTATGTTTAATAATTCTGTTAAACTTCCTCTGTTAAACTCATGGTGGAGTTTCTATTTCCTGATTGGACTCAGGAGGATACATGTGTCTTCTCAGCTATACACAGAAATCTGTGAACTTTCCAAAGCTACTACTTGAATTTGCTTTTTGCTCATGAGTCTATGGCATGGAGTTGGTTTGCTTTGCTTTGCGGTGTAGCTCTTTCTTTAAGAGCTGAGAATGGATGTTCTTTTTTTGCCAAAACCATCCTCGGAAGTGCCTGCTCCACTTTTTTTTTTTTTTCTTCAATTATTTATTTATTTATTTATTTTAGATGGCATCTTGCTCTGTCGCCCAGGCTGGAATGCAGTGGCGTGGTCTCGGCTCACTGCAACCTCCACCTCCTGGGTTCAAGTGATTCTCCTGCCTCAGCCTCCCAAGTAGCTGGGATTACAGGCGCACACTACCACACTCAGCTAATTTTTGTATTTTTGGTAGAGATGAGGTTTCACCATGTTGGCCAGGCTGGTCTCGAACTCCTGACCTCGTGATCCACCCACCTCAGCCTCCCATAGTGCTGGGATTACAGGCATGAGCCACCACACCCAGCCTCGACATTTATTATAGGTTCGAGGGATACATGTTTAAGTTTGTCACAAAGGTATATTGTGTGATGCTGAGGTTTGGAGCACAAATGAATCCGTCTCCCAGATAGTGAGCATAGTACCCAATAGGTAGTTTTTCAGCTCTTGTCCCCATTCCTCCCTCCCCATTCTTGTGCTCCGCAGTGTCTATTGTTCTCATCTTTATGTCCATGTGTACTCAGTGTTTAGCTCCCACTTATAAGTGAAAACGTGTGGTATTTAGTTTTTTGTTCCTGCGTTAGTTCGTTTAGGATAATGGCCTCCAGCTGCCTCCATGTTGCTGCAAAGGACATGATTTCAGTCTTTTTAATGGTTGCCTAGTATTCCATGGTGTATATGTACCACATTTTCTTTATCCAATCTGGAGTTGATGCTGCCCCACTCTTAGTGTATCCTCTCCTCTCATTCCCTGGGGTCTCTGTTGCTTAGGGTAACTGTAATTGAGAGGGTGTACTTAATAATTAAGCAGGATGACAGGTGTAAACTGAGACTGGCTCAGACAAACTTTGCTCATTTATTCTTTTCTATTTGTGCTGTGCAGTTGCTTAAACTGGCTCTTCTTCCTTTGTGGTCTGGACCCTATTCTCAGGCCACATATGTCTTCTCACTTCTCACTCCCTGTGATGTGATTTGAAAATTGCCTCTAGGTGGAAAGGCAGGGAATAATTAAAGACTCACCTAGATTATTTTCCCATACTCAGTATCACAACACTCACTTTCTGTTTTTCTCAATGTCTGAAAACACTTGTTTAATATATTTTGATGAGTTTCTACATGTTTTTTGTTGTAGGACAATCTCTCTCTCTCTCTCTTTTTTCTGGAGATAGGCTCTTGCTCTGTTACTCAGGCTAGAGTACAGTGGCAGAATCAAAGCTCACAGCAGCCTCGAACTCCTGGGCTCAAGAGAGCCTTCCGCTTCAGCAGAGGATAATATTTTGACATTTTAACATATGTATTTATTTCTTTTCTTACATTTTTCCTCTTTTCTCCTCCTTGTCTATGCAAGATATTTACACATTTCTCTTTGCCTCAGGGGAAGAATGTGGCAAGATAGAAAACAGAAATAGCTTCCCAGTCATTCTGTGTTATTTCCAGCAGCACTATCAGGGAGGGGACAAAAACCCAGAGAGAACGACTATAAGGTTCTGCTGGACAACAGGTCACGGGTAGCCTTAGCAAAACACCCATACCTGTAATTGTGGCACAGAAATATCAGAAAGGATACTGTGTCTTAAAAGGCTGTGCAGAAAGTGATATGTTTATTTCAGGGATAATCAGTATGGCTTAACAAATGAGTGTCAGTGAGTATAAGGTTAGAATTCTACGGATTGGGGGCAGAAATCAGGAAAAACTAAAATTACATGTTTTCTACCACTGGACCAATGATGCTCAGAGTTAGAAATTATGTTAACTAATGGAAAATAAAGAGATATCCAACATATTGTCTAAGATTCACATGTATTACCTGTGGGATTTGTGTGGGATTACCAAGAATTATTTTACAGAACATGTCTATCTCCTGGATAAATCATAACCTCTAGCACTGGAGCCAGTACATTTTGAGACAATTGCTGTGACTGTGTGGGGACATTTATTTGAAGTCTGGAGATGGACTTAGAATTTAATACTGATTCCTGAAATTTCTGTGGACTATAGTAAACACAGTTTGCAAGATGACTATAGTATGATCAATAGCCCATAGTGGACACACGGTGATTGGAAGATGAAAAAAACAGGATAAAACCAGTCTTGTTAGAATTTTCTGAGAAGATTAAATTCTGTTAGTTTCAGAAAAATAACTAGAAATGAAGGAAAGTGGAAAGTTACATAAATGGCCTGTATTTCAGACTCTACATTTCAACAATAGTAACAATAGTAACACAGCTATCACAGCAACATCAGCTTCTTGGTAAGAGATGGGCACGGGCCTGGAGAAATTTCCACTGAAAAATGTGAATCTGGCTCATAGGGAACAGTTTTGGGTAGGTGTAAAATCGTATTGCCTTATAGACCTTCAAAGAACTGAAGCTCATAAAGGAGAAACAGAAGTGAAGTTGGTTTCTCACCACCATGATCAAAAGAAACTTGACACAGTTAATGTCATGTTGGTGGTATAATTCTAGACCAAGTGAGGTAGTTAAAAAATGTGGTGGTTGAAATAGCCTACTGACTTTGCAGCCTTTGGGGAGCCAAGCAAAAGCAGCCTTCTATTGGGCCTGAGAGCTGGCTGTTAAGGCAAAGGGACCATCATGTCACCCACGCATGGAAAAGGAATAGATACACTTAGCTCTTTTCACTGATGATGTCACCATATACCTGGAAAACCCAAGCAACCTTATTTGGAAAAACAAATACTAGAATTTATAAGGGAATTTCAGCAGGTAAAAAAGATGAATATATGAAAATCAAAGCTATTTTTCCTGTTAACAATAACCAAGTAGAAATGTAAATGGGAAATAATAGTCTATTAATAGTCCATTAAAAAAAGACAAGAATTTTAAAGACTTAAGAATACCTTTCACAAGAATATTGTCGACCCATATGAAAAAGAGTATAGAGACCTCTGAAAGACAATAAACATGTTCTGAATTTATGAAAAGCCATGCTATAGTCTTAGTTTAGAACATTTAATATAGTTAAATATTAATTATCTCTTCAAATTTGTAAATTAAATAAAATTCTAAGTAGTATTAAAATGACCCCAACATATAAAAAATAGTACAAATGGGGAGTCTGCCATAATAGATATTAAAACCCAGAGCCAATGTCATCAAAACATCATGGTAATAAAATAGAAGTTGACAAATAGAAGAATAGAGGAATAGAATAGAAAGCTAAGAAATAGATCTCAGTATATATGGAAATTTATGTATGAGATGCTATTGCATATTACTGCAAAGAATAATTAATGGATGGACTTCCTATTCATGTAGAAAAAAACTAATTGGAACTTTGCCTCATAGAATAACCATAAATAAACTCCAGATGTATTAAAGACGTGGAAGTTTTGAATATTTTTAATCAAAACAGAAATACAGAAACTATAAATAAAATATAGATATACTAACAAATAAAAAGTTTTTAAGGCAATAGATGGCATAAACCAACTATAGATTGGGAAAATATCTATATTACAAATGACAGATAGTGTTAGTTAATATTAATAATGAGCATAGTCACTCACAAATTTATAAGAATAAGTTCAACATTCAGATAATAAATGGGCAAAGACTATGAAAAGATAACTCATGAAGAAAAATTTAACATTGCCAACATAACAAAGATAACTATTCTCATTAGTAGTCACAGAAGAATCATGAGATATCCATTCTAACTTATCAAATTGATAACAATGAAGGAGGATAATATATTATTTTTTTAACAGCTTTTTGAAAGCTTTTTGGCAAAAATCTCTTTACATGAAAAATTAATGGGCCCTTGAACTCAAAAATTCTACTTTTGGGAACATATTTTATTAAAATGAAAGCACCAGTGTTTGAGGATATATGTACAAGATGATAGTTGCAGCCCTTTATGTATATATGTGTATATTTTGTAGTGGCCAAAAACTGAAAATAGACATTAATTAGGAATAGGTGCAGTTGCTTAAAGCAAAAACAGCCCCCCAAAAAAGAGACTTAAACAAGTAAAAGTCTTAAACGAGACTTCTATTATCCTACAGAATAGAAGTCCAGACATAAGCACTCAAAGGCTAGCTTCCTGAGGTTAATAGGGACCCGGCTTTGTCGAGCTCATTGCTCTGTTACTCGTTGTTATGCCCCATGTTAAATGCTAAAGTGTGATCCATCACAAGAGTTTTCTGGGTAGCAGGATGGAGGAAGAAAAAAGGACACCGCCTTTATCCCCACTTTTAAAGTGAATTAACAGAAGTAGGATACATGAACACAAGCCTTCTTCTACTGTCTTGATAAGAAGCATTCATGCGACCACATCTACATGCCAGTGAGGCTGGGATATCTAGTATTTAATCTAGTGAGAATACGCCTAACTAAAAATCAGGTTTTGTTGCTAATGAATTTGATGAGGCAACTTGCAGTTTCTGTCACAGGCAAACCATGGAACAAGGGGCAATCATTGAAAGAAATGAGTTAGATATATTAACTTTGACTTGAAAGAACTAGAACAACTTTACTAAGTTTTGAGAATCTGTAAACCAATTTATTTCTCTTACATTTTCTTTTGTTTATTCACAAAAATTATATATAATTAATATGCTTGTCTAAAAAAGTTCAAAAGACCACTTGAAAAGTTAAAACACAAAGAGATAAAAATATTGTGTTGGTTTATTTGACAGTTTTTTTCTTTTCTTAGTGGTACATAAAATATTTGCATAATTACAATTGGTTACATCTTAGCATGATGAAATATGATACCATAATTTAAATTAATATGAAAGTATGATAAAACATTAAGACAATAGATACCATATGACTCTGATAATACCTCCGTTTACTTTCCTAAAATTTTACAAAATTTTTACTCTTGGTTATCTGTTGCGGGAAGTCAGGGACCCCAAACGGAGGGACCGGCTGAAGCCATGACAGAAGAATGTGGATTGTGAAGATTTTATGGACATTTATTAGTTCCCCAAATTAATACTTTTGTAATTTCTTATGCCTGTCTTTACTGCAATCTCTAAACATAAATTGTAAAGATTTCATGGACACTTATCACTTCCCCAATCAATATCCTTGTGATTTCCTATGCCTGTCTTTGCTTTAATCTCTTAATCCTGTCAGCCGAGAAGGATGTATATCGTCTCAGGACCCTGTAATAATTGCGTTAACTACACAAATTGTACAGCATGTGTGTTTGAGCAATATGAAATGTGGGCACCCTGAAAAAAGAATAGGATAACAGCAATTGTTCAGAGAATAAGAGAGATAACCTTAAACTCTGACTGCCGGTGAGCCGGGCAGAACAGAGCCATATTTCTCTTCTTTCAAAAGCAAATGGGAGAAATATCGCTGAATTCTTTTTCTCAGCATGGAACGTCCCTGAGAAAGAGAATGCGCACCTAGGGGTAGGTCTCTGAACTGGCCCCCCCGGGGCGTATCTGTCTCTTTTGGTCGAGATTGCAGAGGTGAAATAAACTCCAGTCTCCCACAGCACTCCCAGGCTTATTAGGAAGAGGAAATTCCCGCCTAATAAATTTTGGTCAGACCGGTTGATCTCAAAACGCTGTCTCCTGATAAGATGTTATCAATGACAATGGTGCCTGAAACTTCATTAGCAATTTTAATTTTGCCTCCATCCTGTGGTCCTGTGATCTCGCCCTGCCTCCACTTGCCTTGTGATATTCTATTACCCTGTTAAGTACTTGATGTCTGTCACCCACACCTATTCGTATACTCCCTCCCCTTTTGAAACTCCCTGATAAAAACTTGCTGGTTTTTGTGGCTTGTGGGGCATCACGGATCCTACCAACGTGTGATGTCTCCCCCGGATGCCCAGCTTTAAAATTTCTCTCTTTTGTACTCTGTCCCTTTATTTCTCAAGCCAGCCGACGCTTAGGAAAATAGAAATGAACCTACGTGATTATTGGGGCAGGTCCCCCGATAGTTATCACCTCAAAAGAATAGGTAAAATATATATTTTTTTCCTTTGGAGACAGAGTCTCACTCTGTCCTCCAGGCTGGAGTACAGTGGTGCAGTCTCGGCTCACTGCAACTTCTGTCTCCTAGGTTCAAGGTTCAAGCGATTCTCCTGTCTCAGCCCCCCAAGTAGCTGGGATTACAGGCGCCCGCCACCACGCCTGGCTAATTTTTGTATTTTTTTTCATAAAGATGGGGTTTGGCTATGTTGACCAGGCTGGTCTTGAACTCCTGACCTCAGGTGATCTGCCCACCTTGGCCTCCCAAAGTGCTGAGATTACAGGCGTGAGTCGCTGTGCCTGGCCGATAAGTAAAATCTTAACGCATGGCTTTGTGCTACCACAGCACATCTTCCTGACTTCTGGTATCTAACTCCCTGGAGACCATTTTTTGGGCTCTACTCCTCACCCTCCTGGAATCTATTAATTCTTTGTTAGCTCCCCTGATCAGTGTGCTGGCTCTCTTGCTCCAAAATCTATTAATGAATTGCAGGTCATTCAAGGGCTTTTCAAAATGGAGGAAAAATAGTTTATTTTGTAGAGATACCATTTTCTCTTTTCTTTTCCAAATTATTGGAATCTAGGTGAAGAAATGCTTCATCTAAAATGCAGGGTCGTGGATGCTATGAATTGGTTTGCTGAAACTGGAAAGGTAAAAGTACATTTCTCAGACTACTTTTCATTTTCAGTTTTGGATGTATATTTGGTTTTAACATTTAGATGCAGTCTTGGGACATTTTTAGGCAGGCTTTTAACTACAAATGCACTTTTCTTTAGCAGATATAGAGTTATTCAACAGCTCTGATTAAATGAATAAACACCTTGAAAAACACAGACTACCAAAGTTCACTCAAAAAGAAACAGATGGCCAGGCGCGGTGGCTCACGCCTGTAATCACAACACTTTGGGAGGCCGAGGCGGGTGGATCACAAGGTCAGGAGTTCAAGACCAGCCTGGCCAAGATGGTGAAACCCTGTCTCTACTAAAAATATAAAAATTAGCCAGGCACAGTGGCTGGCGTCTGTAGTCCCAGCTACTCGGGAGGCTGAGGCAGGAGAATCGCTTGGACCTGGGGGGTGGAGGTTGCAATGAGCCAAGATTGTACCACTGCATTCCAGCCTGAGTGACAAAGTGGGACTCTGTCTCAAAAAAAAAAAAAAAAAAAAAAAAAAGAAATAGATAATCTGAATAACTTTTTCTGATATTGATAATTTGTATTGTTCCTCTTTCTCCACAGATTAATCAGGCTAGAGGTTTGTTGGTTTTATTAATCTTTTCATTGATTTCTTTCTTCTGTTTAATTTGGGTTTAGTTTGTTCTTTCCCCCCTAGCTTTTAAAGATAAAAGCTGAAGCTGTTGATTTGACATCTTTATCCATTTCTTTAAAAAATAATTAATAGCTAGTTTAATTAGTGACACAAAGAAAATAAATTGTGCCTCTTCAGCAGATAAGTCCTGATGACAAAAATCATGTAACATACATATGATTAAAAATTCAAACAAATGCTGACAGAAAAGAAAATTAGTATCCCTTCCTCTCCGCTTCCCATTGTCCCTCTCATAAAGAATAACCTCTCCTATTTACTTTTTAAAAAATTCTTAAGTTGATACATAATAATTGTATGTATTTATGGGGTGCATGGGATATTTTGATACATGTATACATGTGTAATGATCAAATCAGAGTGTTTAACATACCCATCATCTCAAACATTTACCATTTCTTTGCGCTTGGTAACATTTCAAATCTTTTCTTCCAGCTATTTTGAAATATACAATATGTTAACTATAGTTACCCTGCTATAGTATTGAACACCAAACTTATTCCTTCTATCTAACTGTATGTTTTTATGCATTAATATGGCCACACCACATTTTCTTTATTCATTTATCCATTGATGGACTTAGATTGATTCCATATGTTGGCTATTGTGACTAGTGCTATTGTTTTCCATAATAGCTATACTAATTTACATTCCCATCAACAATGTATAAGAGTTCCATTTTCTACACAACTTCGCCAGCATTTGTTATGGTTTTTTTTTTTGATAGTAGTCATTTTAACTGGAGTAAGGTGATATCTCATTGTAGTTTTGATTTGCATTTCCTTGATGGCTAGTGATGTTGAACATTTTTTGATATACCTGTTGGTCATTTGTATGTCTTCTTTTGGGAAATTTCTATTCATATCCTGTGCCGAGTTTTTAATGAGATTTTTTTTTTTAATTTTTTTTGGCTGTAAGTTTATTTAATGCAAAATAATCCTCTCCAACTTTACTGAGGTGGCTGACCACCTCCACAACCAAATCTGCCTCTAAACTGGAATTCCGTCTCTGACCCAGCCCCAGCCTCAGCCTCAGCCTTCCTGTCGGCATCAGGGGGCACAGCAATCTGCCTGTAGGTATCTCTGTCGGCTTCCCCTCTTGTGAGTCTTGCAGGTCGCTCACCCTTCAGACCTTTAGGCTGAGGCCTGCCAGTCTCAGAATGGCTGCGGCGTAGGGTGGCAGGCACAATCTCTGGGGCATATGAAGGTAATCACGGAGATACTGGATGCCCTCATTGGTAAGGTAGCAGTAGAGATGTCTCCAGGCAAACTGTACCTTCACTTAGCCTCGGGACTTGAGAGGCTGCATGGCCTTCATGACATGATGGTTGGGCACATTCTTGTCTGCCAGCTCCAGGTGCTTAGGCATGTGGACATCCTTCTTGGCCACCATGACTCTCTCCTTAAAAAGGAGTTCATAAATGGGAATCCAGTTCTTCTTAGGCATCAATATCTCGGCGGCTGTAGGGTAGGGGTCTGGGGCTGGAAAGCCCGCCCTCCGTCCCTTCCTTCCTTCCTTCCTTTTGCTGTTGTTTGAATTTCTTGTATTTTGTGGATATTAGGCCCTTACCAAATGAATAATTTGGAAATATTTTCTCCCATTCTGCAGATTGTCACTTCACTCTGTTGATTGTTTCCTTTGCTGACCAAATAAAGCTTTTTAGTTTAAGATAGTCCCATTTGTCTTTGTTTTTGTTGCCTGTGCTTTTGGGGTCTTAGCCATAAAATCTTTGCCTAAACAATGTCCTGAAGCATTTCCCCTGTGTTTTCTTCTGGTGGTTTTATAGTTTCAGGTCTTACATTTAAGTCTTTATTCTGTTTTGATTTGATTTTTGTATATGGTGAGAGATAGGAATCTAGTCTTATTCTTCTGCATGTGGATAGCAAGTTTTCACAGCACCATATTTTATTTTATTTTAGTGCATCATACTGTACTTGATTTATTGACATTAGTTAGTGATTTATTGGACAAAGGCCAAACCTTTTGTTTCTTATTAAGCACCTTCCACAGTACAAACTGTCATGAATAATATCTGTACAACTTAACAGTTTCAGTAGCTGTTCAGATACAAATTGATTTCAAACAGATAACTGGCAAACATAATTAAAGTCACAGTTAGACTACCCAAGTCTATAAACTTGGGTATAAAACTTGGCTATAAAACATTAGTATATCAGTAATTTACAGTGTTCAATTATGGTTGGTAAAATTAAGTTGGAGTATGGCTGGGAATTACTATTATAATCCCAGAAAGTCAGAAGTTTTTAGACACCAAAGCATCCTGCTATAAATTAGTAGGCACAATTTAAAGGTTGTATGCATATTCAAAGGCCATGATCTCTCGAGGAACTTGTATATTAAAAATGCAAAACAACAAAAAATATATTCATTCAGAAAGAATTTCCTTCTCCCCTCCCCCATTACTTCCCCTGGGCTCTCCTAACCTATCTGATATTAAAGCTGTAAGATAAGGCATGAATAAAGTTAAATGACTTTCACATCCACCTTAGAAATGAAGGCTTAGTTTTTACGCTTTGAGACTCAACTTTTCAAAAGCAGAAATTAACTTAGTAAAATGTGAGAGGAGAAGATGTACTTTTAAAATAAGGAAAATAAAAAATGAAAAAGCAAAGCCAACCCAACAACCAAATCACATACACACACATTGATCCCACACTGTTTTCAATACAAAGGACAAAGTAGAGCCCAATGACCTTCCAAATAGTAGTAGAGCCAGCTCCATTTATTGAACAGCATGTCCTGTCCCTAATGTATGTTCTTGTGCCTTTGTCAAAAATCGGTTGGCTGTGAATGTGGACTTATTTCTAGTTTCTCTCTCCTGGTCCGTGTGTCTGTTTTTATACAAATACTAGGACGTTTGCTTCCTACGGCTTTGTAGTATATTTTGAAGTCAGGTGGCGTGACGGGCCTCCAACTTTGTTCTGTCTGCTCAGTATTGCTTTGGCTATTTGGGGTCTTTTGTGGTTCCACACAAATTTTAGGATTGTTTTCTCTATTTCTGTGAAGACTGTCATTGGCATTTTGATAGCAGTTACATTGAATCTATATTTTGCTTTGGGTAGTATGGATATTTTAACAATATAATTCTTCCATTCCTTGCAGATGGGATGTTTTTTCCATTTGTTTGTGTCATCTTCAATTTCTTTCAATAATGTTTTGCAGTTTTCCTTAGATATCTTTCACTCCCCTGGTTAAATTCATTCCTAGGTATTTTATTTTTTTGTAGCTATTATAAATGGGATTGCTTTCTTGATTTCTTTTTCAGCTACCATGTTGTTGGTGTATAGAAATGCTTCTGACTTTTGCATGTTGACTGATTTTGTATCTTGCAACTTTACTGTGTTGATCAGTTCTGAGAGTTTTTGGTGGAGTCTCTACATTTTTCTAGATATAAGATCATGTAATCTTCAAAGAGGGGGCAATTAGACTTCCTCTTTTCTAATTCGGAAAACCTTTATTTCTTTCTCTTGCCTGATTGCTTTAGACAGAACTTCTAGCACTGTGTTGAATAAGAGTGGTGAAAGAGAGCATATTTGTTTTGTTCCAGTTCTTGGAAGAAAGGCATTCAGCTTCTCCCCATTCAGTATAATGTTAGCTGTGGGTTTGTCATATATGGCCTTTGTTATGTGGAAATATGTTCCTTCTATGCCTAATTTGTTGCCAGTATTTATTATGAAGGGATATTGAATTTTATCAAATGCTTTTTCTGCATCTATGGAGATGATCATATGGTTTTTTTTGTTTTTTATTCTGTTGATGTGATGTATCACATTTATTGATTAGCATATGTTTTATGTAGCAGGAGCTCCTGGGCTCATGATAGAATGATGGAATTTTAGATCACATGGAATTTTAAACATAATTACATTTTATAATCCTTTCAACCTAGAAGGAGATAATTATGAGAAAGATTAGATCAGTTATGAACAAAATAAAGAAACCATAATTTTCTTTGCAATTTGGCTATGATTTAAACACAACATACAATTTTCTGTGTAGCGTGTGAAAGGATGTGGAACACATTTGCTCCTATGGTAACATAAAAAAACCCCCACCCCTCAGATGTTATAAAACTCTTACTCATTTATGAAACTACTGAAGAATGGTAGTTGCAAGAAAAGTCCAGAAGGACTAATTTTCAGAGAGGGGAGCCCTTTGTGAGTGACCGTTAAGCAGTGGCAGTTTGTGGAGGCAAAGGCGGAGAAGAAAGCCTGCCAAAGACTGAGATAGATGAGCTGTTGGCACTTTGGTGGCCAGGCAGGGACACTGGAGTCTAGAAGACTCCCAAATGCAGCAATAATATACTTAACTCAGAAATGCTTTCTGGCGTCCCATTCCCATTTTACTGAGAATAGGGTGAGGCTAAAAAGCAGAAACAGGCCGGGCGCGGTGGCTCACGCCTGTAATCCCAGCATTTTGGGAGGCAGAGGCGGGCGGATCACGAGGTCAAGAGATCAAGACCATCCTGGCTAACACGGTGAAACCCCATCTCTACTAAAAATACAAAAAAAAAAAAAAAAAAAAAAAAAATTAGCCAGGCGTGGTGGCGGGCGCCTGTAGTCCCAGCTACTGGGGAGGCTGAGGCAGGAGAACGGCGTGAACCCGGGAGCCGGAGCTTGCAGTGAGCCCGCACCGCGCCACTGCACACTCCAGCCTGGGTGACAGAGCGAGACTCCGTCTCAAAAAAAAAAAAAAAAAAAAAAGGAAAAAAGCAGAAACAACTTTCTAGTCTTACGTATTCTTGTGGTGCCTGGGAACAGAGTTCTGCTCCTACTGATTCAAAAGGTAAAACGCAGGTCCAAGACACACTAGGCTCCAGGATTGAACATTGATAAGATCAAAGACATTAGGCTTTGGAGGCCGGGCGCAGTGGCTCATGCCTGTAATCCCAGCACTTAGGGAGGCGAGGCGGGCGGATAACAAGGTCAGGAGTTCGAGACCAGCCTCACCAATATGGTGAAACCCCATCTCTACTAAAAAATACAAAAATTACCCGGGCATGGTAGCGGGCACCTGTAATCCCAGATATTCAGGAGGCTGAGGCAGGAGAATCACTTGAACCTGGGAGGCGGAGGTTGTAGTGAGCCGAGATCGCACCATCGCACTCTAGTCTGGGCAATAAGAGCGAAACTCCGTCTAAAAAAAAAAAAAAGAAAGAAAAAAGAAATTAGGCTTTGGTAGAATCAGCTGTGGCATCAGGAGGAAAGCCTAACCAGTGATGAATTCAATCTTAAAAATTGCTGCTTAGTTCAAGATTAACCCGATACTCAGTGAAATATGAATAATCACTTTCCTACTTTGGCAGCCACACATAGAAGAGATTGCGCATGCCCGGAAATAAAAACAAAGCAAAAGAGTTGCGTAAGTCAGTCTTCACTGTTATCCATGTACTACGTTCAGTATACCATAAAACATGACCACAGATGTAAATACTGTGTTCAGTATGACATAAAACATGACCACAGATGTAAAAAAAAGGGACCCATAAGAAAATCAACAAATCAAAAGCAACAAATTCACAGATAACCCAGACATTGGAACTGACAGAAAAGGATTTTAAAAACTAGTATTATAAATATATTTGGGAAATTATAAGATAAAATGAATGGATGAATATATGAAGAATCTTGTAAAATAAATAAAAATTAGAAAAGAAACTCATAGAATGAATTCTGAAAAACAAAAACATACCTGGTGGCCTTAACAGTAGAACAAGCAATGCAGAAGGAAGAGTCAATTGTCTTGAAGAAAGGTCAATAGAAATCATCCAAAATAAGACATAGAGAAAAAATACTGAAATATTTATAAATCTATACAGTGTCTACAACTTTTTAAAATAATAATTAGACTCGGGCAGAAATAATCTTTTAAGAAATAATGACCAAATTTTCCCTAAATTGAAAAATATTAATCTATAAGTTCAGAAATCCTAGTGAATTTCAAACAGAATAAATACAAAGAAACTATGCCATGGCATGTCATAGTCAAACTGCTGACAGAGCAAAGCATAGAGAAACTTTTCAGCATAGATAAGCTGCTGAAAACCAATGATAAGATAATTTTAAAAACAACCATGAAAAAAGACAGCACATCCAGGGGAACAATGGGAAGAATGGCAATTGACTTCTTACTAGAAATGGAAGCCAGAGAAGAGGGAATAAAACACATCTTTAAATTACTAAGAACAAACAAGCAAGAAGAAACAACCCATCAACTTAGAATTCTACTTGCAGCAAAAATATCCTTTACAAATAAAAGTGAAATAAAGACATTTTGAAAATGAAAATGAAAGTGCAGGGAATTTGTTGCCTGTAGACCTACTAAGAAATGCTAAAAGAAGTCTGTCAAGATGAAGAGAAATAATACAAGTTATAAACTCAGATATAAAAGAAGGATGGAAAAGAATTGAAAATAGTAAATAAGTGGAATACTTTATAATAATAAATAAATTAATCAGTTCACAAAGAAGAAATAAAAATTATAAATGGCAATGCACTTAATAATAACATTTCAAAATTAATGATAAATAGATTAATAAAAACAAAGTAAAAATTAAATCACAAACATGGTTGGAGATTTTTAACACACTTTCTTTCAGCAACTGATAAACTGAACAGAAATCAATAAAGATATAGAAGATTTGAACAATACTACCAATCAATATGGCCTGATATACACCTATTGAACATTACATCTAATAACTTCTGAATATATGTGTTCTTTTCCTGCACACATAGGACATTTACCATGGTAGACCACATGCTGAGCCATAAAAAAGTCTAAATAAACATGAAAGAACTGAAATCACTGAGTATGTTCTCTGATCACAATGGAATTGAATTTAGAATCAATAACAATAAGAAATCTAAAAAATACTCAAATATTTAAAAATTAAGCAACACAATTCTAAATATTTCATGGATTAGTAAAGAATTCAAAAAAGAAATTAGAAAACATTTTTAAATAAATGATAATAAAGATACAACGTATCGAATTATGTGAGACACTTTAAACGTGGTGAAAACAGGAACTTCAGAGCTTCAAATATTAATGTTATAGAACAACAAGAAGGAATGTTTAATATCAGTGAGCTAACTTCCACCTTAAAAAGCAAGAACAAAAAGAGCAAAGTAAACCCAACATAAATAGGAGATAATAATAAAGATAAAGAAGAAATCAATAAAACAAAACAAACAATAGAGAAAATAACGCCAAATGTTTAGTTTTGAGATTAATAAAATTGATAGCTTCCTAGCAAGAATGATCAAGAAAAAAGAGAAAAATAACAAATTACCAGTATTAACAATAAAAAAGAATATTATAACAAATCTTATTATTAAAGAGATAAGTTGAAAATTTAATGAAAAAATTTATACCAATATATTTGAAAATGTACTTTTAAATGAAAAAAATCCTTAATGAACTCAATTTACTGAAAGTGAGACAGAAAGAACATTTGAATAGCTCTATGATGATAATTTGTTATTAAAATAACAAATAAATAGTAAATAATAAGTACAATAAAGCAAAAATAAAATAATAAATAACAAATATTAACATATTTTGTTTTAAAAATCCCTCTTATAAAGACAAAGCATCACCCAGAAGGCTTTGTGAATTCTATCAAACATTTAAAGAAGAAAAAATATCAATCTTACTTAAAATCTTACTTTAGGAAGATAGCATATTCCTAATACTGAAACTTTATAAACAAATTACAAGAAAAGAAAATTCAGAATAATATTACTCATAAAGTTAGACACAAACATCTTTAAATAGTTTAATAAAATCTAGCAATATATAAAAGATTATTAAATCATGATTATGTGGGGTTTATCACAGAAAAGAAAGATTGTCTTAATATTTGAAAATTAAAGTGTAATTAATCTCAATAATTTGCCGATACTTTATTCCTATATTCTCCTATATTTTGTTCCTATATAATTCCTATATTCAAAATATAGGAGAATGTAGAGAATTATAGAAAAATAATCATGTGTTTATTTGAATGGATAAACAGAAGTTTCGAAACATTCAACATCTGTTTATGACAAAAAGCTACTAGTAAATTAGAAATAAAAAGGAATTTCCTCAATTTGACAAAAAGCAACAACAAAAAGTTATAGCTAACATAACACTTAATGGTGATATTGTACACTTTTCTTATGTTGGGAACAAGGCAAGAATGTCTGTGCTCTGCATATCTATTCAGCACTGTACTGGATGTCCCAGTCTCATTAGTTAAGAATTAATTAGGCAAAGGCAAGAAGTTAAAGTCATAAACTGGAAAATAATAAGTCTACTACATTTATTTGTAGGTGACATAATCATTGTCTATACAACAAAGAACATTTAATTCCATTCTATGCTTTTTACTCAGTCCCTAGCCTGCATAAATAGTATACAATTTGCAAAGTTGGTAAGAGAACCAAATTAGCAATATGGTAATCCAATTCAGGACAAAGGACAATCATGGAAATTTGATTAGAAATGCATTAATGTGTTAACAAGCTACCTTTGCTCTATCTAAAACTTTAAATAAATATGAATAGCAGCAAAACCAACACAAACTATGATTTATAATGGATTATAATGGATAAAATGTCATATAGAAACATTGAAATCAATTTGGAAATCTAGAAAAATTGAATTTTTAAGAAATAATGGGTACAAAAGAAAACTCACAAATGCAAACCCTTTGTATAGGTGAAATTCATATTTGATTCACCAATTAGTTTTTTTTCACCATGAATATTTTTTTCATATGAAAAAGACTTGATGCTAATGAATATACTTTTAATACAACAAAGATAAAATGAGAAAAACATTATTTAACTTTGGTTTTATAATAATTAACTTGGCTTAATGGAATTCATTTGGTATACTTTAATTTGGAGATTTAAGTAAACACTGACTCCAGGAGGCTAGAGAAATTAGGATTTTTAGATTACAGATGCAATATGGAGATCTCATTTAACAATGACGGTAACTTTGAGATAAAATACGGGGGAAGTAGCCCAGAGGCAGCTAAAATTCTCCATATACAGTGAGGTCTTATCTACAAAGCTCCCCACATCAATATAGTTTACTTACAAGTACCAAATTGAGTTTGTCTGCTCTTCTGAAAGTGGTGAGTTAAGATAAGGGTCCCAACAGATGAACAGCTGTTACTGCAGGTGAGTGTTCTACATCAGGCACGGGATTTTCAACTCATAATGGAGTGACGTTGAACCACATACAATATTATGAGGATTTTCCCTTGAAACCGTTAAAGAGCTGTAACATGATGCTTGTGAATGTCACCACTAGGTGGCACTGAAAGTTAAACAGTTATTGAACAGGCTGTGGAATATTGAAGTTTTCCTATGGAAAAAAATTTGATTTTTTATGTTGTGTCTATATATTCTTCATTTGACCTTAAAACATAGCAGTAGCAGACATCTCTTGTACCGTGCCTTACACCTCAGCCCATTTGTTTTCCTCCAGCCCTTGGTGAGGCTCTTGGTTACAGAACCTCAGCTCAGCTCACTGCATATCCGCTGCTTTTTTGCACTAAGTCTTTATTCACAATGTGGTTGGGACACCTGTGAGAAGCTACTTAGCATTTATGAATGCTCAAAACTGAAAGTGTGGGGGAATTAAGACCCAATGGGCAATCCGTGACTATTAGGGGATGGGAGTCAGGGCTTTGTGTTCCTTTCATACCCCTCAGGTGGACAATTCTGAGGCAAGATCTTCATTGCTCATCAGAGGATTCCGGCGAGGTCAGATCCAGTTTTCCATAGTGGCGACCAGCTTGATAGTACCACTCTATTGACTTTCTCTCCTTTCTTGTTTTATTCTTTCCAATATATTAGCCTTAGTATCTGATAACATGCCCCAAAGTAAAGTCATTTATAAAGCTCCCCACGTTAATATAGTTTACTTTGGCTTTCTCTCCTTTCCTGTTTTAGAGTCGGCTTCCTGTAAGAAACCCAAGCATAACCTACTACCCTGATAAAGAACATTTTCAGCACCCAGAACTCTCCTTCATGGCTCCTTTTCCCATTCAACGCTCTTTAAAAGAGAACTAATAATCTATTAGTTCTATTTTTGAACTTCACATTACTGGAATCTTGGCCAGTACTATTTTTTGTTTGCCTTCGTAATTTCTTTTTTCTTTTCTTTTTTTTTGAGACAGGGTCTCGCTCTGTGCAGTGGTGTGATCTTGGCTCACTTTAGCCTCAACCTCCCGAGTAGCTGGGATTACAGGTGGGTGCCACCATACCTGGCTAATTTTTGTATTTTTTGTAGAGATGGGGTTTCACCATGTTGCCCCAGCTTGCTTTCTTTCATTCAACATTATTTCTGTGAGATTTATCCATGTTGTGGCATGTAGCAGTAGTTCACTCTTTTTCATTGTGGTGTAGTATTCCATTGTGTAAAATGTACCACAATTTATCCATTGTACTTGGGGTAGTCATTTGAATTGTTTCCAGATTTTAGCTATTTTTAATAATGTTGCTTTAAATACTTTTGTACACGTCTTTTTGTGAACATAAACACTCATGTCTTTTGTGAATAAACATAGAAATAAAATTGCTTGGTGATAGGTTAGAAATATTGCTTACATTTAATAGATACTGGAGAACAGTTTTTCATAATGGTTACACCAGTTTTGCCTTCCATCTTTTCTGCATCCTTGCCAATATTTGGTGTTACTAACTCTTAACTTTTGCCACTCTGATGGGAGTGTAGTGTATCTAATTGTTGTTTTAGTTCATATTTCCCTGTTGATGAATGGAACTTAACATGTTTTCATATGCAGTTAAACCATTTGGATATATTCTTTTGTGAAATGCCTGTTTAGGTTTTTGGGTTTTTTTTTTTGGGGTGGGGGGTGTCTATGTTTTCTTTATTTGAAGTTCTTTATATTTTGTGGGTACTAGTTCTTTGTTGGATACATGTATTGTGATTATATATCTATGTACATATTTTTTCTTTACCAATCTGTAGTTTTCCTTTTACTCTCTTAAAGCTATATTTTGATAAAAAGATTTTCTTCTTAATGGGATATAGTTTATTGACATGTTTCTTTATGGTAATTGTTATTTACTTGAGTAAATTATTTACTCTTTCTCCAAGGTTATGAAATATGCTCCTTTATCAGGGACTCTCAACTTAAGTGGGCATCAGAACCACCTGGAAGGCTTTTTAAAAATCATTGGGTCTGGAGTTTCTAATTCTTTGGTTCAGGGATAAATTCAGGAATTCGCATTTCTTACTATTCTCCAGATGATGGAATGGAGGATTGGTATTAGATCTTCTTTAATGTTTGGTAAAGAATTCAGCTGCAAAGCCATACGGTCCTGGGTTTTTTTTTCTTTTTTTTTTTTTTGAAGAGACATTTAATACTTGTTCAATATCTTACTTGTTATTGGTCTATTCAGATTTCTGATTTCTTCATAATTCAAGTCTTATTGGGTTACGAGTTTCTAGGAATTTATTTCTTCTAGGTCATCTAATTTCTTGTCGTATAGTTGTTCATAGCAGTCTCTTGTGATCCTTTGTATTTCTGTCTTATCAGTTGTAATTGCTCCTCTTTTTTTTGGTGAAACTGAGTCTCACTCTTTTGCCCAGGCTGGAGTGCAATAGTGTGATCTCGGCTCACTGCAAACTCTGCCTCCCAGGTTCAAGCGATTATCCTGCCTCAGCCTCCCCAAGTAGCTGGGATTACATACACCCGCCTCCTCACCCAGCTAATTTTTGTATTTTCAGTAGAGTTGGGGTTTCACCATGTTGGACAGGCTGGTTCTTGAACTCCTGACCTCAGGTGATCCACCCGCCTTGGCCTCCCAAAGTGCTTGGATTACAGGCGTGAGCCACCGTGCTCGGCCTCTTTTTTTTTTTTAGATGGAGTCTTGCTCTGTTGCCCAGGCTGAAGCATAGTGACACAATCTCAGCTCACTATAACTTCTGCCTCCCAGGTTCAAGTGATTCTCCTGCCTCAGCCTTCTGAGTAGCTGGAATTACAGACACCTGCCACCACGCCCAGCTAATTTTTGTATTATTAGTAGAGACCAGGTTTTTCCATGTTGGCCAGGCTGGTCTCAAACTCTTGCCCTCAAGTGATCCGCCTGCCTCTGCCTCCCAAAGTGCTGGGATTCCAGGTGTGAACCACCACGCCCGGCCTCCTGTTTCATTTTTTATTTTATTTATTTGAGTCTTCTTTCTTGCTCTTTTTTTTTTGTTTTTGTTTTTTTTTTTTTGCTTAGTATAGCTAAGGGTTTGTCAATTTTGTTTAGCTTTCCAAAAAACCAACTCTTAGTTTAGTTGACCTTATCTATTGTTTTTCTAGGTGTTACTCTGATTTTTGTTATTCTTTCCTTCTGCTAACTTTGGGCTTATTTTGTTCTTCTTTTTCCAGTTTCCTTGAGGTGTAGTGTTAGGTTGTTTATTTGAGATCTTTCTTCTTTTTGGATGCAGGAATTTATTCCTTTAAACCTCCTTCTTAGAACTCTGTTTTGCTGCATCCTACACATTTTGGTATGTTATGTTGCCATTTTCATTTGCCTCAAGATATTTTTATTTTTATTTTTATTTTATTTTTTTTTTTTGAGACGGAGTCTCGCTCTTTCACCCAGGCTGGACTGCAGTGGCGCTGTCTTGGCTCACTGCAAGCTCCGCCTCCCGGGTTCACGCCATTCTCCTGCCTCAGCCTCCCAAGTAGCTGGGACTACAGGCGCCCGCTACCACGCCCAGCTAATTTTTTTTTGTATTTTTAGTAGAGACGGGGTTTCACCGTGTTAGCCAGGATGGTCTCGATCTCCTGACCTCGTGATCCGCCCGCCTCGGCCTCCCAAAGTGCTGGGATTACAGGCGTGAGCCACCGCGCCCGGCCGCCTCAAGATATTTTTAAATTTTCTTCTTAATTTCTTCTTTGACCCAATAGTTATTCCAGAGCATAAGGTTTAATTTCCACATATTTGTTAATTTTCCATAATTTATTCTGTTATTGCTTTCTAGTTTTATTCTGTTGTAGCCAAAAAGATAATTGTTATAATTTCAATCTTCTTAAATTTATTAAGACTTCTTTTGTGGCCTGGCATATAATCTATTCTGGAGAATTTTCTATATGTATTTGAAAATAATATGTATTTCGTTGCTGTTGGGGGGAATGTTCTATATATTTCTGCTAGGTCTATTTGGTCTAAAGTGTAGTTCAAGTCCAGTGTTTCCTTATTATTGTTTTATGTCTGGATGGTATGGCTATTGTTGAAAGTGGGTTATTGAAATCTTCCACTACTATTGTGTTGCAGTCTGTGTCTCCTTTTAAATCTATTAATGTTTGCTTTACACATTTAGTTGCTCCAATGTTGGGTGCATATATATTTACAATTGTTATATCCTTAAGGTGAATCAATCCCTTTATCACTCTATAATGACCTTCTTTGTCTCTCTTCATAGTTTTTTTGTTACCTAAGGTCTATTTTGGCCAAAATAAGTATAGCTACTTATGCTGTCCTGTGATTTCCATTTGCATGGAATATCTTTTTTCATCCCTTTACTTTCAGTCTATAAGTGTCCTTTAAGGTGAAGCAAATCCCTTCTAGGAAACATATTGTTGGGTAGTTTTTTTTTTTTTTAATCCACTAAGCCAGTCTATATGTTTTAAATGGGAAATTGGATCTACTTACATTCAAAGTTATTATTGGTAGGTTAAGACTTATTGCTGCCATTTTGTTAATGGTTTTCTGGTTGGTTGTAATGTCTAGCAATTTGAGATTTGATGCTAAACATTATGAATTTTGTGTTGTTAAGCTCAAGATTTTGTTTTCTTATTTTAAAGTGTTGGACTTTGTTATGGCATGCTGTTAAATTATTTAAGGATCAGATTGAGCTTTACAAGGCTTGTTTTGAAGCTTTATTAGGGTAGGTGTAAAATAGTCTATTTTGAGGCTATGTCATCATATTACAAGTCATTATGATCTTGGAGTTATTATTGAATGCCCTGGCTATTCCACTAAGACTCCCCATTCTAATTATTCAGAATTCAAAAATTTTCCTACTCTGTGTGAGTTCAGGGGATTTTGATTTTACAGCTCATGAAACCTTAGTCATTCTTTGCCATGCCTTGTGAAATTTTGTAGTATGTGTGGACAGCTTTGTATTTGTCAACAGACTCAAGGGAAGTCCTATGCAGTCTTTGTGTACCTAAGTGCCCCTTTTCTAGTACATTGTTTTACAAATGACAGCCACCACAGCCTCCCCAAACTCCCTCTCTATCTCCTTAACTCAGCATGCATGTCATGCTCTCTTTGAGACTCTTTGTCCTCCAACATAGTAGTCTGGAAAGTGCATCTGTGCATTGAACTACAGCTGTCACATGGCTGATTTTGTTTGTTTCTATTCGCTAATGGATCATGGTTAATATCTGAAACCAGTTGTTTCATATTTTTTGCCATTTCCTAGTTGTTTATAGTGGGAAGTTAAGTCCAGGTCTAATTAGTTCATCATGGCTGTAAGCAGAATTCTGCATAAACTTTATAGGAGTAATTGGTGGCCAAAAAATCCTTTAGTTTTAAAAGCAACTATTTTTATCTTTTCTGTAGCTTTTAAATTCTCCTTTTTCTTAGCCATGTGATACTAAACTCTTGTGGTTTGAGTCTTTAAAGAGATATATATTTTGTCCTCTCAATTAAGGGGAAATATGACATTGGGCTTTATGATGGCTTCAGTGATTGTTGTGCTCATGCATCCAAAGAAACGTGAATTTCTCATCCCTATCCAATGATGGGTATTTATATACAGGTACCTGCTGCTTCATTGTGGATGAAAACTGGAATTCATATGTGAAAAGGAAAGCGAATGAAGAAGGTAGAAAGTGAGAGGGAGAGGGAGAGAGATGGTTTAGTGGAAGAATTCGGAATTTGTGTGACCAAACATATTGAACTTTGGTTCTTGACCTTTCATATGGGAATTTGTCAGTAGAGTGGAGGCAAAGAAAAGAAAGAGAAATCTGCTGTACTAGCTAAGACATATATTCCATTAAGAATAGAGTTTTGGTCCTTGTAAATTCATACATCTTTATATTCTCATATATTTTCATTTTGTTTTTCCTTTCTAGTTTTTCTGTAACTCTCATCAAATATCCTCAAATTTTATCTTATTTTATTTCAATAGTTTTTGGGTAATAGGTGGTTTTTGGTTACATGAATAAATTCTTTAATGGTGATTTCTGAGATTTTGGTGCACTTGTCACCTGAACAGTGTACACTGTACTCATTATGTAGTCTTTTATCTCTCAGCCTGTTCCCACCCTTCCCCTCAAGTTCCCAAAGTCCATCATATCATTCTTATGCCTTTGCATCCTCATAGCTTAGCTCCCACTTATAAGTGAGAACACACAATGTTTGGTTTTTCATTCCTGAGTTACTTCACTTAGAATAATGGTCTCCAACTCCATCAAGGTTCGTGCAAAGGCCATTATATCATTTCATTTTATGGCTGAGTAGTACTCCATGGTGCATATATACCACATTTTCTTTATCTACTTGTTGGTTGATGGGTATTTAGGTTGATTCCATGTTTTTTCAATTGAGAATTGTGCTGCTATAAACCTGTTCATGTACGTGTCTTTTTTCTATAATGACTTCTTTTCCTTTGGGCAGATACCCAGTAGTGGGATTGCTGGATTGAATGGTGTTTCTACTTTTAGTTCTTTAAGAAATCTCCATACTGTTTTCCAATAGTGGTTGTACTAATTTACATTTCCACCAGCAGTGTAAAAGTGTACCGTTTTCAACACATCCATGCTGACATCTAATTTTTTTTTATTTTAAAATTATGGCCATTCTTGCAGGAGTAAGGTGGTATCTTATTATGGTTTTAATTTGCATTTCCCTGATCATTGGTGATGTTGAGTATTTTTTCATATGTTTATTGGCTGTTTTTATATCTTCTTCTGATAATTGTCTATTCATGTCCATTGCCCACTTTTTGATGGGATTATTTGTTTTCTTTCTTGCTGATTTGTTTGCATTCCTTGTAGATTCTGGGTATTAGTCCTTTGTCAGCTGCATAATCTATGAATATTTTCTCCCACTTTGTGGGTTGTCTGTTTACTCTGCTGATTATTTCTTTTGTTGTGCAGAAGCTTTTTGGCTTAATTATATCCCTTCTATTTATTATTGTTTTTGTTGCATTTGATTTTAGCTTCTTAGTCATGAATTCTTTGCTTAAGCCGATGTCTGATTTTATCTTTTAGAGTTTTTCTGATTTTATCTTATAGAGTTTTTATGTTTTCAGGTCTTCTATTTAAGTCTTTGATCCGTCTTGAGTTGATTTTTGTATAAGGTGAGAGATGAGGATCCAATTTTATTCTTCTACATGTGGCTTGCCAGTTATCTTAGCACCATTTCTTCAATAGGATGTCCTTTCCCTACTTTGTGATTTTGTATGCTTTGTCAAAGATCAGTTGGTAGTAAGTATTTGGCTTTATTTCTGGGTTCTCTATTCTGCGCCATTGGTCTACATGCCTATTTTTATACTGATACCATGCTTTTTTGGTAACTATAGTTATAGTATTGTAGTGTAATTTGAAGTCAGGTAATGTTATGGCCCCAAATTTGTTCTTTTTGCTTAGTATTGCTTTGGCTATGCAGGCTTATTTTTAGTTCCATATGAATTTTAGGATTTTTTTTTCTAGTTCTGTGAAGAGGGGTGATGGTACTTTGATGGGAATTACATTGAATCTGTAGATTGCTTTTGGCAGTTTGGTCATTTTCACAATATTGATTCTACCCATTCATGAGCCTGGGATGTGTTACCATTTGTCTGTGTCATTTGTGATTTCTTTCAGCAGCATTTTGTAGTCTTCCTTGCAGAGATCTTTCACCTCCTTGGCTAAACATATTTCTAAGTATTTTATTTTATTTTTTGTAGCTGTCGTAAAAGGGATTGAATTTTTTAGTTGATTCTCAGCTTGGTCATTGTTGGTATATAACAGTGCTACTGATTTGTGTACATTGATTTTGTATTCTGAGACAATAGTGTATTCATTTATCAGATCTAGAAGTTTTTTGATGAGTCTTTAGTATTTTCTAGGTCTATGATCATATAATTGGCAAATAGTGACAGCTTGACTTTCTCTTTCTGTTTTGGATGCCCTTTATTTCTTTCTCTCATGTGATTGCTCTGGCTAGGACTTTGAGTGCTATGTAGAATAGAAGTGGTGAAAGTGGGCATCCTTGTCTTGTTCCAGTTCTCAAGGGGAATGCTTTCAACTTTTCCCCATTCAGTATGATGTTGGCTGTGGGCTTGTCATAGATGGCTTTTATTACTTTATGTCCCTTACATGCCAGTTTTGTCAAAGGTTTTTAATCATAAAGGCATACTGGATTTTGTCAAATGCCTTTTCTGCGTCTGTTGAGGTGATCATATGATTTTTGTTTTTAATTTTGTTTATGTGATATATCACATTTATCCTCAAATTTTTGATGAGCTGATTTTGGCTGTGCCTCTGAGTGGCTAGCAATATGTTACTTATGGAAAGTCATTTTGATATCCTTTTGATGGCAGTGGAGGGCTGCCTGGAGTGGCCACTGCCATCATGCCAGCTGCAGTGGGAAGGCATGATTGGTGGCAGCAAGAGGGGCTGCAGGAGCAGCAATGGTGGTGGTGGGTTCTCTGTGCCTGTATCCCCGTGATAGCCAACTGTGCCACCCCCATCCTTGTGCAGCCAGGTGGGACCTGCTCCCAGGCCCGGAGCCTCTGCCGCTCTGGATCCTGGCTCCGCCTCACTGTTCTCGCCCACCACTGCTGCGGGGAGGGCATGGGGAGGAGGCAGACAGTCCCTGGGGCCCGCCCCTAGGATCCTCCCATGGAGCCCTCTGCCCTGGGAGCCGCTGCCATGGGACTGGGCTGGGTTACCCACCAGCGGGGGAGCAACTTGATTGGCTACAGAGGAGCAGGCAGAGAGGAGCCCCGAGGTGGAGCTGGATCTGGAGTGATGTAGCACTCCACAGAGCCAGCAGAAGCCAGGAGCAGGCAACAGCCCTGCCCTCCTGGGCCTGGCTGCAGCTTCCCAAACTGCAGCTGTGGACCCAGGCATCTCTGCACTCTTGGAGGCCTGGGAAGGTCCCCCAGCCCTTGCAGGCTCAGAAGTGCCTGCTCCTCCTGCCTGCGTTTTCCCTGCTGTCAGTGCCTGCTCTGATCTAAGAGCAGTGTGGCGCTGAGCCGAGGCACTGTCACAGCCTGGCCAATGGTGTACATGCTCAGGCAGCCCTGACACACCAGCCGCCTGCTGCCTCATCCTCCTCTGGACTTTGGGCTCTGACAAGCATGGGAGGGAGGCCGAGGGAGAGCTGAGGACAGACTGGTGCTGGCCTTCAGGTGCCTCTTGGCATAAACAGCCTGGGTGCCATGAATGGCAGTAGGAGGCAGAAGGGGGTGCGTCCCCATTGAAGCCCCACCTTCAAGCCACGGAAGGCCTGAAGCTTGGGGGATGGTCTGCCAGTTCTACAGACCACAGGGGGAACCCATGGTGCTTTATCCTGGGCCCGCTGATGGCCACCCGTGGACCAATCAGCATGCACTTCCTTCCCTTTGAGGCCCGTAAAAACCCTGGACTCAGCCAGACTCCAGGAGAGGATGTAGAGATGATAGGGAGATGGCAGGACAGGACGATGAGCTGCAGAAAGGATCTGCCCACCCCAGGGTCTCCTCTCTGCTGAGAGCTGAGGAGATGATGAGATGACCAGCTGCAGAGGGAAACTACCTTCTCTGCTGAGAGGTGGACACTTGTGGGGATGACCTACCCAGCAGAGAAGAGCTACCCTCTCTGCTGGGAGGTGAAAACACCATTGGCACACACTGGCTATGGAGAGGAGCTGCCTTCCTTTGAGCTGTTCTATTGCTCAATAAAGCTCATCTTCATCTTGTTCATCCTCCACTTGTCTGCATACCTCATTCTTCCTGGTTGCAGGACAAAAACTCAGGAGCCACCAGATGGCAAGGCTAAAAGAGCTGTAACACAAATGGGGCTGAGACATGCCCCTTACTTGAAACATTGTGGGTGAGGAGAAGAAGAGAAGAGCTGTGGCTCTTCGGGAGCCCAGACCTAAGAGCCCCCCATGCCAGGGCTGTGGCTTCCTTTTTGGGGTCCTGCAGTTCCTGGTGTCTCAAACCTTCTGGGTGCCACTGCATTCCCTGGTGCTAGCCAGGGAAGCTTCTTGCAGTGCACCTGATCCAGCCACAGCCTTGCAGAGAGCCAGCATCCATGCCAGTACCTGGAACTGCCCACCCCGTGGCAGCAGCTGGTGTGTCTGACTGTGTACAGTGGCTGGATCCCACACTCTCTCACACACCTCTTGTCACTGTGCACCTGGCTCACCCTTGGCAGGTGTGGGATCCAGACTGGTAGTGTGAACCAAGTGCAGCCTGCCAGACCAAGTGGGTGGAATGAACCCAGCAGTCTCTGAGCAAAAGTTGGATAAAGGTGCCACTGGCCGCAGAAGATTCCAGCCAGAAAATTGACACCCCAAAGATCCCGTAACACTTTCACCCCTTAAATGGATAAGGATAATCTAGATTTCTGGTTGGGAACATCCCCTTTATCATTTTCTCAAAAAGTATTTCTTAGTTCTTGTGTATAAACTAAGTATTCTAGTCATTTATGTTATTGATAGAAGTCTAAAATATTTTATATAGAATATTTGGAAGCCAATCCCAAATGACAGAAGCCCACTGGGTCTAGGCTGGTTTGTGGATTCTTGTGAATCTCTTAAGAGCATGAGGTGGTAGAAGGCAGATTGAAGTTTCATGGAAGGAGTCAACTCAAGCACAAAGACCATAGCAGGACTCATAATCTCCATCACTTAGAAATATACAGGTAGATTCTTTCAGTGTCTAGAACAAGGAGATACCATAAATGTACATGGACAAGAAAGAGACGAATTCTCCCTTTTGTGTGATGTCCCTCTGTGGATCTTCATAGGCCTACAAATCATTGCTCTGCCAAAGTATATTCTAGTAGGTACATAAAGACTTTATATATACCTAGTAGGTACATAAAAACTTTCAAAGGGGGTATAGGGATGGACAGTATTAAGGGGATAAATTTCCAAATTTTATACATACTCTTCACCAAAATTCACATGCTTAGGTAATTTTCTTGATGCTTCTAACTTCCCATGACCCTTTTCATAATTGGTTTCCCATGAGGAAAAGCATATAGCTCATCCCTCAAAAGCTTATTTTGGTGTATTGTCAAGGAATGATGCTAAACTTCAGGGGTTCTAAACAAAAGAACAATTTGAAACATTGCTGATGTGGTTGAGAAAGTAAGTTCTTCTGTTGGCTAGATAAGAAATCCCTTTTCAAATTAATTGGAGTTACTTTTTTTAATTTAAAAAACTGAAATAAGATCTAAGTGAGTTTTCATCTGTGTAATTATTAAAAATAATTTTTGGTGATATATCATTATATGAATTTTGAGGTACAACTTAGCTGGAATTCAAGAAATTATGTAACATTGTATTTAAAATTCTTTTTTTTTTTTCCTACACACCACTATGTTCTGGGTTTTTATTTCAGCAATAGCATGTCATCAACAAAAACGTTTTTAAGCTTATCTTTTTTCCAAAAGAAAAAAAAATGCATATAAGTAATATAAAACATAGCCAGGTCTAAAAGCAGTGGAGGTGCCTAAGATGGAAAATTTAAGGAGGCATTTACTGTCACTTGCACAATCTTAGTATGAAATGTACCCTTGGTGCGCTGAACACTAAACTGACAATAAAAGCTAGTTAATTTAAGATACAGTGGCAAAATAGAATGTTGTGTTTCTTACTTTCATGGTTTCCTTACACAAGAATGAAAGTACTTTCAGTTTAAAAGGTTTTATTTGAATGTATTACCTCATTTAATCTTCAAAATAAGTCTTAAAATTAAGTGTTATTATTCATTTTATGAATCAGAAAACTTAGCTATTTTAGTAAACTGTGACTGAATACATTAGAAATATTCTTTGAGTGTGGAATAACATTTGTAGTTTATAAATATTAAAAATAAAACTTTTTCTTACAAAAGTGAGTTGATTTTATTTTATTTTTATTTTTATTTTTTTAAATTTTATTATTATACTTTAAGTTTTAGGGTACATGTGCACAACGTACAGGTTTGTTACATATGTATACATGTGCCATGTTGGTGTGCTGCACCCATTAACTTGTCATTTAGCATTAGGTATATCTCCTAATGCTATCCCTCCCCGCTCCTGCCACCCCACAACAGTCCCTGGTGTGTGATGTTCCCCTTCCTGTGTCCATGTTTCTCATTGTTCAATTCCCACCTGTGAGTGAGAACATGCGGTGTTTGTTTTTCTGTCCTTGCGATAGTTTGCTGAGAATGATGGTTTCCAGCTTCATCCATGTCCCTACAAAGGACATGAACTCATCATTTTTTATGGCTGCATAGTATTCCATGGTGTATATGTGCCACATTTTCTTGATCCAGTCTATCATTGATGGACATTTGGGTTGGTTCCAAGTCTTTGCTATTGTGAAAAGTGCAACAATAAACATACATGTGCATGTGTCTTTATAGCAGCATGATTTATAATCCTTTGGTTATATACCCAGTAATGGGATGGCTGGGTCAAATGGTATTTCTAGTTCCAGATCCCTGAGGAATCGCTACACTGACTTCCACAATGGTTGAACTAGTTTACAGTCCCATCAACAGTGTAAAAGTGTTCCTATTTCTCCACATCCTCTCCAGCACCTGTTGTTTCCTGACTTTTTAATGATCGCCATTCTAACTGGTATGAGATGGTATCTCATTGTGGTTTTGATTTGCATTTCTCTGATGGCCAGTGATGATGAACATTTTTTCATGTGTTTTTTGGCTGCATGAATGTCTTCTTTTGAGAAGTGTCTGCTCATGTCCTTTGCCCACCTTTTGACGGGGCTGTTTGTTTTTTTCTTGTAAATTTGTTTGAGTTCATTGTAGATTCTGGATATTAGCCCTTTGTCAGATGAGTAGGTTGCAAAAAATTTCTCCCATTCTGTAGGTTGTCTTTTCACTCTGATGGTAGTTTCTTTTGCTGTGCAGAAGCTCTTTAGTTTAATTAGATCCCAATTGTCAATTTTGGCTTTTGTTGCCATTGCTTTTGGTGTTTTAGACATGAAGTCCTTGCCCATGACTATGTCCTGAATGGTATTGCCTAGGTTTTCTTCTAGGGTTTTTATGGTTTTAGGTCTAACATTTAAGTCTTTAATCCATCTTGAATTAATTTTTGTATAAGGTGTAAGGAAGGGATCCAGTTTCAGCTTTCTACATATGGCTAGCCAGTTTTCCCAGCACCATTTATTGAATAGGGAATCCTTTCCCCATTGCTTGTTTTTGTCAGGCTTGTCAAAGATCAGATAGTTGTAGATATGTGGCATTATTTCTGAGGGCTCTGTTCTGTTCCATTGGTCTATATCTCTGTTTTGGTACCAGTACCACGCTGTTTTGGTTACTGTAGCCTTGTAGCATAGTTTGAAGTCAGGTAGTGTGATGCCTCCAGTGTTGTTCTTTTGGCTTAGGATTGACTTGGCAATGCAGGCTCTTTTTTGGTTCCATATGAACTTTAAAGTAGTTTTTTTCCAATTCTGTGAAGAAAGTCATTGGTAGCTTAATGGGGATGGCATTGAATCTATAAATTACCTTGTGCAGTATGGCCATTTTCACGATATTGATTCTTCCTACCCATGAGCATGGAATGTTCTTCCATTTGTTTGTATCCTCTTTTATTTCCTTGAGCAGTGGTTTGTAGTTCTCCTTAAAGAGGTCCTTCACATCCACTTGTAAGTTCGATTCCTAGGTATTTTATTCTCTTTGAAGCAATTGTGAATGGGAGTTCACTCATGATTTGGGTCTTTGTTTGTCTGTTATTGGTGTATAAGAATGCTTGAGATTTTTGCACATTGATTTTGTATCCTGAGACTGCTGAAGTTGCTTATCAGCTTAAGGAGATTTTGGGCTGAGAAGATGGGGTTTTCTGGATATACAATCATGTCTTCTGCAAACAGTGACAATTTTACTTCCTCTTTTCCTAATTGAATGCCCTTTATTTCCTTCTCCTGCCTAATTGCCCTGGCTAGCACTTCCAACACTATGTTGAATAGGAGTGGTGATAGAGGGCATCCCTGTCTTGTGTCAGTTTTCAAAGGGAATGCTTCCAGTTTTTGCCCATTCAGTATGATATTGGCTATGGGTTTGTCATAGATAGCTCTTATTATTTTGAGATATGTCCCGTGAATACCTAATTTATTGAGAGTTTTTAGCATGAAGGGTTGTTGAATTTTGTCAAAGGCCTTTTCTGCATCTATTGAGATAATCATGTGGTTTTTGTCTTTGGTTCTGTTTATATGCTGGATTACATTTATTGATTTTCACATGTTGAACCAGCCTTGCATCCCAGGGATGAAGCCCACTTGATTACGGTGGATAAGCTTTTTGATATGCTGCTGGATTCGGTTTGCCAGTATTTTATTGAGGATTTTTGCATCGATATTCATTAAGGATATTGGTCTAAAATTCTCTTTTTTGCTTGTGTCTCTGCCCGACTTTGGTATCAGGATGATGCTGGCCTCATAAAATGAGTTAGGGAGGATTCCCTCTTTTCTATTGATTGGAATAGTTTCAGAAGGAATGGTACCAGCTCCTCCTTGTACCTCTGGTAGAATTCGGCTGTGAATCCATCTGGTCCTGGACTTTTTTTGGTTGGTAAGCTATTATTTATTGCCTAAATTTCAGTGCCTGTTATTGGTCTACTGAGAGATTCAACTTCTCCCTGGTTTAGTTTTGGGAGGGTGTATATGTCGAGGAATTTATCCATTTCTTCTAGATTTTCTAGTTTATTTGCATAGAGGTGTTTGTAGTATTCTCTGATGGTAGTTTGTATTTCTGTGGGATCGGTGGTGATATACCCTGTGTCATTTTTTATTGGGTCTATTTGATTCTTCTCTCTTTTCTTCTTTATTAGTCTTGCTAGTGGTCTATCAATTTTGTTGATCTTTTCAAAAAACCAGCTCCTGGATTCATTGATTTTTTGAAGGGTTTTTTGTGTCTCTATCTCCTTCAGTTCTGCTCTGATCTTAGTTATTTCTTGCCTTCTGCCAGCTTTTGAATGTGTTTGCTCTTGCTTCTCTAGTTCTTTTAATTGTGATGTTAGGGTGTCAATTTTAGATCTTTCCTGCTTCCTCTTGTGGGCATTTAGTGCTATAAATTTCCCTCTACACACTGCTTTGAATGTATCCCAGAGATTCTGGTATGTTGTGTCTTTGTTCTCATTGGTTTCAAAGACCATCTTTATTTCTGACTTCATTTCATTATGTACCCAGTAGTCATTCAGGAGCAGGTTGTTCAGTTTCCATGCAGTTGAGCGGTTTTGAGTGAGTTTCTTAATCCTGAGTTCTAGTTTGATTGCACTGTGGTCTGAGAGACAGTTTTTTATAATTTCTGTTCTTTTACATTTGCTGAGGAGTGCTGTACTTCCAACTTTGTGGTCAGTTTTGGAATAGGTGCGATGTGGTGCTGAAAATAATGTATATTCTGTTGATTTGGGGTGGAGAGTTCTGTAGATGTCTATTAGTTCCGCTTGGTGCAGAGCTGAGTTCAATTCCTGGATATCCTTGTTAACTTTCTGTCTCGTTGATCTGTCTGTTGATGGTGGGGTGTTAAAGTCTCCCATTATTATTGTGTGGGAGTCTAAGTCTCTTTGTAGGTCACTAAGGACTTGCTTTATGAATCTGGGTGCTCCTGCATTGGGTGCTTATATATTTAGGATAGTTAGCTCTTCTTGTTGAATTGATCCCTTTACCATTATGTAATGGCCTTCTGTGTCTCTTTTGATCTTTGTTGGTTTAAAGTCTGCTTTATCAGAGACTAGGATTGCAACCGCTGCCTTTTTTTGTTTTCCATTTGCTTGGTAGATCTTCCTCCATCCCTTTATTTTGAGCCTATGTGTGTCTCTGCACGTGAGATGGGTTTCCCGAATACAGCACCCTGATGGGTCTTGACTCTTTATCCAATTTGCCCGTCTGTGTCTTTTAATTGGAGCATTTAGCCCATTTACATTTAATGTTAGTATTGTTATGTGTGAATTTGATCCTGTCATTATGATGTTAGCTGATTATTTTGCTCATTAGTTGATGCAGTTTCTTCCTAGCCTTGATGGTCTTTACAATTTGGCATGTTTTTGCAGTGGCTGGTACTGGTTGTTCCTTTCCATGTTTAGCACTTCCTTCAGGAGCTCTTTTAGGGCAGGCCTGGTGGTGACAAAATCTCTCAGCATTAGCTTGTCTGTAAAGTATTTTATTTCTCCTTCACTTACAAAGCTTAGTTTGGCTAGATATGAAATTATGGGTTGAAAATTCTTTTCTTTAAGAATGTTGAATATTGGCCCCCACTCTCTTCTGGCTTGTAGAGTTTCTGCTGAGAGATCAACTGTTAGTCTGATGGCCTTCCCTTTGTGGGTAACCCGAGCTTTCTCTGTGGCTGCCCTTAACATTTTTTCCTTCATTTCAACTTTGGTGAATCTGACAATTCTTGGAGTTGCTCTTCTCGAGGAGTATCTTTGTGGCATTCTCTGTATTTCCTGAATTTGAATACTGGCCTACCTTGCTAGATTGGGGAAGTTCTCCTGGATAATATCCTGTAGAGTGTTTTCCAACTTGGTTCCATTCTCCCTGTCACTTTCAGGTACACGAATCAGACGTAGATGTGGTCTTTTCACATAGTCCCATATTTCTTGGAGGTTTTGTTCATTTCTTTTTATTCTTTTTTCTCTAAACTTCTCTTCTCACTTCATTTCATTCATTTCGTCTTCCATTGTTGATACCCTGTCTTCCAGTTGATCGTATCAGCTACTGAAGCTTTTGGATTCATCACTTAGTTCTCGTGCCATGTTTTTCAGCTCCATCAGGTCCTTTAAGGACTTCTCTGCATTGTTTATTCTAGTTAGCCACTCATCCAATTTTTTTTCAAGGTTTTTAACTTCTTTGCCATTGGTTCAGACTTCCTCCTTTAGCTCGGAGTAGTTTGATCTTCTGAAGCCTTCTTCTCTCAACTCATCAAAGTCATTCTCCGTCCAGCTTTGTTCCATTGCTGATGAGGAGCTGCGTTCCTTTGGAGGAGGGGAGGCTCTCTGATTTTTAGAGTTTCCGGTTTTTCTGCTCTGTTTTTTCCCCATCTTTGTGGTTTTATCTACCTTTGACCTTTGATGATGGTGACGTACAGATTGGTTTTTGGTGTGGATGTCCTTTCTGTTTGTTAGTTTTCCTTCTAACAGTCAGGACCCTCAGTTGGAGGTCTGTTGGAGTTTGCTGGAGGTCCACTCCAGACCCTTTTTCCCTAGGTATCAGCAGCGGTTAGCTGCAGAACAGTGGATATTGTTGAACTGCAAATGCTGCTGCCTGATTGTTCCTCTGGAAGTTTTGTCTCAGAGGAGTATCTGGCCATGTGAATTGTCAGTCTGCCCCTACTGGGAGATGCCTCCCAGTTAGGCTACTCAGGGGTCAGGGACCCACTTGAGGAGGCAGTCTGCCCGTTCTGAGATCTCAAGCTGCGTGCTGGGAGAACCACTACTCTCTTCAAAGCTGTCAGAGAGGGACATTTAAGTCTGCAGAGGTTACTGCTGTCTTTTTGTTTGTCTGTGCCCTGCCCCAAGAGGTGGAGCCTACAGAGGCAGGCAGGCCTCCTTGAGCTGTGGTGGTCTCCTCCCAGTTTGAGCTTCCAGGCCGCTTTGTTTAGCTACTCAAGCCTCAGCAATGGTGGGTGCCCCTTCCCCAGCCTCGCTGCCACCTTGCAGTTTGATCTCAGACTGCTGTGCTAGCAATGAGCGAGGCTCTGTGGGCATAGGACCCTCGAAGCCATGTGCGGGATATAATCTCCTGGTGTGCCATTTGTTAAGCCCGTTGGAAAAGCACAGTATTAGGGTGGGAGTGACCCAATTTTCCAGGTGCCATCTGTCACCCCTTTCTTTGACTAGGAAAGGGAATTCCCTGACCCCTTGCGCTTCCCTGGTGAGGTGATGCCTCACCCTGCTTTGGCTCACACACAGTGCACTGTACCCACTGTCCTGCACCCACTCTCTGGCACTCCCCAATGAGATGAACCCGGTACCTCAGTTGGAAATGCAGAAATCACCTGTCTTATGCATCACTCATGCTGGGAGCTGTAGACTGGAGCTGTTCCTATTCAGCCATCTTGGCTCCACCTCCTGTCTTAAAATTCTTTCATTACTATATGTTAACTTATGTGAACATGATATCTCTCTGTTTTCATCCATAAAAATTAAAAAATTAGAAAAAAGTTGGTGTCAAACCCTGTCTTATTCTAGCAATAAGTAATATTCATCCATAAATATATGACTAATTGAAGATAATTTCAATTTCATTCATCTCATTAAGAGATGTATTTTCAATGCAATTCTATTTTATACACAATAATAACATTAAAATTTGTGATATATTTTGGCTGTTTTTATCAATCTTGAATTTATAATAATAATAATAACTTCATCTAGAGGAGAGCTTTTAACATATGGAGGTTAGAGTCACAGAAAATTAAGTTTTTTAAAATTTCAATTGGTATAAATTTTTTATTGGAGCAAAGTATGTGTGAGAGGGTGATTAATAAAAGATTTTCAAGCATAAAACATAATAAATTACCATAAAATTATGTAAAGAAAGTGAGGTGAAAATATGAGTTTAAGGTGTGATATGATTTGGCTGTGTCCCCACCCAAATCTCATCTTGAATTTTAACTCCCACAGTTCCTCATAGGAGGAACTTGTTGGGAGGTGATTGAATTATAGGGGTGGGTCTTTTCTGCATGGTTCTCAGGATAGTGAGTGAGTCTCACGAGATGTGATGGTTTTAAAAATGGGGGTTTCCCTGCATAAGCTCTCTCTCTCTTGCTCTCTCTGCGCCTGCTGCCATCCACATAAGATGTGACTTGCTCCTCCTTGCATTCTGCCATGATTTTGAGGCCTCCTCAGCCATGTGGAACTGTAAGTCCAATGAACCTCTTTGTTTTGTAAGTTTCCCAGTCTCGGGTATGTCTTTATGAGCAGCATGAAAACAAACTAATGCAGTAAATTGGTACCACTAGAGTGGGGCGTTGCTGAAAGTTTTTGGTGATACATCATTATATGAATTTTGAGGTAAGACTTAGCTGGAATACAAGAAATTATGTAACATTGTATTTAAAATTCTTTCATTGTTGTATGTTAACTTATGTGAGCATGTTATCTCTCTGCTTTCTTCCATAAAAATTAAAAAAATTAATTAATCCTGAAAGTGTGGGAATGACTTTGGAACTGGGTAACAGGCAGAGATTGGAACAGTTTGGAGGGCTCAGAAGAAGACAAGAAGATGTGGAAAAGTTTGGAACTTCCTAGAGACTTGTTGAATCATTTTGACAGAATTGCCAATAGTGCTATGAACAATAAGGTCCAGGCTGAGGTGGTCTCAGATGGTGAGAAGGAACTTGTTGGGAACTGGAGCAAAGGTGACTCTTGTTATGTTTTAGCAAAGAGACTGGTGGCATTTTGCCCCTGCTCTAGAGATCTGTGGAACTTTGAACTTGAGAGAGATGGCTTAGGTATTTGGTGTAAGAAATTTTTAAGCAGCAAAGCATTCAAGAGGTGACTTGAGTGCTGTTAAAGGCATTCAGTTTTAAAAGGGAAATAAAGCATAAAAGTTCAGAAAATGTGTAGTCTGACAATGTGATAGAAAAGAAAATCCCATTTTCTGAGGAGAAATTCAAACTGGCTGCAGATATTTGCATAAGCAATGAGGAGCTGAATGTTAATCACCAAGACAGTGGGGAAAATGTCTCCAGGGCATGTCCAAGAATTTTGCAGCAGCCCCTTCCATCACAGGCCCAGAGGTCTAGGAGGAAAAAATGGTTTTGTGGGCTGGGACAAGGTCCCCATGCTGTGTGCAGTCTAGGGACTTGATGCCCTGCATTCCAGCCACTCCAGCCATTTCTAAAAGGGACCAAGGTACAGTTTGAGCCATGGTTGTGGAGAATGCAAGCCCCAAGCCTTGGCAGCTTCCACATAGTATTAAGCCTGAGGGTGCACAGAAGTCAAGAATTGAGGTTTGGAAACCTCTGCCTAGATTTCAGAGGATGTATGGAAATGCCTGGATGTCCAGGCAGAAGTTTGCTGCAGGGATAGGGCTCTCATGAAGAACCTCTGCTAGAGCAGTGTGGAAGGGAAATATGGGGTTGGAGCCCCCCCACAGAGTCTCTTCTGGGGCACTTCCACCTAGTGGAAATGTGAGAAGAGGGCCACTGTTCTCCAGGCCCCAGAATGGTAGATCCACAGACAGCTTGCACTGTGTATCTGGAAAAACTGCAGACACTCAACACCATCCCATGAAAGCAGCCAGAAGGGAGGCTGCCCAAGACCATGTGAATCCACCTCTTGCATCAGTGTGACCTGGATGCAGGACATGGAATCAAAGGAGATTATTTTGGAGCTTTAAGATGACTGCCATGCTACATTTTGGACTTGCATGGGGCCTGTAGCCCCTTTATTTTGGTCAATTTCTCCCATTTGGAATGGCTGTATTTACCCAATTTCTGTACCCCCATTGTTTCTAGGAAGCAACTAACTTGCTTTTGCTTTTACAGGCTCATAGGCAGAAGGGACTTGCTTTGTCTCAGATGAGATGTTGGACTGTGGACTTTTGGGTTAACACTGAAATGAGTTAAGACTCTTGGGGACTGTTGGAAAGACATGATTGGTTTTGAAATGTGAGGACATGAGATTTGGGAGGGGCCAGAGTTGGAATGGCATTGTTTGGCTGTGTCGCCACCCAAATCTCATCTTGAATTGTAACTCCCACAATTCCCACCTGTCATGGGAGGAACCTGGTGGGAGGCAATTGAATTATGGTGGTGGGTCTTAATGAGTCTCATGATATTTGATGGTTTTAAAAATGGGAGTTTCCCTTCACAAGCTTTCTCTCTTTGCCTGCTACCATCCACGTAAGATGTGACTTGCTCCTCCTTGCCTTCTGCCATGATTGTGAAGCCTCCCCAGCCATGTGGAACTGTCCAATAAACTTCCTTTTTTTTGTAAGTTGCCCAGTCTCAGGTATGTCTTATCAGCCACTTGAAAATGGACTAATACAAGATGAAAAATGAATTATGTATTTTTTTGTCTAAAAATGTTTGCTTATGTATTTTTTAAATGGATGATGCTAAATATTAAATTCTCATATTTAGATTCCCATAGATATACTGAAAATGGTGATATAACAGGTTCATTTTAAAGTGTCAATATCTACAACATACTAGAAATTGTATTGTTTGGAACTACTTAAATTTATGAGGAAAATTTTAGATGTTGGCTTAAAAGTATGTAGTACGGTTATGCTGTTGTTTGAAATTCTTTTGTGGGTGGGGTTTGCAAAAGCACATTCTTAGAATGCTATGTGAAAGACCTCAAGATTTTCTGATAGTGAACATTTTCTAGGATGTTGAGGATACTAAGAATTATAGAATGAGTACATGAATCATTTGTGTGCTGGGAAGAAGGTATTAACAGTCTTCATCACAGAGATTGGGCTTTGTGGCAGATTAGTATAAGCATGAGTTTGTTGTCTGGATCACAAAGAAACTCCACTTTTAAAAAGTATTTCTCACTGGTGATCTGTTTGCTTGTTCTTAAGGGATTCCCAGGAGCAATGAATTTTTTGGAAATAGGAGAAGATATTATGTGCCATCTCAATAGCCTCCCCACTCTACAATATATTTGATTCAGAACCCCCCAGAATAGAATCACACACACCTTTCTCAGGTCATAAATCATCCATATCAGAAATATGTATAATCTAAATTCTGTAGAATGGGGTTGTTTTGTCTTAATTGAAGGTTGATTGATTAAAGAGACCTTTACAAATAGCCATAACTTTTCTTTTCACTTATATTTAACATTTTCAGCTCTTAACTAACATATATTAAGCTGCTCATATTTAATGTGTACAATTTGATGTTTGACATATGTACACACTCATGAAACTATCACCACATCTAAATAATGAACATATCCATTATTCTTTAAAGTTTCCAATTCACACATTAATGGTTGTTAGGTTTTCAAATGAGTTGATCCATTTATCATCATAAACTGTCCTTTTTCTATCTCTGATAATATTCTTTGTTTTAAAGTCTATTTTACATGATATTAGTAAAACCAGTCGAGTTTTTAATGCTTAATATTTGTATCATTTTTCTTTTTCAATCAATCCATCCATCTGCTCTCACATTATGTGCCTTTAAGTTTAATGTGGGTTTTTTTGGTAGATAACATATAGTTGTGTCTTGCACTTATATCCATTCTGACAACGTGTACTTTTTAATTGGTGTTTAGTCCTTTAACATTTATTATAATTATTGATAAATTGGATTTAGATCTATTGTTTTACTATTTGTTTTCTGTTTGTTCTTTCTTTTTTTGTTATTCATCTATTCCTCTTTCTTGCCTTCTTTTGGATTAGCTGATTAATTTTGTTATGTTTTCTTTTGAAACCCCACCTCAGAGCCTTCCACCTCAGACACCCAAATGGCTGAGCCTGTAGGCACACACCACCACACCTGGCTAACTTTTGTTTTAGTCAATATGGGTTTCTCCATGTTGCCCAGGCTGGTCTTAAACTGCTGCACTCAGCTTGCCTTGGCCTCCTAAAGTGCTGGAATTGCAGACATGAGCCGCTCTGCCCAGCTGTAACTTTAAAAATTATACAACTTGATAGAAGGTGCAGCAAGATGGCCAAAGAGAAGCCTCTAGCATTCATTTTCCCTGCAGAAAAATCAAACTGAACAACTATCCACACAAAAAGCACCTTCCTAAGAACCAAAAATCAGGTGAGTGGTTCACATCACTTGGCTTTAATATCCTATTAAGGAAAGAGGCACTAAAGTGGGTAGGAAAAACAGTCTTGAATCACCTACACCACCCCTCCCTGATTCCACAGCAGTAGCTGCTTGGCATGGAGAGAGAATCTATGTGCTTAGGAAAGGGAGAGTGCAGTGATTGTGGGACTTCACATTGGAACTTGGTGCTGACCCATGTTGCTTTTTTACTGGAAAACATGGGGCAGAACCCGCAGAGGGAGCATATTTAGATTAGCCCAAATCAGAAGCAGATCATTCTGGTAAGCCCTGCTAAAGCCCTGGACTAAAGTGCTATGAGGTCTTAAGTAAACTTGAAAGGTAGTCGAGGCCACAAAGACTGCAATTGCAGAGCAGGTCCTGGTGTTATGTGGGGCTCAGAGCCAGTGGACTTTGGGTACATGCAACCTAATGAGACACCAGCCAGAGTGGTTGAGGGAGTGCTTGCATCACCCCTCCCCAACTCCAGGCAGTGAAGCTTACAGCTCCAGGAGAGACTGCTTCTCTCTGCTTGAGGAGAGCATGGGGGAAAGCAAAGAGGACTTTTTCTTGCAACTTGGATATGAGCTCAGCTGAGGTGGGAAATTAAAGAAAAATAAAATTAAAAAGAAAGAAAAATAAACTTTCCTGTATTAGGCTCACTTGTCCCAGAGGCAGCAACAGGCACAGCCCAGACCCAGGAAAAGTCTTGATAATATTATCTAATGTGCTCTGGAGACTCTCCCAGCACTCCCTCAACATAGGGAGAAGAAAAACAAATTTTCCTTTGTTTTATGGTATGAGTTTATAGATCCTTGTTCTCTGTAACTAGTAACTTCAAGTATTCTGTTTTATCTAAGAAGTACAGCGAAGGTCATGAGAAGCCTAAGCGGGCCTGAACTCCAGCTGTCTAGGCACCATAGTGAAGGTTATGGGATAAGCCCGTGCCTAGGCAAACCTAGATAATGGACATCTGGGTTGCATAGCAATGGTGGTATGCAATCCTGAGTTATGAACCTGTTACAATTTGATTAACTGTCTTTGTCCTGACTCTGTATTCCTGCTTTCATGCCACTGTAAGCTTGCTTCAAGTTATCCCACCCCGTTTTGTGAAGTGCATATAAAAGTCAAGTGCTGTCTTTGTTCTGGGCCTGGTCTTTGGAGGTGAGTCTGCTGGGCCCGAGTGCACTCAATAAAAGATTCCCCTGTTTTAACCCAAGGTCTCTCTCATCCTCATAAATCCCACAACACAGCCACAATAAATAGAGCACCAGGAAGAGCGCTGAGGCCTCCATCTCAGGCCTTAGCTCCTAGAAGACATTTCTAGACACATCCTGGGCTAGAAGGAGACCTACTGCCTTGAAGGGAAGGACCTGTTTTTGGCAGGATTCTTCACCTGCTGACTAAAGAGCCCTTGGACCCTGAATAATCAATAGTGGTAGCTATGCAGTACATTTTGCAGGCCTTGTGAGAGATTCAGAGCTGTGCTGGCTTCAGGTGTGACTTAGCACATTCCCAGCTGTGGTAGCCATGGAGAGAGACCTTTCTGTTTAAGGAAAAGAGAGGGACAAGTAAAGGGGACTTTGTCTTGCAACTTGGGTACCAGCTTGGCCAGTGGGGCAGAGCACTAAGTGGTCACTTGGGGGTCCCCGATTCTAGACCTTGGCTCCTGGATGGCATTTGTGGACCTGCCCTGGGCTAGAGGGAAGTCCCCTGCCATGAAGAGAGACACTCAGGTCTGGCAGCATTCACCACAAACAGACTGAAGAGCCCTTGTTCTTTGAGTAAACATCAGCAGTAGCCAAGCAGTACTTGCTGTAGGCCCGGGGCAGTTGTGGCCCTGGGGAGAGACCTCTGTGCTTGAGGAAAGGGGAGGGAAGAATAGGAAGGATTTTGTCTTGTGGTTTTAGTGCCCAGTTCAGCTGCAGTAGAATACAGCAGTAGGTAGATTCCAAAGGTTCTCCACTCTAAATCCTGGCTCTCAGGAAGCATCTCCAGACCTGCCCAGGGCTGGAGGCAACTTGCCACTCTGAAGGTAAGGACAAACCTGGTTAGATTTGCCACTTGCTGATTTGAGAGCCCTAAGGTCTTGACTGAATACAGACGGTAGCCAGGCAGTGGTCACTGTGGGTCTTGGGAAAGACCAAGTGCTGTTATGGCCTCAGGTCTGACAGAGCACAGTCCCAGTGGTGGTGGCCACAGGAGTGCTTGTGTCATCCCTCCCCCAGCTGCAGGCAGCTCAAGGCAGAGATAGAAAATCTTTTCTTTTGTGGGAAAGTAAGGGAAGAGAACTTGAGTCCCTGCCTAGCAATCCAGGGAATTCTCCTGAATATTACCCAAGACCACCAAGGTGGTACCTCTATGAGTCTGCAAGAGCCACAGCATTACTGGGTTTGGGGTGTCCCCCAAAGCAAATATAGCTGCAATAACCAAATATTTAGATCATAATACCCAAGTTCCTTGAAATATCTGAAAAGGTTTCCCAAGAAGGATGGGTAGAAATAAGCCCTGACTGAGAAGAGTATAATAAATACCTAACTCTTCAATGCCCAGACACTCATGAATGTCCATAAGCATCAGGATCATCCAGAATAACATGACCTGACTAAATGAACTAAATAAGGCACTAGTGACCAACCTTGGAGAGACAGAGATATGTGACCTTTCAGGCAGATAATTCAAAATAACTGTTTTAAGGAAGCTTAACAAAATCCAATATAATGCAGATAAGGAATTTAGAATCCTATCAGATAAATTTAACAAAGGGATTGAAATAATTATAAAGAATCAAGCAGAAATTCTGGAGTTGAAAAATGCAATTCATATACTGAAGAATTCACCAGAGTCTCTCTGTCTCTCTCTCCCTTATTGGAGATGGGTCTTACTCTGTCACTCAGGCTGGAATGCAGTGGCACAATCATAGCTCATTCCAGCCTCGACCTCCTGGGATCAAGCAATCCTCCCACCTCAGCCTTCCAAGTAGCTGGGAACACAGGCACATGCCACCATGCCAAGCTAATTTTTAAATATTTTTTGTAGTGATGGTGGTCTCCTCAAGTTGTCCAGGCTGGTCTCAAACTCCTGGGCTCAAGTGATCCTCCCACCATGGCCTCCCAAAGTGCTGAGATTACAAGCATGAGCCATTGTGCCTGGTCCACATCAGAGTCTCTTAACAGCAGACTAGATCAAGCAGAAGAAAAAATTAGTGAGCTTTAAGACAGGCTATTTGAAATACACAGTCATAGAAGACAAAAGAAAAAGAAATAGAAAAAGAATAAACAATGTCTACAGGATCTAGAAAATAGCCCTCAAAAGGGCAAATCTAAGTGCTATTGGCCTTAAAGAGGAGGTAGAGGGTGTAACAGAGAACTTCTCAAACCTAGAAAAAGATATTAATATTTAAGTACAAGAAGGTTATGGAATCCCAAGTAGATATAACCCAAACAAGACTAACTGAAGACACTTAATAATCAAACTCCCAAAGGTCAAGGATAAAGAAAGGATCTTAAAAGCAGCAAGAGAAAAGAAACAACAGAAAGAAGCTCCAATATGTCTGACTGCCGACTTCTTAGTGGAAACCTGAAAACAGGACCGGATAGAGTGCCATGACATACATAAAGTGCTGAAGGAAAATAACTTTTATCCTAGAGTAGTATATTCAGCAAAAATATCCTTCAAACATGGAGGAGAAATAAAGATTTTCCCAGAGAAAGAAAAGCAGGGATTTTATCACACCAGACCTATTCTACAAGGAATGCTAAAGGGAGATATTCAATCTTAAAGAAAAGGATGTTAATGAGCAATAAGAAATCATCTGAAGGTACAAAATTCACTGGTAATAGCAAGTGAACAGAAAAACACAGACCATTATAATACTGTAGTTATGATGTGTAAACTACTCATATTTCGATTAGAAAGACTAAGCAATGAACCTATCAAAAATAATAATGAAAACAACTTTTCAAGACATAGACAGTATAATAAGTTACAAATAGAAATGACAAAAAGCTAAAAAGTGGGAAGATTAAGTTAAAGTATAGGGTTTTTATTAGTTTTCTTTTTGCTTGTTTATTAGTTGGTTTATGTAATCAGTGTTAACCTGTCATCAGTTTAAAATAATGGGTTACAAGATAGTATTTGCAAGCCTCATGGTAACCTCAAATAAAAAACATACAAAATATACACAAAATATAAAAAGCAAGAAATTAAAACATACCATGAGAAATTCATCTTCAGTAAAAAGAAGACAGAAAGGAAGGAAAGAAGGAAGAGAAGACTACAAAATAACCAGAAAACAAATAATAAAATGGCAGGAGTAAGTCTTTATTACAAATAATAACATTGACTGTAAATGGACTAAATTCTCCAATCAAAGGCACAGAGTGGCTGAATGGATGAAAGAACAAAGACCCAACACATCTGTTCCTTGGAAGAAACACACGTCACCTATAAAGACACACGTAGGCTGAAAATTATGAGATGAAAAAGATATTCCATGCCAATGGATACCAGAAAACAGCAGGAGTAGCTATATTTATATCAGACAAAATATATTTCAAGGAAAGAAAACTATAAAAAGAGACAAAGAAAGTCATTATATAATCATAAAGGGATCAAATACAGCAATGGGGTATAATAAATGAATATATATGCACCCAACACTGCAACACCCAGATATAAAGCAAATATTATTAGAGCTAAAGAGAGATAGTTCCCAATACAGTAATAGCTGAAGACTTCAACTGCCCACTTTCAGCACTGGAGAAATCATCTGGACGGAAAATCAATAAAGAAACATTGGACTTAATCTGCTCCATACACCAAATGGATGTAATAGATATTTAAAGACATTTCATCTGCTGGCTGCAGAATACGCATTCTTCTCCTTGGCACATGGATCATTTTTAAGGATCGACCATACGTTAGGCCACAAGACAAGTCTTAAAAAGATTGAAATCATATCAAGTATCTTTTTTGACCACAATGGAATAATACTAGAAATCAATAACAAGAGGAATTTTGAAAACAATACAAAAACATGGAAATTAAACAACATGCTTCTGAATGAGTAGTGGGTCAATGAAGAAATTAAGAAGGGAATTAAAAAATTTATTGAAACAAACGAATATGGAAATACCACATACTGAATTCTATGGGTTACAGCAAAAGCAGTAGTAAGAGGAAAGTTTATAGCTGTAAGTCCTTACATCAAAAAAGTAGAAAAACTTCAAATAAACAACCTAATGTTGCATCTTAAAGAACTAAAAAAGCAAGCTCAAACTCACAATTAGTAGAAGAAAAGAGATAATAAAGATCAGAGCAGAAATAAATGAAATTGAAATAAAAAATACAAAAGATCGATGAAATGAAAAGTTGACTTTGGGAAGATAAACAAAACCAACAAAGCTGTGGCCTAACTAAGATAAAAGAGAGAAGGCCCAAATAAATAAAATCAGGAATGAAAAAGAAGACATTAAAACTTACAATACAGAAATTCAAAGGATCATTAGTGGCCACTATGAGCAACTGTATGCCAATAAATTGGAAAACCTAGAAGAAATGGATAAATTCCTGGACACATGCAACCTAAAAAGACTGAGCCATGAAGAAATCCAAAACCTGAACAGACCAATAACAAGTAATGAGATTGAAGCCATTATAAATAGTCTCCCAGCACAGAAAAGGCTGGGACACAATGGCTTCACTGCTGGGCTTGACCAAATATTTAAAGAAGAACTAATACCAATCCTACTTAAACTATTCAAAAAGTAGAGGAGGAGGGAATACTTCCAATCTCATTGTATGAGGCCAGTATTATCCTGATATCAAAACCAGACAAGACACATAAAAAACAAACAAACAAACAAACAAACAAACAAAATACAAGTCAATATCCCTGATGAATATGGAGGCAAAAATCCTCAACAAAATACCAGCAAACCAAATTCAACAACTCGTTAAAAGATCATTCAACATTACCAAGTGAGATTTATCCCAGGGATATAAGGATGATTCAACATATGCAAATAAATTGATTTGATCCATTAATCATCAATAGAATGAAGGGCAAACATCATATAATCATTTCAGTTGATGCTGAAAAAGTCACTGATAAAATGCAACATTCCTTAATGATAAAAACTCTCAAAAAACTGTGTATGGAAGCAACAAACCTCAACACAATAAAAGCCATATATAACAGACCCACAGCTAGCATCATACTGAATGGAGAAAAAGCTGAAATCCTTTCCTCTAAGATCTGGAGCAAGAGAAGAGTGCCCATTTTCATCACTGTTATTCAACATAGTACTGAAAGTCCTAGCTAAAGCAATCAGAAAAAAGAAGGAAATAAGGAGCATCCAAATTCTAAAGGAAGAAATCTAATTATCTTTCTATGCAAATGCTACGATTTTATATTTGGAAAAACCCAGAAATTTTGCCAAAAAACTATTAGAAGTGATAAACAAATTCAGTAAAGTTGTAGGATACAAAACCAACCAACAAAAATCAGTAGCAACCCCTGCCTTTTTTTGTTTTCCATTTGCTTGGTAGATCTTCCTCCATCCTTTTATTTTGAGCCTATGTGTGTCTCTACACGTGAGATGGGTTTCCTGAATACAGCAAACTGATGGGTCTTGACTCTTTATGCAATTTGCAATTTGCTGGTCTGTGTCTTTTAATTGGAGCATTTAGTCCATTTACATTTAAAGTTAATATTGTTATGTGTGAATTTGTTCCTGTCATTATGATGTTAGCTGGTTATTTTGCACATTAGTTGATGCAGTTTCTTCCTAGTCTCGATGGTCTTTACATTTTGGCATGACTTTGCAGCGGCTGATACCGGTTGTTCCTTTCCATGTTTAGCGCTTCCTTCAGGAGCTCTTTTAGGGCAGGCCTGGTGGTGACAATATCTCTCAGCATTTGCTTGTCTGTAAAGGATTTTATTTCTCCTTCACTTATGAAGCTTAGTTTGGCTGGATATGAAATTCTGAGTTGAAAATTCTTTTCTTTAAGAATGTTGAATATTGGCCCCCATTCTCTTCTGGCTTGTAGAGTTTCTGCCAACAGATCCGCTGTTAGTCTGATGGGCTTCCCTTTGTGGGTAACCCGACCTTTCTCTCTGGCTGCCCTTAACATTTTTTCCTTCATTTCAACTTTGGTGAATCTGACAATTATGTGTCTTGGAGTTGCTCTTCTCGAGGAGTATCTTTGTGGTGTTCTCTGTATTTCCTGAGTTTGAATGTTGGCCTGCCTTGCTAGATTGGGGAAGTTCTCCTGGATAATATCCTGCAGAGTGTTTTCCAACTTGGTTCAATTCTCCCCGTCACTTTCAGGTACACCAATCAGATGTAGATTTGGTCTTTTCACATAGTCCCATATTTCTTGGAGGCTTTGTTCATTTCTTTTTACTCTTTTTTCGCTAAACTTCCCTTCTCACTTCATTTCATTCATTTCATCTTCCATCACTGATACCCTTTCTTCCAGTTGATTGCATCAACTCCTGAGGCTTCTGCATTCTTCACGTAGTTCTCGAGCCTTGGCTTTCAGATCCATCACCTCCTTAAAGCACTTCTCTGATAAAACGTACTTTAAACCAACAAAGATCAAAAGAGACAAGGCCATTACATAATGGTAAAGGGATCAATTCAACAAGAAGAGCTAACTATCCTAAATATATATGCACCCAATACAGGAGCACCCAGATTCATAAAGCAAGTCCTGAGTGACCTACAAAGACACTTAGACTCCCACACAATAATAATGGGAGACTTTAACACCCCACTGTCAACATTAGACAGATCAACGAGACAGAAAGTTAACAACGATACCCAGGAATTGAACTGAGCTCTGCACCAAGCAGACCTAATAGACATCTACAGAGCTCTCCACCCCAAATCAACAGAATATACATTTTTTTCAGCACCACACCACACCTATTCCAAAATTGACCACATACGTGGAAGTAAAGCTCTCCTCAGCAAATGTAAAAGAACAGAAATTATAGCAAACTGTCTCTCAGACCACAGTGCAATCAAACTAGGACTCAGGATTAACAAACTCATTCAAAACCACTCAACTACATGGAAACTGAACAACCTGCTCCTGAATGACTACTGGGGACATAACGAAATGAAGGCAGAAATAAAGATGTTCTTTGAAATGAACAAGAACAAAGACACAACATACCAGAATCTCTGGGACACATTCAAAGCAGTGTGTAGAGGGAAATTTATAGCACTAAATGCCCACAAGAGAAAGCAGGAAAGATCCAAAATTGACACCCTAACATCACAATTAAAAGAACTAGAAAAGCAAGAGCAAACACACTCAAAAGCTAGCAGAAGGCAAGAAATAACTAAAATCAGAGCAGAACTGAAGGAAATAGAGACACAAAAGATGCTTCAAAAAATTAATGAATCCAGGAGCTGGTTTTTTGAAAGGATCAACAACCAGAAAGAGTCAAGGACCAGATGGATTCACGGCCAAATTCTACCAGAGGTACAAGGAGGAACTGGTACCATTCCTTCTGAAACTATTCCAATCAATAGAAAAAGAGAGAATCCTCCCTAACTCATTTTATGAGGCCAGCATCATCCTGATACCAAAGTCGGGCAGAGACATAACCAAAAAAGAGAATTTTAGACCAATATCCGTGATGAACATTGATGCAAAAATTATCAGTAAAATACTGGCAAACCGGCTGGGCGCGGTGGCTAACGCCTGTAATCCCAGCACTTTGGGAGGCCGAGGCAGGCGGATCACGAGGTCAGGAGATCGAGACCATCCTGGCTAATATGGTGAAACCCGGTCTCTACTAAAAACACAAAAAATTAGTCGGGCGTGGTAGCGGGCGCCTGTAGTCCCAGCTACTCGGGAGGCTGAGGCAGGAGAATGGCGTGAACCCAGGAGGCGGAGCTTGCAGTGAGCCGAGATCGCGCCACTGCACTCCAGCCTGGGCGACAGAGCGAGACTCCGTCTCAAAAAAAAAAAAAAAAAAAAATACTGGCAAACGGAATCCAGCAGCACATCACAAAGCTTATCCACCGAGATCAAGTGGGCTTCATCCCTGGATGGAAGGCTGGTTCAATATATGCAAATCAATAAATGTAATCCAGCATATAAACAGAACCAAATACAAAATCCATATGATTATCTCAATAGATGCAGAAAAGACCTTTGACAAAGTTCAGCAACCCTTCATGCTAAAAACTCTCAATAAGTTAGGTATTGATGGGACATATCTCAAAATAATAAGAGCTATATATGACAAACCCACAGCTAATATCATACTGAATGGGCAAAAACTGGAAGCATTCCCTTTGAAAACTGACACAAGACAGGGATGCCCTCTCTCACCACTCCTATTCAACATAGTGTTGGAAGTTCTGGCCAGGGCAATCAGGCAGGAGAAGGAAATAAAGGGCTTTCAATTAGGAAAAGAGGAAGTCAAATTGTCCCTGTTTGCAGATGACATGATTGTATATCTAGAAACCCCATTGTCTCAGCCCAAAATCTCCTTAAGCTGATAAGCAACTTCAGCAAAGTCTCAGGATACAAAATCAATGTACAAAAATCACAAGCATTCTTATACACCAATAACAGACAAACAGAGAGCCAAATCATGAGTGAACTCCCATTCACAATTGCTTCAAAGGGAATAAAATACCTAGGAATCCAACTTACAAGGGATGTGAAGGACCTCTTCAAGGAGAACTATAAACCACTGCTCAAGGAAATAAAAGAGGATACAAACAAATGGAAGAACATTCCATGCTCATGGGTAGGAAGAATCAATATAGTTAAAATGGCCATACTACCCAAGGAAATTTATAGATTCAATGCCATCCCCATCAAGCCACCAATGACTTTCTTCACAGAATTGGAAAAAAAGTACTTTAAAGTTCATATGGAACCAAAAAAGAGCCTGCATCTCCAAGTCAATCGTAAGCCAAAAGAACAAAGCTGGTGTCATCACGCTACCTGATTTCAAACTATACTACAAGGCTACAGTAATCAAAACAGCATGGTACTGGTACCAAAACAGAGATATAGACCAATGGAACAGAACAGAGCCCTCAGAAATAATGCTGCATATCTACAACTATCTGATCTTTGACAAACCTGACAAAAACAAGCAATGGGGAACGGATTCCCTATTTAATAAATGGTGCTGGGAAAACTGGCTAGCCATATGTAGAAAGCTGAAACTGGATCCCTTCCTTACACCTTATATAAAAATTAATTCAAGATGGATTAAAGACTTACATGTTAGACCTAAAACCATAAAAACCCTAGAAGAAAACCTAGGCATTACTATTCAGGACATAGGCATGGGCAAGGACTTCATGTCTAAAATACCAAAAGAAATGGCAACAAAAGCCAAAATTGACAAATGGGATCTAATTAAACTAAAGAGCTTCTGCACAGCAAAAGAAACTACCATCAGAGTGAACAGGCAACCTACAAAATGGGAGAAAATTTTCGCAACCTACTCATCGGACAAAGGGCTAATATCCAGAATCTACAATGAACTCAGACAAATTTACAAGAGAAAAACAAACAACCCCATCAAAAAGTGGGTGAAGGACATGAACAGACACTTCTCAAAAGAAGACATTTATGCAGCCAAAAAACACATTAAAAAATGCTCACTGAAGTAGTTCTCCCAGCACGCAGCTGGATTTCTGAGAATGGGTAGACTGCCTCCTCAAGTGGGTCCCTGACCCCTGACCCCTGAGCAGCCTAACTGGGAGGCACCCCCCAGCAGGGGCAGACTGACACCTCACACGGCAGGGTACTCCAACAGACCTGCAGCTGAGGGTCCTGTCTGTTAGAAGGAAAACTAACAAACAGGAAGAACATCCACACCAAAAACCTATCTGTACATCACCATCATCAAAGACCAAAAGTAGATAAAACCACAAAGATGGGGAAAAAACAGAGCAGAAAAACTGGAAACTCTAAAAAGCAGAGTGCCTCTCCTCCTCCAAAGGAACACAGTTCCTCACCAGCAACGGAACAAAGCTGGATGGAGAATGACTTTGACGAGCTGAGAGAAGAAGGCTTCAGATGATCAAATTACTCCGAGCTACGGGAGGACATTCAAACCAAAGGCAAAGAAGTTGAAAACTTTGAAAAAAATTTAGAAGAATGTATAACTAGAATAACCAATACAGAGAAGTGCTTAAAGGAGCTGATGGAGCTGAAAACCAAGGCTCTAGAACTACGTGAAGAATGCAGAAGCCTCAGGAGTTGATGCAATCAACTGGAAGAAAGGGTATCAGTGATGGAAGATGAAATGAATGAAATGAAGTGAGAAGGGAAGTTTAGCGAAAAAAGAATAAAAAGAAATGAGCAAAGCCTCCAAGAAATATGGGACTATGTGAAAAGACCAAATCTACATCTGATTGGTGTACCTGAAAGTGACGGTGGGAATGGAACCAAGTTGGAAAACACTCTGCAGGATATTATCAGGAGAACTTCCCCAATCTAGCAAGGCAGGCCAACATTCAGATTCAGGAAATACAAAGAACACCACAAAGATACTCCTCGAGAAGAGCAACTCCAAGACACATAATTGTCAGATTCACCAAAGTTGAAATGAAGGAAAAAATGTTAAGGGCAGTCAGAGAGAAAGGTCGGGTTACCCTCAAAGGGAAGCCCATCAGACTAACAGCAGATCTGTTGGCAGAAACTCTACAAGCCAGAAGGGAGTGGGGGCCAATATTCAACATTCTTAAAGAAAAGAATTTTCAACCCAGAATTTCATATCCAGCCAAACTAAGCTTCGTAAGTGAAGGAGAAATAAAAAACTTTACAGACAAGCAAATGCTGAGAGATTTTGTCACCACCAGGCCTGCCCTAAAAGAGCTCCTGAAGGAAGCACTAAACAAGGAAAGGAACAACCGGTACCAGCAGCTGCAAAATCATGCCAAAATGTAAAGACCATCGAGAGTAGGAAGAAACTGCATCAAATAATGAGCAAAATCACCAGCTAACATCATAATGACAGGATCAACTTCACACATAATAATATTAACTTTAAATGTAAATGGACTAAATGCTCCAGTTAAAAGACACAGACTGGCAAATTGGATAAAGAGTCAAGTCCCATCAGTGTGTTGTATTCAGGAAACCCATCTCACGTGAAGAGACACACATAGGCTCAAAATAAAAGGATGGAGGAAGAACTACCAAGCTAATGGAAAACAAAAAAAGGCAGGGGTTGCAATCCTAGTCTCTGATAAAACAGATTTTAAACCAACAAAGATCAAAAGCGACAAAGAAGGCCATTACATAATGGTAAAGGGATCAATTCAACAAGAAGAGGTAACTATCCTAAATATATATGCACCCAATACAGGAGCACCCTGATTCATAAAGCAAGTCCTGAGTGACTTACAAAGACACTTAGACTCACACACATTAATAATGGGAGACTTTAACACACCACTGTCAACATTAGACAGATCAACGAGACAGAAAGTTAACAACGATACCCAGGAATTGAACTGAGCTCTGCACCAAGCGGACCTAATAGACATCTACAGAACTCTCCACCCCAAATCAACAGAATATACATTTTTTTCAGCACCACACCACACCTATTCCAAAATTGACCACATGGTTGGAAATAAAGCTCTCCTCAGCAAATGTAAAAGAACAGAAATTATAACAAACTGTCTCTCAGACCACAGTGCAATCAAACTAGAACTCTGGATTAAGAAACTCACTCAAAACTGCACAACTACATGGAAACTGAACAACCTGCTCCTGAATGACTACTGGGGACATAACGAAATGAAGGCAGAAATAAAGATGTTCTTTGAAATGAATGAGAACAAAGACACAACATACCAGAATCTCTGGGACACATTCAAAGCAGTGTGTAGAGGGAAATTTATAGCACTAAATGCCCACAAGAGAAAGCAGGAAAGATCCAAAATTGGCACCCTAACATCACAATTAAAAGAACTAGAAAAGCAAGAGCAAAACATTCAAAAGCTAGCAGAAGGCAAGAAATAACTAAAATCAGAGCAGAACTGAAGGAAATAGAGACACAAAAAATGCTTCAAAAAATTAATGAATCCAGGAGCTGGTTTTTTGAAAGGATCAACAAAATTGATAGACCACTAGCAAGACTAATAAAGAAAAAAAGAGAGAAGAATCAAATAGATGCAATAAAAAATGATAAAGGGGATATCACCACCAATCCCACAGAAATACAAACTACCATCAGAGAATACTACAAACACCTCTACACAAATAAACTAGAAAGTCTAGAACAAATGGATAAATTCCTCTACAGATACACCCTCCCAAGACTAAACCAGGAAGCAGTTGAATCTCTGAATCACCAATAACAGGATCTGAAGTTGTGGCAATAATCAATAGCTTACCAACAAAAAGAGTCCAGGACCAGATGGATGCACAGCCAAATTCTACCAGAGGTACAAGGAGGAACTGGTACCATTCCTTCTGAAACTATTCCAATCAATAGAAAAAGAGAGAATCCTCCCTAACTCATTTTATGAGGCCAGCATCATCCTGATACCAAAGTCGGGCAGAGACACAACCAAAAAAGAGAATTTTAGACCAATATCCGTGATGAACATTGATGCAAAAATTGTCAATAAAATACAGGCAAACCGAATCCAGCAGCACATCACAAAGCTTATCCACCGTGATCAAGTGGGCTTCATCCCTGGATGGAAGTCTGGTTCAATATATGCAAATCAATAAATGTAATCCAGCATATAAACAGAACCAAAGACAAAAACCACATGATTATCTCAATAATGCCGAAAAGGCCTTTGACAAAATTCAACAACCCTTCATGCTAAAAACTCTCAATAAATTAGGTATTGATGGGACGTATTTCAAAATAATAAGAGCTATCTATGACAAACCCACAACCAATATCATACTGAATGGGCAAAAACTGGAAGCATTCCCTTTGAAAACTGGCACAAGACAGGGATGCCCTCTCTCACCACTCCTATTCAACATAGTGTTGGAAGTGCTGGCCAGGGCAATAAGGCAGGAGAAGGAAATAAACGGTATTCAATTAGGAAAAGAGGAAGTCAAATTGTCCCTGTTTGCAGATGACATGATTGTATATCTAGAAAACCCCATTGTCTCAGCCCAAAATCTCCTTAAGCTGATAAGCAACTTCAGCAAAGTCTCAGGATACAAAATCAATGTACAAAAATCACAAGCATTCTTATACACCAATAACAGACAAACAGAGAGCCAAATCATGAGTGAACTCCCATTCACAATTGCTTCAAAGAGAATAAAATACCTAGGAATCCAACTTACAAGGGATGTGAAGGACCTCTTCAAGGAGAACTACAAACCACTGCTCAAGGAAATAAAAGAGGATACAAACAAATGGAAGAACATTCCATGCTCATGGGTAGGAAGAATCAATATTGTAAAAATGGCCATACTGCCCAGGGTAATTTACAGATTCAATGCCATCCCCATGAAGCTACCAATGACTTTCTTCACAGAATTGGAAAAAACTACTTTAAAGTTCATATGGAACCAAAAAAGAGCCCACAACGCCAAGTCAATCGTAAGCCAAAAGAACAAAGCTGGAGGCATCACACTACCTGACTTCAAACTATACTACAAGGCTACAGTAACCCAAACAGCATGGTACTGGTACCAAAACAGAGATATAGACCAATGGAACAGAACAGAGCCCTCAGAAATAATGCTGCATATCTACAACTATCTGATCTTTGACAAACCTGAGAAAAACAAGCAATGGGGAAAGGATTCCCTATTTAATAAATGGTGCTGGGAAAACTGGCTAGGCATATGTAGAAAGCCGAAACTGGATGCCTTCCTTACACCTTATACAAAAATCAATTCAAGATGGATTAAAGACTTAAATATTAGACCTAAAACCATAAAAACCCTAGAAGAAAACCTAGGCATTACTATTCAGGACATAGGCATGGGCAAGGACTTCATGTCTAAAACACCAAAAGCAATGGCAACAAAAGCCAAAATTGACAAATGGGATCTAATTAAACTAAAGAACTTCTGCACAGCAAAAGAAACTACCATCAGAGTGAACAGGCAACCTACAAAATGGGAGAAAATTTTCGCAACCTACTCACCTGACGAAGGGCTAATATCCAGAATCTACAATGAACTCAAACAAATTTACAAGAAAAAAACAAACAACCCCATCAAAAAGTGGGCAAAGGACATGAGCAGACACTTCTCAAAAGAAGACATTTATGCAGCCAAAAAACACATGAGAAAATACTCACTATCACTGGCCATCAGAGAAATGCAAATCCAAACCACAATGAGATATCATCTCACACCAGTTAGAATGGCGATCATTAAAAAGTCAGGAAACAACAGGTGCTGGAGAGGATGTGGAGAAATAGGAACACTTTTACACTGTTGGTGGGACTGTAAAGTAGTTCAACCATAGTGGAAGTCAGCGTGGCGATTCCTCAGGGATCTGGAACTAGAAATACCATTTGACCCAGCCATCCCATTACTGGGTATATAACCAAAGGACTATAAATCATGCTGCTATAAAGACACATGCACACGTATGTTTATTGCGGCACTATTCACAAGAGCAAAGACTTGGAACCAACCCAAATGTCCAACAATGATAGACTGGATTAAGAAAATGTGGCACATATACACCATGGAATACTATGCAGCCATAAAAAATGATGAGTTCTTGTCCTTTGTAGGGACATGGATGAAATTGGAAATCATCATTCTCAGTAAATTATCTCAAGGACAAAAAAGCCAAACACTGCATGTTCTCACTCACAGGTGGGAATTGAACAATGAGAACACATGGACACAGGAAGGGGAACATCACACACTGGGGACTGTTGTGGGGTGGGGGGAGGGGGGAGGGATAGCATTAGGAGATATACCTAATGCTAAATGACTAGTTAATGGGTGCAGCACACCAGCATGGCACATGTATACATATGTAACTAACCTGCACATTGTGCACATGTACCCTAAAACTTAAAGTATAATAATAATAAAAAAATCAGTAGCATTTTATATGCCAAAAGAAAACAATTGGAAATATAAACCAAGAAGGTGATCTCATTTACAATAGCTAAAAAATTCCTAAAAATAGCTAGGAATTAAATTAACCAAACAAGTGAAAGATCTCTACAATGAAAACTATAAAATATTGATGGAAGAAATTGAAGTAGACACACACACAAAGAAGATATTCCGTGTTCAGGAATGGAAGAATCAATACCATTAAGACATCTATACTACCCAAAGTAACCTACAGATTCAAAGCCATCTCTATCAAAATACCAATGACATTCTTCACAGAAATAGAAAAAATAGTACTAAAATTTATATGATACCATAGAAGATGCAGAAAAGCCAAAGCTATCTTTAGCAAAAAGCACAAAACTAGAGGAATCACATTACCTGACTTCAAATTATGCTACAGAGCTATAGTAAACAAAATAGCATGGTAATGGCCTAAAAACAGACACATAGATCAATGGAACAGAATGGAGAACCCAGATGTAAATTCATAGATCTACAGTGAATGCATTTTTGACAAAGGTACCAAAAACATACATTGAGGAAAGCACAGTCCTTTTAGTAAATGGTGCTGGGAAAACTGGATATCCACATACAAAATAATGAAACTAGACCTGTATCTCTCACCATACACATGGATTAAATGAAAATGGATTGAAGAATTAAATGTAAGACCTCAAACTATGGAACTACTACAGGAAAACACTGGGGAAACTCCCTAGGACATTGGACTGGGTAAAGATTTCTTGAGAAAAATACCTCCAAAACATAGGCAACCAAAGCAAAAATGGACAAGTGGGATCATGCCAAGTTAAAAAGCTGCAAAGCAAAGAAACAACAAAGTGAAGAGACAACCCAGAGAATAAGAGAAAATATTTGCAAACTATCTACCTGACAAGGGATTAATAACCAGAATATATAAGGAACTCGAACTACTCAACAGGAAAAAATATAATAATCCCATTAAAAATGGGTAAAATATCTGAATACACATTTCTCAAAAGAAGGCATACACATGGCAAACAGGTATATGAAAAAGTTCTCATCATCATTGATCTTCAGAGAAATGCAAATCAAAACTGCAATAAGATATCATCTTACCCCAGCTAGAGAGGCTTTTATATAAGAGACAGGCAATAACAAATGCTGGCAAGAATGTAGAGAAAAGGGGACCTTCATACACTGTTGGAGGGAATGTAAATTAGTACAACCACTATGGAGAACAGTTTGGAGGCTCCTCAAATAACCAAAAACAGAACTACCATATGATTCAGCAATCTCATTGCTAGGTATATACCCAAAAGAAAGGAAATCAGTATATTGAAGAGATATCTGCACTCCCATTTTTATTGTAGCACTATTCACAATAGCCAAGATTTGGAAGCAGTCTAAGTGTCCATCAACAGATGAATGGATAAAAAAATGTGGTACATATACATAATGGAGTACCATTCAGCCATAACAAATGAGATCTTGTCACTTGCAACAACATGGATGGAACTGGAGGGCATTATGTTAAGTGAAATTAGCCAGGCACAAAAAGACAAACATTGTATGTTCTTACTTATTTTGGGAGCTAAAAAGGTAAAACAATTAAGCTTATGGAGGTGGACAGTAGATTGATGGTTACTAGAGGCTGGAAATGGTAGTGGGGTTGGGGGAAAGTAGAGATGGTTTTGTACCCACTAACGTGGGTACAAAAATAGATAGACTGAATAAGAACTAGTATTTGATAGCACAACAGGGTGACTACAGCCAACAATAATTTATTGCACATTTAAAAATAAAAGAGTATAACTGGATCGTTTGTAACACAAAGAAAGCATAAATGCTTGAGGTATTGGATACTCCATTTACTCTCAGGTGATTATTACACATTGTATGCCTGTATTAAAATACCTCATGTGCCCCATAAACATGTATACCTACTATATAACAAAACACAGAAAAAAAGGAAAAAATTGCATAATTGTAGTAATAGGGTAGTATTATTTTAGGCGATAGATCTTCAAATTCTTTGCTTAAATAAGTAATCTAGCAGTATCAAGGGTTTTAGTTATTGTTTCTGCAATCGTGAAAAAGGGGAAAAATATAATATTCCTTTTGGGCTTAAAGAAAAAAATCAGAATTGATTATATATATTAGAAAACAGAGATGTTAAACATAAATATTATGGCAACAATTATTAAAAAGAAAACGGTATGGAATTACAAACATTTTTGAAAGCTAAAGGTTATTTTCATGGGCCTTAGCAAGATCCTTTGAAGTCTAGATGTCTGTAAGACACTTCTGTTTTAAAAAAAATTTTGCAAGCCTAGCTTCCAAAAATGGAGAAGAATTTGGAAAGGGAGCATGTCCCATGTTATAGGCTGAATTGTGTCCCATGATGATTCCATTGTTGGAGCCCTAACTCCCAGTTCCTCCGAATGTGACTACATTTGGAAACAGAATCTTTAAAGAGATAAAGACCAGATATAGTCTCATAGACAGAGGGAAGACCATGTGAGGGTGGAGCAAGAAGAGGGCCACCTGCAAGCAAAGGAGGCAGGCCTCACAAGAAACCAATTTCTGTTGTTTAACATACCCAGTCTGTGATTTTTTAAATGACGGTCCTGTAAAGGAATACATCCACTGTTGGCAAATTTTTCGTCTAGGAGAGGATTAGTCGTTAAGCAAGAGAGCAAACACGCATATAACAGGCATTGCAAGATAAGTAAACATTTACGCAGCATTTTCAGAACATATTGGGAAAATAAAAGTCTTCCTAGCATAATATTTGTAAAGAATCCTCTTAAGGAGAACGTTGAGCAATCACATAGCAAAGCGTGTCTTCACCTACTTTCTGTATGATAATAAGGGCCCTGACAAACAAAAAAGCAACATTAATTACAACTGATACAAGAGTACCCCTGGCATCTCCCAAGTGTGTTACCTGTTATCCTTTAGTTATTGCTAGAACTGGTGAGAACTACTAAGCATGGCTAAAAAGATGTTGTCTGATTGCCCAAGAATTCTCATCAGCTTCTCACTGAGGAGTTAGGAGAAGTTGATACCTGAATGAGGTGTCATATGTGGTGCTCATTATGTCCAGGCAGTTTTAATCCTTTTTTATACCTTCATACATTCCTGAATTAAAAAATCACTTGAGATATTCTCACGAATATATGGTCTCACTGTCTAGGTCCTGCCTGATTATTGCAGACAAAAGTCTTGTGCTCAGAGTGAGCAAAGCCCTGCAAACAGTGAAAATATGGAGAAGAAAGATTTAATCAGGTTCATTCATTTCCCTATACTTTCTCTCATGAGAGAATTATCACACTCTATGACTGATTTACAGGTTTCTTTCTGTAGAGTTTGAGCTTTTATCTGTCTACTCTTTGTAATCTAAGTGTTTAGCATAACATTTGATATTTGTAGATGATTGTTTATAACTGAAATATAATAACTGAAATATAATAAAAAGGAACTTTGCTTTCTATTGTCTTATATTCTGAGTTACCTACATCTTTAAGTTTTTTTCTTCACTATGAAAAATAAAGATTATTTTAAAAACTCATTAATTCTGCTTTGGTGCTTTTGCCTTTTCTGAATCTAAACATTCATGTCTTTCATTATTTCTGGAAAATTTTCAGCCATGCTTTCTTTAAATATTTCCTCTTCCAATTGTGTGTTTTGTCTTTTAATGAAATTCCTATTGGGCTCATATTGGATTTCATACTAATTTTCATATATCTTAACTTCTTTCGTATTCAACACTTCTTTATCTCTATATTGCATTAGAGGAAATTCTTCAGCTCTCCCAATTTAGAAGTCTTTTTAAATTGCTTTCTGTCTTTGTTGTTTAATCTACTCATTGAGTTTTTATAGTAATTAGCGTTTATATTTCTAGAAGTTTAATTTGCTTTAAAATATGTTTGATATTTTTTGATAATGTCTTTTCAAACCTTTTGACTTTAAGGTTTTAAAATATAAATTCCTCTATATGTGATATCTTAGGGAAATGAAACTATTTATTCTGTCTGCCAACTTTCCTTCATCATGGAATCTTTCTCCCTGTGCTAAGTTTGGATGGTGACCTCATCTTAGGAAAGGCTTTTTGTGAAATATCCTTTGCAGCTTGTATTGAGGGTGGTTCTCTTGAGATAACTTTGCTTTAAATTCCACCAGGTGGCACACCTGGAATTACATTTGTTTTGTTTTGTTTTGTTTTGTTTTGAGACAGAGACTTGCTCTGTCGCCCAGACTGGAGTGCAGAGGCGCGATCTTGGCTCACAGCAACCTCCGCCTCCTGGGCCCAAGAGATTCTCGTGCCTAGGCCTCCTGAGTAGCTGAGATTACAGTTGTGCGCAACCACGCCTGGCTAATTTTTGTCTTTTTAGTAGTGACAAAGTTTCGCCATGTTGGCCAGGCTGGTCTGAAACTCCTGAACTCAGGTGATCCGCCCGCCTAGGCCTCTCAAAATGCTGGGATTATAGGTGTGAGCCACTGTGCACAGCATGGAATTACTTTTAAAATTAATTTCTTAGTTTGTGAATTTCAGGCTCATGCAAGTAGATACTTTTGAACTTCAAACTCAGACCTGTGATTAGCAATTCTCAGAAGGAGAAAAACCAAAAAACAATCCAATCCATATAATTGGATGGATTTTTTTTCTACTCTATTTGTCCATTCTATCACTGAAGTGAGGATATAGCAGAAGCCTCAGTTGCAAGTCTTATTACCTATTTTTTTTTTTTTAAATCCTAAGGCCTTGTTTCCTGATCCAAGTGACTAACAGTAGCCAAACTCCTAGGGATCTATACAAGACAATGCTTAATATGTCCAGGTGTGGATCCTGTTTGCCTTTCTGGGTTTCCATTTCTTTGCCCCCTAGAGAGCTTTCTTTATTTCATTGTAAATGCAGCTATGCATTTAAAAATAATTTTTAAAAATCTTGCATTTCTGGGTGTTTTGTGTTAGTATGTCTTTGCAGGTCATGTAGTGTGCTGTCTTTCCAGAAGCAGAATCCCTGGCTGTTTTATGTGTTACGCACAGAAATCCAAGGGTCATGTGACAAGGCAATGCTTCAGGTTAGGAAAGTGAGTCCAGGAGGAGGGACTGAGGTTAGATTGAATGGATAGGAAGTATGAGAAATTGAAGAGGAGGCTCTGGGAGCTGAGATAAAGGCTAAGGGAGGATGACAGTGAAGACAGAGAAGAGAGAGAAAGGTGGAGGAAGAACACATGTATGGGAAGGAACAGGAGCACAGTAAGACACAAAGAATAAGCCATAGTGATATTAGAGACTATTCAGTTCTTTCAATCTAGTTATTTTACAGATAAAGAAACTGAGGCCAAAGTGTTAAGGATCTCTCCAATTCAACACCTCCAACAGGTGTCCCATGTGGGGGTTCATCTTGACTCAGTCTACAGCTCCTTTTACTGTAAGAGATGTGCGTGAGAGGCCAGCAGCACACAGGCAGATAAAGCGAGTCCTTCCAGAAGCCAGAATGGCAAGGAAAAACTTGAAGCAGAGTGAGAGGGAAAATGAGAAGCCCAGAAAAGGCATGTGGTTATGAGAGGCAGTGGTTTCTGTGGCCAGGAAATTGAGGTTTCTGTTAGTGAAGAGGAGGAAGTCAGATGAGATGAGACCATGTGGGGAGGGGAGCTTTCATATCTGGGTTCTGAGGAGAGCTTCAATGGGGAAGGAAGAATTTAGGAGCCATGTTTGCGTTTGGAGGAGCAACAGGTAAGTGCTGCTACAGTGAACAGGAACATGCTTTTGGCCTGAACACCAATGGTTCAAGAAAGTGGATCCTGGGGAAAGGTTTGGTGGCAAAGGGAAGAATATGGACTTGCCTAGGATAGCTGGGACACCTGTCTGATTGAGTTCTAATCAGGGTATATGTTATTCACACTAGTTTGCTTCTCTGGGGTTTCCTGTGTCCAGGGAGTACAAAATTATCAGTGATTAGTGATAGCCATCCCCTTCTCTCTTAATTATTTTCCTTTTCTCCAGTTCTGGTCACCTTCCTTACCTATTTTATCTCTTGATTTTTCCCTAGCATTCTGCTCTTTCTCAGCCCCCACCCCCAATTTCTCAGCACCCCCAGCCAGCTCCCAAGAAGCCCTGTTCCCTTCTGTTCCCTCCTTCAGATCCTGCCCTGTACCCATCATAGCTGAGTGAACACTCAGGAGTGGAGTTGGCTGGGAAAATTGCAGACCCACAGTAGGACTACAGCTCTCACCAGCTGCTGCCTGCGTCTCTGATAAAGATCAGCTCTGCCCACAGAAAGCTGGGGTGGAGATACTTGTGGCTTGGCTCCACTTCTCTTTCCAATCTGTGCCCAACTTCCTCTTCTCCCGCTTCTTCCTTCTTTAGCATCTTTTATTTCCCTGGTGTTTCTGATCAGCTCATAAAACTTTGGTCCCAGAACTCCATTTCTCAATTAGTTAATTCTCTTTCTTTTCCTTATCAAACCTAAGCTGACTCCTCTTTGCTTTTCTGACCCCATATTCAACGGTGTAGGCCACATAATTTGTGGCGTTGTGCAGAATAGAAATCTGGGGCCCTGTCTTTCTCCATTCAGGCTGCTACAACAGAATACCACAGACTGGGTGGCTTATAAACAACAGAAATTTATTTCTCACAGTTTCGGAGGCTGGGAAGTCCAAGATCAAGGAAGATTCAGTGTCTAGTGGAGGCCTGCTTTCTGGTACATAGAGTACACTTTCTGGATGTGTCCTTACATGGTGGAAGGGGTCAGGGGTCTCTCTTGGGTCTCTTATAAGGGAACTGATCACATTCATGAGGGCTCCAATCTCATAATCTAATCACCTCCCAAAGGCCCCACTTCCTAATAACATAACATTGGGGGTTAGAATTTCAACATATGAATTTTGGGAAGACACAAAGATTCAGAACATAGCAGGTCTGTATTCAAATAGGCAGGAGAAGAGTGCTTTTAAAGGTATTAAAATATAAAACTTTTTCATTCCTTCTGAAGTTTCTCTCTCTTTCTGTCTCAACCTGTTATGGTGTTTTGTTTTGTTATTCTTGTTTGTTTAATTTGCTAATGTTGTACCCCTTGGGCACAGGGATACTCACAGTGTGAGCACAGAGGCTCTTAGGTGCCTGGGGGCCGCACTCCATGACTCCGGCGCATGCAAGCTGCCCACTGGCTGCTGGGTTCCCCTTGCTGGGAAGAGGAAGTCAGTCTCTCCTTCCCACAGTGGCCACTCCAACCCTCCACAGATGGGTGACCACCATGAAATTGCAACCACTGTATGGAGATGCACTTGATTCTTGGATCAAGGGTGGGAAAGCATGTCGTCCTGATCTGTCTCAAAACACTCTGTGGTGCAGCCTGGGTGGGGATGGCTAAAGCCAACCTCTGTGCAGACACTGTGGGATGCATGCCCCCAAATCTTATTCTCCCTGTGTCCCTGGCAAAAGCAAGGGAATTGTGAAAGGTGATGGCAGAAGGGGCCACCTCTGCTGATGAGATCAGACGGCTGTATGGGCAGACAGTGGCAGGGTAGTGGTGGACAGGAGGGCAAGAATTGCCTGTGGCCCCAGACATTGGGGAGCAGATGGCAGAGAATCAGTGCTGGGGAGGTGAAGTGATGGGAGCCAAGACCACATGTCAGCAAAGAAGCCCTCACACAAGTTTTTTTTGGCTCATTTGACTTCATTTATAAAACACACATTAAGATAAAATTATGAAGAATTTAAGGATGATGATCATAGGGCATCAACTATGATGCTGCATTGGTTGCGTGCCCCATGAAGCAAGCCCGGGATATACAATACACCGATTAACTCACTATTTGGGGGATGATCCTGACTTTGTCTCTTTACAACCTTCGGAAAATTTTGCCTCTTTCAGACTTTCCATCCTACAACTCTGGTTAGCTCAGTCTTCCCCAACCATTTCTGCCATCTTCCACCTTGGTCTCAGTCATGCGGATGTCTTGTGCCTGATCAGACCAATGTTGGTCCTCTCTTCCTATCTCTCTCACCTTTTCATTCCCTGCTCTTTGCATTAACTTGGGAAACATTTGTGTGTGTATGCTAGCTTTAGTGCCCTCATTTTGTTACCTTGGCGTGAAGTCTGCCGTCCCTGCAGCTCTATTTCATTTGAATGAGGGAGAAGCCTCATAAAGTTTTAAAAGAGCTTTTTAAGGATTACAGTCCCTATATCTCTAAGGTTTTCCCAGGACCCATTCCACATGAGAAATCAGGATAAGCTTGCTAAACTTGTACAGCTGACCCTTGAATAACATGGGGGTTAGGAGTGATGACGGCCCCGTGCAGTCAAAAATCCATGTATAACTTTTGACTTTTCCAAATCTTAACTATGAATAGCCTACTATTGGCTGGAAGCCTTACTGCTAACATAAACAGTTGATGAACATATATTTTGTATGTTATATGTATTATATATGATATTCTTAAAGTAAGCAAGAGAAAAGAAAATATTTTAAAGAAAATCAGAAGGGAGAGAAAATATATCTGCTATTTATTAAGTGGATCATCACATGTTCGTCTTCATTGTCTTCATGTACAGTAGGCAGAAGAGGAGGAGGAAGAGGAGTTGCCTTGTCTTAGTGGTGGCAGAGTCAGAAGAAAATCCACGTGTGAGTAAATGCACACAGTTGAAACCCATGTTATTCAAGAGTGAACTGCAGTGTGAGGGTTTGAGTCAATCTAGTCTGGAGCTAACTGGGTTTGCTGTTTTGCTGTTGCTGCAATAGTCTTCAAGTTCCTCTACATTGCTCTGTTCCTAGGGTGGGGCTGGTTTGCCAGAAGGTTTTGTTAATGTCTCCACTCTCAGGTTTTGGTGTTTCCTTTGTGAAATATCTCTAGAGGACCTACCTCCATGCTTTCCATTCTTCTAGCTGCAGACTCGTCTTGTAATTGATATTTATGATACTGCTTGGGAGAAGGAGTAAGAGCACTGTCTTTTGTTCTGGTGCAGTCTCATTCTTAGGCAGGTCAGTTGTTTTTGAATTTTTTGAAGTTTTGTCATGTAAGTGTTCCTGCCTTTCTTCCAGCAGTTTGGGACCTCTAATAGTCTGGAACCAGGATGTTTTCTCGTTCTTTCCCATTGTTTTTCTTCTCCTCAGCTGCAGTGGGTTTTCACATATGCCCTGAGGGCAGCAGGGCTTTCTGCCCTTTCCCCACCAGGTTAGGGCTTTTTTTTTTCTTTTAGATGGAATATTGCTCTGTCACCCAGGCTGGAGTGCAGTGGCGCGATCTCGGCTCACTGCAACCTCCGCCTCCCGGGTTCAAGTAGCTGAGACTACAGGTGTGCACCACCACAACTGGCTAATTTTTGTATTATTACTACAGATGGGGTTGCACCATGTTGGCCAGGTTGGTCTCGAACTCCTGACCTTGTGATCCGCCCACGTTGGCCTCCCAAAGTGCTGAGATTACAGGTGTGAGCCACCGCACCCGGCCACGGTTTTTTTTTTTTTCTATGTTGCAATAGAGGAGATGGGTCTGGTTGGGACTTACTACCCTTCCCATGCAGTAGCTGTTCTCATACCTCAGGCCCGCATCATGAGAGAGGATTTATCTGGTCTACATCTCTGACCCTAATGTTTCAGAAGACCCTGGTGAGGTTCATAGAAAAAGGCTTAGAGACTGATGCGAATTTCCCTGTTTTTGTGACTCCCAGGGCTTCTATATACTCATGCTAGCCTTTACTAATTTGTCTAAAATTTTAGCTGAATTCTTATTCTTACTGGCTTGTATAATATCTGGCATCTGTCCCAAGTAAACAAGGGTTTGCATTCCATCTGTCCTTTGAGGAGTCTGTCTTTCTTTATATTTTGGGTTAACTGGTTGCCTTGATATTTCAGTTCTTTGATAAATTCAAGTTATGATTTTGATAATCTGGCTTCAAAAAATTATAAGTATGAAAATGAAGCTCTTTCCAGCTTTTTGCATGCTAATCTTAACTTTAAAAAAATTATCTGTAATCCCAGCACTTTGGGAGGCTGAGGCAGGTGGATCATCTGAGGTCAGGAGTTTGAGACCAACATGGTGAAACCCCATCTCTATTAATAATATCAAAGTTAGCCAGGCATGGTGGTGCATACCTGTAATCCCAGTTACTTGCAAAACCGAGGCAGGACAATTGCTTTAACCTGGGAGGCAGAGGTTGCAGTGAGCTGAGATCATGCCACTGAACTCCAGCCTGGGTGACAGAGTGAGACTCTGTCTCAAAACAAAACAAAACAAAACAAAACAAAAAACAAATAAAAAAATTATTTGCAGGCCATGCCTGGTGGCTCATGCCAACAATCCCAGCACTTTGGGAGGCTGACACAGGAGGATTGCTTGAGGCCGGGAGTTGGAGGTTACAGTGAGCTATGATTATTCCACTGCACTCCAGCCTGAGTAACAGAGTGAAACCCTGTCTCAAGAAAAAAAATTTTTTCCCCCTAAATTAGCTTCAGATACTTTTTTTTTGAAAACCAAAAAATAGTAAATAGCCCAGACACATTTATATGGATGATATCTACAAAGCACAAACATATATTTAGAAGCCCTTCAACAGTTACAAGCAGCGTAAAAGAGGAATGTAAATGTGTCCGGCAAAGACTCATTTATAACAAAACAACCCTGAAACATCCAAATAGGACTAATAAAAAGGGATCCTGGGATAAAGACTTTGGAATACTCCATTAACTTCACTGCTCACAAGTTCTGACTAGTTTCTTATAAGTAATAGGACATTTATAGCAGGATCTTTTATGTAAATCTCATGCCAGTAACTTGTACTTTTATCCTAAATAAAACTGTATGAGATTCTCATCTCACTACATAGGGTTACAAGTAACTTTTATGATATCTTTAAAAAGTTTCATGTTGAATATCACCTCCATAATTAAAAAATGGATGCATAGACTGAATTCATTCATTCATTTGACAAATATTCACTAAGCACCTACCACTTGTGAGATACTCTGTTAGGTGGGGATACAGTATGATAACTGTATGGAACTAACACTCCAAGTCAAACATTGAAGTCAAAATTCTGGGCTGGCGTACATTAGTTAGGAGCCCCCATTTTAGAAAATATTATTTCAAGCAGGCCTTGTTTTTATCCAGAGAGTGTATACAGTATAATAAAACTCAGTACACCAAGATTTATATTTCATGGCGTGTTTTTCTCCCTAAGTAGAGAAAAAGCTCCTTCAGTAAAGTGATTGTGTTGTCAACCACTGCATATTCTTAAGTGTACCAAGATGCTTGACTCCAGGCAGGTGCTAAGAGAGACTGTTGGGTGAGTGAATGTATATCAATGAAAATCAAACAGAGGAAATTTTCTTTATATGTTTTAGTGTTCCTGTGGTTTTTTTTTTTTTTTTTTTTTTTTTTTTTTTTTTTTTTTTTGTGATGGTTACTGGCTCTTCTCTAAGAATAATGGAGAAAAGGTGTTAGTTTGTACTGTCGCACAGGGCAGTCGTAGGAGACTCTGAAAAAGCAAATAAATCAATGTTAAATCAGAAATGTGAATGTAGTAAGGGGCTGAAGAGACAGGGGAAGAGAATACATGGGAAAATATTGAAAAGGACAGAGTGATCAAAAAGAGCAGGGACATGGGAGCATTGGGCAGCACACTGGGAGCCATTTCACTTTATGCTCTTATTGTATGATTGAGAAAAAAATGTCCTTAGTGGTTAAGTGGCTTTTCAATGCCACATCAGACTTGTTCCATAGCAGTTGAATTAGGGGAAGGTGAATAAGTTGGAGGTTGGTGACAAGGAGAGAAGCTGGAACAGAGAGGAGAGTCAGAACCAGAGGGAAATGAGAGACTGAGTAGGCATCTCAGGGTTTTTGAAGGAGTGGATTTTCTTTGTTGCAGTCAGGGGAGGTTTGTCTGTTGGCTGCAGAAAGAAGTCAGAATAGAGATATCGTGGGGTAGGTTTGTTTGGAACAGAAATCAAAGACCAATTTTTCTGAGAGAAGGAAATAACATCTGCAAATGATATGCTGTTTTTGCTACTTCCATTGTTAGCTGTTCTCCCAGGTGATGGCAATGCAGACGGTAAGAACTCTGACAACTGCCCAGTTGGGTGGTGGGTGAAGGTCTCTCTCTCTCTCTCTGTGTGTGTGTGTGTGTGTGTGTGTGTGTGTGTGTGTGTGTGTGTGTGGTTTCCCTAGCATATACCTGGAAAGTGAGAGTGCCAGGCTGGTTCCATTCTGACTATCCATGACTCCAGGTCCCTGAGCTCTTATGAAGGTGGTTGATAAGGCATGGGACTGTGTGGCAAGTGAATGTCTGCTAAGATCATGATGGATCCCCTTTTCTCCAGATTCTGAGTTCCCGCACTCTGGCACCTTTCTCTCTCCATCCTCTTTCTCAATGTCTTTCTCCCCATTCTATCTGTTCTTTTGTCGCAGGGCTCAAGGAGCCTCTCTCCTTCCATGTCACCTGGATCGCATCCTTTTACAACCATTCCTGGAAACAAAATCTGGTCTCAGGTTGGCTGAGTGATTTGCAGACTCATACCTGGGACAGCAATTCCAGCACCATCGTTTTCCTGTGCCCCTGGTCCAGGGGAAACTTCAGCAATGAGGAGTGGAAGGAACTGGAAACATTATTCCGTATACGCACCATTCGGTCATTTGAGGGAATTCGTAGATACGCCCATGAATTGCAGTTTGAATGTGAGTTCAGTTTTCTCCATGGAGAGTGGTGAGGTGGGAGAGAGGGGTTGTCTCAATGTTTCTTATTCCTTTAGGAAACAGCCTGACTCTCTTCTGTATCTTATTCTATTCTTTCCACCATAAAACTGCAATTGCATACTTTTGGGCAAGGGCTATCATCCAGACCTTAATTCTCCAAACACTTCTGCTACTTATGAACTCCTCTCTCATTGATTGCAGGGTTGTGCATTATTATCTTTTCTTACAGGTATCCCAGGACCACCCTTCTGCCTGCCCTACAACCAGATACCTTCAGCTTTCTCACTTTCTCATTCATTCTCTTCAGCAGTCTCTCTATATATACTCAATTGTAACCCATTGCATTTAATTCAACCTAAGTTGTTATAATCCCAGTTCTCTTACACCAGGTCCTTGCTCACCCACAGCATTCACATCACCTTCTTTGACCAGTTTGCCCTCTTCCTCATGTTATTAATCTTTTCCTCCACCTACAGCTCCCACCAATTCCTCTTTCTCTGAATCCCTGACCAAACCAAATTTTATTCCATTATGTCAAACCCTGCACACTTCCCCCTTCTGCTTCTATAATCTTTGCTTCTACTCATTTCATTTTATATTTTTTTCTCCCTCTTTCCTCTATTTCATAACCCCAGATCCTTTTGAGATACAGGTGACAGGAGGCTGTGAGCTGCACTCTGGAAAGGTCTCAGGAAGCTTCTTGCAGTTAGCTTATCAAGGATCAGACTTTGTGAGCTTCCAGAACAATTCATGGTTGCCATATCCAGTGGCTGGGAATATGGCCAAGCATTTCTGCAAAGTGCTCAATCAGAATCAGCATGAAAATGACATAACACACAATCTTCTCAGTGACACCTGCCCACGTTTCATCTTGGGTCTTCTTGATGCAGGAAAGGCACATCTCCAGCGGCAAGGTCAGTCCTGCACTCTCCCTCCAAGAAGTTTTGATTTGAAAATCATACCCTTCCACCACCTCCTTCCAATTTAGAATAAGGAAGAGCCACCCAGAAGTGGGAAAGGCTGGGTGCAGTGCCTCACATCTGTAATCCCAGTACTTTGGGAAGCTGAGGCTGGAGGACTTCTTAAGGGCAGGAGTCCCAGACCAGCCTGAGCAACAGAGTGAGACCAGTGTCTCTAAAAAATAAAAATAAGTTAGCCAGTCATGGTGGTACACACCTGTAGTCCCAGTTACTTAAGAGGCTGAGGCAGGAGGATCGCTTGAGCCTAACAGTTTGAGGTTACAGTGAGCTATAATTTATAATTATGCCACTGCATTGCAGCATAGTGACAGAGTGAGACCCTGTCTCAAAAAAAAAAAAAAGAGAAATGGGAACAATGTGTCTATCTAAACTTCTAAACTGTTGTGGAGATATGAAACTCCAAGTCTGTATTTGAATATCTTTTCTGTCCTTTGCAGTGAAGCCCGAGGCCTGGCTGTCCCATGGCCCCAGTCCTGGCCCTGGCCATCTGCAGCTTGTGTGCCATGTCTCAGGATTCTACCCAAAGCCCGTGTGGGTGATGTGGATGCGGGGTGAGCAGGAGCAGCAGGGCACTCAGCGAGGGGACATCTTGCCCAGTGCTGATGGGACATGGTATCTCCGCGCAACCCTGGAGGTGGCCGCTGGGGAGGCAGCTGACCTGTCCTGTCGGGTGAAGCACAGCAGTCTAGAGGGCCAGGACATCGTCCTCTACTGGG
>U2AF1	chr19	57967020	57967550	-
GGATACCTCAGACAATGGCAGCTTTTGGATTGAAATATTTGCTGAATGACACTGGATGTAAGTTTGTCTTTTATTATCACAGGGTGGGCACAAGAGTTTCCCTCAGCACCATCTGCCTTCTCAATGGATTCCAAGCCATTAAGCTCAACCCCAGTATATGCAGGTGGATGGAGATCAAGATTAGATCCCCAAGGTTTATTGACTTCTGTTGTCTCCTCTGCTGGGCCCCCCATGTCTTGATGAATGCATCTGTTCTTCTATTAGTGAATGGCCCACTGAATAGCAAAAACAGTAGTGCAAAAAACAATTATGGATACTGTTCTTACAAAGCATCAAAGAGATTTAGCTCATTACATGCAGTCTTATATTTTTCCCCTGATTTTATGAGTTTGGGCTTCATGGTCTGGGCCAGTGGCTCCATGGTCTTCTTCCTCTACAGACACAAGCAGCAAGTCCAACACAATCACAGCAACAGACTCTCCTGCAGACCTTCCCAGGAAGCCAGAGCCACACACACCATCATGGTCCTG
>hsa_circ_0000149	chr1	167659285	167666701	+
AAATCACCACCCAATGCGAGCCACCCTCCTAAATTCAAGGTCAAGAGCTCGCCTCTGATTGAGAAGCTTCAGGTAAGTGCAGAATTCATTGTCTATTGCTACCTTTTATCTAACTCCACTTCTTATCCAAAATTTGCATGACTTTGAGGCTCATAGGGGTAGCCTATGTGTCACCTGCATAATTGGCCCCAATAATCAGCCAGTGATCAAATTGCAGTAAACGATAAGGATCTCACAGCCCTGCCTGAGGGAAAAGAACTAACATAAGGACCACATCAAGCACAAGCTCATGTATTTGACATTTAGTGGTGGGGGTTGATGGGTAACGGGATACCTCAAGAGTCTGTATGGGGCTGGGCTCACCCCTATAATCCCAGCACTTTGGGAGGCTGAGGCTGGAGGATCACGTGAGCCCAGGAGTTCAAGACCAGACTGGGCAACATAGTGAGACACTATCTCTACAAAAAATTTTAAAATTAGCCAGGCATGGTGATGTGCACCTGTAGTCCCAGCTACTCTGAAGACCGAGGTGAGAGGATCGCTTGGGCCCAGGAGGTTGAGACTGTATTGAGCTGAGGTCACTTCACTACACTCCAGCCTGAGTAACAGAGCAAGCTCCTGTCTTCAAAAACGAAAAGAAAAAAAAAGAGTCTTACGGGAAAGGACACCATAGTTGCCATAAACACTTTGAAATAGCCAACGCCTCTCTCCCAAGGCCTGAATGCAGCCACAAACCATTTCAGCCCTGCATAGGGCTGGTGTTCAGTTGCTGCACACTGCACCAGTCTGGACAAATTTGTTATTTGGGAAGTATCCTGTCCAACCTCTCCACCAGTAACCCTGTGTGCCCAGAGCCCTCACCTCCCGTGCCCAGGGCTGGCTGGCTCCCTGGGACTGTAATTAAGCAGAAGACACTGGTCCTGAACTCACAGTCTTGTGGAGACAGAGCTTTCACAGGTGATATAATAAAAGGAGCTGATGCCAGAGATCTCCACTGTGGGTCACTGCCCGGCTCCTGCTGCTCAAGACCAGGGTTTCTCAGCCTTGGCATTACTCGAGCTGGATAGTGTTGTTGCAGGGGCTGTCTCGTGCACGGCAAGATGTTCAGCAGCATCCCTTTCCCACCCATTGATGCCAGTAGCACTCTCCAACAAGTTGTGACAATGAAAAATGTCTCTAGACATTGTCAATGTCCCCTGGAGGCAAAATTGTCTCCCACCCCAGATCCCAGGTGAGACCCACCATTCTAGAATTTCAGAGCAAGAAGAGAGTAGAGTGGGCCAGAGTAATTAATGAATGTTTTATGAAACACCTATGTCCTGAGCCCGTCCTTAAGGAATGCGTGGCTGAAAAGGTGGGAGGAAGATGTTCCCCGTGGGGGAATGGCAGAAGCTAAAGTGCGGAGGAGAGGCAGGCATGTTATGTCCAGGTGGGGGCTGTAGGAGAGGTTCCTGTTCTCACCCCACCCTCTGTCCAGCCACCCAGGAGAAGGAACAAGGTGCTTGTGCACCATACCTCCCATCCAGGCCCAACTGAGAGCACCGGCTCACCAACTTCATTCTGAAGGCATCAGAGGTGTCAAGACGAATAGCCACAGCCTCTGTACTTCCCAGCCATGGGAGAGCCTAGGGATTTGGATCCCAGCCTGACTGGGGGTTAAGGCAAGCATCTCTGGTTTCTGGCCATGAGCCTACCCTGTGGAGGGTGGGGAGGGCTCTGCAGTGTCTACCTGAAATTTAATTCAAACTGAGAAGCCCTGATTCCACCCGGCTGCAGGAATAGGGTGGTGCTACCTGTCACTCCAGGAGGCTGCAGGGCTCCTAAATAAGTAACAGGGGTCTCTCAGAAGGGATCCCAGAACTCCAGCACCCCTCCTAGCATCCAGCTGAGGGATGTAGCCCCAGACTCCTACCTCTGCCTCCCTGTAGCCCACCCTAGCCCTCATTCAAGTGCCAGAAACCAGTTACCAAATGTTCTGTACCCTGTAGTTTTGGACCCATTCCTTTTTCCAGTCATTAATGAGTCTTTTGGGGAAACACAACAACTTGAGAATGTGGTTTGGATGTCTAGTTGTTCAATCTCATTAAGATTGTCAGCAATAGAATGACAACTTAGCCAAATCCCACAGGAAACTTACTTCGTTGGGAATATGTGGGAGAAACAGCTAAGAAATGCGTCGCCAGCTAGATTTTCTTCTAACTATTCTACTGAATGAATTATGAACTAGGGATTTTCTTTTTTAGGATAGCCCAAAATTCACAATTCAACTTTTCTGCTATCAACATCCATTTTATTTGCAAGCAGTCTTACAGAGGGAATTTCTCTGCTTGAAATTTAGAGAAGAGCATTTCCTTTAAGGTCCAGTGAACCCCCTCTGCCATGAAGCCCTCTCAGCCATGCCAGCATATCAACCTGCACGGCAACTATGCTCCAAATCCTCCCCTGGGTACTCCCCATATGCCGCTTTTTTTTTTATTTTTATTTTTTTTAGACAAGGTCTTGCTTTGTTGCCCTGGATGGACTCAAAGTCTCAAACTCCTGGGCTCAAGCAATCCTCCCACCTCAGCCTCCTGTGTAGCAGGGATTACAGGCACACACCACTGCACCCAGCTTCATATGCTGCTTTTTGACATGGTTTGGGCTAGTATGCTATTTAACTTTCGTATTTTATATACTGAACTCTTACCATGACTCAGTCTTGTCTGTATGATACCTTCTTTATTAAGATCACAATGAAAACACTAACACCCTTCTAAACGTGTGCAATGCTTTCAAGTCTGCAAGTCCTAAAGTATACATAGGAGTTCTCCAGGACAGCAGAGTCTGGCTGGTAGGAGGTGGGAAGGTGGCCAAGGGGAGCTGGGAGGGAGAGGGTGTGAGTATGGGGCAGGAGAGAGTACACAGGGACCAGATAGAAAAGACTTTGGAAGTCAGGCCAAAAGGTTTGGACAGACAAAGAATCTGAGATTCGGAAAGGCTGTTGGACTTGCTGAAGGCCTGAAGGTCACACTGCTATTAAGTGAAAGATCCAGTATTTAAAGTCAGATCTGTCGGTATGGAAAACCCATGTACTTCCCATTGCACCGTCTGCCCCTCACACTCCATCCCTTCTCTGTGAAGTCTCAAAGAGGCTCTGTCTCCTGGTTCGGCACTGCCACAGGGTCTGCAGGACGCAGCTCTGTGGTGATTTGGGAATGCAGAGGGCAGGAGAAGCACCCTAGATGGCCTTAAAGAGGATCGGACTCTCACGCACGTTCTCCCCATGGACGCCTTCGGGCATCTGGGACCACCTGCCTCCTCCCCAACCAAACTCAAGACTCCCTGAGGCTTTCGTTACCTTTGGGTGACTCTCCCATTTGGCTGCCTTTCATTTTGATCGGGTCACACCTGTACCTTGATACCCCAAGTGGTGGCTCATACTATGGTGTGTCCCACTGCCTTCGTCCTGGAGCTCAGTGGCCTACTGTGTCCACCACTCTGCCGTCTATTAAGAGGGAACCTGATACCTGGAGGCTGAGGGAGAATCAGACCCGGTGTGAATCTCAGGGCAGATCCCTTAGCTACTTTCTTGATTGTGCAATGAGAACACAGCTGAACGTGTGGGGTTGCTGTGGAGGACACAGCTACATGTGCCCTGCAATAGTAGGCATCTAGTGGGAGTGAGTACTATTGACTCTGATGAGAAAGGGGATCACAGAGCCTGACTTCCTGTGAGATCCTGGTGCCACAGGTGCTCCTGGCAGTTGCTGCTTCGCCACTTTGTTGATAAGTTGAGCTTGTTCTGGGAAATTTTTGTTGGATCCTCGTCAGTGCTGGCTGAGCATTTTGGAATGCAGCCTGTGGCAAGCCAGGTAGCAGAGGAGGATAGAGTAGGCAATGCTTCCAAGAGCAGGCCATGATGGGACAGTGGATAATGGGTTGGGAAGTAGCATGAAAAGCCTGGTGTTACCTAGTCTCAACCAGGCCTGAGGCCAGATAACCAACAAGCTAAAGTAGAGGCTCTGATCTTCTCCCTAGTCCTATTTGAAATTGTTCATCTTTTCTTGACAGGCCAATTTAACCTTTGACCCAGCTGCTCTACTGCCTGGGGCCTCACCCAAGAGTCCTGGACTCAAGGCTATGGTGTCGCCATTTCACAGCCCACCTTCTACCCCCAGCAGCCCTGGTGTGCGATCTAGGCCCAGCGAGGCAGAGGAGGTGCCTGTCAGCTTCGACCAGCCCCCTGAAGGCAGTCATCTGCCCTGTTACAACAAGGTAAATTCTAGCTCCAGATTATGGCGGTGTGTCTGTGGAAATGTGGGCACTGGCACCCCTGAATTTTCTCTACCCTGTTGTCCTGGAGAAAGGAGGAAACATTCGGAGTTACTGTCAGAGCTGCGTGTTAACCCAAGTGAAATTTCTCCTCTCCTTTGCAAATGATCCCTGAACTAGGATCACCTTTTTCCTCGACTGACTGGCTCATCTCCCCTTGCTGTAACTGTGCCATTCAACCCCAAGACAAGCCTGGGGGATGGCGTGCTCTCTCCTTTGTGGAGAAAGGTATGGAAATTCAGGATTGATCCCAGCTGCATAGTTCATTAATGTCAAAAGCTGAACGCAAAAGCTAAAGGCCTGATCAGTGATTTGCACAGAATGCTGGGCAGCATCCCTAGAACTCCAAAACGTCCTGTCTGGCCTGGTGTGAATAGCCCTAAGTGTCCCAGTGTGGACTCAAATCATTCTTCCTGCAGCTTGCCCCAGTTAAAGAACATCCAAACTGTTCCCTTTGCAAAAATGACATGGCAGGGTGCATTTCTACAGATGCAACCCTGATCCTCTGTGTGAGCTTTCATCACATCCCTCGCCCTGCTGGGAGGAGGTAAGGATCAGAGATAGGGGCCAAGCAGGTAGCCAACAAATGTGTGCCAGGGCCAAGCAGGGGCCAAGACTTCTTGGGGTCTGGTGCCAGAGAATGCTAAATGGGTGTGGCTTAAAATTAATGATGGAGAAATGAGATCTTCTAGGCCATTCTAGGAAGTCCAGCTAGCAAAAAAAAAATCAAATGTGTAAAAACAGGGAGGACTCAAGGAAATAAACTAGTGGTAAGGAGGGGTTCAGGCAGGCTTGAGCCTGCCGGCTAGGGCCAGAGTGGAAGTCCCCCAGCCAGGGTGATGGAGACCCCTGAAGGCAGAGAGGAACCTTCAGAGAGAGCCGCATCTTCTCACAGGGTGAGGCAGGGAGGGAGGAGCTGCTGCCTGGTCATAATGCCTGGAGGCTTCAGCCTTCTGACAGCAGCAAGAGGAAGTTATTTTGGAACCCTGCTGGTCATGAGGGCTGGGGCCTTGATACCTTCCAGAGCTGGCCCAATCATGGTCTCAAGAAAGGGCTTGGGAGGCCCTGATAAACCAAGTATTCATTCCATACTTCTTAGATGGGGAACTAGGATTGACAAATACCAAAATGTAAATCAGTGGGAAAATAACATTTACAAAAATTTATTTTACACACTAATTTTTTTTTTTTTTTTTTGAGGCAAGGTCTTCCTCTGTCACCCAGGCTGGAGTGCAGTGGTGCGATATTGGCTCATCGCAACCCCCACCTCCTGGGCTCAGGCAAGCCTCCTAGTAGCTAGGACTACAGGCATGCACCACCACACCTTGTTTTGTATTTTTTGTAGAGACAGGGTTTTGCCATGTCTTCAACCAGGCTCCTGCAGCTTCTGGGCTCAAGTGATCTGCTGGCCTATGCCTCCCAAAGTGCGAGGATTACAGGCGGGCACCACCACACCCAGCCCACTTATATACTGATTTTTAAAGGATGCATCACTCTAGTAGGTAGGGTATCTGATGTGAACATTTCCATTGCACCTTTGACTAAGTCTGATAAGCTGAGAAGAGGCCTGATTCTGAGAATCACATGCTTCCCAGAGAGATCACCTTCAGGCAGCTCTGCTGGTGCTCCTGAGAAACAGCTTCTGACAGTGGTGGACCTGAGTTCTAGAAGCAAAGGAATCTGGCTGCTCAGGTTTCCCAGTATCCGCCAACTTCACGGGGGCAGGAAGGACAGAGTTAGGCAAGAGAGGAAGCTGGTCACCAGGTCTCCAGCTCAGCACCCCTGAGGTCCCTGCACCAGGGCCTGGCCGTCAGCAGGTCTCTAACCCTCTTCTCGGTGCGATTCATCTTTGTCAAAGTATAATTTTCAAAAGTACAATTTTCAAATTTTTCAAAATTTTACAGTGCAATAAAATCATAAGTTATCTTTTTTACTGGATAGGAAGCATTTTGCATCTTCACAAGATAAAAGTCTGACTCTTATGCAAAATAGAGATTTTATTCAATATGTCAATTTATGAGGAAACTTGTAAGATGGTAAAACTTAGTCAAACAGCATTTGAAGAACTGGTTATTTATAGATAATTAGACAATTTCTTTTTTTTTTTTTTAATGCAGGGTCTTTCTGTGCTGCCCAGGCTGAAGTGCCATGGTGTGATGACAGCTCACTGCAGCCTCAATCTCCCAGGCTCAAGCTATATTCCCATCTCAGCCTCCCAAGTAGCTGGGACCACAGGCATGCACCAGCACCCCCAGCTAATTTTTCTTACTTTCAGTAGAGATGGAGTCTCGCTACGTTGCCCAGGCTGATCTTGAACTCCTGAGCTCAAGCGATCCTCCTGCCTCAGCCTCCCAAAGTGCTGGATTACATGTGTGAGCCACCATGCCCGGCAAGAATTTTTTTTTAAGTGTCAGAATAAAATTACTAAATTAGACACCGAACTGATTAATGTTTTACAGTGCAATAAAATCATGAGTTTTTGTTTTTGTTTTTTACTGAATGGAAAGCATTTGCATCTTCACAAAATAAAAGTCTGCAGGTCACCATGTGATTTCACAATCCCACATGGCTCTAATCTATAATAAATAGCAAACAATGATTCGTTCTCCTGGAAAATTAAACGGTCCTTGCGTGGACTTGTGAAGCAGTGCACCAGACTGACATTGAAAGTGCATACAGTCCTCCTCTTGGCCTTTTTTTATGAGTTTTTGGATAACTTTCCTTAACACTTTCTTCTAGGTGCGGACGAGGGGCTCAATAAAAAGGCGCCCTCCCTCCAGGCGATTCCGAAGGTCACAGTCAGACTGTGGAGAACTTGGAGATTTCAGGGCGGTGGAGTCATCTCAGCAGAACGGTGCTAAGGAAGAGGATGGGGATGAAGTGTTGCCATCCAAGAGCAAGGCCCCAGGATCCCCTTTGTCCAGTGAGGGAGCAGCGGGAGAGGGAGTGAGAACCCTGGGACCTGCTGAAAAGCCTCCTCTGAGGAGGTCACCCAGCAGGACAGAGAAGCAGGAGGAGGACAGGGCCACAGAGGAAGCCAAGAACGGTGAAAAGGCCAGGCGGAGTTCAGAGGAGGTGGACGGCCAGCACCCGGCCCAAGAGGAG
>hsa_circ_0000027	chr1	21548239	21554534	-
GTGGAGCATGACCCCGCCCATGGTGAACGCCTACTACTCGCCCACCAAGAATGAGATTGTGTTTCCGGCCGGGATCCTGCAGGCACCATTCTACACACGCTCCTCACCCAAGTAGGCTGCCTCTGGGGCCCCTACCCCAATTCTTTTCCCCCAGCCCAGCCCTGGGGCCCATACGACCTAAGCCAGTCTCACCATGTGATCTTTGCCCCAGTGCTTCAGGTTGCAGATGTCAGAGATGTTGCAGAGGAAGCAACATCCTCACCCACTTTCCTTCCCTCCAGTGAGATCTGGAAGCCCTGCACAGTGGGGTATTGGGAGCATCTCATGGAATCAAGAGCCCTACCTCAGGGAAACGCCCCTCTGACAATGTTATAACACAGTCAGAGCTGGGGAGTGGGGAGGGTTAAGGCTGCTGTCTCAGTTTGAATCCCAGGTCTGCTATTGGATGATTGTGTGGTCCTTGGGCAAAGCAATTGACCCATTCCCAGCCTTGGTCTACTCATAAATAGAGCTGGTCAATGGCGACCATTGCTAACGCTTTCGCAATGACTGAAGAGGACAGTTAGGTCTGTAGAGCATCTAGCACAGCGCATGGTGCCCAATAGGCACAGCTGACCACACAGACTGTGCCCAGCCTCCCTCTGGCTTCAGGGGCCTTGCTGGAGACTCAGGCCATGACCACACCCTTATCCACACAGAGCCCTGTGGAATTTTGCTATATCTCTAAGCCCAGGAAGTGAGGGTCACATACCTGAGCAAGAGTGAGAGGCCCTCCTCTCAAAGCATCATCTCTACCTTTGTGTCTTTCCCTCCAGGGCCTTAAACTTTGGTGGCATAGGTGTCGTCGTGGGCCATGAGCTGACTCATGCTTTTGATGATCAAGGTACGAATTCCAGCTGGGCACGATGGCTCATGCCTGTAATCTCCGTGCTTTAAGAGGAGGATTGCTTGAGGGCAGGAGTTTGAGACCAGCCTGGGCAACATAGCAAGACCTCCATCTCTACTAAAAAAAAAATTAGGCTGTGCATGATGGATTATGCCTGTAATCCCAGCGCTGTGAGAGGCCAAGGCTGGTGGATCACCTGAGGTCAGGAGTTCGAGATCAGCCTGGCCAACATGGCGAAACCCTGTCTACTAAAAATAAAAAAATTACCCGGGCATGGTGGCGGGTGCCTGTAATCCCAGCTACTCAGGAGGCTGAGGCAGGAAAATCGTTTGAATCTGGGAGGCGGAGGTTGCAGTGAGCTGAGATTGCGCCACTGCAGTCCAGCCTGGGTGACAGAGCGAGACTCCATCTCAAAAAATAAAATAAAATAAAATTGTATCTACTAAGAAAGTAAAAATTTAGCCAGGTGTGGTGGCAAAATTTTAATAGTCCTAGCTACTTGGGAGGCTGAGGTGGGAGGCTCACTTGAGCCCATGAGTTTGAGGCTACAGTGAACTATGATTATGATTGCACCACTGCCTGGTACAGGTTCCTTGGTCCCCTTTAGACTGGGCCAATCATCTTCCAGGCCCCACTGCCTCTGCTTTCTGCATCCTTCACTTCTAAGGGTCTTAGCTTTGGAGGCAGAAGGATCTGGGTTCAAATCCTTGCTCTGCCACCTGCCGATTATATGAAGTTTAGCAAGCGCTGTCATTTCTCCAGGCCCCCATGTCTTGTCTGTAAAAGGAGCGTGATGGTTCCACCCTCCCGTGGTGATTGGGAGGACTGTGTGAAGTGTGTAGTGAGGTGCCCTGCTCGTGGAAGTTGTCCCGCTCTTGGGGTTCCTATTAGGTTTAGCAGAGAGTGGACATTCCTCCACCACTCCAGAGACTTCTCCAGTCCAACTGCAGTCAGGGGGCGTTGAATCAGTCCCTCCTCTCCAACTAATGTCCAAAATCCTCCTCATTGCCTCCTTCCTTGGGCACTCCCGGGCGGAGATGGAAGAAGCAGAGACCTGGGTGGCCTGGGCCTGTCTTGTGATCCTAGGTCAGCTGGCTCCATCTGCCTCTTCCTAGGCATCTGTTACTCAGGGTCAGGGGCCCTTAGCCAGTGTTGAAAATAAGCCAGGCACGGTGACGCACACCTGTAATCCCAGCACTTTGGGAGGCTGAGGTGGGCAGATCACTTGAGGTCAGGAGTTCAAGACCAGCCTGGCCAACATGGTGAGACCCCATCTCTACTAAAAAAAAAAACAGAAATCAGCTAGGCATGGCGGCATGTGCCTGTAATCCCAGCTACTCCAGAGGCTGAGCACAAGAATTCCTTGAACCCAGGAGGCAAAGGTTGCAGTGAGCTGAGATTGCGCCACTGCACTCCAGCCTGAGTGGCAGAGTGAGACTGTCTCAAAAAAAAAAAAAAAAGAAAGAAAACAAAGCAAGCCCCACTGAGCCTCGGGCCACGCTGGAGCTTTTCCCGATTTCTCTCCTTCATCCTCTCCCGCCTCTGACTGGCCACCACATCCACGTCCCTCGGCACTCACAGGGACCTCGTCTCCCCATGGTGGCTGGAGGACGGGGGTGGACGGATGAACCGCTTCTCACCAGGAGCAGGGAGGAGCAGCAGGTCCCTGCTGTGCCCCTCCCTCCCTTGACATGACGCCTCCCTCTGACCCACAGGACGGGAGTATGACAAGGACGGGAACCTCCGGCCATGGTGGAAGAACTCATCCGTGGAGGCCTTCAAGCGTCAGACCGAGTGCATGGTAGAGCAGTACAGCAACTACAGCGTGAACGGGGAGCCGGTGAACGGGCGGCACACCCTGGGGGAGAACATCGCCGACAACGGGGGTCTCAAGGCGGCCTATCGGGTGAGAGCCCCGCTCCCCACACGCGCACGGTCCCAGTGCTGGCTCCTTCCAGATGCCTGTCCGTAGAGGATCATCACGGACAACCAGGGCAGGCGCAGCAGCCGTGCGAGCTTCCGTTTCCTCTTCTGCGAAATTGGGGGTGGCGAGGACCAATCGCGATGCCGACCGTGGAGGCTCCCCCACCACAGGGCTTGGCACCAGAAGGCTTTGTGCTCTGAGTCTGGCCTGACAAAGACACAGGAAGGGGCTCGGGCTTCATCCGCCTGAAGAGCCTGCCTGTTCTCATCTCTGCAGGGGAAGCTACCACCAAGTCAGCCAGCTGTGGGTCTGGGAGGCCCCTGAGGACTAAGCAGCCAGGGCAAGGAGCACTGGTCGTGGAGCCAGTTCTGGGTTCAAGTCCCGGTTCTGGAGTAAGTCACAGAACCTCCTTGAGCCTCACTTGACTTGGCTCTGATTAGCTACTACCTGCATTATTGGGTTGTTGGGAAGATAAAACAAGATGATTTAGACACGGGCTGACCCAGAGAGACACTCAGAGATGCTCGCGGAGTCAGATGGGAGAGTTAGTAACAGAGGCCACGAGAGAAAAACAGTAGGTGTCTGTCAGAGAGATTAAGACAGGGCTTCCTCCCAACCACGGCAGTAAGAGCAGAAATCCATAGAGCTGTCATTTATTGAGGCCTTCTTAAGTGCCAGGCTTGGAGTATTCCCAGCAGCTTTACAATTAGGTATTATAATCCCCGTTTTGCAGATAAGCACACTGAGCCCAGAAACCTTGGATAGGTTGCTTAAAGTCCACGAGTCAATGAAAGGTATTGAGAATCTACCTAGCAGGGGCTGTGTTTGAAGCTCATCCTGCTCTCTAAAAGCTTATACTCTTAGTGGAGGCTGGAAGGGGAAGAAAGGCAAATAAATACATCATAAATCTGTAAGATAATGTCAGCTATTGAAAAGGTGACGAATATAAACTGGGGCGAAGTAATGAGGAATAACGGGGGGTAAAAGGAATAATGGGGAGGACGCTGGCCACGGCAGGCCTTCTCTGGGGTTATGACATTTGCATAGAGACCTAAATGATGAGGAAGAGCCTGGGAAAAGCTGGGGAAAATGGTCTCAGCAAGAGGAAGAGCAAGTGCAGAGGCCACGAACTAGACACAAGCCTGGCACGTCCAAGGATGGGAAGAAGGGCAGGGCAGAGTGTAGGGAATGCGGGGACCAGACCACTCCAGGCTTCTGTCGGCTGCGGCTAAGGAAGGACCTTTGGTTTTGTCCTGGTTATGATAGAGAGACACAATATAGGGTTTTAAAATAGAGGAATGACATGATTCAACCTACCCTTTAAAACAGGGGTCAGCCGGGCGCAGTGGCTCATGCCTATAATCCCAGCACTTTGGGAGGCCGAGGTGGGCGGATCATTTGAGGCCAGGAGTTCAAGTCCAGCTTGGCCAACATGGTGAAACCTCATCTCTACTAAAAATATAAAAATGGCTGGGCACGGTGGCTCATGCCTGTAATCCCAGCACCTTGGGAGGCCTTGGTGGGTGGATCACGATGTCAGGAGTTCAAGACCAGCCTGCCCAAGATAGTGAAACCCCGTCTCTACTAAAAATACAAAGATTAGCCAGGCGTGGTGGCAGGCGCCAGTAATCCCAGCTACTCGGGAGGCCGAGGCAGGGAATTGCTTGAACCCGGAAGGTGGAGGTTGCAATGAGCCAAGTTCGCGCCACTGCACTCCAGCCTGGGCAACAGAGCAAGGCTCCATCTCAGAAATATGTACATATTTATATATAAAAAATAGCCAAGTGTGGTGACGCATGCCTGTAATCCTAGCTACTTGGGAGGCTGAGGCATGAGAATCTTTTAAACCCAGGAGGCAGAGGTTGCAGTGAGCCAAGATTGTGCCACTGCACTCCAGTCTGGGTGACAGAGCGAGACTCTGTTTCAAAAAAATAAATAAATAAAAATAAAACAAGAGTCCTCTGGGTGCCGTGGCTCATGCTTGTAATCCCAGCACTTTGGGAGGCCAGGGTAGGTGGATCACAAGCTCGACTTCAAGACCAGCCTGGGCAACGTGGTGAAACCCCGTCTCTACCAAAAATACAAAAAAATTAGCTGGGCATGGTGGCGTGCATCTGTGGTTCCAGTTACTCAGGAGGCTGAGGTGGGAGGATCGCTTGAGCCTAGGAGGTGGAGGTTGCAGAGAGCCAAGATTGTGCCAGTGCACTCCAGCCTGGGTGACAGTAAGACCCTGTCTCCAAAAAAAACAAAAACAAAAACGAGTCAGCACACCTACAGCCCATGGGCCGAATCTAGCTGTGAGGCTGTTTTTGTAAATGAAGTTTCTTGGCGTTGCAGCTGGCTCCATTTGTTTCCATGTCTGTGGCTTTTTTTTTTTTTTTTTTTTTTTTGAGACAGGGTCTCACTCTGTCACCCAGGCTGGAGTGCAGTGGCGCAATCTCGGCTCACTGCAACCTCTGCCTTCCTGGTTCAAGTGATTCTCCTGCCTCAGCCTCCTGAGTAGCTGGGATTACAGTCATGTGCCACCGCACCTCGGCTAATTTTTGTATTTTTAGTAGAGATGGGGTTTCACCATGTTGGCCAGGCTGGTCTCAAACTCCTAACCTCAGGTGATCCACCTGCCTGGGCCTTCCAAAGTGCTGGGATTACAGGTGTCAGTCATCGCACCCGGCCATGTGGCTGCTTTCATGCTGCAATAGCAGAATTGAGTCATTGCAGCGGTGACCATTAGCCCACAAATCCCAATGTGCTCACTCTCTGGCCATCCACAGAAAAGGTTTGCCAGCACCTGCTTCCTAAGGTTCACTGAAGTTGCTTTGCCAGGAGGGGAATGGAATTGAATCAGCCTGAGTCAGAAGACTGATTAGAAAGCTGTTGTGAGGTTGTCCAGGCAAGAGACAGGGTAGAGCAATGGGAAGGGGGAGCGGAGCAGTGGTCAGTGTTTGATCTGAGAGAAAGAGAAGAATTGAAGAAGCGTTCTGGGTTTGGGGCCTGGGATGATGGATGGTGGTACCATTGACTATGATGGGAAAAGTTGTGTGTATGTGTGTGTGTGTGCATGCACACACACGATGTGGCTCTGTTTATACCATGTTAAGTTTGAGATGCATCTTGGCTGTCCAGCTGGCACAGTTGAATATACACATCAGGGAAGAGGCTGGAGCAGAAGGTGTAAATGTGAGAGCCATCAGTGCGTAGAAGGTATTTTAAGCCATAGGGCTAAACGAGTGCACATCAAGAAGAGGGCTCCCCTAGGCTGAGCCCAGGCCCAGATCCCCAGAAACTAGTCCTTGCCCCAACACGGGGGAGCTCCCTGAGACCTCCATACCAGTCCCCTCCTTCACCACCTGCCATGGGAACCCCTGAGCTTTGGTTTTCTCTCCTCCCAGGCTTACCAGAACTGGGTGAAGAAGAACGGGGCTGAGCACTCGCTCCCCACCCTGGGCCTCACCAATAACCAGCTCTTCTTCCTGGGCTTTGCACAG
>hsa_circ_0001050	chr2	99786012	99787892	-
CTGTATAACTTTCTTCGATTTTGTGAGATGCTTATTAAGAGACCATGTAAAGTAAAAACTATTCACCTTCTCACCTCTCTGGATGAAGTAGGTACCTGAAAGCACTTACTCTTTCTTATTAACTTTATTCAGTTACAAGATGTAGTCCAGTCAAGGAGAACACAGATGCAGTGCTTCAGCTAGATTTGTTTCCTTGGGAATTAACTTATTATCTAACAGTATGCATAACATGTCATAAAAAAAGTTATTGATTTTAGGATGCTGATTTTGTATTTGGCCACTTTGCTAAATGCACTTATTCAAATAGTTTGTTAGTTTAGTCTCTTGGATATTCTAGGAGGCAATCACACTGTCTGCACTATGAACAATTTTGTTTCTTTACCAATTATTATATCTGGGGGATGGTAGCATGATATGATATGGTAGTGGGCATCTCTATCTTGGTTTTGACTTAAAATAAGAATGCTTCTAAATAATTATGATTTCTACGATTGATTTCAAAAGCAGTCAGCTCCACCTGGATGATTAAAACTATTCTAAACTACATTTAAGGAGACAGGATGGAGTTATGTTCACATTAGAAAAAAAGATGATTTTGATAAAAATAATTGCTCTTTAAACTACCTCACATTGGTTGTTTTTTTGAGATAATAGACATTGAAACTAGTATAGAACATTTCCATCTTAATCCACCTGTGATATAGATTGTATAGCTTAGGGATAATTTAAGATAGTAATAATAACTGCGGCAGATAATCGTATTTTTGCTATTAACAGGGCATTGAGCAAGTGCAGCAAAGTAGAGGCCTGCAAGAAATAGAAGAGTCACTCAGGAGTCACGGAGTGCTGTTGGAAGTTCAATACTCTTCTTCAATACATGACCGAGAAATTAGGTTAGTCTACAATAATGTTTTAATTTTTATGCAGTTGATATATACTTAAAATTTTTGTAAATGTTTTATATAATTGCCTATAAATATTTAATAATTTATAAATATTTAAAATTCAAATAAAACTCCATTTAGTACTTTTTCACTTTTGAGAAGAAAAAAAACACTTGGCTTTCTTTTTGACAAAGTAAGCCAAGTGTTTTGTGTGTGAGTTTAATATTTCCTAATGGAATAGTATTTACATGTTCTGTGTCATATAGAAAAAGAGAACACTTTTCTGTCTACTCAACTGTATATATAGTGTTATGATATTAGGATAATTTATTTTCTAGTGAACTTAATATTTACTTAATGTGGCTTTACTTCTTAGGGGTTATTAAATATTCTAGTAGGCATGACAATTTGCTGAGTCTATAAGAAAACAGAATATGCAGTTATTTTAGTGATATCTTCCTTTTGTTTAGCACAGTGGTTATGTTTATAGCAAGGGCACTCAGTTTTAATAAAAACTTAATCACAAACTAAATATGCAAAACAGATGAAAATGCAGCTGCTGTAGTTAAAGCAGAGGTCAGGGTCCAGGGCTCCTCCTGCACATTCCCCATCTCTAGGTAGGGGAACTCTTGAAACACCACCAGTTTCCCTGAATACACTTTGCCACCACTTGTTAGCAGAACACGAAAAAGTTTTATCAACAAGCTGAAATTCAAGATTAAACTATCAGATAATTAAATCAACTGATTGTTTCTATGACTGTTTTCATTGTGGACACAGCTCATAATGAACCCCAGGTTTGATTCAACTCATGCCACTGGAGGAAGTGGTTTGCTTTGTTAGGGGGAAATTTTGCTGACACTTAATACACTACAGCTTTATTAATAGTCTGACTTAAATGTCTTGAATATAATACTATATACTAATTTCAACAGGTTCAACAATGGATGGATGATTAAGATTGGAAGGGGACTTGATTATTTTAAGAAACCACAG
>hsa_circ_0000030	chr1	23836176	23836434	-
GCGGGTGAGGGCATCAGCGATCTCTTCGACTCCTACGACCTTGGGGACCTGTTGATTAATTGAGTGGCCCTGCCTGCCCCCAGCAGCCTGCCCCCGACTCTACCTCCTCACAGACAGGCTGACAGCCCCTCTGCCTGCACAGGGACATTGGACACTAGGTGCTGCCCTCAGGGCATGGGGTCTCCTCGCCTTTCCTGCCCCAGCCGGCAGAAGCTGTGTGGGGAGATATGAATGGTACGGGTGAGGAGTGGATAAGGG
>hsa_circ_0001809	chr8	70667658	70674110	-
CCATCATGTATGTCATGGGAGCACTTGGCCCTGCAGTGGGATATTTATTAGGTGGACTTCTTATTGGTTTTTATGTTGATCCCAGAAATCCTGTTCACCTTGACCAGAATGACCCTCGTTTCATTGGAAACTGGTAAGTTCTGTTTTCTAATTTTTAAATTTCAGTTCTTACTAATAATAGTTAAAGTCATGGTACACTTGTATTTAAAATTTTTCCAATGGGGAGACAAAAAATAGCTGAAAGGTGCCTGGGAAGGGGTGACAGGCAGGTTAATAACATCCCAAAGAAAGCTACGTCCTAATCCCCAGAACCTATGAATATGTTATCTTACATGGCAAGAGGGACTTTGCAGATGTGATTAAGGACTCTGATATTATTTTAGATGACCTGGGTGGGCCCAGTGTAATCAAAGGAAAGACGGAAGCAGGAGGGCAAGAATCAAAGAAGGAGATTCGATGATTAAAGCACAGGTTGGAGTGTTGTGCCTTGAAGATGGAGGAAGGGGCTGCGAGCAAAGAATGCAGGTGGACTCTAGAAGCTGGAAAAGCAAGGAAATGGGTTCTTCCCCAGCCTCCAGCCCTTTCAACCATTTTACACTTCTGACCTCCAGAACTGTGACATGAATCAGATTGTGTTGCCTGAAGCCACGAAGTGTGTGGTAACTTCTTATAGCAGAGAGCTTATACAGAGGGTTTGGGGACACTGGCTTAATCCACATTCTTTAGGATTGGGGTGCTTCCTTTATAGCAGAGTGAAGGAAAAGGACTGCTGTGGCTGCGTGGGGACTTTCCTGCTGACTTTAATCATACCTTTCAGTATCTTTTCTGTGCCTTAAAAAAATACATTGTTTTCACTTTCTTATTGTATTTGGTGTCTGCTTTACAACCCTCTCCCACTGCCTGGAATGCCAGTCCTGCTTTTCCATTGTCACACTCTCAGTGACCCTTTTTTCTTGCTAATATTTTGTTTCCTCATGTGTGCTAGAGATTTAGCTGCTTTCTCGCTTGCTAGGACTTAATTGTCCTGGAAAATAAGTAATGCTTAGGACTCAGAATGAGAACTTCAACTTTGGATGTTATGTTATTTATCCAAATAACAGAGTTGCGTTTGAGTTCTTGCAGTCCTCAACTTGAACATGATAAGTTATTTTTCACAATTGCAAGCACTAACTGAAAATATTGGTGTCCTGAATTCATTTCATGTGGATTAGCAATATATATACATTGATAAGGCATTTTCACTTTATAGTTAAGAGAATACTTCAGTATTAGAAAAGATATGTGCCAAGTAATTACTCACTCACTTTTTTTTGGAACATAGACACACATGGAGAAAGTAATTACTTTCTAAAAAATGTCTTAGAGTACTTTATTCTCTCTGTGTTTCATTACATGATAATAACATCATAACTCCGAGGTTGGTAGGAATAATGTTTAACACTATTGATTTTCAAAGCAGCTAACAGATATTAATTGTTATACACACTTCCTATTTTCATAAGTAATGCTCTTTGAAGCTGGAAGTGTTATGTCTGGTAGAATTTTTAAATCATACAGAAAGGAGTTCCCCTGTCAGCATTAGGGAAATAACACAGGAGTTTTAAGTTCTTGACTCATAGTGAAATTTTTGGTCTTGTCTGTTTTCTTTCCAGTTCTGAAATTAATCAGAGTAGAGATGTTTTTCATTGTCAGAAAACCAGATTAATTAACTCTATTTATGAACATCCAGCATATGTTCTGTGTTCTATTTAGAGGTCCTTAAGGAGGGCACAGTGACAGGGAAACATCTGGAGGGAAAGATGGGGAGAACCAACTCAGGTAGGGAGAAGGAGGGAAGGCAGGAGCTTTAGTCTTACCAGTGCTTTATGCCATCTTTTGAACTGTTTTTAGGAGATGTTAGTCCAGTTGGCAGCAAAATTGAGAGATGAGGGCCGGGTAAGGTGGCTCATGCCTGTAATCCCAACTTTGGGAGGCTGAGGCAGGTGGATCACTTGAAGGTCAGGAGTTCGAGATAACCCTGGCTAACGTGGCGAGCCTCCATCTCTACTAAAAATACAAAAAAATTAGCCGAGTGTGGTGGCGCATGCCTGTAGTCCCAGCTACTTGAGAGGCTGAGGCAGGAGAATCACTTGAACCTGGCAGGTGGAGGTTGCAGTGAGCTGAGTTGGCACCATTGCACTCCAGCCTGAGTGACAGAGCGAGACTCTATCTCAAAATAAATAAATAAATAAATAAAATTGAGAGATGAAGAGTATAGACCCTGAATCCATATTCCCCTGGGTTTAAACCCTAGTCTGCCACCTAATACCTATGTGAGCTTGGGGAAGTTACTCTGTGCCTCAGTTTTTATAATCCATAAAAGAAGGTAGTTATGGTACTTATTATCATAGGGTCATTGTGAGGAATGAATGAGTTTACATGTCTAGCACTCTAAGTTGTTCCTGCTGTACAGTATGTGTTAGCTATTCAGTCCTTTGAATTTAATCAGTGCTCAAGTAATTTTATCCATTTTTAATGGCTCAATGTTAGTTCTATACATGATAAAGATTGTCAATATAGAAATATATAATGAGGGTCTATTTAAACATGAATTTGAATTTTATTGAGTAACTGCTTGTAACACACTTCTACCTTGAACAAAGACATAGTTATTTGATGCAATGTTATTTTATACGATGTCTAGCAGCAGTGATAAGTTTTCAATGGGCACATGCTGAAAGGGAGAAGGAAGGAAGGAAGGAATGAATAATGCTAAAATGTATTGGGTGCTTATTTTGTGTCAAGCATTATACTAAGCTCTACAGACATTCTCATTTAAGCCTTGGAACTACCTTGGAACAACCATAGGTAGTCACTGGTATGTGCATTTTGCAGCTGAGGAAATTGATGCTCAGGGAGTTCAATAATTTTCCATTAGCCTCAGAGTCAGTGAGAGCTGGGAAAAGAAACTGACTCCGGAGCACAGCTCTCAGTTCACTCTCTTAACTGGCCCCCTTAGTGAATGGTCTCTGAGTCATGGTTCATGAAAGGGATTTAGGTAGCTTGGCTTTTCAAGTGTAGCTGTTATTGATGTGTCTTTTTCCAACAGGTACTGCACACTTTCTTGTCTCAGCTTTTCTCAGAGTCCTCTTTAGCATCATTATTATATGATGTGTTGTATCGATGTTATTTGAGACTGTTGAATAATGTGAGTTGGTTTGCTCTGCTTTGAAGTGACCCCACACTTTAATATTATTTTTGTATTTTTTTGTTTATTTGCTGTATTTCTCCCCTTCCTGTTATGCACCTTCACTTTGGGCTATTATGAGTAAATTTTTAATGTTTGCATATAATCTTAAGTTAATGGCTGGGGCTGGGATGGGCAGGGAGGTTGAGTGCAATGCTATGTAAAAAGCATGCCGGGTGCGGTGGCTCACGCTTATAATCCCAGCACTTTGGGAAGCTGAGGCGGGCAGATCACTTGAGCCCAGGAGTTCAAGACCAACCTGGGCAACATAGTGAGACCCCCCACTTCTCTACAAAACAGTAAAAAATTAGCCACTGCGCCTGTAGTCCCAGCTATTTGGTAGGCTGAGGTGGGAGGATCACTTGAGCTCGGGAGGTCAAGGCTGCAGTTAGCCATGATCGTGCCACTGCACTCCAGCCTGGGTGACAGAGTGAGGCACTGTCTCTAAAGAAAAAAATCAAGATAAATAAATAATTAATTAAAAAGCAAACCAGACACACAAAACTAGCTATCATGAACTGATTGTTAATTTGGGGACAGATGTTTTATGACATCCATCATAACACTGTCTTATTTAATTTTGATGATCCCCAAACATACTTAATACCCCACTTGTAGATAAGAAGGCTGATTTGGAAAAGCAAAATAATTTTCACAGGATCCTATAGTAAGCAAGTGGTAAAGACAGGATACAAACCCAGGTCTGCCTGAAGCCACAGCCCATGAGTTGTCCCCTACACTACACTGCCTGCCGTCTTCTGGAGAGAGTGTGAGAGCTCAGGGAGCTGCAGGGATTCAGGGGACTGGAATGGAGAGTTCGTGGAGAGAGGCTCCAGAGGCAAGTGAGCAGTGCCTGATAGTGCCTGATGGGTAAGGACCTCGTAAGCAGCCAAGTACTAAGAGGGCCAGGCATTATCATAGCTATGTTCTCTATAGACAGATGACCTTTTTAGTTATTTTTATTTTTTTTGAGACAGAGTTTCACTCTTGTTGCCCAAGCTAGAGTGCAGTGGCAAGGTCTCAGCTCACTGCAACCTCTGCCTCCTGGGTTCAAGCCATTCTCCTGCCTCAGCCTCCCGAGTAGCTGGGATTACAGGCACTTGCCACCATGCCTGGCTAATTTTTGTATTTTTAGTTGAGATGGGGTTTCACTATGTTGGGCAGGCTGGTCTTAAACTCCTGACCTCAGGTGATCCACCCATCTCGGTGCTGGGATTACACCTCAGGTGATCCACCCAAAGTGCTGGGATTACAGGCATGAGCCACCGTAACCAGCTGACATTTTTAAAATTAAAACTGTCTCTTTCAATTTATTTATTCAGCATGTTTTTTTGAGTACCTAATCTGTGTCAGGCACTGGGCTGGTGATTACATTCTGAATAACTGAGATTGCTGGAAGTCTGCCCCGAACAAACTTCTCAAAATAAAGCCCTTTACTGACTATCTTAAAATCTTCATTTGATGTAACTTTAAATATCTTTGAAAATAGCACACTAAATTATTAATGACTAATTGTAGGAATCATTCTCTCAACTGTGACCTTTAGCAGCTGATAACAGCACTTTAATAGAAACATTATTTTAAAAAATGAATTTTCACTTTGCAATGGATCTATAGTCTTACCTGATTGAATTCAGCGTTAATACTTATGATGCTGCTTGCATTCTGGTTACAGTTGATGGGAATGTGTTGAGCATTTATGAACTTGGAAGCTTGAATGGCAGAGTTTGGAGGTGAGGAATCATAGTTAGAACGTGGCTACCCTGTTAGGGAGTGCCAGGGACCTCTGATTGCTAAGGAAATGTTGAAAGGGAACTGAGAAATTGCCCCACGGGGCATCATGCAGTCAAGAAGCCCAGGGCTCTAATACTACAATTTCATTCTACTCCCTGTGTTTGCTTCCTAGTGCTCTGCAACGTGGCAATCTCAGGTGAATTTCACGACAGAATTCTGAGTCTAATAGCTCCTGTTCTACTTCTTTTAGGAAGCTTTCCGATACACATTAATTTCCCCTCTCTGAATTTTGGTAGCACTCATAATCTGTACCATATAACCTAATATTTAATTATATACATTTTGCATTTCTTAGAGGTTTCTTATATTTTTGGCTTGCTTATGAACAGGTTGTAGGTTCTTGAAGGCAAGGACTAAGTTTAAATGTCTTTGTTGGTAACCCTCATACTTGGTGAAGTATTGTGAAGGCCAGCTAAGTGGGAGGCAATACATTCTCTTTTTATTTTTTTTAAGTTTTGCTCTGTCACCCAGGCTGGAGTGTGGAGTGCAGTGGCCTGATCTCTGCTCACTGCAACATCCGCCTCCCAAGTTCAAGTGATTCTCCTGCCTCAGCCTCCCGAGTAGCTGGGATTACAGGTGCCCACCACCACACCTGGCTAATTTTTGTATTTCTAGTAGAGACAGGGTTTCACCATGTTGGCCAGGCTGGTCTCAAACTCCTGTTTCAGCCTCCCAACGTGCTGGGATTATAGGTGTGAGTCACCGCGCCCAGCTGGGTCAATACATTCTTAAGTGTTTGCAGAAAAATATTTGAATATTCTCAATAATTTAAAACATATTTCACATGGGATATTAATGCTTTTCTTATGACAAAAAAAAGTCTATATTGGTCCACATAACATGCTATTGTCTACATTATTTTTCTATTGAATTTATAATTTAGGGATTTATCATAAAATACACATTGTAGAAGGTTAGCAATGCTAGCAGAACTAACTCATTGGTGCTCAAAAATACTTGAATGAAATTCGAATCAGGTTGCTGATTATAATATTCAGTATAACACTGGTATAATTATTGAGTAGATTTCTCATTTATATCACAGAAAGAGAGAATTCCTTCATTTTCTTAGTTTGCTCAACTTCCTACTGCTTTACAGTTGATTACAAAAAGTTTTCTTCAAAATTTTTTCACCACAAACTTCTGCTTTACTAATTTGTTCTCACTCACAAAAGAAAAGACGTAAATGCTATTCACATTTTCCAATTTTTTAGGTGGAGTGGATTCCTCCTTTGTGCCATTGCAATGTTTCTTGTGATATTCCCAATGTTTACTTTCCCAAAAAAGCTTCCACCTCGACACAAGAAAAAGAAAAAGAAAAAATTTTCTGTTGATGCTGTTAGTGATGACGATGTTCTGAAGGAGAAATCAAACAACAGTGAACAAGCGGACAAAAAAGTTTCTTCGATGGGATTTGGAAAGGATGTCAGAG
>hsa_circ_0001853	chr9	35657751	35658017	+
CCGCGCTGAGAATGAGCCCCGTGTGGTTGGTGCGCGGACACGCACTGCCTGCGTAACTAGAGGGAGCTGACGGATGACGCCCCCGCGCCACGCCGCTCAGCGGGATACGCTTCTTGGCGGACTTTGGAGTGGGAAGCGGGGAATGTCTACGTGCGTATGCACGTGGCACTCTCTGCCCGAGGTCCGGGGACTTTCCCCTAGGCGGAAAGGGGAGGAACAGAGTCCTCAGTGTGTAGCCTAGGATACAGGCCTTCAGCACGAACCAC
>hsa_circ_0000972	chr2	9048750	9098771	-
GTCAACTTTGTAGTGTGCCAACTCTTTGCCTTGCTAGCAGCCATTTGGTTTCGAACTTATCTACATTCAAGCAAAACTAGCTCTTTTATAAGACATGTAGTTGCTACCCTTTTGGGCCTTTATCTTGCACTTTTTTGCTTTGGATGGTAAGTAATTATTTTGATCCTTTTAAAATGAAGACTATTTGGATGTATTTGAGAATTGAGTGTGTGGAAAGATACATTATGTAGGGTTTTGTTCTTATATTTACTTAAAAAGTTTTTTCTCCAGGCCAACTTTCATATTTTTATTTTTGAAACAAAAAATAACGAATGGGAAATGGGCTTGCTCTCTCTTTAGTCTTAGAGGAAAATTTACTATTTATAATTTGTGGAAAGACAGATGAAGAGGATATAAAGGCATTTGATTCTGTCATGAGTAGTTCTTTACACCTATTTTGCAAATCTTTTATACTGACAGAAAAGCCATTTAAATGTGTTTTTGTTTGCCTGTTTTTTCTCTGGGCAAGTAGCTTTTAAGAGCCTGATAAAGACTATGGATAGAACTTTATTGCCATTTTTTAGATTCTGCCATTACCAAAAAGAGGCTTTTTGTTTGTTCATTTGTCTGTTCTTCCTGGGGAAGAATTATTTATGATGGAAAGCTTTTATTTCTGACTTTTCAAATGGATGTTGGTGTTTTCTTTCATTAGGTCTCTTTCTCAATCCTCAGGGATACTCCGAGAGCCTTAAATACAGAAATACTGTACTTCCTGTTTGTTACAGGAAGTAACAAACAAATGTTAGCTGTGCATGCTGAAGAAATCAGAAGGGCACATTGTCTTGGCAAAACAGCAGAAACTCTCAGCGGCAGTCTCTTTGTGGTCTCTTCCTGAGCTTGCTTTCTTACGTGAGCACTTGTGCTGCATGCTCATCTGCTGTAGTGTTCGCCATTCACAGTGAAGGACTTCTAGGCTTGCTCTTCTGCAGATTGTTGTTTGATATCAGAATTCCCTGAGAGGTTGAAAATGCACTCACTTGGTCTGTGGGGTGTAGAATCTCTGGGACTTTGATGAGCTTCTGTGTTTGTTCTAGGATGTTGTTTTTGATAGTTATGAGGATTGGAATACACTGATATTTCTTAATCTAATTTTTGCCTGTGGCAATTGCAAGTGTTTCCTAGAAACTCATGAAAAATTAATTAGGGATAATTTATTCAGTCTCTACCATATTACCTGTGCTAGGTACTGCCCTGGTAGATAGTGGTTAGTATTGAGATTTAAATATGACCTCTTAAATAAGACCCAAGTCTGGTCTTTTTTGCTTCATTGACATCACATTTATATCATCACAGTTTTTTAAGGTTTCTCAGGTGATACTATTTAAACTTTTCATAAATCATGCCATGGAGTAGTGTATATTTTTCAAACTTTTGATTATGGCGCTTTTCAAACACAAAGGTACAAAGAACAATATAGTGAGCCCTCATATGCCCATCACTCAGCTTCAGATTATTAAAATTCCACCATTCTTGTTTTATCCTTTCTCCAACTTATTTTTGTAGAGTATTTTAAAGTATATCCCAGTCTATACATTTCATCCACAAATAACTTTGATATTCAGTATATATTTGTGTAGCATATTTTCATAATGCATTGGGAAGGGCTTGTAGTTCATATTGGCCAACTCCAGGGGACACCATTCACTCTGTGGTCTATGGAGACAGAGTAGAAGATAAAAATATAAACAATATCTCCTACAGTTGTGTAACATGGAGGTACTGCCAAAGATGAGGAGGCATCTCTTTACCTAGAAATCTTTTACTGAGGAAGTGTTCTCTTGCTGTGAAGTCTTCTTGGATGCCTTATAACACAATGTCACAAGTAACCCGACATTGTTAATGTCAGGTAGTCTGAAGTACTTCAAATTATATGTGATAACCAGGATTTCTTATTTTTTCAATTTTTTAAGACAAGGTCTCACTTTGTTGCCCATGCTGGAGTGCAGTGACATGATCACAGCTCACTGCAGTCTCAACCTCCTGGGCTCAGGTGATTGATCCTCCCACCTCAGCCTCCTGGGCAGCTGGGATTACAGGTGTGTGCCACCACACCCGGCTAATTTTTTGTAGAGGTGGAGTTTTGCTATGTTGTCCAAACTGGTGTTGAACTCCCAGACTCAAGCAGTCTGCCCAGCTCGACTTCCCAAAGTGTTGGGATTACAGGTATGAGCCACTGTGCCCAGCCAGGATTTTTATTTTTATTTTTCAAATGAGTTCTCTATTTTTTTCTTAAAGGAGAAAGCTTTCTGTATTCTTTCTTTGGAAAGACGGATTGTTTATGCCTCTGTACCATGTGTAAGATAACTCTTTGCTAACTGGAATTAACTAATAGGGATATATTCTTTTGATTTGCATTTCAGTACTTTCTTTTGTAGGCTCAAAGGCAATCGTATCTGCTATTGATTTTGACAACTTCCCTTTTGGAAAACATGTTAGTACTCTGTAAATATACAGGCATGCCTCAGAGATGTTACAGATTTGATTCTAGACCCCCATAATACAGTGAATATTGTAATAAAGCAAGTCACACAAATTTTTTTGGTTTCCCAGTGCATTTAAAAGTTATATTTACCCTATATTCTGGTCTATTAAGTATGCAATATAATTATGTCTAAAAAAACAATGTACATACCTTAATTGAAAAATTTTTTATTGGTAAAAAAATACTAAGGATCATCTGGGCCTTCAGTGGGTTGTAATCTCTTTGTTGGTAGAGTGTCTTGCTTTGATGTTGATGGCTGCTCACTTATCAGAGTGTTGTCTGCTGAAGGTTTGGGTTGCTGTGGCAAATTCTAAAAATAAGGCAACAATGAAGTTTACCATAGTGATTGACTCTTCTTTTCACAAAAGATTTCTCTGTAGCATGTGATGCTGTTTGACAGCCTTTTACCCACAGTAGAACTTTCAAAATTGGAGTCAAACCCTGCTGCTGCTTTATCAACTAAGTTTATGTAATATTCTAAATTCTGAATTAAAATTACAGTCCAAGATGGCTGATTAGAGACTTTCAGTGTTCCTCAGCCACTTGGAAATAGCACGATAGTACATAAAGATCAACTCTCTGAGCTTTAATTCAAGAAGGAAAACAGGAATTCACCAGAATTGTGAAGGACACCCCAGATCCTGAAGAGAATGCTGGCAAACAGCCCCCGTGATAGCATCCAGTTGATAAAAGTGAGTGAAGCCCCAGTATGTGAGAGAGGCAGGGAGACCTTCTCTATGACTCACCTTTCCACTGGGGATCTGAGCAACCCAGTCTGAGGGAGAGCACTTTATTTCTCCCAAGCCCTGGAGCCAACTTGGGGAGAGGGTTGGAGACGCTGTGAAGGACAGACATCGTGAAAAGCTGCAGACATTCTCCCAGACCTGGGATGGAGAACAGGACACCATTTTTAATCCAGGCACGTATGAAGCCAGCCATTCCTTGGTGACTCAGCAGCATGGCAGTGTAGGCATTTCAGTCTTAGGCCAGAGATTAGAGCACCTGCTCTGGAGTGGGGTAGGGGCCTCCATAGCCAGAATTGTGGAAAGCACCTCAGCTGTAGGGCTAGAATTGTGCTTTCCTCCATTGCAAGCCTGGGGCAGGAGGAGAGCTGCTAAGTTGCACTTTCTCCTGGGCAGCAACACTTGCAGCCAAGGCCAGCTTGGCGACCTGGAACTGATCCACCTGTGTCATTGTTGGGTGCCCCACTCTGCTCTACTGATACTGTGGTATGACAGGGCCGCCTCTGCTCCACTCCCAGGCAGAAATCCAGACATTTGGAGCACCTGTTTGCCTGGACCAGCAGACTGAGCCACCCCACCCCTCCTGGACACAGATCATGGTGAAGTGAGGCTCTCTCTGCTCCACACCCAGGCAAATCTACAGGCATTCAGAGCATCTGCTTGTCTGGTTCAGCAGCCTGAGCCACCCCAGTCTTCCTGGACATAGACTGTGGTTCAAGGGTATCCTGTCTGTTCCATGCCCAGGCAGATTTCCAAGCATCTGGAATGGCAACTCTTCTAGATTAGAAGTTTAAGCCATCTCCCATTCCTGTGTAGAGAACATGGAGCCCAGATGGTTTCCCAGCTGCATGCCTAGGCACAATCCTGCATTCTCGGTGGCTGCCCTCTGGATTCTCCCTTGGCGCTAGTGTCTGTGCCTGCCACTGGGGGATCTGTAGGCCAACCTGCTCTGTTTGGCCCTGCTCTTTGTGGCCCCTGCCCCCCAGGGCTGAGCAGGGAGCTCAGACCACTATATACTCCACAAACCAGCTTATTGCCTGAGGCAATAGAGAGCTTCTGCCAGTAAACAAGGATCAAGTATATACGCAGCTATGTTGGCTGCAGCTGGCTTTCACCTATAAGCACCATCTGTGGGCTTGTAGGTTGAACTCCACAGCCTGATATAAAACCTGCCAAAAGAAGTGTATAGGGCTATAGAAGCAAAGCCCAAAAGCCCTACCTAGCATTCTCTACAGTCACACTCATTAAGAAGGGAGAAAAAGGAAAAAGGAAAGAAGAAATAACATTATAGGGAAGGAAAGAAAAAGAAAAAAATCTTACCTGCATGAAAATAATTAAAAAATTAGAAGTGCCAGCATCTCTAGAACCAGTGCAAGAATTTTGGCATCATGTAGTGACACTGCCAAATGATTGCACTAGATCTCCAGCAATGGACCCTAACCAGAATGGAAACTCAGAAATGACAGATAAAGAATCAAATCATGGATTGTAAGGAAGCTCAGTGAGATCCAAGACAAAGTTGAAAATCAACACAAAGAAACTTCTAAGGCAATCCAGGAAATGAAGGAAGAGATAAACATCTGTAAAAGAAATCAGTCAGAGCTTTTGGAATTGAAAAACTCACTCAAGGAATTTTAAAATACAATTGAAAGCTTTATCAGTAGACTGGACCAAAAGAATTTCAGAGCTTGAAGACGAGTCTTTGGAACTAACCCAATCAGACAAAAATAAAAAAGAATTTTAATAAATGAACAAAATCTTCAGGAAATATGGGATTATGTAAAGCAACCAAATGTACAAATTATTAGCATTCCTGAGAGAGAAGGAGAAAAAGCAAACAACCTGGAAAATGTATTTGAGGGAATTATTCAGGAAAGCTTCCCTAATCCTGCTAGAAGTAGCCATCCATATATAAGAAATCCAGAAAACATCTGCAAGATAGTATACAAAATGATTATCAGCAAGGCATATAGTCACCAGACTGTCCAAGGTCAATGCTAAAGAAAAAAATCTTAAAGGCAGCTCAAGAAAAAGGGCAAGTTATATACAAAGGGAACCCCATCAGGCTAACCTTACAAGCCAGGACAGATTGGAGAGCTATTTTCAGCATTCTTAAAGAAATTCCAACCAAGAATTTCATAACCCACCAAACTAAACTTCTTAAGTGAAGGAGAACTAGACTCTTTTCTAGACAAGCAAGCACTAAGGGAATTTGTTACCATCAGACCAGCCTTAGATCCTTAAGGGAGTTCTAACACAGAAACAAAGAACAATACCTGCTACCACAAAAAACAACATAAATATATAGCCCACAGACCCTGTAAAGCAGCCACACATTAGAAACTACAAAGCAACCAGGTAACAATGTCATGATAGAATGAAAACCTCACATATCAATATTAACTTTGAATATAAATGACCTACATGCTCCACTTAAAAGGCAGAGTGGCAAGTGGAATAAAAACAAAAGACCCATTCTTCTGCGGTTTTCAAGAGCCCCATCTCACACATAATGACATCCACAGGCTCAAAGTAAAGGGTTGGAGAAAGATCTACCATGCAAATGGAAAAAACAAAAGCAGAGGTTGCTTGCTATTCTTATATATGATAAAACCGGCAACAGTAAAAAAAAAAAAAAAAGGGCGTTACATAATGAAACCTACATGCATAAAATCATAAAATTACATACAATTCTACCTGGATAAAATTACATAAAATCCTCCCTCTCAAGGGTTCAACTCAAGAAGATTTAACTATCCTAGTGTGTACATGTGCAACATTGGAGCACTTAGATTGATAAGACAGGTACTTCTAGACCTATGAAAAGACTTAGCCACACATTAATAGTGGGGAACTTTAACTCCCACTGACAGCATTAGACAGATCAATGAGGCAGAAAACTAATAAATTAATTCTGTACTTATAGTCATCACTTGACTAGGTGGACCTAATAAACATCTACAGAATACTCCACCCATCAGCCACAGAATATACATTTTTCTCATCTGCACATGGAATGTACTTCAAGATCAACCACATGCTCAGGCATAAAGCAAGTCTCAATACATTCAGAAAAACTGAAATCATACTATCTATACTCTTGGACCACAATTGAATAAAAATGGAAATCAATACCAAGAAGATCTCTCAAAACCACACAATTACATGGAAATTAAACAATTTGCTCCTGAATTGCTTCGGATAAACAATGAAATCAAAGCAGAAGCATAAAAATTCTTTGAAATAAATGAAAACAGAGACACAATATACCAAAATCTCTGGGATGCAGCAAAAGCGTGTTAAGAGGAAAGTATACAGTGTTAAACACCCACCTCAAAAAGTTAGATCTCAAATTAATGATCTAACATCACACCTAGAGGAACTAGAAAAACGAGAACAAACTAACCTCAAAGCTAGCAGAAGAAAAGAAATAACTAAAATTAGAGCTGAACTGAATGAAATTGAGACCCAAAAATCCAACCAAAGACTCAATAAAACCAAAAGTTTGTTCTTTAAAAGGATAAAGAGGACCAATAGATTGCTAGCTAGATTAACAAAGAGAGAAAATCCAAATAAGCACAATCAGAATTGACAAAGGTGACATTACAACTGATCCCACAGAAATACAAAAAGATCCTCAGAGACTATTATAAACATCTCTGTGCACACAAACTAGAAAATCTAGAGGAAATGGATAAATTCCTGGAAATACACAGTCTCTTAAGATTGAATCAGGAAGAAATTGAAACACCAAACAGACCAATATTGAGTTCTAAAATCGAACCTGTAATGAAAAACCTACCAACCACAAAAAAAGCCCTTGACCAGATAGATTCACAGCTGATTTCTATTAGATGTGCTAAGAAGAGCTAGTGGCAGGGCACGGTGGCTCACACTTGTAATCCCAGCACATTGGGAGGCCAAGGTGGGTATATTACCTGAGGTCAGGAGTTCAAGACCAGCCTGGCCAACATGGCAAGACCCCATCTCTACTAAAAACACAAAAATTAGCCAGGTGTGGTGACACATGTCTGTAATCCCAGCTACTCGGGAGGCTGAGGCAGGAGAATTGCTTGAGCTCAGGAGACAGAGATTGCAGTGAGCCCAGACCATGCCACTGTACTCCAGCCTGGCTGACAGAGTGAGACTCTGTCTCAAAAAAAAAAAAAAAGCTGGTACCAGTATTCTACTGAAAGTATTACAAAAAAATTGAGGAGAAGGGACCCCTTATTAACTCATTCTGTGAAGCCAGCATCACTCTGATACCAAAACCTGGCAGACACAACAAAGAAAGAAAACTACAGGCCAATATCCCTGACGAACATAGATGCAAAAATACCATAGCAAGCCAAACTCAACAGCACATCAAAAAGTTAATTCACCATGATGAAGTAGGCTTTATTCCTCAGATGCAAGGATGGTTCAACATATACAAATCAATGGTTCACCACATAAATAGAATTAAAAATGAAAACTATATGATCATCTCAATAGATGTGAGAAAAGCTTTCAATAAAATCCAACATCCTGTCATGATAAAAAAAACTCTTAGGAAAGTAGGCATCAAAGGAACATACCTCAAAATACCAAGAGCCATCAATGATAAGCCCACAGCCAATATCATACTGAATGGGCAAAAACTGGAAGCATTTGACTGGGTGCAGTGGCTCATGCCTGTAATCCCAGCACTTTGGGAGGCCGAGACGGGTGGATCATGAGGTCAGAAGATCGAGACCATCCTGGCTAACACGGTGAAACCCCGTCTCTACTAAAAATACAAAAAATTAGCCAGGCATGGTGGCAGGCGCCTGTAGTACCAGCTGCTTGGGTGACTGAGGCAGGAGAATGGCATGAACCCGGGAGGCGGAGCTTGCAGTGAGCTGAGATCGCGCCACTGCACTCCAGCCTGAGTGACAGAGCGAGACTGTGTCTCAAACAAACAAACAAACAAAAAACAAACTGGAAGCATTTCCTTGAGAACAGGAACAAGAGAAGGATGCCCACTCTCACCACTCATGTTCAACATAGTTCTGGAAGTGCTAGCCACAGCAATTAAGCAAGAGAAAGAAATAAAAGGCATCCAAATAGGAAAAGAAGAAGTCAAACTCTCGGTCTTTGCTGATGATATGATTCTATACTTAGAAAACCCTAAAGACTCCTCCAGAAGGCTGTTAGAACTGATAAATGATTGTAGCAAGATTTCAGGCTACAAGATCGATGTATAGAAATCAGCAGCATTTCTGTATAGTAATAATGTTCAAGCTGAGAGCCAAATCAAGAATGTAATCTCATTTGCAATAGCCACACAGAAAAAAAAATACCTAGGAATACATCTAACTAGGGAGGCGAAAGATCTTTACAAGGAGAGCTTCAAAACACTGCTAAAAGAAATCATAGATGACACAACAAATGGAAAAACCTCTCAGCTTATGGATTGGAAGAGTCAATGCCACTAAAATGGCCATACTGCCCAAAGCAATTTCTATCAAACTGCCAATGTCATTTTTTACAGAATTGGAAAAAACTATACTAAAATTCATATGGAACCAAAAAAGAGCCCAAATAGCCAAAGCAATCTTAAGCAAAATGAACAAAGCTGGAGGCATCATACTACATGACTTAAAACTATACTATAAGGATGCAGTAACCAAAACAGCATGATACTGGTACAAAACAGACACAAACCAATGGAACAGAATAGAAGACTGCAAAATAAAGCCACACACCTACAGCCATCTAATTGTCAACAAAATTGACAAAAATAAAGAGTGGGGAAAGGACTCCCTAGTCAATAAATGGTGCTGGTATAATTGGCTAGCCATATGCAGAAGAATGAAACTGGACCCCTACCTTTCACCATGTACAAAAATTAACTCAAGATGGATTAGAGATTTAAATGTAAGACCTCAAACTGTAAGAACCCTGAAAAAAAAAAAAGCAAGGAACATCATTTTATCTGGGCATTGACCTTGGGAAAGGATTTATGACTAAGTCCTCAAAAGCAATTGCAACAAAAACAAAAATTGACAAGTGGAACCTAATTAGAACCAAAAAGCTTCTGCACAGCAAAAGAAACTGTCAAGAGTAAACAGACCACCTACAGAATGGGAGAAAATATTTGCTAACTGTGGATTTGACAAAGGTTTAATATCCAGCATCTATAAGGAACTTAAACAGTTGGACAGGCAAAAAGCAAATAATCCCATTAAAAATGGGCAAAAGGCATGAAAAGACACTTTTCAAAAGAAGACATACAAGTGTTCAACAAACATGAAAAAATTACTGCACATTACTAATCAGAGAAATGCAAATCAAAACCACAATGAGATACCATCTCATACCAGTCAGAATGGTTATTATTAAAAAGTCAAAACACAACGGATATTGGCAAGGCTATGGAGAAAAGGGAATGCTTCATACAACGTTGGGAAAGTAAGTTAGTTCGGCCATTGTGGAAAGCAGTTTGCAGATTTCTTAAAGAACTTGAAACAACTACCGTTTGACCCAGCAATCCCATTACTGGGTATATACCCCAAGGAAAACAAATTATTCTACCAAAAAGACACATGCATTTCCCTGTTAATCGCAGCACTGTTCACAATAGCAAAGACATGGAATCAACCTAGATGCTCATCAGTGCTGGACTGGATGAAGAAAATGTGGTACATATACACCATGGAATACCACACAGCTGTAAAAAGAAGGAAATCATGCCCTTTGCAGCAACATGGATGGAGCTGGAGGCCATTATCCTATGCAAATTAACATAGCAGCAGAAAACCAAATATTGCATGGTCTCACTTATAAGTGGGAGCTAAACATTTGGGTACTCATGGACATAAAGATGGCAGCAGTGGTCACTGGGGACTACTAGAGGTGGGAGATAAGGAGGGGAGCAACAGTTGAAAAACTAACTGTTGGGTACTATGCTCAGTACCTGGGTGAGGGGATCATTCATACCCTAAACCTCATCATTATGGAATATACCTAGGTACTGCATATGTATCCCCTGAGTATAAAATAGAAGTTGGAAAAAAAATTTTTTGTTGTTGTTATTTCAACAGTGTTCACAGTATCTTTACCAGGAGTAGACTCCATCTGAAGGAATCACTTTCTTTGCTCATCCATAAGAAGCAATTACTCATCTGTTGAGAAGTTTTATCATGAGATTGCAGTAATCAGTCACATCTTTAGGCTTCACTTCTAGTTTTCTTGCTATTTTCCACCACATCTGGAGTTATTTCCTCCACTGAAGTCTTGAACCCCTCAATGTCATCCATGAGGGTTGGAATCAACCTCTTCCAAACTGCTGCTAATGTTTATATTTTGACCTCCTTCCATGAATCACAGATGTATTTAGTGGCATCTAGAATGGTGAATCCTTTCCAGAAAGTTTTCTATTTAGTTTGCCTAGATCCGTCAGAGGAATCACTATCTATGGCAGCTATAGCCCTACGAAATGTATTTCTTAAATAACAAGACTTGAAAGTCAGAATTGCTCCCTGATCTGCAGGCTGCATAATGGGTATTGTGTTAGCAGGTGTGGAAACAACATTAATCTCCTTGTCCACCTCTGTCAGAGCTCTTGGATAATCAGGTACATTGTCAATATGCAGGAATATTTTGAAAGGAATCTTTTTTTTCTGAGCAATGGATCTCGACAAGGGGCTTATAATATTCAGTAAACAATGCTGCAGAGCTGCTGTGGTTCAGACTTTGTTTTTCCATTAACAGAGTACAGGCAGAATCGATTTAGCGTAATTCTTAAGGACTCCAGCATTTTTGGAATGGTAAATGAACATTGGCTTCAACTTAAAGTCACCAGCTGCATTAGCCTGTCCTTTGAAGCTTTGAAATCAGGTGTTGACTTCTCCTCTCTAGCTATGAAAGTTCTCTATGGCATCTTCTTCCAGTAGTAGGCTATTAGATCTACACTGAAAATCTTTTGCTTAGTGTAGCCGCCTTCATCAGTGATCTTAGTTAGATCTTCTGGGTAACTTGCTGCAGCATCTAGATAACCTCAGCACTTGCTGCTTCACCTTGGATTTTTATTTCTGGAGATGACTTCTTTCCTTAAACATCATGAGCCAGTGTCTGCTAGCTTCAAAATTTTCTTCTCCAGCTTCATCTCTCTCCACCCTACTAGAATTGAAGAGAGTTAGGGTCTTGATCTGGACTAGGCTTTGGCTTAAGGAATGTTTGGCTGGTTTGAGCTTCTGTCCAGACAATTAAACTTTCTCTGTATTAGCAGCAATGCTGTTTTGCTTTCTTACCATTTGTGTGTTCAGTGGAGTAGCACTGTCAGTTTCCTTCCATAACCTTTTCTTTGTATTTACGGCATGACTAACTGGTGCAAGAGGCTTAGCTTTCAGCCTGTCTTGGCTTTTGACATACCATCGTCACTAAGCTTAATCATTTTTAGTTTTTGATTTAACGTGAGAGACATACAACTTTTCCTTTCACTTGAACACTTAGAGGCCATTGTAGGTTAATTAATTGGCCTAATTTCAATAATTGTTGTCTCTCCGGAATGGGGAAGCCTCAGGAGAGGGAGAGAGACAGAGGAAGACAGAGACTGCCGGTCAGTGGAGCAGTCAGAACACACCTAACATTTATCAATTAAGTTCTTATGTGGGCACAGTTTGTGGTGCCCCCAAACGATTACAGTAGTAATATCAAAGATCGCTGATCACAGATCACTATAACAGGTAAAATAATATTGAAAAAGTTTGAAATATTGTTGAGAATTACCAAAATACGCCAGAGAGACATGAAGTCTCAGCACGTGCTATTGGAAAAATGGTGCCAAGAGGCTGGCACGATGCAGGGTTGCCACAAACCTTCTAGTTGGAAAAATCTCAGTATCTGCAAAGCACGGTAAGGCAAAGTGCAGTAAAACAAGTCATGCCTGTAACTGATCGTTTACCTGCTTCTCTTTGGTCTTAGCTTTTTTCTTTTAAAACAATCATCTGCAAGTTCCTTTTAAGTGAGAATTAATTTAGACTTTAATTATTTATTTAAATGTCCTTGATAATAACACTATAGGGTAATGGAATAGAGCTTAAACTCTGAAGTCAGGCAAACCTGTATTCCAGTGTGGGTGCCTTGGTCTGGTGGCTGTATGACTTTGGACATGTTATTTAGCCACTCTGAGCTTCACTTTCCTCATCTGTGACATAGAACGAATGATTACTGTGAGAAATAAATCTGTAAAACTACAGAAAACATGGCGTGATAGCTAGTCATTACGAACATGGGAAGTTACTCAGAGTCATTCATCTGTTATTACCATCATCCAGAGTGATGCAGATTGGAAATTTTTGTGTTTATCTAATCTCTTTTTTAGCATATATCGTACAGTATTGAAGTAATCTATTTATTATTGTCTTTCTCTCTAGACTGGGAGCTCTGTGAGGACATAAACGGTCTCATTGACTTGTATTTCTAGTGTTCAGTACAGTGCCTTTCAGAAGGTAGACATTCAGTAAAGATTAGTGGAACAATTGAAGAGGTGTTTTCAACCTTTTTTTAAACCTGTGCTCTTTTTTTTTTCTAAAAATAAACCTTATGCCTTTAGTGTGACTTGAAATTCAGAAGAGTTAAAATGTGATATCTGAAAACAAACTAACGTTTTGTGACAAAGCATTGTTTCATTTTCAAAGCACTTTTTAGGTAGCTTAAAAGATGATGATCCACAGCCCATGGGGTTCCATTCTACCCGGCTGCATTCCTTAGAGAATCAGCCAGTGGATAAATTGCCCCGAAACAACGTGAGTTTTGATGTTAGTTGGAATATACTGACTAGATAGATGATCTTTGTTTCCTCAGTTCTGAAATCACGAGGGTTGAATGATAATAGACTTTTAACATATCTATCTTTAATTTTTACTTTACTAATAATACTTAATAGTTGAGTGCTTACTACGTGCTAGATAACCCCATCAACGCTTTTAATGTATTATCTCTTAATCCTGAAAAATCTCAAGTGGCCACTGTGTTTATTATGGTCACTTTACCAATGAGAACAAGCAGAGTAGCTCAGTACAGAAAATTAGGAAGATTATCACCAGTGCATTCATTGAGTGGAAAAGCAACTGAATGCTTGTTGTGGAGGTCAGTGAGATAGAGGTAAATGCAGATTCACTTTCTACTGCTGAACTTGGATTGTTGCAGCAACGAAGGTTTACACAGCAGGAGGCTGCCCAAGTATTATACTGCTCTCCAAAGATGGCCAAACATATCACCTGAATGGCGATGTCAGGAGAGGAGGGGGCACCTTAAGGTGATATGAGGCACCATAGCACTGTTTGAGAAGTAAGACTTGTAGCTTCTAAAGTTATGATATATCCCTCATATTTCAAGAAATTTAACGTAGCAAAGGAACACTTTTTTCCCCCAAGAGTCCTCAAAAATGTGTTTTCCGTGTTTAAGATAAGTACCTGTATTGAGTTCTCCTCGCAGTTTAAGAAGCCCTTAAGGGTGTTCTAGCAGACCTTGTCACCTTTCGCACGAAGTCAGGAGTCAGCCAGTGAATTGCTAGTGTTGGCAACACATAAGAGGTAGATCATAAATTTGAAAAGTGTGTGTTTTAATTGTTTTTTAAAAAAGCTTTCTTCTATTTCCTTTTATACTCATTTAGGTTTTTCTGCTTCCTCTGATTATAATGGTATTAAAAAAAGGCCAACATTATTTTCGTGTGTGTGTGTGTGTGTGTGTGTGTGTGTGTGTGTCAGTCAAACAGATAGACTGACCTATTCTGTACAGTGGGTCAAATAAGTTTCTCCTACAGGCCTGCCTTGGAGACTATTACTGGTTTATAATATTTCTATGGAAAAATGTGTTCAAAATTTTGCATAACTTTTCCACATTGGAGGTGCCTGTTATTCCATAAAGATTAAAAGTTATTTGAATCATAGGTTAACACCCTTAGTAGTAGTTTAAACTAGATTTAGAGGTTCAAGAAAAAAAATAAAGTACTTTAAATTGTGCCTGATGATTCGAAAATTTTATTTTAAATTGTTCATTCCCCCAAAGGGGAAAGAAAGTGGAGAGAGTGTGTGTGCATGCACGGACATGCATAAATTAGGGATAGTTTTGATTGATTTTAGTCACAGACATCCTAATCATGTTTTGCCTGAATTTTGTGAAATGAGTAAATTATCTAATTTAATGGTGGATTTCAAGAATATTGGAATATTAGAAAATACCATGTCATGGGCTGGCCACGGTGGCTCATGCCCGTAGTCCCAGTACTTTGGGAGGCTGAGGTGGGCAGATCACGAGGTCAGGAGTTCAAGACCAGCCTGGCCAACATAGTGAAACCCTGTCTTTACCAAAAATACAAAAAATTAGCTGGGTGTGGTGGTGGGCACCTGTAATCCCAGCTACTCGGGAGGCTGAGGCAGGAGAATCACTTGAACCTGGGAGGCAGAGGTTGCAGTGAGCTGAGATCGCGCCACTGTACTCCAGCCCAGGCAACAGTGTGAGACTCCACCTCAAAAAAAGAAAAGACTGTCATGTTAGCCAGGATGTTTGTAGATACGTTACAGCAAATTAAAATTAATGAATTTGATTTATATAAGGAAGTTTATTTGACTTGAGCCATCATGTATTGAGAAGAGTATACGCTTTTCTTTTGTAAATTCTAATATTTAGCACTTTTTGTTGTTTTGTCAGTCATATTGTTAAAAAGGTAAAGGCAGAGTACAAAGTTGGTACTGGAGAAACTAGTTTGGGGAAACAACCGATGTTCTGTCAGGACGATCCTGAAATTCATATTAATTACTTTTTAAAATAATTGTGCCTTGAGTTATGAAGAAAGCTATAATCCTGAGCCATGTAATCCCACACGGCTTCCATGCAGCCAGGAGACATGGAGTGCTGGGCACTGGGCATGGCTTTAGGCCTTGTTTTTTCCCCCCAGCTCTTCTGGAGCCTGTGGTATGGGACTCTCTCTTTAGGGTGTCCACAGGATTTTAAGCTCCTGAAGTTTCATTCCTTATTTTTTTTTCTGGGAATACTGTGTTATGCATAAGTATTTTTTAGCTTAATTCACTTCAGCTTGATGTTTGTGACTTGGCATCCCTCTTCTAATAGTGCTCTTACTTTTTATAGGTATGCCTTACACTTTCTTGTACAAAGTGGAATTTCCTACTGTATCATGATCATCATAGGAGTGGAGAACATGCACAAGTAAGTATTCACTTTGTTCACATGAAAATATATATTTCACTTGAATAGAACTGCATCAAAATAGAATTTTATTTATTACATTAAAAGTAATTATGAATTGTGATAATTTTTTAAAGAAGAATTGTCATAAATACAAAAATAAAATCATTGGTATGCATCATTCTTCTTTTTACTTAAAGCACCGTTGACATTTTGGGATGGATGATTCATTGACATTCAGTACTAACCTGTGCCTTCTAGGATGTTAGGCAGCATTCCTGGCTTTTACCACCTAGATGCCAGTAGCACCCCTTGAGCTGTGACGACCATAAATGTTTCCAGATATTTTCACATGTCTCTTGGAGAAGCGAAATTGCCTGCTGTGAAGAACCACTGGCTTAGTCTGTAGGTGATAGCAGTGGAGAGATGCAGTGAACTGAGTAGACTGGAGAGAGAGTTAGAAGGACCGGTAGGAAATAAGGTGTCAAGGATGACTTCCGTGTTTCCAGCTTGAGGAGTAGAGTAGATGGAAGCACTGTCTTCTGAGGTGGGGAGTCCTGAAAGTGGGGAGCATGTAGAAGGTGGCATAGGCATTTCAAGTGGGTATATATTCAGCCCCTAAACGTGTTTGGTATATAGTAAACACTCAATGAAGTTTTGCTGTGTAAGTGAATGATGACTTTAAGATATCTGTAAGACATATAAGAGGAGATTGGTAACTAAGACATGTAGTAGGAGCTGGGTAGCTGGGCTAGAGATGGAAATTTGGGAATACAGATGGATAAAATGTACTTGATTGAAAACCCAGGGGCAGAGTCTATTAGCAGATCCTGCTGGGTGTTCTGCAATGTCTGAGCTATGATGTATGACCTAGGTACCATATTTCTGAATTCTGAATCACATATGTCTGCAAGAACTTTGTATAAAGAATCAGACCTGTGGCTTTTATTAGTTTTTTTCTAAGTCTCATTCTATTTTGCATTTTCCGTATTTGGCACTGTCAGTCGCTACCTCTGTTGTAATGTGTACTGTCTCCTCCATTTCCATTGACATTGCCTGCACTGACTTTTCTTTTTCCTCTGTAAACCAACCCTTACAAGTTCCTGATGTTTTTATTTTTATAAGAAGAGAAAGGATATTTAGATGGTGTTTCAGATGAAGCAATTTTTATAGGATTATGACCCTATTTTTTAAAAAACTTGTACCTCTGATGGGTTCAAAGTGATGCTACAATTAATATCTGATGCAAAAGATATTAATCAGGTTTAGATTAGATTAGATTACTGAAAATAGGGGACTTACATACATTTTGGCCAAAGCAAAAGTAATATGCTTTTCAGTTGGAAGGTTAGTAAATTCATGTTTAGCAATGGGAAATTGTTTCTTTTTCTGAAAGGCAGTTGCAGTCGGTGAAGTTAACTTTGTAATACTTTAGACCTGTACTGCTGAGTATGACAGCCACTAGTGCACATGTGACTGTGTAAGTTTAAATTAATTAAAACTTAGAATTCAGTTCCTTGGTTACACTAGCCACATTTCTTTTTTTTTTTTTTCCTTTGAGACGGAGTCTCACTCTGTTGCCTAGGGTGAAGTGCAGCTCACTGCAACCTCTGCCTCCCGGGTTTAAGCGATTCTCCTGCCTCAGCCTCCGGAGTAGCTGGGATTACAGGCTCCCACCACCACGCCTGTACACTAGCCACATTTCAAGTGCTCACTAGCCACATGTGGCTAGTGGCTACATTGGACAGTGCAGATAGAGAACATTTCTGTCATTGCAGAAAATGATATTGGATAGTGCTGCTTTAGAGACATACAGTTGTATAAAATTAGTAATGTTACTCTTTTACAGTAAGTATTCAGGGAGATAGTGCTACTTGCTTATATGCTACTGATATTTAGGATAGAATCTTGGTGTTGTAATTTGACACTATTGATGTAGAAGATTAGGGCAGGTAAGTAAGGTTTGCCATGTGAGTAAATTGCTAGGATTGGCAGTAAATAGCAGGTGGATAATTAATTTGAAAAGTACATATTTTAATCTCTTTTTTAGCTCCCTTCTATTCAGCTTATACCCATATATATTTTTCTATGACTTTACTTTTTCACTTTTTTTCTTATTATCTGAATATGCTCATTTTTTTTTCTGCTTAGGCCTTTATAATAATTAAAAATGTTTAATGGGTCAGACCAAATACACTAGATGGGACTTAGAGCATTTTTATGTGTTGTCCAAAGTTATTGTTTATGTCGAATACAATCTGTTTGTTTCTTTCAGTCTAGTTTTACATGGTATATATTTCTTACATTACGTTTTAATATATTTCTTTGACTAGCCAGAGTTTAAGTCTTTAAAATGAAAGATTTGAATTTATCTGTGTACTGAACAGTTTTTAAATTCTTGCCTCTCTCTGTTTTATGATTTTTTTTGCTTTATGCTCTTTATGAGGTATTCATAATGTAGTTATTGTACTTGCTTTGATTGACCCACGTGTAAATTCAAATATATATATACACACACACACATGTATACACACTTTATTTTTGTAATTCCCTTTAATGCCTCTATGGTATGTTTTATTATTCTGATTCATATCTTACCTTTAAAATGTTATCTAGGCCAGGCACAGTGGCTCACGCCTGTAATCCCAGCTCTTAGGGAGGCCAAGGCAGGTGGATCACTTGAAGCCAGGAGTTTGAGACCAGCCTGGCCAACATGGGGAAACCCCATCTCTACTAAAAATACAAAAAATTAGCCAGGCGTGGTGGTGCATGCCTGTAATCCCAGCTACTCGGGAGCTTGAGGCAGGAGAATTGCTTGAACCGGGGAGGCGGAGGTTGCAGTGAGCCAAGATCGCACCACTGCACTCCAGCCTGTGCAACAGAGCGAGACTCCATCTCAAAAAAAGAGAGAGGAAAAAAAAGAAAATGGAAAAGTTCTGTCATTGCAGCATTGACTTTCTTCCTGTTCTCTGCCTTTTATGCCTTAGTATATCCGTTCCTTCTCTTTATATTCCCAGTACCTTGTTTTCTATCCCCCGTTAAGACGTAGAAGGGAAGAGGGGGCTGATTGTGTGCCCCATTGGCAGTTTTACTGCTTGAGAGGTGGTGGCCCCTCATTGTATAAGTAAGCAAGCAGAGACTGAGTTGTTAGGTAACTGAGGACGTGTAGCTGGAAAACAGTGGGTATGAACTGGTATCTGTTCTGTTCTGAGCATGCTGTTTTAAGTAATCTAATTTCATTTGACTGAAATTTATTTGCACGATCTGTCACAGGTAATTTGCCCTTTATCACTTTTTATGAAACGAAAAACTATTGCTGTTAAAGGAATTACAGATATCAGCAGACAGAGGAGAATCTTTCTTGAGATATGGGATGAGAAAGTTCAAGTGAGTTTCTTTCTAGTGATTTTGACATCATGTGATGTTTTAGAACCGTTTGCAGAGTTTATTCTGTGTGTGTATGTGCTTGAAGATTGCTCCAGGGAAAGGATTGGCCATGTGTCTTTTCTGACCTCAGATGACCTCCCTGCTCCCCAGGGATTGTGTGCTCTGGAAAGCAGCCACGGAAGCCCGTTTCCTAGGACCTGTGTGGTGTGGAGGGTCCGAGAACGTCTTTGGCCTGACTGTGTCTCTGACCCTGCAGCCTGGCATAAGCTTGCCTGCTTCACCATAAGTCCTGAAGCTATGCCTCAGCCCTGATCTCCTTGTCCTAGAACCTCCCTTCATCCCTGTCACAAGACATCTTTCCCCCGTGCTCCCACTGCGGTTGATGCCATCGGACTCTGTCCTGCCGTTTTCTTTGGCTCCAGCAATCCCAGGCCCTCTGACTCTAGGCCAGGATGAGTGAGCAGCAGGATTTACTCAAGTGCCACCTTGTCGGGGCTTCGGACCTCCATCGGGTTCAGCTGTGGAGTGTGTTCCCCAGGCACAGGACATGGATGTGGGGGACAAGTGGCTGTGCCAGAGTGCAAAGGGACAGAGTTGAGATTAAGTTCCTGAGATGCACCAATATCAGTCTCCATTTAGTAGAAAGATTCATTCACTGTTGTGTGGTAGACAGAATTCCAGTAAGGGTGATGAATCATGAAATCAGGCTGTTGGTATTGGTTCATTCATTCGTCTTATTTATCACACCCCTCTCCTGTGTCCTAGGCACTGTCCTCAGCTTCTCCTCCAAGGAGTTCAGTATGGCAGGAGGCATGTGAACACATTTTAATATTGTGTGCTAAGAGCTCTGGTGGGAGAGAGTTTACAAAAATAGCTAACCCAGCTAGGAGCAAGTAGCTCAGGGCAGAGATTCCTGGGGGGCATGGTATGTGAATTAGATACGAGGACTCTTAAGTAGCTGAAGAGGTAGCAAGGGCAGACTTTACTGCAGGGTGGACAGCACAGGCAGAGGCGTGGAGGCATGAAACATGGCAGCATGAAACACGGTGGCATGAAACACGGCATGAAATGTGGCGGCATGAGACAACGGTGGCATGAAACATGGCAGCATGAAACGTGACAGCATGAAACATGGTGGCATGAGACACGGCATGAAATGTGGTGGCATGAGACACAGTGGCATGAGACGGTGGCATGAAACGTGGCAGCATGAAACACGGTGGCATGAAACACGGCATGAAATGTGGCCTGAGACACAGCGGCATGAGATGGCGGCATGAAACGTGGCGGCATGAAACGTGGCAGCATAAAATGTGGCGGCATGAAACGTGGTGGAATGAAACACGGCAGCATGAAACACGGTGTGGAAGCACTGGCACCTTAATAAGTAGCCTGACTATAGGGGGTGGTGAGGTGTGAGTGTGTAATGTGTGTGTATGCTAGAGAGAGAGCGTGTGCCCAACCATATGAGCTTGGTGGGGGTGGGGTGACACTGTTACATCTCAAGGCATGCTTTCCCAGCCATTTCCCTTTGGCCAAAGTATATTGTTTGTGTAACAATCCTCTTGTCCTCTCAAATGAGAAACAAATGCATCATATGTGTTTCATGTACTAAGGGAACAGAGATACAGAGTGCCAAATTTCTCTTTTATCTAGCATTTATTTAGTATATGCAATTTAAAAATAGACACACGTGTGCCTTGCCTATAAAAAAATGTATGATCTGGCTGTGGAGACAATCCCTACATGTGTCTTGATGTGTGCCACAACCAGTACCATTTAAACCAGGCCCCAGGGTAGGTGCAATCTGTGTGCTTGGACTTCCCTCTCATAGAAATTCAGCACCGTGGTGGCAGTCGCATGCTCATAGCACTGTTTGACGTGATCTTGCTTGTTTACGTCTTGGTCTGTCTCTCCCTGGCGAGTGTGAGTGATAGGAGAGCAGGAGCATGTCCTGTCTGTCTCACACGCGGCTTCATCCCCAGGGCCTAGCAGAGTGCCTGGCGCATGGTATGATCTCAGTAAATACTTCTTAAAAGAGTGAGTTTAGGATACAGCCTGGTTTTGTCCACCCTCTACCGACTCCTTTGCCTTGTTCTCCATGACTGCGCTTCCTTCCTTCCTGGAAAATGTCTCTTTTCTGCAGGCGTGGTTCCCTGTGTTCCCTCTGTCTGGAGTGTTCCTCATCCTCCCTCTCCTCCTGACTCTCAGATTTCACCGTATTACATCCCTAGCGAGTCTTGCTGAGATGTCTCAATCTAGGACAAATGATTTGTTACACATCCTCTTGTGGAATTGTGTTCCTTTCCTTCAGAGAATCTATCTCAGTTCTTAATGATAGATGTTTGAGAGTTAACTTGAGGAGTGTGTTTCGTCCTCATTGACTGCAAATTCTGTGATGGCCATTATGCTGTGCCTGTTTTGTTTTCTGAATATAGTCAGTACCTAAGAGATTGTATGCTCTCAGTGAGTGTTCACTGGTGAATAGATGAGTGATGACATGACTTCCGCATCACAGCACACCTTGTCCAAGGAGCCCCCTCGAACTCCTGCTTCCCAGCCATGGCCCCTGCCTCATTTAGAACACTGGGATCCACCTCAGGGCCTGCCCCATGGGGGTCTCATGAAAGCCACTGTAGACTCCCTGTCTCCTTTTCTGTGCCCCTGGAGCAAGTCTCATCCCTGATTCTTGTACCTGCAGCAGCTCTTGCCAGACCGTACTCTCTCTGTTCCCAGGGAAGAAGCAGAGGGGTGGAAATGAGGGAAGGGCCGAACATAGGGAGCCTCTCCACTTAGGCTGTGGAAGAAGGGGAAGAGGAATGTGTTTCAGGCGTACCTAATTGGAATTAGGAAGATATTTTCCCTGGCGAAGGCAGCACAATGTGGCGTGTTCTGCGATATTCAAGAGTGGAAGCCTGTTAACCTTGAGAAGTTAAGCTGAAAATTTTCTTTATAACTTGGCAAGTAATTTTCTTTCTTTCTTTCTTTCTTTTTTTTTCTTTTCTTTTTCTTTTCTTTTTTTTTTTTTTTTTTTGAGACGGAGTCTCCCTCTGTAGCTCAGGCTGAGTGCGGTGGCACAATCTCGGCTCACTGCAACCTCTGTCTCCCGGGTTCTGGTTCAAGCAATTCTCCTGCCTCAGCCTCCCAAGTAGCTGCGATTACAGGCATGCACCACTATGCCCAGCTAATTTTTGTGTTTTTAGTAGAGACGGGGTTTCACCATATTGGCCAGGCTGGTCTTGAACTCCTGATCTTTGATCTGCCTGCCTTGGCCTCCCAGAGTGCTGGGATTATAGGCAAGTAATTTTCAACAAGATAAATGACCTAAAGAAAAATGTAAAAGATGTAAGTAAATGCAATAAATTATTGCATAGATCTAATGGGTTGCCTTGCTGTGTATGGAATTATATTGTAAAAGCTGTAGGAAAGTGATTTTAAACCTCCCATCATAAGGTTCAGCTGCCCACCAATTTGAATAAACATTTATTGTGGGCCTCAGTATTTCCAGGAACTCAAAGATAAAGGAGATGGGCTCCTTACCCTCTGAAATGAACAGTTGAGTTGGGAACATTACAATGTCATTCCTGCAACAAATGTTTGTTATGCTGATGCTGGGATCTAGTGATGAATAAAAAAGACAGACTCTGTCCCGTCATGAAGCTTACAGTCAAACTACCCACCACAGGCAATTACTGTTACAAAAGAAGGGTGTACCAAAGGCTGGGGGGCATCCTGGAGGGAACAGCTGTGGTGGAAAGTAGTAAAACTATGTATCAGCCACTGACCGTATTCAGTAGAATAAAAAAGTTACAAACGATTTACAGATATTTGGTGTTAAGTAGAATGATGCCAACATATACTTATTTTAAAAATTGGGAAATATATTTTCTTCAGAAGTCTACTTTATTGATGATAAAATTGAACAGCAGACAAGGACATGAAAAAAGATTGAATTTAAACTCTGATTCCCACTGGGTGGCCTTAGTGATTGATTTTTATGGGCACTGGTTGGAGTCAGATATATATGGGTTTGAATTCAAGCTCTGCTAAGTTTCCATTACCTTCAGAACCTTGGCTAAGTCACTTTACTTTTCCAGGCTTAAATTGGATTAAATCAGTAACTTAGATGAGGAGCAGGGTACCTGCATGCTTCATATTGTGGGCACATAGGTAAACTTTTCTTGGAATAATGGGTTCAGCTACCAAGAAGAGGTGTTCAAACTTCTAGATCAAATCTTTCAAAGGTCATTTTTACTTCTGAAGTATTTTGCTGTTTTTTTCCCTCTCTCCTGATTATGTGATGTTAAAGCTTGTTTTTAAGTATTCATACTGTCATATTTATCACCATGTCCTGCAGTTCATTTTCTTCTCCCCAGAGTGTGAACTCCTTGGCAGGGATATTTTACTCTTTTTAAAATCCTGCTGTTGAGCATGCAGATGATAGGAGCTCAGTAAGTGAAGTTATCTGTTGTATTCTGTTCTATCAAATGAGTATTTGTGAGTTCTTGCCTTTGACTCTTTTTAACATTTTTTTGGCTGGATTTTGGTTCCTGGTGTAAGAGATTTCCAAACAGATGCTTCTCACTCATGCTTTTGACCTTGAATGCCACTCTTGATGGGTTGACTTGCCGTAGTCTCCTGGTGTTCTCTGCTTCTCTTCCCTCTTGCTTTTCTTCCTCTTAGGCTCTCCACAGGTCAGCGGACATGGTAACTGGCAAAGTGGGGTGGAGTCGGGGCTGGAAGAGGCAGCTCGGGCTGCCATGGCCTCTATCTCAATCCACCATGACCCTGAAGAGCAGACTGTCCTGGGGTCCATGTTACCTGTCATCTGCCGGTACTCACAGCACTCCTACAGTGGCTTCCTAGATAGAAATGTCATCAGGAACTGCCTCAACTCTACTGGGAATGAATGATGATCTTGGAAGTGCCATCTAGCAGGCAGAAGGCTCAAGTCATTTGAAAATGTGTCCTCATGGAGTTAATTAGCAGTGGTTAGTGGCTTGGCAGGAACTCTTTGGGGAAAATACTAACTTCACTGAGGACAATCCCATGATCCCACAAGAGAGAATAAAATGTGGCAGCAAGGAAAATGGACTTTAGATTGTTTTCTTGTATGTTCTCTGTGGACCATATTTACCAGCCTTTCAGGGGTTTGGAATAAAGGTACAGGCCCTCTTGGTATTGCTGTGCTAACCCAAGATAAAAGTTGAATGTCATTTGGGAAACTGTGAGTAATTCTAAAATTGATTTTTTGATATTATCTTATCCTCCTAAGAGTTAATGTTTCAGTAATTACCATGTGTCAGTCACTGTGATAAGCACATGCTATTGCATCCTAGCAACAGCACTTACAGGTTTGTGTGTGATGCCTCTTTCACCAAGAAACAGAAGTTAGTAAATGGTGATCTAGGATTTGAATTAGTTGTGTCCCATTCCACCCAGGGCTTTTTGTTATTATTTCTAAGCAGTAACCATTATGATTATGACATTGTGTCATTAAAAAAAATACTCTAAATAGACTGAGGAGAGTTTGTGGAGCCAACAGGGTCTCTGAACAAAAGCAGGGGTTGTAGGTGTTGGTGATTGTTCATCAGAGCAAATATGCATATATCTCTATCCAAAAGAATGTGGTTGCCTTTTGGCATATTGTGCTTAGGATGTAAGGTTTTTAAAATATTCTCAGTTCCCTTAGGGAGTTACTTGGTAATAGGTAATAGGATGTCCAGGTCCTGTTGGATTTCTGAAAGATTTTCAGAACATAGCATTGTGCCATCAAATCCTGCACTCAGGAAAGGGTGTGATTGAGATTCCTTTGTATACTGGTAAGTTAATATAATGTCTCTTTTGGAGGTGTTACATTTGAATTAACTTTATTTCAAATTGTAAACTGAATCCCTGTTGAGGTTTCAGTCATTCTTGAGCAAGTAAGGGAAGCACTTTTTTTTTCTTGGATCGAGGGCTTTTATATGAAGTGGGGGGATTCTGTTAATTAGAGGGTTGATAAGACTAATACACGTTTTTGCTAAATAAAGGCATTACTTTGGACATTCTGAACCTATTAGAGTAAAAAGAAGTTCACGTAGATTGCTCATAGAATGGGGCTCTGCCAGTTCAGGACTGTCTAAAAGGTCAGTTTGATAGTTAATGCCCCAAATTAATCAATTAAAAAATCAAAAGATGTCATTCGTGGTGGCTCATGCCTGTAACCCCAAGTGCTTTGGGAGGCTGGGGTGGGAGGACTGCTTGAGGGCAGGAGTTCAAAACTAGCCTGTGCAACATAGTGAAACCCTGCCTCTATAAAAATTGTATAACTTAGCCAGATTTGGTGATATACCTGTAGTCACAGCTACTTGAGGAGGGCAGGAGGATTGCTGAACCCAAGAGTTCAAGCCAGCAGTGAACTGTGATTGTGCCACTGTACTCCAGCCTGGGCAACAGAGCAAGACCCTGTTTCTGCCCTCTCTTCCACCCAAAAAATTTTCAGGATAACATCCAATTTGATGATATATCTGATCTTGAAAATAATTATATATTACTGAAACATAACTAGGTAGTTGTAGTAACTTAAAATAAGAATATTACTCTTTATGATAAAGTACAAGGATGCATCTTTTGCCTTTGGGTACTTCTAGAAACTAATCTTACTTTTACACCAAGATCCTAATCCTTGCCAGAACACTGAAAGAAAAATTAAGAGCCCATGCAACCATCCATTAGAATGATAAAAAAAATTATTCAGCTGTTACAATACCATGCCATTTATATAAAAATTGTGGTTCATGTTGAAGTTTTGTGAGAAAAGAAGCATGAGTGAAAGGGGTATTTTTTCAACTTTTGGTTAGTAAATGAGGAAATTGTCTTAGACAGTTGGGACTTGCTAAATTATGAACTCTACCTGTGATGTGGTGTGTTGTTATGAGTGTATAGACTTGACATGTGCACGTTCTGTAGTCACTGTGTTAGAAAGAGTATGGTTTAATAGAAAGAGCCTTTGGCCTTTGACTTTGGAATTTGAATGATGGAGTGATTTCTATGTGCCACTTTGCTGAGTGTTTTTTTTTTTTTCTCCTAAATACTGTATCCCATTTAACTGTTGAAACAATCCCGTGTAGGAAGTGTTACTGTCTACTTGTACAGATGGGGACACTGAGGTTCCAGAAGATTAAATCAAGGTCACAAAACCAGTAACTGGCAGCTCTAGAAGTCTGTGAAATTCATTAGTCTTGTTGAGGTTTGTTAGATTGCTTTATTTAGTGAGATTCTTGTAAAGAATTTTTTATTTAAGTTGGAGAAACAAAGATATTTTTACTTGCTTACCTGCTAGCATAAAAATCTTGGTTTACTTTTTCAAAGAGTAGCAGGCACCATTGAGACATTGTATTGCATTGTATTGTGACTGGCTTCTTCTCTGTCTTCTTCATCAGGATGTAGTATTGGGAGTCTTTAAAAATATTTTAACCCTTAAATAAATATCTGAGTATAATAGTGATTTTATTTTCTAGAATCTCTCCCTTTATTTAAAATTGTTCAACCTTCTGTAAGTGCTTTGCTTGCAGTTGGTATTTATTAAAATACTAATAAACATAGACTTTAAAATAGTATTTTAATATCAACTGACTAAAAATATAACTTTAGAATCTTTTAGATAAATTAACTGTGTAGAGAAAAAATGACTTCCTCCTACTTGTTGCTAGCTTATTAAATAGTCCTTATTTAGAGTAGTTATGGAAAAGACAGGTAAGGGTAACAGAGGCAATAGCTAAGAACCTGAAAAACTGCCAGGCATTTTAGTGAAAGGATATTAGAACAATTGAGCGTGGCATTTATTCCTCATGGCGAAAATTGAACATTTATGGTACAGGTACAAAAACAGACACATAGACCAGTGGATCAGAATAGAGATCTCAGAAATAATACCACACATCTACAACCATCTGATCTTCAACAGACTGACAAAAGCAAGCAACGGGGAAAGGATTCCCTATTTAATAAATGGTGCTTGAAAAACAGGCTAGCCATGTGCAAAAAATTGAATCTGGATCCCTTCCTTACACCTTATACAAAAATTAACTGAAGATGGATTAAAGACTTAAATGTAAAACCCAAAACTATAGAAACCCTAGAAGAAAATCTAGGCAGTACCATTAAGGACATAGGCATGGGCAAAGATTTCATGACAAAAACATCAAAAGCAATTGCAACAAAAGCAAAAATTGACAAATGGGATATAATTAAACTAAAGAACTTCTGCACAGCAAAAGAAACTCATCAGAGTGAACAGTCCACCTACAGAATGGGAGTAAATTTTTGCAATCTAACCATCTGACAAAGGTGTAATATCCGGAATCTACAAGGAACTTAAACAAATTTACAAGAAAAAAACAAAGCCATCAAAAAGTGGGCAAAGGACATGAACCTCCTGAGGTTCTTGAGACCTCCCCAGAAGCCAAGCAGATGTCAGCACCATGCTTCCTGTACTGACACTTCTCAAAAGAAGACATTTATGTGACCAACAAACATATTAAAAAAAGCTCAACATCACTGATCATTAGAGAAATGCAAATCAAAACCAAAATGAGATACCATCTCACACCAGTCAGAATGGCGATTATTAAAAAGTCAGAAACAACATGCTGGTGAGGCTGTGGAGAAATAATAATGCTTTTACACTGTTAATGGGAATGTAAATTAGTCAACCATTGTGGAAGACAGTGTGGCGATTCCTCAAAGATCTAGAACCAGAAATACCATTTGACCCAGCAATCCTGTAATGCCAGAGGTTCTTGCCTTAGCCACGCCAAAGATTTGGTGTGGCGGCAGCCCACGGTGAAAGAGAGACATGGAGCAGACCGAGAGAAAAAAAAGCTGCAGGCTTTATTGAGCAGAGTGACAGTACAAAGCTTCCACAGCATGGAAGGGGTCCCGAGCAGGTAGCCAGTGTTAGATTTTGTTTTTTTTTATACTTTAAGTTTTAGGGTACATGTGCACAACGTGCAGGTTTGTTACATATGTATACCTGTGCCATGCTGGTGTGCTGCACCCATTAACTCGTCATTTAGCATTAGGTATCTCTCCTAATGCCATCCCTCCCCCCTCCCCCCACCCCACAACAGTCCCCGGTGTGTGATGTTCCCCTTCCTGTGTCCAAACCGTTGTGGAAGTCAGTGTGGCGATTCCTCAGGGATCTAGAATTAGAAATTCCATTTGACCCAGCCGTCCCATTACTGGGTATATACCCAAAGGATTATAAATCATGCTGCTATAAAGACACATGCACACGTATGTTTATTGTGGCACTATTCACAATAGCAAAGACTTGGAACCAACCCAAATGTCCAACAATGATAGACTGGATTAAGAAAATGTGGCACATATACACCATGGAATACTATGCAGCCATAAAAAAGATGAGTTCATGTCCTTTGTAGGAACATGGATGAAGCTGGAAACCATCATTCTCAGCAAACTATCGCAAGGACAAAAAACCAAACACCGCATGTTCTCACTCATAGGTGGGAATTGAACAATGAGAACAGTGTTAGATTTTTTGATCACCGTTTAAACTCTTTAAGGTGGGAAGTACGTGCAGCAGGAAGATGTTACCAGAGTGAGAAACAAAGACAATTAACATGTCTCAGATCTTGAGGAAAACTGGAATTGTAACTTAAGTTTTATCTACTTTATAACCTTGCAGCGGCATGGCAAAGGAGACAGGATCTCACAAGATTTTACAAATTGTGTTTACAAGGAATTGGAACTGGGACATAGATAAGGTCTGCTGGTCACAGAAAAATGGGCTTTTAACATTCCTTTTAGTTTCAGGGGAGGGGAAGGGAGAGAGGACACAGGGAAGCTTACAACAAAATTTTCGCTGTTTATAGCTTTCTTGGGGAAGAAAACACATGCACAAATTCAGATGTTAGGAATATTTTAAGCATATGTGTTCAATATTATTCATCCAGGACCAAGTCCTGATGCAGGAAATGAGTGAGTTTCACAGCGTTCTGAGCCCCTACTTGACCCAGGAAGCCCAGCTGGAACCTCCTCTCAAATAACCATTTGACCCAGCAGTCCCATTACTAGATATATACCCAAAGGAATGTAAATCATTCTGTTATAATGATACATGCATGCATATGTTTGATGCCTCCTATAAAATGTTAGGGCCAGCCAGGTGCGGTGGCTCACGCCTGTAATCCTAACACTTTGAGAGGCCAGCGCAGGCAGATCGCTTGAGCTCAAGAGTTGAAGACCAGCCTGGGCCACATGGCAAAACCCGGCCTTTACAAAAAATACAAAAGATTAGCTGGGCATAGTGGTGTATGCCTGCAGTCCCAGCTACTTGGGGGGCTGAGGCCGGAGAATTGCTTGAGCCTAGGAGGTCGAGGCTGCAGTAAGCTGAGATCGTGCCACTGCACTTCAGCCTGGATGACAAAGTGAGACCCTTTCTCAAATGAATGAATGAATGAATGAATGAATGAATGAATGAACAAATAAATAAAATGTAAGAGCCATGGGTAAATCAGTGGTATTTCTTACCCCCAATGCATGTAACAGAACATACTTTAATTAGTAATAGTACTTTCTATAGCAGTAATTTTTACCTCTTTGAAGTAAAGGGTTATACCAGATTTTGGGGGACTGGAACAGTGATTCTGATATGTTATTATACTCTTTTATCCCCACCTGGCATACAAAAAAGGTACCAGCCAATTTAGAGATCTATTTTTGTGTCTGCTGACATAAGTAGAAAATTTCCCACCTCCCCACTACCTTTTCCATTTACCGCTCTTTCAGTTTGCGGGCTTATCTGGCTGTTCTGTTCTTGGTGTCTCTCTAAATTGCTGTCATTTACCATCCTCTGGATCAGTCATTTGCAAAATCTGATCCAGAGATCTCTGAGAGTCCCTGAGATCTTTTTAGGAGGGAGGTGGTATAGTCAAAACTATTTTCATAGTAATAACACTTAGACATTATTTGCCTTTTTCACTTTCATTCTCTCAAGAGCATACGGGGTCTTTCCAGAGTCTATATGATATGTGATTTGCAGTAGAAACATTTGAGGATCTGTTGGTCTACTATTAAGTCAGACATTCAGTAGAGTTGTAAAAATATAGGACAGTACCACTCTTCTCACTAATTTTTTTTTTGTTTTGGAAATATATTTTTCATAAAAATTTTATTATAATTATTCTTGAATTAACAGATTTTTTAAAATTCTCAGTTTTAATTCGTAATATGGTATATATCAATGGCTATTATTTATGTAAGTTATGTTTCTTTGGTTTCCTCAATAATTTTTAAGGGTAAAAAGGGTCCCGAGACCAAAAAATTTAAGAACAGCTGCTCTAGAATTCATTCATGCCTCTTGGGTAGCTGGCTCTGTAGTCTTCCCCAGTCATCTGGATGGCAGACGTCCTACCAGCCTCTGTGCCAGGGGTCACCTTAGCCCCTCGTTAGCGTCACATGTTTCTGCACCCTCACTTTTAACTCTCTTGTCTAGTGCTGCTCTATCTGAAATCTGCAGCTCCTGGAACTGGCTGAGACCTCTCTTCTGGAGTCAGGCTTGCTTACTGATATGGTTTGGATCTGTGTCCCCTCCCAAATCTCATGTTGAAATGTAACCCCCAGTGTTGGAGGTGGGGCCTGGTGGGAGATGATTGGATCGGGGGCAGGTTCTCATGAATGGTTTAGCGCCGTCCCTTTGATACTGTTCTCACAGTCGTGAGTGAATTCTTGTGAGATCTGGTCATTTAAAGGTGTGTGGCACCTCCCACCGCTTTCTTACTCCTGCTCTGGCCATGTGATGTGGCTGCTCCCCCTTCACCTTCTGCCATGATTATAAGCTTCCCGAGACCTCCCCAGAAGCCAAGCGTATGTCAGTACCATGCTCCCTGTACAGGCTGCAGAACTGTGAGCCAATTAACCCTCTTTTCTTTGTAAATTACTCAGAGATATTTCTTTGTAGCAGCATGAGAAAAGCCTGATCACACAGTCTCACTCCCACAGGACCACCCACATTTGGATGTCTGCCTGACACTGATAGGTGACAGACTCGAGAGTTGAGGGCCTAGGAAGTGTGCTAGAGGTGATGCTCCTCCTCCTTCCCCTTCCCCAGTTCTCCTGGCTGTGCCTTCCTGCCCTGCCCTTCCTGGAACACCAGCTCTACCCCTCCTGCCTGTGCCCTTATCTCCCTTGCCTCATCGGCACTCCATGCACCACTGGGTACTTTCCCAGCCTCGGTTGGACACAGCTCTCTATTGTACTTGGGCTGCCCGGTGTTTGAGAGAAACGCAACTCGACGGAGCTACTGCAGTTATGATTTCTTACCTCACTTAAGTCTTCAGTTTTCTTGAAAATTGTTTTAATTGATGGGTTTCGGCTTCCATTCTATTCTTTTCAAAGATTAATCTAAATCTTAGTTGCCTTATTAAATTCATTCACTTTATCTCTGTCCCCACACTTAGCAGACAATATGAATGTATAATGAAAAGTTTTAAAATGAAGATAATTCTTGGGAGATAATCCTTAATGATATAGGGTAAAGTGTTTAAGAAGTAACAGAAAGGAAGAAAAAGAAGGCAGAGAAATGGCCATTGGAAGAAGGAGATGGGGGTTGATGGTCTGCAGGTGTCCCTGGGCAGAGAATGTTCCTGCCCCGTGTCTCGCCCTGCTCATTTCTGCTCCCACCCCAGCATACCTAACACCACACTCATCTTGGCCTCAGATCTCTTCCTTGCTTATGCTTTCTCTCTCTAAGGTGCCCAGGTAACTGGAATAAATCATCCCTTCTTCCTTCTCACCTCCACATCTAGCCATCACTAAGACCTGTCTGTGCTTTGGTTTCCTATTGAGTTGTTTTGAGGACTTGAGATTTGTAAAGCATTTAGAGCAGCCCGGGGCATGTAGTAAGCACTAAGTGGGTGGTGGTGACCTTAGCTCTTGTTACCCCCCAACCCATGTCAAATCCACTGTTGGTCTTCAGCTCTACCCATTTCTGCTGTTTACCATCTGGTACCTGCATCTCACATTACTCTGCCAGCCAGTCCCTCTGGCCTCTGGTCTGTGCTGTGCTTTGCTGCCCAGATGATTTTTACAGTATCTGTCTGACCATGCCTCTTTTCTGCTTCAGACTCTGTTAGCTTGGCAGCTTCGCAGCACCCGTTGTGACTGCCCCTGCCTTCCTTTCCACTCTCAGTTCACAGCACTCGCTCCTCGACTGAGCCAGGCCCGGCCATAATGAACCGTTTGTAGTAGTGCACACATGCTCTACTGTTTAACACTTGGTTCCTTTGTATTTGCAGGGAGCCCCCTGCCCCCAACATGAATTCTGGCTGGTCTTTCAGAGCCTTGTTGACCTGTGACCTCTGTGGCGAGGCCTTTTCCCCCTTTTCTTAATAAATCAGCCTTGTACTCTATGTTGAGTTTTCTACCTAGAGTCGTACTTTACTTTGTACATCTTGTATACTTCACATATTGCACTGTATTACTTATACTTGTATTCAGGTGGTTTAACACTTCAAGTGGTCAGTGTGTGGTGCTGTGTGCCTGTAGTCCCAGCTATGTAGAAGGCTGAGGTAGGGGAATCGCTTGAGCCCAGGAGGTCAAGGCTTCAGTGAGCCATGATCACACCACTGTACTCCAGCCTGGGTGACAAGACAGATTGAGACTCTGTCTCAAATCAGACAAAACAAAACAAACAAACAAACAAAGAACAAAAGAAACCTGTTGCTAAGACCCAGACTTCAGAGCCACACTGCCTTCTCACCCTTGCTCTCCTGCCCAGTAGCTTTGTCACATTATCCAAGTTACTTACCCTCTCTACACTCCTCTTTTGTAAATTGGAGTAATAACACTTACTTCGTAAGATTGTAGTGAAGATTAAATGAAATACTGTATTTCATTAAATATGAGATGTCATTGATGGTAAGATGTACCGTTATTTTATGTACCACTAAAAAGGTTTACATGCCATCAGTTATGAAGAGGATTCTTGATTTCAGAGATGTTAAAATGTGAAAACACACATGCATCATATTCAGTGGAGTGGCCACGTGTGAATGAGCCAGTACACATTTGCCTTTGCCTCCTGTACTGGACTTCAAACTCAGGATGGGGACTGTGAGTCTTGTTCAATATTGTGTCCTCAGAACCCTGCCAGACAATTTTAGATGATTAACATGTATATTCTAACAGAACTGATAACAGACTCTGCTCACATGCTAACCGTTTTCTCCTGTCTGCAGTCAAAGAGCAGACTAGAGAGTGTACCTTTTCTTCTAGGGCCTCATTTCTAAGAGGCTATGACAGCTCATCTTTTGCTCAACCATGGTGGTGTCTTCATCCTTTTCCCACTTACTGGTTCAGTTGTCTTATGAACCAAAATATGGGATGTAAAGAACTGTAACCCACATAGTCTTGTTGCCCTTGCTTTTAAGTGCTTTTCAGAATTATTTGAATTACTTTTTTTCTTTTCCTACTTTCCACCTAAAGGTTTTTTCTCCCAAAGTCGAATAGAAGAATGATGAGTGATCTTGTGTGCAGGCAGGTGGGGAGATCTGGACAGTAGCACCCTTTATTAAAATATGGCCCCTGAGGAACAGTCAGTGATAGGTTCTAATCTTGGTGTAAAAACCAAGATCTTGGCATTGGGGTGTGAGAGGGGTGATATGAAGTCTTTTCCAAACATTTTTTTTCAAAGTCCTGGTTTTATTAGTGACTAGAATAGGCTGAAATCTGGATGTGTTTTTGTGGATGATCATCTTTCTCAGTTGCTCCACGATTCTGCCATTACATTGGTAGTTTTTCATGTTATTAAAAAGCTTTGAATGTTTTTTTATATGTACTTATTGAGATACTAGGAGAGCTTGAATTGGGGACTGTTAATCAGGTGATATGCTGAAGGTCTTAAATCTTCATGTAAACTACAATATTATTCGTTGTATTTTGAAAGATAAAATAATCTTGCTTAATACCAATAGCCAAAAACCAATTTATTTGTGTATTTTAGCTAACTTTGAAATTTTCTTAGTGAAGAACAATTAAGTGACTTCATTATCTTACTGAGTCAGTTGTGGGAACAAAAGTTAGATTTTGTTAAAAAAAAAAAAAAAGCAGCTGAACCATAGCTGGGTGGGGGTTTGGTTCATTTTTGTCATCTGTAAACAAAAGTGAGAACAGGAAAGAATCAAGTGACTTCATGTATCAGTGTCATTATTTGTGTCTGGCATAGTGAATACATCGAAGCTCCTTTCCTCTTTGTTTATGAATAGGGCTTTGCAAAAGAACAAACAAAATCCCTCACGATTTTTATTTTATCTGTAACTCATTCAGATCCCTTTGTTCCAACTAAGAGAACACCTGGTCAGGAGAGACAGGGCAGATCACCAAGCAAGCCCACACTTCGTAGAACAGCAGAGTTTTTATTGAGGATCATAAGATTCTGTGCAGGTCTTTAGGAAGGAAGGAAGTGGGTGTTCTGGTTACCAGACACCAGAATCTGGTGTCTCTGTATTCAAGGAAAAGCCTAGTGAGGCTATTAATCAGTGAAATGGGATCCTAGAGGAATGGTGAATTTGCCCTACAGAGGACCCCAAGTGTTCTAAAGTGAGTGGGAAGAAAAGGAGGGACCTCTGAATCTTGTGTGAAGATGGCATGGCTGTCTTGTGCTGATAAAGCAGGTGGTTTAAAAAAATTCTTCTATTCAAGTAGCAAATATAGAGACGATTTCTCATTTAAAGAACTCAAGTTTACTCTTCTTAGTGAGGGTTGGCTGTCTGTTCTTACTACCAGTACTTTACTAAGCATAGATGTTTCTGGTTTTCTGGATCTGTGTTGGAACCCTAGTTTACCTCCCACAGAAATAATGTTTCCTTGCTGATCTACAAAAAAACCCATTTTAATTGATGCACCTGCCAGCTATTGAATAGTGAAGGGGTCAGTGAATGTTCTTCCCCCTGAAACGGCTGTACAACTGGATGAACTTGTCAGAAACACTTTTGGGCTCTGGAAATTGACCAAAAGCAAGCAACAATTTGAGAAATGTTAATTCATAAAAAACTGCTGACTTTTAGATCAAAAACAGTGGGAATTGATGGTATTCTTGCCTGGAGTTACCCTGTTCCCCATCCCTTGGCAAAGTAATGCTACCAGGGTGTCAGCCTGATGGGTTCTTCTTGACTACTGCCCAGAAAAACCAATGCACTGAGAACAGCAGGTATTGTAGCAAAGAAAGAGTTTAATAATTGCAGGGCCAGCCAAGCAGAGGGACAGAGGAGGTATTTCACAAATCTGCCTCTCTGAGAATTCAAATTAAGGGTGCTCCGGTTGGCAGGGGCCTGGAGAACTGTAATGATTGACTGGGGATGAACTCATAGGGGTGTCTAAAACTGTTTTTGCATAGCTGAGTCAGTTCCTGGGAGGAGGTCTCAGGTGGTGTCTCCTGATCTGCCAAAGTGCTACTCTGAAAAATATCTCAAAGACCAGTTCTTTAGGTTTCACAATAGTAATGTTTTCTGTAGGAGTAGTTGAGAAAGTTATAAATCTTGCAACCCCTGGTTACATGACTCTGAAACAGTAAGCAATTTAGAGAAAAGCAAGCTAAGCAATGGCAGGTCATGGTTTAGGTGTGCCTATTCTTTAGCAAAGATGTAGTCCCTACCATAAGTCTAACCTTGTGACCTTTTGTTAGTCTTTACCAATATGGTTTCAACTTTTGAACAAGGGCAGGATCAGTTCAAGAAAGGACTATTATAACCCCTGCACAAGAATGAGCAAAAGCAGTTTAGCCTGATAGAAGCAAGCTTGAGTCAGTTATGTCAGATCTCCCTTACCACTATAATTTTTGCAAAGGCAGTTTCAAGGGCAAGGCTGGCCATGAAAACCAGCTGACTTGATTTGGAGTGAAAGGCAGAGAACCCCATGCAGTAGCTAACAGAGAATGCCTCCAGCTCTCCTAGCCTGAGGATGTGGTCCATCATATAACAGGGAGATCTTGGAAGTGAGAGAGCCATCAAGGGACTTGATAAGATCTCCACACACCCCTGGCTGATGGAGGCTGCATCTCAGCACAGAGGAGGCCTGAGAGGACCTGGGGGAAAGTAAGAGCTGGGGTTGACTGGAAAAAGGATGGAACTTTGAACAGCTCTCTTACTGGCTTCGGGTGTTTGAGCATAAGCTCCGACTAATCATTGACTGACCACTCAGATATGCAGACACGGGGACAACCTCTGGAGTGAGGCTAAAAAGCAACACTGAGGCTTTAAAAAACTGAGTAGAGACATCAGCTGCTGCATCAGCTCTCACCATGAGTGAGAAAGATTCAGTGGATTAACTTCAGGCTAAGAAACAAAAACAGCACAGCAGTGCTCAAGAAAAAGATGATTAAAATCCAGAGTTACTGTCATGTATTATCTAACATGTCCAGTTTAAAAAATTAAGAGAAACGAGGAAAACAGCAGTCAATTGAAACTGCCTCTAAACGGACCCACATGTTGGGTTTACCAGACAAAACAACTATTATAAATACATTTAAAGAATTAAGATAAGGAGGATCATGATTTAACAAATAGGGAATGTAAATAAAGAAATGGAAACTTTGAAAAAGAAACAAATGAAGGTCCTAGAGCTGAAAAGTAACTGAAATGAAAAATTCATGATAAGTGCTACACAGTGATTTGCAATGGCCAAAGCATCAGTGAACTTAAGGGTATATCAAAGGTATTAGCCAATCTGAAGAAAAAAGGTATAAAAAATATTGAAGAAAAATAAACAGAGCTTCAGAGACCTAAGGGATAATATCCCATGCATCAACAACGTTTAACGCGAGTTCCAAAAGAGAGGGGAGAGAGAAAGGGACAGAAAAAGCTTTTGAGGAAGTGATGGCCATTGATATCCCAAATTTGATGTAAAACATTAATCTGTGGATCCAAGAAGCTCAACAGACCTCAAGTAGGATAAACACAAACAGATCTTCACTAAGTCCTACTGCTGAAAGACAAAGACGAGGAGAACATCTTGAAAGCAGTGAGAGAAAAACAACTCATTATGGAGAGAGCAATGATAAAATTCTTATCAGAACAGTGGAGGCCAGAAGGAAATAGAGTGACATATTCAAAATGCTGAAGGAAAAATTTGCAACTACAAGTTCTAGATCCAGCAAAATTATCCTTCAAGAATGAAGGTTTAGTAAAGACATTCCCAGATAAACAAAGACTTGCTTTATAAGAAATTCCAAAGGAAGTCCTTAAGGTCGAAAGGAAGTCCATAGGAAGGAATGAGAAGCTCCAGAAATGGTAAATAGGTGGGTAAATATGGAAGTCTATATACATGTCTCTTTTCTTAATTTTTAAAGGACCTAAGAGTGTTTAAAGCAATAATTATAATACTGTATTATTTGGTATTGTAAAATATGTAGATGCCATATATATGATAGTAATAGCTCAAAGGATGACAGAGAAAATGAAGCTGAATTGGAGCAAGCTGGCCAAATTTTATCAGAATTAAGTCAGTATTAATCTGAAATAGATTGTGATGAAATGAGACACATAGTAATTCCTAGAGCAATCACTAAATAAATAAAAAGTATACATTGAAAGAATCAACAGAGGAATTAAAATAGTTCACTACCAAATATTTGTTTAATACAAAAGAAGGCACTAAAGGAGGAACAAAAAAGGCCTGAGACATAGCTAAAACAAATAGCAAAATGGCAGGTTAAATCTGACCGTATAAATACTTACAGTAAATGCCAGTGAAAAGTCAGAAGTTGTCAGACTGGATTAAAAAAAATCTAACTATATGTTGTCTACCAGTAAAACACATTAAAGACATGAGTAGGCTGAAGGTAAAAGAGTGGAAAAGATGTAAGCCATGCAAACAGAAACCAGATGAGTGTTGGAATAGCCACAGAAAAAGACTGAGGACTAATAAATGAGGCTGGCAAGGTTGCAGTTTATAAGACCAGTGTACAAAATCAGTTATATTTCTATATACTACAAATTGAGAATCCAGAAATGCAGGTATAAAAACAATTCCATTCACAGCAGCATCAAAAAGAATAAAATACTTAGAAATAAATCTAATAAAAGAATTGCAGTTGCACTTGAAAACTGTAAAACATTCCTGAGAGAAGATTAAATGGAGAAGTATTTTATATTTATGAGTTGGAAGACTTTACATTGTTAAGATGGCATTTCTTCACAAATTCATCTATAGATTTAATGCAATTCCTAACAGAAACACTGGCAGTTTTTTTTTTTGGTAGAAATTGATAAGCTTTTCCTAAAAGTTATATGGAAATACTAAGGACCTTAAGTAACCAAGATAATTTTGAAAAAGTATAACAGAGTTTGAAGATTTACACTCCTGTGTTTCAAAACTCATGCTACTGTGATCAAGACACTGTGCTATTGGCATAAGGATAGACATATAAATCATTGCAACAAAATTGAGAGTTCAGAAATAAACCTTTATGGTCAGTTGATTTTTGACAAAAGTGCCAAGGCAGTTGGGAAAGGATAGTTTTTTCAATACACAGTGCTGGGACAATCAGGTTTCTATATGCACAGAAATGAACCTGACCCTTACCTCACATCATACATAAAAATCAACTCAAAATGCCTCTTAGTCCTCAATGTAGCAGCTAAACCTATAAAACTTCAGAAGACAACACAGGAGAAATTCTCTGTGACTTGTGATTGGGCAAAGACTTCTTAGATATGACAACCAAATAATTGCCCATAAAGAAAAAAATTGTCTGAGTGTGATAGCACACGCCTGTAACCCCAGCACTTTGGGAGGCCGAGGGAAGAGGATTGCTTGAGGCCAGGAGTTTGAGACCAGCCTGGGCAACATAGTGAGACACCATCTTTTAAAAAAAGTTGTTTATAAGTAGAAAAGTACCCCAGTGTGGTGGCGCACACCTGTAGTCCTAGCTGCTTGGGAGGCTAAGGCAGGGAGATCACTTGAACCCAGGAGTCCAAGGTACATTGAGTTATGATTGTACCACTGTGCTCCAGCCTGGGAAACAGCGAGAACCTGTCTCAAAACAAAAAATTAAAAATGAATCATAATAAAATAAAAAAATTGAATACTCGTATTTCAGAATTTAAAACTTTTACTATTCAAAAGACACCTTTAAGGAAATGAAGAGATAAGCCACAGGAGAAAAATACTTGCAAAACATGTGTCTGATACAGGACTTGGATCCAGAAGATGTACAGAACTCGTACAATCAATACTAAGAAGACAACCCAATTTAAAGATGGACAGAATTGCTAGTTACACATTTCATGGCCAATATGCAAATTAAAAGATGCTCAAGATCACTAGCCATTAGCGAATTGCAAATTAAAACTACAATAAAATTAAAACTATTTTATATAATAACAACTATATATCCACTAGAATGGATGTAATTTAAAAGACTGACAATACCCAGCATTAGTGAGGATATGAAGAAACTAGAATCTTCATACGTTGCTTACAGGAACATAAAAATTGTAGTCACTTTGGAAAACATTTTGGTTGAAAGTTAAACATTAACTTACCATATGCCCTGAAAATTCTGTTGTTAGGTTTCTACCCAGGGTGAAAACGTATGTCCACATAGAGTAGCACTATTCATAATAGCTAAAAGCTTCAAACAGCCCAAATATTCACCGGCTGGTGAAAGGATAAACGAAATGTGGCATGTCCATACAATGGAATACCATTCGGCAGTTTACAAAGGAACAAACTGCTGATATATGCTGCAACATGGAGGAACCTCAAGAGCACGGTAAGTGGAAGAAGCCAGATACAAAAGACTACATATTGTTTTATTTTATTTACATGAGACTCCCAGAAAAGACAGATCTAGAGACAGAAAATGATCGGTGGTTGCCTAGGGTTGAGGGTACAATTAGGGATTACTGCAAGTAACCACAAGGGAACTCTTGGGGCAGCGGTCTTGCAGTGATGGTCACACAACTCTACACATTTACTAAAAATTGTTGAATTATACACTTACAATAAGTAAATTTCATGGTGTGTGAATTATACCTCAATAAAGCTGTTTAATAAAAAGGCTATTTGAGCGAGGCTTGCAAGCCTTTTAGGCCTGGAGCAGTAACAGCTCCTTAATTCACTGTTCCTTCTGCCTTTCTGATAGGAACTATAATTCAGGTTAAACAAATATGGGCACACCTGTTCTATTGCACTCCATTTTATTTTATTGCACTCCATTTATTTATTGCACCATAGATACTGCCTTTTTTCTTTTTATTAAACAAACAGAAAGTTTGTGGCATCCCTGCACCCAGCAAATCCATCAGTGCTGGTTTCCAGTAACATGTGTTCACTTAGTGTCTCTGTGTTACATTTGATAATTCTGACACTTCAGACTTTATTATCTCTGTTATGGTGATCTGAGATCAGTGATCTTTGATGTTACCATTGTAATTGTTTAGAGGCACTGCACACTGTGCCCATTTCCTCTTGAAAATGAATGTAAATGGAGAAAAGATGCAAACTGAACCCTGGGACCCCAGGATAAGAAGGAATCTGCAAAGGGCTTGTGCAAAAATTGTTTGTTTCCAAATAATTTCTTAATCAGTTTTATTTAAGTACGACTTATCTAAAATAAAATAAAGCTGCCTGTTCCATGAGCTTGGACAAACATGTAGACTGGTGTGACTTCCACCCTAAATCTAGATATAGCACATTTCACTTGTCCCTAAAAGTTCCTTTGTGATCCTTTGCAATCAGTCCATCCTGTCTCCTGCAACCAATGATCTGCTTTCTGTCACCATAGATCAATTTAGCCTGCTCTAGAATTTCATAGCAACGGAATCATACATTATGTAATCTTTTGTGTCTGGCATTTTTTACTCAGCTTAATGTTTAAAAAACTCATCCCTGTTGTTGTGTTTCACAGTTTGTTCCTTTTTATTCCATTGTATTAATATATCTCAATTTATGTATCCTTTCACCTATTAATGGACATTTGAGTTGTTTAAAAATTCAAAAATGGGCTATTAGGAGTAAAACTTCTGAAACATTCTTCAAGTATTTTTGTTGATACATATTTTCATTTCTCTTGTGTAAATACCTAGGAGAGGAATTGCTGGAGCATCGAATAAAAATATTTTAATCCAGTAAGAAATTGCCAAACTTCCCAAAGTGATTGTAGCATTCTACACTCCCACTGGCAGTGTATGCGAGCGCCAGTTCCTTTCTGTTCCCACCAGCAGTTGGTGTTCTCAGCCTTTTCCATGGTGCTCATTCTGACAGATATGGTGATATTTCATTATGATTTTAATTTAGATTTCTCTGATGATTAATGATGTCAAACATTTTTTTCCTGTACTGTTTGACTAATTGTGTATCTTCTTTTGGGACATTTTGTTCATATCTGTTGACTGTTGGGTTTAATTTTTTTTTATAATTCATTATTTCTATGTTTTGGATATAAGTCCTTTGTCAGATAGATAAATTATGAAAATTTTTTTCAACCTATGTTTGCCTTTTCCTTTCCTTAGTGGTGAATTTTGAAGAGCAGAACTTTTAAATTTTGATGAAGTGAATTTAATTTTTTAGTTTGGAGCTTTTTATCTTTTACTAAGAAACCTGTGCCTGCCCTTGGTTTATGAATAATTTCTCCTAGAAGTTTTACAGTTCTAGTTTTTATGCCTAGATCAATGATCCATATTGAGTTAATTTTTGTGTATGTTAAGAGACAAGGGTTGAAATTTATTTTTTCTATATGTATATTCATTTGTCCCAGCACTATTTGTTGCAAATACTTTTTCCTTTTGAATTGCAATTCACCATCTATGTATGGCTTTATTTCTGTACTCTTTATTCTGTTCATTGATCTATGTGTCTGACCTTAGGCCAGTGTCATACTGTCTTGGTTACCGAAGCTTCATACTTAGTCTTGAAATCAGGTAATGTAATTCCCCTAACTTTTCAATAAGTGCATAAAACACTATAAAACAAAAGGTACATAGTAAACAGTCTTGGAAAATATAAACAGAGGGGAAGGCAGAATAGAGATAAAAAAGTTAGTATTCAAATGTGCAAGCCTTTTATGCAGTTGGGCTACAACCAAAGCCGTCTAAGCCTGAGAACCTTGGAGTAAACCGTTTAATTTGATTTCATCGTGTTAAAACAAACACTCATTTGTTAGTTTTTGTTTTCATTCCCATCAGGATTTTGAACCTTTTGGTGACATCACCTGTTTTTCCTTTTTTGAGAAGAATTCGTTTTTAGTTCTCTTCAGCAGTTCTAGTTCATTAATTCCCATAGTTGCTGCTACATGGGAATTAGCAATTTCCCTGAGCAATTTCCACTCTATATCCAACACGTAAGTGAACAGATATTTTAGATGTGGTTTCACCTTTTGAAATGAGGCAGCAATTCAACAGTTCTTATGCAATGAATAAGAAAATGTTCCGTTCTAGAACTCTACAGAAGCTGTTGATTTTATTTTGATATTAGTAATAATCATATCTGAATTCTTTTGGCTGTGAAGAGCAGAAATCCCAATTTATAGTAGTATCTGAATGGTGTAAACAGCAGAGAAAGTTACCTCTCGAAGCTGGAAGTCACGAGACAAGGCACCTCATTTTCATTAATTCAACAGCTCAGTGTTGATGAGGGCGTCAAAACACCAAGTTCTGTTTTTTATTTTGCCATCTCAGCATATTGACTTTGTCCTCAGGCTAGCTCCTTGTAAGCTAAAGATGGACCCTGCACATGTAGACGTGCCAACAGCAAGTGTCACACTAAGAGTAAGAAAGGCCTTTCCAAAAGCTCTGTGTCATGCTTCATCAACCAGACCTAAGTTTTCTGCCTCCCATAAACCAGTCAGTTGCAAGGAGGGTGAGATGACAGTGATGGGGATACCATAGCCAGGATCCCTGGAATAGTACGTCCACCTTTTAGAAGTGAGAGAACCAGGATGCAGAAGGATAGTCACTTTCTAAGGTCACACAGGTAGGAATAATAAAAAGTGATTGGGACTGTTATTTAAATCCAGTCCAGGTCGGTCTGGATTTTATTTGCATGTATATTCTTCTATTTGAAGACATTCAGTGAAATTCATAAATGGACTGTGGCACTGAAAATAATTTGTGCACATAGTAGCTTATATGTCTGCTTTCTCTGCTGATGTGTGAACTTGAAAAATCAAAGGCTTTCCCCAACACCCTTCCCTGCAGTCTAATTTAAAAGACAAGATAGCAACAAAAGTTTGATGTGCTTTTGGAGGAGTACAGACAGTAAACAAAACAAAACAAAACAAAAAAACCCCCACCACCTAGAATTCTTTCTCAAGTTAGATTGTCCAGAGCCAATATAGCAGCTCAACAATGTCATTAAAGAACCAGGTTTCCTCCCTTGTTCTGACTCTCAGCTGATTACCTCATGGGTGCAAGATGGCTGCTACAGCAGCCATCAGATCCATATTCTAGGTAGAGAGAATGGCAAAAATGTGAAAAGCCCCACCAGCTGGGTCCGTTTTCCTTTTTTCAGGAAAACTATTTAGTACTTTGTGATAGAAATACAATGCAAGCCACAGATATAATTTAAAACTTTCCGGCTGGGCACGGTGGCTCATGCTTGTAATTCCAGCACTTTGGGAGGCTGAGGCAGGTGGATCACTTGAGGTCAGGAGTTCAAGACCAGCCTGGCCAATATGGTGAAACCTTATCTCTACTAAAATTACAAAAATTAGCTGGGTGTGATGGCGGGTACCTGTAGTCTCAGCTACTCGGGAGGCTGAGGCAGGAGCATCTCTTGAACCTGGGAGGTGGAGGTTGCAGTGAGCCGAGATTGCGCCACTGCACTGCAGCCTGGGTGACAGCAAGACTCCATCTCAAAAAAAAAAAAAAAAAAAAAAAAGAAATTTCCAGTAGTCACAGTTTAAAAACTGAAAAAAAAGCACATTAAGTAATATATTTTAGTAATAACATTTCATTTTACCCAATATAGCCAAAATAATATCATTTCAAGTGTAATCAATGAAAACAATTTTTGTTTTTATACTTAGTCTTCAAAATCTGGGGTTTATTTTACAATTGCAGCTTATCTCAGTTTGTGCTAGCCACATTTCAAGAGCTCAGTAACTACATGTGGCTAGTTGGGGTATATTGGTAAGTAACAACTAACTGGCTTTCTAGGAAAAAAATGCATAAATATGCATACATGAGTTTATTGTAAATTTTACAAATTTAACAGACTTTTAGTGCACAATTGACAAATAATAATGATAATAGAATATTCTTTATTTTCAATTCCGTATAGCTCGTTGATTCTCACAAAACACTTTCATTGTTTTTTTTTTTTTCCTGAACTCTCACAGCTAACTTATGGCTGCAATTCAACTGTAATTTGACAAAAATGACTATAAATAAATGCTTGGTTACTGTCCTATTTAGTAAAGTAGTTGTTCACATTATTGGCAAATGAATGTAGTTCCAATATGAATGTTGGTTAATATTTTTGCTTATGTTAATGAGATTGTTTTTGTTTTTTTGTTTGTTCGTTTTCTGTTTATGCTGTACTGGCTACAGTCATGATACACTGTATCATGGTGCACCCATCACCCAAGCAGTATACACTGTACCATATTTGTAGTCTTTTATCCCTCACACCCCTCCCACTCTTCCTCCCAAGTCCCCAGAGTCCATTGTATCATTCTGATGCCTTTGCATCCTCATAGCTTAGCTCCCACATATCAGAACATATGATGTTTTGTTTTCCATTCCTGAGTTACTTCACTTAGAATAATAGTCTCCAGTCTCATCCAGGTTACTGCAAATGCTGTTAATTCATTCCTTTTTATGGCCGAGTAGTATTCCATCGTATATATATACCGCAGTTTCTTTATCCACTTGTTGATTGGTGGGCATTTGGGTTGGTTCCACGATTTTGCAATCGTGAATTGTGCTGCTATAAACATGCATGTGCAAGTATCTTTTTCAAATAATGACTTTTTTTTCCTCTGGGTAGATACCCAGTAGTGGGATTGCTGGATCAAATGGTAGTTCTACTTTTAGTTCTTTAAGGAATCTCCACACTGCTTTCCATAGTGACTGTACTAGTTTACATTCCCACCAGCAGTGTAGAAGTGTTCCCTGAGCACTGCATCCACACCAGTATCTACTGTTTTTTTAATTATGACCATTCTTGCAGGAGTAAGGTGGTATCACATTGTGGTTTTGATTTGCATTTCCCTGATCATTAGTGATGTTGGGCATTTTTTCATATGTTTGTTGGCCATTTGTATATCTTCTTTTGAGAATTGTCTATTCATGTCCTTAGCCCACTTTTTGATGGGATTGTTTGTTTTTTTTCTTACTGATTGAGTTCGTTGTAGATTCTGGATATTATTTCTTTGTTAGATGTATATAGATTGTGAGGATTTTCTCTGTGGGTTGCCTGTTTACTCTGCTGACTGTTCCTTTTGCCATGCAAAAGCTCTTCAGTTTAAATAGGTCCCAACTATTTATCTTTGTTTTTATTGCTTTGCTTTTGGGTTCTTGGTCATGAAATCCTTGCCTAAGCCAAAGTCTAGAAGGGTTTTTCCAATGTTATCTTCTAGAATTTTTATAGTTTCAGGTCTTAGGTTTAAGTCCTTAATCCATCTTGAGTTGATTTTTGTATAAGGTGAGAGATGAGGATGCAGTTTCATTCTCCTACATGTGGCTAGCCAATTATCCATTTGTTGAAAAGGGTGTCCTTTCCTCATTTTACGTTTTTGTTTGCTTTGTTGAAGATCAGTTGGCTGTAAGTATTTGGGTTTATTTATGGGTTCTCTATTCTGTTCCATTGGTTTGTGTGCCTATTTTTATGCCAGTACCATGCTGTTTTTGTGACTATGGCCTTATAGTATAGTTTGAAATCAGGTAGTGTGATGCTTTCAGATTTGTCCTTTTTGCTTAGTCTTGCTTTGGCTATGCGGGCTCTTTTTTGGTTCCATATGAATTTTAGAACTGCTTTTTCTAACTCTGTGAAGAATGATGGTGGTATTTTGATGGGGATTGCATTGAATTTGTAAATTGCTTTTGGAGTATGGTCATTTCCGTAATACTGATTCTACCCATCCATGAACATAGGATGTGTTTCCATTTGTTTGTGTCGTCTATGATTTCCTTCAGCAGTGTTTTGTAGTTTTCCTTGTAGCGGTCTTTTGACTCCTTGGTTAGGTATATTCCTAAGTATTTTATTTTTTTGCAGCTGTTGTAAAAGGGGTTGAATTACTAATTTGGTTCTCCGCTTTGTTGCTGTTGGTGTATAGAAGAGCTACAGATTTGTGTACGTTAATCTTGTATCCAGAAAACTTTGCTGAATTCTTTTATCAATAAGTTATAGGAACTTTCTGGAGGAGTCCTTAGGGTTTTCAAGGCCGGCCGGCCTGTCTTTCTTTCTTTCTTTCTTTCTTTCTTTCTTTCTTTCTTTCTCTTTCTTTCTTTCTTTCTTTCTCTTTCTTTCTTTCTTTCTTTCTTTCTTTCTTTCTTTCTTTCTTTCTTTCTTTTCTTTCTTTTCCTTCTGTCTTTCTGTCTTTCTCTATGTCTGTCTGTCTTTCTTATTGATTTGGCTAGGACTTCCAGTACTATGTTGAAGAGGAGTGTGGAGAATGGGCATCCTTGTCTTGTTCCTGTTCTCAGTGAGAATGCTTTCAACTTTTCCCCATTCAGTATTATGTTGGCTGTGGGTTTGTCATAGGTGGCTTTTATTACATTAAGGTATGTCCCTTGTATACCAATTTTGATGAGGGTTTTAATCATAAAGGTATGCAGGATATTTGTCAAATCGTTTTTCTGCATCTGTTGAGATATCATGTGATTTTTGTTTTTAATTCTGTTTATGATTTGCACTGTATTCTATTGGTAAAAATAAATTATTAAGTCTAGCATAGATTCAAGGGGGTGGGACGGCAAAGTGTCTTAATGTAATGTTTCTATAAAGGAATACCTGAGGCTGGGTAATTTATAGAGAAAAGGTTTATTTGGCTTGGGGTTCTGATGGTTACAAAGTTCAACATTGAGCATCTGCCCCTGGTGAAGGCCTTAGGCTGCTTCTACATGTGGCAGAAGGTAAAGGGGAGCCAGTGTGTGCAGAGACCACGTGGCCAGAGAGGAGGAAAGAGCGGTGAGGTGCCAGGCTGTTTTTAACAACCAGTTCTCAAGGGAATAAATAAAGTGAGAACTCACTCACCTTCTCATCCCCCAGGGAAGGCATTCATCTATTCATGAGGGATCTGCCCCCATGACCCAAACACCTCCCATTAGGCCCCACCTCCAGCATTAGAGATTAGATTTCTACATGAAGTTTTAGAGGAGACGAACATCCCAACCATAGCAAGAATTTTCTTTCAGCTCTTGATGTAAAGAGTTAGACATGTGCAACAGGGAGGGATGTTATTGATGGCAGCAGTCTTGAAAAACAGCCAGTCCTCTGGCCCCCACAGTTCACATGAATCCTACATGAAAGTTTACCCACTTTCCTCCCAAGATCCCCAAAGTCTCATTTCATTAGGGAATCAAGCTCAAGTTCTTGATCTTGTCATCTAAGTCAGGTCTGGATGAGGGTTGTTGGAGTGGGTCCTCAAGTACAGTTCTTTTTGATTTGAGGACCAGTGGACTAATGGACAAGTGTTTTGCCCCTCACACACCTAGTATCCAGTGATGATCAGCCATAGGACAACTGTAGGAGACATTATTGTTAATGAAAATGATTGGACTGTAAGGCGCTTCTCAGTCCCTAGTCCATGGTGATTGTGAAATCTAGACAGATATGTGTGATCAGTTCCTTGATTTAGGGCCCAGACCCAGTCCCTCTAGTGCATCTGTGTGGTGTTTGGCTTCATCCTCTGAGCTCTTGACTCCACACCCTGAACTAGTCGTTCTTTTTCATAAGAAATTGCCAGGTTTTACATTTGAATAGCTTTCCTAGACTGCTTCCTGTGGGTAAAATTTGGGGACCTAAACATCTCTTTTCATTTTGAACTGTCTCTCCTTTTCAGTCTAATATTTTACAAGCCCATTAGAAAACTATGTGGGCTTCCTGTGTATCTAATTGTAATCCTCTACATTAGACAGAAACTACACCCACAAATCTCTTTTAGACAGCCTCCTTTCTACTTTGAGAGTTGGGGTGCTGTGTGACAACACCCTTGGGGTTCTTAAAAACTTTTTTTTATCTATCAGAGAATGTCTAAGAGGCATGTGCTTAGGATTCTTAGAAACGGCTTCTTATCTGACATGTTCCATAAAGGTGTTTGGTTATAGTAGCACCCCATTTTCAGTTACCAGTTTCTGTTTTGATTATGTCATTACATCAAAACATAGTGGCTTAAAACAAATTGATACTCTGTATTAGGTTGCTTATGACTGTGGATAAGCAGTTCAGGAAGGGTTCAACTGGATAGCATCATCTCTTTTTCATGTGGAATCAGCTTCCTCACTCACATGTCTAACCACTTGGTGCTCCTTAGTGCCTCACTCTCCATCTCCACGCTGCTCCTCTCTCCTTCACCCCTCTTTCCTTCCTTCCTTGTCCCCTAGATGTGTGTGATCAGTTCCTTGATTAGGACCTACACCCAACCCAATCCCCAACCCTTCCTTTATCCCACCTTTTCTCTCTTGTTCTTTCTCTCTCTCTGTCTTTCTCTGGATCGTCTCTCATCCTCCAGAATCTCTACATGCAGTGGTCTCAGGATGGTCACACTTCTTCCCAACAACCAACTTCTAAAAGGCAAAAAGTAGAAACTCCCAGGTTAATTATGGTTCACACCTGGAACTAGCAAAATGTTGCTTCTGTAATCCGCTGGTCTGTGCAGTTAGAAGGCCAGCCCACAGAAGTGGGCAATTAGAGGTGGGCAGCGAGGTAGACTCCTCCTCTTGACGGGGAGCAGGACAGACTGCAGAAGAGTGTATAAAATGGGAGATACTGTTTTGGGCATCTTTGGAAAGTGCAGTCTGCCACATGATTTTTAGAAATTATTTAAAATTTGATTTCTCAATGCTTTGTGTATGGGTATCCATATGTGCTATTTTTGTCAGATACAGCAATCATGAATATATTAACTTTGTTAAACATTTGAATTAGGAAGCTTTCCTTCCCTGTTCTTTGCTCAGGAATAATTCAAAAGATTATAATTAACTATTTGTCAAAAGTTTGAAAGAACTTTCATAAAACCACCTGAACTGCCTACATGACAAAGATTTTTATTTGGTCAAATTTTTTTTTAGTTAAAGGTTTTTTTCTCCCTTGATTTCTCCTATATCATATATTGCTTAGAAAGTCCTTCCCCAATTTCAGAACATTTGAATATTTAGTCACAGTTACTATTTGTTGTACTTGTATATTTTACATATAATTCATTAATCCACATAGAATTGTTTCGGTGTGAGATGAAGGCATAGCTTGCTTTTCCCCACCCAGACTGTGAACCAATTAGATGACAACTCATCCATTCCCTGATAATTTGCATTGCAGCCTTCATCCTATTCAATGTTAAATATTCTGGAGTCTGTTTCTGGGTTTCTGTTCTCTCCTGTTGATATATAAGTTCTTTTTCCCATGCTATGTTTTTAATTGTAACTATATTCCAAGCATCTTAAGTTTATAGAAATCAGTAAGTGTTCATGGCTATGAAATGTGTGTAAATGCCACCCGACTCATACTTAGAAGGTATGCTTTTAGACTATCGAGGACAGGTTTTTTTCAAAATTCTATTAAGAATTTGTTGAATGTATACCTTAGCCAAATATTTTTGTGCTAACTTTTGTGTCCTAGAAAGGAGGAATAAATGGAACACATACTAACCACAGGTTTATGCTTGTGATCCTGATTTCAAATATGTAAAGTGGTGTGTGTATGTCTCTCAGAAGGAAATGAATAAAATGAATTTACCATTGAAGGTGATAGTCAAGTAAACTGAAGTGGATACTAGAAAAGAGTTTTCATAATTTATTAAAGAAGGGTGTTTGTAGAGTAGATCTAGTAATATTTAATTTCTGAACCATATCATTTAGCTAATAAATTACTTTAAAATGTACTCTTTAACAAAATGAGTCTTATTTTCATTAATGTAGCTTATTTTTGTTTTGCAGTTACTGCTTTGTGTTTGCTCTGGGATACCTCACAGTGTGCCAAGTTACTCGAGTCTATATCTTTGACTATGGACAATATTCTGCTGATTTTTCAGG
>hsa_circ_0072850	chr5	70085034	70091743	+
GATGGTGATTGCTCACACCAAAGCCTTGGACCCCTCCCAGCCTGTGACCTTTGTGACCAACTCCACCTACGCAGCAGACAAGGGGGTGAGCCTGGGGGTCCCCACCCCATTTCTCCCTGCCTTTGCCTGGGCTTGTCCTGAAGCCTGCTCATGGGAACAGCTGGAAAGAACCATGTGCTGCCAGTCTGAGCTTTTTATTTTGTTTTACTTAGAAAGATAGAGACAGGGTCTTGCCATGTTGCCCAGGCTGGTCTCGAACTCCTGGGCTCAAGTGATCCTCCTGCCTCGGCCTTCCAAAGGGCTGGGGTTACAGGCGTGTGCCACCGCACTCAGCCGCAGCCAGTCTGTTTTCAAAGATGGTCTTTGGGTTAATGACAATTCTCTCTCTGCTTACTCTCCAGGCAGTGTGGCTTTCTGAATCCAAGGAGGCTGGGCATAGGGAGATGGGATTTGTTTGCCCGGTTTGGACTCAGCATTTTTTGTACTCGATTTAATAGACTCATAAAATGTCAAAGGTTTAAGTGAGCTTAGAGTTCATCTGGCCCAAACCTGGCTGATCAGAATCTCCAGGGGAAGTTTTATTGAAATGCCAGATCTCTGCGTTCTGAGATCCTGATTTAGTAACTCCAGGGTTGGAACCTGAGTTTTTTGTTTTTTTGTGTGTGTGTGTGAAGGCAAGGTCTTACTCTGTTGCTCTGGCTGGAGTGCAGTGGTGTGATCACAGCTCACTGCAGCCTTGAATTCCTGGGCCTAAGCAACCCTCTTGCCTCAGCCTTCCAAGTAGCTGGGACTCCGGGTGTACACCACTGTGCCCGGCTAATTTTAAATGTTTTTGTAGAGATGGGATCTCACTATGTTGCCCAGGCCAGTCTCAAACTCTTGAGCTCAAGTGATCCTCCTGCCTTAGCCTCCTAAAGTGCTGGGATTACAGGCATGAGCCACCGTGCTTGGCTGATACTAGCATTCTTTTTTTTTTTTTTTTTTTTTTTTAAGATAGAGTCTTGCTCTGTTGCCCAGGCTGGAGTGCAGTGGCACAGTCTCAGCTCAGTGCAACCTCCGCCTCCCAGGTTCAAGCAATTCTCCTGCCTCAGCCTCCCAAGTAGCTGGGATAACAGGCACATGCCACCACGCCTGCGCTTGATCGTGGGAGGCAGAGGTTGCATTATTGTGCCACTCCATTCTAGCCTGGGCAACAGAGCGAGACTCTTGTCTTCCAAACAAAGCGGAAAAAGATTATCTGCGAGAATGACTGCATTGGCCCCTTGGGTGGGAGGGCTTCTCCAGGGCAAGGTGAGGGGATGCCCAGTGCTGGGAGTGCTGCCTGGAGAGGAGTCAGTTCCAGTGGCAGGGGCCCTGGGTTTTGGCTGAGGACTGCGTGTTGGCAGCTGCTCTGCCTCTCACAGCCCTTCCCAGCTGCACACGTCGTGAGCGTCAGTGTGCAATCACAGGCCTGCCTCCTTTGGGCCACTTTGTGACCATGTTTTTTGCTTGTGGGGCAGGGTAATTTCAGGATCTAAATTGGTGCAGTTGGATGTTCTCAGCCCCGAGAGGCAGCTCTTCCCGTTGTAGGCTTTTTGTTTTGTTTTGTAGAAATGGAGTCCTACGATGTTGCCCAGGCTGGTCTCAAACTCCTGGGCTCAAGTGATCCTCCCACCTTGGCCTCCCAATGTGCTGGGATTACAGGCATGAGCCACTGTGCCGTGCTGATTTTCTTGATACTATTTTTTGTAGAGCTGGGGTCTTGCTGTGTTGCCCAGGCTGGTCTCGAACTCCTGGCCACAAGCCACCCTCCTGCCTCAGCCTCCCAGAGTGCTGGGATTACATCCCCTTCTTACCTTCTCTGTCAGAGGAGCCCCCACAGCATGTGAGTACTGAGTCATGCGGTCTTGTGGTTGCTGAACGGGCTCTGCTGCTCTGGTCCTAGGCTCTGTATGTGGATGTGATCCGTGTGAACAGCTACTACTCTTGGTATCGCAACTACGGGCACCTGGAGTTGATTCAGCTGCAGCTGGCCGCCCAGTTTGAGAATTGGTGTAAGACATCACAATCCCATTATTCAGAGCGCGTATGGAGTGGAAACGCTTGTAAGGCTTCACCAGGTAAGCGGTGTTGAACTTTCTGCTTGTGTATTCTCTCTGGGCAGAGATGCCACTTGCCTCCCCCACCCTGCCCTGCGCCCACTGCAGTGCTCCCCTTGCTTCAGCTTTGGGCTCACCTCCCGCTACCCTGTCCACGTTCCCTTCTCACCAGCAGCCAGGCCTCTGCCCCACTCGCTTGGTCCTCAAAGGTGGACTCCTTACTGGCCTTGTTTCCAGACAGCCTCCTATCACCCGTGCCCAAGTGGTCTTTCTAAGAAATCCAAATTTTTATGTGTTTTTGAGACCGCCTCTCTCTCTGTCACCCAAGCTGGAGTGCGGTGGTGCGATCACTGCTCCCTGCAGCCTTAACCTCCTGGGCCCAAGCGATCTTCCCACCTCAGCCTCCTGAGTATCTGGGACCATAGGCACAGGCCACCATGCCTGGCTAATGTTTTTACTTTTGTAGAGATGGGGCGTTGTTGTGTTCCCCGGGCTGGTCTTGAATTCCTGGGATCAAGTGACCCTCCTGCCTCAGGCTCACAAAGCGCTGGGATTTACAGGTGTGAGCCACTGTGCCCGGCCACAAATCAAAATTTTTGAGTCCTGTCATTGGCTCCCCCAGGCCCATAGGACAAAGTCCTAACCCCTAGTCAGGACACTCAGTGTCCTCTGCTCTCTCCTGGGTTTTCATCCTCTTCTCTTCTCACTCCTGGCCACTGATCTGTTTCCACTGCCCTCATTTGCTCTCCTGCTCTTGCTTGAGCTATTCTTTCTGCCTGGAATGCCCAAGTTGGCACCATAATCACCAACTAAAAGATCCTTTTCTTTTTATTTTTTTAGAGATAGGGTCTTGCTATGTTGCCCAGGCTGGTCTCAAACTCCTGGACTCAATTGATCTTTTTGCCTTGGCCTCCCAAAGTTCTGGGATTAACAGGTGTGATCCACTGTGCTAGCCTTTTTTTATTTTTTATTTTTTTCCTGACAGGGTCTTGTTCTGTTGCCCAGGCTGGAGTGTGGTGGTGTCATCATAGCTCACTGCAGCCTCGAACTCCTGGGCTGAAGCAATTCTCCTGCCTCAGCCTCCTGAGTAGCTGGGACTACAGGCGTGCACCACCATGTGCAGCCTAGTTTTAAAATATTTTGTAGAGATGAGTCTCGCTATCAGGCTGGTCTTCACCTCCTGTCTTGGACTCCCAAAGTACTGGGAATACAGGCATGAGTCACGACACGTGGCTGAAAAGATTCCTATTTGGCATCTGAGTCTCCTCATAGCTGTCCCCTCTGTGGGGAGGTTTACCCTGCCTGCCCCAGGCGGAGGGAACCTTCCCCGTGCTCTGCCCTGTTGCAGCCGGAACCTGGCTCCCCCAACATTCTCGCCAGGCACCGTTGTTATTTCTTTGGCTCTCTCTTTGATCGGACTGTGGGCTCAGGAGACAGGAGTCCTATTTATTGTTGTTTCCCAGGTACTCTGCAATAGCTGACACAGTACATGCTAAATAATACCTATTGAGGGCATGGGTGAGATCTTAGAGCCATGTTTAATCACTCACTTTGTCTTTTTTTTTTTTTGAGATGGAGTCTCACTCTGTCACCCAGGCTGAAGTGCAATGGTGTGATCTCAGCTCACTGCAACCTCCACTTCCTAGGCTCAAGCGATTGTCCTGCCTCAACCTCCCAAGCAGCTGGGATTACAGGCACCTGCCACCATGCCCAGCTAATTTTTGTATTTTTGTAGAGGTGGGGTTTTGCCATGTTGGCCAGGCTGGTCTTGAGCTCCTGACGTCAAGTGATTTGCCTGCTTCCGCGTCCCAAAATCCTGGGATTACAGGCCTGAGCCACCATGCCTGGCCTGTCCTCATTTGTTTATCCATCTCATTTTTTGTCCTTCTCACCAAAGATATGTTGCTTTGTCTTGTGGGGTTTTTTTCATGTGGATTCCTGAACCCCATCCAGCCCCTTGTCCCCTCCCCAGCCAGCTCACACTCTTTTGCACAGCTCCTGGGACTCCCGTTGACACACAGGGAACAGCCACCCACAATGGACTGCACTGTTCTGTTTGCACCCTTAAATTTATCGTGCTTACAGAATGACACTTCTGCAAACTAGTCAAGTAGGGGGAAGTGATTTGTGGATATGCACCCTTGTTCATTCTCTTTGAAAAGGTAACCAGCTCTGAATTCTTTCTCCTTTTAGGAGGAGTTTCACTTGTCGCCCAGGCTGGAGTGTAGTGGTGCAATCTTGACTCACTGCTACCTCCGCCTCCCAGGTTCAAGCAATTCTCCTGCACCAGCCTCCCAAGTAGCTTGGATTACAGGCATGCACCACCATGCTCACCTAATTTTTTTTTTTTTTTTTTTTTTTTTTAGTAGAGATGAGGTTTCACCACGTTGGTCAGGCTGGTCTTGAACTTTTGACCTCAAGCGATCCACCTGCCTTGGCCTCCCAAAGTGCTGGAATTACAGGCATGAGCCACCATACCCAGCCCCAGTTCTGAATTCTTAAGAAACTCGAGAGGGTCTAGGTGAGCATTGATAGAACCTCTGCAGTGCTGGGTGTGCTGGCTCACACCTGGAATGCTAGCCCTTTGGGAGACCGAGGTCAGAGGATCTCTTGAGCCCAGGAGTTTGAGACCAGTCTGCACAACATGGACCCCATCTCTACAAAATATTTAAGATGAGTTGTGGCTGGGTGCAGTGGCTGACGCCTGTAATCCCAGCACTTTGGGAGGCTGAGGTGGGTGGATCACGAGGCCAAGAGTTCAAGTCCAGCCTGACCAAGATGGTGAAACCCCGTCTCTACTAAGAAAACACAGAAATTAGCTGGGTGTGGTGGCATGCACCTGTAATCCCAGCTACTCAGGAGGCTAAAGCAGGAGAATCGCTTGAACTGGGGAGGTGGAGGTTGCAGTGAGCCGAGATTGTGCCACTGCACTCCAGCCTGGGCGACAGAGCAAGAGTCCGTCTCAAAAAAAAAAAAAAAAAATAGTTGGGTATGGTCGTGCTTGCCTCTAGTCCCAGCTACTTGGGAGGCTGAGGTAGGAGGACTGTTTGAGCCCAGTAGGTCAAGGCTGCAGTCCGCCATAATTGCACCACTGTACTCCCACCTGGGTGACAGAGTGAGACCTTGTTTCAAAAAAGAACCTTTGCAATGATGGAAATGCCCCATGTCTGCACTGTCTGAAATGGTAGCCACTAGCTACATGTGGCTATTGAGGTCTTGATATATGACTAGGATAACTGAATTTATTTGGTTTAATTAAAAAAAATTTTTTTTTGAGACAGCCTTACTCTGTTGCCCAGGCTGGAGTGCAGTGGCGTAATCACAGCTCACTGCTCAACCTCCTGGGCTCAAGTGATCCTTCCTCCTCGGCCCCCCAAGTAGCTGGAGCCACAGTCATGCGCCACTACACCTAGCGAATATTTAGCCTTTTTATAGAGACTGGGTTTTACTGTGTTGCCTAGGCTGATCTTGAACTCCTGAGCTCAAGTGATCCTCCTGCCTCGACCTCCCAAAGTGCTGGGATTACAGACCTGAGCTACCATGCCCAGCCTGGTTTAGTTTAATTTCATTTTACATTCATTCATTCATTCATGAGATAGGGTCTTGTTCTGTCACCCAGGCTGGAGTGTAGTGGTGCAAACCACAGCTTTGACCTCCGGGACTGAAGCAGTCCTCCCACCTCAGCCTCCCAAGTAGCTGGGACCACAGGTGTGTGCCTCCATGCTTGGCTAACTTTTGTACTTTTTGTAGGCTAGTCTTGAACTCCTAGGCTCAAGCAGTCCTCCCACCTCGGTCTCCCAAAGTGCTTGGATGACAGACATGAGCCAGCGCGCCTGACCTAAAGACATATTTTTCCTTCTAGTGTAGTTCAGCCTTAAGACTGTATCAGCAGACAGAGACGGAAAAGTAAGAAAAATTGAGTATCAGGTTATATTTATAAATAAAGCAGTTGCTAATTGATGGTTTTTTTTTAAACCTCCTTTTTAATTCTGGGTTACATCATTCCCTGGCTGTCGTTTCTTTTTTTGTATTTTTTTATTATTATTATTATACTTTAAGTTTTAGCGTACATGTGCACATTGTGCAGGTTAGTTACATACGTATACATGTGCCATGCTGGTGTGCTGCACCCACTAACTCGTCATCTAGCATTAGGTATATCTCCCAATGCTATCCCTCCCCCCTCCCCCCACCCCACAACAGTCCCCAGAGTGTGATGTTCCCCTTCCTGTGTCTATGTGATCTCATCGTTCAATTCCCACCTATGAGTGAGAATATGCGGTGTTTGTTTTTTTGTTCTTGCGATAGTTTACTGAGAATGATGATTTCCAATTTCTCCCTGGCTGTCTTTACCCTAGCATCAGTGAGTCCTGCAGTCCCTACAGCCCCCAGTGAGGACAGATATTTTGGTCACCATCAAGTGGATCTTTATTTTTATCTAACATTTACAATTCTGCCAGTTCTTACTCTTAATTCTCTTTGCCTTGAATCCCAGGATCCACCTCTGATGTTCAGTGAAGAGGACCGGAAAAGTCTGCTAGAGCAGTACCATCTGGGTCTGGATCAAAAACGCAGAAAATACGTGGTTGGAGAGCTCATCTGGAATTTTGCCGATTTCATGACTAACCAGT
>hsa_circ_0000442	chr12	116668237	116675510	-
GCTGAACTCACGGGAATCAAATGGCGTAGGTACAATTTTGGAGGGCATGGGGACTGTGGACCCATAATTTCAGCCCCAGCCCAAGATGATCCAATTCTGTTAAGTTTCATCCGCTGTCTGCAAGCTAACCTGCTTTGTGTATGGCGTCGTGATGTCAAACCAGATTGCAAAGAGTTATGGATATTCTGGTGGGGAGATGAACCCAACCTAGTGGGTGTAATACATCATGAACTGCAGGGTAAGGTTTCTGTTTTTTTCTTAAAAATTATTTGCATCATATTTTTTTGAACATTGATAAATTTCAAACAGATTATTAAGACTTGTCTAAAAGAACGATCTTAAGTGTTTCATGGATGTCTCTCTCAAAAGGAACATTCTCACCCCTCTTCCTCCCATCCCTGTTTTTTTTTCCTAACTCTTGTCCTTTTCCAGTTATGCTGAGAATCAGAACCTTGTGAACCGCTGCTGTTAAATGAGAGTATTGTGTCTCCTGGGTGCGGTGGGGTGGAAACCAGGCTAAGATCCACTGTTTTTAAATGATAGTGAATTGTGAGTAACTAACAAGACAGTGAATTGAACAGTTACTGTTTTTTTCCTTGGACTGTGGTTGTTATGGTTCACTGCCAGCTGAACTCTTTGGTGGAAAATTGGAGAGTGATACAGAAATTTAGTTTTGAGCCTAATTGGACAAAATTGTGAGATTACATTGAATAGTATTTTGAGGAAAGATGAATATATGGGATCTGGTCTGAATTGGGTGTAGCAAATTTTCTTTTGCTTTTATTTCTGTTTTTCATGTAATTTGGTGATTCCAGGAAACATTGGCTCCGGTGTTGCCTGATTTTTAGCTTCAGATTGCATCTGATATCTGGAAACTGAATTAATGTAAGAGTTTCATTTTTCTGTGCTGCTTTATATATTTACCACAGTTTTATGAGCAGGAACTTTTATCAGTTGTCTTTGAATTTCTGGTAAAAATTTTTACCTTTTTATCTAAGTGTTTCTATTTAGTATGCAAAGGGATTTTCTCAAGCAAGACTAATTCTAATCTTTAGTTAGGGTATTAACTCTTTTTGACTTAGTCTCTTAGAACCATCTTTTATTATCTCCAAACTATATTGTGTTAATCTGTGTCTGAAAAATTTCAGATCGTGTTTGAAATGTTTTGTTACTTGATGTTTTTAATGTTTTTTTTTTTTAAAGGAAGGAGTAAAACTAACTGTAATGTATGTTCGAGGCTCTGTTCTAAAGCTTTTACATTTGCCTGAAGGATTTCCTGCCAACTTTTGCTTGACACCTTGCTAGTTTTTCTTGGCAGCCATTTTTTATCTGTGATATCTCCTGCCACAGCAGCCAGAGGGCGGTAAACCACAATGGACTAATTGAACTGTTTACTTTATGGTCCATTTGTCTGTTCAGCTCAAACCTTTATCCTGATATTTTTTAGGGTATTTGGTCTATAAATAAGAGAACCATTGTGGGTGACATTGCTTGCTTAGCTGGGTAATCAGCAAAGTCCCAGAACTTAACATTCATCTCAAAGCCTGTTCTATGTAGTTAGCAGTTAACTTAGGTAAAATTAGAGTTTCAGAACATCTGGATTCTGTTTATCAGAATTTTAAAAATAAGATGTCACCTAGAAGATAATTACAACATTTTTGTTTGTCCATTAAAATATGAAAACATATTTTTACTTTTTTTCCCTATGTAGTAGAGAGGTATAAAGCTTTTTAAAAAGTGTCTTTCTTATCTTTCATGATTGTTTCTGACTGTCATCTTCTGTTTCTCTGTATTAATCTCTTACGTTTTAGCTTTTTGGTCTGCTCTTTGTTAGTGTGGTACATATAATTTTGTAATGATGAGGAAACCAAACCCAACTGCTAATGAGGGTTATTTAGTTGATAATATAGAATAAATTTATTTATCTATGCCAACGGAGAAAATCGTCAGTGTTCTTAGAAATAGCTTATTAAATTATTGTGTTATTTTTCATGGGCTTTGTTACTGAGTTAACAAAAAGGAGTAGGGCATTTAAATTTTGGGATAGTTGCTTTAGATTGCATGTGTAAATTAATATCTTAAGTATTTTTTGGTAAAGAGTTAAGCAAAGATTGAATTATTTTTAGATATTTTTAAAATTACAGAAACACTACATTTAAGTTAGAAAATTAGGAAAACAGTCATCATATGGAGAGAACAAAGAAATAAAAATACTGAAGTCTGAAAGAGTTTTAGATGTTTTATGTGTAAATGAAATTGGTACCATACAGTTTTTCTAATTTTCTAATTAAATGTAGTATTGTGAATATTTTCTCTTGGGAATGATTACTTTTCTTTGGAGTTTGATAGTGGTATAAACTGTTTATATTTTGTATTCTATCAGGAAAGTATTACAGTAATGGAATAATTATAATTTCATTGAGTGCGTCTCCTCTTTTTAATATGAATTTTGAGCAAGTTTTTAGATTCATTTATATGAAGTGTCCATTTTTGTAGGTAAAAGTAGTTGAAAAAGGTAATGTATGGTTCAACCTAATAACAGAAAATATCTAGCCTTAATTAGAAAAATAAGTCATAAAGACAACTTTGTTTCAAATAAGGGGAAATACGATAGCAGTCATGAAAAACTGAAGGATACAAAGAGAATATTTTAATTGGTAGCCATACAAAGTGGAGATATTTTAGAATCTATTTCATTCTCTAATATATTTGAGTCATTTTATTTTGGGTAAAATAAATTATAGGCGGAGCATGGTGGCTCACGCTGGTTATCCCAACACTTTGGGAGGCTGAGGGGGCCCAAATGCTTGAGGCCAGGAATTTGAGACCAGCCTGACCAATATGGTGAAACCCTGTGTTTACAAAAAATAAAAAAAAAAAATTAGCCAGGTGTGGTGACGTGCACCTGTAATTCCAACTACTCGGGTGACTGGGGCTGGAGGATCACTTAAACCCAGGAGGCCAAGGTTGCAGTGAGCAGAGATAATGCCACTGCACTCCATCCTGGGCAACAAAGTGACACCTGTCTCAAAAAATAAAATAAATAAATAGTAGCAGAATCCTTTTAGCAGGCTTTAATGTTAAGCATGAGATTACCATTATTTGTAACATTTTTTAAATAGGGACATTTTACTGTTTCTTACATTGCTGCTTATTTATGTTATTTGGCATTTCCTGGCTGGTCACGGTGGCTCACGCCTGTAATCCCTGCACTTTGGGAGGCCTAGGCAGGAGGATCACCTGAGTTCAGGAGTTGGAGACCAGCCTGGCCAACATAGTGAAACCCCCTCTCTAGTAAAAATAAACAAAAATTAGCTGGGCATGGTGGTGGGTGCCTGTAATCCCAGCTACTGGAGAGGCTGAGACAGGACAGTCGCTGGAAACCGGGAGGCAGAGGTTACAGTGGGCTGAGATCACGCCACAGCACTCTGCTGGGCAACACAGCAAGACTCCATCTCAATAAATAAATAAATAAATAAATAAATAAATAGCAGAATCCTGTTAGCTGGCTTAAATTAAGCATGACATTACCATTATTTAACATTTTTTTTAATAGAGGCATTTTATTGTTTCTTAAATTGCTTTTTAGTTATTTGGCATTTCCCTTTGTCTTCATAGCGTACTCCAAATAGCGTCCTACCAAGAAACCTCACGGTGAGATGTAATACCAAAGCAACCATCTTGCATTTAAATGTATAAAGTATCCCATAAAATGAGAATAATCCTACAGGGTACACACACAAGTTAGTTTTATGATATTATACTTTTTGTTTAATTGCTTGACATATCTCTGAAATAGTCTGAGAGAAGGCTATAACACATTTATAATCTGTCCTTGTCACTTGGATAAACACTTGGGTTCCTGTCTGGGGAATTGTTAATGCGTGTGGTGTAGTGATTCAGAGCACGGGCTCTGGGTTGCTTGGGTTTGAATGCTTGCATAGTCACTAGCTGTGTATTCTTGATCTAATTATTTAACTTAAACTGTGCCTCAGTTTTCTCACTGTGAATTAGGTTATGAGGTTAAGAAAAATTAAAAGTACTTAGAGCAGCATATATAGCAGTTAATCTATAATTGTAACTATTGCTACTGCTACTGTGCAAAGACCTACAGGCTGCGAATGAATTGTGGCAAGAACAGGTTACCTGGGGCTTAGGGTAGGAGTGAAATAGTCTCCCCTCTAAAAGGCTGAGTAGGTGGGTCATAGTATGGAGTACACAGAACCAAGGATAAGACATTTAGACTTAATTTGATAGATTTTGAGGAATTAAACATTTCTGATCAGGAAAGCGATATAATTAGGAAGATTAACTTAGTAATAATACAGGATTAATGTGTACAGGGAAACCATAATATTGTGATTTTAAAATTCTAAATTGGAATATAAACTTAAATATTCTGTTCAGGATACAGATGTATTTAAATTAAAAATACTAATGATTATATACTATAATTCATATTAATAGTCTTTAACACTTTTATTATACCTTTGCTGTTTTGGCTTGACTAAATTCTACATTTTAATTTAAGTTTTAGAGATTAATACAGTGTGCTGAGTGGACTTCTCCTAATCTACCAAACAAATACTTCTTACTTTTTTTTTTTTTTTTTTTTCCTTTAGACAGAGTCTTGCTCTGTTGCCCAGGCTGGAGTGCAGTGATGCAATCTTGGCTCACTGCAACCTCTGCCTCCCGGGTTCAAATGATTCTCCTGCCTCAGCCTTCTGAGTAGCTGGGATTGCAGGTGTATGCCACCACACCTGGCCAATTTTTGTATTTTTAGTAGAGATGGGGTTTCACCATGTTGGCCAGGTTGATCTCAAACTCCCAACCTCAATCGATCCGCCCGCCTCGGCCTCCCAAAGTGCTGGGATTACAGGCGTGAGCCACTGGGCCTGGCAACAAATGCTTTTTAAATAAACACAATATTCTCGCCAATTCACTGCCTGTTAGTTAGTGGTGGGAAAGACATGCAATCTGGAAAACCCAAAATAGTACAGAGAGCAAGCACAGAACTGCCAATTGCTTGCCCCAAAGCATTACAAATCTCTGGTCCAGAAGGAGAAGTATCAGATTCAGCCTAGTATGTGCTTAAGAATGTTTGTCGAATCAGTTAATGAAACGTATTTTATGAGGTTCTAATGTAGCGCAGTATTGCACTCCCGGCAGATTGACTTATAATAAATTTGTGAAAATTTTTAATGATTTGATAATGCGAGGATATTGAAGCCTAGTTAAAATAAAGCATATTATTTCTGGTTTTAATTCCCAAGGGGATAGAAATAGCCAATTTTTGGGGTATATTTTCTACCACAAATATTTAGCACTAAATATGCACTGTCTACAATTTTAAAATTTATGTTGTCTCTTTTTTTGATTATTAGACATATAAATTAAGGATACATCTGTACAACTCTAAAAATGATTGTCCCTATAACAGTATCAGAAGTCTTCTGAATTGGTTTTATTGTCAGTGCAGGGGTAGATTGGCAGTTATTACCCTTTGTTGTGAATTTAGAGACATAAATATTGCTTTTTCTATTTTTAAGAGTGCTGCCACCTGTGCCAGGAGGTGTGGGCGATTGTAAAAACATTAGACATAAGAGAGCCTGGAAAAATGGATCTGTTTTCTGACAGTGACCACGGTGTAAGATAATTTAAGATACTAGTACTATTGTTTATTGAACTCATTGCAAGTGGGCATTTTGTAGGAGTGTGGGAAGGCTGGATTTTTTTAGTTTTGTAATCTGTATCTATAGATTACAGTCTACAATTCCAAATGGTGGGATTGATAAAACCTTTGTTTAGATAACTCCAAGCAAGAACCTAGCTTCTCCACTCCTCCTAGCTTTTTATTTTTAAATATATTTACACACTTATATGCATATGCCTCTTTTTCCACCTAAACTATTTGAGGCAATTTTCAGACTTCACGGACCTTTGCCCCTAAATACTTCAGCATTTAAGTCCTGTGAATGAGAATGTGAAGCACTCTTTTACGTAACCAGAGCACTTTTGGCATGCTCAAGAAATTTAATATCGATATAATTAAATTATCTAATATTTAGTCCATATTCAAATTTCCCAATTGTCTTAGCAATACCTTTTATAGTTTTCTCTCTCTCTGATCCAGAATGCAATCAGGATCACACATTTTTAGATGGCTTGTGTCCTCTCATTTAGAATATTCCTGAAGTTGTCTTGGGGATCAATGATATTGATGTTATTTGAAGGGAGCAGTTTAGTTGTCCTGTAAAATATCCCACATTTTGAATTTGTCTAATTGTTTTCTTACAGTTAGAGTCAGGATAAACATATTTGGCAAGAATACTGAGTAGGTGATGTTGTGTCCTTTCCACGGCATCACATCAGAAACAGGTCATGTCAGTTTGTCTCAATATTGATGGTACTGAGCTTGATCCCTTGATTAAGGTAGTGTCTGCCAGATTTCTCCAGTGTAAAGATATCCTTTCCTTTTGTAATTGTTAAGTAAATTTGGGATGAAACTTTGAGATTGTGTGAATATCTCTTTCCTCAAAAGAGCCTAATTTTGAGCCTGTTTAAACCAACCGAAAAATTCCGGAATCACCTGCTTTTAGAAAATCAGTTGAGATCACATGAAGACTGCATTTTTAAGTCACAGCAGAGTTCAAGAGGAGAAGAGAATAAAATATTGAAGATCTACCAAAGGCAAATTATAATGGCAATGTCACACTATGAAAATGAATAGCCCCTATTGCTTAGCATACCTAAAAAGAGAAGTGTTGACATTGAATTTTCCAAAATCATAGACAATAATGTATGTAGGAATATATTACTGTGTATCTTAGAGTCTGTGAACTTTCAATTGATTTTTGATGGTTTCTGGTTATCCTTAACTAAATGGTAAAAATAATTTCATCGGTATTATACATGAATTTATTATCAGTTGAAATTAAAAAATTGCTTTCTGGAAAAGTAATGACTATTTTATATATAAATTGACAGGAATAAGATTATCTCTTGTCATTTTGAAAATTTCTTTCAAGGAGAAAATCTGATCTTTGACTCATTTTCACTCTGTTTTTCTATCTTTTTTTTTAGTGGTATTAAATTTGTGAGTCATTGAAATTAATCCCTGACTGAATTGGAAAGGAATTGTATTTGCAGTATTTGGATTTATTTATTTTTCAGGTATGGAATTCTGGTGATTTTGAAAACATGAATGATACCATTTTGCAGCAGCATTGTAGATTTGTAGTATTTTAGATTGGTATCACAGTGCACCTGAAAA
>hsa_circ_0038448	chr16	21868579	21897805	-
GGGAATGAATTGGAAGTAAGCATTATGATGGTGGTAGAAGCACTATGTGAACTTCATTGTCCTGAAGCTATACAGGGAATTGCTGTCTGGTCATCATCTATTGTTGGAAAACATCTTCTGTGGATTAACTCAGTGGCTCAACAGGCTGAAGGGAGGTAGGTTGGAGGGAAGGAAATGGGTGATAGAATTACTTTATGTTTAAATTCTTTGTATTACTCACTGACATTGTAGCCAAATCTTAAAACAGCTTTGTTTGCTTTCAGCATTGAAGCTTGCTATAAATCCCTTCACCAGGAGGCATCTTCAGTTTGTTCTTTAGTTAGCAGCAATACTGGAGTGCCTTTCTTATTTAAGAATTAGTGGCAAATCACACTGTAAAACAAGACCTGTCAGTTGTTTTATAAATGCTTTTGAACTTGATCCCTAGTTGAGCTCCTTCCCCCTCAGAGTCTGATACAAATTACCCTTTATTGTCAGAGTATTTGCTCGTTAGTCCAGTGAACTCTACATTCAGACTCATTGCTTCCTCCAGGTAGAGGAGCTTGTACCATAATATTCTGTGTCCATTTATGTTAGTTTAATGAAATCTTGCGAACTTAGGAAAATAAAAGAACTGCTCATACTTCCATATCTTTGTAGTAACTTCTGTTGTGTGTCCTTTTGTAGTCCCATATTTCCATATCCATACGCTTTGTAATTCTTTTTTCTTTCATGTCGTTTCCTCCATTCTTCACCAAAACATCAGCGTACATAGGCACATGGTTTTATGATCTGTTTTTCCCACTCAATATTTAAAAAAACAAAATTTGCCATGTTAGGTAGGCTGGGTTCGGTGGCTTACATCTGTATTCCCAGCACTTTGGGAGGCCGAGGCAGGTGGATCACCTGAGGTCAGGAGTTCAAGACCAGCCTGGCCAACATGGTGAAACCCCGTCTCTACTAAAAATACAAGAAAATTAGCCGGGCATGGTGGCGAGCGCCTGTAATCCCAGCTACTCAGGAGGCTGAGGCAGGAGAATCGCTTGTACACGGGAGGCAGAGGTTGCACTGAGCTGAGACAGTGCCATTGCACTCCAGCCTGGGCAAGAAGAGCAAAACTTCATCTCAAAAAAAAAAAGTAAGTAGTTAGATAAATAAAGAAATAAGACTGCTTCAATTTGCTTTTCAGGTTTGAAAAGGCCTCTGTGGAGTACCAGGAACACCTGTGTGCCATGACAGGTGTTGATTGCTGCATCTCCAGCTTTGACAAATCGGTGCTCACCTTAGCCAGTGCTGGGTGTAAGAGTGCCAGCCTGAAACATTGTCTGAATGGTGAGCATTCAGTATTTTTAAATAAAGCAAAAGTTATAGTAATATATTTCGTACTGATGTTCTTATCATGTTTTTAGGTTTCTGTGCTCTTTGAAATATTTCTAATTGATCTGAATCTCTCTCTTCTTATTTTATAAAATACTTTCAGGTGAATCCAGAAAAAGTGTGCTGTCCAAACCGACTGACTCTTCCCCTGAGGTTATAAATTATTTAGGAAACAAAGCATGTGAGTGCTACATCTCAACTGCCGATTGGGCTGCTGTGCAGGAATGGCAGAACGCTATCCATGACTTGAAAAAGAGTACCAGTAGCACTTCCCTCAACCTGAAAGCTGACTTCAACTATATAAAGTAAGGCTTTCTGTTTCCAGTTATAAAACAAATTTCCAATAACTATGATGTTTTTCCTATGGCAAAAAAATATTAAAATTGGTCATATGTAGTAATACAAAATGGTTATATTTCTAACTTACTGCCATTATGAAAATGACAACAGGAAACTGACATCAGAGATGAGGGAAGGTATTTGTATAATGGGAAAACACTGCTGAGATAGTCATTTGGTATTAATTTTCAGAACCTGTCGTTCTAAAACCTTAATACAGTTTGAAGATTATGCCAGAGTGAATATAAAGAAAAATTTGTACTGCTTTAGAAAGAATCACATTTGATGGCTTTGTTTCGAAATGAGGTCTGAATATATCAAAAACATTTATTCTAATGAGGACAGAGTTTGTGAACATCTGTAAATTAAACTTTCTTCTCATTCCTCTGTGCTTTTATTAATTCTGTAATTCAAAACTGAGCACTCACTCTGTTGCAGACACTTGGCTGGGAAGATAAAGGTCATTAGACTTTGTCTGATACCCTTGCCTTCTACTGCTAAATGGGTTAATGTGTAATTGCTTCACTGAGCATGTGCTGTGACCCAGGCAGCACATAAAACAGACACAAATTCCAACCTTTTAAAGCAAAGATTAGATAAAGATTATTGATAGAAGGACTAATTGGACCTCACTCACCTTTTCTGTGCCATAAGGAAAGCAGTTAGGTAAAGCTGACCTTCTTTGGAGGGAAGACACAAGGTCAAGACATGCCCATCAGGATGCCCTTTGGGCCTAGACCTGATGTGAGAATGATGGGCTTGGAGTGTTCTGGAAATAGCTGGGAGGCCTGTGTGTTTAGGAGCGCCTTAAACAGTAGGATATAAGGGCAGAGAAGTAGCTGGGAACTGAGAAAAGAACTTTGGCTGTTATTCTAGTAAGACTGAAAATTTCAGGTGGGATTTGAACAGAGATGTGTTGTGATCTGACTTGGTTCATTCTGCTGTGGTGAAGAGACTGGAGGTGCGGGGCAAGTATGGAAGCATGGAGACCATTAATTTATGGGGGCAATGGTAGAGGGAAGAGAAACAATGCTATTAACTGGAGTAGGAGCACACAGAGAACAAGCCCTGTTTTAAGATTTCTAATGAAATGTGCAGATGAGATTGTTGGGTAAGCTGTTAAGAATTGGATTTTGAACTAAGGAGACAGTCTAAGCTTGAGAGATTTGCAGATGATTAGTACACAGAAAAGGCCCTCTTTCCTTTTCAGTCTCTATACTCTAGAGCCTTTGTAAGCAACCAAACCAGAGAGAAGCCTCTGGAGAATAGTGAGTGAAGAGGAAGGAAGGCCTGGGTCAGAATCCTAGTTTAGCATTTTTGTGAAAGGATAGAAGAGGAAGCCATTCAAAAAAATACAGGGACATTGAGAAGGGAAGTGCCCTAGATATAGGACATCCAGATGGGAGTAGTCAGCCTTGTCAGATGCTCTAGGGATTATAAGGAAAAAGAGTTTTGTAGAGAGACAGAAGAAGCTAGATTGAATAGTATTGAGTGGTAGAGACATTTGAAAATGAAAAGCTTGAGGTAAGTTATTTGGTCAGTGAGTTTTTCTTGAAGTCGAGGATAGGAAGCTGTTGCTGGAGGGAAATATGAGATGTTTATTTTAAATGTTGGAGAGATTATGTTCTTTTGGCCAAGGGGAAGGAGCCACTAGAAAGCAGAGGTTGAAGAAACAGGAGAAAGAACATTGATAGATTAACTGGCCCTCACCTTTTCTCTGCCTCAAGGAAAGCAGTCAAAGTTGGTATAGACAGAATTTCGGCAGTGTATGGTGGATTGGGGGTAGGGGTAGAGGAAATTAAAGCCTGTGTTTTTTTGTTTGTTTGTTTTTTCTGAGGACTGAGTCATTAGCTGAAAGCATAGGGCATTATAGAGCATAGTGGGGACTTGGGGAACCTGCCACTGGAGAGGACTTAGGACCTTTTAATGGCAGAAATGATGACTGTGTTGGCAGCAGTTCATCAGTGCCCAGTACTCAAGGGTCCCCCTGAGAAGCCAGTGGTTGCACTGATCTAGGTAGAATCAGGCACAGAATAAGTCAGGTGATGTGCCTTTCTAGCACTGGCCTCAGGCTGAGTTATAAGGGAAGTTACACAGCGAGAGGGACAGGCAAAGATGGAAAAGAGAGAGAGTGAGAAACAGTGTCTTCTTCCTGGCTGGAGAGCCCGTGTCATGAAAATGGGGACAGGGTAAGGGATCTGAAAGGAGCAGCATAGAAGCTGGGAGGATGAGGCCTGTCTTCCTGGCATTGATGCTGCAGAACTACAGGAAAGAATTTCAGAGGTGTCATTATTTTTCATATAAGCAGATGAAAGAGAAGAATTCTTTGAAAAAAGAAAAGTAGGTGAAAAAGGGAGAGACGGAGGGATGCCAGCAGTGAAAGAAGCCAGGACTGAGATACAAGATTGTGATGCTGGGAGAGCTGCAAGGGCTCATGCTGTAGGTGAGGAGTGAGGCTGCACAGGGAGCTCACTGGCAGCTTGGAGAGAACTGGGTGTCAAAGTTGTCCTGCAGAGGTCTACTGTCAGTGTGTCAGGCTCTGAAGAGAACAGGCTGCAACACATGAAAACAGGAAGGAGACACGGGCGAGTCAGCTCCACTGAAAGTCTGTAGCTGTGACTTTCTGGTTTGCCACTCCAATTTGAGTACTAATTAAGTGGTAGTCACATCTGCAACATAAAAACCAAAATAATGGCATCCTCGTGGAAGGAATTTTGTCAGAAAAGTGCTGTGTACTTTGCTGTCTTCCTAGGATTTGTTCTGTTTTTGTTTGTTTGTTTTTTTTAATGGTTCCACAGGCTGCATAGGAATACAAGCTAACCAATATTTTAATTACAGATCATTAAGCAGCTTTGAGTCTGGAAAATTTGTCAAATGTACCGAGCAATTAGAATTGTTACCAGGAGAAAATATCAATCTACTTGCTGGAGGATCAAAAGAAAAAATAGGTAGGTACTTGAGAAAATAGTTTTAAAGTTATTTTAGTGGACAAGTTGCTCAAAATGTTTGGCTTAGTATATTTTACTGGAAAATCTGGAAGTTATTTTACATTTTTGTGGGGGCAGAATCCCATGTGAAGCAACAAATTTAGGGCTGCCCTATTTATGTTTGATTTGGGAAATGAAAAGCACTTAAAATTAAGTCAAATAAAAAAAATGACCACCTTAATACTTTGAGATTTATCTAGCCATTTTGTTTGATAAAGGACAAAGTAGTGTTTCAGCTAAATATTTTTCTTGATTTTCATCTTGATGTGGCTCATTAAGTTCTTTATCACAAATGGAACACTTGATAAGATGTTATTAAAAAGTTTAATGAGTATTCTGGATTGAGCAAGATTTGCTAATGCAGGTCTAGATTTGTCCCCTTAAATAGTAGATTGACTTACCGATTTTCTTTTTTGTTGAGACAGAGTCTCACTCTGTTGCCCAGGCTGGAGTGCAGTGGCGCGATTTCGGCTCACTGCAACCTCCGCCCTCTGAGTTCAAGCGATTCTCCTGCCTCAGCCTCCTGAGTAGCTGGGATTACAGGTGTCTGCCACCGTGCCAAGCTAATTTTTTGTATTTTTAGTAGAGACGGGGTTTCATCATCGTGGCCAGGCTGGTCTTGAACTCCTGACTTCGTGATCCACCCACCTTGGCCTCCCAAAGTGCCGGGATTACAGGCGTGAGCCACCACGCCTGACCTCGACTTACTGATTTTTGAGCCTTTGAAGGCAACTGCTTTTTAGGGGTCTGAGGTACAGTAATTTTGTATGAAGTATGATTTTTATATAGCTCTCAGTAATGCTTATAGTGTTTAACTGCCTGAAATATTAAAGGAGCTGTTCATTGGTGATTAGTTTTTAATAATGCCAAACATAAATCAAAATTTATAATAAAAGCACATTAACTTAATGACATTTCATTTAACTTCTGTAGACATGAAAAAACTGCTTCGTAACATGTGAAGTCCAGATCCAAGGGAACCTCAGAAATCCATTGAAGTTCCATTGTTAAGAAGTTCTGTTTGTTTGGCAACTGCTTTAAACCCGATAGAACAAGATCAGAAGTGGCAGTCTATAACTGAGTAAGTTTACTCTTACGGAGGTAAATGTACATTGTGTATATCATGTGATAAACATACATGGGGTGAAGAGGGCTGGAAGGAGAGTTACTAGATTACTAAATACTAGTGCTAATAGCTTCATTTTAGTTGTAGAAGTCATATGATATATGAATGCTGCTTGCCAACAAAAACTGAGGTTGAAATGAAATAAAATGTAAAAATCCCCAAAAGCAAATGTCTTGACTTGCTGATACCATTTTATTATAGAGCAGGCTGCTCCTCTTACTGCCCCCTAACTTTGGATGTCAATTTGATAGCATCTTATCAATTGCTTTATTCTTTGAGTGGTTATGAATTGTAATTTTTATTAATTGACAGTAAATATTTTGTTTCAGAAATGTGGTAAAGTACTTGAAGCAAACATCCCGCATCGCTATTGGACCTCTGAGACTTTCTACTTTAACAGTTTCACAGTCTTTGCCAGTTCTAAGTACCTTGCAGCTGTATTGCTCGTCTGCTTTGGAGACCACAGTTTCTAACAGACTTTCAACAGAGGTCTGTATATTTTTACAAGCACACTCTTATGACTATTAATGGTCATTACTGTAGAACAAAGACCTTATTTTTTGAGTTTTTTGGAATAGGATTTGTAGTTGGGCAAGCTGGTAAATCCAGAAATCTAACATGCTGTTTTCAGGCAGTCTTTCATTTGGGAAGTACATGGGGCAGATGGAAGAACCTGAGATAATCGCAAGGATGGCAAATTGCTCAGTTTTTTCTTCTATTTTTGGGGTGGGAGGTGGTGTATGTAAAGACAGTTCCTTTAGGCAGATCACGTAAATTTTAGATTTGCTGCAAACAAAGATCTCTCCTCTTCATCCTAAATGGGGTAAAGTTCGACCAGAGATGGGGGCTTCTGAATGAATGGTGATCTTCGAGAACTTCATAATAAAGCATTAGTTGTAATGTTTTTCTGCAGTCTGCTTTATAGTAAATGTGCTGTGACTTTTTTTTTTGTAATGTGCTTTATTAAGTATATTGATAAATTAGACTTAATATTCTGAAGAAGATTTCCCTTCAAAACAAAAGGCTTTCTCTTACTGTGTGCTTGCCTCTTGTGAGTAGAAGATAAATGATGTAAGGGTATAGTGTAATAGATAAAACTACTGCAATCAATCTGAAGTAGCCAAACTATATTGCAGTCTTGGACTTAAGACTTGCTATATATCTGCAAACATATCAACAGCCTGTTTTACGTTGAGTAATTTTGGTTTTTCTCTGGCAGGACTGTCTTATTCCACTCTTCGGCGAAGCTTTACGTTCATGTAAACAGCATGACGTGAGGCCGTGGATGCAGGCATTAAGGTATACTGTGTACCAGAATCAGTTGTTGGAGAAAATTAAAGTTAAGTGGTTTTCCTTTTTTTTTTTTGTAAGAGAAAATTAAAGGTGGTTTTTTTTTTTAAATTTTGCTTTATTGAGGTTTATATTACACATTCTAAGTGTATGGTTTGATGAGTTCTAACATGTCTTCACTTGTGTGACCACCAATACGATCGAGATAGAGAACAGCGTCTTACCCCAGAAGGTTCCCTTGGGATCATCTCCTCATTTGCCCCTGTCAGCAGTTACTGATTTGCTTTCTGTCACTATGGATTAGACTTGTCTTTACTAAAGTTTCATGTACGTGAAATCATAACAACATGTTCTCTTGTGTTTGGCTTCTCTTGCTCAGCATGATATTTTTACGGTTCACCCATATTGCATGTATCAGGAATATAATCCTTTTTATTATTGAGTAGTGTTCTATTGTATGTATTTACCACAGTTTATTTCTCCCTTCATCCTTTGCTAGATTTTGGGGTTTTTTCACATTGCGCTATTCAGTATAAACCTGCTCTCAACATTCATGTGCAAGTCTTTGAGTGGACATATATTTGCGTTTCTCTTGAGTGAATGCACCTTGTTGGGTCACGTGGCTTAACTTAAAAAAATTTTAATCACTGTGGTGCATATGTAGTGATTATTAGTGATTATCTCATAATTTTATTTTCTTGTTTAATGATGTTGAGTGTATTTCATTTGTATTTTAGTTTGCAAATGTTTGTTCAAATTCTTCACCTGTTTTTAATGAAGACGTACGACTTATTTTTGTGTTCTGAACATAAGTTCTTTGTCACATAAAATGTGCTATGAATGTTGAGTTTTAAATACTCCAAATGAATGGCTAGAGAATTACTATTTGTAGAAATATTTATATGTCAAAGGGATGCTAACAATTTACTTTATTGCTCTAAAATAGAAAAGTTGCCAGAATGCTGTGGAGTTTTAGTGGAAAACATGATAGCTGGTGTTACTGAGTAAATTTGAGTGTTAAATGTCAATGTAAGCTAACGGCCAAGATAGGGACCACTGCAGGGTGGTTACTTGCAGCTGTGACTCAACTGGTCCTTCACTGCCAAACATACCTGGGGTTGGATCATTGGCCTGACGTTTGCAAATTGAGGAACCTTAGGGCAAATCAATGAACTTCTGAACTGCCTTCGTCTTCAGTTATATGGGGATTTCCCCACTTTTGAGGTACTTGTAAGGATTATATGAGATGAAGAGATGAGACAAGGTATATAAAAGTCCTAGCACAGAGCGTGTCATATAATATGGCTTCACAAGTACCCTCATCTCCTTTCCAGTCGTTTTTTGTTTTTGTTTTTGTTTTTTTGAGACCATCTCACTCTGTTGCCCAGGCTGGAGTGCCTCTTCATTTTTATTTCTTTATTCAGCAAGTATTGATCAAATGTGCTTTGTACCAGGTACTGAGCTCTTCGTTGGGATATAATGGTGATCAAGGAGATTGTAGATTCTGGCAGGGAAAACTGACATCAAACACGGCGACCCGACATAGTGAGACCCTGTCTCTACTAGAAGAACTTTAAAAATCACCTAGGTGTGGGCCGGGCACGGTGGCTAACGCCTGTAATCCCAGCACTTTGAGATGCTGAGGCAGGTGGATCACGAGGTCAGGAGATCGAGACCATCCTGGATAACACGGAGAAACCCCGTCTCTACTAAAAATACAAAAAAATTAGCCGGGCGTGGGGGCGGGCATCTGTAGTCCCAATTACTCGGGAGGCTGCAGCAGGAGAATGGCATGAACCCGGGAGGCGGATCTTGCATTGAGCCAAGATCACGCCACTGCACTCCAGCCTGGGCGACAGAATGAGACTCCATCTCAAAAAAAAAGAAGAAACCAAGGATATAGAATAAAACAAGAGTGTAGATTTGGGCATTGAGGCCTTCAAATTGGATTGTTCTCAATGTCCAGAAGAAAAAAAAAATTTAGAAGAGACCCAAATCAGAAAACAAAAGTTGGGCTGAATTCAATGCGAATTATTTTCTAGCTCAATATTAATACTGCTTATGTCAGCTGAATTTCAGCCTTTCAATAACAGCTAGTCAAGTATTTTTTTAGTTGGTTCCTATTGATCGTCATCTTATTTTAGTGGAATCCATTATATTGAAGATGTCAAGTTCCTCATTTCCCATACAAAGAATGTGAGATTCATCTTTCTTGAATCTTTGCTAAGTGTTGAAGGGGACTTTTGGCATCTTTTCAGGAGGACTATAATTGGGCCCTCTAACTAAAAAGTCTCCTATGCCCCTTAGATAGATGAGATTTTTTTTTTTGACCTTGTACCCACCAACATTGGTGGGAGGCTCAGAAGGGACTGTGTTTGTAACTTTGTAGCACTTTCTAAACAGTGACCTGTTGTATGGGCATTATAGGACAGTCCGTGGGGTGGGGCGGGGGATGGGGGAGATGGACAAATGAGGTCTGGTTTAAAGAATGAGAAGTGTGACCAGGCATGGTGACTCATGCCTGTAATCCAGCACTTTGGGATGCTGAGGCAGGAGGATCACTTGAGCCCAGGAGTTTGAGGTTACAGTAAGCTATGATTGTGCCACTGGGCTCCAGCCTGGGTGACAGAACTAGACCCTGTCTCTAAAAAAAGAAGAAGAGGTGTGTATCCTTCTAAATGATAAAACAGATCACTCCCCTGCTTACATAAAACTTTCCGGTGGCTGGCCAGGCACGGTGGCTCACGACTGTAATCCCAGCACTTTGGGAGGCCGTGGTGGGCAGATCACGAGGTCAGGAAATCGAGACCATCCTGGCTAACGTGGTGAAATCTTGTCTCTACTAAAAACACAAAAAATTAACCCAGGTATGGTGGCATGCACCTGTAGTCCCAGCTACTCGGGAGGCTGAGGCAGGAGAATCGCTTGAACCAGGGAGGTGGAGGTTGCAGTGAGCTGAGATTGCGCCACTGCACTCCAGCCTGGGTGACAGAGACTCTGTCTCAAAAAAAAAAAAAAAAAAGAAAAAGAAAAATTAGATGGGTGTGGTGGCATGTGCCTGTAATCCCAGCTACTGGGGAGCCTGAGGCAGGAGAATCGCTTGAACCTGGGAGGCAGAGGTTACAGTGAGCCAAGATTGCACCACTGCAGTCTGCCTGGGTCACAGAGCTAGACTCTGTCTCAAAAACAGAAAAACAAAAAAACAACTTTCCAGTGGCTTCTCACTGCTCTGAGAATAAACTCCAGGCTCTTCCATTGCAACCAACAGGATCTGGTGATTCGACCCCAGCCCCTCTTTCCAGGCCCTCATCACCTTGATCCTCCCTTAACCTATCCTGCTCCAGCTGCACTGGCTGCCTTCCTATTCCTCCAGCATACCAAGATTGTTTCTGCCACAGGGCCTTTGCATCTGCTGTTCTCTTCGCCTGGACACCTCTTGGTTCTTTTTTTTTTTTTTCTTTGAGATGGAGTCTCACTCTGTCGCCCAGGCTGAAGTGCAGTGGCGCGATCTCGGCTCACTGCAAGCTCCGTCTCCCAGGTTCATGCCATTCTCCTGCCTCAGCCTTCCGAGTAGCTGGGACTACAGGCATCCGCCACCACGCCCGGCTAATTTTTTTGTATTTTTAGTAGAGACGGTTTCACCGTCTTAGCCAGGATGGTCTCGATCTCCTGACCTCGTGATCCGCCCGCCTGGGCCTCCCAAAGTGCTGGGATTACAGGTGTGAGCCACCGTACCCGGCCATAGAGCAGCCTCTTCCTTTTCCTGTTGGGTCTCTGCTCAGATGTCATGTCAGAGAGGCAGACCTCTGGGGCGGTCTATCTGAGGGAATGCACCCATCTCCCTTCCTCTGACCAGTTAGTTACCTTGCTTATTCTTTCAAAGCTCTTACCACCACCTGAAGTCATCTATCTGGTTTGGTTATTTTATTGTTTAGTAGCAGTCTTTATTTTATTATTATTATTATTTTTTGATGGAGTCTCACTCTGTTGCCCAGGCTGGAGTGCAGTAGCATGATCTCGGCTCACCAGAACCTCTGCCTCCCAGGTTCAAGCGATTCTCCTGCCTTAGCTTCCTGAGTAGCTGGGACTACAGGCACGTGCCACCATGCCCAGCTGATTTTTGTACTTTTAGTAGAAACGGGGTTTCACTATGTTGGCTGGTCTTGAACTCCTGACATCAAGTGATCCGCCCACCTCGGCCTCCCAAAGTACTGGGATTACAGGCATGAGCCACCACGCCAGGCTGGTAGCAGTCTTTCCTAGAATGTGGATGCCTTGGAAAACAGGGGCTCTGCCTTGTTTCCCTAGAACCTAGAATGGCATCTGGCACACAGCAGATGCTACATCTATTGTAAATGAATGAATGAAAGAAGTGTCCTTGCAGCCACACTGGCAGCCGTAACATAGTGGTTATAAATCTAGACTCTGGAGTCTCAAGTGCAAATGTCATTGGCCTCTCCTCCAGCCTCCTCAAGGGGCACTCAATGACTGGAAGCGCCCTGATATGACTGTGGTTGGACTGACATGACTGCCAGATGGTGGGACTTGGTCTGGAGCAGAGACTACTTGGAATGGTAGAGGCAAAACTCAACAGCCCCTGGAGCTGCGCTTGTGGTGGAGCTGGACCCTGATTTTAGCTGGACCTTGTTTTTAGAGACAGGGTTTCCTTCTGCAGTCTCAATCTCCTAGCCTTGATTGATCCTCCTGCCTTGGCCTCCCAAAGTGCTGGGACTACAGGTGCATGCAACCACACCTGGCTAATTTTCTTCTCTTCTTTCTTTTTTTTTTTTTTTTTGATGGAGTCTTGTTCTGTTGCCCAGGCTGGAGTGCAATGGTGCCATCTCGGCTCACTGCAACCTCTGCCTCCCGGGTTCAATCCATTCTCCTGCCTCAGCCTCCCAAGTAGCTGGGACTACAGGTGTGTGCCACCGTGCCTGGCTAATTTTTGTATTTTTAGTAGGGATGAGACTTCACCATGTTGGCCAGGCTGGTCTCGACCTCCTGACCTCAGGTGATCCACCCACCTTGGCCTCCCAAAGTGCTGGGACTACAGGCACATGCAACCACGTCTGGCTAATTTTCTTGAGTTTTAGTAGAGACTGGGTCTCGTTATGTTGTCCAGGCTGGTCCCGAGCTCCTGAGTTCAATCGATCTTCCTGCCTTGGTCTCCCAAAGTGCTGGGCCTACAGGCATGAGCCACCATCCCCAGCCCAATTTTTGTATATTTTGTAGAGACACAGTCTTGCTATGTTGTCCAGGCTGGTCTCAAACTCCTGGGCTCAAGGGATCTTCTTGCCTTGGCCTCCCGGAGCACTTAATTACAGGAATGACTGCATGTGCTGTTGTGCCTATACTTTCTGGAGATACGTTGTTAGGAATTTATGTAGTTGGCCGGGCACGGTGGCTCACGCCTGTAATCCCAGCACTCTGGGATGCCGAGGCAGGTGGATCACCTGAGGTCAGGAGTTCGAGACCAGCCTGGTCAACATGGTGAAACCCTGTCTCTACTAATAATACTAAAATCAGAGGTTGCTTGCAGTGAGCCAAGATCATACCATTGCACTGCAGCCTGGGCAACAGAGCGAGACTCTGTCTCAAAAAAAAAAAAAAAGGAATTTACATAGTTGAACAACTATTCTTTGGACATCTTTTAGTCCAGTAGACGGTGTTAAACTTGAAGACAAATAACGATTTGACCTGTGATATTTGTTTTTCCCTCTTATCTTCTAAGCCCATTCATCCAGATCATTCATCACCTTTAAAGGCATCCCCAGAGGGAGGCAGGTCTGGACAGAGCTGAAGATTGCACAGGCCATTTGCAGGCTGGATTAGTTCTGTGGTGACCCACCTGTCTGACTCGAGTTATTTTTTTCCCATGTCTGGACAAGACTGACCTCTGCCCAGCAACTCAGGCCTGGATTTAGTCCAAGGGCCCTCAGTGGCTTGTTTGTTTGTTTTTTCAGGAAGTGAAGAATTTAGAGGGATAAAAGGCGGAAATAACTTTTCAGCCTCTGACCTTTGTAACAATCTAGTTTCCTTTTAAAGGAGCATTGTTTGGGCCTGGGGCCACCTAGACCTTCTGATGCTCTTTCCCCACCCTTGGAGGAGGAGGAAAGGAAGAAAATGGGCCCTGAGCGATCACCACATACCAGGCCCTGGGGGTCTAGTGGCGAAGGAGGCAGGTAGGGTCTCTTGCTTTCATGGAGCTTCTAGTCAAGCGAGACGCACTAAACAGTAAAGGGACAAATAGGATTACTGGAGGTAGCCCTAACTACTGGGACAGAAACAAGATGGTAAGATAGAGAAGGAAGAGTGGCCTGCTCAGATGGGGTGGTCCAGAGGCCTCTCGGGGGAGGTGACTCCTTTTTATTTTATTTTTTTTGAGATGGAATCTAGCTCTGTCGCCCAGCCTGAAGTGCAGTCGTGTGTTTCATGCGCGTCCGTGTGAAGAGACCACCAAACAGGCTTTGTGTGAGCAACATGGCTGTTTATTTCACCTGGGTGCAGGCGGGCTGAGTCCGAAAAGAGAGTCAGCAAAGGGTGGTGGATTATCATTAGTTCTTACAGGTTTTGGGATAGGGGGTGAAGAGCCATGTTTTGCAGGCAGGGGTGGATCTCACAAAGTACATTCTCAAGGGTGGGGAGAATTACAAAGAACCTTCTTAAGGGTTGGGGAGATTACAAAGTACCTTCTTAAGGGTGGGGGAGATTACAAAGTACATTGAAGAGTTAGGGTGGGGCAGAAACAAATCACAATGGTGGAATGTCATCAGTTAAGGCTATTTTTACTTCTTGTGTGGATCTTCAGTTACTTCAGGCCATCTGGATGTATACGTGCAAGTCACAGGGGATGCAATGGCTTGGCTTGGGCTCAGAGGCCTGACAGTGTGATCTTGGCTCACTGCAAACTCTGCCTCCTGGGTTCAAGCAATTTTTGTGCCTCAGCTTCCCGAGTAGCTGGGATTACAGGTGCCCGCCACCATGCCCAGCTAATTTTTGTATTTTTAGTAGAGACATAGAGTTTCACCAGATTGGCCAGGCTGGTCTCGAACTCCTGTCTCACGTGTCTGTGTGAAGAGACCACCAAACATGCTTTGTGTGAGCAACATGGCTGTTTATTTCACCTGGGTGCAGGCGGGCTGAGTCCGAAAAAGGAGTCAACAAAGGGTGGTGTGATTATCACTGGTTCTTATAGATTTGGGGATAGGCGGTGGAGTTAAGAGCAGTGTTTTGGGGGCAGGAGGTGGATCTCATAAAGTACATTGTCAAAGGTGAGGAGAATTACAAAGAAACTTCTTAAGGGTGGGGGAGATGATAAAGAACCTTCTTAAGAGTGGGGCAGATTACAAAGTACATTGATCAGTTAGGGTGGGGCAGAAACAAATGACAATGGTGGAATGTCTTCAGTTAAGGCTGTTTTCACTTCTGTGGATCTTCAGTTGCTTCAGGCCATCTGGATGTATACGTGCAGGTCACTGGGATATGATGGCTTAGCTTGGACTCAGAGGCCTGACATTCCTGTCTTCTTATGTTAATAAGAAAAATAAAACAAAATAGTGGTAAAGTGTTGGGGTGGCGAAAATTTTTGGGGGTGATATGGAGAGATAATGGGCGATGTTTCTCAGGGCTGCTTCGAGTGGGATTAGGGGCGGCATGGGAACCTACAGTGGGAGAGATTCAACTGAAGAAAGATTTTGGGGTAAGGGCTGATACTGTGGGGTTGTTAGAAGGAGCATTTGTCATATAGAATTATTGGTGATGGCCTGAATATGGTTTTGTATGAATTGAGAAACTAAACAGAAGACACACGGTCCGAATAAGAGAAGGAGAAAAACAGGTATTAAAGGACTAAGAATTGGGAGGACCCAGGACATCCAATTAAGAGAGTGCCCAAGGGGGTTCAGCATAATTATTTGCTTGGTTGGCAAGTTTTTGGACTCTATCCTTGAGTTTTTTTATGTTGTCATATACCAGGCCAGATTGATTTAGGTAAAAACAACACTCTTCATTTAAAAATATACAGAGTCGTCCTTTTTCAGCAATGAGTAAATTGAGGCCTTGGCGATTTTGGAGGAAAGAGAATTGCAAAGCCAGCAATTGTTTCTTTTTTTATTTATTTATTTACTTATTTTTTTAAATTATACTTTAAGTTATAGGGTACATGTACACAATGTGCAGGTTTGTTACATATGTATACATGTGCCATGTTGGTGTACTGCACCCATTAACTCGTCATTTACATTAGGTGTATCTCCTACTGCTATCCCTTCCCCCTCCCCCACCACACAAGAGGCCCCAGTGTGTGATGTTCCCCTTCCTGTGTCCAAGTGTTCTCATTGTTCAATTCCCATCTGTGAGTGAGAACATGCGGTGTTTGGTTTTTTGTCCTTGTGATAGTTTGCTGAGAGTGATCGTTTCCAGCTTCATCCATGTCTCTACAAAGGACATGAACTCATCCTTTTTTATGGCTGCATAGTACTCCATGGTGTATCTGTGCCACATTTTCTTAATCCAGTCTATCATTGATGGACATTTGTGTTGGTTCCAAGTCTTCACTATCGTGAATATTGCCGCGATAAACATACGTGTGCATGTGTCTTTATAGCAGCATGATTTATAATCCTTTGGGTATGTATCCAGTAATGGGATGGCTGGGTCAAATGGTATTTCTAGTTCTAGATCCCTGAGGAATCGCCACACTGTCTTCCACAATGGTTGAACCAGTTTACAGTCCCACCAACAGTGTAAAAGTGTTCCTATTTCTCCACATCCTCTCCAGCACCTGTTGTTTCCTGACTTTTTAATGATCGCCATTCTAACTGGTGTGAGATGATATCTCATTGCGGTTTTGATTTGCATTTCTCTGATGGCCAGTGATGATGAGCATTTTTTCATGTGTCTGTTGGCTGCATAAATGTCTTCTTTTGAGAAGTGTCTGTTCATATGCTTTGCCCACTTTTTGATGGGGTTTGTTTTTTTTCTTGTAAATTTGTTGGTGTTCTTTGTAGATTCTGGATATTAGCCTTTTGTCAGATAAGTAGATGGCAAAAATTTTCTCCCATTCTCTAGGTTGCCTGTTCACACTGATCCTAGTTTCTTTTGCTGTGCAGAAGCTCTTTAGTTTAATTAGATCCCATTTGTCAGTTTTGGCTTCTGTTGCCATTGCTTTTGGTGTTTTAGACATGAAGTCCTTGCCCATCCCTATGTCCTGAATGGTATTGCCTAGGTTTTCTTCTAGGGTTTTTACGGCTTTAGGTCTAACATTTAAGTCTTTAATCCATCTTGAATTAATTTTTGTATAAGGTGTAAGGAAGGGATCCAGTTTCAGCTTTCTACATAGGGCTAGCCAGTTTTCCCAGCACTATTTATTAAGTAGGGAATCCTTTCCGCATTTCTTGTTTTTGTCAGGTTTGTCAAAGATCAGATGGTTGTAGATGTGTGGTATTATTTCTGAGGGCTCTGTTCTGTTCCATTGGTCTATATGTCTGTTTTGGTACCAGTACCAGGCTGTTTTGGTTACTGTAGCCTTGTAGTATAGTTTGAAGTCAGGTAGCATGATGCCTCCAGCTTTGTTCATTGGGCTTAGGATTGTCTTGGCAATGCGGGCTCTTTTTTGGTTCCATATGAACATTAAAGTAGTCTTTTGCAACTCTCATCAGCCCAGTTTAATATTACCTATTTATTATAATGTAATGCTGCTCGCACAACTGAGAAAATACTGTTGCTTTACCCCCTCCAGCTCTGTAGCAGCCACGCAGAAATCATAGAACTGTAAACATATGCTAATTACACAACCTATGTAGGCAATCAATATTAAGAAAAATTTTTACTGCCCGGTATTTCTGTGGTTGAAAATGTAGAGTCTAATTTTGATCCGCAGTAACATCTAGGTTAATGTTGATTCAGAAGGAAAACGTTTGTTGTTGCCATGAGAAGAGGCATTGAAATGCTGAATCACCACCACAAATGTTACCACTATTAATATAAGGAGATACATAGGAAGATGGAATTAGACCATCTCGGACCACCAGGTTTACAATTCCACCTGCAGATACATGCAAGAAGTATTGTCACAATACTTATGTCACGTTATTCCGTTGAGGTCATCACCAACTAAGCTTATAATTAATGTGTGGTCAATTTGGTCAATGTCACCAGCGTAGCATACTAACAAAAACAAGGGTTGCAAAGTCAAATGCCTATAAGGCAGAACGTAAGACGGTAGGAAGCAAAGTCTATAGGGAGCTATATAATAGAGGCTGCAGATTCATGGCAGATTCTAAAGCACAGCAGTCCCCAACATTTTTGGCACCAGGGACCGGCTTTGTGGAAGACAATTTTTCCACAGGCGGCAAGGGATGGGGCGCAGGATGGTAATGGTCTTGGGATGAAACTGTTCCACCACAAATCATCAGGAATTAGATTCTCATAAGGAATATGCAACCTGGATCCCTCGTGTGTGCAATTCACAACAGGGTTCATGCTCCTGTAAGAATCTAATGATGCTGCTGATCTGACAGGAGGCAGAGCTCAGGCAGCAATGCAAGCAATGGGGAGCAGCCAGAAATACAGACGAAGCTTCAGTTGTTACCCACCATTCACCTCCTGCTCTGTGGCCCAGTTCCTAACAGGCCACAGACCAGTACATGTCCATGGCCCAGGGGTCAGGGACCCCTGCTGTGGCACATTGCTTAATAGAGGACTGTAGCAGCCATGTGCCCTGACCTTTCCTTTTTTTTTTTTTTTTTTTTTTTTTTGAGATGCCAGAAACCCAGAATTTTTTTTTTTTTTTTTTTTTTTTTTTAAGACAAGGTCTGGCTCTGTTGCCCAGGTTGGAGTGTAGGAGGGCGATCTCAGCTCACTGTAACATCAACCTCCCAGGCTCAAGCAATCCTCTCACTTCAGCCTCCCACGTTGCTGGGATTACAGGCACACTCCACTACACCCAGCTAATTTTTTTGTATTATTTGTAGACATGGGGTTTCGCCACGTTGCCCAGGCTAGTCTGGAATTCCTGAGGTCAAGCTGTCTGCCCATCTCAGCCTCCCAAAGTGCTGGGATTGCAGGAGTGCACCACCACACCTGGCCTGAAACCCAGATTTTATTTATTTATTTATTCATTTTTTGAGATGGAGTCTTGCTCTATTGCCTAAGCTTGAGTGCAGTGGCGCGATCTTGGCTCACTGCAACCTCCACCTCCCTGGTTCAAGCGATTCTCCTGCCTCAGCCTCCCAAAGTGCTGGGATTACAGGCATGCAACACCACACCCAGCCTGAAACCCAGATTTTTAATATGAAATCAAAGTCTTCAGACCTTGTAGGTGTCATAAAAAGCACGCTGAGGACCACTAGTTTGCAACTGCCAATCTAAAATATCATAGACATTATATCACTTCAACCACGAAAAAAAAAGTATGTGAGGCAGAAAATGGAAGCAACCATGCCTAATTTATTGTTGAATACTTTTTCCGTATACCAAGAGCTTCCTTTGCACTAGCATCTGAAACTATATCCAGAATGACACTGGTTTTCATAAAAGTGTTGATCCTCACACCTCTTTATAGTCTTGCACCTAGCACAGTGGAGTGAAACACTTTAAATAGCACTTGTTCCTTGAGTATATATGGAAAAAAGTGAAGTATTGATAAGTGCTCAGCTAATATGAGCAGCATCTCAGGAGTCTCCAATTCTTGAATTACCAGGGAGTATTTTTACCATTTTCCCCCAGTGAAAGGCCTATTTTGAGAGACTTACCCTCCAAAATGAATGTATTAAGTCATGTTCCTTTTTTTTTTTTTTTTTTGAGACAGGGCCTTGCTCTGTTGCCCAGGCTGGAGTGCAGTAGCATGATAGTTACAGGAAAGGGGTCCCAATCTAGACCCCAAGAGAGGGTTCTTGGATCTTGTGCAAGAAAGAATTCAGGGTGATGCCACAGTGTGAAGTGAAAGCAAGTTTATTAAGAAAGTAAAGGAGGAGGGGCACGGTGGCTCACTCCTGTAATCCCAGCACTTTGGGAGGCCGAGACAGGTGGATCACGAGGTCAGGAGATCAAGACCATCCTGGTTAACACGGTGAAACCTCATCTCTACTAAAAATACAAAAAAATTAGCCAAGTGTGGTGGCGGGTGCCTGTAGTCCCACCTACTCTGGAGGCTGAGGCAGGAGAATGGGATGAACCCGGGAGGCGAAGCTTGCAGTAAGCCGAGATCGCGCCACTGCACTCCAGCCTGGGTGACAGAGGGAGACTCCATCTCAAAAAAAAAAGAGAGAAAGTAAAGGAATAAAAGAATGGCTACCCCATAGACGGAGCAGCCGTGAGGGCTGCTGGTTGCCCATTTTTATGGTTATTTGTTGATGATATGCTAAACAAGGAGTGGATTTTTCATGCCTCCTCTTTTTAGACCATATAGGGTAACTTCTTGATGTTGCCGTGGCATTTGTAAACTGTCATGGTGCTGGTAGGAGTGTAGCAGGGAGGATGATGGGAGGTCAGTCTTGTCTCTATTTTGGTTTTGGTGGGTTTTGGCCAGCTCCTTCACTGCAACCTGTTTTATCAGCAAGGTCTTTATGACTGGTATTTTGTGCTGACCTTCTATGTCATCCTGTGACTTAGAATGCCTTAACCATCAGGGAATGCAGCCCAGTAGTTTCAGCCTCATTTTTCCCGGCTCCTATTTAAGATGGAGTTGCTCTGGTTCACACACCTCTGACATGATCATTGCCCACTGCGGCTTCCACCTCCCGGGTTCAAGAGATCCTCCTGCCTCACCCTCCCAAGGTGCTGGGACTACAGGTGTGTGCCACCAGCTCAGCTAATTTTTGTATTTTTTGTAGAGATGGTGTTTTTCCATGTTGCCCAGGCTGGTCTCAAACTCCTGGGCTCAAGCAATCCTTCTGTCTCAGCCTCCCAAAGTACTGGGATTACAGGCATGTCCCACCATGCCCAGACTAATATTTACTTTTAATCAGACTAAGATAGGGTTACTACTTGAGTTGCTATGGCTCCAGCTGAAAGAAAGCCCGTGCAGTCATATCACGCGTAAACATTTGCTTTATGCTAAAAATATGGTGGACCTGGCATTACAGCTATTACAAATCTCCTAAGATGTCTCGGGTAGTGTATTAGTTACTTTTCATACTGCTATGAAGAAATACTGGAAACTGGGTAATTTATAAAGAAAAAGAGGTTTAATGTACTCACAGTTCCACAAGGCTGGAGAGGCCTCAGAATCATGGTGGAAGGCAAAGAAGGAGCAAAAAGGTATGTCTTCCATGGCAGCAGGCAAGAGAGCACGTGCAGGGAAACTGCCCTTTATAAAACCATCAGATTTAGTGAGATGTATTCACTATCACGAGAACAGTATGGGAAAAACCTGCCCCCATGATTCGATTACCTCCTACCGGGTCCCTCCCACGACACATGGGGATTATGGGAACTACAATTCAAGATGAAATTTGGGTGGGGACGCAGCCAAACCATATCGGGTAGCAACAACCTAGGGTCAGTTTTGCAGGTGGTAAAGCCATTTACCAAGATAGTTGTGGGTAAAGAAGGGCAGATTTATTAGAGAAATTGTGAAAATATGTTGCAGTGGGCAGCTCAGCAGAGAAGGGGCTACCTGCAAAGAGGCAAGGGCTGGAGGAAAGTTTTATAGGGTCCTGCTGAAGGGTGCTACGTGTGGAATGAGGTCATTGTGCCCGCAGGTTGTTTGTGATTAGCTGTCTCTAACAATTGTTCATACAATAATTGTTCATTATTGTTCTCAACTTGGGGCTCTCCCCAACCTGGGGACCCTTCCTTATTGTTGCTTACTTATCAGGTCTCCACATAAAGGTGTGGAAACTTCATTCATTCATATCTTCAACACAAATTGTAGGTAGCCTGTTTTTTAAAACATTTATTCAACAAATATTTAGTCCAAGCCACTATTACTTACTACCTTCTCTACTATTGTATGGACTTTTAACTATCTCTGACACTATTCACTATTCTTCCACATTCTCTATTATTTATACCTATGGTAAAATTTGCCAGTTTGACCATACAACTAATACTCACAGGGAATATATAGAGTCTAGAAGAAAATATACAGGTCCTTAAAGGCTGCCCTGCCAACAAAACCATAACGCAGGAACAAACATCACAACTATGCCAAATAATCAATCCTACAATGTCCAAAATTTTACTTTAAAACTGGAATTACCAGACTTCCTTTCTGCATTAACCAGTTTAACTAGACAGTAACGAAATATTCCTACTTTATGCTGTGATAGTTTGTTTGTTTGTTTGTTTGTTTATTTATTTATTTATTTATTTAAGACAGAGTTTCGCTCTTGTTGCCCAGGCTGGAGTGCAGTGGCACGATCTCAGCTCACCACAACCTCCGCCTCCCAGGTTCAAGCGATTCTCCTGCCTCAGCCTCCCGAGTAGCTGGGATTACAGGCATGTACCACCACGCCCGGGTAATTTTGTATTTTTAGTAGAGACGGGGGGTTTCTCCATGTTGGTCAGGCTGGTCTAGAACTCCAGACCTCAGGTGATACCCCTGCCTCAGCCTCCCAATGTGCTGGGATTACAGCTGTGAAGCCACCGCGCCCGGCTGCTGTGATAGTTGAGATGTAAACCAAAAATAAAATTCTAAGCCACCCAATCCGACTGAATGGACCCTTCCTGTTGAGCAAGGACATTCCAAAGTAAACTGAAAAGACCAGCTTAGGCCATGATGGGAAGGGGAGGTGTCAACATGCCTCATTCTACCTTCCTCCCTCTGGAATCCAGACACAACTGACCAGCATTAACATTAAAACAGAGATCTTAAGCTGGGCACAGTGGCTCATGCCTGTAATCCCAGCACTTTGGGAGGCCAAGGTGGGATCACCTGAGGTCAGAAGTTCAAGACCAGCCTGGCCAGTATGGTGAAGCCATGTCTCTACTAAAAATACAAAATTAGCCGGACATTGTGGTGCACGTCTGTCATCCCAGCAAGGCAGGCGAATCACTTGAACCCAGGAAGCAGAGGTTGCAGTGAGCCAGGATCATGCCATTGCACTCCAGCCTGGTCAACAGAGCGAGACTCCGCCTCATTAAAAAAAAAAAAAAAAAAAAATTAGCCGGGCGTGGTGGCGGGCACATGTAGTCCCAGCTACTAGGGAGGCTGAGGCAGGAGAATGGTGTGAACCAGGGAGGCGGAGCTTGCAGTGAGCCGAGATTGTGCCACTGCACTCCAGCCTGGACAGAAGTGCATTTCATAATGCATTTTAATTGCATTAGCAGTGATTTAATTTTTTTAGATGCTAAAACTTATGGGTGAAAGTGGATTAAATGTAGCCAAATGCAACATCAAAATCTTCAGGCACAAAAACCCATTAACTTTTTCATACTCTCAGAAGGTGAACCTAATTTCAAATGAAAGCTGCCTCCAGAATATATTGTTAAGCGTATTCTAGATATAATTCATTTTGGCAAACATACTGTAGAAATTCACATAACATTTTACTGTACTAAAAGTAAATTGCCCATGTAACAAAAAATATCTTTTCAGAGCTTGAAATGAATTTTAAAGGATGACTGATGGTCCCTGGAAGAGAAACAGTAAACAAATAAGGTTTGTAGCAATGATGTATGAGTTAGAAATTGCAGTTCCAGATGATCTCTTTATTAAAGAGACGATCTACACTTAATTTGATCAAGTGTTATGAACATAGTTCATGTTAAGTCTCCATTTAAATACAACCTGAAATACCAAAGTTAATTTTCTTTTCTTTCTTTCTTTTTTTTTTTTTTTAGAAGGAGTCTTGCTCTGTTGCCCTTCCTGGAGTGCAGTGACGTGATCTTGGCTCACTGCAACCTCCACCTCCTGGGCTTGAGCGATCCTACTGCGTCAGCCCCCCAAGTAGCTGGGAGGACAGGCGCAAGCCACGGCACTCAGCTAATTTTTGTATTTTTCGTAGAGATAGGGTTTCACCATGTTGCCCAATTTGGTCTCGAACTCCTGAGCTCAAGTGATCCGCCCGCCTTGGCCTCCCAAAGTGCTGGGATTACAGGCATGAGCCACCGTGCCTGGCCAGAAAATTGTAAACACACACAAACTCTCAAGTGGCCTAATTCCCTCTCACCAAACCAATCACAATACAGATAAAAGAGAATAACTTGTGTTCATTTTTGTACAAACAAAAAAGATATAAATTGTGAATGATGCATGATTTTTAATTACAAGTAAACTGGGCAAATGCTTCTGCATTATTTAAAGCTAAAAGGTGATCAGTGGAAACTTTCCTCTGTTAGTACTCTAATACTTTTTATATTTATCGGCTCACTACAACCTGTGCCTACCAGGTTCAAGCGATTCTCCTGTCTCAGCCACCTGAGTAGCCGAGACCACAGGCACGCACTACCATGTCCGGCTAATTTTGTATTTTTAATAGAGACAGGGTTTCACCGTGTTGGCCATGCTGGTCTTGAACTCCTGACCTCAACCGATCCGCCTGCCTTGGCCTCCCAAAGTTCTGGGATTACAAGCGTGAGCCACAGCGCCCAGCCTTATTATAATTGTTACTATTTAAATCTCTTTTGCTCTCTCCTTCAAGAGAGACCTCATCCCATTCAGTTGCTTCCATTTATTTATTCATCTTCTGCCTCCTGGGCTCGAGAGATCCTCCAGCGTGAGTCTCCCAAGTAGCTGGGACTACAGGCTCACACCACCAAGCTTGGCTAAATTTTGTAGGTTTTGGAGAGACAGGCTCTTGCCACGTTGCCTAGGCTGGTCTCAAACTCCTGGGCTCAGATGATCCACCTGCCTTCGCCTCCCAAAGCACTGGGACATGAGCCACCACGCCCAGCCGCAAGTACTTTTACACAAAATGCAAACACCATTCTTCCATCATAAAAGTGATACCACAGCTTCCGTGAAGTTTTGCCAGGTAGTACTCATAATTACCTTGGGTAAACTTTTTGATGTTAAACTGTATCTTCTTATTACGAGTTTTTCCATTGTATTAACTGCTTTTACAACAACACAAATAACAAGTTATTTTACAAACCATTTAGAAATTTCTGTACTATGGTCCCAGTAATGTAAAATATATTAATGCCTATTACATTCAGATAAATTATACACTTGGAAACCACATACTTATGACTTACAGAAACTTACATAAACAAATTATAGAAATTACATGCTCAATTTTTAGGTATATAGTCTTAAATTAAGCTTAAATATACATTCTCAAGATAAATTAACAGTTCAGGGCTTCACAACTTGAAATCTGTGGAAGATGACATTGGAGACAACAGAACTCTGGTGGAATTCTTAGATGGAATTTGCCGAAACTTTTTTTTTTTTTTTTTTTTGAGATGGAGTGTCGCTCTGTCGCCCAGGCTGGAGTGCAGTGGCGCAATCTCAGCTCACTGCAAGCTCTGCCTCCCGGGTTCACGCCATTCTTCTGCCTCAGCCTCCCGAGTAGCTGGGACTACAGGCGCCCACCGCCACGCCCGGCTAATTTTTTATATTTTTAGTAGAGATGGGGTTTTACTATGTTAGCCAGGATGGTCTCGATCTCTTGACCTTGTGATCTACCCGCCTTGGCCTCCCAAAGTGAAACTTTTCTTTAAAATAGAGATGGGATCTTGCTGTATTGCCCAGGCTGGTCTCAGACTCCTTGCCTTAAGCAGTCCTCCCACCTCAGCCTCCTAAAGTGCTGGGATTACAAGCGTGAAGCATTACATCCAAGTGAAACTTCTTGAGATGGTTACATAATGTCTAAATCTGCTGGTGTAGAAGTTAATAAAGTGTAGAACTGAATAACTATTAAATATTAGATCAAGTTTCTCATGTTTATCTTAACGTATAACGATTTATCTTAAAGCACTGATTTTCACAAAATAACATCAGTGTGAAATTGGAAAAGAAGCCAAATATTTTATTTCATGTATCTGGGAAATGAGGTGCTTTAGTCAACTGAATCTGCCCAAAACTAAAAAGCATTAATTAAAAAGTACTTAACTCAGAAATTATAAAAATAGGAGACATCAATAAAATACATTCTACACAGAATACGCCAACCATACACTACTCTTTTTTGATAATAAAAAATGTATTTACTGAGCCAGTTGTGGTGGCTCACGCCTATAATCCCAGCACCTTGGAAGGCCAATGAGAGTGGATCAGTTGAGGCCAGGAGTTTGAGACCAGCCTGGCCAACATGGTGAAATGCCGTCTCTACTAAGAATACAAAAATGAGCCGGGCACGGTGGCACGCACCTGTAATCCCAGGTACTCCGAAGGATGAGGCAGGATAATTGTTTGAACTCAGGAGGTGGAGGTTGCAGTGAGCCAAAATCATGCCACTGCACTCCAGCCTGGGTGACAGAGTGAGTCTCTGTCTCAAAAAAAAAAAAAAAAAAAAGAAAAAAAGTCAGTTGCAGTGGCTCACGCCTGTAATCCCAGCACTTTGGGAGGCTGAGGCAGGCGGATTACAAGGTCAGGAGATCGAGACCACCCTGGCCAACATGGTGAAACCTCCTCTCTACTAAAAATGCAAAAATTAGGCTGGGCACGGTGGCTCACACCTGTAATCCCAGCACTTTGGGAGGCCGAGGCGCGGAGATCACGAGGTCAGGAGATTGAGACCATCCTGGCTAACACAGTGAAACCCTGTCTCTACTAAAAATACAAAAAATTAGCTGGATGTGGTGGCAGCACTTGTAGTCCCAGCTACTTGGGTGGCTGAGGCAGGAGAATGGCGTGAACCCGGGAGGCAGAGTTTGCAGTGAGCCGAGATCCCACCACTGCACTCCAGCTTAGGCGACAGAGCCAGACTGTGTCTCAAAAACAGGAAAGAAAACAAAAGAAAATTTGGACTATTGCCAATTACAAATATTTTTAGAGAAGAATTCAAAACAGTAACTGTGGATGATGGAAACAATAGTTATGATAAAAGTCTGATGAAACTTCCCAGTTCACAAGGAAATTTAATTACTTATGTGCAGCATTTTAAGACAGTAATCAGAATCATGACTGACAGCATCATATCAGGGCCAGCAGACTTTTATAAATTTCATACAATCTTCAGAAATAATAACTTTTTTTTTTTTTTTTGGATAGATTCTACCTTTGTCACCCAGGCGGGAGTGCAGTGGCATGATCTCGGCTCACTACAACCTCCGCATCCTGGGTTCAAGCAGTTCTCCTGTCTCAGCCTCCCGAGTAGCTGAGATTACAGGCATGTGCCACCAGGCATGGCTAATTTTTGTATTTTTAGTGGAGACAGGGTTTCACTCTATTAGGCTGGTCTGGAACTCCCGACCTCAGGTGATCCACGTGCCTTTGTCTCCCAAAGTGCTGGGATTACAGGCATGAGTGACAGTGCCCAGCCATTCGTGACATGTTTATACAAATATAACTTTAGCAAATATTTAGCATAACTATCAAAATTACAAATCATATTAAATTTGTATAAATGTATGCAATTTTTGGAACACGCATATCAACAACATACCCATAAATATAACTGAGATGAGATCTAATGTCACCTCACTTGACAGTGCCCTCCCATGCAGTATCGCCACATTTGACAATGCCTGCCCATTTAATCTACCAAATAAATCGAATCACTTAATACCTCTACAAGATGAGAGATACATTCTTTAGACTCCCCAAGGGATGCAGCTGAAAAAAATCCCAAAGTTAGTTTTAAGCCAAAAAGACTTGATTTAGGATTTTGACACTGGAGAAACCCATCAAAGATGTCAAGTTTGAAAACACTTGATCAAAACAGAATCACAGGTCACTATTAAAAGAGTATTAATTTAACCAGAGACTTCCAAAGCAATACAGAAACTTACATGGATATAAAAACCCTAACCCTTTTAAAGGTCAGATTTGCTAAGTGATCAAAAGGGGTACTTGAATTGAATCGACACAGGAAGAGTGTGTACAGGGTTATGAGTGTAGGCAGGTGGTTACTTTGGTCATATCTCCATTTGCCACCTGATTACACATGAGAATGGCATCTTTACTCACCAGAAAGCCAGTATTATAGGAGGTGTAGGAGGCATTCTTGGACTTGAGACAAGAACATTGTTGTGTAGAAATTTCATTGACTGTGTTAAAATTATTCTCCATGGGCTGGAGAACACATAACATGGCCTTTAGAATGAGACGGGCATTGATTGGATGCAAGGTCTCCACACTTACTAGCTGTGTGACATTGGACAGAGTGCTTCATCATTCCGAGACTCAGTTTTTAAAGGAAAAACAACTAACTACCTTGCAAGCTTGCTAGCAGGTTTAAGTGTAATAATGTGTGGGAATGACTGCACCGTGACTAACATGCAGTGACAGCTTAATTAATGTTAACCCTTATCATTATCATATAAGAATGTGAGTTACATAAGAGAGGAGTCCTGTCAGTTCGTTCTCTGCTGTGTCCCCAAGACCATGAATCATGGCTGGCATGTAGTAGGCATTTAATAATATATGTTCAACAAGTATTTGGCAGTCTTGGAGGGCAGAAAAGGAGGTGGGGAAGATTTTTAAATAACATTCTTTAAAAAGTCACATTGTCCTACAATACCGATTTTTCTTGCATATTTAGGAAATTGAGGGTTTTTTTCTAAAACATGCGGACATATGGGAAATAGGATGCAACATTTGCACTAATGTTTCAGACACAGTTAGAGGTTTCCAAGAGATTTTGCGCTGGGGAGGCTGCTTGCTACAAGCTCCCAAAGCTCTGGGAGGACATAGTATTCATTCCTCCCTCAGCAGAAGCGGTGAGGCAAGAAGCTCTGGGGAGCACCCAGCGTTGGACTTTTAGCATAGTGTGTCAGGTCTTCATAGTTTGGGCCCAGGGCACAGAGAAGTCACAGCTCTCCGGCATCCTGTGACCTTTACCCTCTTTGCCAAGGGAAAATGTGGCCCACCAAAGCAAGAAACTTGAGGGCATGGGTCACCCCAGCCCTGGCATCTGCCCAGAGCCCGAGAAGGAAGGAACAATGATCCTCCAGCTACCTCACGGGGCTGGCACAGGTGACCACTGCCCTGGCATCACCCAGCTGTGTCCGGCAGCCTGAACCCCATCTGTGGGGATGCGAGGAGGAAAATACAAAAGTCCTTAGGTGAACACTGAGAAGGCAGATGCAGCAGAAACCTCCAGGCCAGAACTACCCAGTCTTGGACCTATGGTGGAGATAGAGCATAGCTGGCGATCATGTGTACTTACACTCTAAGGTCACCTGGTTGCACTATGGCCTCATCTGTGGCTCTGAAAATGAAGATTTGGAAGGAGATCATCACAGCTAATGTTTAACAAGCCCCTCCTGTGTGCCAAATCATTCACCCCTCACCACAACCGAATGAGCTAAGGATTCTCATTATATATAGTTTATGGAGAGGGAAGTGCAGACATAAAGAGGTGAATTATCTTACCCAGATCACACAGCTGATAAGTGGTGGAGGCAGAATAGAATCTAAACAGTGTGGCTCCGGAGCCCACATGCATTGATTCGACAAGTGTTTATTGAGCACCTGCCGCGGACAAGGCCTTGTGTGATTAAATAGGGTTATAATTAGTAATATAAAAATGAGAAATCACTAATGCTTTTTAGACTTAACATTTTGTTTTTTTGTAGGTTTCAGGCACAGAACTGTATATCCAATAATAGTGAAATGGATCCCACTAATTATGACAGAAATGATGATACATTTAAATGACTTGGATGTTTTATAGGTATGATCTCGTGAAATCTTGAGAGAAACTGAATGACGAATGAAACTATTGTTCCTGTTTCACACAGAAGAAAACTGAGGTTAAAAGGGGTAAAGTAATTTTGCATGGCATGAAGTAGAAATTCAAAGTACAGGAATTTGAACTTGGTTCTGTCCTTTTCTGAAGCCCTTGACCACTATAGACTCAAACATCACCTTGTTTTTCCACTCATTCAACACTTTTTTTTTTAAATTATCTAATAGGTTGGCACTCATCATGAGCCCCTGTTCTCATTCTGCAAATGGTGAAGCTCTCTATTGTCCTGACCCCACAGTTCCTGTCCCATGACCAGGGCCAGCTCACCAAGGAGCTGCAGCAGCATGTAAAGTCAGTGACATGCCCATGCGAGTACCTGAGGAAG
>hsa_circ_0000154	chr1	167921037	167944253	+
GAAGAAGAGAATTTATCCAAAGATTAAAACTTGAAGCAACCCTTAATGTGCATGATGGTTGTGTAAGTAATAGTTAATTCTCAACTCTGAAGGGATTTGATACTAAGTGTTTAAGTGTTTGATGAAATGTCCCAATCCTCCCAGAAAGGATTGTGACTATAATAAAATGGGAGAATAAAGTTTTACATTAAAATATAAAATTATATTTTGAATCTAGAAGAGTGTATGCAAGATTTTTTAAAGTGCAGATGAGTTTTCTAATATTATCGAAAGGCTTCCATCTCATTCACTGTACTGAAACTGCTTTTGTGACTTCATGTCTCCAAATGTGGTGTTCACTTCTTAGAAACTAGACATATCACTCAAACATATCCTCTTTTTTTTCATACTTTTTTTTGTTTGTTTTTGTTTTTGTTTTTGAGACAGAGTCTTGCTCTGTTGCCCAGGCTGGAGTGCAGTGGCGCAATCTCGGCTCACTGCAAGCTCAGCCTCCCTGCAAGCTCCGCCTCCCGGGTTCACGTCATTCTCCTGCCTCAGCCTCCTGGGTAGCTGGGACTACAGGTGCCTGCCACCACGCCTGGCTAATTTTTTTGTATTTTTTAGTAGAGACAGGGTTTCACTGTGTTAGCCAGGATGGTGTTGATCTGACCTCGTGATCCTCCTGCCTCAGCCTCCCAAAGTGCTGGGATTACAGGTGTGAGCCACTGTGCCTGTCCCATATCCTCTTTTTTGAAATACTTTTTCTCTTGGCTTTTGCTAACACCATACTCTCTTGGTTTTCTTCCTATTTCAATCCATTGACTTGCTACATCTTCTCTGTCTCAGCTGACTCCTCCGCATATGTTCCTTCACATGTTGGTTGCACGAAGACCCTGTCTTGGTATCTCCCACCCTCTTTTCTCTCCAGCTCAAAATGACCCTATCTAGTCCCATGGCTAAAGAAAACATGACTTCTGCCTCTTCCCAGAGTTTTTATATCCAACTTTCTACTTAACATGTCCAGTTGCATGTCTAATAGGCATCCCAAATTTAGCAGATCCAAAACAGAGCTCTTTTCAATTTTTATTATAAAAATTTCAAATGTACTTTTCATGTACTTGTGACCTAGACTTAGTAATTATCAAGATTTTGCCATATTTTCTTTTCTATTTTATTTTCTTCCCCCATCCACCTTGCTGAAGATCCACCTTGCTGAAGATCCGCCTTGCTGAAGATATATTATTTTACCTTCATATGTAAGCCTAAAAAGCGATTGACATTTTCTTATATAACCAAAATGCCATTAGGTAATTTAATAATATTGACTGTTTTTTCGGTATTAATCTAATATATAGTCCATATTTTCTTTGTTTTAAAATGTCTTTTTATTGTTATTTGTTCAAAAGATGATCCAAGGACACCTCTGCCTTGTATATTTTATGCCTTATACCTAGAATTCTCTTCTCTCACTTACCTGTAAAGCTTACCTTCTCATTTTATTTAGCTCTCTTTTCAAATGTTGCCTACCAAAGCAGCATTCCCTGAACACCCTAATTAAACAGCATGCCACGCCTGGTCAGTATCTTTCTCCTTACATTATTATTATTATTGATAGTGCTTACTATCTGGCATTATAATTAACAAACCAATTTATTTGTTCATAGTCTACACTTTTGCCCCCCTGCCTTGGCATATTGGACCAAAAAAATACCTTCACAAATTTATTTTTTAAATTTACTATCAACAGGAATGCCTGAAACAGATGTGGCACTTTATGAATTATTCATTGATGAGACAAAGAGTATATTATGTGTTAGATTAATTATTATTATTATTCTTTGATATGGGGTCTTGCTCTGTCACCAAGGCTGGAGTGAGTGGTGCAATCTTGGCTCACTGCAACCTCCGTCTCCCGGGTTCAAGCAGTTCTCCGCTGCAGCCTCCCGAGTAGCTGGGATTACAGGCACCCACCACCACACCTGGCTAATTTTTGTGTCTTTAGTAGAGACTGAGTTTCACCATGTTGGCCAGGCTGGTCTTGAACTCCTGGCCTCAGGTGATCTGCCCGCCTTGGCCTCCAAAAGTGCTGGGATTGCAGGTGTAAGCCACTGTTCCTGGCCCAACATTTTTTTCAAGTTTAAACATACCTTTGTTCTCTGCTTTCGTACTTCATTGGTGATCTGAGTGGATACAGGATTCTAGGTTGGACATTATTTTCACTCTGTAGTTTTTTGTTTGTTTGTTTTGAGACTGAGTCTCACTCCGTCTTCCAGGCTGGAGTGGAGTGGCACAATCTCAGCTCACTGCAACCTCCACCTCCTGGGTTCAAGTGATTCTTGTGCCTCAGCCTCCTGAGAAGCTGAGATTACAGTCTGCACCACCATGCCTGGCTAATTTTTGAATTTCTAGTAGAGACGGGGTTTCGCCGTGTTGGCTAGGCTGGCCTCGAACTCCTGACCTCAGGTGATCCTCCCAAAGTGCTGGGATTACAGGTGTGAGCCACTGCACCCCACCCACTCTGTAGTTTTCAAGGTCTTACACAAATGTTTTCTAGTATTCACTTCAGCTGGTAAGACTGTTGCCAGCCTAATTACTTTTTGTTATTATATAATAACTTTAATTACTTTTGTGAATTACCCCTAGATTTGTGCTTAAATTTTTATTTTTTATTTTTTTATTTTTTTATTTTTTTGAGATGGAGTCTCGCTGTGCCACCCAGGCTGGAGTGCAGTGGCACAATCTCGGCTCACTGCAAGCTCCGCCTCCCGGATTCACGCCAGTCTCCTGCCTCAGCCTCCTGAGTAGCTGGGACTACAGGCACCCACCACCAAGCGCGGCTAATTTTTGGTATTTTTAGTAGAGACGGTGTTTCACTGTGTTAGCCAGGATGGTCTCGATCTCCTGACCTCATGATCCGCCCGCCTCTGCCTCCCAAAGTGCTGGGATTACAGGCGTGAGCCACCGCACCCGGCAAATTTTTGTATTTTTAAGAGCTTTATTGAGATATGATCAGCTGTACATATTTAAAGTGTACTATTTGATATGTTTAACACATGTAAACATACACAAAGTCATCACCACATTCATGATGATAAAATATCAATCATCCCCTAAAAGTTTGCCCATGTGCCCTCTCATTCCTTACACATCACCCTCAACCCCAGTCAACCAATGATCTCTATTCTGTCACTATAAATCAGTTTGCATTTTCTAGAATTTTAAATAAACGGAATCATTGACTATGTATCCTTTTTTCATTTGGCTTTTTTTACTTTAAATTTTACTTAGAATAATTATTTTGGGATTCATGTTGTTGAGTGTATCAATAATTTATTACTTTTTATTGCTGAGGAGCATTTATTGTATGGATAAATCATAATGTTTATCTCTGTTCACCTGTCAGTGGACATTGGGTTGTATCCAGTTGAGGACTATTACAAATAAAGTTGCCATGAATATTCGTGTTGCGTCTTTGTATGAACATATGCTTTTATTCTTTTTTGATAAATACCTTTGAGTGGAATGAATGGGTCATATGGTAGGTACCTGCTTAACTGTTAAGAAACCAGTTGTTTTCCAGTATCGTTGTACCGTTTAACATTCCCAGTGTTAGTATGTAGAAATTCCAGTGGGTCCATGTCCTCACCAGCATTTGGTGTGGTCAGTTTTTTTTTTTTTTAAAGACATTCTAACAGGCATCTAGTAGTATCATGTTGTGGTTACATTTCCTGCCCCGTTAATTTTTAGATATTCATCTGTATTCTGGAAACTTCCTGAACTCTCATATTCATTCAAGTAGCTTTTTTTTTTCCTTAAGATTTTATAGGATATTCTATGTAAATAATCAAGTCATCTGAGAATTAAGTTAGTTTTACTTCTTTTCTAGTCTGGATTCCTTTTATTTCGTTTTCTTGACTTATTTCACTGGTTAGTATTCTATTATAAGATTGAATAGAAGGAGTGGAATCAGGCATCCTTGTCTTGTTCTGATCTTAGAAGGAAAACAGGGTCTCCCTCTGTTTCCCAGATTGGAGTGCAGTGGCACAATCATAGCTCACTATAGCCTCGACCTCCTGGGCTCAAGCTATCTTCCCACCTCAGCCTCCTGAGTTAGCTGGGACCATAGGTGCATGCCACCACCCCAGCAAATGTGTTTGTTTTTTGTAGAGGTGGGGTCTCATTATGTTGCCCGTCTGGTCTTGAACTCCTGGGCTCAAGTGATACCTCCCACCTCAACCTCCCAAAGCAAAGTGCTGGGATTACAGGTATGAGCCGCTGTGCTTAGCTAAGAACATTGTCTCTTTCTATTTAGTATGATGTCATCAGTTTTTTCATGGATGCTTGTTGTCAGGTTGAGGATGTTCTCCTCTATTACTAACTTGCTAAGAGCTATCATGAATCATTGCTGGATTTTGCCAAGTGTCTTTTTTTTTTCCTGGGAAATGTCTAACTATAATTCCATTTATTTAGTAAAAATAAACTATTCAGGGTATCTATGTCTTGAGTGAACCTTGTTTAATATGTGTGCTTCACTGAATTTATTTTATGTAAATTATTGAATTTATTGACATAAAATTGTTCATAATATTCCCTTATGTTTTTAAGTATCTGTAGAATCTGTAGTGTATGTTACTGTGTTTCTCATTACTGATATTGGTAATATTTTCTCCATGTTTTTTCCTGATTAGTTTGGCTAGAGGCTTGTTAATTTTGTCTTCTCCAAGAACCAACCTCTGGTCTCATTAATTGTCTCCGTTGTTTTTCTGTTTTCTATTTCATTGATTTCTGCTAATATATTTATTATTTGAGTCTTCTGCAGACTTTGGGTTTCATTTGCTCTTTGTTTTGTAATTTTTTGAGTGGAAGCTGAGGTCATTGATATGAGACCGTTGTCTTTTCTAAAATAGAGGTTTCTTTGGTGCTGTAAATTTTCTTCTAAATATTGTTTTAGCTGTAATCCATAAATTGAGATATGTTGCATTTTTATTTTCATTGAGTTCAAAATACTTTTTAATTTATTTTGTAATTTCTTCTTTGACCATCTGTTATTTCTATGGCCATCTGTTATTTCTTAGTTTTCCAACGTATCTTTATGTTAATGATTTCTGATTTAATTCCATTTTGGTCAGAGAACATACTTTCAATGACTTGTAGTCTTCTATTTAAATATATTAAGGTTTGTTTTGTGGCCCAGAATGTTGTCTCTATTGGTAAATGTTTCTTGTACACTTAAAAAATGTATATTTTGCTGTTTTTTAGTTGTTACAAGCATGATGATAAACCTGGTCCATGTGCTGACATGTTGACTATAAGTGGACATTTATTTTTTTTTTAATTTAGATGTGCTCACATACTATAAAACTGACGCATCTTAAGTGTTCAATTCGGTGGTTTTTAGTGTATTTGTAAAGTTGTGGAGCCATCACCACTATTTAATTCCTCTAATTTTATCATCTGAAAAAGAGTACCAATTATCAGTCACCATTTCCCCTCTATTTAGCAGTTAGCAATCACTAATACTTTCTGTCTCTACCAATGTGCGTATTCTGACATTTCATATAAATGGAACCATACAATATTGGCTGTTAATGTAAGGGTTCTTTCACTTAGTGTAATGTTTTCAAGGTTAATCCATGTTGTAGTATGTGTCAGTATTTCATTCCTTTTTATGATTGAATAAATATTTCATTGTACACATATACCACATTTAATATTTCATTGTACAGATATACCACATTTAATCTGTTCATCAGTTGTTGGATATTTGGGTTGTTTCCATTTTTTGGCAATTATGAATAATGCTGCTGTGAACATTTGTGTACAAATTTTTGTGTGTTGTAAGTTTTCAATTATCTTGGCTGTATACCTAGTTGCAGAATTGCTAGGTCATATGGTAAACTGATATCTCACTTTTTGAGGAGGTATCAAAACTGTTTTCCAAAGAGCTGTACCATTTTACATTTCTGACAGCAACATACAGGGTTCCAGTTTCTTGACATCCTTGCCAACTCTTATTTTCTGTTTCTTTAAAAAATTATTATAATCATCCTAGTGGATGTGAAGTGGTAATTTGTTGTGATTTTGGTTTTTATTTCTCTGATGACTAATGATGTTGAGCATCTTTCTATGTGCATATGAAGGTATGAGTCATTTACATACCTTCTTTGGAGAAATGTCTATTTAAATCCTTTACCTATTTTTAATTGGATTGTTTGTCTTTTTGTTGTTGAGTTGTGTTTGTATATTCTGGGACTCTTGTCATGGGACTCTTATCAGATATATGATTTGCAAATATTTCCCTTCATTCTATGGGTTGTCTTTTTGCCTTCCTCATAGTGTCCTTTAATGTACAAAAGTTTTTAATTTTGGTGAAGTCTAATTTCTTTTTGCTGTTTGCTTGGGCTGTTGGTGCCGTATTTAAGAAACTTGCTTAATCACTGGTCGTGAAGATTTATACCTGTTTTCTTCTAAGAGTTGTATAGTTTTAGCTCTTCTGTTTAGATATTTGATCTATTTTCAGTTAATTTTTATATGGTATAAAGTAGGGGTCCAAGGTGTTTTTTTTTGTTTTTTTTTTGGTGGCGATTATCTAGTTGTCTCAGCACCATTTGGTGAAAAGACTTTTCTTTCATTGAATGGTCTTGGATCTCTTGTCAAAAAATCACTTGACCATAAATAGAAGAGTTTATTTCTGAACTCTTAATTCCATTACATTGATCTGTATGTGTTTGTTTTTGCCAGTGCCACACAGTCTTGATTACTGTAGTTTTGTAATAAGTTTTTCTAGTTTTATTTTAGGTGACTTGGTTTTATGCCTGTGAACACTAAATAAATTCAAATAAGTAAATTTACACAGTGAAACTTAATGGCTCAGACATTTCATTGTAAAATATCAGAACATTGTGTTTACTAAATGACAGTCAATATTTAACGCTTTATTTTGAATTTTTTTAGAGCAGTTTTAGGTTCATAGCAAAATTGAGAGGAAGGTATGGGAATTTCTCATATATCCCCTGCCCACATACTTGCATAGCATTTTCCATTATCAACATCTTCCACCTGAGTGGTACATTTGCTGTATTTCATGAGCCTACATTAATACATCATAATCCATCCAAAGTCCATAGTTTACAATAGGGCTCACTCTTGGTTTCAGGCATCTTATGAGTTTGGACAAATGTATAGTGATATATATCCACCATTATAGTATCATGTGGAGTTGTTTCACTGCCTTAAAAATCTCCTGTGCTCTGCCTATTTATCACCCACCTTCTGAACTCCTGATGACCACTGATCTTTTTATAGTCTCCATAGTTAAGCCTTTTCCAGAATGTCATATAATTGGAATCACATAGTATGTAGCCTTTTCAGATTAGTTTTCTTTCACTTAGCAATATACATTTAGGTTTCCTCTATCTTTTCATAGCTTCTAGCTCATTTCTTTTTAGAGCTGAATAATACTTCATTCTGTAGATGTACCACAGTTTGTCCATTCACTTGCTGAAGGACATCTTGGGTGCTTCCAAAAATTGGCAGTTATGAGTAAAGTTGCCATAAACGTTTGTGGGCAGGTGTTGGTGTGCACATACGTTTACGTTCGTGTGCAGGTGTATGTGTGGACATACGTTTTCAGCTCCTTTGGATAAATACCAAGGAGCATGCTGTATTGTGTATGTTTAGTTTTTATAAGAAATCACCATTTGTCCTTCAAAGTGACTGTACAATTTTGCATTCCCACCAGCAATGAATATAAGTTCCTGATGCTCCACATCCTTGCCAGTATTTGATGTTGTCAGTGTTCTCTATTTTGGCCATTCTAATAGATATGTAGTACATTTCCCTGATAACATAGGATGTGGATTATCTTTTCATATGCTCGTTTGCAATCTGTGTATCTTTGCTGAGGTGCCTGTTATGGCCTTTGGCTCATTTCTTAGATGTTTCTTATTGTAGTGTTTTAAGAGTTCTTTATTTATTTTAGATAACATTACTTTATCAGATGTGTCTTTTGAAAGTATTTCCCCTGTCTTGTCTTCTTGTTTTCTTGACATTGTCTTTTGCAGGGTGGAAGTTTTTAATTTTAATGAAGTCAGTCTTATCAATGATTTCTTTTATGGATCTTGCCTTGGTATTGTACTTAATAAATTATCACCATACCCAAGGTCATCTGAGTTTTTTCCCTATGTTATCTTCTCAGAGGTTTATAGTTTTGTGTTTATATTTAGGTCTGTGATCTATTTTGAATTAATTTTTGTGAAGGGTGTAAGTTATGTGTCTAGATTTTATTTTTATTTTTATTTTTTTTGCATGTGAATATCCAGTTGTAGCAGCACCATTTGTTGAAAAGACTATCTGCATTGTATTGACTTTACTCCTTTGTCAAAGGTCCGATGATCGTGTTTATGTGGGTCTGTTTCTGGGCTCTGAATTCTGTTTAGTTATCTGTTTGTCTGCTCTTTTGCCAATACCACACTGTCTTATTTGGTGTAGCCTTACAGTAAAATTTTTATTATTATTTATTTATTTATTTATTTTTTTGAGATGGAGTCTCGGCCTCTTGCCCAGGCTGGAGTGCAATGGCGCGATCTCAGCTCACGGCAGCCTCCACCTCCTGGGTTCAAGTGATTCTCCTGCCTCAGACTCCCGAGTAGCTGGGATTACAGGCACGCGCCACCATTCCCAGCTTATTTTTTTGTATCTTTAGTAGAGATGGGGTGGTCTCGAACCACCAGCCAGGCTGGTCTCAAACTCCTGACCTCGTGATCTTCCTGTCTTGGCCTCCCAAAGTGGTGGGATTACAGGCACTTTATAGTAAGTCTTGAAGTTGGGTAGTGTCAGCTGTCTTGGGATTCTCCACTTATCTTTCTGTTACTGATTTTAGTTTAATTCCATTGTGGTCTAAGAGTAGACACTGTATGATTTTTATTCTTTTAAATTTGTTAAAGTGTATTTTAAGGCCTCAAATATGGTCTGTCTTGGTAAATGTTCCATGTAAGCTTGAGAAGAACAACTTTGTTCTTCTCCCTTAATATGTGTTGGCTAGCCCGAGTCTTTGGCATCTCTTATAAACTTTAGAATCAGTTTGTCAATACCCACAAAATAATTTGCTGAGATTTTGATAGGAATTGCATTGAATCTATAGAACAAGTTGGGAATAATTGACATCTTGAAAATACTGAATCTTTCTATTTATTAATATGGAATAGCTCTTCATTTATTTAATTCTTTGATTTCTTTTACCAGAGTTTTATAATTTTCCTCATAGAAATCTTATACATATTTCATTCAATTTATACCTAAGTGTTTCATGTTTTGGAGTGCTAATGTAATGGTATTGTGTTTTAAAATTCAAATTCCACTTGTTCATTTCTGGTATTTAGGAAAATAATTGACTTTTTAATATTAACCTTGTATCCTATTACTTTGCTACAATCACTTATTAGTTCCAGGAGGGTTTTATTTTGTTTTGTTTTGTTTGTTTTGAAACAGAGTCTTGCTCTGTCGCCCAGGCTGGAGTGCAGTGGCGCGATCTCGGCTCAATGCAAGCTCCGCCTCCCGGGTTCATGCCATTCTTCTGCCTCAGCCTCCCGAGTAGCTGGGACTACAGGTGCCCACCACCACACCCGGCTAATTTTTTGTATTTTTAGTAGAGATGGGGTTTCATCGTGTTAGCCAGGATGTCTTGATCTCCTGACCCCGTGATCCGCCCTCCTTTGCCTCCCAAAATGCTGGGATTACAGGCGTGAGCCACTGTGCCTGGCCTCCAGGAGGGTTTTTAAAATTTTATTTTCCATATAGATGATCTTGTTATCTACAAAGACCGTTTTATTTCTTTTCCAATCTTCATACTTTTCCTTTGCTTTTCCTTCCTTTTCTTGTCTTACTGCATTAGCTAGGACTTAAAGTATGGTGTTGAAACGAAGTGGTGAGAGAGGACATCCTTGTCTTGTTTTTGATATTCTACAGGTTGAGTGTCTTTAATTTGAAAATCTGAAAATTGAAATGCTCCAAAATTTGAAACTTTTTGAGTGCCACATGATGCTCAAAGTATTTTGGATTTCAGAAATGCTGTAAAATTTCCTCTGAGAACTACTTTGTTGCACCTCACAGATTTTAATTAGTCTTGTTTTGATTTCATTGAATTCAGAATCTTTTAAAATTTCTCTTGAGATTTCTTCTTTGACCGATGTGTTATTTTGAACTTGTGTGTATTTTGGGATTTTCCAGTTATCTTTCTGTTACTGATTTTAGTTTAATTCCATTGTGGTCTAAGAGTAGACACTGTTTGATTTTTATTCTTTTAAATTTGATAAAGTGTATTTTAAGGCCTCAAGTGTGGTCTGTCTTGGTAAATGTTTCATGTGAGCTTTAGAGGACTGTATATTCTGCTGTTGTTGAATGAAGTAGTCTATAAATGTCCGTTATATTCAGGTAATTGATGGTTTTGAGTTTAACTGTGTCCTTACTGATTTTCTGCCTGCTAGGTCTGTCTGTTTCTGATAGAGGGAATTGAAGTCTCCAGGTATCATACTAGATTCATCTGTTTCTCTTTATAGTTCTGTCAGTTTTTATCTCACATATTTCGATGCTCTGTTGTTAAGCACATACATGTTAGGGATTGGGAAACTATGTTGTCTTGGGGAAACTGACCTCTTTATCGTTATGAAATACCCTTCTTTTTCCCTGATAATTTTTCTTGCTTTGAACTCTGGTCTGTCTGAAATTAATGTAACTACTCCTGTTTTCTTTTGATTTGTATTAGTATGATATATTTTTCTCAATCCATTTACTTTTAATCCATATGGATCTTTATATTTAAAATGGATTTCTTGTAAACAACATATATTTGGATCTTGTTTTTTGATCCACTCTGACAGTCTCTGTCTTAATTTTTAGGCTGGGTGCGGTGGCTCACCCCTGTAATCCCAGCACTTTGGGAGGTCGAGGTGGGCGATCACCTGAGGTCAGGAGTTCAAGACCAGCCTGGCCAACGTGGCAAAACTCTGTCTCTACTAAAAATACAAAAATTAGCCACGCATGGTGGCACATGCCTATAATCCCAGTTACTTGGGAGGCTGAGGCAGGAGAATTGCTTGAACCCAGGAGGCAGAGGGTTGTAGTAAGCGGAGATAGCACCACTGCACGCCAGCCTGGCGATGAAGCGAGACTCCATCTCAAAAAACAAACAAACAAAAATGTTGCCAGGCGTGGTGGCTCACATCTGTAATCCTAGCACTTTGGGAGGCCAAGGCGGGTGGATCACCTGAGGTCTGGAGTTCGAGACCAGCCTGGGCAACATGGTGAAACCCTGGCTCTACTAAAAATACAAAAATTAGCCAAGCATAGTGGCTGGCAGGCACCTGTAATCCCAGCTACTCGGGAGGCTGAGGCGGGAGAATCGCTTGAACTCAGGAGGCGGAGGTTGTAGTGAGCTGAGATCGTGCTGCTTCACTTCAGCCTGGGCAAAAGCGTGAAACTCTGTCTCAAAAAAAAAACCAAAATAATAATTTTTAATTTAGACTATTGACATTCAAAGGGATTACTGGTATAGTTGGATTAATATTTCCTATATTTGTTAACTGTTTCTGCTTTTTGTCTTTGTTCCTTGTTCCTATTTTTGTTTTCCATTCTTCTGCCTTTTGTGTTTTTTTTGTTTCTGTTTTTTTTTTTTTTCCCTTTTGAGATGGAGTCTCACTCTGCCACCCAGGCTGGAGTAGAGTGGTTCAATCTCAGCTCACTGCTACCTCCGCCTCCCAGGTTCAAGTGATTCTCCTGCCTCAGCCTCCTGAGTAGCTGGGATGCCACCACACCCAGCTAATTTTTGTGTTTTAGTAGAGATGGGGTTTCACCATGTTGGCCAGGCTGGTCTCTAATTCCTGACCTCAAGTGATCCACCCACCTTGGCCTCCCAGAGTGCTGGGATTACAGGTGTGAGTCACCATGCCTGGACCTTTTGTGGTTTTAATTGAGCATTTCATATAGTTTTTTTTTTCTCCTTCCTTAGTATTTATTAGTTACACCTATTTTTTAAACTTTTTAATTATTTGCCCTAAAGTTTTCACTATACATGTACAACAAATCTAAGTCCACTTTATTTCAAATAACACTATAATGATTCACAGGGAGTGTGAGTACAAAGTAATTTTAAATCTTCCATCTTATACCTTGTACTATTTCTGTTATTCATTTCACTTATTTATAAGCACTCATAAGCATATTTTTGTATATGTGCTAGATATAAGCATAGATGATCAAATACATTGTTGCTGTTATTTTGAACAATAAAATAATTTGTTAGCTCAATTAAGAATAAGTAAAATGAAAGTTTGTGTTTTATCTTCACTTATTCCTCCTTCAGTGCTCCTTCTTTCTTTATGTAGATATATGTCTCTGACCTATGTTTATTTTCCTTTTCTTTAAAGAACTCCTTTTGTAATTTCTTGCAAAGTAGGTCTGCTGGCAACAAATTCCCTCAATGTTAATTTATCTGAGAAAAGTTTTATTTCTCCTTTAGTTTTGAAGGATAATTTTGCGGGGTACAGTATTCTAGGTTGGTTTTGCTTTGTTTTGTTTCCGTTACTGCTTTAAATATTTCACTCTTCTTGCTTACATGATTTCTGAGGAGATGTTGGATGTAATTCTTATCTTTGCTCCTCTATAGATAATGTTTTTTCCTCCAGCTTCTTTCAGGATTTTTTCTTATCTTTGATTTTCTTTAGTTTGAAAAATGCTTGCCTAGCTGTAGTTCTTTTTGTATTTATCCTGATTATTGTTCTCTGAGCTTACTGGATCTATGGTTTGGTTTCTCACATTCATTTGGAGGAAATTATCAGTCATTATTATTTCAGATATTCTGTTCTTTTCTCCTTCTCCTCTGGTATTCACATTATACATGAGTTATGCCTTTTGTAGTTGTCCCACATTCCTTGGACATTATGTTTTGTTTTGCTTTTTTTCAGTCTTTGTTCTTTTTGCTTCTCAGTTTTGTACGTTTTTATTGATATATCCTCAAGGTCAGAGATTGTTTCCTCAATTGTGTCTAGTCTACTAATACGCCCATCAGAGGCATTGTTCCTTTCTGTTACATTGTTTTTGATTGCTACCATTTCCTTTTTATTCTTAGGATTTCCGTCTCTCTGCTGACATTGCCCATCTCTTCTTACATGCTGTCTACTTTATCCATTGGAACTCTTAGCATGCTAATCATAGTTGTTTCGGATTCCTGGTCTTACAGTTCCAACAGTCCTGCTATGTTTGGTTCTGATGCTGGCTTTATCCCTTCAAATTGTATTTTTGCCTTTTAGTATGGCTTGTAATTTTTCTTAATAACTGGACATGAAGTACTTATTAAAAGTAATGGTATAAATAGGTCCTTAGGAATTTACTGGTAAAGTGTAGGAGGAGAGGAAGTGTTCTACAGGCCTATGATTAGGTGTCTGTCACTTAAAGAGCCTATACGTCTGAACTGTGGGCTTCACAAGGGATTATCAGCACCTCCTATTCCCAACTGAGGTGGAACAGGTTAGTAGATTAGGCTGGAGTTATGTATTTTCCTTCCCCAATGCGGAAGGCTGGAATTGGGTATTTCTGTTTGTCTAGGTCAGTTAGGCTCTAATAAAACCTCAGTGGGTAGGCTGTGGTGAAATAGCTTTTCTTAAGGGCAGATCTTGTTAAGAAAGTTAGAGTACTCTGGGATACCCAAAATGGTTTCTTTTTCCCTCCCTCTGCTGGATGTACAAGGTGATTTTAATCTGAAATTTATTGTGAAAATCTGGTTGAGCTCTGAAGTTAAAATCAAATCACAAAAACACCCTCTGCACCATACCCCCACCGCATGACTGGGTTCCCTGGAGTTTTTTTCTTTTTTGAGACAGAGTCTTGCTCTGTCGCGTAGGCTGGGTGCAGTGACACGATCTTGGCTCACTGAAACCTCCACCTCTTGGGTTCAAGCAGTTCTCCTGTCGGGAGGCTGAGGCCTCCCGAGTAGCTGGGATTACAGGCGCATGCCACCATGGCCGGCTAATTTTTGTATTTTTAGTAGAGACGGGGTTTCGCCATATTGGTCAGGCTGGTCTCGAACCTCTGACATCAGGTGATCCACCCGCTTTGGCCTCCCAAAGTGCTGGGATTATAGACGTGAGCCACCGCGCCCGGCCTTCCCTGGAGTTTTTAACATTCAGACTTAACGCTTTCTGAACCTCCAACAATTCATCAATTATAGTTCAGGTTTTCCTACCCTAGCTCTGTTTCTCACAGAGGTTTCTGCTCATGAGTCTGTGCTCTGGTAAGCCAAGACTCCTTGTGTTTACCTGTTCATCTCTGCAATCTAGGGGGTAGCATTTTGTCCTGTGTCCTTACCTCTCTGAAGGATCCAAGATCAGTTATTGATTTTACAGTTTGTTAACTTTTTATTTGTTGTTAGTATGGAGTGGCAACTGCTAAGCTTCTTACGTGTGGAACTGGAAACTGGAAGCTTGTTTTTTTAATACATCAACTATTAAATCAAGCTTGTCTAACACACGGCCCGTGGGCTGCATGAGGCCCAGGACAGCTTTGAATGTGGCCCACATAAATTCATAAACTTTCTTAAAACATTATGAGATTTTTTTGCTATTTATTTTTAGCTCATCAGCTATTGTTAGTGTTAGTGTATTTTATGTGTGGCCGGAGACAATTCTTCTTCTTCTACTGTGGCCAAGGGAAGCCATAAGATTGGACACCCCTATGTTAAATACTTTTTAACGTATAACCTCATTAGTGGTAAAAATTTTGTACCGCCAGGTGAGTGAAAGATGGCATATTTTCTTTTATGTCCAATTTGCTTATATTTCTTTTTTGCTTTCTCTTTAGGTTAATACAATCTGTTGGAATGACACTGGAGAATATATTTTATCTGGCTCAGATGACACCAAATTAGTAATTAGTAATCCTTACAGCAGAAAGGTAAAGTAGTTTAAAAAATCTGTAATTTAATGAGAGAAAAAAAATCAAGAAGGCAGAAATGAAGAAACTGTGAACAGTCATAGAATGGGCATTTATATTAGAATATCCTCCCTATTTTGCTGAGGTTTATTGTATAATTTAGAGGTTCTTAGGTACATGTGGGTCTCTTAGATTACTTAGGGAAACAAGATTTTATTCAGCCTTGGGATCTAGAAAATTTAAATATACTTTATTTAAATGGTTAATAATTGGTACAAGTGACATTATTTCAATAACATTTTTTGGGGGAAAATGTGCCATAAATAAAGTATGAGTTAATGAGAAAATTACTTTTATGTGTTACCTTAATATATTATCTTAACATTCTAAAAAGTTACTTATTTTAATGTTAAGAATAGTGTGGGTAAAGCTGCCAACTTTGGTCATTGTTTCGTTTTCTTAAAAATTTGAAATTTAGTCTTTTAGAAAATTTACATTTAAAACTTTTAAAGACAAAAACAGCCAAATGACTGCGGTGTGAATAGTTCTTGAGGTACTGAGAAAATTAAAATGGTTTCAATGAAGAAAAAAATTACCATAAGCTAATAAACTCCCTCACTAGAAGGCAAGAGATATCTAAGAATTAAATAATTTTCTAACTCTCAAGTAACTTTAATTACTGTTTCAAATAGCATTCCATTTTATCCACAGAATGTTTCCTTTACAAGGATGGTTTCAGAGAAATTAAGATACTGAATGATAAAGCTATAAACAGCTGACTGATTGTAATAAAAAGAAAGTGTGTGATGTTCTTTACACTTGACATAACAGTTAAATGAGAAACCTTCTGTTTTAGAAATATGACTAAATAGTTATTTTAAAATTTGTAAGATCTTAAACATTCAACACATCATTTAAAGTTCCAGTTAAGAATAGGAATATGTATATTTCCTAGCTGCCTCCCAACTCACATGATACATTTTTCTCTCCTGATTGTCTTAAATTTCCTGTATCTTTTTTTTTTTTTTTTTTTTTTTTTTGTGGCAAGGTCTCACTCTGTCACCCAGGCTGGAAGGCTGGAGTACAGTGGTGCGATCTCGGCTTACTGCAACCTCTGCCTCCTGCGTTCAAGCGATTCTCCTGCCTCAGCCTCCCAAGGATCTGGGATTACAGGTGTGTGCCACCATGCTCGGCTAATTTTTATGTTTTTGGTAGAGACAGGGTTTCACCATGTTGGCCAGGCTGGTCTTGAACTCCTGACCTCAAGTGATCTGCCCACCTCATCCTCCCAAAGTGTTGGGATTACAGGCATGAGCCACCACGCCCAGCCCAAATTTCTTGTATCTTTAAGTCTTTTAACATCTATTATTTTAATAGTAATTCCAAAAATGTACTCCAGCTTTTAATTTTTTATGGTAGTAGCAACCGTGTATTGGTGATTGTATCAGTCGGGTTCTAGTCAAAGAAACCACACAGTAATTTCAATAGGGAAAGTGTAATAAAAAGAATTACTACCTATATCAGGAGATTGGAGTAGTAAAGGCTTGGCTGCTAAAAAGTAAAAAGGTCTCTATAAAATACAGAAATAACAGATACTATGAACCGCCACTAACCCTGGGACTGAGATAAACCACTGAAAAGAAGAGACCCCCCCGTGCTGAGTGCTGAGATTTAGACCTTATTGAAGAGGGTGTCATGGCTCACTGGATGGCAGGGAAGTCTCTGTGATGTCATGCTAGTGTAACTTGTTGCGAATTCCCCTCTGGAACTTGGTGGAACACCTCTCTCTAGAGCACTGAGAAATACTTTTTAAGGAGAGGTTTCTCATCAGAGGTAGTATGCTACAAAATGTCTAGGGACGTGGGGAAATGAGGCAGGAGAAGCTGTCGGGTGTTGAACTGTTCATTTAGTAGGTGGGCCCTGGTGAAACTGCAGGACTCTGGTGCTATGGTGTTGGGGAAACTGCCCGTGCTGGAAGACCCTGGCACTGGAAAACCTGTGCATGGTTGCAGGAGCTCCCATTAGAGATAGGAAGCAAACTCCGTTTTCCTGCATTATTCTTTCAGTGCTTTTTACTGGCAAAGCTTAACATCATGCCAACTGGCAAAGGAAAAATATTTGAAGGACTCAGTTCCATTGCATAATCTATAAAAGTGAAGGGTAAATTTGGAACTGAGAGGAAATAATTTGATAAGTGGCACAGTAGTCTTACCTTTATCTGCTTCTTGGTATTATTGCAATGTGAAATTTACTTCATTAATATTTAGGTCTTTGAATGAAGAAGAGTTCCATGAAAATTTTAAAATTATATTATGATTACTATAATGGCAAATATAGATTTATATGTTGGTTTTTTTTTACCATTCTGACCAAGTTATTTAAACTTTCCTTAGCCTTTTTCTTCATATATTAAGAAAGTCATTATGTCTAAAGTCCTTTCTAATATTAATATTTTATATTTGTTTCTAAAAATGTTTTAAAACATTTTTGTCTATTAATTTAGGTTATATAGTGATGTTTGAATGGGCCTGGCTGGCTGTTTGAAGCTGGATCTTACAGGTTATGACTTACTCTTTTAGGCTCATAGAATGTAATCTTCAGCCAAGTAGTTTAAGAAACTGGATTTTTATCAGTTTACAAACAGTGGCTAGGTTCTAGTGAAATGCTTCATGATATACAATTCGATAAGCTGGGATAACATATGAGTTCTAATTAGGTTAGGATTATGTTCTGATTTTCATTGGCTTTTAGCTTCTGAGTTCATATATAGAGGAAGTATACAGCTGTTTTTATATCTGAAAACATGGTATTAGCAGTCCAAAGTGTAATTTAAAATTTTCAGTTTTACAGAATAAATTGTTTATTTCTTGTTTTTCCACACTTAATAAGATATTTAAATAAGTGTGTATCATCTATCAGCTGAAAAAGAAGTTCATATTGAGGCTGTCTTTAATGGGTCGTAGTTTTATTTCATTAAGTTTTACTTAATTGTCCTGGCTTAGCAAAAAAAGCTTGATGTTTTCAAATCCTACTTCTCTTAGGTCAGTAATTACAAGGGTAACACTTTTCATTTTATTTTTTATTATTCTTTTTTGAGATAGAGTCTTGCTCTGTTGCCCAGGCTGGAGTGCAGTGGCACGATCTCGGCCCACTGCAAACTCTGCCTCCCAGATTCAAGAGTTTCTCCTGCCTCAGCCTTCCAAATAGCTGAGGCTACAAGTGTGTGCCACCACGCCCGGCTAGTTTTTGTATTTTTTGTAGAGTTGGGGTTTCACCATGTTGGCCAGGCTGGTCTCGAACTCCTGAGCTCAAATGATCCACCTGTCTCCACCTCCCAAAGTGCTGGGGATTACAGGCGTGAACCATTGCGCCTAGCCCCCTTTTCTTATAATAGAGAAGATTTCCTGAAATAATGTATATGTAGAAAGCTTTTTGACGATCACTATTCAGAATTTTAACTCTTACATTATACAAAATAATCACTTGGGTACCAAAGGAATGATTGTTAAAAGACCTGTTTCTGTTTTATTTGCTTATTTTTAAAGAAATGACGATCCCTTTGATGTATGATTTCCAATAGAATATGTATATTTGAAAAAATGATACTCTTTCTCATTTCCAGCTTGAGAAATGATTAGTCAGATTTTCTTTTTAAAGATTATAATCATAGGCCAAGTGTGTGGCTCACGCTTATAATCCCAGCACTTTGGGAGGCCCGAGGTGGGAAGATCGCTTGAGGCCAGGAGTTAAAGACCAGCCTGGGAAATGTAGTGAGACTCTGTCTCTACAAAAAATTTAAAAGCTGGATGTGGTGGCACATGCCTGTAGTCCCAGTTACTCGGGAGGGAGTGGCAGGAGGATCACTTGAGCCCAGGCGTTCCACCACTACACTCCAAGTCTGGATGACAGCAAGAGCTGATATCTTAAAAAAAAAAATTATTATCATAAGCCTTTATAGGGCTTTTTAAAATTTTAAAACACCAATGATTCATTATATAGGAAAAAAAGCTTTTTGACCATGAGTCAAATACTACCTGTTTTTATAGTTTGATTATTTTTAGATCCTATGATTTTGTGGGAACATTAATTTATTGAAAATAAGAGTTTTGAAACACTTAGTTTTTTAAAAAAATAGATTTAAGAGACTGGAGATATTCCTTATTAATGCAATTATATTTTAATTATATATAGCATAGAGACTCCCCATCATATACTGGGGAGTCCCATTAGGGTACCCTATTATGGCATAGGTGAAAGAGAAGGAAGCCCAGAGATGGTCTTGCAATATCTTTTGTAAAATAAATTCCAAATATATACTGTATACATGATTTTTCTTGATTTGGCCTCAGCCAGCTACTTATAGTCCTCAGAGCTTAAAAAGTTTTCATTACTGTGTGCTTTTGCTTATACTCTTCTTTCTTTCTGAGATCACCTGCTTTCTCGGGTATCTCCCATCTACTTGGTAAATTTAAAATTCATTCTTCAAATCTCAGCTCTTTTTTGTGATATTTCTCTAACATTTCCTGGACACATGTAGCCACTCCTTCATCTGTGTTCCTGTCTTGTGGATAACTCTATTATTATATTGTATTATATTTGTTTGCATGTTGTGCTTAGATGGCAACTTCTTTGAGATAATGACAATTTCTTTTTTCTTTTTGCATCCTCAACACTTAACATTATTTATTTACCTCTCATATAGTTGGAGCCCACTAAGTCTTAGTAAAACGAGTGTATAAATCTGTATATTCGATACCTCAGACAGGGTTATGGGTCAGGTTTGAAAGGGGGTTGTTTTTACCAAGGGATTAAAAAACCATCCTCTACTATTTGGATACTTTTGGACTGAGCTTCAAGTTTTGGGAGTGTTGTACGTGACATGATTAAGAAGGAAAGAGATGCCAACTTTGGCCAGCTATTTAGTCAAAATAAACTGGTAATCAGCAGAATGACAGATGTTACAACTAGACCACCTTAACGTATAGTAATCATTGCAATTATCAATATGTTATTTTCATCTCAGATTAAGTTACTCTGGCAATTATACCTCTCTAGGGCATTATCCTTAGGGTGTTTTCAGAATAACTCATAATGCATTGATCCAAGGAAAGCACAACTAAGAAGATAAATCCATCAATAAAAAGTTATTATTGTTATTGTAATTTTTTTTTTTGAGACAGAGTCTTGCTCTGTCGCCCAGGCTGCAGTGCAGTGGCGTATTCTCAGCTCACTGCAACCTCCACCTCCCGGGTTCAAGTGATTCTCGTGCCTTAGCCTCCCGAGTAGCTGGGACTACAGGGATGCGCCACCATACCCGGCTAATTTTTGTATTTTTAGTGGAGATGGGGTTTCGCCATGTTGGGCAGGCTGGTCTCGAACTCCTGACTTCAGGTGATCCAGCTGCCTTGGCCTCCCAAAGTGCTGAGATTACAAGGCATGAGCCGCCATGCCTGGCCCAGCTATCAAAAATTATAACTTCCCAAGTACACATAAATATTTTTAATCAGCCTTATTGCTGTTTATCTGCAGTATCATACATACCCATATTGGCTGTATAGATTTGGTTTCAACAATTAAAGAACAAATTCTAACCTTCATTGAAATTACCAACTATACATACATAACACGAATAATAATTCTTTGAACAATTATTCATTAATAAATTAGAGAGTGGTACAAAATGAAGTTCAAATGATAGGAATCAGATAAGCTTATTAAGGAGTTTACATTTTAGTGTGATTTTTGTGGACAGTCACTGTAGGGTTTTAAACATGTACTGATATGATTTATATTTTTAAAAGATAGCTCTGGCTGCTTTTGGAGGGTAGAGTTTGAACTAGATTGGAAGTAGGAGATAGGAGGCCATTGAAATAATCCAGGTAAGAGGGAAAGATGACTCAGGCACAGATAATGACATTGGAGTTGGTGAAAAGTAATTTGGGATGTATTTTGGCATGGCTCTGCTGGTGGATTTGATACAGCAGATGAGGGAAAGAAAAATGAAAAAAGGTTCCTTAGTTTTTGACTTGATCAACTGTATGGGTGGATACTGATGCCATTGAGATGGAGAACACTGGAAGAGGGGAGTGTATTTTGAGAGGGGCATCTGAAATCTAGAGATTTGTTCAAAGGAACGGGCCCCCAATTTTTTACTCACTAAATTTTAATTAGTTTATTTAATAAGGGAATGCTTTTCAATTTATGAGTGACTGATGAAGCAGTGAGGCTCCTGCTTTTGTTACTGAAATTATAAATAAACCTCTTAAGTGGAGGTAAATCATAAATTTTTAAGAGTAATGTCTGCTGAATGTTACTAATGCACAGCCAAAGCCAATGGCCTAACAAACGAAGTAACTAATGGCTGTATGTAGTGTGTAGTTAGCTACTTGGTAAACCACCCTAAATCTCTGACAGCGTTAAAGAACATGATATTTATCTTGTTTAAAGGCTTTACGTTAATTACTCTCTCTGTTTCATGACATTGACATGTCAGGCTAGTTATTTTACAGAATGTTGCTCCATTTGGATTTGTCTGATTGTTTCTTCATGAGTAGATTCAGATTAAACATTTTTGGTGAGAATTCTCAGGTGATATTGTGGTACATGATGTTATATAATTTATTCCCTTATTGGAGATGTTGTTTGATCCCTCTATTTTGGGTTACCCTTTGTAACTAACAAGCTGTCTGTGAAGTGGCATGTTGAGACTGAATATTCTTTCCTAACAGTCTTTCCCCCAGTGGTTTTTATATTAATTGATGACTTCTGTTTGAATCGGTTGTTGTAATGTCACAAAACAGTGATTTTTAAATTGTCATTTCTTCTACATTTATTAATTTACATTCTTCAGTAAATAAGAGCATTTTCTCTGTCCCTAGCACCTTAAACATTTTTTTAATTCAGTGTTTTATAGTCAATCACTGATGTTATTCTTTTTGATACTCAAATTGTCCTAAATTTGTTCCATGGAGATTTCAAGCCAACTTAGTGTTGGTGTTTTGACATTTCTCTTTTTTCTTAGCACTTTAAAAAAGCACAACAGATATTCCCCACTCACCTCTCTATTGTATATCTGTTATGGGGATATACTGTAGTTTATTCAACCAGTCTCCTGTGTTTTACTGTTATAAATAACTCAGTAAATAATCTTTGACATTTTTTTTGGTCTTATTGGAAGCATATCTTTGGGGTAAATTCCTAGAAATAGATTTGCCTAGTCAAAGAGTAAGCACATACGTAGTTTTGTGAGATATTGCTAAATTCCCTTCCACTGGTATTACCGTTTAGCATTCCTACCAACAGTGTTTAAGAGTCTGTTTTCACATAAGCTTGTTTGTAGAGTCTGTTGTCAAGCTCTTGAATTTTTGCCAGTCTGTTAAGTGAGAATTGATATCTCAGCATAATTTCAATTTGCATTTCCCTTATGAATGATCCAAGTTGAGTATTTTTTACTATTTTTAAGGGCCATTTGTATATCTGCATGTATACTGTCTGTTCTGGTACCTTGCCCATTAAAAAAAAATCAGGTCTTGTCAGTTATTTTTCCTCTCAATTTTAAAACACTACTAGGAGAATTAGTCCTTTATCTGCAACAAATTATACAAATATTAAAATATCAATTTTAAACTTTATTACTGTCACAGTAATTCTGGTCTTTTAAATATTATTAATTGGATGTAGGGACTTCTGCTGTGTCTTATGTGTACCATTTCATTACTTTGATTTTATGAAAATAATTAAAATTCAGTTTATTGTTTTGTCATCCTGAAAGGGAATAACTTAATCATTTAGCATACAGTAAATTTCAAAAGTCAGTCAAAGTAGTTCGTTGTTATTTATTGAGATTTTATGAGTGAGTCAGATAAACTAAATAAATGGAAATATGCATGTTTTATTTTCATGATACTGTTCCTGTTGATGGTACTCAATCTTATTCACATCTCACAGGGAACAAAAGAAAATATATGGGATTCTGATTTTTTTAAATTATAATAGCTTGCAGTCTAGTGATAATCTTTCACTGAGATGAGAATGTTAATGAGAATGTATTACTGGCTATGATTATATTAAAAATGAATATTTCTAGGAAATAATAAGTTACCATTAACTGCTTTCTTTGTGTGTTTTAGGTTTTGACAACAATTCGTTCAGGGCACCGAGCAAACATATTTAGTGCAAAGTTCTTACCTTGTACAAATGATAAACAGATTGTATCCTGCTCTGGAGATGGAGTAATATTTTATACCAACGTTGAGCAAGATGCAGAAACCAACAGACAATGCCAATTTACGTGTCATTATGGAACTACTTATGAG
>hsa_circ_0033894	chr14	106331913	106362175	-
GCACAGAGTGGGTGCTGAGAGGAGGGGCAGGGACACCAGGCAGGGTGAGCACCCAGAGAAAACTGCAGAAGCCTCACACATCCACCTCAGCCTCCCCTGACCTGGACCTCACCTGGTCTGGACCTCACCTGGCCTGGGCCTCACCTGACCTGGACCTCACCTGGCCTGGGCTTCACCTGACCTGGACCTCACCTGGCCTCCGGCCTCACCTGCACCTGCTCCAGGTCTTGCTGGAACCTGAGTAGCACTGAGGCTGCAGAAGCTCATCCAGGGTTGGGGAATGACTCTGGAACTCTCCCACATCTGACCTTTCTGGGTGGAGGCATCTGGTGGCCCTGGGAATATAAAAAGCCCCAGAATGGTGCCTGCGTGATTTGGGGGCAATTTATGAACCCGAAAGGACATGGCCATGGGGTGGGTAGGGACATAGGGACAGATGCCAGCCTGAGGTGGAGCCTCAGGACACAGTTGGACGCGGACACTATCCACATAAGCGAGGGACAGACCCGAGTGTTCCTGCAGTAGACCTGAGAGCGCTGGGCCCACAGCCTCCCCTCGGTGCCCTGCTGCCTCCTCAGGTCAGCCCTGGACATCCCGGGTTTCCCCAGGCCTGGCGGTAGGTTTGAAGTGAGGTCTGTGTCACTGTGGTATTATGATTACGTTTGGGGGAGTTATCGTTATACCCACAGCATCACACGGTCCATCAGAAACCCATGCCACAGCCCTCCCCGCAGGGGACCGCCGCGTGCCATGTTACAATTTTGATCGAGGACACAGCGCCATGGGTATGGTGGCTACCACAGCAGTGCAGCCCATGACCCAAACACACAGGGCAGCAGGCACAATGGACAGGCCTGTGAGTGACCATGCTGGGCTCCAGCCCGCCAGCCCCGGAGACCATGAAACAGATGGCCAAGGTCACCCCACAGTTCAGCCAGACATGGCTCCGTGGGGTCTGCATCGCTGCTGCCCTCTAACACCAGCCCAGATGGGGACAAGGCCAACCCCACATTACCATCTCCTGCTGTCCACCCAGTGGTCCCAGAAGCCCCTCCCTCATGGCTGAGCCACATGTGTGAACCCTGAGAGCACCCCATGTCAGAGTAGGGGCAGCAGAAGGGCGGGGCTGGCCCTGTGCACTGTCCCTGCACCCATGGTCCCTCGCCTGCCTGGCCCTGACACCTGAGCCTCTTCTGAGTCATTTCTAAGATAGAAGACATTCCCGGGGACAGCCGGAGCTGGGCGTCGCTCATCCTGCCCGGCCGTCCTGAGTCCTGCTTGTTTCCAGACCTCACCAGGGAAGCCAACAGAGGACTCACCTCACACAGTCAGAGACAAAGAACCTTCCAGAAATCCCTGTCTCACTCCCCAGTGGGCACCTTCTTCCAGGACATTCCTCGGTCGCATCACAGCAGGCACCCACATCTGGATCAGGACGGCCCCCAGAACACAAGATGGCCCATGGGGACAGCCCCACAACCCAGGCCTTCCCAGACCCCTAAAAGGCGTCCCACCCCCTGCACCTGCCCCAGGGCTAAAAATCCAGGAGGCTTGACTCCCGCATACCCTCCAGCCAGACATCACCTCAGCCCCCTCCTGGAGGGGACAGGAGCCCGGGAGGGTGAGTCAGACCCACCTGCCCTCGATGGCAGGCGGGGAAGATTCAGAAAGGCCTGAGATCCCCAGGACGCAGCACCACTGTCAATGGGGGCCCCAGACGCCTGGACCAGGGCCTGCGTGGGAAAGGCCGCTGGGCACACTCAGGGGCTTTTTGTGAAGGCCCCTCCTACTGTGTGACTACGGTGACTACCACAGTGATGAAACTAGCAGCAAAAACTGGCCGGACACCCAGGGACCATGCACACTTCTCAGCTTGGAGCTCTCCAGGACCAGAAGAGTCAGGTCTGAGGGTTTGTAGCCAGACCCTCGGCCTCTAGGGACACCCTGGCCATCACAGCGGATGGGCTGGTGCCCCACATGCCATCTGCTCCAAACAGGGGCTTCAGAGGGCTCTGAGGTGACTTCACTCATGACCACAGGTGCCCTGGCCCCTTCCCCGCCAGCTACACCGAACCCTGTCCCAACAGCTGCCCCAGTTCCAACAGCCAATTCCTGGGGCCCAGAATTGCTGTAGACACCAGCCTCGTTCCAGCACCTCCTGCCAATTGCCTGGATTCACATCCTGGCTGGAATCAAGAGGGCAGCATCCGCCAGGCTCCCAACAGGCAGGACTCCCGCACACCCTCCTCTGAGAGGCCGCTGTGTTCCGCAGGGCCAGGCCCTGGACAGTTCCCCTCACCTGCCACTAGAGAAACACCTGCCATTGTCGTCCCCACCTGGAAAAGACCACTCGTGGAGCCCCCAGCCCCAGGTACAGCTGTAGAGAGACTCCCCGAGGGATCTAAGAAGGAGCCATGCGCAGTTCTGCCGGGACCCTCGGCCAGGCCGACAGGAGTGGACACTGGAGCTGGGCCCACACTGGGCCACATAGGAGCTCACCAGTGAGGGCAGGAGAGCACATGCCGGGGAGCACCCAGCCTCCTGCTGACCAGAGGCCTGCCCCAGAGCCCAGGAGGCTGCAGAGGCCTCTCCAGGGGGACACTGTGCATGTCTGGTCCCTGAGCAGCCCCCCATGTCCCCAGTCCTGGGGGCCCCTGGCACAGCTGTCTGGACCCTCCCTGTTCCCTGGGAAGCTCCTCCTGACAGCCCCGCCTCCAGTTCCAGGTGTGGTTATTGTCAGGGGGTGTCAGACTGTGGTGGATACAGCTATGGTTACCACAGTGGTGCTGCCCATAGCAGCAACCAGGCCAAGTAGACAGGCCCCTGCTGTGCAGCCCCAGGCCTCCAGCTCACCTGCTTCTCCTGGGGCTCTCAAGGTCACTGTTGTCTGTACTCTGCCCTCTGTGGGGAGGGTTCTCTCAGTGGGAGGTCTGTTCTCAACATCCCAGGGCCTCATGTCTGCACGGAAGGCCAATGGATGGGCAACCTCACATGCCGCGGCTAAGATAGGGTGGGCAGCCTGGCGGGGGACAGTACATACTGCTGGGGTGTCTGTCACTGTGCCTAGTGGGGCACTGGCTCCCAAACAACGCAGTCCTCACCAAAATCCCCACAGCCTCCCCTGCTAGGGGCTGGCCTGATCTCCTGCAGTCCTAGGAGGCTGCTGACCTCCAGAATGTCTCCGTCCCCAGTTCCAGGGCGAGAGCAGATCCCAGGCCGGCTGCAGACTGGGAGGCCACCCCCTCCTTCCCAGGGTTCACTGGAGGTGACCAAGGTAGGAAATGGCCTTAACACAGGGATGACTGCGCCATCCCCCAACAGAGTCAGCCCCCTCCTGCTCTGTACCCCGCACCCCCCAGGCCAGTCCACGAAAACCAGGGCCCCACATCAGAGTCACTGCCTGGCCCGGCCCTGGGGCGGACCCCTCAGCCCCCACCCTGTCTAGAGGACTTGGGGGGACAGGACACAGGCCCTCTCCTTATGGTTCCCCCACCTGCCTCCGGCCGGGACCCTTGGGGTGTGGACAGAAAGGACACCTGCCTAATTGGCCCCCAGGAACACAGAACTTCTCTCCAGGGACCCCAGCCCGAGCACCCCCTTACCCAGGACCCAGCCCTGCCCCTCCTCCCCTCTGCTCTCCTCTCATCACCCCATGGGAATCCGGTATCCCCAGGAAGCCATCAGGAAGGGCTGAAGGAGGAAGCGGGGCCGTGCACCACCGGGCAGCAGGCTCCGTCTTCGTGAACCCAGGGAAGTGCCAGCCTCCTAGAGGGTATGGTCCACCCTGCCTGGGGCTCCCACCGTGGCAGGCTGCGGGGAAGGACCAGGGACGGTGTGGGGGAGGGCTCAGGGCCCTGCGGGTGCTCCTCCATCTTCGGTGAGCCTCCCCCTTCACCCACCGTCCCGCCCACCTCCTCTCCACCCTGGCTGCACGTCTTCCACACCATCCTGAGTCCTACCTACACCAGAGCCAGCAAAGCCAGTGCAGACAAAGGCTGGGGTGCAGGGGGGCTGCCAGGGCAGCTTCGGGGAGGGAAGGATGGAGGGAGGGGAGGTCAGTGAAGAGGCCCCCTTCCCCTGGGTCCAGGATCCTCCTCTGGGACCCCCGGCTCCCATCCCCTCCTGGCTCTGGGAGGAGAAGCAGGATGGGAGAATCTGTGCGGGACCCTCTCACAGTGGAATATCCCCACAGCGGCTCAGGCCAGACCCAAAAGCCCCTCAGTGAGCCCTCCACTGCAGTCCTGGGCCTGGGTAGCAGCCCCTCCCACAGAGGACAGACCCAGCACCCCGAAGAAGTCCTGCCAGGGGGAGCTCAGAGCCATGAAAGAGCAGGATATGGGGTCCCCGATACAGGCACAGACCTCAGCTCCATCCAGGCCCACCGGGACCCACCATGGGAGGAACACCTGTCTCCGGGTTGTGAGGTGGCTGGCCTCTGTCTCGGACCCCACTCCAGACACCAGACAGAGGGGCAGGCCCCCCAAAACCAGGGTTGAGGGATGATCCGTCAAGGCAGACAAGACCAAGGGGCACTGACCCCAGCAAGGGAAGGCTCCCAAACAGACGAGGAGGTTTCTGAAGCTGTCTGTATCACAGTGGGGTATAGCAGTGGCTGGTACCACAGTGACACTCGCCAGGCCAGAAACCCCGTCCCAAGTCAGCGGAAGCAGAGAGAGCAGGGAGGACACGTTTAGGATCTGAGGCCGCACCTGACACCCAGGGCAGCAGACGTCTCCCCTCCAGGGCACCCTCCACCGTCCTGCGTTTCTTCAAGAATAGGGGCGGCCTGAGGGGGTCCAGGGCCAGGCGATAGGTCCCCTCTACCCCAAGGAGGAGCCAGGCAGGACCCGAGCACCGTCCCCATTGAGGCTGACCTGCCCAGACGGGCCTGGGCCCACCCCACACACCGGGGCGGAATGTGTGCAGGCCCCAGTCTCTGTGGGTGTTCCGCTAGCTGGGGCCCCCAGTGCTCACCCCACACCTAAAGCGAGCCCCAGCCTCCAGAGCCCCCTAAGCATTCCCCGCCCAGCAGCCCAGCCCCTGCCCCCACCCAGGAGGCCCCAGAGCTCAGGGCGCCTGGTCGGATTCTGAACAGCCCCGAGTCACAGTGGGTATAACTGGAACGACCACCGTGAGAAAAACTGTGTCCAAAACTGACTCCTGGCAGCAGTCGGAGGCCCCGCCAGAGAGGGGAGCAGCCGCCCTGAACCCATGTCCTGCCGGTTCCCATGACCCCCAGCACCCAGAGCCCCACGGTGTCCCCGTTGGATAATGAGGACAAGGGCTGGGGGCTCCGGTGGTTTGCGGCAGGGACTTGATCACATCCTTCTGCTGTGGCCCCATTGCCTCTGGCTGGAGTTGACCCTTCTGACAAGTGTCCTCAGAAAGACAGGGATCACCGGCACCTCCCAATATCAACCCCAGGCAGCACAGACACAAACCCCACATCCAGAGCCAACTCCAGGAGCAGAGACACCCCAACACTCTGGGGGACCCCAACCGTGATAACTCCCCACTGGAATCCGCCCCAGAGTCTACCAGGACCAAAGGCCCTGCCCTGTCTCTGTCCCTCACTCAGGGCCTCCTGCAGGGCGAGCGCTTGGGAGCAGACTCGGTCTTAGGGGACACCACTGTGGGCCCCAACTTTGATGAGGCCACTGACCCTTCCTTCCTTTCCTGGGGCAGCACAGACTTTGGGGTCTGGGCAGGGAAGAACTACTGGCTGGTGGCCAATCACAGAGCCCCCAGGCCGAGGTGGCCCCAAGAAGGCCCTCAGGAGGTGGCCACTCCACTTCCTCCCAGCTGGACCCCAGGTCCTCCCCAAGATAGGGGTGCCATCCAAGGCAGGTCCTCCATGGAGCCCCCTTCAGACTCCTCCCGGGACCCCACTGGACCTCAGTCCCTGCTCTGGGAATGCAGCCACCACAAGCACACCAGGAAGCCCAGGCCCAGCCACCCTGCAGTGGGCAAGCCCACACTCTGGAGCAGAGCAGGGTGCGTCTGGGAGGGGCTAACCTCCCCACCCCCCACCCCCCATCTGCACACAGCCACCTACCACTGCCCAGACCCTCTGCAGGAGGGCCAAGCCACCATGGGGTATGGACTTAGGGTCTCACTCACGTGCCTCCCCTCCTGGGAGAAGGGGCCTCATGCCGAGATCCCTGCAGCACTAGACACAGCTGGAGGCAGTGGCCCCAGGGCCACCCTGACCTGGCATCTAAGGCTGCTCCAGCCCAGACAGCACTGCCGTTCCTGGGAAGCCTGGGCTCCACCAGACCACAGGTCCAGGGCACAGCCCACAGGAGCCACCCACACACAGCTCACAGGAAGAAGATAAGCTCCAGACCCCAGGGCGGGACCTGCCTTCCTGCCACCACTTACACACAGGCCAGGGAGCTGTTCCCACACAGATCAACCCCAAACCGGGACTGCCTGGCACTAGGGTCACTGCCATTTCCCTCTCCATTCCCTCCCAGTGCCTCTGTGCTCCCTCCTTCTGGGGAACACCCTGTGCAGCCCCTCCCTGCAGCCCACACGCTGGGGAGACCCCACCCTGCCTCGGGCCTTTTCTACCTGCTGCACTTGCCGCCCACCCAAACAACCCTGGGTACGTGACCCTGCAGTCCTCACCCTGATCTGCAACCAGACCCCTGTCCCTCCCTCTAAACACCCCTCCCAGGCCAACTCTGCACCTGCAGGCCCTCCGCTCTTCTGCCACAAGAGCCTCAGGTTTTCCTACCTGTGCCCACCCCCTAACCCCTCCTGCCCACAACTTGAGTTCTTCCTCTCCTGGAGCCCTTGAGCCATGGCACTGACCCTACACTCCCACCCACACACTGCCCATGCCATCACCTTCCTCCTGGACACTCTGACCACGCTCCCCTCCCTCTCAGACCCGGCCCTGGTATTTCCAGGACAAAGGCTCACCCAAGTCTTCCCCATGCAGGCCCTTGCCCTCACTGCCTGGTTACACGGGAGCCTCCTGTGCGCAGAAGCAGGGAGCTCAGCTCTTCCACAGGCAGAAGGCACTGAAAGAAATCGGCCTCCAGTGCCTTGACACACGTCCGCCTGTGTCTCTCACTGCCTGCACCTGCAGGGAGGCTCCGCACTCCCTCTAAAGATGAGGGATCCAGGCAGCAACATCACGGGAGAATGCAGGGCTCCCAGACAGCCCAGCCCTCTCGCAGGCCTCTCCTGGGAAGAGACCTGCAGCCACCACTGAACAGCCACGGAGGTCGCTGGATAGTAACCGAGTCAGTGACCGACCTGGAGGGCAGGGGAGCAGTGAACCGGAGCCCAGACCATAGGGACAGAGACCAGCCGCTAACATCCCGAGCCCCTCACTGGCGGCCCCAGAACACCCCGTGGAAACAGAACAGACCCACAGTCCCACCTGGAACAGGGCAGACACTGCTGAGCCCCCAGCACCAGCCCCAAGAAACACTAGGCAACAGCATCAGAGGGGGCTCCTGAGAAAGAGAGGAGGGGAGGTCTCCTTCACCATCAAATGCTTCCCTTGACCAAAAACAGGGTCCACGCAACTCCCCCAGGACAAAGGAGGAGCCCCCTGTACAGCACTGGGCTCAGAGTCCTCTCTGAGACAGGCTCAGTTTCAGACAACAACCCGCTGGAATGCACAGTCTCAGCAGGAGAGCCAGGCCAGAGCCAGCAAGAGGAGACTCGGTGACACCAGTCTCCTGTAGGGACAGGAGGATTTTGTGGGGGTTCGTGTCACTGTGAGCATATTGTGGTGGTGACTGCTATTCCCACAGTGACACAACCCCATTCCTAAAGCCCTACTGCAAACGCACCCACTCCTGGGGCTGAGGGGCTGGGGGAGCATCTGGGAAGTATGGCCTAGGGGTGTCCATCAATGCCCAAAATGCACCAGACTCTCCCCAAGACATCACCCCACCAGCCAGTGAGCAGAGTAAACAGAAAATGAGAAGCAGCTGGGAAGCTTGCACAGGCCCCAAGGAAAGAGCTTTGGCAGGTGTGCAAGAGGGGATGTGGGCAGAGCCTGAGCAGGGCCTTTTGCTGTTTCTGCTTTCCTGTGCAGAGAGTTCCATAAACTGGTATTCAGGATCAATGGCTGGGAGTGAGCCCAGGAGGACAGTGTGGGAAGAGCACAGGGAAGGAGGAGCAGCCGCTATCCTACACTGTCATCTTTTGAAAGTTTGCCCTGTGCCCACAATGCTGCATCATGGGATGCTTAACAGCTGATGTAGACACAGCTAAAGAGAGAATCAGTGAAATGCATTTGCAGCACAGATCTGAATAAATCCTCCAGAATGTGGAGCAGCACAGAAGCAAGCACACAGAAAGTGCCTGATGCCAAGGCAAAGTTCAGTGGGCACCTTCAGGCATTGCTGCTGGGCACAGACACTCTGAAAAGCACTGGCAGGAACTGCCTGTGACAAAGCAGAACCCTCAGGCAATGCCAGCCCTAGAGCCCTTCCTGAGAACCTCATGGGCAAAGATGTGCAGAACAGCTGTTTGTCATAGCCCCAAACTATGGGGCTGGACAAAGCAAACGTCCATCTGAAGGACAACAGACAAATAAACGATGGCAGGTTCATGAAATGCAAACTAGGACAGCCAGAGGACAACAGTAGAGAGCTACAGGCGGCTTTGCGGTTGAGTTCATGACAATGCTGAGTAATTGGAGTAACAGAGGAAAGCCCAAAAAATACTTTTAATGTGATTTCTTCTAAATAAAATTTACACCCGGCAAAATGAACTATCTTCTTAAGGGATAAACTTTCCCCTGGAAAAACTATAAGGAAAATCAAGAAAACGATGATCACATAAACACAGTGGTGGTTACTTCTACTGGGGAAGGAAGAGGGTATGAGCTGAGACACACAGAGTCGGCAAGTCTCCTAACAAGAACAGAACAAATACATTACAGTACCTTGAAAACAGCAGTTAAACTTCTAAATCGCAAGAAGAGGAAAATGCACACACCTGTGTTTAGAAAATTCTCAGTCCAGCACTGTTCATAATAGCAAAGACATTAACCCAGGTTGGATAAATAAGCGATGACACAGGCAATTGCACAATGATACAGACATACATTCAGTATATGAGACATCGATGATGTATCCCCAAAGAAATGACTTTAAAGAGAAAAGGCCTGATGTGTGGTGGCAATCACCTCCCTGGGCATCCCCGGACAGGCTGCAGGCTCACTGTGTGGCAGGGCAGGCAGGCACCTGCTGGCAGCTCCTGGGGCCTGATGTGGAGCAGGCACAGAGCTGTATATCCCCAAGGAAGGTACAGTCAGTGCATTCCAGAGAGAAGCAACTCAGCCACACTCCCTGGCCAGAACCCAAGATGCACACCCATGCACAGGGAGGCAGAGCCCAGCACCTCCGCAGCCACCACCACCTGCGCACGGGCCACCACCTTGCAGGCACAGAGTGGGTGCTGAGAGGAGGGGCAGGGACACCAGGCAGGGTGAGCACCCAGAGAAAACTGCAGAAGCCTCACACATCCACCTCAGCCTCCCCTGACCTGGACCTCACCTGGCCTGGGCCTCACCTGACCTGGACCTCACCTGGCCTGGGCTTCACCTGGCCTGGGCTTCACCTGACCTGGACCTCACCTGGCCTCGGGCCTCACCTGGCCTGGGCTTCACCTGGCCTGGGCTTCACCTGACCTGGACCTCACCTGGCCTGGGCCTCACCTGACCTGGACCTCACCTGGCCTGGGCTTCACCTGGCCTGGGCTTCACCTGGCCTGGGCTTCACCTGACCTGGACCTCACCTGGCCTGGGCTTCACCTGACCTGGACCTCACCTGGCCTCGGGCCTCACCTGCACCTGCTCCAGGTCTTGCTGGAGCCTGAGTAGCACTGAGGCTGTAGGGACTCATCCAGGGTTGGGGAATGACTCTGCAACTCTCCCACATCTGACCTTTCTGGGTGGAGGCACCTGGTGGCCCAGGGAATATAAAAAGCCCCAGAATGATGCCTGTGTGATTTGGGGGCAATTTATGAACCCGAAAGGACATGGCCATGGGGTGGGTAGGGACAGTAGGGACAGATGTCAGCCTGAGGTGAAGCCTCAGGACACAGGTGGGCATGGACAGTGTCCACCTAAGCGAGGGACAGACCCGAGTGTCCCTGCAGTAGACCTGAGAGCGCTGGGCCCACAGCCTCCCCTCGGGGCCCTGCTGCCTCCTCAGGTCAGCCCTGGACATCCCGGGTTTCCCCAGGCCTGGCGGTAGGTTTGAAGTGAGGTCTGTGTCACTGTGGTATTACTATGATAGTAGTGGTTATTACTACCACAGTGTCACAGAGTCCATCAAAAACTCATGCCTGGGAGCCTCCCACCACAGCCCTCCCTGCGGGGGACCGCTGCATGCCGTGTTAGGATTTTGATCGAGGACACGGCGCCATGGGTATGGTGGCTACCACAGCAGTGCAGCCCATGACCCAAACACACGGGGCAGCAGAAACAATGGACAGGCCCACAAGTGACCATGATGGGCTCCAGCCCACCAGCCCCAGAGACCATGAAACAGATGGCCAAGGTCACCCTACAGGTCATCCAGATCTGGCTCCAAGGGGTCTGCATCGCTGCTGCCCTCCCAACGCCAAACCAGATGGAGACAGGGCCGGCCCCATAGCACCATCTGCTGCCGTCCACCCAGCAGTCCCGGAAGCCCCTCCCTGAACGCTGGGCCACGTGTGTGAACCCTGCGAGCCCCCCATGTCAGAGTAGGGGCAGCAGGAGGGCGGGGCTGGCCCTGTGCACTGTCACTGCCCCTGTGGTCCCTGGCCTGCCTGGCCCTGACACCTGAGCCTCTCCTGGGTCATTTCCAAGACATTCCCAGGGACAGCCGGAGCTGGGAGTCGCTCATCCTGCCTGGCTGTCCTGAGTCCTGCTCATTTCCAGACCTCACCAGGGAAGCCAACAGAGGACTCACCTCACACAGTCAGAGACAACGAACCTTCCAGAAATCCCTGTTTCTCTCCCCAGTGAGAGAAACCCTCTTCCAGGGTTTCTCTTCTCTCCCACCCTCTTCCAGGACAGTCCTCAGCAGCATCACAGCGGGAACGCACATCTGGATCAGGACGGCCCCCAGAACACGCGATGGCCCATGGGGACAGCCCAGCCCTTCCCAGACCCCTAAAAGGTATCCCCACCTTGCACCTGCCCCAGGGCTCAAACTCCAGGAGGCCTGACTCCTGCACACCCTCCTGCCAGATATCACCTCAGCCCCCTCCTGGAGGGGACAGGAGCCCGGGAGGGTGAGTCAGACCCACCTGCCCTCAATGGCAGGCGGGGAAGATTCAGAAAGGCCTGAGATCCCCAGGACGCAGCACCACTGTCAATGGGGGCCCCAGACGCCTGGACCAGGGCCTGTGTGGGAAAGGCCTCTGGCCACACTCAGGGGCTTTTTGTGAAGGGCCCTCCTGCTGTGTGACTACGGTGGTAACTCCCACAGTGATGAAACCAGCAGCAAAAACTGACTGGACTCGCAGGGTTTATGCACACTTCTCGGCTCGGAGCTCTCCAGGAGCACAAGAGCCAGGCCCGAGGGTTTCTGCCCAGACCCTCGGCCTCTAGGGACACCCGGGCCATCTTAGCCGATGGGCTGGTGCCCTGCACACCGTGTGCTGCCAAACAGGGGCTTCAGAGGGCTCTGAGGTGACTTCACTCATGACCACAGGTGCCCTGGTCCCTTCACTGCCAGCTGCACCAGACCCTGTTCCGAGAGATGCCCCAGTTCCAAAAGCCAATTCCTGGGGCCGGGAATTACTGTAGACACCAGCCTCATTCCAGTACCTCCTGCCAATTGCCTGGATTCCCATCCTGGCTGGAATCAAGAGGGCAGCATCCGCCAGGCTCCCAACAGGCAGGACTCCCACACACCCTCCTCTGAGAGGCCGCTGTGTTCCGCAGGGCCAGGCCGCAGACAGTTCCCCTCACCTGCCCATGTAGAAACACCTGCCATTGTCGTCCCCACCTGGCAAAGACCACTTGTGGAGCCCCCAGCCCCAGGTACAGCTGTAGAGAGAGTCCTCGAGGCCCCTAAGAAGGAGCCATGCCCAGTTCTGCCGGGACCCTCGGCCAGGCCGACAGGAGTGGACGCTGGAGCTGGGCCCACACTGGGCCACATAGGAGCTCACCAGTGAGGGCAGGAGAGCACATGCCGGGGAGCACCCAGCCTCCTGCTGACCAGAGACCCGTCCCAGAGCCCAGGAGGCTGCAGAGGCCTCTCCAGGGGGACACAGTGCATGTCTGGTCCCTGAGCAGCCCCCAGGCTCTCTAGCACTGGGGGCCCCTGGCACAGCTGTCTGGACCCTCCCTGTTCCCTGGGAAGCTCCTCCTGACAGCCCCGCCTCCAGTTCCAGGTGTGGTTATTGTCAGGGGGTGCCAGGCCGTGGTAGAGATGGCTACAATTACCACAGTGGTGCCGCCCATAGCAGCAACCAGGCCAAGTAGACAGACCCCTGCCACGCAGCCCCAGGCCTCCAGCTCACCTGCTTCTCCTGGGGCTCTCAAGGCTGCTGTCTGCCCTCTGGCCCTCTGTGGGGAGGGTTCCCTCAGTGGGAGGTCTGTGCTCCAGGGCAGGGATGACTGAGATAGAAATCAAAGGCTGGCAGGGAAAGGCAGCTTCCCGCCCTGAGAGGTGCAGGCAGCACCACAGAGCCATGGAGTCACAGAGCCACGGAGCCCCCAGTGTGGGCGTGTGAGGGTGCTGGGCTCCCGGCAGGCCCAGCCCTGATGGGGAAGCCTGCCCCGTCCCACAGCCCAGGTCCCCAGGGGCAGCAGGCACAGAAGCTGCCAAGCTGTGCTCTACGATCCTCATCCCTCCAGCAGCATCCACTCCACAGTGGGGAAACTGAGCCTTGGAGAACCACCCAGCCCCCTGGAAACAAGGCGGGGAGCCCAGACAGTGGGCCCAGAGCACTGTGTGTATCCTGGCACTAGGTGCAGGGACCACCCGGAGATCCCCATCACTGAGTGGCCAGCCTGCAGAAGGACCCAACCCCAACCAGGCCGCTTGATTAAGCTCCATCCCCCTGTCCTGGGAACCTCTTCCCAGCGCCACCAACAGCTCGGCTTCCCAGGCCCTCATCCCTCCAAGGAAGGCCAAAGGCTGGGCCTGCCAGGGGCACAGTACCCTCTCTTGCCCTGGCTAAGACAGGGTGGGCAGACGGCTGCAGATAGGACATATTGCTGGGGCATCTTGCTCTGTGACTACTGGGTACTGGCTCTCAACGCAGACCCTACCAAAATCCCCACTGCCTCCCCTGCTAGGGGCTGGCCTGGTCTCCTCCTGCTGTCCTAGGAGGCTGCTGACCTCCAGGATGGCTTCTGTCCCCAGTTCTAGGGCCAGAGCAGATCCCAGGCAGGCTGTAGGCTGGGAGGCCACCCCTGTCCTTGCCGAGGTTCAGTGCAGGCACCCAGGACAGGAAATGGCCTGAACACAGGGATGACTGTGCCATGCCCTACCTAAGTCCGCCCCTTTCTACTCTGCAACCCCCACTCCCCAGGTCAGCCCATGACGACCAACAACCCAACACCAGAGTCACTGCCTGGCCCTGCCCTGGGGAGGACCCCTCAGCCCCCACCCTGTCTAGAGGAGTTGGGGGGACAGGACACAGGCCCTCTCCTTATGGTTCCCCCACCTGGCTCCTGCCGGGACCCTTGGGGTGTGGACAGAAAGGACGCCTGCCTAATTGTCCCCCAGGAACCCAGAACTTCTCTCCAGGGACCCCAGCCCGAGCACCCCCTTACCCAGGACCCAGCCCTGCCCCTCCTCCCCTCTGCTCTCCTCTCATCACTCCATGGGAATCCAGAATCCCCAGGAAGCCATCAGGAAGGGCTGAAGGAGGAAGCGGGGCCACTGCACCACCGGGCAGGAGGCTCCGTCTTCGTGAACCCAGGGAAGTGCCAGCCTCCTAGAGGGTATGGTCCACCCTGCCTGGGGCTCCCACCGTGGCAGGCTGCGGGGAAGGACCAGGGACGGTGTGGGGGAGGGCTCAGGGCCCTGCAGGTGCTCCATCTTGGATGAGCCCATCCCTCTCATCCACCGACCCGCCCACCTCCTCTCCACCCTGGCCACACGTCGTCCACACCATCCTGAGTCCCACCTACACCAGAGCCGGCAGAGCCAGTGCAGACAGAGGCTGGGGTGCAGGGGGGCCGCCAGGGCAGCTTTGGGGAGGGAGGAATGGAGGAAGGGGAGGTCAGTGAAGAGGCCCCCCTCCCCTGGGTCTAGGATCCACCTTTGGGACCCCCGGATCCCATCCCCTCCAGGCTCTGGGAGGAGAAGCAGGATGGGAGAATCTGTGCGGGACCCTCTCACAGTGGAATACCTCCACAGCGGCTCAGGCCAGATACAAAAGCCCCTCAGTGAGCCCTCCACTGCAGTGCTGGGCCTGGGGGCAGCCCCTCCCACAGAGGACAGACCCAGCACCCCGAAGAAGTCCTGCCAGGGGGAGCTCAGAGCCATGAAGGAGCAAGATATGGGGACCCCAATACTGGCACAGACCTCAGCTCCATCCAGGCCCACCAGGACCCACCATGGGTGGAACACCTGTCTCCGGCCCCTGCTGGCTGTGAGGCAGCTGGCCTCTGTCTCGGACCCCCATTCCAGACACCAGACAGAGGGACAGGCCCCCCAGAACCAGTGTTGAGGGACACCCCTGTCCAGGGCAGCCAAGTCCAAGAGGCGCGCTGAGCCCAGCAATGGAAGGCCCCCAAACAAACCAGGAGGTTTCTGAAGCTGTCTGTGTCACAGTCGGGTATAGCAGCGGCTACCACAATGACACTGGGCAGGACAGAAACCCCATCCCAAGTCAGCCGAAGGCAGAGAGAGCAGGCAGGACACATTTAGGATCTGAGGCCACACCTGACACTCAAGCCAACAGATGTCTCCCCTCCAGGGCGCCCTGCCCTGTTCAGTGTTCCTGAGAAAACAGGGGCAGCCTGAGGGGATCCAGGGCCAGGAGATGGGTCCCCTCTACCCCGAGGAGGAGCCAGGCGGGAATCCCAGCCCCCTCCCCATTGAGGCCATCCTGCCCAGAGGGGCCCGGACCCACCCCACACACCCAGGCAGAATGTGTGCAGGCTTCAGGCTCTGTGGGTGCCGCTAGCTGGGGCTGCCAGTCCTCACCCCACACCTAAGGTGAGCCACAGCCGCCAGAGCCTCCACAGGAGACCCCACCCAGCAGCCCAGCCCCTACCCAGGAGGCCCCAGAGCTCAGGGCGCCTGGGTGGATTCTGAACAGCCCCGAGTCACGGTGGGTATAGTGGGAGCTACTACCACTGTGAGAAAAGCTATGTCCAAAACTGTCTCCCGGCCACTGCTGGAGGCCCAGCCAGAGAAGGGACCAGCCGCCCGAACATACGACCTTCCCAGCCCTCATGACCCCCAGCACTTGGAGCTCCACAGTGTCCCCATTGGATGGTGAGGATGGGGGCCGGGGCCATCTGCACCTCCCAACATCACCCCCAGGCAGCACAGGCACAAACCCCAAATCCAGAGCCGACACCAGGAACACAGACACCCCAATACCCTGGGGGACCCTGGCCCTGGTGACTTCCCACTGGGATCCACCCCCGTGTCCACCTGGATCAAAGACCCCACCGCTGTCTCTGTCCCTCACTCAGGGCCTGCTGAGGGGCGGGTGCTTTGGAGCAGACTCAGGTTTAGGGGCCACCATTGTGGGGCCCAACCTCGACCAGGACACAGATTTTTCTTTCCTGCCCTGGGGCAACACAGACTTTGGGGTCTGTGCAGGGAGGACCTTCTGGAAAGTCACCAAGCACAGAGCCCTGACTGAGGTGGTCTCAGGAAGACCCCCAGGAGGGGGCTTGTGCCCCTTCCTCTCATGTGGACCCCATGCCCCCCAAGATAGGGGCATCATGCAGGGCAGGTCCTCCATGCAGCCACCACTAGGCAACTCCCTGGCGCCGGTCCCCACTGCGCCTCCATCCCGGCTCTGGGGATGCAGCCACCATGGCCACACCAGGCAGCCCGGGTCCAGCAACCCTGCAGTGCCCAAGCCCTTGGCAGGATTCCCAGAGGCTGGAGCCCACCCCTCCTCATCCCCCCACACCTGCACACACACACCTACCCCCTGCCCAGTCCCCCTCCAGGAGGGTTGGAGCCGCCCATAGGGTGGGGGCTCCAGGTCTCACTCACTCGCTTCCCTTCCTGGGCAAAGGAGCCTCGTGCCCCGGTCCCCCCTGACGGCGCTGGGCACAGGTGTGGGTACTGGGCCCCAGGGCTCCTCCAGCCCCAGCTGCCCTGCTCTCCCTGGGAGGCCTGGGCACCACCAGACCACCAGTCCAGGGCACAGCCCCAGGGAGCCGCCCACTGCCAGCTCACAGGAAGAAGATAAGCTTCAGACCCTCAGGGCCGGGAGCTGCCTTCCTGCCACCCCTTCCTGCCCCAGACCTCCATGCCCTCCCCCAACCACTTACACACAAGCCAGGGAGCTGTTTCCACACAGTTCAACCCCAAACCAGGACGGCCTGGCACTCGGGTCACTGCCATTTCTGTCTGCATTCGCTCCCAGCGCCCCTGTGTTCCCTCCCTCCTCCCTCCTTCCTTTCTTCCTGCATTGGGTTCATGCCGCAGAGTGCCAGGTGCAGGTCAGCCCTGAGCTTGGGGTCACCTCCTCACTGAAGGCAGCCTCAGGGTGCCCAGGGGCAGGCAGGGTGGGGGTGAGGCTTCCAGCTCCAACCGCTCCACTAGCCGAGACTAAGGAAGTGAGAGGCAGCCAGAAATCCAGACCATTCCATAGCAAATGGATTTCATTAAAGTTACCAGACTTCAGTGTAAGTAACATGAGCCCCATGCACAACAATCCCTTATGAAGGGGAAGTCAGTGTCGCCTCGGATTTCTTGAAAAACACAAAAACTTATCAATGCCTGTAAAAGTCTGTTGGAAAGAAAATATGATTCAAGAATGTTATGCCCAACAAAGCTGGCATATTTTCTACCCGGACACACTCAGGGAATGTGGTCGCTTGAGTGCTTCTCTCACTGCGTAAATCCTACGTGGTGTTTAAGCATATTCATAAATGTGTATGTCTATTTTTATGTGTAAGATGGTTCATTTTTATTTTATTTATTCAATATGTACAATAAAGAATATTGACAAATAGGCTGGACATGGTGGCTCCCACCTGTAATCCCAGCCCTTTGGGAGGCCGAGGCGGGCAGATCACCTGAGGTCTGGAGTTCGAGACCAGCCTGGCCAACATGATGAAAACCCATCTCTACTAAAAATACAAAGATTAGCCAGGCATGGTGGTGCATGCCTGTAATCCCAGCCACTCAGGAGGCTGAGACAGGAGAAATGCGTGAACCCGGAAGGCGGAGGTTGCAGTGAGCCGAGATCACACCACTGCACTCCAGCCTGGCGACAGAGCAAGATTCCATCTCAAAAAAAAAAGACAAAGAAATTTGTTTTTTTGAATAAAGACAAATTTCATCACACGAAGATAAAGATGCAAAGCTCCAGACAGGAAGGCACGGACAGCACAGTGAAGCCTGGAGCGGGCGCTGGGGGGCCAGGGGCATGGCGGGGGTGCCAGCGTCTCTCAGTGCCTACCATGGCCACTCCAGCCTGTGTTCTCACGAGGATGGCTGTGCAATGCTAGGAGCGTGTTCGAAGCTCTAGGGCAACCACTGGAAGTGAGGCTGAGGAGCAGAGCCCAGAGGCCCGTGGAGCTGATGAAAAGAAAGCTGGAGAAAGTGTTTGCTGCCTCCCAACATGGTAAGAAAAGATAGAAAGAGAGAGCACACGGCAAAGGGAGCTTGCTGAGGGACTCTTTACAATGGCTTGCACAGAGCTCAGGGGGTCTGGGAGGCTAGGGCCCTGCGCAGGGCAGTCACCCCAGCCTGCTGACCAAGGTTTGCTGCAGGCAGCTCTGGGGGTGGTTGAGGCGCGGTCCCTGGAGCCACCCCTCAAGGGAACGAGGCAGCAGAGTGGGCCAAGGCCCAGGTCGGCTGCAAGGCTGCCCAGGACTTGGGGTCCTTACATCAGCAGCCACTGATGCAGCTGGCCCAGAGAGAGGCGCCGAGCAGGTTGCCTCCAGGGGACAAACCAGGTCGGAGAGGGTGAGGCAGTGGATGGAGCCACAACAACCCCGGGCACGGGTGACACGCACGTTCATGCACATCTGACCCTTCCTCCCTCACCAAACAGGTCCCCCTGCCTTCCCCATGGTTGCGAAAAAGCAAAATGTAGACGTTTTTTCTTTTTTAATTCATGTTTTAATTGACAAATGAAGCCGTATATATTTATTGTGTACAACATGATGCTTTAAAATATGTATACATCGTGGAACAGCAACGTCGAGCTAATTTAACACGCATTACTTCACATACTTGTCATCTTTTGTGGCGAGAATGCTTAAAATCCACTCTCTTAGTATTTTTTAAGAATGCAATACATTGTTGTCAACTGTGGTCACCGTCATGCATAGCCAAGCTCCCGACCTCACCCTCCTGCCAGCTCAGGCTGTGCATCCTTTCACCAGCATCCCCCACCCCGGCCCCTGGCCCTGGTAACTACCACTCTATACTCTACGTATGAGTTCAGCTTTTTAAGATTCCACAGATGAATGAGATCATACAGTATTTGCTTTCTATGCCTGGCTTATTTTAGTTAACACACTGTCCTCCAGATCCATCCGTTGTTGCAAATGACAGGGTTTCATTCTTTTTAAAGTCTAAAGAGTATTCCATTGTGTCAATGGACCTCATTTGCTTTATCCATGCATCAACTATGGACATTTAGGTTGATTCCATTTCTTAGCTGTTGTGGATGGTGCTGCAGTAAACATGGGGCTGCAGATGTCTCTTCAACATACTGACATCATGTCCTTTGGATAAATACCCAGTAGTGGGATCGCTGGATCACAATGTACAGTTTTTTTTTTAATGGAAACTTTCATTTTTTGGTGAAATTAGGAAAACAGATAAAACCCACAGAATCCAAAATATATGTGAAGATGCCAAAAACAGTTGACATTGGGCAGAGGTCACATGGAAGGAAGTGAATACATGACGGGGTGTGAGGGCCCAGAGGCAGCTGAAATACGCTTTCTAAACACAAGGACCTCTTCTGAGAGGGCAGAAGTTTTATCCTGCACATGCAATGACCAGCACAGCTAAAATACACTTTCTAAACATGAGGACCTCTTCTGAGAGGGCAGCTTTATCCTGCAAATGCAATGACCAGCACAGGACCCAGAATAAAGAGAGTTGCCAGCGGACGCCTGGTGTCCATGTGTCCAGGTGAGTTCGAGATGCGGACGGCGCTGGCCAGCCAGTCACACCCTAAGTCAATCTGCTGCATGCATTTGTCCTTGCCACAGCAGAAAACGAGAAAGCCTTTGGGCTGCAAAGCTTCACAGGCTCCTCTTCTCCCGACTCCATGGAAACAGCTACAAAGAGCAGGCCCAGTAGAGCTTAATTCATGAAAATGAGTAATAAACTTGAACTGGAACAGTATCGACTTTTTAGAAACGGCAGCAAAGTGTATAAAAAATATTCACCAGAACAATATTTCCAAACGATGAGATGAGAATTTCAGCCAAGTAATCCTCCATGGATAGAAAATAATGAAGGGATTGGATTTATGAAGGAAAATCATGGAGCTCAAATACAAGAGAAGAGAATCAAAAATGAACAGGAGGAGATAAAATATGGTTTGGCCAAAGTTACAAAATAAATTTTTTAAAAACCCTTCATCATGGCAAGTAGAAAGAGCGAGAGGAAAAACAGATCCCGTGGAAGACACAAATAGGACATGGGGAGAAAAATGAATGAGATGAAACAGAGCAGAAATAAAATTTTACGGAACTAAAGACAAGTGATCTGAACCTGCCTGGGGCCTGGGGGACCTCGCCACCCTGAAGGGAAAGAACATGCCTGGCTGGCTTTGCCACCTGCTCATTGCAGAGCCCCACAGCTTGCAACAAACATAGGCGGTAGCCAGGGAGTGGTTACAGCAGGCCTTGAGCAAGACCCAGTGTTGTGCTGACTTCAGGTCTGACCCAGCACTGTCATAGTGGTGGTGTCCATAGTGGTAGTGGGGGTGCTTGTGTCACTCCACCCCCATCTCCAGGAGGCTCAGAACAGACAGAGAGAGACTCCATTTGTTTGGGAGAAAGTAAGGGATGAGAACAAGAGTCTCTGCCTGGTAATCCAGAGAATTATTCTAGATCTTGGCCAAGATTATCAAAGCAGTACCTCTATGAGTCTTTTGGGCTTGGAGTCCCCCTAAAGCAGATATAGCTAAGATCACAACACCCAAGTCCTTTTGAATATGTGGGAAGACTTCCCAAGGACAGGAGCAAACAAACAAGCCCAGACTGCAAAAAAACAAGCCCAGACTGCAATAAACACCTCACTCTTCAATGCCCAGGCACTGAAGAACATCTCCTAGCAGCAACACCATCCAGGAAAACATGGCCTCAACCAGTGAACTAAATAAGGCACCAGGGACCAGTCTCGGAGAAATAGAGGTATGTTATCTTTCAGAGAATTCAAAGTAGCTTTGTTGAGGAAACTCAAAGAAATTCAAGATAACACAGTGAAGGAATTCAGAATCCTATCCGATAAATTTAACAGAGATTGAAGCAATTAAAAAGAATTAAGCAGAAATTATGGAGCTGAAAAATGCAATTGGCATACTGAAAAATGCATCAGAGTATTTTCATAGCCTCATATATCAAGTAGAAGAAAGAATTAGTGAGCTTGAAAACAGGCTATTTGGAAAAGCACGATAAAAGGAGACAAAAGAGAAAAGAATAAATAACAATGAAGCATATCTACAGGATCTAGAAAATAGCCTCAAAAGGCCAAATCTAAGAATTATTAGCCTTAAAGAGGAGGTAGAGAAAGAGGGATGGAGAGTTTATTCAAAGGGATAATAACAGAAAACTTCCCAAACCTAGAGAAAGATATCAATATCCAAATGCAAGAAGGATGTAGTACACCAAGGAGATTTAATGCAAAGAAGACTACCTCAAGGCATTCAATACTCAAACTCCCATATGACAAGGACTTTAAAAAGATCCTAAAAGCAGCAAAAGAAAAGAAATGAATAAAATACTATGGAGCTCCAATATGTCTGGCAGCAGACTTTTCAGTGAAGACTTTATATGCCAGGAGAGAGTGTCATAATGGATTTAAAGTGCTGAAGGAAAAAACTTTTACCCTCGAACAGTATAGCTGGTGAAATTATCCTTCAAACATGAAGGAGAAATAATTTGTTTCCAGACAAATGTTGAGGGATTTCATGAACACCAGACCTGTCTTTTAAGAAATGCTAAAGGGAGTACTTCAATCAGAAAGAAACACGTTAGTGAACAATAAGAAATCATCTGAAGGCACAAAACTCACCGGTAATAGTAAGTACACAGAAAAACACAGAATATTATAACACTGTAACTGTGGTGTGTAAACTCCTTTTGTTTGTTTGTTTGTTTGTTTGTTTGTTTGTTTTTGTTTTTAGACGGAGTTTTGCTCCAGCCCAGGCTGGAGTGCAATGGCACAATCTCAGCTCACTGCAACTTCCACCTCCTGGGTTCAAGCAATTCTCCTGCCTCAGCCTCCCAAGTAGCTGGGATTACAGGCATGTGCTACCATGTCCAGCTAATTTTGTATTTTAGTAGAGACGGTGTTTCACCATGTTGGTCAGGCTAGCCTTATCTTGAGTAGAAAAACTAAATGATGAAGCAATGAAAAATAATAACTACAACTTTTCAAGACATAGTACAATAAGATATAAATCATAACAAAAAGTTAAAAGGTGGAGGGATGAAGTTAAGGCATAGAGTCTTTATTAGTTTTCTTTTTACTTGTCTGTTTATGCAAACAGTGTTAAGTTGTCATCAGTTTAAAATAATGGGTCATAAGATACTATTTGCAAGCCTCATGGTAACGTCAAACCAAAAGCAATACAACAGATACACAAAAAACAAAAAGCAAGAAGCTAAATTACGTCATCAGAGAAAATCACCTTCACTAAAAGGAAGACGGAGAAAAGAATGAAGAGAGAGAAGACCAAAAGCAAATAGCAATATGGCAGGAGTAAGTCCTTACTTATCAATAATACCATTGAATGTAAATGGACTAAACTCTCCAATCAAAAGACATAGAGTGGCTGAATCAATTAAAGAAAAAACAAGACCCATTGATCTGTTGTCCACAAGAAACACACTTTATCTATAAAGACACACATAGACTGAAAACAAAGGGATGGAAAAAGATACTCCACGCCAATGGAAACCAAAGAAAGAGCAGGAGTAGCTACACTTATATCAGGCAAAATAGATTTCAAGACAAAAACTATAAGAAGAGACAAGGTCACTAATGATAAACAGGTCAATTCAGCAAGAGGATATAACAATTGTAAATATATATGCACCCAATGCTGGAGCACCCAGATATATAAAGCAAGTATTTACTAGAGCTAAAGAGAGAAATAGACTCCAATGCAATAATAGCTGGAGATTTCAACATCCCACTTTCAACATTGAACAGATCCTCCAGATAGAAAATCAACAAAGAAATATTGGACTTAATCTGCACTATCGACCAAATGGATCTAACAGATATTTACAGAACATTTCATCCAACAGCTGCAGAACACACATTCTTTTCCTCAGCACATAGATCATTCTCAAGGATAGACCATATGTTGGGTCACAAAACAAGTTTTAAAATATTCAAATACATTGAAATAATATCAAGCATCTTCTGTGACCACAATGGACTAAAACTAGAAATCAATAACAAGAGGAATTTTGGAAACTATATAAATATATGGAAATTAATGAATGCTGAGTGGGTCAATGAAGCAATTAAGAAGGAAACTGAAATTTTTCTTGGAACGAATGATCATGGAAACAGAAAATACCAAAACCTATGGGATACAGCAAAAGCAGTACTAAGAGGGAAGTTTACAGCTACAAATGCTTACATTAAAAAAGAAGAAAAACTTCAATAAAAAAACCTAACAATGCATCTTAAAGAACTAGAAAAGCAAGAGGAAATCAAATCCAAAATTAGTAGAAGAAAACAGTAAAGGTCAGAGCAGAAATAAGTAAAATTGAAATGAAGAAAACAATACAAAAGATCAATAAAACAACAGGTTGTTTTCTTGAAAAGTTAAACAAAATTGACAAACCTTTAGCCAGACTAAGAAAAAAAGACAGAAGATCCAAATAAATAAAATCAGAGATGAAAAAGGTGACATTACAACTTACACCACAGAAATTCAAAGGATCATTAGTGGCTACTATAAGCAACTATATGCCAATAAATTGGAAAATCTAGAAGAAATGCAGAAATTCCTAGACACATACAACCTCCCAAGATTAAACCAAGAAGAAATTCAAAACCTGAACAGACTGATAACAAGTAATGAGATCAAAGCCGTAATAAAAAGCCTCCCAGTAAAGAGAAGCCCAGGACCCGACGGCTTCACTGCTGAATTCTACCAAACATTTAAAGTAGAACTAATACCAATCCTACTCAAACTATTCCAAAAAATAGAGGTGGAAGGAATACTTCAAAACTCATTATACGAGGCCAGTATTAACCTGACACCAAAACTAGACAAAGACACATGAAAAAAAGAAAACTACAGGCCAATATGTCTGATGAATATTGACACAAAAATCCTCAACAAAATACTAGCAAACCAAATTCAACTACACATTAGAAAGTTCACTCATCATGACCAAGTGGAATTTATCTAACTTGGGATGCAAAGATGGTTCAACATATGCAAATCAATCAATGTGATACATCATATCAACAGAATGAACAACAAAAACCATTTGATCATTTAATTGATACTGAAAAAGCATTTGATAAAATTCAACATTCCTTCATAATAAAAATTCTCTTCTATACTAGGTACAAAAGAAACTTACCTCAACATAATAAAGCCATATATGACAGTCCCACAGTATGATACTAAATGAGGAAAAACTGAGAGCCTTTCCTCTACGATCTGGAACATGACAAAGATGCCCACTTTCATCACTGTTATTCAACATAGTACTGGAAGTCCTAGCTGGAGCGATCAGACAAGAGAAAGATATAAAAGGCATCCAAATTGGAAAGGAATAAGTCAAATTATCCTCATTTGCATATGGTATGATCTTCTATTTAGAGCTAACTAAAGACTCCACCAAAAAAAGTTATTAGAACTGACGAACAAATTCAGTAAAGCTGCAGGATACAAAATCAACATACAAAAATCAGTAGCATTTCTATATGCCAACAATGACCAATGTGAAAAAGAAATTAAAAAGTAACCCTATTTACAATAACCACAAATAAACACCTAGGAATTAACCAAAGAGGTAAAAGATTTCTGTAATGAAAACTATAAAACACTGATGAAAGAAATTGAAGAGTACACCAAAAAATGGAAAGCAATTGCATGTTCATGGATTAGAAGAATCAGTGTTGTTATAATGTCCATACTATCCAAAGCAATCTACAGATTCAATGCAATCCTTATCAAAATACCAATGACATCATTCACAGAAATAGAAAAAAAAAATCCTAAAATTTACGTGGAACCACAAAGACCCAGAATAGCCAAAGCTCTCCTAAGCAAAAAGAACGAAACTGTAGGAATGACATTGCCTGTCTTCAAATTCTACTACAGAGCTATAGATAGTAACCAAAACAGCGTGGTACTAGCATAAAAACAGACACAGAGACAAACAGAACAAAATTTAAAAACCCAGAAATAAATCCACACACCTACAGCAAATTCATTTTTGACAAAGTTGCCAAGAACATACTCTGGGGAATAGATAATGATATCTCTTCAATAAATAATGTGGGGAAAACTGGATATCCATATACATAACAGTGAAACTAGACCCCTCTCTCTCTCACTATATACAAAAATCAAATCAAAATTGTTTAAGGACTTAAATCTAAGACCTCATACTATGAAACCACTGCAAGACAACCTTGGCGGAAACTCTCCAAGACATCAGTCCAGGCAAAGATTTCTTGAGTAATATCCCACAAGCACAGACAACCAAAGCAAAAATGGACAAATGGGATCACATCAAGTTAAAAAGCTTCTGCACAGTAAGGGAAACAACCAACAAAATGAAGAGACAACCCACAGAATGGGAGAAAATATTTGAAAAATACCCATCTGGCAAGGGATTAAAAACCAGAATATATGCAGAATATATAAGGAGCTCAAACAGTGCTATAGAAAAAAAAATCTAATAATCTGATTTAAAAATGGGAAAAATGTTAGAATAGACATTTCTTAAAATAAGACATACAGATGGCAAACCGACATGGAACGGTGCTCAACATCATGGATTATCACAGAAACACAATCAATCAAAACTAAAACTAAAATGTGCTATCATCTCACCCCAGTTAAAATGGCTGATATCCAGAAGACAGGCAATAACAAATGCTGGCAAGGATGTGGGGAAAAGGGAGCCCCCATACACTGTTGCTGGGATTGTAAATTAGTACAACCACTGTGGAGAGCAGCATGAAAGTTCCTCAAAAAACTGAAAGAAAGCTACCATAGGATCCAGCAATCCCACTGCTGTGTATATACTACAAAAGAAAGGAAGTCAGTATATGAAGAGGTATCTGCACTCCCATGTTTGTTGCAGCCCTGTTCACAACAGCCAAGATTTGGAAGCAACCTAAGTGTCCATCAGCAGTTGAATGTATAAAGAAAATGTGGTGCATATACACAATGGAGTATTATTCAATAATAAAAAGGAATGAGATTGAGTCATTTGCAACAACATGGATGGAACTGGAGATCATTATGTGAAGTGAAATAAGCCAGGCACAGAAAGACAAACATTACAATGTTCTTACTTATTAATGAGATCTAAAAATCAAAACAATTGCACCCATGTTCATAAAGAGTAAAAGGATGGTTACCAGATGCTGAGAACGGTGGTGGGGGGATAGGGAAAGGTGGCAGTGGTTAACGGGTACAAAAAAATAGAAAGAATGAATAAGACTTACTACTTGATAGCACAGCAAGGTGGCTATAGTCAGTAATTTAGTTGTATATTTTTAATAATGAAAGGTGTATAATTGGATTGTTTCTAACACAAAGGATAATGCTTAAGAGGATGGATACCCCATTTTCCATGATGTGATTATTTCACATTGCACGCCTAGATCAAAACATCCAATGTACCCCATAAATATATACATCTTCTATGTACCCATAAAAATTCTGTAAAATAAAATATATAAAAAGAGGTGACAGATATGGAAGACAGGCAAAGAAGAGACGACATCCACATAATCCGAGTACCTAAGAAAGAATGGAGTCCAGTGCATCTCAGGAGCCACCATTCTAAGCCAATTTTCTCTGGTTCTCTCAGTCACCCTACCAATACGTGGGCAATCTTGTTTTATTTCAGGATAGAGTTTTTGAAATTATAGATTTAAGTATGCTTTCTGTTCTATTACTTTTGGTAATTAATTTTAGAAAGAACTAATTTGGGCACAAATTTGAAAAAATTCTAAATCCAAAAAAAAAAAGAAAAAAACACACACACAATCATCTATAAGGGGGATGATGACCAGTCCTAGATTTCTCACCAGCCACATTCAAGATCAGTAAATGGTAGGACAAAACCTGTAGGGTCCTTAAGGGGGAAAGAAGTAGTGGATAGTCCAGAGTCTATATACAGCCAACTGTTCTTGAAGAAAAAAGGCTGCTGAAAAGGAGTTCCAAACATTCTATAATCCATAATCTCATGATGAAACTACTAGAGGAAGACCACCAGCCATCAAAAGGTGCTTGGAGAACCCAGGGCCAAGAACCAAAAGTAAATATTAAGTGTCCTTAACTGCGAGACTAAGATAGAAATGACTGTGGGGGACCATGTGGCCTCAACAGAGGTGAAATGGTGTCTGCCTGACAAAGTGGACATTTTACAATGATCAAAACACAGAATATGAGATAGAGAGCACTTCTGAATTACTGCCTCACTCCAAATAACTCTCAGCCAAAGGACTTCAGTAAAACCAAATTGGGCATATTAGACAGTACAAACAAATTCTAAGAAAATAATATTACTGATTACAATCACATGATGCTAGAGATGGAGGGGAAAAGGAAGAGGAAACCAGGTAATTTCATACTCGTATATAGTAAAGAACTAAAGTACATTGTCCAAAGAAGAACAAAGAATATTTTGGAAAGTTATAAAGGTAGCCACTACACATAGAAGATAGCAAAGAACAAGAAAACTTAAGATGGAAAACTTTTTGGAAGCATAAAAATAGAAAATATAAACTACTAAGATAAGATTGAAGCCAAACAGATCTATGAAAACAACAAACATCAATGGCCTTAACTTGCCTATTAAAAGGAAGAGACTTTCAAATTGGACCACAAGATAAAACCCAACTCTATATAGCATATGAGTATTACACACAAAATGGGAAAAGCTGAAAAAACTTGGGCAAAATTCACCCCAAGCAAATTCCACTGTTTCCTTTGGGACAAAATGCCAAGCTCCATGCCAGGGAAGATGATTCTCCTCAGACCTTCTCCTCACTCTCCCAGTCCTCTTAGGGAAGGAATTGGGTGTTAGAGGAGGGAGACTCTGTCGATTATCAGCTGAAGCAGTGGTGTGCTCCTGCGTTGCTTCTGACCTGGGAAATGAAGCAGCAAGACTCTTTCTGCTGTGTCTTTGCCCAGAAGGGCCATCCCCCCAGAGCAGAGTACCCAGGCCGGCAGGAGCAGTGGTGGAAGCGTGGAAACCACGTCTCCTACAGCAGAGACCATCAGAAGCGGAGCCTCGGGTATAAGGGAAACAACGCGTTCTCCCTAACCTGGGAGTGACAGACAGCGTCATTCCTCACAGTGATACCCTGTGTTCTAGCCATCTGGCCCATGACAGAGCCAGCCCAGAGCCAGCCCAGAGCCAGCCCCTCACCAACCTGGAGCCTGGCCAGCTCGCCAAGCTGCACCATAGGCCTGGAAGGCGTGGAGACCTGCGGCAGTGCCCTGTCCTCCCGTGAGGCCTGCCATCCCTGCCAGGGGTCGCCTCTGGCTTCTCCTTCTCCAGGACCGCACGGTCCAGAGGCTCAGTGCCTGGAGTAGGTGTTGCCCCCCTGCTTCTAGGCCCAGACCCTCCCTTGTTCCTGACCCCGGGCCTTTCCCTCTGGCTTGGACATCCAGGGCCCTGTCTCAGCTGGGGAGCTGCTCCTGCTCAAGGACTGTCTTCCGCGGGATCGAAAGGCCGCGTCCTGAACAATGCGTGGGCCACGTGAGCGGAGCAGGCTCTAAAGGCCGCGTCCTAAACAGTGCGTGGGCCACGTGAGCGGAGCAGGCTCTAAAGGCCGCGTCCTAAACAGTGCGTGGGCCACGTGAGCGGAGCAGGCTCTAAAGGCCGCGTCCTAAACAGTGCGTGGGCCACGTGAGCGGAGCAGGCTCTAAAGGCCGCGTCCTAAACAGTGCGTGGGCCACGTGAGCGGAGCAGGCTCTAAAGGCCGCGTCCTAAACAGCGCGTGGGCCACGTGAGCGGAGCAGGCTCTAAAGGCCGCGTCCTAAACAGTGCGTGGGCCACGGGAGCGGAGCAGACTCTAAAGGCCGCGTCCTAAACAGTGTGTGGGCCACGTGAGCGGAGCGCCCTCTCCACTGCCCTCGGGGCCGCAGCTCCCAGCTCAGCTCCCAGCCCTGCTCAGGGCAGCCAGGCCAGGAGGTACCATCCAGGCTAAGTGACCCTCAGGGGGGACAGGTGCCCCAGGAGATGCCAGCTGTTGGGAGAGGCTGGGGGACCAACTCGACCTGGCCTGTGGGCCCTGCCCTGGCCACCCATTGTAGGATCCAGCCGCCACGCCTGTGACACTCGTGTGCTTTCCCTGGTGTGTGCTTGTGGCAGGTGGGGGCAGAGGGTCCTCAGGCCAGAGAGCCACTCCCCCAGCGCCAGACCACCCTCTTCCTCACTCCCCCACCTCACCCCCTCACAGGTGCCTCCCAGGCCATCAGGGCCCAACCACCCCTAAACAAATGGGTTCTCGGCCCCTCGTGGCTGGAGGTGGGTTCTCTCACCATTCCCAGCCTAAGACTCCATCCCCATGCTGGCAGCTGTTCAACCATGTCTAGAGAGATCCACTGTCCCAGACAGCACCTCAGGGTCCCCCGTCCTGCCTGGAACCCTGTAGGAAACTCCACAAACCGCCGCCATTCTGTCCACACCCCTACAGGAGCCCCAACCCTCTCCCCACATCCAGGCTTCCCTCCCAGACCCCTCATCCCTGCCCGCACGGTGCCTGAGGGGGCCTTCTTGGGCAGCGCCTAAGCAAGCCCCCAGCACCCTTCGGCCCCTTCAAGGCACACAGGCCCCCTTTCCACCCAGCCTCAGGAAACCACCTGTGTCCTCCAACGACAGGTCCCAGCCTCCCAGCCTTTGCCTTGCCTGTTCCTCTCCCTGGAACTCTGCCCCGACACAGACCCTCCCCAGCAAGCCCGCAGGGCACCTCCCCTGCCCCCAGACACCCTGTGCCCATCAGTTCATCCCCAGCAGAGGCCCTCACCAGGCACACCCCCATGCTCACACCTGGCCGCAGGCCTCAGCCTCCCTGAGGGCCCCACCCAGCCCGCGTCTGGCCAGTGGTGCGTGCAAAGCCCCTCACCCAGACTCGGCGGAAGGCAGCCAGTGCAGGCCTGGGGAGGGGCTCTCCTTAGACCACCTTGCACCTTCCCTGGCACCCACCATGGGAAGAGCTGAGACTCACTGAGGACCAGCTGAGGCTCAGAGAAGGGACCCAGCACTGGTGGACACGCAGGGAGCCCACGCCAGGGCGCCGTGGTGAGTGAGGCCCAGTGCCACCCACTGAGGCCTCCCGTTCAGTGGGACGACGGTGAACAGGTGGAACCAACCAGGCAACCCCCGCCGGGCCCCACAGACGGGATCAGAGCAGGAAAGGCTTCCTGCCCCTGCAGGCCAGCGAGGAGCCCTGGCGGGGGCCGTGGCCCTCCAGGCGAGGAGGCTCCCCTGGCCACCGCCACCCGGGCCTCTCTGCTGCTGGGAAAACAAGTCAGAAAGCAAGTGGATGAGAGGTGGCGTGACAGACCCAGCTTCAGATCTGCTCTAATTTACAAAAGAAAAGGAAAAACACACTTGGCAGCCTTCAGCACTCTAATGATTCTTAACAGCAGCAAATTATTGGCACAAGACTCCAGAGTGACTGGCAGGGTTGAGGGCTGGGGTCTCCCACGTGTTTTGGGG
>hsa_circ_0000390	chr12	32760890	32764217	+
AAACAGAAAATCTGTGGGAGCTTAACTTTGCAGCATCACATGCTAGAACCTGTTCAGCGGATTCCCCGGTATGAGATGCTCCTTAAGGACTATCTAAGGAAATTGCCTCCTGATTCCCTGGACTGGAATGATGCTAAAAGTAAATGCTTTTTTTTTGTTTTCTCCCTATTTTGGAATAATCAAGTGGCCAAGCAGCCTTATGGTTTCAAAGAGAAATACATCTCACAGCTACTTTAGTCAAATGTTGCTGTTAGAAGATAATTTCATTGGAAATTGTTATCATCACTTCAGTTAGGCAAGTCACTTTTGAGCCAAAATGACAAGTTTAGAGCAATGCAAATCACATTAATTTTGCTGGTTCCATGTTAGTCACTGGCTCTGAAATATAAAATTATAGTCTTAAAGACATCTAGAATAGCAATACACAATTTCCTTGTCAGAGGAAGAATATAGCCATTCAGAATTACAAGTGCTCCTGTTTAATTAGATAGGTTGGTGCATACCAAGAAAGCTAAGGTGACATTCACTATGTAAAAATAACCTAAGCAGAGTTGGCTGCACCTGCCCTAACGTGCTACCATAACAGGAAATGGTGCTTTTTATTGTCCAATAACATTTTCTTCAAGAAAAATGTATTTCAATTATGTTAGATGTCTTATTTTTTCATCAGATTATAATGAAAGGGGTTTTTTTAAAGGCTTATGAGTTTCAATAATACTTTACCTTTTTCTGCACTTTTACAAATCAACTGTAAAGGCATGAATGAAAATTTAAGAAATAACAGTGGCTTGATATTCAACAAGCAGTGGTTGTACTTGTGTACAACCTTAAAACATTGCTACTTTCCCTTGTAATTTCTTGTTTTCTGTCATAAGTGAACCTGGATGAGAGACGAAGTACGTAAAACATTTTTTGTCTTGGATCCTTAACCTTTTCTTTTTAAATTATTATTGTTGTTATTATTACTATTATTATTTTGACACAGAGTCACACCCTGTTGCCCAGGCTGGAGTGCAGTGGCGCGATCTTAGCTCACTGCAACCTCCACCTCCCGAGTTCAAGCCATTCAGCTAATTTTTGTGATTTTAGTAGAGACGGGTTTTCACCATGTTGGCCAGGCTGGTCTTAAACTCCTGACCTCAGATGATCCACCCACCTCAGCTTCCCAAAGTGCTGGGATTACAGGTGTGAGCCACTGCTTCTGGCCCTGATCCTTAGCCTTTTCTAGAACACAAGCTGTCTCAGATGTGTTTCTCCCATCATTTGAGTGACTCTGACCACAGAAACTTCTCTTCTCCATTGGCCCCTTCCATAGTGTAGGATGAACTCGGCTTGCCATCTCCTCAAACCAACTACTTCCTATGAATTCTTCCCTGTCTCCATTTTCCATCCATCTCACCTGACTGCTTGATTTGAGTGGCAGATCTAGTGGTGGGGGTGGAGGTGGAAACACTACTGCTTTTCCTCAAATTCATCTCTAGAGCAGTGGCTTTATCCCATCTTATTTTGTCTTCCTCTATCCTGGATCCTGTATCAAGTGCACAGCATCGCCCACATCAGAATAGTTCTTTAAAATGTAAATTAAAATTCAGTTTATTCTACACTCAGACTTTGGTATCCCCTTAGATGCCCATGTCAAAAATGAGAAAGTTGGTGACATGGTATGGCATTTTATTGCTTTTTGTTTGTTTTCCATTGCTACTTTCACTCAAATTCCAAGGAAATCACAGAAGAAGGGCTTTTTGGTGACCTAAAAGTAGAAATGAAAGCAACAAAATGCATTCTGTCCAGCAGTACACTGAAGACAAAAAATGTAGTTGAAAAGTCTCAGGGTTGTTGTGGTAACAGAATTAAGCAGGCCGGTATTCACAAAACAGAAAAGAAAGGAAGAAAATGGGACATGATTTAGGATTGAGAGGTTTTTCCTAGGGTTAGTCCAGCAAGAGGTCTCGGCATCCACAGCACTTCACCAGCAGCCTCTGGAGCTCCTACGATGTCCACACCAAAGAGTTCCCATTCCCACCTGCCCCAGGAACAAAACCCTCCAACACTGGCCTCAGAAGATTCCCTTTCACCCGACCCAGGCTAGAACTGTGAATGTATTTTCCCAAAGAAAGTAGGTTATGCTTAGTGGTTAATTTGCTCATACAACTAGTAAAATACTTACTACTCATGAAATATTTTAGAACTTTTGAGTCAGAAACCTGGGTTTAAATCTGGCCCTTCAATAGCATAGCTGTGTGACCTCAGCCAAGTTGTATTACTTCCCCATTTCATTCATCTGCCAAATGGAGCTAAAATACTTAATGGTTTAAGGCTGTGTAAGAATTGATATTGTAATAAAGTACCTGGTATGGATTTAGTATACACTGTAAGTTTCAAAGTCTGAGTATAGAAGAAACTGAATTTTTGTTTACATTTTGGAGAACTATTCTGATTTGGGCAATTCTGTGCACTCAATACAGGATCCAGGAGAGAGGGAGACAAAATAAGTTGGGCTGGGGCCACAGCTCAAGAGATGAACTAAGGAAAAGCAGTGATGTTTCTATCTCTGCTTATTAATTTTGATGGTTCATTGGGGATTAATTAAACCTGTGAGCCTAAATCATCATGTATGACTTTTTATAAGGAAATACGAAGTTTCAAGTAATCTGCTTACAAATGAACTTTAGAAAGTATATACCGTTTATAAATGGAAAATGCCACTATTTTTGTTGTATCTTTGGTCTCAGACTTCTTAATTTAGTAAGTTACTCAGCTATATAGAAGCACAGGAAGGACAAAGCATATTTATTTACTTTTCTTTTTTTCCCATTTAGAATCACTTGAAATTATATCTACAGCAGCAAGCCATTCTAATAGTGCAATAAGGAAAATGGTAAGTGGTTTTCGGAGGAGACAGGAACCTCTGATTAGACAATTATCAATAATACTGCCTCAATACTATGTAGATTTGGACCAAAGTGAATTGAAATAGATGAGCCAAAAAGAATGTTTATGAAATGTTTAATGTTATCTGGAATAATTCTCTGAACTTGCTAATAAGTGATGGAATTTATATTAAAATGTATGCTTACTCCTAATCCCTTCTAAATTTAGATTTTAGTTAAGGTCATAGTATTATTAAAGCTACTAGGTTGAAACCTGCCTGTATGTGATCTTGCTGTTTTAATTTCCTAGGAGAACCTAAAGAAACTCTTAGAGATTTATGAAATGTTGGGAGAAGAAGAAGACATTGTAAACCCTTCAAATGAACTAATAAAAGAAGGACAGATCCTCAAACTAGCTGCTCGGAACACTTCAGCACAAGAACGCTACCTTTTCTTA
>hsa_circ_0000766	chr17	40764092	40812334	+
GGAGAAAAGATCCATGAGGACATTTTTGACATCATAGACCGGGAGGCAGATGGTAGTGACAGTCTAGAGGTAAGTGTCCCAGGAATGCTGGTAGGAGCCGACATGGGCAAGGCTTGGCAGCACCCTCTAGAAGCGACCTGTTAGGAACAAGACCCACTCATGTACCCTTTGCACTGGACAGAAGCTATCAGGCCTTGCCAGAAACAAGGCAGTTGCCTAAGCTGTATAAGTGAGGGGACTGGATGGGAAGCAAGGGCTCGGGAAAATGGGAGTCCTAAAAAACTATGAGATGGGTCTAGTTTGACATCCTGCCACTAGATACCTGTACACTGACTGCCCCTTCCCCATGCAGGGCTTTGTGCTGTGTCACTCCATTGCTGGGGGGACAGGCTCTGGACTGGGTTCCTACCTCTTAGAACGGCTGAATGACAGGTAAGTTTGTGTTTGGGGATTAGGAAAGGTCTCCAACTTGGCTTCCTAAATGACTAGGGGACCCAGCAGATATAACTCCATATTTGCTGGAACAGGAAAGAGTTCTTATATTCCCTCCTATAGAGAGGAAAATGAAGTTACAATGACTGAGAACCCCATCACACTCCCAGTAGTGGGAACTGGAGCCTAGAACCTGAGCCCTGGATGAAAGTCGAGGGAGTGTGGCCAGGTCTCAATTTGGAAGCCCAGAGTCTAAGATGTCTCTGCCCTTCCCCCTGTAGGGCTACAGACTTCCAAAAGTCAAGGCTCCCTTCTCTACTGATTTGACCCCACCCCAGTTTCGCCATCAAGATTTATCTGCTTCTGGACAGTTGTTAGGGAGCGCCATGTTCACCAGGCCTTCGGTCTGTTGCCCTGATCCTTTCCCCAACCCCCACCAGGTATCCTAAGAAGCTGGTGCAGACATACTCAGTGTTTCCCAACCAGGACGAGATGAGCGATGTGGTGGTCCAGCCTTACAATTCACTCCTCACACTCAAGAGGCTGACGCAGAATGCAGACTGTGTGGTGAGTCCTGGATTCTACCTCTCCCAACTCTCAACACCCCATACCCACTCGAGTCTATTAAATCATTTTCATGTATTTAAAAAAAATCCATTTTAGCCAGGTGCAGTGGCTCATGACTGTAATCCCATCACTTTGGGAGGCCAAGGTCGTTGGATCGTTTGAGTTTAGGAGTTCGAGACCAGCCTGGGCAACATGGCGAAACCCCATCTCTACTAAAAATACAAAAATTAGTCGGGAGTGGTGATATGTGCAGAAGGATCACTTGTGCCTCAGAGGCAGGGGCTGCAGTGAGCTGAGATCATGTCACTGACTGCACTCCAGCCGGGGTGACAAAGTGAAACCCTGTCTCAAAAAACAAGAACAAAAAAAAAAACTGTTTAAATAATTAAGATGAAAAGAAAAATTTAAAAATCCATTTTGAGCCCTCCTTTGCCCTAGGTCAGTGCAAATCTCTTTCCAGTGAGTCTTTCTGGCCATGAAGCTCAAAGGAAATTAAGCTTCAGAGCCTAGGGTCAGGCAGAGCTCCTGTTTTTCTTATCCCCATTGATCTGTGATCCTCTTCTGTCCCCCCAGGTGGTGCTGGACAACACAGCCCTGAACCGGATTGCCACAGACCGCCTGCACATCCAGAACCCATCCTTCTCCCAGATCAACCAGCTGGTGGGCCCCCACTCCTGGACTCCTTTGGACTTGAAGCCCTCCTTGTTGGAGGGTCATTTGGGGAAGGGAGGTCCCACCCAGGCTGAGGCCCATAACATGGCACGCCTGTCCCCAGGTGTCTACCATCATGTCAGCCAGCACCACCACCCTGCGCTACCCTGGCTACATGAACAATGACCTCATCGGCCTCATCGCCTCGCTCATTCCCACCCCACGGCTCCACTTCCTCATGACCGGCTACACCCCTCTCACTACGGACCAGTCAGTAAGAGCAGCCTTCAGTGTCCCAGGCCAGGCCGGCCCTGGGCCCAACAGGCCCTGTCCTAGCCTTTCTCTCTTCCCCACTGCCCCAGGAGCTACCCTTTGTGGACCCCAAGGCGCGGCGCTCAGGGACTGGCACAGAGTGGGCGACTTTCTTGCTGACTTGCTCTCCACCCTCCCTCTGCCTTTGGCTTCTGCCAAAGAGAAGCCAAAGGGGGACTGTGCCCTGAGCGCTGGCCGGGTCCCTGTCTCACTGTCCTATCAGGTGGCCAGCGTGAGGAAGACCACGGTCCTGGATGTCATGAGGCGGCTGCTGCAGCCCAAGAACGTGATGGTGTCCACAGGCCGAGACCGCCAGACCAACCACTGCTACATCGCCATCCTCAACATCATCCAGGGAGAGGTGGACCCCACCCAGGTAGGGGAGGCCCCTTCATCCCACACCCTGGACCTGCAGGGGTAGAGGAGAGGCCACCTCCACTGCTCCTATGCCCACCCCAGGTCCACAAGAGCTTGCAGAGGATCCGGGAACGCAAGTTGGCCAACTTCATCCCGTGGGGCCCCGCCAGCATCCAGGTGGCCCTGTCGAGGAAGTCTCCCTACCTGCCCTCGGCCCACCGGGTCAGCGGGCTCATGATGGCCAACCACACCAGCATCTCCTCGGTGAGTCTCAAAGTTTGCACCTTTTTTCCCTGAATCAGTTTCCTGACTATACCTCACCTCTCTGCATCTGCTGGCCCTGCTTCTAGCTTTTTTGCTGTGGGCATAGCCCAGCCTTGGTTCCCCAGCTTTCTGGGCCACGTTATTCTTTGAAGTTCTTTGTAACCCCTGTTTTCTGCACACCCCAAGCTCTTCGAGAGAACCTGTCGCCAGTATGACAAGCTGCGTAAGCGGGAGGCCTTCCTGGAGCAGTTCCGCAAGGAGGACATGTTCAAGGACAACTTTGATGAGATGGACACATCCAGGGAGATTGTGCAGCAGCTCATCGATGAGTACCATGCGGCCACACGGCCAGACTACATCTCCTGGGGCACCCAGGAGCAGTGAGTCCCCCAGGACAGGGACCCTCATCTGCCTTACTGGTTGGCCCAAGCCCTGCCTGACTGACCACCCCCTCAGAGCACAGATCAGGGACCTCACGCATCTCTTTCTCATATACATGGACTCTCTGTTGGCCTGCAAACACATTTACTTCTCCTCTTATGAGACTATTTATCTTTAATAAAGCACTGGATATAAATCAAGTCACTGCTCCCTTTAAAGCCTTTGGGTTCTGGAGATGCGGTGGGGATGCCTGTTCTTTCTCCATCATTCTGACAGGGTCCTCACCCACTTCCAGCATCTTCAATTCTGAACCAACAGCTTCCCCTAGGTTTTTCCTCTGCCTAGTTTTGGAGAACGCTGGTGGGGTTTGACCCACCTGAAATTCCTTTCCAGGGTAAAAAGGCCCAGAGATATTACTTTGTTCTCTGTCTGACCCTTTCTGGGTCCCCGTTCCCTCCCACCCTCACTGTATCAGGTGAATATTCCACCAGCCTCATGTTTCCACATCAGAGTGTCTGATTAATCACAACCTGAGGCCCAAGGCCACCACCACTGCCACTAGGCCATGAACAAGCAATGGAGTCCAACCCAATACCTTTAAGCTTCTAGCAAGCAGTCCAGGAGAGCCGCTCGTTTCAGGCAGTTGGAGTCTAGCAGCATCAAGTCAGCGACCAAATCTAAAACCTAGACTGTAAGCAGGATCATAAGTGGTTCCATAGCTAAGGCACCGTAATTCTCTTCTCTAGTGGTTGCCAGTAATTTAAATGGCCAGTGCCTTCTACTTCTGGTGGAAGATTGCAGGGAGGTAGTAAATACATAGGGGCCTAAGTCTTCAGGATTGTTTTTTTTTTTTTTTGAGATAGGGTCTTGCTCTGTCGCTTTGTCACCCAGGCTGGAATGCAGTGGCATAATCACGGTTCACTGCAGCCTCGACCTCCCTGGCTCAGGCGATCCTCCTGTCTCAGCCTCTTAAGTAGCTGGGATCACAGGCACACACCACCTAAATCTTCAGGATAAAAAGGGCAAAGCAGGTTCTCCTTAGAGCATGGTGGGTTGTCAGGGCCCCATTAGGCTCTTATACACACCATAAAGTTATATAGTAGTGACAGCTAACACGCACACATACGCTGTGAGAAGTACATTATTTTGTTGAATCCTCACAACAACCCTATGAAGTGGTAGATACTAATTTTTTTTTTTTTGAAATGGAGTCTGGCTCTATTCCCCAGGCTGGAGTGCAGTGGCATGATCTCGGCTCACTGCAAGCTCCACCTCCCGGGTTCCAGCAGTTCTCCTGTCTCAGCCTCCCAAGCAGCTGGGACTACAGGTGCCCGCCACTGCGCCTGGCTAATTTTTTTGTATTTTTAGTAGAGACGGGGTTTCACCGTGTTAGCCAGGATGGTCTCGATCTCCTGACCTCATGATCCACCTGCCTCGGCCTCCCAAAGTGCTGGGATTACAGGTGTGAGCCACCGCACCCGGCTGGTAGATACTAATTTTTAAAATACAATAACAAGGCCGGGTGCGGCGGTTCACGCCTGTAATCCCAGCACTTTGGGAGGCCAAGGCAGGCGGATCACCTGAGGTTAGGAGACCAGCCTGGCCAATATGGTGAAACCCCATCTCTACTAAAAATACAAAAAGTTAGCTGGGCATGGTGGTGCATGCCTGTAATCCCAGCTACTCAGGAGGCTGAGGCAGGAGAATCGCTTGAACCTGGGAGGCGAAGGTTGCAGTGAGCCGAGATTGCGCCACTGCACTCCAGCCTGGGTGGCAGAGCAAGACTCCGTCTCAAAAAAAGAAATAAAAGTAAAACAATAAGGCCGGGTGTGGTGGCTCACGCCTGTAATCCCAGCACTTTGGGAGGCTGAGATGGGCGTATCACAAGGTCAGGAGATCGAGACCATCCTGGCTAACATGGTGAAACCCTTTCTCTACTAAAAATACAAAAAAAAAAACAAATGAGCCAGACATGGTGGCAGGCGCCTGTAGTCCTAGCTACTCGGGAGGCTGAGGCAGGAGAATGGCGTGAACCCAGAAGGCGGAGCTTGCAGTGAGCCAAGATCGCGCCACTGCACTCCAACCTGGGCAACAGAGTGAGACTTTTGTCTCAAAAAAATAATAAAAATAACAATAAAAGTACAAATAAAAACCAATACAGTATAACAATGATTTACAAGCATTTACCTTGTATTAGGTACTACAAGTAATCTAGAGATGATTTAAAGTACTGTACAGGAGGATGTGCATAGGTTATGTGTAAATTCTACACCATCTTATATATTTTCTTCTTTCTGTTTTTTTTTTTTTTTTGAGACAGTCTCACTCTGTTGCCCAGTGCAGTGCAGTGGTACCATCTCGGCTCGCTGCAACCTCTTCCTCCCAGGTTCAAGCAATTCTTGTGCCTCAGCCTCCCTAGCAGCTGGGATACACACATGCGCCGCCATGCCCAGCTAATTTTTGTATTTTTTGTAGATATGGGGTTTCTCTATGTTGGCCAGGCTGGTCTCGAACTCTTGACTTCAAGTGATCTGCCCACCTTGGCCTCCCAAAGTGCTGGGATAACAAGCATGAGCCATGGCCATATTTTATTTTTTCTAAACCATTTTATTTAATTAAGGATCTGCAGATTTTGGCATCCTTGGGTGTCCTGGAACCAATACCCTGTGGGTACCAAGAGACAACTGTACTTGCTCACTATTGGCCTAGGAATGTACTTTTCCTTCTATGAACCTGTTTATCTTTCATGGTTATCCCCCCTTTGCCAGGTAAGTATGAACCTGTTTATCTTTCATAAAGCTCTACATGTGAACAGAGAACAATATACAGGCCAGGCCCCTATGAACAGAGGGGACCCTTTCAGGACTGATGGGCAGAGAACAGGCCATCAGAAGCTAGGCCCTAGGCTACTGAGGGGTAGCAGAGAGGCCACGAGCCTGTTATCATCACAGCCAAGACAACCAGCCTGTCACTATCAGTTGCCAGTGTCTTCAGGGGGCTGACTCAGGGAGAGCCAGCCTGGTTGGTGTGAACCAGCTGCCTGTTCTCCCAAAAGGAAGGAAGATGACTTCAGTGAAAACCAGTGTGCACCTGGTCCCTTCTCAGCTCCTCCTCCTACTTCTGTACCACTAGGTTCCTTGCCTCAGTCCTCCTTTCCTTCCCCTGCCCTTGAAGACCAACCTTGCATTAGTTGCTCCAGGCATCTGCACGAGTGCTGGTGCTGAGTAGGGGATCACAAGCTGGCACAAGTAGCGAGGCTGCTGTATGTGAGTGGCCAGCTGGCCCACCTCCAGGCCATAAGCAACCCCCAGGCCCTCTTTTGGAGGATCCAGTTAAGTAGCACGTAAAGCCCTGAGCAGGAGAAAACACCAGGTAGTCCAGAATAAAAGTTATGTCTGGTTAGTACTACAGCCACCAACCCAGAGGGGTGAATACATGCCCTGGGGGGAAAAATGGAGCTGCAAAGACACCTCCTTTTCCTGATGGCTAAGTATCAGGCATTCTAAGCACAGACAAAGCCTTCGGTGCTAACTTCAGAACCAGATCCCTCCCCCAAGGCTATTTCCAGATCACCCATCACCCCAAACCAGGGCAGCCCCTCCCTGTTCTTGGCCAGCCTGCAAACCCCAAAGTGTGTCAACTAGAGGGCAGCTCAGAGGCCAGGTGGAAAGGGAGGGAGGCCTCTGGGAATCAGGACAGCAGGTGGTGCTGGTAGTGAAAAGTCCCTGTGGTTTGAGAGACTGTAAGCCACAGAAGAGACTGTCCCCGCTGAGAGACAAGGACTGCTGCAGAAACAGAAAGCCTGGAGGCTGGCCAGTGCTCAAGCCTGGAATAGGAACTTCTCTGCAACTAAATAAAAGAAAATTAGCTGTTTAAAGCTAATGTTCCTAGACTTCAGTGTGATGTGACCCCAGGGACCCTCAAACATGCATGACACGGACATCTATATCAGGAAGCTCATAGGCAAAAATAGAGCTGTGTAAACGAATCTGAAACTTAGAAGCTGTAACTTTGGAAAGTGAGACGTGAAGAGGTGGCGAGCACACACGGTGGGTGGGGAGCACGTGGCGAGCAGAGACACTGGACAAAGAGTTGGTGGGTCAGTCCATTAAGCCTTATCCTGGTCTCTACCAGTTGCAAACATTCTAGATCTCCCTAGTAAATGGGCTCCTCAGTGGAGAGTCCATTGAAATCCAACATGTAACCCACCCCCAAGTAATGCCCACCTCCAGCACTTGCTCCCTTTCCATTCCTTCTCAGGTATCTCAAGCAGGGAAGGGGCTGCCCTAGGAAAGTAACAGAAATATTTGAAATTGACATTCTGAACTACTAATACATCACTTATAAGATTTACTTAAATTTGGCCAGGTGCGGTGGCTCACATCTGTAATCCCAGCACTTTGAGAGGCTGAGGCGGGTGAATCACTTGAGGTCAGGAGTTCGAGACCAGCCTGACCAACATGGTGAAACCCTGTCTCTATGAACAATACAAAAATTAGCCAGGTGTGCTGGCAGGCCTGTAATCCCAGCTACTCAGGAGGCTGAGGCAGGAGGATTGCTTGAACCCAGGAGGCAGAGGTTGCAGTGAGCTGAGATTGTGTCACTGCACTCCAGCCTGGGTGACAGAGCGAGACTCCACCTCAAAAAAAAAAAAAAAAAAGTTTTAAAATTAGCCAGGCATGGTGGTGCATACCTGTGGTCCCTGCTACTCCACAAGCTGAGGTGGGAGGATCGCTTGACCCGGGAGGTCAAGGACAGTGAGCTGTGATCACGCTACTGTTCTCCGGCCTGGGCAAGAGAGTGAGACCCCGGCCACTCCAAAAAAAAAAAAGAAACATTCCATGATGGGGACAAAAAATTAAATAAAATAAGAACAACCCCCCCGCCCCCAGAAATCTTCACATTCCCTTAGTCCTAGGAAAACCAGGACAGTTGGTCACCCTAAATGAAAAACCACCACGGAGAATGATTAGAAAATCGCAAAGCAGTACATATAAATAATCAGGGCTGAATTAAGGCCTGGTAGATATTTGTTCATGAATTAAGCAAGGATTTATTAAAAACGGAGATTGAGTTGCTCAGCACTAAGCTTCACAATGGACCCTACCTAAAGGGGTTCCCACTTTTACTAGAGGGGTGATATAGCATTGTTACCATTTGGATAGTGTTTTACCCTGCATGATGCACCTGCACATGCATTCATTATCTGGGTTTTCTGAGGGAGGTTTTTTTCGTCATTTATCATCATAGGGAAATCGGTTTAGGGAGGGTAAGTAATTTGTCCAACATCACACAGCTGGTACATAAAAGACACACTAGACCTCATGTCCTCTGGCACCAAATCAATACACTCTTTCCTCCACACCCACTAAGAAGTGCTCAGAGGTGATGCAACCTGAATTGCAGTTGTTGGTTTGGAGAGTTTTATTTATTTATTTTTTTGACACAGAGTCTCGCTCTGTCACCCAGGCTGGACTGCAGTGGCGCGATCTCATTTCACTGCAACCTCCGCCTCCCAGGTTCAAGCAATTCTCCTGTCTCAGTCTCCCAAGTAGCTGGGACTACAGGCGCATGCTACCACACCCAGCTAATTTTTGTATTTTCAGTAGAGACAGCGTTTCACCATATTTGTCAGGCTGGTCTTGAACTCCTGACCTCAGGTGATCCACCCGCCTTGGCCTCCCAAAGTGCTGGGATTACAGGCATGAGCCACTGTGCCCGGCCTTTTGTGTTTTATTTTTGAGACAGGGTCTCCCTCTGTTGCCCAGGCTGGAGTATGGGTGGCACAATCATGACTCACTTCAGCCTTGGCTGAAGCTATCTTCCTGCCTCCGCCTGCCAAGTAGCTGGGACCACTGGTGCGTGCCACCATGCCTGGCTAATTTTTAAAATTATTTGTAGAGACAAGGTCTCCCTATGTTGCCCAGGCTGGTCTCAAACTCTTGGCCTCAAGAGATCCTCTTGCCCCAGCTTCCCAAAGCGCTGGCATTACAGGCATAAGCCTCTGGGCCTGGCCTCAGTTGCAGGTTCTTAAGTGAGAAGGGACATGATGAAATCTGTGTTTTAGGGCTGGTGCGGTGGCTTGCACCTGTAATCCCAGCACTTTGGGAGGCTGAGGCAGTGAAATTGCTTGAGCCCAGGAGTTTGAGAATAGCCCGGGCAACACAGCAAAACCCGTCTCTAGAAAATATACAAAAATTAGCAGGGCATGGTGGTGTGCACCTGTGGTCCCAGCTACTTGGGGGGCTGAGGTGGGAGGATCACTTGAGCCCAGGAGGCAGAGGTTGCAGCAAGCCGAGATCACACCATTGTACTCCAGCCTGAGTGACAGAGCAAGACCTTGTTTCAAAAAAAATAAAAATCTGTGTTTTAGGATACTTTGTCTGAAGCTGGCTTAAAATGTAAATCAGCAAATTGGCAGTTTTTTGAATGAAAAAACACTCAGTGGTTTTTGGGGGTGTTGTTGTTGTTGTTTAGAGACAGTCTTGCTCTGTCACTCAGGCTGGAGTACAGTGATACAATCATAGTTCATGGTAACCTTGAACTCCTGTGTTCAAGCAATCCTCCCGCCTCAGTGTGCCAAGTACATGGGACTACAGGTGGTGCCACCATACCTGGCTAATTTTAATTTTTTTTTTTTTTTTTAGAAATGGGGTCTCACTGTATTGCCCAGATTGGTCTCAAACTCCTGGCCTCAAGTGATCCACTTGCTTTGGCCTCACAAATTGCTGGGATTAAGGCATGAGCCACTGCACCTGGCCTTTCTTTTTGTTTTCTATATTTTCCAAATGGTCTATAATTAATATGTATTACTTTTATAATCAGAAACAAGTATATTTTAAGTGTAAATAAGTAGAAGAGTAAACAGGAAAAGAAGCTAGAGGTAAAGTGGCCACAGATGGTAAATGACAATAAGGTAGATATGAAAAACAGAGATGATTATAACAGAACAGAAGGAGAAATCTAACTGCTTGGTGGTGGAGATCAATACATTCTTATTTCAGACAGATTTTTACTCTCTTTCTGAAAACTATGGGAGACATGAGGGTTTAGGGTTATTTCAAAAAACAAGTGGAGGCTGGGTACTCATGCCTGTAATCCCAGCACTTTGGGAGGCCAAGTCGGGAGGATCACTTGAGGCCAGGAGTTTGAGATCAGCCTGGGCAACATAGCGAGACCCTGTCTCCACAAAAATAAGCCAGGGCTGGTGGCAGGTGCCTGTATTCCTCGCTACTCAGGAGGCTGGAGTGAGGAGGATTGCTTGAACCCAGAAGTTCAAGGCTGCAGTGAACTATGATTGTGCCACTGCACTCCAGCCTGGGCAACAGAGGGAGATTCTATCTCAAAAAAAAAAAAAGTGGATATATTTGATTCAAATTTAGAACTACAAAAGAATAGCAAGCAAAGAAACAAGCTCAATATTTTTCATACCATGACCAACAAGAAAACTTAACATTCTAAATGAACTTTCTATAATATATTAGTTAGTGTACAAGTATTATAAAATATACATTCATGATATACAATTGTATACATTAATATGCAATACAAATGGATATAAAGTATCTCAACAAAAGTTTTTTTTTGTTGTTTTTATGTTTGTTTGTTTTGTTTGTTTATTTTTAGGAGACAAGGTCTCACACTGTCACCCAGGCTGGAGTGCAGTGGCATGATCATAGCTCAGTGCAGCCTCAAATTCCTGGACTCAGCCTGTAATCCCAGCACTTTGGGAAGCCGAGGTGGGCAGATCACCTGACTTCAGGAGTTCGAGACCAGCTTGGCCAACATGGTGAAACCCTGTCTCTACTAAAAAGACAAAAATTAGCCAGGCATGGTGGTGGGCATCTGTAATCCCAGCTATTTGGGAGGCTGAGGCAGGAGAATCACTTGAACCCAGGAGGCAGAGGTTGCAGTGAGCCAAGGTCGCTCCATTGCACTCCAGGCTGGGCCACAAGAGTGAGTCTCAAAAAAAAAAAATGCCTGGGCTCAAGTAATCCTCCTGCCTCAGCCTCCCAAGTAGCTAGGACTGCAGGTGCCTGGCACCACACCTGGCCTCAATGAAACTCTTAAAGTGATGAATAAATACTCGAAATGCTAGGGATGGACTGCTGAACATAAATATAATTTTTGCATATAATCATATGCTTTGGTTTGTTTTTTCAAATTCAAAATAAAATGTTGCAAAACATAAGTTGTCCAGCTAGGCACAGTGGCTCACACCTGTAATCCCAGCACTTTCAGAGGCCGAGGCAGTGGGATTGCTTGAGCCCAGGAGTTTGAGAACAGCCTCAGCAACATGGTGAAACCCTGTCTCTACAAAAAATACAAAACTTAGCTGGGTGTGGTGGCACACGCCTGTACCCAGTCACTTGGGGGGCTGAGGTGGGATAATGTCTTATGGGATGGGACAGTGTCTTTATCTCTATTTCCCTGTTATCTACTACAGGCCCTGCACAATGTAGCTGTTCAAAAAACATTTGTTGAACAAATGAAAAAATGATGTCAAGGCCATAACTTTTACTCCTCCTCTTTTCATTAACAAGAAGACATTAAGAGATTTGCCACATAATCAAATAAAAGCACACCCCAGGACAAATTAATGTGTTGACCACATTGGATCAGGAATATTGAGACTTTAATCCTAGACTGTTTTCAGAGAGGAGTTGGAAAATGGGGAAAAAAGATGTAATTTCTCCAACTAGAAATTAACTTATTAAAATTCATGCATAACATAAGCTATTCCAAGATTCCCCCTTTTTTTTTTTTTTTTTTTTTGACACAGGGTCTTGCTTTGTCACCCAGACTGGAGTGCAGTGGCACGATCACGACTCACTGTAGCCTTGACCTTCTGGGCTCAAGCAATTCCCTGCCTTAGCCTTCCAAGTAGCTGGGACTACAGGCATGCACCACCATATCTGGCTAATTTTTTTGGTATTTTTTTGTAGAGACAGGGTTTTGCCATGTTGCCCAGGCTGGTCTCGAACTCCTGAGTTCAAGTGATCTGCCCGTCTCAGCCTCCCAAAGTAGCAGGATTACAGGTGTGAGCCACCAGGCCTGGCCTATTCCAAGATCCTTACACCAAATAGCTTATAGTATCAGAAACCAAATGGCTTGATGTAGCTGAATTTCTGATACTTGATACTTTGGAAATTTTCCCAATGGACACATTATACAAGATGCCATTAGCACCTGAATGGAAACAAACTGGTGACTACAAGTATTCTACATCCTGCCAGATCAAATAATAGTCATGAGTCATAACTGGATCTGCAGACAGCTGCGTAAAACAGATTATCAGTGGAAGGTATGGCAGTTCCAAGGCCTGACCTGCAAAGTCAGTCGGGAAAAGGGTGCGGTCAGAACCAGCACAGCTGGAAGGTCACCCACAGAATAAAAGTTGCCAACTGGATGTGTTCCTCTAAGACAACTTTGCAATGACACAGAAGCACAGCCATGGTCAAGAGATGGCCAGAAGGAGGTGGTGAGGAGCTGAGAGAGGTCCTTGGTGATCCTCAACCTACAACTGGGCTAATGAGGCAAACACTGGACCAAACAGCCCTAAATCTCACCCAAAGACTTGAAGGCTGTCCGTCTTCGTTCCCCTGACACACACAGTACTCCCTGAGAATTCCCATTCTCTCTACGTCCCATCCTTCTTTAGGATTTCTGAACCTAGAGAAATTTGCTCCCTGAAATTTTCTGTGGTGCCCACATAGATTTCAAGTTATGGAAATGGCTCTATAAGGAATACCTGGCTGAGTGCAGTGGCTCACGCCTGTAATCCCAGCACTTTGGCAGGCCGAGGTGGGTGGATCACCTGAGGTCAGGAGTTCAAGACCAGCCTGGCCAACATGGCGAAACCCCATCTCTACTAAGAATACAAAAATTAGCCGGGCATGGTGGTATGCGCCTGTAATTCCAGCTGCTTGGGAGGCCGAGGCAGGAAAATCGCCTGGACCCAGGAGGTGGAGGTTGTAGTGAGCCGAGATCGTGCCACTGCACTCCAGCCTGGGCAACAGAGCAAGACTCAGTCTCAAAAAAAAAGAAAAAAAAAGAGTACCCCATCAGCCTGGGCCCCAAGGATGGAAATGAATCACAGATAACACTGGCCACAGGGATGGTATAGAAAGGTACTAGGTCCCCAGGGTACCCGGAAGGGATGAAGTAGAGATGAACAGAATGGAGTTTAGGTCACGGAGCTTAAGAAGGCCAGGTTACTACTTCTGCTTCTAAGACACAACCATAGGCAATACGGCTCAAGAGGATCACCTACCCCGAGCCAGGAGACAACCTTAAACTGAAGTCTAGTGTGGTTCCTTGGAAATCCTTGTGACTTGGCCCTCTTGTGAGGCATAAATTGAATCTGGCCTGAGAATATCCTAATACTCTGTTTCCTCTGACAACAAATTGTGTTTAGTGACCTCCCCATAGTGACTGCTCTATTCCTACTGGCTATGTTCCATTGGATGCATAGTATTTATGTGCATAGTATTTTTTTTTTTTTTTTGAGATAGGGTCTCACTCTGTTGCCCAGGCTGGAGTGCAGTGGCATGATCACTGCTCACTTCAACCTCCGCCTCCCCGTTTTTTTGTTTTTTTTTTTTTTGAGAAGGAGTCTCACTCTGTTGCCCAGGCTGGAGTGCAGTGGCATGATCACTGCTCACTTCAACCTCCGCCTCCCCGTTTTTTTGTTTTTTTTTTTTTGAGAAGTAGTCTCACTCTGTTGCACAGGCTGGAGTGCAGTGGCATGATCTCAGCTCACTGCAAGCTCCGCCTCCCGGGTTCAGGCCATTCTCCTGCCTCAGCCTCCCAAGTAACTGGGACTACAGGCGCCTGCCACTACGCCAGGCTAATTTTTTGCAATTTTAGTGGAGACAGGGTTTCACTGTGTTAGCCAGGATGGTCTCGATCTCCTGACCTCGTGATCCGCCCGCCTCAGCCTCCCAAAGTGCTGGGATTACAGGCGTGAGCCACCACGCCCAGCTGCCTCCCCATCTTAAGCCGTCCTCCCACCTCAGCCTCCCGAGTAGCTGAGACTAGAGGCACATGCCAACATGCCTGGCTAATTTTTAATTTAATTTAATTTAATTTATTTGTTTTATTTTATTTTATTTATTTTGAGACAGAGTCTCGCTGTGTCATCCAGGCTGGAGTGCAGTGGTGTGATCTCGGCTCACTGTAACCTCCACTTCCCAGGTACAAGTAATTTTCCTGCCTCAGCCTCCTGAGTATCTGGGATTATAAGCACCTGCCACCACGCCTGGCTAATTTTGGATTTTTAGTAGAGACAGGGTTTTGTCATGCTGCCCAGGCAGGTCTCGAACTCTGAAACTCAAGTGATCTTCCCGCTTCTGCCTCCCAAAGTGCTGGGATTACAGGTGTGAGCCACTGTGCCTGGCCTACACAGTATTGATTTCTCTGACTGCCTTACAGTTGCCACCAGCTCACTCAGAAGGTTCCAGACTACTATCTCTAGCCCACAGAGATACATGTAACTACTGTTATCTGGTGATGTAGCAGTTGTTAATCCATAGGCCCTAGGCCATCAAAATGAGCATGACTACACTGCCAGACTCCATTCACTTGTGTTCCTGCTGTGTGAACCACAACGCCGCTATAAATGCATTGTTCCTTCTCTTTTGCCCTACACCAAAAGTTCTTAACTTTTGTTCATTCACAGATCTGTTTGAGAATCTGCTTGGACATTTCCCGGAAAGAAATGGACACATAGATTTGCAAACAATTTCAAGATGTTCTCCACACATAAAGCCCATCCTTGGGATCCCAACTTAATGCTCACAATTTCTGATGGTAAGAAATGAAGACACTTCGGCCAGGCACGGCGGCTCATGCCTGTAATCTCAGCATTTTGGGAGGCCAAGGCAGGTGGATCACCTGAGGTCAGGAGTTCGAGACCAGCCTGGCCAACATGGTGAAATCCTGTCTCTACTAAAAATACAAAAATTAGCTGAGTATGGTGGCACGCACCTGTAATCCTAGCTACTCAGGAGGCTGAGGCAGGAGAATCTCTTGAACCTGGGAGGTGGAGGTTGCAGTGAGCCAAGATCACACCACTGCACTCCAGCCTAGGCACAGAGTGAGACTGTGTCTCAAAAAAAGAGAAAAGAAAGAAAGAGAGAAAGAGAGAGAGACAGAGAGAAAGAGAAAAAGAGAGAGAGAGAAAGAGAAAAAGAAAGTGAGTGAGAGAGAGAAAAAGAGAGAGAGAGAGAGAGAGAGAGAGAGGGAGGGAGTCCAACCAGTTGCTGTTGTCACCTGTCCACCTAGCTCAGGCAGCAGGCTCATCATGACCAATCAAGGCAGAGCTCCTCTCTGAGACTGACACAGGACCCTCCCCTTGCCCACACCCAGACACTCCCACTTATGGGTCTAGGGCAGACCTTACATACCTTTCCCTATGGCCACCTAGGTGACACTAGTGCCCACTTTGACACCTTGGAACAGCGGATGAAAAGGACTTCCCGCTGGGCGCAGTGGCTCACACCTGTAATCCAAGCACTTTGGGAGGCCAAGGCTGGTGGTTCACTTGAGGTCAGGAGTACAAGGCCAGTCTGGCCAACATGGTGAAACTCTGTCTCTACTAAAAATACAAAAATTAGCCAGGCATGGTGGCGGGTGCCTGTAATCCCAGCTAGGGAGGCAGAGGTTGCCGTGAGCCGAGATGGCACCACTGCACTGCAGCCTGGGTAACAGAGCAAGACTCCATCTCAAAAAAAAAAAAAAAAAAAAAAAAAAAGCTGGGCATGGTGGTGTGCACTTGTAATCCCAGCTACTTGGGAGGCTGAGGCGAGAAGATCGCTTGAACCCAGGAGAGGGAGATTGCAGTGAGCTGAGATCGAGCCACTGCACTCCAGCCTGGGCGACAGAGCATGACTCTCAAACAAACAAACAAACAAAAAAACTTTCCCTAGGTCTACTAGGCCACGTCTTTTCTGTGTTCCTCCTTCTCCCTTCTTGTCTTTCTCTCTCTCTCTCTCTCTCTCTCTGTCACACACACACACACACACACACACACACACACACACACACACTCCAGCTGTCAGTAGAAGAGCCAGAGTCAGCACCTTGAGGCCTCCTGGAGCAGAGATTTTCTGGAAAGTCTTCAGGGAAGACTCTGCTGAGCTCAGTGACAATTGCCACCCGGCCACTGGCCAGATTACATTTCCTGGGTCACTTTGACCTTCTCAAAGGCCGCAGCCACCATTGAGCTGGTATTCGCTCATGCTGACATCCTACTCCAACCCTCTCTGCCTCATCAAATACAGCCTTGATTTTGGTACAAGCCTAAATGCTCATCATATGCACACATATGCTGGGGTTACCACCAGCCTTCCCCAAACTATGCCAAAAATGATTCTATACATCTCACAAAGATTCATCATGAACACAATTGAAGGCCTATGGATCCTCGGGATAGGGAAAGATCTCCCTGCCCTTCCATAGAATTGGGACTTCTTGTGTTCTAGCCTTTCCCAGCTATGGGAAAAACAACCAAGGTGGCTTCTCTTGTCTACAAACATGGACCCACCATTCCTAAGGTACAGCATTAGCAAGAAAAACAAAACTAAGGAATTAAAAAAATAAAACTCTGAAGATAGACGAAAGAGTCAACTCTTTTTTTTTTTTTTTTTTTTTTTGAGATGGAGTCTTGCTGTATCACCCAGGCTGGAGTGCAGTGGCGTGATCTCTGCTCACTGTAACCTCCGCCTCCCAGGTTTGAGTGATTTTCCTGCCTCAGCCTCCCTAGTAGCTGGGATTATAGATGTGCATCACCATGCCCAGCTATTTTTGTATTTTTAGTAGATGAAGTTTCACCATGTTGGCCAGGCTGGTCATGAACTCCTGACCTCAGGTGATCCACCTGCCTCGGCCTCACAAACTGCTGGGATTACAGGCATGAGCCACTGTGCCCAGCCGACAGAGTCAACTTTTGATGCTGTGAATTGTCACGTGAATTTCTCCTTTGTTTTTTGAGACAAGGTCTCACTCTGTCATCCAGGCTGGAAGGCAGTAGCAGGATCATGGCTCACTGCAGCCTCAACCTCCCAGACTCAAGCAATCCTCCTACCTTAGCCTCCCAAGTAACTGGGACTACAGGTGCACACCACCACACCTGTCTAATTTTTTTATTTTTTGTAGAGACAGGGTCTCACTATGTTACCCAAACTGGTCTGAAACTCCTGGGTTCAAGCAATTCTCCTTCCTTGGCCTCCCAAAGTGCTGGAATTACAAGTGTGAGCCACTGTGCCCAGCCATTAATTTTAATTCTGTCAATAACCTGTGATCAAAATTTTATTCCAAGATCCAGCTCTGTTCTGGCTTCTTACTATGTGTTTCCCAGCAATGTAATGTAATTAAAATGTTATCATAACCTGTCTCTCAGAATGTTGTTACTACATTTGTGATCTTGGGCAGGTCACTTCCTGTCCCTGGGCCTCAGTTTCATCATTCTGTTGCTCAACAAATATGTATTGAGTAGCTAGTAAGTTCCAGGCATTGTGCTAAGTGCTGAAGACAACAAAGATGAGCAAGATATAGTATGGCTGAAGAATTGCTCATTCCATTGTTTATGTGTTAATGTAAATAACTCATCATGTACCTGTGTGATTAGGGCTATAATGAAGGTTGGACAAGGTACGAGAGAAAAACTGGAAGGGGAACACCTGTGTCTGATGGGGGTTAGGGGTTTGTAAAATAAGGGGTTCGGCTTCTAGAGGAGTCTGTTATTCTAAGATTGTGATACATTCAAAAGGACACAGAGTCCATTTAGATATTCTGTTTCAGGGAAATGTGTACAATACCAGCCCTCTGCTAGTGCAGATAAGGAGTTTACCATTGGCACCAATACCTCTTTTTCAAGTTGAGTAGAAGCCAGATTCCTATTATCAGTCGTTTGCATTACTCAATTCTAACAATCACTTGGGAACATAAATAATACTTGGTAAAATTAATTCTTTTCCAATACAAATGAAAGAAACATATCACATATACTTGTGCCATACATACGCTTAACCAACAAACACATCATCTGGGGAAGAAAAAGCAAACCCAGACACATATAAAATGAAATCATCGTAAGGTTTCATTTTATTTATTTATTATTATTATTTTTTGAGACAGAGTTTCGTTCTTGTTGTCCAGGCTGGAGTGCAGTGGTGCGATCTCAGCTCATTGCAACCTCCACCTCCCAGGTTCAAGTGATTCTCCTGTCTCAGCCTCCCGAGTAGTTGGGATTACAGGCATGCGCCACCATGCTCAGCTAATTTTGTATTTATAGTAGAGACAGGGTTTCACCATGTTGGTCAGGCTGGTCTCGAACTCCTGACCTCCGGTGATCCACCTGCCTTGGCCTCCCAAAGTACTGGGATTACAGGTGTGAGCCACTGCGCTTGGCCTAAGGTTTCCTTTTAAAATACAATTTTTTTAATAACATAGAGACGGGGTTTCACCGTGGTGCCCAGGCTGGTCTTGAACTCCTAGATTCAAGCAGTTCACCTACTTTGGCCTCCCAAAATGCTGGGATTACAGGCATAAGCCACTGTGCCTGGCCCATCATAAGGTTTTCTTTCAAACAAAATCAGAAGTAAAATGTTATTGATTTGTTACTGCCAGGAACTCAACATGCACCCTGCGATGCTGTTGAACTAAAGTCTGCTAACTGTGGCTTACAAATAATTGAAGCACCAGCTAATACTATTTAAATCCTTAACTAGTGAAATAAAGAGTTATGAATTCCTAAAAGGCCAATATTTATTTTTTTGTAGTGACAGGGTCTTGCTGTGTTGCCCAGTCTGGTCTAGAACTCCTGGCCTCAAGTGTTCCTCCTGCCTTGGCCTCACAAATATTGGGATTACAGCCATGAGCCACCATGCCCGGCCCTCATTCCATTAGGCTTATATAAATATAATGATTCGTGTTAAACATTTTGTGTTTAGGATGGGCACAGTGGCTCACACCTACAATCCCAGTACTTTGGGAAGCTGAGGCAGGAGGATTACTTGACCCCAGTAGTTGGAGACCAACTGGACAACATAGCAAGACCCTGTCTCTAAAAAAAAAAAAAATACAAAAATTAGCCACATGGCCCAGCGTGGTGGCTCACACCTGTAATCCCAGCACTTTGGGAGGCTGAGGCAGGCAGATCACTTGAGGTCAGGAGTTCAAGACAAGCCTGGCCAACATGGTGAAATGCGGTCTCTACTAAAAATACAAAAATTAGCTGGGCATGTTGGTGCATGCCTGTAATCCCAGCTACTTGGGAGGGTGAGGCAGGAGAATCGCTTGAACCTGGAAGGTGGAGGTTGCAGCACTACACTCCAGCCTGGGCAACAGAGTGAGACTCTGTCCAAAAAAAAAAAAAAAAAAATTAGCCAGGTATGGTGGCATATGCCTGTAGTCCCAGCTACTTGGGAGGCTGAGGTGGGAGGATCGCTTGAGTCTAGGAGGTCAAGGCTGCAGTGAGTTATAATTGCACCATAGCATTCCAGCTGAGACCCTGTTCCTCCATCAGAAAAAAAAGGAAAGAAAGATTTTTAAAAATTTAAAAATTGTGCTTAAGAAGACATCTCAATGGTTGCACAATCTTAATGTATTTAATACTACTTAACTGTATGTTTAAAAATAGTTAAAATCTGTAATCCCAGTGCTTTGAGAGGCTGAGGCAGAAGGATTACTTGAGCCCAGGAGTTCCAGACCAGCCTGGAAAACATGGCAAAAACCCATATCTGGAGAAAACAAAAATACAAAACAAAAAATACAAAACAAAACAACCCATGGCGAAAACAAAAAAATACAAAAATTAGCCAGGTATGGTGGCACACACCTGTAGTCCTAGCTACTTGGGAGGCTGAGGCAGGAGGATTGTCTGAGTCCAGGAGGTTGAGGCTACAGTGAGTCATGATTGTGCCACTACACTCCAGCCTGGGCAACAGAGCAAGACCCTGTCTCAAAATAAATAAATAAATAAATAGTTTAAAATCGACTAGCTTGGGCAACATGGAAAAACTCTGTTTCTACAAAAAAATAAAACACACACACACACACACACACACACACACACACACGAAATTAACAGGTCGTGGTGGCACACACCTATAATTCCAGCTAACCAGGAGGCTGAGGTGGGAGGATCACCTGAGCCCAAGAAATCAAGGTTCCTATGATCATGCTACTACTGCACTTCAGCCTGGTCAGCAGAGAGAGAGATCGTGTCTCAAAAAAAAAAAAAAAGTTAAAAAGGTTAAATAGTAAATTTTATGTTATATGTACTTTATAAGTTTTTTTAAAAAATAAACAATTTTTAATTAAAAAATGTAACTGATGGCCAGGCATGGTGGCTCACGCCTATAATCTCAGCACTTTGGGAGGCCGAGGCAGGCGGATCATGAGTCAGGAGATCAAGACCATCCTGGCTCACACTGTGAAACCCCGTCTCTACTAAAAACACAAAAAATTAGCTGGGCGTGGTGGCAGGCGCCTGTAGTCCCAGCTACTTGGGAGGCTGAGACAGGAGAATCCCTTGAACCTGGGAGACAGAGGTTGCAGTGAGCAGAGATCGCGCCACTGCACTCCAGCCTGGGTGACAGAGCAAGACTCTGTCTAAAAAAAAAAAAATGCAACTGACTTATTTATATGGACTATATATCCCATAACCTTTCTAAACTCCCTTATTAGTTCTAAACTCCCATATTAGCTTTTTTTTTTTTTTGGTACATGCCTTAGGATTTTCTATGTACAATTATGTCTTCTGTAAATAATAGTTTTATTTCTTCCTTTCAAAAATAAAAATAGAAAGACATCTCTACATTAACAAAGGCACCAGAGTATACATTTTCTTTTTCTGTATCCTCAATAGCTTCTAGATAGGCCATGAAGGAGAAACAGTGCTACACAGAGGTCAATTCAGATTAGGAAAGATAAGATTAAAATTACTTTGATTCAAACACATGAGAACAGTTTAGGAATGACTATGCTTCAACATGTGATTAACAGCCATATATCACTCCTGAGATAGGGAGGAACTATGGCAGAGGGAAGCAGGGAAGTGCACACAAGTTTGTTTCCTTGGTTTATCAGCTCCTTATTTGAGCACAGAGTGATTCAACCAGCGAGCACTGCTTCAACCTGTTTGGTCTTGGTCTATCTAGAAAACTCACTGGCAGACTTGTTTCTATCGCTAACTTACAGTTGGGCTTGAAGCAAGCAAGGGAAGAGTTCTCAGAATAGTCACGGACTGGCCCAGACAGCCAGCGACTGTCTGAGACCTGCTGGGCCCTAGGGACAATCACCGAAGTCGGGAGAGGTAAGAAGCCAGAGGGGGCCGGGCGTGGTTGCCCACGCCTATAATCCCAGCACTTTGGGAGGCTGAGGTGGGTGGATCACTTGAGGCCAGGTGTTCGAGACCAGCCTGGCCAACTTGGTGAAACCCTGTCTCTACTAAAAAAACAAAAATCAGCCGGGCGTGGTGGCAGGCACCTGTAATCCCAGCTACTAGGGAGGCTGAGGCAGGAGAATCACTTGAATCTGGGAAGCCGAGGTTGCAGTGAGCCGAGATCGTGCCACTGCACTCCAGTCTGGGCGACAGAGTGAGACCCCGTCTTCAAAAAGAAAAAAAGGAAGCCAGAGGGGCAGGCCAGCCAGGGCTCAGAAAACAAGAGCTCCAAAACTAGCAAACGAAACACTTTTCATTAGTGCAAAGTGTTAAGGACTTAAAATATCCTTAAAAAGCTATATCTTCTCTCTCTTTTTTTTCCCATTTCTTTTTAGAGATCGGGCCTCACTCTGTCACCCAGGCTAGGGTGCAGTGGCATAATCATAGCCCACTGCGGCCTCGAACTCCTGGAAATATTTGGAACTATAGGCAGGGGCCACCATGCGTGTGTTTTTTTGGGCTTTTTTTTTTTTTTTTTTTTTTTTGGTAGAGACAGGGTCTTCCTATGTTGCCCAGGCTGGTTTCAAACTCCTGGTCCCAAGGGATCCTGCCATCTTGGCCTTGGGAGTCCAAGGGATTATACGCATATAATCCCAAATCCTGGGATTATACACATGTGCCACTGTGCCCAGCCTCCTGTCTTCAATTAGAGTGTGAAATTACTATTCTGAGAACTTTACAGTGTTGATTTTTTTTTTTTTTTGAGGCAGTCTCTCTCTGTCGCCCAGGCTGGAGTGCAGTGGCGCCATCTCGGCTCACTGCAAACTCTGCCTCCCCGGCTCAAGCCATTCTCCTGCCTCAGCCTCCCGAGTCGCTGGGACTACAGGCACCCACCACCACGCCCGGCTAATTTTTTGTATTTTTAGTAGAGACGGGGTTTCACGGTGTTAGCCAGGATGGTCTCGATCCCCTGACCTCATGATCCGCCTGCCTCAGCCTCCCAAAGTGCTGGGATTACAGGCGTGAGCCACCGCACCCGGCCTACAGTGTTGATTTAACAAACCAAATGATAGTAGGAAACTAAAATCATGTCAAATGTTAATGCTTAATAACAATATCCTAAATAGTTTTTAATTTAAAAATTTGCCTAGCACTGTGTTACTAACCTGTAGTCCTACCTACTACTAGGAGGCTGAGGCAAGAGAATTGCTTCAGCCCCAGGAGTTCAAGGTTGCAGTGAGCTATGATCATGCCACTACACTCCAGTCTGGGCAACAGAGAGACTCTGTTTCTACAAAAATAAATAAATAAGTAATAAATATCAATTAAATCAAAATGGACTAAAATTCTCAACATACATATAAAAATAATGGAAGCAGGCCAGGCGTAGTGGCTCACGCCTGTAATCCCAGCACTTTGGGAGGCCAAGATGGGCGGATCACCTAAGGTCAGGAGTTCAAGACCAGCCTGGCCAACATGGCAAAACCCTGTCTCTACTAAAAATACAAAAATTATCTGGGTGTGGTGGCAGGTGCCTGTAATCCCACCTACTCTGGAGGCTGAGGCAGGAGAATCGCTTGAACCTGGGAGGAGGAGGTTGTAGTGAGCTGAGATTGCACCATTGCACTCCAGCCTGGGCGACAAGAGCAAGACTCCATCTCAAAAAATAATAATAATAAAATAAATAATGGAAGATGTAGGAATAAAGGAATAATAACTTAATCCCAGATACTTAAAAAAATCAATTTACAAAATATAATAACATATTAAAACTTTATGTAAGAAATATATTTTACCATATTAGAAAATATTTCAGGCTGGGGACAGTGGCTCATGCCTGTAATCCCAGCACTTTGGGAGGCCAACATGGGAGGATCGCTTGAGGCTAGGCGTTCAAGACCAGCCTGGGCAACATATCAAGACCCCGACTCTATTACATTTTAAAAAAATATTTTAAGTTTTGGTCAGGCACGGTGTCTCAAGCCTGTAATCCCAGCACTTTGGGAGGCTGAGGCGGGTGGATCACTTGAGGTCAGGAGTTGGAGACCAGCCTGGCCAACATGGTGAAACGCCCATCTCTACTAAAAAAACAAAAATTAGCCGGGCATGGTTGTAGGCGCCTGTAATCTCAGTTACTCAGGAGGCTGGGGCAGGAGAATTGCTGGAACCCAGGAGGTGGAGGCTGCAATGAGCCGAGATCACGCCATTGCACTCCAGCCTGGGTGACAAGAGCAAAACTCCATCTCAAAAGAAGAAAAAAAAAGGTATTTGTGAAAGCATAGAAGCACAAATGGTTGGAATAGCAGGATCTTTTCTTTTCTTTTCTTTTTTGAGACAGGGTCTCGCTCTGTCACCCAGGCGGGAGTGCAGCGGCAAGAGCTTAGCTCACTGCAACCTATGCCTCCTGAGTCCAAGCAATCCACCCACTTCAGCCTCCCGAGTAGCTAAGACTACAGGCACATGACACCATGCCCGGCTAATTTTTGTTCTTTATATAGAAGCGGGATTTCACCATTGCCCAGGCTAGTTTCGAACTCCTGGACTCAAGTGATCTGACCACCTCAGCCTCCCAAAATGCTGGGATTATAGGCGTGAGCCACTGCGCCAGCCCAACAGCAGGATCTTAGAAAGGATCTCTGACAAAAGGCCCAACATAAATATATAATTGGTTAAATAGAAATCATGTTTAAGAAGGAAAAAAAATATGTGTAATTTTCCTAATAAAAGGAAAATACAGACCATGCACATAATACTAATACTATTATTTGTAAATGATTCAAATACATTTTTGAAAAAGAGAAGGATCTGAGTTTCCTCATTCACGATACGGTGAGTTAAACTAGACTTGTGTGCTTATAATGGGCCATAGGTGTGCTGGATCGGGACCCTTCCGCTCTGGCTGGAGCCTGCAGGCAGCCCATCCTGCAGCAAGCTGCTTCTTCCCTTCCCTTTTCTTGGGGTGTTGGATAACTTCTTCATTTTCTATGTGAACCCTCTGCAAGAAAGCCCGGGAAGCCTACTTAAGAAATGAGCTCCAGGTCCTGCTTAGGTCTAGCATGTGTCACTGTACCTCTAATAAATCATCATGATGCACTGTAGCAACAAGACAAACAGACAGAACCTCCATGTTGCACAAAAGGTAATGAAAATGACAGAAATGGCCGGGCGCAGTGGGTCACGCCTGTAATCCCAGAACTTTGGGAGGCTGAGGCAGGGAGATCACAAGGTCAGGAAATCAAGAACATCCTGGCCAACATGGTGGAACCCCATCTCTACTAAAAATACAAAAATTAGCTGGGCATGGTGGCGGGTGCCTGTAGTCCCAGCTACTTGGGAGGCTGAGGTAGGAGAAACGCTTTAACCCAGGAGGCGGAGGTTGCAGTGAGCTGAGATCGTGCCACTGCACTCCAGCCTGGTGACAGAGCAAGACTCCATCTTAAAAAAAAAAAATGACAGAAATACCCCTATTCTTCTAATAGCTACATTTCTGTAAGTTAAATACTTCAAAAAAGTTAGGGCTGGGCGAGGTGGCTCACACCTGTAATCCCAGCACTTTGGGAGGCTGAGGCGGGCGGATCACGAGGTCAGGAGATCGAGACCATCCTGGCTAACACGGTGAAACCCCGTCTCTACTAAAAATACAAAAATTAGCTGGGCGCGGTGGCGGGCGCCTGTAGTCCCAGCTACTCGGGAGGCTGAGGCAGGAGAATGGCGTGAACCCGGGAGGTGGAGCTTGCAGTGAGCCAAGATCGTGCCACTGCACTCCAGCCTGGGCGACAGAGCAAGACTCCGTCTCAAAAAAAAAAAAAAAAGTTGGATGGGGTCTTGCTATGTTGCCCAGGCTGGCACTTTTCTGTCTTTCTTTCCTTTTTTTTTTTTTTTAGACAGAGTCTCACTCTGTCATCCAGGCTGGAGTGCAGTGGTGCAATCTTGGCCCACTGCAACCTCTGCCTCCCAGGATCACATAATTCTCATGCCTCAGCCTCCCTAGGATTAGAGGTGTGCACCACTATCACCAGCTAATTTTTGTATTTTTAATAGAGACAGGATTTCACCATGTTGGCCAGGCTGGTCTCAAACTACTCGAACAAGTAATCTTCCCACCTCGGCCTCCTAAAGTGCCAGGATTACAGGTGTGAGCCACCTTGCCCGGCCTCAAATTTATGTTTGGAATAAGTTTTCCATTTAAAAGCAACTGTGGGCCGGGTGTGGTAGTTCATGGCTGTAGTCCCAGCACTTTGGGAGGCCGAGGTTGGCGGATCACCTGAGGTCAGGAGTTTGAGACCAGCTTGGCCAACATGGTGAAACTTCATCTCTACTAAAATACAAAAATTAGCTGGGTATGGTGGTGCGCACCTGTAATCCCAGCTACTTGGGAGGCTGAGGCAGGAGAATCGCTTGAACCTGGGAGGCATAGCTGAATCCTGAACATGTAACTTCAATCTGATCAGTTATGTATCTTTTCAATGCTCTTCAATAAAAGAAAGAAAAAGACTCAATTAAGCATATTGTAGAGCAGTGCTTCTTAAACTTGAATATGTGTACAAACAACCCAGGAACCTCCTAAAAATGTAGATTTAGATTCAGTAGGTCTGCATGTAGTGGGGCGTGAGACGGTATGTTTTTCTTTTCCTTTTTGTAAAAATAGAGACAGGATCTCTGTCACCCAGGCTGGGGTACAGTGGCTCGACCTTGGCTCACCGCAATCTCCGCCTCCCGGGCTCAAGTTATCCTCCCACCTCAGCCTCCCCAGTAGCTGGGACCACAGGTGTGTGCCACCATATCCAGCTAATTTTTGCATTTTTTATATTTTTATATTTTTTGTAGGGTTTCTCCATGTTGCCCAGGCTGGTCTTGAACTCCTGGTCTCAAGCGATCAGACTTGGCCTCCCAAAGTGCTGGGATTACAGGCTTGAGCCACTGCACCTGGCCTTGCTTTTCCTTTTTTTGAGACAGGGTCTGGCTCTGTCCCCCAGGCTAGAATGCAGTGACGCCATCATGGCTTACTGCAGTCTCAGCCTCCTAGGTTTAAGGGGTCCTTCCACCTCAGCCTCTGAGTAGCTGGGACTACAGACGTGCACCAACACACCTGGCTGATTTTTTTTTTTTTTGGTAGAGATGGGGGTCTCCCCATATTGCCCAGGCTGGTCTCAAACTCCTGGGCTCAAGCGATCCGCTCACCTCAGCCTCCCAAAGTGCTGGGATTACAGGTGTGAGTCACTGCACCCGGCTGAAATGGTATATTTTAAGCAAGCTCCCAGGTTGTCCAGAACCACACAGTGAAGAGCATGGCTACAGAACGGTGGTTCTCACACTTTCGGTGCATGAGAATCACTGGGAGGGCTTGTTAAACCAGATCGTTGGGCCCACCCCCAGGGTTTCTGACTTAGAAGGTCTGGGGTGGCATATGATATTCTGCATTTCTAACAAGTTTCTCCATGATACTGATGTTGCCTGTCCGGGGACCACACTTGGAGATCCACTGCTGCCAAGGAAAGCATATTAGATTGTGAGAGTCAAAACCCGGGTTACTAACTGGCCCTATGACTCTATCAGGTAGAAATGCATTCAACAGAACAACCAATTAACAGTAGCTTAAACAAATAATAGTTTGTTTTTCTCATTTGTTAAATCCAGAGGTGGGCAGTCCAGGTCTGGGGTGCTTCTTAGAAAGTCAGCAAGAACACGTGGTCTTTCTTTCTTTCTGCTCCACCATCACTAACGTGGCTTTTGCGTTCATAGGCACAAGATGGCTGTGGAACCAAGTTCCTAGCAGAAAGAAGGGAGCAGAGACTGGGCATGGTGGCTCACACCTGGAATCCCAGCAGTTTGGGAGATGGAGGCAGGATAATTACTTGAGCCCAGGAGTTTGAGACCAGCCTGGGCAATGTGGTGAAACCTGGTCTCTACAGAAAAAAACACAAAAATTAGCTGGGAGGCATGCACCTGTAGTCCCAGCTACTTGGGAGGCTGAGGTGGGAGGATCACCTGAGCCCGGGAGGTTGAGGCTGCAATGAGCCGAGATCATGCCACTGCACTCCAGCCTGGGTGATGGAGTGAGACCCTGTTAAAAAAGAAAAAAAAAAAAGGAAGGAGGGAGGGAGGGAACGAGAGAGAGAGAGAGGAAGAAGGAAGGAAGGGAGGGAGGGAGGGAGGGAGGAAGGAAGGTAGGTAGGAAGGAGCAGAGCCAATGGGGAAGGAGCATCCAGCTTCACTTGCCCTTTTGAGAAAGTTTACCCAGGAGCCCTGCTCCATGACTTCTGCTTACATCTCGTTGGCCTGAACTGTGGCAAACACAGACCAATCACTGGGCGGCAACTAGGGTGAAAGGGTGAGACTTGCTGCTTGACACTGTCTGCCACAGGGACCTCTGATGTAGACACAAAATCTTAAGCCATGCATAGTAGCACGCATTTGTAGTCCCAGCTACTTGGAAGACTGAGGCAGGAAGATTGTGTGAGTCCAAGAATTGGAGGCCAGCCTGGGCAACAGAGCGAGACCCTCTCTCTCTGTCTCTCTCTCTTTGAAACAGAGTCTTGTTTTGTCACCCAGGCTGGTGTGCAGTGGTGCAAAGACTGCAGCCTCGGCCTCCTGGCCTCAAGCGATCCTCCCACTTAGGCCTCCCAAAGTGCTGGGATTAGAGGTGTTAGCCACCATGCCCAAGACAAGGTCTTGCTCTGTTGCCCAGGCTGCAGTGTGGTGGGATGATCTCATCTCACTGCAGTGACCCTATCTCTTAAACAAAAAAATCTTAATATAATTTCAATGCTACAGAAGCTCCCAAAAGTAGGCACGTACCTCAGCTCTGTGACCCTCAGTCTGCTTATCCATAAAATGTATGAGATGCATGACTGGCATTTTGCGTAGGACAATTCATCAGCGTGTGGAGCTCTCCTGTGCATCGCAGAGTGTTTAGCCTCTCTAATCTCTAGGTACCAAATGCCAGTATCACCCACCCACAGCATTGTGATAAAACCAAAGGCCTCTGTGGGTTTGCAAATACCTTCTGGTTGGGTGGGGTATGGGAGGGGACCACCTTCCTGGGCTGGAAACCACCATACTTTTTTTTTTTTTCTGTCACCCAGGCTGGAGTGCAATAGTGTGATCGTAGTTCACTGCAGCCTCAAACTCCTGGGCTCAAGCAATCCTCCCACCTCAGCCTTTGGAGTAGCTAGAAGTACAGGCACACAACACCATGCTCATCTAATTTTTAGGTTTTTTTAAGAGACGGCGGTTTCATTGTGTTGCCCAGGCTGTAGCCTCTTTTATAAAGGTTAGAGGTTTTTCTGTTTTGTTCTGTTTTTTTTAACTTTCTCTGTTGCCAGGCTGAAGTGCAATGGCACAATCTTGGCTCACTGCAACCTCCACCTCCCAGGTTCAAGCGATTCTCCTGCCTCAGCCTCCCAAGTAGCTGGGATTACAGGTGCATGCCATCACATCCGTCTGATTTTTGTATTTTTAGTAGAAGCAGGATTTCGTTATGTTGGTTAGGCTGGTCTCGAACCCCTGACCTCAAGTGATCCTCCTGCCTCAGCCTCCCAAAGTGCTGGGATTACAGCAGTGAGCCACTGCACCTGGCCTCTATCTACTATTGTTCCAATGATCTAATGACTTCAAAATCACTCCTCCATATTTCCAGAAGACCTTCCTCTCCACATTGGGTGGCGGGGCAGGGGGGGGGGGGGGTCTCACTCTCATCCCAGGTGACTTTTATTACGTTGGTGCAAAAGTAGTTGCAGTTTTTGCCATTACCTTTATTTTATTTTATTTATTTATTTATTTTTTGAGACGGAGTCTCGCACTGTTGCCCGGGCTAGAGTGCAGTGGCACAATCTCAGTTCACTGCAACCTCTGCCTCCTAGGTTCAAGCAATTCTCCCGCCTCAGCCTCCCAAGTAGCTGGGATTACAGGCATCTGCTACCACGCCCGGCTAATTTTTTGTATTTTTAGTAGAGATGGGGTTTCCCTATGTAGGCCAGGCTGTTCTCCAGTGCCTGACCTCATGATCCACCTGAGATCATGCTGGGATTACAGGCGTGAGCCACCGCGACCGGCCTATTTTTTTATTTTTTATCTATTTATTTTTTGAGACAGAGTCTCACTCTGCTACCTAGGCTAGAGCGCTATGGCTCCATCTTGGCTCAGTGCAACCTCTGCCTCCCAGGTTCAGGTGATTCTCCTGCCTAAGCCTCCTGAGTAGCTGGAATTACAGGTGCCCACCGCCACATCTCGCTAATTTTTGTATTTTTAGTAGAGACGGGTTTCATCATGTTTGTTGGCCAGGCTGGTTTCAAACCCCTGACCTCAGGGGATCTGCCCACCTTGGCCTCCCAAAGTACTGGGAATACAGACGTGAGCTGCCGCACCCGGCTGCCATTACCTTTAATGGCAAAAAGCACAATTACTTTTGCATCAACCTAATATGTCCATCTGGATGGTCCTGGCTGGACTGGCAGTTCCCCTTTACCAACACCCTTTACCTCTTCTCTATTTCACTTGCCCACACAGTGGCCAGAGCCCAGCACTTGCCATCCATGAACTATTCCTTAACCTTAAACTTCACTAGCTCTGGCCGGGCATGGTGGCTGTAACCCCAGCACTTTGGGAGGCCAACGCGGGCAGATCACTTGAGGTCAGGAGTTCGAGACCAGCCTGGCCAGCATGGTGAAACCCCGTCTCTACTAAAAATACAAAAATTAGCCAGGCGTGATGGTGCATGCCTGTAGTCCCAGCTACTCTGGAGGCTGAGGCAGGAGAATTGCTAGAACCCAAGAGGCAGAGGTTGCAGTGAGCTGAGATCATGCCATTGCACTCCAGCCTGGGCAACAGAGCAAGGTTCTGTCTTTAAAAAAAAAAAAAAAACTTCAGTGGGTCATCCGTGGTTCATCCCTTCCTGCATCTCCACTTTCTCATTCCCTTGGTCTCATTCTTCTTCCCTGTGTTTATTCACCCTCCTCAGCTATCAGCCCCATTCTAGCTTCACATTCTTCTTCCTGCAGCCTGGATATGCTGATCCATGCTTCTTCCATTCCCCTGATCCTCCCCTCATCCTCCTGGGAGAACCCCAGCCCTGGTTCCAGCTGACTTTCTGCCCTCTTATCCCACACTTGGCAGCTGAGCACTGATGGAGGCAGTGCACACCCAAGCAGGTGGTTGCCATGACAACCCGGTGGTCTCTGGCCACTCCACTCCTGGGCTGGGAGCTCTTCTGGGCTGTCCTTGTCAGTCCTTTCTGTTTCCTACCTTTATCCTCCTCCCTTCTCATTGTAACTCTCGACAGATAACTTCACTCCTACTTGTAGGTGAAAATAGAAGCCATCAGGCAGAAGCCCCCCTCAATTCCTGCCCCCCACTCCCACCCCACTGAAACATTTATTTTTATCCACTCTTATTCTTTCCTCCCTTTTATTGTGGGAAAGGTTTCCTTCCTGTACTTAATCCCTCCACCTGAGCCCTGCATCCCAGTAGTTCAGCCTCCTCAGGGACCTTGGCTCTCAAAATCGCCTCTCTGCCCTTGCAGTATTTTAACATGTTAGCCTCTCTTCTCTCCTAAAAAGCCAGGTTCCCCAGACACTACAAGTCTCCCTTTCTCTCTTTTCTCTTGGAGCAAGGGTTCCTAACCTTTTTTAACTGTGGATTCCTTCGGCAGTCTGGTGGGGGTTTTTTTGTTTTTTTTTTTTGTTTTTTGAGGCGGAGTCTCGCTCTGTCACCCAGGCTGGAGTGCAGTGGCGCAACCTCTGCCTTCCCGGTTCAAGCAATCCTCCTGCCTCCGCCTCCCAAGTAGCTGGGATTACAGATGCCCACCACCACGCCCAGCTAATTTTTTTGTATTTTTAGTACAAAAATACCATGTTGGCCAGGCTGGTCTCGAAACTCCTGACCTCAGGTGATCCGCCTGCCTCAGCCTCCCAAAGTGCTGGGATTATAGGCATGGGCCACCGCCCCGGTGTTTTTTGAATACATAAAATGATACACATAGAATTACCACAGGAACCAATTATATACAATATGTTGTTACAATATTTTTAAGTTGCCTGAATAATTTTTGACATAGTTATACATTTTCTTTTATTTTGTGTCCTTTATTAATGCATTCAATAACGAGATCTTGAAGTGGGCCTAATAACTTCTGTATTTAATTTTTTTTTTTAGAGACAAGGTCTCACTCTGTTGCCCAGGCTAGAGTGCAATGGCACGATCATAGCTTACTGTAACTTCAAACTCCTGGGCTCAAGCAATCCTCCTGCCTTAGCCTCCCAAAGTGCTGGAACTATAGGCATGTGCCACCATGCCTGGCTAATTTTTATTTATTTATTTATTTTTTTGTAGAGAGAGGGGGTCTGCATGTTGCCCAGGCTGGTCTCAAACTCCTGGGCTCAATTGATCCTCTCACCTTGGCATCCCAAAATGCTGGGATTACAGGTGTGAGCCATCACACCCAGCAATTTCTGTATTTTTAAAATATTGATAATTATAAGCAATATTTTGCTACAGCTGCATCAAAAAACTTTTTTTCACTAGCTGAGCATGGCAGCATGTGCCTGTAGTTCCAGCTACTCAGTAGGCTGAGGTGGGAGGATTGCTTGCGCCTGAGAGGTTGAGGTTCCAGTGCATGGTGATTATATCACTGTACTTCAGCCTGGGCAACAGAGCGAGACCCTGAACCCTCCAAAAAAAAGTGTATACTCACCGACCACTTCCTTATCTTCCACACATCTCAATTTTATGATTTCTCAAACATCCCTTTGTGCCAACTGTGTATAAGGTTAAGCAGTGATTGTTTTGGCAGCACATATACTAAAATTGGAATGATACAGAGATTAGCAAAATTAAATTAAAAATTCAAAAATACAAAAAGGATAAGTAACCTTTTGCAATCTAGTTTTTACTCCATGGCCCAGGGCCACTAGTCTTCCCAAAGGTTCCAATGGTCCCTTGAATTTTTTTATTTTATTTTATTTTTTTGAGACAGAGTCTCACTCTGTTGCCCAGGCTGGAGTGCAAGTGCCATTCACTCAGCTCACTGCCACCTCTGCCTCCCAACCTCAAGCAATTCTCCTCCATCAGCCTTCAAGTAGCTGGGATTACAGGTGCGCACCACCATGCCTGGCTAATTTTTGTATTTTTAGTAGAGATGGGGTTTCACCATGTTGGCCAGGCTGGTCTCAAACTCCTGACCTCAAATAGTCCATCCACTTAGGCCTCCCAAAGTGCAGGCTGGGATTACAGGCACGAGCCACCGTGCCTGGGCCCTTGAATTTAAAGCACATTTTCTGGCCGGGTGTGGTGGCTCACGCCTGTAATCCCAGCGCTTTGGGAGGCTGAGGTGGGTGGATCACGAGGTCAGGAGATTTAGACCATCCTGGCTAACATGGTGAAACCCTGTCTCTACTAAAAAATACAAAAAAATTAACTGGGCATGGTGGCGGGTGCCTGTAGTCCCAGCTACTTGGGAGGCTGAGGCAGGAGAATGGTGTGAACCCGGGAGGTGGAACTTGCAGTGAGCCTAGATCGCGCCACTGCACTCCAGCCTGGGTGACAGAACAAGACTCCGTCTTGAAAATAAATAAATAAATAAAAAATAAAGCACATTTTCTTTTCTTTTTTTTTGAGACAGTTTTGCTCCTGTTGCTCAGGTTGGAGTGCAATGGCGCAATCTCAGTTTACCTCACACCACCTCCATCTCCCGGGTTCAAGTGATTCTCCTGCCTCAGCCTCCTGAGTAACTGGGACTACAGGTATGCGCCACCATGCCTGGCTAATTTTGTATTTTTAGTAGAGATGGGGGTTTCTCCATGTTGTTTAGGCTGGTCTCGAACTTCTGATCTCAGGTGATCCACCCGCTTCAGCCTCCCAAAGTGCTGGGATTACAGGTGTGAGCCACCACGCCTGGCTTTTCTTTTCTTTTTTTTTTTAATAGGCATGTTTCAGAGCTCAGTTTGATTACGTAACATCTAGCATGAGTGACTCCATTCTGGTTTGGTCTGGATCGCTAGGGCCTAGGACAGGAGGCTAGTCTAAAGCAATGGACTCCTGTAAATTGTATTTAACAGCATGAATAGGATCTTCCACGGAGAATATGTGGTCTGGGAACATCCTAGATTGGAAGAGGACTAGACTACAACCTGACAGTGAATGGCAAAGAAAAATGAAGGAGCCAGCAAAAAAAGCAGAAAGAAAACTGGCGTGTGTCAGTATGGTTTCATTGCCTACCCCTTCATTTGGGACAAAGCCTCGATTTCGTTTTGCATTCCACCCTTCCTCCAAGTGGTTCAGCAATGAGTCCTGATTAATCCAAGCCAATCACTGTTATCACAATTCCCTGCCAGGGACTGATTTAGGAAGGGGCATATAATACAATACAGGCCAGTGAGATGTGAGGATAAAGACTTCTGGGGGCTTCTGGGGAAGGTCTCCTCATTGGTTAAAAATAAAGAGACATATGGGAAAAGACACACTCTCTAGCTGCATTTTTTCATGTTGGGATATAGCATTGGAATGACTTGTATTAGGGTTTTCCAGAGAAACAGAACCAGTAGGTTCTAGATATAGATATACAGATAGATATTTATATATGAGGAGATTTATAGGAATTGGCTCATGTGGTTATAGAGGCCAGGAAGACCCATGATATGCTCTCTGCAAGCTGGAGAACCTGGAAAGCCAGTGTGTAATTCTGTCTGAGTCCAAACGCCAGGTAATCAGCTGAGGGCCAATGATGTGGGTCCCACTCTGAGTTTGGAAGCCCAAGTCCGAGGGTAGGAGGAAATGGGTGTCTCAGCGCAAGCAGAGAGAGGGAGTTCACCCTTGCTCGATCCTTTTGTTCTATTCAGGCCTTTAATGAATTGGGTGATGCCTACCCACACTGGGAGAGCCATCTGCTTCACTCAGTTCATCAGCTCAAATGAGAATCCCTTCCAGAAACACCCTCACAGACACAGCCAGAAATAATGTTTTACCGGTTATCTGGGCATCCCTTAGCCCAGTCAAGTAATACACCCAATTAACCATCACACACTGCTGCAGTCATCCTCGAACAGTGCAGAGAGCACCTTTAGGACAAGCCATCGTCTTCAGGGTGGTAGATCAGAATGGTGGACGGTAGCTGGGAGCAACAGCTCATGCATGTAATCCCAGCACTTTGGGAGGCCAAGGCAGGCAGATTGCTTGATCCCAGGAGTTCAAGACTAGTCTGGGTGACATGGTGAAACCCTGTCTCTACCAAAAAAAAAAAAAAAACAAAAAAATTAGCTGGGCATGGTGGTGCATGCCTGTACTCCCAGCTACTTGGGAGGCTGAGGCAGGAGGATCATTTGAGCCCAGACGTCGAGGCTGTGGCGGGCCAAAATCATGCCACTGTACTCCAGCCTGGGTGATAGAGTGAGACCCTATCTCAAAAAAAAAAAAAAAAAAAAAAAAAGGTGGAAGGCACCCAAGTCCCTGATGACACTGCTGAGCCTTCAAATTAATCAGCCCTGAAGCTCTTCAAATGTGAGGTATATTTTTCCTATGGTTCAAGCTACTTGACTTGGATTCTTTTTTTTTTATTTGCAGCTAAAGGCACAGCCATAGAGAAGAATACTGCAAGAGCCTAGGCGGCAGAAAGCTCCAAAGAGGAAACGAGTTGGCATCTGAGGCTGCAGGGAAATGGAGTCATATGGAGACAGAAAAAGGTACTTTAGGCTGGGTGTGGTGGTGCATGCCTGTAATCCTAGCTACTTGGGAGGCTGAGGCAGGAGAATCGCTTGAACCCAGGAGGCAGAGGTTGCAGTGAGCCGAGATCGCACCACTGCACCGTGCCAGCCTGGGCAACAAGAGTGAAACTTCATCTCAAAAAAAAAAAAAAAAGAAAGAAAAAAAGGCCAGGCACAGTGGCTCATGCCTGTAATCCCAGCACTTTGAGGGCCAAGGCAGGAGGATCACTTGAGATCAGGAGTTTGAGACCAGCCTGGCCAACATGGTGAAACCTGGTTTCTACTAAAAATACAAAAATTACCTGGGCATGGTGGTGCGCGCTGGTAATCCCAGCTACTCGAGAGACTGAGGCAGGAGAATCGCTTGAACCTGGGAGGCGGAGTTTGCAGTGAGGCAAGATCATGCCATAGCACTCCAACCTGGGTGGTAGAGCGAGACTCTGTCTCAAAAAAAAAAAAAATTAAATTAAATAAATTTTAAAAAACCACACCACGAGATTCACAGCACCCAATCTAAAGAGCTCAGTTTACCTGTTGCCATGATAATGAGGCCCCCTCTGTTTCAATCCTGTAAGGAAATCGCTTTGAAACAACCAATCCACTTTTTGTTCTCTGTTTCTGCTTTCCTCAGTCCTTTTCTGTCTATAAAACCAATCTTTTGGATGTTCAGCTGCCTGTTTGGGGTGACGGACTTTCCATCCTAGAACCACGGCCTAATTTGTCCGTAACCTCACAGAGGTGACTCTGGCGCTAGTGAACAATGCTGCTGTGACTTATGTGAAACCTCAACTGGCCACATTTTGGTACTATGCCAAAGTTGAGCTGGTTCCTCCACCCCTGTTGAGATCCCTAGAGCTATCCAAAGCCTGGGGGAAAAAAATAAGTCACTAGTGCTCAAACTGGTAGCTTCAAACCGCTCACAGTTAAGGAAGTGGTGCTGAATGATTTGGTGGCCACTGAGGTGTGAATGTGGTTTTATGTTGGAGAGATCACAGGCAAGTGTGGCATGATTGGCTATAATATTTGAAGAACAAGACTAGTGAACAATACAGTCAGGATGGCTAAAGGTGACCCCAAGAAACCAAAGGGCAAGATGTCTGCTTATGCCTTCTTTGTGCAGACGTGCAGAGAAGAACATAAGAAGAAAAACCCAAAAGTCCCCATCAATTTTGCAGAATTTTCCAAAAAGTGCTCTGAGAGGTGGAAGACAATGTCCAAGAAAGAGAAATCTAAATTCAATGAACTGGCAAAGGCGGATAAAGTGCACTATGATCAGGAAATTAAGGATTATGGACCAGCTAAAGGAGGCAAGAAGAAGGATCCTAATGCCCCCAAAAGGCCACCGTCTGGATTCTTCCTGTTCTGTTCAGAATTCTGCCCCAAGAGCAAATCCACAAACCCCGGCATCCCTATTGGAGACGTGGCAAAAAAGCTGGGTGAGATGTGGAAGAACTTAAATGACAGTGAAAAGCAGCCTTACATCACTCAGGCGGCAAAGCTGAAGGAAAAGTATGAGAAGGATGTTGCTGTCTATAAGTCGAAAGGAAAGTCTGATGGCGCAAAGGGTCCTGCTAAAGTTGCCCAGAAAAAGGTGGAAGAGGAAGATGAAGACGAGGAGTTCTGTATTCTACACTCGGTGCTAACTTTTTGGTATGTCTATTGCCTTCACAAAACCATATGACTTTGGTTTGCTATCTCTATTTTCTGAGCTTAAAATAGTGTGCAAGGCCGGGCGTGGTGGCTCACACCTGTAATCCCAACACTTTGGGAGGCCGAGGCAGGTGGATTACCTGAGGTCAGGAGTTTGAGACCAGCCTGGCCAACATGGAGAAACCGTGTCTCTACTAGAAATACAAAATTAACCGGGCGTTGTGGCTCATGCCTGTAGTCTCAGCTACTGGGGAGGCTGAGGCAGGAGAATCGCTTGAACCTGGGAGGCGGAGGTTGCAGTGAACCGATCGTGCCGTTGCACTCCAGCCTGGGCAACAAGAGTGAAACTCCGTCTCAAAACAAAACAAAACAAAACAAAACAGTGTGCAAACTTGCAGGTGTACCCACTGAACCTAGAATAAGAGTTGGAAAGAAAAAAATATATATATGGCAAATAAATCTATAAAGAAAAGGGGCCGGGCGCGGTGGCTCACACCGGTAATCCCAGCACTTTGGGAGGCTGAGGTGGGCGGATCACAAGGTTAGGAGACCGAGACCATCCTGGCTAACACGGTGAAACCCCATCTCTACTAAAAATACAAAAAATTAGCTGGGCGTGGTGGTGGGCGCCTGTAGTTCCAGCTACTTGGGAGGCTGAGGCAGGAGAATGGCGTGAACTGAAGGAGTGGAGTTTGCAGTGAGCCGACATCGCGCCACTGCACTCCAGCTTGGGCGATAGAGCAAGGCTCCATCTCAAAAAAAAAAAAAAAAACTATCAAGAAAAAAATTCCAGTGTTCCAGCCTAGTATAGATGCATAATAAAAAAAGAATAATCAAATGATCTACAAACAGGATTACTTTTAGGCTTATTTTCTTTTTCCTGTTCCTTGAGAAAACAATACAGAAACAGGGCTGGGCGCGGTGGCTCAAGCCTGTAATCCCAGCACTTTGGGAGGCCAAGACGGGCGGATCACAAGGTCAGGAGATCGAGACCATCCTGGCTAACACGGTGAAACCCCGTCTCTACTAAAAACACAAAAAATTAGCCAGGCGCGGTGGCAGCGGCTGTAGTCCCAGCTACTCAGGAGGCTGAGGCAGGAGAATAGTGTGAACCCGGGAGGCGGAGCTTGCAGTGAGCCGAGATCGCGCCACTGCACTCTAGCCTGGGCGACAGAGCAAGACTCCCTCTCCGAAAAAAAAAAAACAAAAACAACTACAGAAACATCCCATTTTGTTCTATTTCACAACTAAAATATGAATTTAGTACAACTCCCTTCACATAAAGAGCGTCGGCTCTTTGCCATCATTGTTTTAATTTTTCCTTTTCTTTTTTGTTTTATTTTGTTTTGTTTTTGAGACGGAGTCTTGCTCTGTGCCCAGGCTGGAGTGCAGTGGCACAATCTCGGCTCACTGCAACCTCCACCTCCCTGGTTCAAGCAATTCCCCTGCCTCAGCCTCCTGAGTAGCTGGGATTACAGGCGCACGCCACCATGTCTGGCTAATTTTTTTTTGTTGTTGTTGTATTTTTAGTAGAGATGGGGTTTCACCATGTTGGCCAGACTGGTCTTGAACTCCTAACCTCAGGCAATCTGCCCGCCTCGGCCTCCCAAAGTGCTGGGATTACAGACGTGAGCCATTGCGCCTGGCCCCCTTTTCTTTATTTCGAAAGTTAAACTTCCCAGGGTCATAAGATTCCAGTCTCATGACTGGAAGAAGCTCTAATTAGCTGCTCTTCTTCCCAGTCCCTGCCACAGCCTCATTCCGCCACCTCACACTTCTACTTCCTCACCTTGACAAGATACCTGTGCTCCTGACATACTGCAGGCTAGGCATTCAGGAAAGGTCAGAATGAAAGTGCATCCCAAAACATGTTTTATTCCACCTGGGATGTCCAAGAAAGGCTCTGGACATTTAACAAACTTGTTAGTTTACAAATGCTACGTTTATTATCAGAGGCCAACCAAGGCCTCAGACTAAGGAACAGCACATCCCACTGCATTATCACAACCAGGACCAGAGAACTTGCAGCCAAGCCAATTAAAGTCAACATTCAACAATCAAGCCATGGGTACATGACCTTGAGGCCCTGGATGTGAAACCTATGAGAAGGACCATGACCCTGGGCTTTCTGCTGAACCTCATGAAAGTTCGATCTTAAACTGAATCTGTGGGATCATAAGCACTTGGGTGTTCAAGACCAGCCTGGGCAACTCCCGTCTCTACAAAAAAAAAACAAAAAAAAAAAACGCCAGGTGAGGTGGCTCATGGTTGTAATCCCAGCACTTTGGGAGGCCAAGGCAGGAGGATCACCTGAGGTCAGGAGTTCAAGACCAGCCTGGCCAACATGATGAAACTTCGTCTATACTAAAAATACAAAATTAGCCGGGCATGGTGGCTGGCATCTGTAATCCCAGCTACTTGAGAGGCTGAGGTGGGAAAATTGCTTGAACTTGAGACGGGGGTGTTGCAGTGAGCCGAGATCGTGCCACTGCACTCCCGCCTGGGTGACAGAGTGATACTCTGTCTCAAAAACAAAGAAATAAACAAAAATTAGCCAATATGGTGGTATGTGTCTGTAGTCCCAGCTTCTCAGGAGGTTGAGGTGGGAGGATCAATTGAGCCCAGGACCCAGGAGGTCAAGGCTGCAGTGAGCCATGATTGTGCCAGTGCACTCCAGCCTGGGTGACAGAGCAAGACCTTGTCTCAAAAAAAAAAAATCTTTCATCTGCAGCAGCAGCCAAGCTATATACTTCAGTTCCGATTGCATCTAGTGATAATAACAGTGGCTAATATTTGTTAAGTGCTTACTATGAGTCAGTCACTGTGCTAGGTGCTCATGCATCATCTCATTTAACCCATATTGATTGGAAGGCATACCCTGCTAATGACTGGGAGAGCTACGGTCAGTTCTGCGAGTGCATTTCAATTTCCAACCCATTTCTACAAGACCAGAAAGAGAGGAGCCTCCTGTGTGTTAGAGATGGCTTCTGAGAGGAAGTGTGCCGTGCAACTCCTCCAACTCAGAGTCATGTTTTCTTTTTTTTTTTTTAATTTGAGATGGAGTTTCACTCTTGTTGCCCAAGCTAGAGTGCAATGGCACGATCTCAGCTCACCGCAACCTCCACCTCCCAGGTTCAAGTGATTCTCCTTCCTCAGCCTCCCGAGTAGCTGGGATTACAGGCATGTGCCACCATGCCCAGCTAATTTTTTTTTTTTTTTTTTTGAGACGGAGTCTCGCTGTCGCCCAGGCTGGAGTGCAGTGGCGCAATCTCGGCTCATTGCAGGCTCCGCCCCCCGGGGTTCACGCCATTCTCCTGCCTCAGCCTCCGAATTAGCTTGGACTACAGGCGCCTGCCACCTCGCCCGGCTAATTTTTTGTATTTTTAGTAGAGACAGGGTTTCACTGTGTTAGCCAGGATGGTCTCGATCTCCTGACCTCGTGATCCGCCCGCCTCGGCCTCCCAAAGTGCTGGGATTACAGGCGTGAGCCACCGCGCCTGGCCGACCAGCTAATTTTTTGTGTTTTTAGTAGAGACAGGGTTTCTCCAGTTGGTCAGGCTGGTCTCGAACTCCCAACCTCAGGTGATCCACGTGCCTCGGCCTCCCGAAGTGCATGAGCCACCGCACCCGGCCAAATTCACGTTTTCTAACCTGCTTGCCTACAACCTGGGATTTGAAGAAAGTTTTCCAACTTTTGGGAGACTTCAACTCATCCTTCAACTTCTGGGAGACTATATGTTTGAGTAAGGCACTGTTACGAATCACAAGAAAAGGAGAAACTTAATTCCCCGGTTTCCCGAGTGTTTATGAACTAATTATCATTGTTATTATTGCTTTATTTAATTTAATTAATTTATTTTTTGAGACGGAGTTTCGCTCTTGTTGCCCAGGCTGGACTGCAATGGCACGGTCTTGGCTCACTGCAACCTTTGCCTCCCGGGTTCAAGCGATTCTCCTGTCTCATCCTCCCAAGTAGCTGGGATTACAGGCCACCATCACATGTCCAGCTAATTTTTGTATTTTTAGTAGAGATAGGGTTTCATCACATTGGCCAGGCTGGTCTCGAACTCCTGACCTCAGGTGATCCATCCACCTCGGCCTCCCAAAGTGCTGGGATAACAGGCGTGAGCCACCGCACCCGGCCTATTTTATTTTTTTGAGACGGAGTCTTACTCTGTCGCTCAGGCTGGAGTGCGGTGACGAGATCTCGGCTCACTACAACCTCTGCCTCCCAGGTTCAAGCGATTCTCCTGACTCAGCCTCCCAAGCAGCTGTAACTACAGGCATGTGCCACCACCCGGCTCATTTTTGTCTTTTTAGTAGAGACGGGGGTTTCACCATGTTAGCCAGGCTGGTCTCGAACTCCCGACCTCAAGTGATCCGCCCGCCTCGGCCTCCCAAAGTGCTGGGATTACAGGCGTGAGCCCCCATACCCGGCTAATTATTATTATTATTTTTAGAGATGGGGGTCTCGCTATGTTGCCCAGTCTGGGCTCAAACTCTTCTGCTCAACCAATCCTCTCGCCTGGGCCTCCCAAGTACCTGGGACTACAAGATGGCGCCACCGCGCCCGGCATTAGCTTACTATGTAAAAGCCCTACCAGACTCACGTGGCCGGGGGTCAGTTTATTCTCATCTCTTGAAGCCATGCGCTTCACCTGGGCCGACTGGGAGACAGTCCTGGCAAAGCCTCTGAAAACAGCCAGCCCCTAAGGAGCGGTTCTGTTGGGGGAAGGGAGCCTCAAGGCTAACGAAGGAGCTCCCACCCTACCCTTCAACTTCAGAGGGAGAAAAGAACCCTTCCCTGAAAGGGCGAGACTACTGGGTCCTCTTGGGGGACGCTGGAGATCCTCCCGACCAGAGCTGGAGGAAGCTGAGAGGCTCTGCGGGGTGCGGGGAGGGAAACTGAGCCGAGGCCGGGTAGAGGGCGGGCGTGGGGCGAGCCAGAGACTTCTCAAGAAGCCCAGAGGATTCTGGGGACTGGAAAGCGGCCGAGTTCTTTAAAAAAAAAGAGAGAGAGAGAGAAGAAAACAAAATCTCTCGTCTGAGCATGACTCTTGGCGGTGGTGCTTTCGCCAGCGCGTCTGCAGCGGTTCCCAGAGAAAGCCCGCCAGGCAGGGACAGACTGACAGACCGACGGAAAGGTCTTCCCAGCGAAGACTTGGAACGCCCCAGGGGGTGGGGGAGGCTGCACCGCCTCTTCAGTAATTGGTTTGGAGACAATTGGCCATCCATACGGAAAAGATAAAGTAGATCCTATCTGACGGCAGGCCTCCAAATAAATTCCAGATGAACTAGAGACCTACAGGGAACAAGCAACGCTATTACAGAGCTTTGGGAAGAAAACGGAAAGATAGCTGTATGACACTGGGATAGGGGATGTTTTCTCTAACAAAGTATAAAACGTGCAAAACATAAAGGAAAAGATGGTATGGACCGGGCGCAGGGACTCACGCCTGTAACCCCAGCACTTTGGGCGGCGGAGGAGGGAGGACCGCTTGAGCCCGGGAGTTTTTGTTTTTGTTTTTGTTTTCTTGAGACAAGGCATCTTGCTCTTGCCCAGGCTGGAGTGCAGTGGCAGCGGGATCTCTGCTCACTGCAACCTCCGCCTCCCAAGGAGCTGGGTGGGGCTAAAGGCACCACCACCACACTTGGCTAATTAAAACAATTTTTTTTGCAGAGATGAGGTCTCACTATACTGCCCAGGCTGGTCTCAAACTCCTGGCCTCAAACGATTCTCCCGCCTCGGCCTCCCAAAGTGCTGGGATTACAGGCTGTTCCACTGTGCCCAGGAAGCCCAGGAGTCCGAGATGAGCCTGGGCAACACAGCGAGACTCCCATCTCTATTTTTTTTTTTAAAGATGGTATGGTGTTATGATACATATTGGTTTTCGTCCACAGCTCCTGGCTCATGACTCTCATAGTCCTTGTTAGTCTTTTGTTATAATATTGAGTGTGTTAGCCCTCAGGGGCAGTATCTGACCTTCTCCTGCACTCCTTTCACTCTAACCTTCCTGGGCCTTTCTGACTGTGGGCCTTAAGACCCTCCCATAAAGCTTCCATGAAAACCCAAGAGGACAGGGTTCAGTGAGCTTCCAGATGCCTGAACACCTGGAGGTTCCTGGAGGGTGGAGCACCCAGAGAGGGCATGGAAGCTCCACACCCCTGCCCTCATACCTTACCCTCCGTGTCTCTTCATCTGTATCCTTTGCGATATGCTGGCTTTTTTTTTTTTTTTTTCAAATGGAATCTTGCTCTTTCACCCAGGCTGGAGTGCAGTGGCGCCATCTCGGCCCACTGCAACCTCCACCTCTAGGGTTCAAGCGATTCTCATTGCCTTAGCCTCCCTTGTAGCTGGGATTACAGACACCCACCAACCACACCTGGCTAATTTTTTTTTTTTTAGTAGAGACGGTTTCACCATGTTGGCCAGGCTGGTCTCGAAGTCCTGACCTCAAGCGATGCACTTGCCTTGGCCTCCCAAAGTGCTTGGATTATAGGCATGAGCCACCACACTAGGCCTGCAATATGGTTTCTAATAAACCAGTAATTGTCAGTGTTTCCCCGAGTTCTGTGAGCTGCTCCCACAAATCAATTGGACCCAAAGAGGGGGTCATGAGAACCCCAACTTAAAGCCTGCTGGTCAGAAGTTCTGGAGGCCCAGACTTGGGACTGGTGCGGGGCAGGGAGGCAGTCTTGGGGACTAAGCCCTCAACCTATGAGGTCTGACACTGTCTCTGGGTAGATGGTGTTAGAACTGAATTAAAGGACACCCAGCTGGTGTCCACTGCTGGGTGGGGAACAAAAGCCCCATGTGTATGGTCACAGAAATCTGTGTGGATGATTGCTGTGGTGTGAGAGTAGAGGAAATGGTTACAGTTTTCTCTAAACAATTGGTGTCAGTGAAGTGGGATTTGCAGGAATGGCCCTGACTCACATAAACATGTGGTTTGGGAAGAAAAAGGATAAAAGGGTGGAGGAAGAGGTCGTCAATTCCTGGGTGACCACGTGGTCACCATGGTGTGAAGCCACAACTCTGTTGAGATCAGTTACTAAAGGTAAAACTTACTAGTGGAATTTAGAGATGGATCCAACTCCCAGGAATTGGTTCATTGAATGCATAAGGAAATGCAAACTAATAAGAAAAATGTGAAATATTCAGCCCCCTGATTATTGTTATCTATAATGGCTAAAATGAAAGTAAAAGAGGGTGCTGGGTTAGGAATTGAGGCTGGACCAAGCACAGATGTGGGTCTGGCTGAGCTCAGGCCACTAGCCTCGGAGTCACCCACAAAGGAGGAAATTATGCAGGGACAACAGAAAGTACCTCTGAGACCTGTGGTTACCAAGAAGGTAGTCAATGTGAAGGAACCAAGTAATTATCGAAACCAGACAGTAGAGTGTGGAGGAATTGTTCCATTTCATAGATCAGTATCATCAGCTTCCTGAGGAACATTTACTAAAATGGATTCTGAGAGTGACTAATTTAGGGGCAGTATGCAGAGTGGAAGAGCATGTTTGGGTTGATGCAGGACTCACAGTTCACCATTCTAGTCACAGTTGGGTATATATGATTCAGACACACAGGAGATTATTCCTGAGGGAACAGCCAGCCTGGTGGAATGTAGAAAAGTCACTGTAAAGGTCGGGCATGGTGGCTCACACCTGTAATCCCAGCACTTTGGGAGGCCGAGGCGCGTGGATCACCTGAGGTCAGGAGTTCAAGACCAGCCGGGCCAACATGGTGAAACCCTGTCTCTACTAAAAATACAAAAGTTAGCCGGGCGTGGTGGCTCATGCCTGTAATCCCAGCTACTCAAGAGGCCAAGGCAAGAGAATCACTTGAACCCGGGAAGTGGAGGTTGCAGTGAGCCAAAATCATGCCAGTGCACTCCAGCCTGGGCAACAGAAAGAGACTCTGTCTCAAAAAAAAAATTAGCTGGCATGGTGGCATGTGCCTGTGGTCCCAGTTACTCAGGAGGCTGAGGTGGAAGGATCGCTTGAGCCCAGGATTCCAAGGCTGCATAAAAAGTCTCAGAGGCTGGGTGCGGTGGCTTACGCCTGTAATCCCAACATTTGGAAGGGATCACAAGGTCAGGAGTTTGAGACCAGCCTGGCCAACATGATGAAACCCCGTCTCTACTAAAAATACAAAAATTAGCAGGGTATGGTGGAGCGTGCCTATAATCCCAGGTACTTGGGAAGCTGAAGCAGGAGAATTGCTTGAACCTGGGAGGCAGAGGTTGCACTGAGCTGAGATCAAGCCATTGCACTCCAGCCTGGGCTACAGAGTGCGACTACGTCTCAAAAAAAAAAAAAAAAAAAAAAGGCTGGGCGTGGTGGCTCACGCCTGTAATCCCACAGCACTTTGGGAGGCCAAGGCAGGTGGATCACATGAGGTCGACCAACATGGAGAAACCCCGTCTCTACTAAAAATACAAAATTAGCTGGGCGTGATGGTGCATGCCTGTAATCCTAGCTACTTGGGAGGCTGAGGCAGGAGAATCGCTTGAACCCGGGAGGTGGAGCTTGCGGTGAGTTGAGATCGAGCCATTGCACTCCAGCCTGGGCAACGAGAGCGAAACTCCATCTAAAAAAAAAAAAAAAAAAAGATTGTAACTTGGCTACTTGGCTGAGCATGGTGGCTCATGCCTGTAACCCAGCACTTTGGGAGGCTGAGGCAGGTGGATTACCTGAGCTCAGGGGTTCGAGACCAGTCCGGGCAACATGACAAAACCCCTGTCTCTACTGAAAATACAAAAAAATTAGCCGGGTGTGGTGGTGCACACCTGTAATCTCAGCTACTAGGGAGGCTGAGCCAGGAGAATCGCTTGAACCTGAGAGAGGCAGAGGTTGTAGTGAGCCGAGATCATGCCACTGCACTCCAACCTGGGCAACAGAGTGAGACTTAGTCTCAAAAAAAAAAAAAAATCTTAAGTGGCATTTACAGTGTTTGTGATTCTAGATCAGGCTACGTTTCATTCCATAAAATAAATAGAATGAGTGTTCAGATGAGTCAAGCACAGGTTAGTTTTTATGGACAAAAAAGGGTAGAGAAAAATAGAAACAGAAGGAAAAAAAGCAGATGGGTCCTTTCAAAGTTACTTTTCTTGTAAAAGGACTTCCGTATCATGCCGGCTCACACTGGCTTGTTTGGGGTTTTGGCTCTTCCTTCCCTCTCCTGATTCCTCTGAAGGTTTGATAAACAACTTAGTGTTGCTTAGTGACATAGAACTTTAGCGTGAGTGACTCCATTTTGGTTTGGTCTGTTGAGCCAAGCACAGGAGCTCAGTGCAAATCAATGGCCTCCTATAAAATTTATTTAACTGAACCCTTGTGCATTGCTGGTGGGAATTTAAAATGGTGCAGCTACCATGGAAAATCGTATGGCGATTCCTCAGAACATTAAACACAATTACCATATGATCCAGCAATTCTACCTCTGGGTGTATATCCAAAATAATTGAAAGCAGGGACTCGAACAGATATTTGTACACTCACATTCAAAGCAGCAACATTCACAATAGCCAAAAGGTGGAAGCAACCCAAATGTCCATGGAGGGATGAATGGTTATGCAAAATGTGGTACATCTATACAATGGAATATTATTCAGTTGTAAAAAGGAAGGAAATTCTGACACATGCTACGAAATGGAAGGATCTTGAAGATATTATGTTAAGTGAAAGAAGCCAGACCCAAAAAGACAAATACTGTATAATTCCACTCATATCAGGTGCCTAGAGTAGTCAAGGGGAAGTTACTGTTTAATCGCGATAGAGTTTCAGTTTGGGAAGATAAGAAAGTTCTAGAAAAGAATGGTGGTGGTGGTTACAGAACAATGTGAGTGTACTTGGTGCCACAGAACTGTATGCAGTACTTACAAATGGTTACAATGGTAAATTTAGGCCAGGAGTGGTGGCTCATGCCTGTAATCCCAGCATTTTGGGAGGCCAAGGCAGGAGGATTGATTGAGGCCAGTAGTTTAAGACCATCTTGGGCAACACGGTGAGATCCCCATCTCTATAAAAATACATTTTAAAAATTTAAAAATTAGCTGGGCGTGGTAGCACACGCCTGTAGTCCCAGCTACTCGGGAGACTGAAGTGGGAGGATCACTTAAGCCAGAAGTTCAAGGCTACAGTGAGCTATGATCGCGCCACTGCACTCCAGCCTGGGCGACAGAGCGAGACCCTTCTAAAAAATAAAAAGGTAACATACATGTGTATGTATTGTAACACCATTAAAAAACAGAAATTTAAACGAAGAAAAGTTGGCTTCTAGCCCTTTGATCTAGCAAAGCTGACAGTGTCCTCACCTACCAATATAGGTAGATGACTCCTTACACGTGGACAAGCACATCCACCTGGCCGCTTCTCCCCTTTCCTCCCCTCCCCCGTTCCTCTCCTCCCCAACACATCCAGGTTCCGACCCTGCCACCCCCAACGAGTCTCACTGCGCAGGCGCGGAGCGGTGGGCAGGAGCGGGCGTGGCCTGACTCTGCGCCTGTGCGGAATTCCAGCTGCGACTGCTGAGGGAGAAAATGATGCCCAGGTTGGGCTCCCCGGCCCACCGGCCGAGGAGAGGCCTGCGCTGCACACGCGCAGACCGAGCATCCGCGTCAAGAGGCGAAGAGAGCGCGCGCTCCCCACGTCCTGCGCTCCTGGCTGCCGGGCATTCGTCTCAGCCGTGACTCTCGCCAGGCCGGGGCTGGCGCGCCCACGTCTGAAGAGCGATGCCCCGGGAGATCATCACCCTGCAGCTGGGCCAGTGCGGCAACCAGAGTGAGCAAGCGAGCGCCGGCCCCGCCGGTCTCTGGTTCTGCCCCTTCGGGTCCCACCCAAGTGCCTGGCTTCCACCAGTCCCCCTTTCCCTTCCATGAACCCCCTGCCCTGCTGCTCTGGATAACCCAGACCGAGAGCTGCGCCTCCAGCCCGGGGCTGGGGCAGCTACCAAACCCAGGCATCTTGGGTCCACCCTCTGATCGTGTCAGCCTCTGAGACTAAAACTGGGCTCCTCAGGCCTTAAGGCTCCAGCAGACCCGGGCATCTCCCCCCTCCCCCAGTTGGGTTCGAGTTCTGGAAACAGCTGTGCGCCGAGCATGGTATCAGCCCCGAGGGCATCGTGGAGGAATTCGCCACCGAGGGCACTGACCGCAAGGACGTCTTTTTCTACCAGGTGCCCCCAGCGACTTGGCCGGGGGCGGCAGTGGCCCAAGGGGGCGGAAGGGAAGGGAGTGGCCTGGTACTGGGAACCCCGCTGGGCAGTAGGGCCAGGCGGCTGGCTTGAGGAGGGAGGGCCGGAGGGAGCCAGAGTTGGGAGGACTTCGGACTTGGGCCGCCCTAGCTGATTGGGCCCCCTCCTGGACTCCCCTTGACAGGCAGACGATGAGCACTACATCCCCCGGGCCGTGCTGCTGGACTTGGAACCCCGGGTGATCCACTCCATCCTCAACTCCCCCTATGCCAAGCTCTACAACCCAGAGAACATCTACCTGTCGGAACATGGAGGAGGAGCTGGCAACAACTGGGCCAGCGGATTCTCCCAG
>hsa_circ_0085975	chr8	145194091	145195620	+
CTGACAGCCACAGCACCAGGTCGGCAGCAGGTGCGGGACCAGGGAGCCTACCTGATCCTTCGAGAGCTGCACAGCTGGGAGCCGGAGCCCGACGTGCGGACGGCTTGTGAGAAGCTCATCCAGGTTGGTGCAGGGTTGGAGAGGCTGGGGAAGGGGTGTCTGTAGCTGGCCAGCTGCTCACCTGCTTCCCGTCTGGCAGGTGCTTATTGGGGACGAGCCTGAACGTGGCATGGAAAACCTGCTGGAGGTGCAGGTGCCTGAGGATGTGGAGCAGCAGCTGCAGCAGCTGGATTGCAGGGAGCAGGAGCAGTTGGAGCGGGAGCTGGCCCCAGAGCCATGGGTGGAGAGGGCCACACCCACCTGAGGCCCCTGCAGCCGGACACCAGCTCCAGGGTCCCCTTTGCCAGGCTTTCTCAGACCAGGCCTTCCTGCAGCTGTCTGCAGGCCCCCTGGGTCCCCTTGTTCAGAGACTGTGCTCTTCTGAGAAGCAGAGCTACGCTTAGGCTCCAGTAAGGATTGGAGGCACTTTCCAGCCCTGTGCAGTGTTGCTACCAGCAAGAATGAAGGTTGTGCAGAGCAGTACTGTGAGGTAGGCACCGTGACTCGGCTGCCTGTGCAGAAGGTGGAGGTGGCAGGCGGATGGCCAGGGAGCCATGAGAAGACTCTTCCTGGGCACGGCGTGGGGACTGGACAGAAAACCACTGCAAGCCCCAAGGAGCCAGCTGAAGCCTCCCAATCCCCAGGGCACTGCAGAGTCTGGGCAGAGGTGGGCGCATAGGTACAAGTGCTGCTTTGTCAGCCTCACTCCCTGCAGCTCTCAGCTCCCTGTTCCCTGAGACCTGGCCTCAAAGGGCTGACCCAGCCATACGTAGATCCTGGGGTCTTTCTAGGACTGTGCCTCCCTGCTTGACCTATGCTCCAGGACCCTGCCCTCAACCCTTGTCAGCTCCCTAAGTCTTCCTGTTTCCCAGTCTCAGATTGAGTGGGTGCTCTCATTGGCCTCTCTAGCTAGGCCGTCTCCCTGGTCAGCTTCCTTGAGCCTGGGCCACTCCTCCCTGGCCTTCTTACCTCTGCCAAGAGCCTCCAGATGTGCCTGCAGCCTAGTCCCTGCCCAAGCTTCTCCCCCAGCCACCCTCTGCCCCTGTGGTAGAGCCCACTATAGGCCCAGGCGCCTTACGTGCTTCTCCCCTGGACCTATGTGCATCCCTCACCTGCCAGTTATGTGGCTGCCAAGCCCCACAGGCTGTCATGGTGGCTCTTGCCACACTTCCCTTCCTGAGCTGACCTGACCTCACTGCCACCTCTTGCATTGGGATCCTGAGGGCTGGCCCCTGCTCACTGATGGGCCCTCCCAGGCCCGTCAAGCCCTGGTGAAGGAGCTTAGCTTGTCTTCTTGGCAATTCACAATGCCTCACTCCACACCCTAAAACTGGAGCGTCCCCTATGGTCTCCTGCTGTGGCTTGGGTGCCGGGCGTCTCCCGCCTCCAGGATCTCCTCTCACCTGCCCCCATTAAAGCTCTGCCACTCA
>hsa_circ_0000702	chr16	53288349	53308214	+
GCCCAAGCTCGTTGCCACAGAATTGGTCAGAACAAAGCAGTTAAAGTCTACAGACTGGTAACTCGTAACTCATATGAGAGAGAGATGTTTGACCGAGCCAGTTTGAAACTGGGCCTAGATAAAGCTGTGTTACAGAGCATGAGTGGAAGAGAAAGTAATGTTGGTGGTGTATGTATAGTTTCTTTTTCACTTGAGATTTTTGTGTGTTTTTGCATTTGATTTTACCTCCAATAGTGTGTCATTTAGTTTTGGTCCATGCAGAATACTAAACACATTTGTTTTCTGCAGGGGAACATTTTCAGGACAGAGCTATGTTTAGTTAATACTTTTGAATCCTTTTCTTTCTGTGTAGCTCCAGAGCTTATGAATTCTAAATGTATTTTCAAGATAGAAATTCTTTGCTCTCTTTTTAGGACATTTGTATGATGGCATAGCAAAATAGAATTTGTGTTTATATAAACAATTTTCAAATTCTTTTTTTAGTGTCAATCTACTAGCATTGGCTTTGTCTTGTTATAAATGATGACATTTTGGCTTTTTTTTCGCTCAAGGTTCTTGCCTAATATCTATCGGTAATAGGATCCTAGTACTGGGCTGGGCACATGGCTCACACCTGTAATCTCAGCACTTTGGGACGCTGAGGTAGGAGGATTGCTTGAGCCTAGGAGTTTGAGACAAGCCTGGGCAACATGGCAAGACCCTGTCTCTATAAAAAATAAAAATTAGCTGGGCATAATGGTGCATGCCTGTGGTCCACACCACTTGGGAAGTTGAGGCAGGAGACTCGCTTGAGTCCAGGAGGTCAAGGCTGCAGTGAGCTGTGTTTACACCACTGCACTCTAGCATGGATAACAGAGCAAGACCCTGTCTTAAAAAGAAAAAAAATAAAAAATAAAGAAAAGAACCTTGAAAGATGTTACCCAACCCTTAGGCCTTGTTTTAACCAAAGCCATTCTAGGCAGATGGGTAATTCTTATTTTAACAGAGCAAAGAAGAGTCAACAACTTCAATGTATTATTTCTGTGAATTCTCTCTTATGCGCATCCCAAACCCAAATGCAGTTTAAGCATGCCTCTTGTGTTCTTTGACATCCTTTAGGGATACTTTCTCACTTTATGAACTTTAAAAAAAACTATTTTTATGGAAGTTAATTTCTCCTTAGATTCAGCAGCTTTCCAAAAAGGAAATAGAAGATCTGCTTCGAAGAGGTGCTTATGGTGCTATTATGGAGGAAGAAGATGAAGGCTCTAAATTCTGCGAAGAGGATATCGATCAGATTTTACTACGTCGTACAAAAACTATTACAATTGAATCAGAAGGACGTGGGTCAACATTTGCCAAGGTAATAGTGGGTGCAATTTTATTAACATAGCAGTGATGTTCACATCCTAACTACTGAGAAAGTTTAATTATCTCTTATACCGAATGTTTAAACATACTGAATTAGCCAAGATGCAGTAGGTAATGTATTTTCCTTCATTTTTTTCTGATCCCTTATGTTAATTTCACATGAACTTTTCTGATCCTTGTGAAACAGAATAAATGTAATAACTAGAAATGGTTCTAAATGTTAGAGTAGAACATATGAAATCAAAGAAATTTAGAAACTAAACATCTGTATATACCAAAGGCAGAACAAAATGTAAGTAATGTAAGAGGTTAAATCAGCTTACATCAACTTTCATAATTTGAAGAACCTAAAGGAGAGAGAAAATTTCCTATTTCATTTTAAATACTTAAATCTGGCCGGGCGAGGTGGTTCACATCTGTAATCCCAGCACTTTGGGAGCCAAGGCGGGTGGATACGTGAGGTCAGGAGTATCTAAGTCTTAAGGGGTAAGATGAAATTTGTATTTTGGAAGGAAACATTAATAACTCTATACTCTGTTAGGCGATAATATTTGTAAAGTTTACTAATTGCCTTTATATTCCTTTTTTCTTTTCTTTTTTTTTTTTTTTTTTTTTTGAGACAGAGTCTCACTCCGTCACACAGGCTGGAGTACAGTGGCACGATCTCAGCTTACTACAACCTCCACCACCATGCCCGGCTAATTTTTGTAATTTTAGTAGAGACGGGGTTTCGCCATGTTAGCCAGTCTGGTCTCAAACTCCTTACCTCAGGTGATCCACCCGCCTCGGCCTCCCAAAGTGCTGAGATTACAGGCATGAGCCACCATGCCTGGCCATATTCCATTTTTCTTTCTCTCTCCTTTTTTTTTTTTTTCCAAATCAAGACATGATAAACTTACCTCTTCCATTCATCTGAATAGTTTATTATTGGAGTATTCTGTCTCACCTGCACTAATTGCAGAAAACTACATACAAGTTTTCTCTTTTCCACTGAACTTCCTTTCTACATTTCCCTTCTTCCCCATTCCCCTCTCTGCTTTCAATCCAGAAGTTTTTCTTTATCTTTATGGGGAATATTGTGGTATAGCAGGAAGTACAGGTGCTGTACCAAAGTAAGATACCAGCCTTCAAATAGAAACTCACTTGCATTCATTTAGCAGACTAATAAATTCTTGTGTCAGGTATTTTGCTAAATGCCAGGAATACTAAAATGAAAGGATTATAGTTGCTGAAAAAAAATAAAGTAGGAGATTATTAATTCTGTATATTCTGAATAAAGAAAGCCTTTGCAAAGAAAAGAACATTCAACCTGAGTCTTGAGGGAATTGCGAATTTCATTGTTTTACAAAGAGAAAGAAAAAGCCAGCTAAATGAGTCATATGTTGCTAAACTACAAGGAATATTTCAGGAATGTGACATAGGCATGTATGGATACAGGAGATGAATTACATGGAGATGAAACGGTGAAGGAGTTAGGGAAGTTGAACCCAAATTGTGAAGGGCTTTATGTGCCATTTTGAGGAATTTGAAATTGATCCTAAGGCAGTTAAGCTTTTAAAGTCCTTCAAGCAGAAATTGGACATAATGCAATCTGGTTTAGAAATTTAACTCTAGCAGCAGCATGGAGAACAAGTTGGAAAGGGGAAAGACTAGAAACAGGATTATTTAAGGGACTTGTGTATGAAATAATGATGGGTGAACCAGGGTCATGGAGACCTACTTGAATCAATAGGTGTAGATGACCAGTTAGAAATTTTGAGAAGGAAGAGTCAGAAATGACTTGAAGATTTTTTGCTTAAGTAGCTAGGAGGGTCATGGTTGTCTTTAAGATAGAGAAGGACATTTATATGGGGAAAAGAAAGTATTGGAGCTGTTGTATTTATGACATTTACAGGATCCAAATGGAGATGTCTAGGAGAGTTGCCTGGGACACAGATACAGATTTGGAAATTAGTAGAGAATAAATCAGAAAAAAAGTAGTTCCTTTTGTTTCCAAAAGGAACATTGCAGAAGTAAAGTATAAGACTGAGAACTAAAACTAGTCATGACTAAGTAGATGTACCCCGGCTCTAGTTTTTTTCCTGGGAAATCTTACTTAGTTTTGATTCCTTGGTTCTCTACTCTATGGACAGAAATATTTTTCCTCATATCTGAAATCTAATTAATATCAAAAGGTGGTCATGGTTACTGTCCTTGTTGATTAGGCCAAACATGGAGATACTGTCCTTAAAGTTGTTGTTTTGTTTTGTTTTTAATTAATGAAGGCATATACAAAGCATTTAATGAGCACATGTGATTCTTGGCTTCCTTATTTAACATGTTAATGATAATGATCATGGAAAGTCAGAAAAATAGGTTTTGAATTCTGATTCATAAGCTGAGTGACCTTGAACAATTAACCTCTTTGAGTCTTACTTTAAAGAGGAGGTCATAATAATCGTACTTGGCCTTTCCTACTTTACTATACAGTGCTATCTAACTTTTATTTTCCTTAGAGAACTCAAGTATACTCTAATGCTCTGAGAATTGAGAAATGCTTAAACATTTGAATATCTACTTTAAATCCTCACACCAGAGAGTAACTATCACATTTGAAAACTGATAAGGTACCACAATGCTGAGGAGAGTTGAGAGGTTGCTCTAGTTGTTTTATAATTTGTTCATTTCCCAAATAATTTGTTCATTCCCATAGTTGTATGGGAATGCTATTAGATACTGGACATTTGCCAAAATGGGATATGGTGTAAAGTTAGTAGTATTTTACACTTTTTCCTGCGACCCAAAGACTTCAGCTCTGCTCAACTGTTTTCAACAATCTGAAGAAATAAAATAATTCCATTCTTTGTTTCTTTGCATTATCAAATAGTATTTAATAAGGAGCTACATATATGGAACAGGGTCCTTATGAGACTATTCAGACTTAGTACATATACATCAAATAGATAGAACTCATTATTGGTAACTTCATTTTCAAGTGATGATATCCCCTAAAACTTGTTTTGAGAGATTTTTATAAGGGCAGCCAGGTGGGTCCTAGAAAAAGAAACGTTTCTAGTCTGATTTTTAAAAATTTGATAGAGAACAAAATACTTTGAATTGCTTAATTTACAAAGGAAAGAAAACCATCTAAATTGTGCTTCAGATGGATTGCTTATTTGTAAGGGCCTTTAGTTGGCACCTTCTGCCTTTCTGCCACTGTCTGTCATAGGAAGATGGATTTCGCAATTTAAAATCTTCTCTTGCAAATAATACAGAGATTTAATGGCGGAAGGAATGCATTTTAAGAAGAAAAATTTAGGGGGAACTAGGATATTAGGATTTAGTATTTGGAAGGAGTAGCATCTTATTTCTATAGGCATAATTGCTTGTCACAATCCTTGAGAATCATGTAAGCTATCTTGTAAATAGGTTATATATGTCAGTTAGCAAAAGCCTCTTGAATTGTTTAGAAATTTAAAATTGTTTTATTTGTAAATTAAATTTATCATTTGTCTTATAATGAATGTAACAAAGCTATTTAATTCTGAAATTTAATTTCTTCCAGGTAAATTTTTTACATTATCAATAGTTATATGATAGCAGAATAAAAATTATTATACACTGTAGCATATAATTTTTTTTTAGGTAAACAACCAAAAAGTAACACACTTTAAAATCTGATTGTGTCCTTTCAATTACTTCATGTTTAATCGTTCCTCATGGTTTTTTGCTTTTTGTTGTTGGGTTTTTGTTTTTTCTTTTTTGAGACAGATCTCACTCTGTCACTCAAGCTGGAGTGCAGTGGTGCAATCAACGATTCACTACAGCCTTGACTTCCTGGGCTCAAGTGATCCTCCTGCCGCAGCCTCCCATGTTGCTGGGACCACAGGCACATGCCGCCATGCCCAGTTAATTTTTTGATTTTTTAATAGAGATGGGAGTCTTACTTTGTTGCCCAGGCTGGTCTCAAATTCCTGAGCTCAAGAAGTCGTCCCACCTTACCCTCCCAAAGTGTTGGGATTATAGGCATGAGCCACTATGCCCAGCCTGCTTTTCATGTTAAATGTTCTCCAGTTCACGTAAGGCAAATACTCATTTACCAGATTGGTTAAATCTCAAGAGGCATGTATCACTGAAACTGTAGAACAGAATAAAACCCTATGAATGTCATTCAGTAAACTTCACTATTCCTGAAAATTGATATGTTTATAATAATGAAGATATTAAAGTATCATATATCCTCAGTTGTGAAAAATTTGTTCTGAAATAGTTAAGGAATTACTTGCACGTAGTTAGATGTCTGTTCCTCATACTCATTTATACCAGTTTGATGAATTGTTTTAACATACTTATTTTATACAGCTAATGATAGCTGTGTTGTTTTGTTTTATCAAACTAGTTAGTCTTTGTTCTTTCAAGTTGGATATGAAGGTCAGGACTGGTGGCACACGCCTCTAATTCTAACACTTCGGGAGGCCAAGGCAGGAAGATCACTTGAGGCTGGAAGTTCAAGACCAGCCTAGGCAACAAAGTGAAACTCCATCTCTACAAAAAAGTTAAAACTCAGCCAGGCAAGCTGGCATATGCTTGTTGTCCCAGCTACTTGGGAGGCTGAGGCAGGAGGATTGTTTGAGACCAAGAGCTAGAGGCTGCAATGAGCCATGATCATACAGCTGTACTCCAGTCTGGGCAACAGAGTGAGACCTTTTCTCAAAAAAAAAAAGTTGAATATGAGTTTTTATAATATGTGGTTTCTCGTTAAGAGTGTCTGATGCTATTTCCTGTTGTCATTGTAACAAATTATTACAAAGCCCATGAGGTTCATGGCTTAAGACAACACAAACTTTTTCTCTTATAGTTCTAGGTGTCAGAAGTCTAACATGAGTCTTACAGGGATAAAATCAAGGTGTCAGTAGGGCTGGTTCATTCTGGAAGCTTTAGGGGAGAATCTGTTTCTTATTTCTTCCACTTCCTAAGACTGCCTGCATTCCTTGGCTTGCGGCCACAGTACTCCCATCTCTGCTTCTGTCATGTCATATCCTTTTTCTCTTCTAGAGTCAAATCTCCCACTGCCTCACTTTTGTAAGAACATTTATAATTACATTTAGGGCCTACTTGGATAATACAAGGTATCTCTCTATTTCAAGGTCCTTAACTTAATCATATCTGCAAAGTCCCTTTTCCATATAAGACAAAACTCACAAGGTTCCAGGGATTAGGATGAGGTATCTTTGGGGACCATTATTCAGTTTATCACATTCATCAGTTCAAAGAAATACAAAATTAGTTTTTCAGTAGTTTTATATTAAAGCTATAGTTTAGAGAAAGCAAAAAAAAAAAAAAGGGAATTTAAATTCATTTCATTAAAACATTTGTTCCTGTCATTTCTGTTTAATAAATATGCGCAAAATGTACATTTTGAAACACAGTATTTAACATTTGCTTTATTTTATATAAGCATCTTAAAAGCCAAACCTCAAAAGAATACTAGATTGAATGAATGAGTACATTTATTACCTGGTAAGCAATAACATGAACAGAATCTGAAGTTCAGCAAGAAGCATTTAGCCTTTTAATTTTTGGTGTTTTAGACTTTTTTTTTTTTTTTTTTTTTTTTTTAGACAGGTTCTTGTTTTCTCGCCAGGCTGGAGTGCAGTGGTGCAATCATGGCCCACTGTAGCCTTGACCTCTCAACCTCCTGGGGTCAAGTGACCCACCCACCTCAGCCTCCCAAGTAGCTGGGACTACAGGTGTGCACCACCACCTCAGGCTAATTTTAAAAGAAATTATTACAGAGATGGGGTCTCACTATGTTGCCCAGGCTGGTCTTGAACTTGTGGGCTCAAGTAATCCTCCTGCCTTGGCCTCCCAGAGTTTTGGGATTTACAGACGTGAGCCACCATGCCTGCCTTGGATGTTTTCTAAAGTTTAAACTGCAAATACAGACAGTATTCAACAGTTATCAACTCATGCTAAACTTGTTTCATCACCACCTCCCACTTTTTCATACTGTTTCGAAGCAAATCCCAGATATAATCACCACCTTTACATGTTTCCATATGTATCATTAAAAATAAAGACTTTTAAAACATACTACAATACTATTACCACATTTAAAAATAAAATGAAACAATTCCTTGGTATTAATTATCTAGTGCTTAAACTGACAGTTATCTTGAATATCAAAAAATGGCTTGTTTGCTTTTAACAGTTTTATCTTTTTAATGTGGGATTTTTCTGGATCTTTTAAATTTTATCAAGACTTTTTCTTTAATTAAGATTTTTACCTTTTGTTTGTATCCCTGATAATTGGGCATTATCTTAAAACCATTTACCACTAGTCTCCTTTGAAAATCGTTTTATGTGACCATATTCTTCTATTTATTTTTATAAAAATTCACATATATTTTTCAGGCCCTTAACACATTGTGTATCTTCAATGCTTCTTTCATTTTTATAAAGCATTTTGATGACATTTTTTGATGAGGCCTATTTACAGTGATTTAAATTGTAAATAATGGTTATTAGAACACAGGTTAAAGAGTTGAAGTGTTATCTTTAGAGTTTCTTCCAACTAAAAGATTTTATAATTTCCACAGTATTTACGAAAATAAATCACTTGTATTTTCTTCTTTTGCTCCTCAATATTTTCTTAAATTTTTACAGTGGTTATGCAGTGTTTCTGTGGTAAGGTAGAGTTTCTTTTTTGTGTGTGTTTGGGAAAAGAGTTTTTAAAATGACAATGATTTATTTTCCTTTATTTCCCATATCCTGTGTTATATTTCCTTTAGGAGATATTACTATCTGAAAATGTGATGAAAATAAACTAGAAATATACCAGAAAATTAACTCTGTAGTGCAGGCAGGTTTGGAAATTCTTGTTCTCTAACCTAATTTCTTAATGGTCTTGTAATGTTTTTAGAAACCATACCCCCATTCTCTGTAGCCTCCCCACCAAAAAGATTCAGTCCTTACCAAAAGTATCAGAGTTAACCAACAGTAATAACTTATTTAATTCTGCTCCTAAACTTCAGCCTGTGTTTGCATTAAGCCTTTGCCTTAAGCAGATGCAGTGCTGTGTTTCAGACCACTGAATTTGAAACACCCTTTGATGTATGAGTATGCAGAATTCAAATTCTATCCATAGTAAATGTGAGGAGATAATGTTTTAAGTGTACTTTGATAGATTTTTCCTCTAAAACTGCCATTATATATTTCAGGCGAGTTTTGTGGCATCTGGAAACCGGACAGATATTTCTTTAGATGATCCCAACTTCTGGCAAAAATGGGCTAAAAAGGCAGAAATAGATATAGAGGCCATCAGTGGCAGAGTAAGTATTTTTATCCCTCTAAAATAAACTTGCTTTTGGGATACTTTGGCAATAGTATTGTAATATTTTAAGGTGTTCAATTATGCAGTTACTAAAACAAATTTCTAGATATATAAATTGAAGTAGGGTAGCAGAATGAACTGAGTGAGGTTCTCCTCCAATTTAATACATCTAATATCTCCCATGATGGGTTATCCCTACAGGGAAGGTTTAACTTTTGGATATAATTTACATTCTTAAAATTATAATATGTTTTTTAAATTTTTTAATGTCTTCAAATCATGGGTTACATTTATTTTCTCTTTAATGTTTTCTTAGTGTCAGAACCCATTAATGATAATCTAGTAAAATGTAAATAAGAGGAGAAAAAAAGCAGTCAAGAAAGTGGCATTTTTTAAACTGCTTCTCTTATGACTTCCCTTGAGCTAAGAAAAGGTCAAAATGCTAAAATTCACTTTATGGAACTGATAATAATAGCATAACTGCTTATTTACTAAGACACACTTGTCTAATAATTGTATAGAAATCAGTGTTTTTCAGTCTTACCAATTATCAAAATAACAGCTAGATGATTAAAGGAATTTTATATTAAGCACTCATGCATTGGATCTTTGTTGATAGCCTTTTAAAATGTAAAGCTTTACAATTAGGAGTAACACCACTACCATCCATAAGTATTATTGTTGAATGCATTTTGGAAATATATGTAATTCTGTGTGAAACAGGTAAACGTGAAAAGGTAATTATAAAAATATTATTGGCATATGGCATGTTCATATACCTAAACAAGTAGTGGGGTCTGCAAAACACTATAAAAGTTCGTAAGTGAGTTTAGTGAATTAACTGGATAGAAGATAAATATGCCATTGAGCCTTCCTAAATATCAGTACTAACAGAAATAGAAAAATATAATGTAATAGGATATCTACTTCACAGTAGAAAAAAAAAAGATATAGAACACTTAAGAATATACCTAAAGAAAGCTGTGTTTGATTTCTGTAAAGTGAAATTTGGTTGGGAGATGTGTCCATTGGGAATATTTTAAACATTTTAATAGTTCGTTTGTAAACATAGAAATGTTATGTAGATGTAATGCAATGCAAATCAGAATGTTAAACAATTTTTTCTTATAACTAGAAAAAATAATTTTAAATTTTTTTGGAAGAATATTTAATGCACTCAGGAATCGGCCCTGCAGCAATAAGCATACATGTACAATGATAATATAGTACAGTGATACTCATTGCAGCATTTTTTGTTATAGCAAAAATTTAGAAACTAAATTTTCTATATGGGAGCAATGGTACATTCATACTGTCTAATGCAATAATTAAAAATAAAAAATAATAAGAATGGACATTCTTATGTACCATGTACTGTGGACTAACAGAGCTCCAAGACAGAGAAAGAGAGAGATGCAGAATGATGCTTACAATGTGATCTCTATTTATGATTTTTCAGCAGTATATATTGGTAATTACATCCTGGTGGGTAAGAAAGTGGTAAACAAATATATAAGATAATTTAGAGAGTGAGGAAAATAAAGCAGTAAGATGGCAGAGAATGCTGGAGAAGTAGAATTAGACTAGGTGAAGTGATCAAGGGAGGTCACTGCGAAAGGATTATCTGCACGGAGACTTGAATGAAGAGAAAGAGCCAATACACTGTAATGTCAGGAAAAGCTTTGAGGCAGAGGGAATGGCAATGAGACACTGGTAGAAATAAGCTTAGTGTATTCTAGAAGCAGAAATACATTATGGCAGAATGTGAAGAGTTAGTGAGTGTGGTGGTAATAGATGAGGTCAGAGACTGAAGACATGGGCCAAATCAACAGGGCTTTGTAGATTATTTTAAGGCGTTAAGGATTTTGTAAATAAACTTATATAAGCATATAGTCATTTAATACTTTTGCAGTAACATTTTAAAGTTTATACTTTTGTAAAAAATTAAGGACTTTTCTGAAAATGTACAATAAAGACTAACATTACTGTATGTTAAAGTGTCTAAATATATTAATACAGCTGGGCACAGTGGCTCATTCCTGTATAATTCCAGCACTTCAGGAGGCTGAGGCAGGAGGATTGGTTGAAGCTAGGAGTTTGATACCAGCCTAGGCAACATAGCAAGACCCTGTTCTCTACAAAAAAATTTAAAATTAGCTAGGCGTGATTGTGCGTGCCTGTAATCCTAGTTACGAAGGAGCCTGAAGGTGTGAGGATGGCTTGACCCCAAGAGTTCGAGGTTGCAGTGAGCTGTGATTGTGCCATTGCACTCCAGCCTGAGTGACATCAAGAACCTTTCTTTAAAAAATTAAATTAGTTTAAAAAAATAAAATACATTAATATAAAATAATAGTTTAAAAAGTATGGTACTGACAGAAAGATACCAAGCAAAGAATGGGATAACAACAGAAAAAGATCAAAGTATAAGTTTATGAAATATACAAATAGTGCTAAAGAAAGATGATTTAATAAATGGTGATTAGGATATTGGATTAGCATTTGGGAAGAGCGTTATAATCCTATGCTCTATACCAAGTAAACTCTAATTTGTGATAAAAGATTTTTAAGTGTTTTTTAATCAAAACATGAAAAATAGAAATTAGATTTCTTTTCACAAATATTTGGGTGGGAAAACATTCTAAATTAGAAATTACAAAGGAAGTGATTGGCATATTTAACTATACAAGACAGAATTATGTAATGGAAAAATGAAAGTGCAGTCAGACTGGTGACACTATTTGTAGCAGACATGTGTATGAAAGTTAATGTTTCTATTACATAAAAGCTAATATAAGTAGATCAAAATTGTATCAAATCTCAAAAGATTTGGGGAAAAAGACATTTGAAAATTAAGAAAAAAATACAATTAGTTTTTTGTTTTTTTTTTTAAGGAAACTGGGAAGGGGAAAAAGAGGAAAAGGGACAACTCTTTCTTACGGAAGAATTCCATTTAATAAATGTAGAAGGAATGAAGGAAATAAAAAATCACCATGAATCAACTGCAGTAATAATTGTAGCATACAAGATCCATCAGTGAATTCTAAAATTAGTGGGTAAAAGTTTAAGGAGACACAACATATTTATGTGTCTTCAAAGTATATCTTCCAAAATACATATTAATTCCAAAAGGAAAACTAGTAACTTCACAGTGGAGAAACTTGGCAAAAGTTAACATCACCTGTCATAGGACATCACATGCCCCTTAAATATAATGCATTCCATACATATTATGGCATACCAGGACCTTTATGGTCTGGTCCCTGCCTTCTCTCCTACCATTTGTCCTCTCCTGCTCTAGGACATAAGCATTTCCTGAAAATCTGATACCACTTCAGGTCCCTTGCTCTTTCCTCTACTTGTAATGCTATCTCTTCCCTCACTGCCTGGCAAACTACTTCTAATACTTTAAGAAGTCTTTCTAGTATCACTACTTTGTGACATTTTCTCTGACTGTGATACCTCTTATATCATAAAAAATTTCATCCCAAATAGCATTTGTTTAGTGACACATTTGTCCGTGTAACTAAAACTTTGGATTCCTTATGAGTAGAAACAGCCTTATTCATCATTATACCACAGCCCATAACATAGTGCCTAGCTTAGAGAAGTTTCTCAATAAAAATAAAAAGTATGTTAACATAAATTGTTTTGAATGAATTAAACTGAATCGAACATACTGAGGTTGATGCAATTAACTGCCTTGCTTTCTTTGTATTAAGTCTTTTGGAAAGCGCTGTAAAATATTCATAACCTTTGACCAGTATTTCCATTTCTGGATACTTCCCTTCTTTTGAATTTACCTTTAGAATAAACTTAAGCCACAAAGATTTACTTTAGCATTATTTATTTTAAAAATTAAGAACAATCTAAATTATGAATTAGGTAAAGAAAAATTATAAGGCATAAATTCAGTTTAAAATATTTTTATGATTACAATAATGTTATATTAATATACAAAATATCAAGTTCTTTTTATCCTATGACTATAATGTCATAAAATTTTACATGTGTGGTAGTAAGAATTCTAAAGGAATATAAGCAATTCTAAGTTGACTGAATAGGTTGGTGAAATTGTTAGTTGTTTCTTTTTGTCTGTGTTTCTGTAATTATTGTTTGTATAAGGTAAAAATGTAGAACACTGTTGTAAGCAAAATCATAAAAGTACCTTCAGGTAATAGCAGTTCTGTTTTACAGAACAGCTTGGTTATTGACACTCCAAGAATTAGGAAGCAAACAAGACCTTTTAGTGCCACAAAAGATGAATTGGCTGAATTATCTGAAGCTGAAAGTGAAGGAGATGAAAAGCCCAAACTCCGGAGACCCTGTGACCGTTCCAATGGCTATGGAAGAACTGAATGCTTTAGAGTTGAGAAAAACCTGCTAGTTTATGGGTAAAACATTGTTTTTAATGTTTGCTCTAAGTAGTCTGGTATGTAATGTTACAGAAAATATATACTGGTTTTGAGTATATTTTTTATCTTCTTAGAATCATTAAAATTTACTTTTAAAGTACTCTATTTTTAGCATATATTTAAGAGCAGAATGATGAGATTATCCTCAAGTATTTAAATTTTCAAAGTATCACTAAAGTCAAACTTCTTGTCCTTAAATTCGCATATTCAGTAATACAAATTAGATGTTATCCATTACTGAATAAAATATACTAGAAATTACTATACCATTCCTCTACATTCTATGCATGGGTAGGGAAGACTTAATTAGCAAAAATGACAATTTTTTAAAGTTTTTCATTCCTTTTATCTATGAGTTAATATTTTTCTCTAGAACTTGACTCAATATCAATGTAACTATACCTTTTTTAACCAGGTGGGGCCGATGGAGAGAGATTCTATCTCATGGCCGTTTCAAAAGGCAGCTAAATGAACACGATGTAGAGATAATTTGCCGAGCTCTCTTAGCATATTGCCTTGTTCACTACCGAGGAGATGAGAAGATTAAAGGTTTCATATGGGATCTCATTACTCCAACTGAAGATGGACAGACACGAGAGCTACAGAATCATCTAGGTAAGAACATTGTTTCATTTGCTTTTAAAATTTATTTTTAGTTATATAAGTAATACTTAACATATTCTCCTATAAAATATAAAAGCATTACAAATAATATTAAGGAACCTTAACCTTCACTCCCAATTCAAGTTCCAGCTTCAGAAAATGCCAGTGTTATCAGTTTGGTGGATTTTACATTTTGTTATCAAATACGTATCTGTTTGGAATTGATGACCCAACTAAATGTCTTAGAGGTCTTTCCGTCTATGCTCAGATAGATCTATCTCATTTTTTAAGTTCTGCTTAGTATTCCGTAGTATGGATATTCCATAATTTATTTAGTATCTCCTTTGATGATGGGTGTTTAGGTAGTTTCAATTTTAGACAATTAAAAAACAAGTTTCAGAGAAGATCCATGTACCCTCCTCCTTGTGCATATAAATAAATCTTTCACTAAAGTAGATATCAAGAATGGAATTATTAAAGTATAGCTTATATACATCTTTAGAACCTAAAATGTGGTCTCTGGGTCAGCAGCATCAGCATCTTCTGGAAGCTTCTTAGAAATGCAGAATCTTAGGCCTCAGATTTACTGAATAAGAATCTGCATTTTAACAAGATCCATAGGAATTAGTGTACATATTAAAGTTTGAGAAACATTGATATGCAATTTTAAATTTTCATAATACTTTTTAATTTTTGTTTATTATTTGAGACAGGATTTTGCTCTGTCCCCCAGGCTAGAGTACAGTGATGCAAACATGGCTCAATGCAGCCTCAACCTCCTGGGCTTAAGCCATCCTTCTGCCTCAACCTCCTGAGTAGCTGGGACCACAAGCATGTAGCACCACACCCGGCTTTTAAAAATTTTTTTATATTGCAGAGTCAGGGTCCTACCATGTTGCCCAGGCTGGTCTTGAACTCCTGAGCTCAAGCAATCCTTCCCCCTCAGCCACCCGAAGTGCTGGGATCACAGACATGAGCCACCATGCCTGGCCTAAATTTTCATTATACTTTAATTTGCTGTCCAAAATGGTTATGCCAATTTACAATCCTCTCAGAGGTATACGCTAGTACTTTTTGCTCCTTAGCCTTCCTAACAGAACATTCTTTTTTGCATGAAATAATTATTTTATAGCATAAAATAATTGAATTTCCAGTAAAAAATAAAAAGAATTACTATGCCCTTAAATTTGTTACAATTTTATTCTACTTAATCAAAAAATATCTGTTGAATGGCTGGTGTGTGTCTTGTGCAAGGTGTTGAAAAGATAAGAAGAAACAAGATAGACAAGATCCCTGAGCTCATGAACCTTACATTCTAACCAGGTAGACAGACATAGTAAGAATGTACATTAGTTATAGATTGTGGTAATTACTGTGAAGTAAATAAACTATTGAGATGGAAAACAACAGAAAGCACCCATTTTAGATAGGGTGGTCAGTGTAGGCCTATTTTAATAGGAGACAGTGAGTTTAATTAATGTGAAGACCTGACTTCTAGGTAGATGGAAGAATCACACAAATGTAATTTCACTCTTTCTTGAAACTCCACTAGAAAAAAGTAAGGCACTAAGCTTAACAAATTCTACAGAACAAAAGACTTGGATTCCTCAACAAATAAATTATCGGATTAGGAGTGAATAGAGAGGTATCTATTCACAGCCAAAGATGACTTTCTGCCCCAATCCCACCCCTACCACAGACTATCACAACCTTCAGCGTGTTACTGGCATCTAGTGGGTAGAGGCCAGGAGTTCACAGATAGTCTCCCGCCCCCCACAATGAAGAAATATCCTGCTCAAAATATTGTAGTGCCAAGATTGAAACCCTGCTATAACCTAAAAGAGATTGAAAAGTTATCAGCCAGTTGCAGTGTGGGGTCTGGGGACTTTATTTTTATTTTTATGTTTTGTGACAGGGTCTCGTTCTGTTGCCCAAGCTAGAGTGTTGTGACGTGAACACGGCTCACTGCAGCCTCAAACTCCTGGGCTCAAGTGATCCTCCTCCCCTATAGCTGGGAGTACAGGCGTGTACCATCACACCTGGCTAATTTTTTTTTTTTTTTTTTTTTTTAGAGGTGGAGTCTCACTTTGTTGCCCAGGCATGTCTCAAAATTCCTGAGCTCAAGTGATCCTCCTGCCTCAGCCTCCCAAAGTGCTGTGGGGGCTTTATTTAGATCCTGATTGAAACAAATAACCCAGAGGAAATGTTTTATTATCTTTATTAACTAATTAGAATGTTGAATACCAAATATTAAGAAGCTATTATTGCATCTTAGGGCTGATAATAGTGTTGTAGCTATTTTAATGGAGGCTTTATCACTAAATAGATACCTCTGTTAAATTAAATTTAGATACCACTAAATATCTTTTAGATATTGCTAAAAGATACCGTTGATATTTATGAATGAAATGATTGATTTATTACATTTACTTCAAAATAATGTGAAAGATTGGGGGTGAACAAAATTGGCCATGAGTTGATAATTATTGAATGTGGATAATGGGACTGTTGTATATACTTGTATTCTATAATTTTAAAATAAGCATAAACTCTCAAAAATGGGAGAGGAAACGGCAACAAGATTTTGGAAGCTGGAGGCAAATATATTAGTGGTAACTGATTTAACCAACCTGAGAGGGCTGAATCTTAGGTCAGCAGTGGGAAAGGCAAACTGCTTTGCTTTACAGATTTCCCAAATGTCTTAGGAATTTGTGACATCAGGAACCTCTGGAAGTGGGTGTATAAGGATAGAAGCTTTCATTCAAAGCGGTTTAAAAAAAGGCCCTAAATACCCTCTTCAGTTCCATGTAGCCAGGATGAAAACTGACTCAAAATTTTTTCTCTGGAAAGAGTAAAATAGAAGTCTGGATTGCACTGGTAGTTGAGTTGTAGAGCTACTAAATAGGGATTAAATAACTGTGTGCATTCTGGTTGTTCTATTACTCAAGGAATAAAACTAAAGGGCTTGCCCCAAACCTAAAGATAATGACAGGAGAAAAAAAAAAAACCCAGCCAGTTACCCTTCAGTGAGCCCACAATCACTATGCTCCATCCCTTCAGTCTCCCTATCACCTTTTTTATTTGTCACACTTAAATAAGAGCAAAAACAGCCAAGGATTATCAGGCATCTCAGGAAAGTCTCTAACATGAAAGAGAGAGACAAAAAACCATTGGCTGGGCACGGTGGCTCACCCCTGTAATCCCAACACTTTGGGAAGCTGAGGTGGCCAGATCACTTGAGGTCAAGAGTTCAAGACCAGCCTGGCCAACATGGTGAAACCCCGTCTCTACTAAAAATACAAAAATTAGCCAGCCATGGTGACATGTGCCTGTAATCCCAGCTACTTGGGATGCTGAGGCATGAGAATCACTTGAACCTGGGAGGCGGAGGTTGCAGTGAGCCGAGATCACGCTACTGCACTCCAGCCTGGCTGACAGAGCGAGACTCTGTCTCAGAAGAAAAAAAAAAAGAAAAAGAAAAAGAAAAAAAAACATTAAAATGAACTTGAAGGAAACAAGGATTTCAAAAAGGAGGACACCTTTTCTTTAACTATCATTAATATCTTCAAAGATACTTCAAATATACCATGACTTCGAAAGAATAAGGTGCTGTAAAAACAGTGAAAGCAGAAGCCTATAAATTATAACAATATATAATGAAATGAAAAAGTAAAAAGAAGATTGAATGATGAATCTGGGAAAATCTTGTTAGGAAGAAAATTGGAAATACAGAATATCTGTAGATTTCATTAGGAAAATTTAAGCATGTGTATTTTTAAGTATGTACTATTTCGAACCAACAAGGGTGGAGAAGATTGGAATACAGAACTATTTATCATTCCAGCAAAACAAAGAAAGAAGGAAGGTATGATAAACAATAAAATTGTAAAACTAAATATATAAACATATGTATGCAGCCTATGTATATTTTCACCTGTTAAAAGAGGAAAATTGTTAGATGGGGGGAAAAATAAACATTTTATACTTTAAAGAGATATTATTAAACACCAAACAAGCTTAAAAGTTTATTTAGTAAAACTACACCATGCGACTACTAAACCGTACAAAATGTTGTAGTACCATTAACATAGAACAAAGTGAATTTAAGATGGAAGGTATCAATTGGAATAAAAAAAAAGGGACACTACCTAATAATTAAAAAGAATAATCCATAGAAGAAACTATAACAAGTATGAACTTACATACATCTAAAATAGTCTCAAAATGTAAAGGCAAAAGAAAAAAAAAACCTCTGCCAAAATTATAAGGAAAAATGGACAAACCCATACAGTGCTTCAATGTACCATTGTAGTGGAGTACCCACCTGTTATAAAATGGCAAGGAAAAGGTAAATGAGGTACAAGAATTGCAAGAGGAGTCAAAACTGCATTATTAATAATTGTGAAAAATTACAAGCAAAACAGCTCAAATTCATGGAAGATTAATAAATAGGAGGTGGTATAGTTATGTAATAAATTATTATACAGAAACAAAAATAGATGAATTAGAGCCTCATGAGTCAACCAGGATAAATTTTTTAAAAGTTCAGAGTAATAAATAAGGTGCAGGCTTACATTTATAATATAATATCTGAAAACTTAAATACTAAATACTTATCCAACATAGGTAATAATAGTTCAAACATGCATGGAATGGAAAAACAAATTCAGGGTAGTGGTAATCTCTGGGAAGGAATGAGTGAATTTGATAGGAGAGGACTACATAGGGACTTCAACTATGTATTATTTCCTTTAATAAAAAACTAAGTGTTTGTGACCAGACTGGCCAACATGGTGAAACCCTATCTCTACTAAAATTACTAAAGTTAGCCAGGCGTGGTGGCGCATGCCTGTAATCCCAGCTACTCAGGAGGCTGAGGGAGGAGAATCACTTGAACCCAGAAGGCAGAGGTTGCAGTGAGCCGACATCACGCCACTGCACTCCAGCCTGAGCAACAGAGTGACTCTGTCTCAAAAAAAACAAAACAAAACAACAAAAAAAAACTAAGTAAACATGGACTATGTGAACATGAAGAGTGGCAGTACGTTTTTGTAGTTTTTAAATATTTCACAACAAATAACTCAAAGAACTAAAATGAGTTTAGCTATCTTGAAGAGGATGGCTAACCTAATCTATCTAAATCAATTTTGAAAAGCAAGAGTAGAGGTCAAAACATATCTTTTAGTATCTAGGAAAGCAAAAGTAAAGCAGAGGGCATAAGTTTGATCTTTTGGGTTTTATATTTGTAAAAAAATAATCTGTTTTGGAACAAAAAGGAAATCAGAATGATTAATATGAGATGTAGAATTGTTAGCTATTTGGGGGAAATATGTTTTAATATGTATAAAACCATCATCTTGATTTGTGGTTGGGTCAGTATTGTTACTAATATTTTAAAGATCTCTGAACAGACCTCAGAAAGTCTCCAGAAATTTCTTGCATTGAAACAATCTTTCAGATTGCAAATTTTTATACAAATTATTCCTAATTTATATGTCCTTATTTTAACAGGCCTATCAGCTCCTGTACCCAGGGGTCGAAAAGGGAAGAAAGTAAAAACTCAAACAAGCTCATTTGATATACAAAAAGCAGAATGGCTTCGAAAATATAATCCCGAGCAGCTCCTTCAAGATGAAGGCTACAAAAAACATATAAAACACCACTGTAATAAGTAGGTATAGGGTATTTTAAACACAACTCTTTAAATGTTTACTGTTCTGAATTTATTAATACTCTTTAAGCTTGCTGATTTTGAGTACAGAGACAGCATGGTCTAGGGCCAATCCTAATCCTAATTTTACAAGGTATCCTACAAGCAAATCATGATACCTCTTGTGTCATTGTTCTCACCAACAGATAAGTAAAACTGGCCTCCAAATGAGCTCATTATATCTTACTTGTATATGAAATAATGATGATTATGAAGATTTTGGAGAAGTTCTTTATATATATGGTAGTAATAAGATTCATTTAATCAGAAGTAATATTTCATTATTTTAAAATCTGTACACAAATTCCTTCCTAATTTTAACCCCATGTCCGAATATTTTAAACGATGAATGTCTTTATGCCTTTGATTTATTTTCCCTTGTTTTTAGGGTTTTGCTTCGTGTGAGAATGCTGTATTATCTAAAGCAAGAAGTTATTGGAAATGAGTGTCAGAAAGTATTTGATGGAGTTGATGCAAG
>hsa_circ_0018229	chr10	43169007	43169805	-
ACTCTCACTCGGTCGTCCAGGCTGGAGTGCAGTGGCACCATCTTGGCTCATTGCAACATCTGGCTCCCAGGTTCAATCGATTCTTCTGCCTCAGCCTTCTGAGTAGCTGGAATTAACAGGTGTATGCCAACTTATCTGGCTAATTTTGTTGTGTATTTTTCTTTCAGTACAGACTGGGTTTCACCATGTTGGCCATGCTGGTCTTGAGCTCCTCACCTCAGGTGATCCACATGCCTCAGCCTCCTAAAGTGCTGGGATTATAGGCGTCAGCCACCGCTTCTGGCCTAGATCATTAACATATCACTATGATACTAAAATTCCCTCTGCCAAAGAAAATCTTGCCATTTTGTGACATGAGTTGTATAAAGATGTATGTTTATATGCACTGAACCTGTGCACCTAGAGTTCCACCCTGCTCATGCTAACGTTGTTCTCCCTCCCCGTACCTAGTTCTTAAAAACTCCATGCCTTCCATTTTTCAGGGAAAGGGTGTCTTTAGAGCAAGAACTCTTTTCTTCTCCATCCCAGGCAGGGAAAAAACCCACTTGGCCTTGTTTCTGATTGGGTTTTCTTGCTTTGCGACTAATACAAAGCAGGAAAAAACTCCCTTTATCAGTGATAAAAACAAGTAAGATTATTATTTACCCACCTATTCTAGCTAGGGGTCATGGGTGGCCGGAGTCTCTCCTAGCAACTCAGGGCGCTAGGCAGAACCAGCCCTGGATCTGGAATAGGGTGCCATCATATGGCAGAGTGTACATACACACACACACACACACACACACACACACACACACA
>hsa_circ_0000579	chr14	106209113	106237056	-
AGCTCAAAACCCCACTTGGTGACACAACTCACACATGCCCACGGTGCCCAGGTAAGCCAGCCCAGGCCTCGCCCTCCAGCTCAAGGCGGGACAAGAGCCCTAGAGTGGCCTGAGTCCAGGGACAGGCCCCAGCAGGGTGCTGACGCATCCACCTCCATCCCAGATCCCCGTAACTCCCAATCTTCTCTCTGCAGAGCCCAAATCTTGTGACACACCTCCCCCGTGCCCACGGTGCCCAGGTAAGCCAGCCCAGGCCTCGCCCTCCAGCTCAAGGCAGGACAAGAGCCCTAGAGTGGCCTGAGTCCAGGGACAGGCCCCAGCAGGGTGCTGACGCGTCCACCTCCATCCCAGATCCCCGTAACTCCCAATCTTCTCTCTGCAGAGCCCAAATCTTGTGACACACCTCCCCCATGCCCACGGTGCCCAGGTAAGCCAGCCCAGGCCTCGCCCTCCAGCTCAAGGCGGGACAAGAGCCCTAGAGTGGCCTGAGTCCAGGGACAGGCCCCAGCAGGGTGCTGACGCATCCACCTCCATCCCAGATCCCCGTAACTCCCAATCTTCTCTCTGCAGAGCCCAAATCTTGTGACACACCTCCCCCGTGCCCAAGGTGCCCAGGTAAGCCAGCCCAGGCCTCGCCCTCCAGCTCAAGGCAGGACAGGTGCCCTAGAGTGGCCTGCATCCAGGGACAGGTCCCAGTCGGGTGCTGACACATCTGCCTCCATCTCTTCCTCAGCACCTGAACTCCTGGGAGGACCGTCAGTCTTCCTCTTCCCCCCAAAACCCAAGGATACCCTTATGATTTCCCGGACCCCTGAGGTCACGTGCGTGGTGGTGGACGTGAGCCACGAAGACCCCGAGGTCCAGTTCAAGTGGTACGTGGACGGCGTGGAGGTGCATAATGCCAAGACAAAGCCGCGGGAGGAGCAGTACAACAGCACGTTCCGTGTGGTCAGCGTCCTCACCGTCCTGCACCAGGACTGGCTGAACGGCAAGGAGTACAAGTGCAAGGTCTCCAACAAAGCCCTCCCAGCCCCCATCGAGAAAACCATCTCCAAAACCAAAGGTGGGACCCGCGGGGTATGAGGGCCACATGGACAGAGGCCAGCTTGACCCACCCTCTGCCCTGGGAGTGACCGCTGTGCCAACCTCTGTCCCTACAGGACAGCCCCGAGAACCACAGGTGTACACCCTGCCCCCATCCCGGGAGGAGATGACCAAGAACCAGGTCAGCCTGACCTGCCTGGTCAAAGGCTTCTACCCCAGCGACATCGCCGTGGAGTGGGAGAGCAGCGGGCAGCCGGAGAACAACTACAACACCACGCCTCCCATGCTGGACTCCGACGGCTCCTTCTTCCTCTACAGCAAGCTCACCGTGGACAAGAGCAGGTGGCAGCAGGGGAACATCTTCTCATGCTCCGTGATGCATGAGGCTCTGCACAACCGCTTCACGCAGAAGAGCCTCTCCCTGTCTCCGGGTAAATGAGTGCGACGGCCGGCAAGCCCCCGCTCCCCGGGCTCTCGGGGTCGCGCGAGGATGCTTGGCACGTACCCCGTGTACATACTTCCCGGGCACCCAGCATGGAAATAAAGCACCCAGCGCTGCCCTGGGCCCCTGCGAGACTGTGATGGTTCTTTCCACGGGTCAGGCCGAGTCTGAGGCCTGAGTGGCATGAGGGAGGCAGAGCGGGTCCCACTGTCCCCACACTGGCCCAGGCTGTGCAGGTGTGCCTGGGCCGCCTAGGGTGGGGCTCAGCCAGGGGCTGCCCTCGGCAGGGTGGGGGATTTGCCAGCGTGGCCCTCCCTCCAGCAGCAGCTGCCCTGGGCTGGGCCACGGGAAGCCCTAGGAGCCCCTGGGGACAGACACACAGCCCCTGCCTCTGTAGGAGACTGTCCTGTCCTGTGAGCGCCCTGTCCTCCGACCCGCATGCCCACTCGGGGGCATGCCTAGTCCATGTGCGTAGGGACAGGCCCTCCCTCACCCATCTACCCCCACGGCACTAACCCCTGGCAGCCCTGCCCAGCCTCGCACCCGCATGGGGACACAACCGACTCCGGGGACATGCACTCTCGGGCCCTGTGGAGAGACTGGTCCAGATGCCCACACACACACTCAGCCCAGACCCGTTCAACAAACCCCGCACTGAGGTTGGCCGGCCACACGGCCACCACACACACACGTGCACGCCTCACACACGGAGCCTCACCCGGGCGAACCGCACAGCACCCAGACCAGAGCAAGGTCCTCGCACACGTGAACACTCCTCGGACACAGGCCCCCACGAGCCCCACGCGGCACCTCAAGGCCCACGAGCCGCTCGGCAGCTTCTCCACATGCTGACCAGCTCAGACAAACCCAGCCCTCCTCTCACAAGGTGCCCCTGCAGCCGCCACACACACACAGGCCCCCACACACAGGGGAACACACGCCACGTCGCGTCCCTGGCACTGGCCCACTTCCCAATACAGCCCTTCCCTGCAGCTGGGGTCACATGAGGTGTGGGCTTCACCATCCTCCTGCCCTCTGGGCCTCAGGGAGGGACACGGGAGACGGGGAGTGGGTCCTGCTGAGGGCCAGGTCGCTATCTAGGGCCGGGTGTGTGGCTGAGTCCCGGGGCCAAAGCTGGTGCCCAGGGCGGGCAGCTGTGGGGAGCTGACCTCAGGACACTGTTGGCCCATCCCGGCCGGGCCCTACATCCTGGGTCCTGCCACAGAGGGAATCACCCCCAGAGGCCCGAGCCCAGCAGGACACAGCACTGACCACCCTCTTCCTGTCCAGAGCTGCAACTGGAGGAGAGCTGTGCGGAGGCGCAGGACGGGGAGCTGGACGGGCTGTGGACGACCATCACCATCTTCATCACACTCTTCCTGTTAAGCGTGTGCTACAGTGCCACCGTCACCTTCTTCAAGGTCGGCCGCACGTTGTCCCCAGCTGTCCTTGACATTGTCCTCCATGCTGTCACACACTGTCCCTGACACTGTCCCCAGGCTGTCCCCACCTGTCCCTGACACTGTCCCCCACGCTCTCACAAACTGTCCCTCACACTGTCCCCCATGCTGTCACAAACTGTCACTGACACTGTCCCCCATGCTATCCCCACCTGTCCCTGACACTGTCCCTGACACTGTCTCTCATGCTGTCCCCACTCATCTGCGACACTGTACCCCACGCTGTCCCCACTTGTCCTCAACAATGTCCCCCATGCTGTCCCCACCTGTCCCTGATGCTGTCCCCCACACTGTCCCAATCTGTCCCCACCACTCTCCCCCACGCTGTCCCCACCTGTCCCTGACACTGTCCCCCATGCCATCCCCATCTGTCCCGACAATGTCCCCAGGGTGTCCCCAGCTGTCCCTGATGCTGTCCCCCACACTGTCCCCACCTCTCCCTGACGCTGTCCCCCACGTGGTCCCCACTTGTCCCTGATGCTGTCCCCCACACTGTCCCCACCTGTCCCTGACACTGTCCCCCATGCCATCCCCATCTGTCCCGACAATGTCCCTATGGTGTCCCCAGCTGTCCCTGATGCTGTCCCCCACACTGTCCCCACCTGTCCCTGACGCTGTCCCCCACACTGTCCCCACCTCCCCCTGACACTGTCCCCCACACTGTCCCCACCTCTCCCTAACACTGTCCCACACACTGTCCCCTCCTGTCCCCAACACTTTCCCCCATGCTGTCCCCACCAGTCCCCAACACTGTACACCATGCTTTTCCCACCTGTCCCCAACACTGTCCCCCATGCTGTCCCCTCCTGTCCCCAACAATGTCCCCCATGCTGTTTCCTCCTGTCCCCAACACTGTCCGCCACTCTGTTTCCTCCTTTCCCTGACACTGTCCCCCACTCTGTCCCCACCTGTAGCCAACACTATCCCCTACGCTGTCTCCACCTGTCCCTGATGCTGTCCCCCACACTGTCCCCACTCCTCCCTGACACTGTCCCCTATGCTGTCCCCACCGGTTCCTAACACTGTCCCCCACACTGTCCCTACCTGTCCCCGACACTTTCTCCCATGCTGTTCCCACGTGTCTCCAACACTGTCCCCCACACAGTCTCCACCTGTCCCTGACACTGTCCCCCATGCTGTCCTCACCCATCTCTGACACTGTACACATACTGTCCCCACCTGTCCCTGATGCTGTCCTCCATGATGTCCCCACCTCTCCCTGACACTGTCACCCATGCTGTCCCCACCTGCCCCTGACACTCTCCTCCACGCTGTTCTCACCTGTCCCCAACACTCTCCCCCACACTGTCTCCACCTGTCCCTGACACTGTCCTCCACGCTGTCCCCACCTATCCCTGACACTGTCCCCCATGCTGTCCTCACCTGTCCCCAACACTCTCCTCCACACTGTCCTCACCTGTCCCCAACACTCTCCCCCCACACTGTCTCAACCTGTCCCTGACACTGTCCCCCATGCTGTCCTCACCTGTCCCTGACACTGTCCCCCATGCTGTCCTCACCTGTCTCTGACACTGTCCCCCGTGCTGTCCCCACCTGACACTATCTTCTGTGCTGTCCACATGCTGTTGCTGCCCTGGCTCTGCTCTCCATGTCCAGGCCTCAGAGCAGGCAGTGGTGAGGCCCTGGCACATGGGTGGCATGAGGGGCCGGATAGGCCTCAGGGGCAGGGCTGTGGCCTGGGTGGCCTGAGGGGTGAGCAGGCCTCGGGGGCAGGGCTGTGGCCTCGCTCACCCCTGTGCTGTGCCTTGCCTACAGGTGAAGTGGATCTTCTCCTCGGTGGTGGACCTGAAGCAGACCATCATCCCCGACTATAGGAACATGATTGGGCAGGGGGCCTAGGGCCACCCTCTGCGGGGTGTCCAGGGCCACCCAGATCCCACACACGAGCCGTGGGCCATGCTCAGCCACCACCCAGGCCACAACTGCCCCCGACCTCACCGCCCTCAACCCCATGGCTCTCTGTCTTTGCAGTCGCCCTCTGAGCCCTGACACGCCCCCCTTCCAGACCCTGTGCATAGCAGGTCTACCCCAGACCTCCGCTGCTTGGTGCATGCAGGGAGCTGGGGACCAGGTGTCCCCTCAGCAGGATGTCCCTGCCCTCCAGACCGCCAGATGCTCACACAAAAGGAGGCAGTGACCAGCATCCGAGGCCCCCACCCAGGCAGGAGCTGGCCCTGGAGCCAACCCCGTCCACGCCAGCCTCCTGAACACAGGCGTGGTTTCCAGATGGTGAGTGGGAGCATCAGCCGCCAAGGTAGGGAAGCCACAGCACCATCAGGCCCTGTTGGGGAGGCTTCCGAGAGCTGCGAAGGCTCACTCAGACGGCCTTCCTCCCAGCCCGCAGCCAGCCAGCCTCCATTCCGGGCACTCCCGTGAACTCCTGACATGAGGAATGAGGTTGTTCTGATTTCAAGCAAAGAACGCTGCTCTCTGGCTCCTGGGAACAGTCTCGGTGCCAGCACCACCCCTTGGCTGCCTGCCTACACTGCTGGATTCTCGGGTGGAACTGGACCCGCAGGGACAGCCAGCCCCAGAGTCCGCACTGGGGAGAGAAGGGGCCAGGCCCAGGACACTGCCACCTCCCACCCACTCCAGTCCACCGAGATCACTCAGAGAAGAGCCTGGGCCATGTGGCCACTGCAGGAGCCCCACAGTGCAAGAGTGAGGATAGCCCAAGGAAGGGCTGGGCATCTGCCCAGACAGGCCTCCCAGAGAAGGCTGGTGACCAGGTCCCAGGCGGGCAAGACTCAGCCTTGGTGGGGCCTGAGGACAGAGGAGGCCCAGGAGCATCGGGGAGAGAGGTGGAGGGACACCGGGAGAGCCAGGAGCGTGGACACAGCCAGAACTCATCACAGAGGCTGGCGTCCAGCCCCGGGTCACGTGCAGCAGGAACAAGCAGCCACTCTGGGGGCACCAGGTGGAGAGGCAAGATGCCAAAGAGGGTGCCCGTGTTCTTGCGAAAGCGGGGCTGCTGGCCACGAGTGCTGGACAGAGGCCCCCACGCTCTGCTGCCCCCATCACGCCGTTCCGTGACTGTCACGCAGAATCCGCAGACAGGAAGGGAGGCTCGAGCGGGACTGCGGCCAGCGCCTGCCTCGGCCGTCAGGGAGGACTCCCGGGCTCACTCGAAGGAGGTGCCACCATTTCAGCTTTGGTAGCTTTTCTTCTTCTTTTAAATTTTCTAAAGCTCATTAATTGTCTTTGATGTTTCTTTTGTGATGACAATAAAATATCCTTTTTAAGTCTTGTACTTCGTGATGGGAGCCGCCTTCCTGTGTCCACGCGCCTCCTGCCCCCGGTGGGAAGCACATTCAGGAGGAGGCTGGTCCAGCTGCACCTCGGGGGCTCCCTGCATACGCCCCCCGCCTCCTGCAGCCACACGCATTGCCCGAGCGACCCTCCCTGGCCCCTGTCGCTACATGGACCCCCGGGGCTTCTCCTCTTTTCTACATGGATGCAGTTTCTCCTCCTGCTGGGCACGGTGCTGCCTGCCCTGGTCACTCTGCGGGGGACAGGGCCTCCAGGGAAAGCTGGGTCGAGGCTGGGAGCTGGCTCAGGCTGGCCAGGCAGAGCCACAGGGAGGGCCTTCCAGAACCAACCATGGTCCGAAGCGAGAGGTGGGTGTCAGATCTGTGTGCGTCAGCTCAGGACCACAGCGGGGCGGCTCCCACAGCAGACATGGATCCTCCCAGGCCTAGAGACCAGGAATCTGAGATCAGGATGCAGGCAGGGCTGGTTTCTCTCAAGCCCTCTCTCCTTGGCTTGTAGACACCGTCTCCTCCCTGGTCCTCACGTGGCCATCCCTCTGTGTGCCCGTGTCCTAAGCTTCTCTTCTTATAAGAACACACATCAGATTAGATTAGTGACCCCCTATGAACTTAATGACCTCTGTAAAGACCCCATCTCCAAATAGTCACATTGTGAGGCCAGGGATTAAGACTTGAATATATGAATTTGTAGGGGCCACGATTTAACCCATCACAGTCCAGACTCTGGCCCCCAAAATTCATGTTCTTCTCACATGCAGAATACATTCATCCTGTCTCAGCATCCCCCTGGGCACTAGGTCATGTAGCAAGGACGGATTTTCAACAGAAATAACTATTGCAACAGAAGAAAGAGTCCGGCATGACCTGGACTCACCTTCATCTGTGCAGAGGCCACAGCCTTGTAAAGGGAGGTGGTAGGGGGAGCAGGGTGGGTGCTCGGGGCTCAGTCGTCGGGGAAGGGAAAAGTTGCCCAGCGCTGGTCAGCGTCCCCGGGATGGGACCCGCTGTGTCCGTGCCGGCCACTGTTGAGGTCAGGATTCTGTCCTCCCAGAGCCTGGAGACACAGGCCCCATCCTTCCCAATGGGGACACTTCAGGGAGCGGCTCTCAGGTCCCGAGAAAGACCCTCCTGGGTCACAGGAAATGCACAGACATCGGGAACAGACAGAAGGACGTGTGGTTGCGGCCCTCTCAGCAGATACCCTGAGAAAGGGAGGTCGGGGTTGGTCCAAACGGTGAGTTCTGGTGCACGGAGCTTTCTCAGGCAGGTGTTGACGGGGCAGGGGTCGGCCTAGGGGTACGGCCAGAAGCTGTTAGAAACTGTTAGTGTCTGCTCAAGTCTTTACAAGCCAAGGTTGAGGCCGAGTGGAGAGGCTCCGAGGAGCCTGGCTGGAACTCAGTCAAGGACAGGGTCTTGTTACTGCAGTGGCTGCGGTGGCTGCGGTGGCTGGAAAATGCCGTCGGAGTTGCCTGTGGCAGGAGAGAGACCATCTCACCCAGGAAGGAGGAGTGGTTGGATTCGTTTGTGTGGCATCGAGCAGCTGGAGCTTCACCAAACACAGAGTTGGGGACTAAATCCCCAGACTCCAGGCCCTGCCATGCCGTGGGAAGGCTCGCCACTGGAGGGTGGGCTCCAGGGGGCCTGGCCTGAACTGGGTGCTGAAGCCCAGCCCTTTAACTCTCAGGACACGCTGCTGCAGCCCCGCGGGGGGTGAGGGAGACAGCACCTGGGGTGCAGGGCGGGCAGCTGCTGCATCACCGGCTCTATCCCAAGCCCAAGGATGGCGTCCCAGAGATGCAGGAGAGCTTTGTCCAGAGAAGGTGCCAGCCCTCAGGGACCCTGCTGGAGAGATCTCCACCCTCTGCCCTTCAAGGGGCCCTACGGGCTTCCGGGTGCCCTGGTGGGGTGGGCTCCAGTCCACTGTCTGAGGATGGACGGCCTGGCCAGGATAAGGAAAGGAAACCCAGGACGGTGCCGGGCTCCGGGTCATTCCGTGCACTGAGCAGGCTGAGTTGGGAAGAAGCAGATGCTTCCTGCAGCTCCTGCCCCTGCAGGGCCTGGCGCCTGGACCAGGTTCCCCTGGGGAAATTGGGCCCCTCCCTGAGCCACCCGGGGCCCACCGCCCCCTTTCCACCTGGGACCGAGCATCCTCCAGAGGGTCAGCCCTCCTGAGGGAACACCATGCCCAGCCCCAGGACCCTCCCTCAACTCTCCAGCAAGGCTGCACTGTGGGCGGCCCCTGCACATACCCCAGCAGTCCATGCTGTGATGTAACATGACATGGTGTGACGTGGTGTGATGTCTCTGGTGTGACGTGGATGTCATGTGGCATGATGCGACAGGACATGGTGTGATGTTGTATGATGTGGTATGACGGTGTGATATCCGAGGGGTGATGTGATGTGGTGTGACATGGTGTAATGTCCCTGGTGTGAGGTGGCGTTGGACATGCTGGGATGTGGTGTGACACAGTGTGACATCCCTGGTGTGATGTGGTGTGATGAAGCGTAACAGGCTGTGACATAGTGTGACGTGGTGTGATATAATGTGATGTGGTGTGAGGTGGCGTGACATGGTGGGATGTGGTGTGACATGGTATAATGTCCCTGGTGTGAGGTGGTGTGATGTGGTATGATGGGGTGTGGCAGGGTACGACATCCCTAGTGTGATGATAAGTTTCATGGTATGATGTGGCGTGACATCCCTGGCGTGACATAATGAGATGTGGTGTGACATGGTGTGGCATTCCTGGTGTGACTCCTGTGTTCTGACATTTGTGGCCACCCCAGGATACAGAGGTCCCTGTAGCCAAGGGAAGGGGGAGAATAGAACCATCTGAGCATGTTGACCTGGAGGAATTGGTGGCCCTTGAGTCCACGAAGCCCACCCTGCCAGGTGCCCCTGCCCCACGTGACCCAAGTGGGCTTGCAGAGCAGCAAGCAGGACTCTGGTTAGACTGCAAGAAGGACCTGCCACCACGTGGCCTTGTGAGGAGACACAGAGCAAGGCAGTGACCTCAGCGTCCACCCAGCACAGGGTGCTGCTGAAGCTCCTCCTGTCCTCTCAGCAGCGGTCTCAGAGCAAGGCCCAAGGCAGGCTGAAGAGAGGGGCAGAGGGAGGATGCTGGGGAGGCAGGGGTGAGGGGAGTGAGAGCCCAGGTTTCAGCTGAGCCCCTGCACAGGGAAGGAGGCTAGCTGAACACCCATCTCCCCACACACTCCCAACCCTGCCTCTGCCCGAACACCTCCCAGAAGGCACCTCAAACTCTGCTACCCACACTCAGCAAGGGGTATGGTGTCCCCACCGAGTCCAGCCAGTGAGGCCCGGCACAGCCATGCCTGTGCCGACCACTCCCATGGCCAAGCTCCCTGCTAACATGGTAGGACAGAGCCAGGCCTGGAGGAGACAGAACATCAGTCCCATGGGGAAGCTCCCTGCTCACATGGCAGGGCCGGGCCTGGAGGAGACAGAACGCCCCGTCTGGTATGGTACTCAGGCTGCACATGCCTGCCACGCACGGGGGCCATGTGGCACACACGGGTACTCACACGGTCCTCACACAGGGACACACGCACTTGCAACCCCAGCACCCACCCAGTGCACTCATGCACGGGCTCCCCAGGTGGGTCACAGTCTCACGCCTTGAGCTACTCCATGTGCCAGGCCCTTCACCCACATTCCCGTCCCCGGTGCCAGCTGTTGAGCCACACCGTCTTCTCTGTGGATCCCTCCCAGCCCGCTCAGCACAATGGACATGCTCTCTCCAGTCCAGCAACTGCACTGGCCTCTTCCCCTCAGAATCCACGTCTGGCCATCTCCCAGGAAACCCGGACCACCACGGGCAGGGACCACCTTCTCACTGTCCATGTGGACCACCCCACACCTGACCCCAGGCAGAGTCACACTACGACCTGCTTCAATATTGAAAAGGGGAAAAGCTGGAGGAGGGGAAAGATGAAAGAGAAAAAAGCAAGAGGGGAGGGTCACATTCTTGTGAGGCTTTGATTAGAGTTCACTGAGCCCCCACGTTGCATGAAAAGGAGGGGTGGAGGGAGCAATTACGCATTCGCCTTGTGCTCAGTAAATCTGCACTTTATAAGCAAATAAACAGAGTAGAGGAAGAAGTCAAATATGCATTCGTCTCAGGGGTAGGAGGAACGATTTCTTGTCTCATTTTGTCCCATGTCATGAAGACCGGCCTGTTAATTTATATTCTCAGGGTGAGGGAGGCCACCTGGGTAGACCTGGCCTATCTGCTGCTGCTATCACTTTGGAAACAAAAGGAAAGGCATGACTTTTTTTTTTTTTCATGACTCAGCTTCCCACCTCAACTGTTCATTTTGGCATAGTGAGTTTGGAGTCCTGAGATTTTATTTTCCTTTCACAATGGTCAAGGTCGCACCCTCAGTATTCAGGAGAGCTGGTCCAACCCAGACCCCTGCCGTCCCTGGACGCTTTTCAAATACGTGCTGCAGTCTCTGACACTCTCTCACCATGGTAGAAACTGAGGTCTTGGTGAGCCTGCAAGCCCCTGCTCATGGGGACAATGCAGGCTGAAACCCGCATTTCTGACCCCAAAGCTCCTGTTCCTTTCACTCACCCCCACACCAGCTCTTTGAGTCCAGAGCTTTGTCCTTGCCTGAGTCCTACCCTCAGGGACAGGGGCCCAACCCAGACACCAACACATCATACCCTGAGAGGGTGCCAGGAGCCCAGAGATGTTTGGAGAGCACAGAAGCCCTGGAGGCTCTGTGGAGATGCTGCACATTTCTCTATTCAACAGATACTCACCAGGTGGCCAGCGGCAGAGATGCCACATGGCATGGAGCTCGCCTTGGCCAACAGGACAGGTGTGGGGTTGGGAGGCCTTCCCAGGGCACTCCTTGAAGCAGAGCTGTGGGGAAAAGTTGGGGCCAACCTCAGATCTCCTCATCAACACCGGTTCTCCTGCCCTCCTGGGCCACAGAAAACTAAGCTCCCTGGATACTGCGGCTGGGTGGGGCCATGAGGGAGAAGAAATCACAACGAGTTAAAAGATCATTTTCTAAAACTGTTATGATCAGGACTCACATAAACATATGACGACACATTTCAGAGATGCTCTTTATCTCATTAATTAAGGTGTCGTAACCAGTTCAAAGTGGAATTCTAAGTACTACACTTACATAATTGATTCAGGAATGCTAAAAGGAGTTCATAGATAGATGCAAAACTGGCCTTTTCCCTGGAAGATGAGGAGCAATTCATTGTCCTTCCAAAGGTGAGAACTTGAATTTCTACCAACTCAAAGAGCTTTTGCATTGCTATCAATTATGTACAACTTAGAGCAGTAGTCCCCAACATTTTTGGCACCAGGAACCAGTTCCATGGAAGACAATTTTTCCACAGACCAGGATCGGGGGATGGCTTGGGGACAAAGCTGTTCTACCTCAGATCATTAGGCATTAGGATTTCACGAGGAGTGTGCAACTTAGATCTGGGAATGTGCAGCTCGCAATAGGGTTCGCTCCTATGAGAATCTAATGCTGCCACTGATCTGACGGGAGGTGGAGCTCAGGCAGGAATGCTCACACACCCCTCACCTCCTGCTCTGTGGCCCAGTTCCTAACAGGCCATGAGCAGATTCCAGTGCATGACCCAGGGGTTGGGGACCCCTGGCTTATAGAGGTGTAAAATAGTTCAAAGGAAATAAAAGATGCAGAGCTCCATAGAATGAAATAACTTGGAAGAGTGTACAAGACGATGCCTTGCTTTCCATGGAAGGCACCTACTAATCTTTTGGTCCATTTCAGTTCTTCTTAATGCTTCCTATAAACATATATAACTGACTGACACAAACAGATCCATAATATAAAGAAGACCACTGTAAACCAATGAGAAAAAAAATCAAATAATCCAACAAGGAATAGGCAAGAGAATTGAACAGATGTTTTACAGAAGATATCCAAATAGCCACTAAACATATGAAAAGATGTTGAACCACACTAGTCAACAGGGAAATGAAAATGAAAAACCACATGAGAGAAAGTAGTTCTGATTCCAATAATTCTGGAGCAGCTAATATCAGACTAGCCCTTTGGCAGATGGCAATTATAAACACTAGAAACGCTGTAAGCACACACAACACCCACACACACCAATTGCAGGCACTGGAACATGACCAGAAGTAGGCAAACACTAGTAAGGATTATTCCGTTAAATATTCGTCTGAAGTCACACTCCAGGGCATGTAATGGGTACAGCTAGAGTTCAAGCAGGAAACTGCAGCCCTCCTGGTGAGGAGTGGGATGCCGGGCTACATTTTCAGAGCAGCTGGAAATGAAGAGAAGATGTCCATAAAGGAGAAGGTCACCGAAGGGAAACCCCACAATCTGCAAGTAAACTCCACTGAAACCTCTGGCTGATCCCTTAGGTGTGCATGGGTAGGGAAAACTCCAAAGGGCCCAGCAGAAAGCAACACGTGTAAGGTCAAGAGAACTGAGATTCCAGCTACTGCCAACTGCCAGGCAGACAGACTGGGGAGTTTGAGTCAACTCAAGCTAACTGCTTGCTAACATTGAAAAAAACAATTAATGTTCTGCTAAGGAAGAATGCAAACCCCATAGCCTGTACACATGTTAACAACATCAGGTGCACATCCAAAATTACCAGGTATGCAAAGAAATATGAAAATGTGATCCATAGTTAAAAGAAAAAGGGATCAATGGAGATCAACTCCAAGATGACCTAGATGCAGATACAGTTATCAGACAAGGACTTTAAAGAAGTTATGTTAAATATGTTCAAAGACTTAAAGGAAAATATGGTTATCATGAGTGACTAGATGAGGTATCTCTATAAAAAACTGAAAATAGTTACAAGAAGCAAATGAAAATTCTAGAACTAAGAGTATGATTCGGAAATGAAAAACATCATTTGACCAGGCCCAGTGGCTCATACCTGTAATCCTAGCACTCTGGGAGGCCAAACATGGAAGGATCACTTGATCTCAGGAGTTTGAGACCACCCTGGGCAACATGGTGAAACCCCATCTCTATTTTATTAAAGAAGAAAAGAAAGAGAAAAACATTACCCAAGTTTAATAACAGATTGGACAAGACATAAGAAGGAACTGAAAACTTAAAGATGCATCAATAGAATATGTCAATTCTTTTTAATCCAATCCAAAGAAGAGAGAGAAAAATACTAAAAAATGAAAAGAGACTCATCCTGCTGGACAAGGTGAAGCATTCTAAAACATGTGAAACTGGAGTCCAGAGGGGGATGTAATACTTCCATGGGAAAGGTCAACCCTAAGCTATATGCAAATGTACCTGCGTAGGCTGGTGTGGTGGGCTGATGGCATCTCCCTGGCCAAATGTATGCCCACCTGGAACCTCAGAATGTGACCTTATTTGGAAATGGGGTCTTTACAAATTAGGTTAAGGACTTGAGATGATATCATACTAAATTTTGGATGGATCCCAAGTCCAAACACTGGTGTCCTCATAAGAGGAGAGGACAAAGACATACATGGAGGTAAGCCATATGATGACAAAGGAGAAGATGAGCGGTGTGTCAGGAGCCACCTGTGTTTGTCCATTTGCATTACTGTAAAGAAATACCTGAGGCTGAGTAACTTATGAAGGAAAGAGGTTCAATTGGCTCACAGTTCTGCAGGCTGTATAGGAAGTATGGCACCAGCATCTGCTTCTGGCGAGGACCTCAGGAAACTTACAGTCATAGCAGAAGGTGAAGGGAGAGCAGGTATGCCACATGGCAAGAATGGGAGCAAGAGGCTGAGGGGGGGCCCCAGACTTAAACAACTAGACTGTGTGTGAGCTGACTGGGGCAGAATTCACTCATCACCAAGGGGATGATTCTAAATCATTCATGAGGGATCTTCCCCCTTGATCTAATCACCTCCTACCAGGCCCCACTTCCAACACTGGGAATCATATTACAACATGAGATTTGGAGGGGACAAATATATAAACCATATCCTTCCACCCCTGGTCCCCCAAATCTCATGTTGCAAAATACAATCATGCCTTCTCAACAGTCCCCCAAAGTCTTACCTCATTCCAGCATCAACCCAAATTTCCCAAGTCCCAAGTCTCATCTGAAGATGAGTCCCTTCCACCTATCAGCCTATGAAATCAAACACAAATTATTGACTCCCAAAATACAATGAGAGTGCAGACATTGCGTAAACATTCCCATTCCACAAGGGAGAAGTTGGCAAAAAGAAAGGATCTACATGCCCCATATATGTCAGAAATCCAGCAGGGCAGTCATTAAATCTTAAAGCTCCAAGGTAATCTCCTTTGACTTCATGTCCCATATCCAGGGCACATTGGTGCAGGGGGTGGGCTCCCAAGGCCTTGGAAAACTCTACCCTTGTGGCTTTGGAGGATGTTGCCCCTGTGGCTTCTCTCACATGATAGAGTTGAGTGCCTGTGGCTTTTCCAGATTCAGGGTGCAAACTGCCAGTGGATCCACCATTCTGGGGTCTGGAGGACAGTGGCCCCCTTCCCACAGCTCCACTAGGCAGTGCCCTGGTGGGGACATTATATGGGGGTTCAACCCCACATTCTCTTTGGCACTGCTCTAGTAGAGGTTCTCTGTGAGGGCTCCATGCTGGCAGGAGGCTTCTGTCTGGGCACCTAGGCTTTCTCATACATTTCTGAAATCTAGAGGGAAGATGCCAAGCTTCCTTCACTCGTGTATTCTGGGGGCCTACAGGCTTAACACCAGATGGAAGTCACCAAGGCTTATAGTGGCTTGCACTCTCCAAAGAAGCAGCCTAAGCTATACTTGGGGCCCTTTGAGCCAAGGCTGGAGCCAGAGGAACCAGGATGTGGAGAGCAGTGTCCCAAGGCTGCACAGGCAGCAGTGGCCATGGCCATGGCCCACAAAACCATCCTTTCCCTCTTGGCCTCTGGGCCTGTGATGGGAAAGACCACCTCAGAGATTTCCAAAATGCCTTCAAGGCCTTCTTCCCTTTGTTCTGGATATGAGCACTTAGCTCCCTTTTAGTTATGCTAATCTCTCTAGCAACTGGCTGCTCCATAGCCTACTTATATTTGTCTCCTGAAAATACCTTTTCTTTTCTACCATATGGCCAGGCCATGAATTTTCCAAATTTTTTATGCTCTGCTTCCCTTTGTTGATGAAAAAAGCCAAACTCTATAAAACACTTGACGAGATTGATTCTGAGCCACATGTGAGAGCCATGAACTGTGGCACAGCCTCAAAAGGTCCTGAGAACATGTGTGCAAGGTGCTTGGGTTGCGGCCTGGTTTTATGTTTTAGGGAGACATGAGACATCAATCAATACATGTAAAGTATACATTCGTTTGGTTTGGAATGGCAGGACAATTCAAAGTGGGGAATTCCAAATCATAGGTGGATTTGAAGATTTTCTGATTGGCAATTGGCTGAAAAATTTAAATTATCTAAAAAGTTGAAGTCAGCAAAAAGCAATGCTTAAGATAAAGCAGGTTGTGGAAGCCAAGGTTCTTGTTATGTAGATGAAGCCTCCACGTTCCAGAGAGAAGAGATGGTCAATGTCTCTTATCAGAACCTAAAAGGTGCCAGACTCTTGGATAAATCTCTCCTGAATCAGGAAGAGACCTGGAAAGGGAAAAAGATTCTCGACAGAATATACATTTCCTCCACAAGAGACGGCTTTGCAGGGCCATTCCAAAATGTGTCAGAGAAATATATTCTGGCATAAAATACTTTAATTTCCTTCCATGCCTGCCAACTGTCATGTGATGCTATACCAGAGTCAGGTTGGAATTTGATATCTTATTGCTACAAAGAGTCTGCTTTGTCAGTCTTAAGCTCCCTGTTTTAATGTTAACACCGGTCAGCTGAGCCTAAACTCCAACAGGGAGAGGGTATAGTGAGGGAGTCCAAACCACCCTCCCCTTCCTGTCATGGCCTGAACTGGTTTTCCAGGTTTCTTTGGAATCCCCTTGCATTAGCATTTTATTTTTTCATTTGCACCTTTTAAATATCAGTTCCAACTTTAAGTCATTCCTTTGCTCCCATATCTTACCATAGACTGTTAGAAGCAACCAGGTCACACCTTAGAAATGTCTGCTTAGAAGTATCTTCCACCAGATGTCCTAAGTCATCACTCTTAAGGTCAAACTTCCACAGATCCCTAGGGCATGAATACAATGCAGCCAAGTTGTTTCTTAGGATTTAACAAGCGTGACCTTTACTCCAGTTCCCAATAAGTTCCTCATTTCCATCTGAGATTTCATCAGCCTGGCTTTCACAGTCCATATGTCTATCAGCATTTTGGTGACAACCATTTAATCAGTCTCTAAGAAATTCCAAACTTTCCCTCATCTTCCTGTCTTCTTCTGAGTCCTCCAAATTCTTCTAACTTCTCTGCCTGTTACCTGATTCCAAAGCTGCTTCCAAATTTTCAGGTATCTTTATAGCAATGTTCCACTCCTCAATACCAAATTTCTGTGTTAGTTTGTGTTACTAGAAAAAAAAATACATGAGGCTAGTAATTTATAAAGAAAAGAGGTTTAGGCCAGGCACTGTGGCTCATACCTGTCATCCTAGCATTTTGGGAGGCAGAGGCAGGAGGATCACTTGAGCTCAGAAGTTTGAGACCAACCTGGGCAACATAGTGAGAACTTGTCTTGAAAAGACAAGAAGAAGGGAAGGGTGGGGAAGAGCAGAAGGGCAGAAGGGCAGGGCAGAAGGGAAGGGCAGGGAAGGCAGAAGAGAAGGAAGGAAGGGAGGTTTAATTAGTTCATATTTCTGCAGGCCGTTCTGGAAACACGGCCCTGGCATCTGCTTCTGGCGAGGCCTCAGGGAGATTGCAATCACAGCAGAAGGCGAAGGGGGAGCAGGCATGTCACATGGCAAGAGGGAGCAAGAGAAGAAAGTGGCACGTCCCAGACTTTTAAACAACCAGCTGTCACAGGGACTAACTGAGGGAGAACTCGCTCATCACCTGGGAGATGGTGCTAGGCCATTCATGAGGGGTCCAGCCCCATGATCTAATCACCTCCCACCAGGCCCACCTCCAACACTGGGAATCACATCTCAACATGAAATTTGGAGAGACGCACATCCAAACTATTGCACCACAGGAAGCTGGAAGAGGTGGACGGTCCTCCCCTGGAGCACTCAGAGACAGCCACCAACACCTTGATCTCAGATTTCTGACTCCCAGAACTCTGAAAAAATTTTTGTTGTTTTAAGCCACATTTGTGATATTTTGTTACGGCAGCCACAGCACGGATATAGCTGGTAACAGAGTTCTTTAGCCTCCAAAATACAAGCCTGGGGTAAATAACTATTGAATTTGGCCACATGGAAATCAGGAAGAATGTAATAAGCATCATCGATGGACGGGATGACCTGGGAGATCGTGGCAAGTTTAAAGCTAATTGGAAGTTGGCAACCAAAAAATCCTGTCTTGCAAATGGCCAGGAAATTGCCAAGAAAACCTTTAGAAAACATGGTTAAAGATGGAGAAACCCGGATGACTCCCTGGTTTCTGAAGAGGTGCTTAGGCATTGAAGTGAGACTGATGAGACTTCACACTGTACCCTTCAGAAGGGCAGACACTCACGAGATAATCAACCACGGCTCCCTCGCTGGGAGGCAGACACAGAGCTGGAGGCGGCGGCCACAAACTAGGTGGGCAGAGAGGCGTCAGCATCGGGACTTGCGGGAGGCCCTGGGAAGGAACAGGCAGCGGTGGGGCCTGGACAGCCCTGGGGAAAGGAAGTTACTTGGAGGAGACCAGGGGCTTGCATTTGGGCCAAAACCAAGGACAAGAGATCAGCTGGTCCCAGGGAACTCTGGAGCCCAACACCCCACCACGGGTGCAGGGGCCTGACAACCCAACAGAGGGCTGTGGGCACCGGGCACCAGCCTGTGGGGGGTCTGAAGGCTGCTGCCCAGCCACACATGTCCTGGTTCTGAACAAAGGGTTCAAGAGACACCTGGAAACCTACCCTTCTGAGAGCAGCCTCTTAGCCTCAGCTGGTATTGGCCCCTGGTCACCCCACATGCCCCGACAGTGGGGCCTGGCCTCAGAAAGGGGCCCCTCCATTTGTACTTTCTATCTGATCCTTGACACAGTGCTAACACCAAAGACCAAACCCGAATCTTGGTTCACATACTCTGCAAAGAAATGACTAAGACAAGTTCTTCCGGAGGTCAGTTTTAGAACATTATTCTGACTTAATTCTGCCTTATCTCTGTGCAACAAGAAAACTATCTGCACATCTGTAGTAAAATGTGAAGGTACCTTCATTTTGTTTGTATACTAAACTTTTAAGAAATACCTCACTTTTTAAAACTTGGTTTTGTGTTTTGTATGCTTATAATATTTTCCATAATAGATCATTTTAATGATAAACTCTGAATCTTCTGACAGAATGCAGATCAATGGATTCCTGGCCATCAGGGAGGCGTTGATTGCAAAGGGGCCTGGTGGAATATTTGGAGAGATTCTACATCTTCTTGCAACTGTTCATCTGGATTACGGTGGTGGTTGCATGAGTGTGCATTTGTTGAAACTCACATGTCACAGGATGGATTATACTGAATGTAAACTACACTTGCGTAAATATGACTTTTAAAACTTTAAAAAGTTGGGGGATGGTTCACTGCCCCGGCTCGAAGCCCCCTGGCCACGCTGCCTGGCCAGCCCACCCGCATCCCTGCCAGCGCTTGCCTCCAGCGTCCCAACAGCCTCCTGACCCCCTGGGCTGCTCTAAACCCTCAGGAGCGCAGCCATCCGGGATCAGCTGGATGGAGATGGGGAGCCCGAGACTCGTGCCACACCACGTCCTCCCACCCCCACCAGCCACACGCAGACGTCAAAGCAGCACTGTCCTCGCACGCGCTGCTCCCACCCACCCTGGCATGGCCATTCCAGGCCTGGGGCAGGAAGGCAGATGCTCCCCCTGCCCCCAGACACAAGCATTCCTGCACATACCCCCAGCACACACACACACTCCCATGCGCACACTGACACACACAGGTGTGTGCAGCTGAGACACAGCCCATTCCCAGGCAGTCCAGCCCCCGTCACTGAGGGAAAGGGGCAGCACCACGGGGCCACAGGAGTGGCAGCTGGACACAGAGCCAGGCGCTGGCGAAGGCCCAGGCCACTGAGGCGGGCTGCCGGCATGGCTGGGCGTGAAGGCCAGAAGAGGGCAGGAGGGGCCGTAGGCACTGTGCCTATTGGGCCTAGGTGGGCACACGCCTGGCAGGAGAGGAACAGCCCAGCCCCTGAGGAAGGGGTGGGGGCAGGGGCCATTTCTGGAGGCCAGGGCAGGGCCAGCACCCCAAGGAAAAGCAGAGCAGGGTGAGAACGGACATGGGGCTCAGAGCTGAGCAGGCCTGCTGGGCCCCAGGAGGGAGACACAGACGACCGGGGATCTCAAGGCTGGCAGAGGCCAGAGATGGAGCCCCACCTGGGATGCCATCCTCCTTCCTGGGGGCCCACCCTGCCCGGCCCCTCCAGCCCAGCACAGCTTGGGGCATTGGATAGAACCGGGAGAGAGCCGACCAGGCACTGAGGCCCCTGCCCCAAATGCCCACAGCCTGGGGAAAATGAGCAGGTACATGGGAGGGGCAAGTGGAGCCCCAGGCACACCCACACAGTGCACACGGCCTCACCTGGGCCGGAGGGGGCAGGAGGCTCGCCACCCCGCTGTGGTTTCTCTCCTAATCTCACCCTGGGTTTCTGCCACACTTGATGCAGGTGATGTTTCTCTGACATTGTGGACTAAGAGTTGGTGCTGGAAGGGGTTAGCCATCTTGGAGATGTTGCTATGGGGTGCAGGGATTTTGCGTGTGAGAAGGACATGATTATGGGGGGAGCGGAGGGCAAACTGTCATGGGTTAAAATGTGTCCCCTATAAATTCATGTGTTGAAGTCCTAACCCCCAGGACCACAGAATGTGACCTTGTTTGGAAACAGTCTTTGCAGCTGCAATCAAGTTCAGATGAGGTCACCCTGGAGTAGCGCAAGCCTCTGATCCAATATGACTGCTGTCCTCATGAAAAGGGGGAATCTGGGCACAGACAGCACGTGGGGAGAACGCCCTGTGAAGATGGTGCTGCTTCCATAAGCCAAGAGCAGCAGAGACGGCCGGCAAAGCCCAGCAGCAGGGAGAGAGCCTGGGACAGAGTCTCCCATGACACAGAGGTGCCAGCCCCACCGAGGCCTCCATCCCAGATGCCCGGCCTCCAGAACCAGGACGGAATAAACGTCTGTTGTTTAAGCCACGCAGTCTGGGGTGCTGTGTTGCCAGGGCCACAGTTAACGGATACGAGTGTTGTCCTGAGCTGCCAGCCCCACAGGCTGCACGAGGCCTCCCTGCCCCAGCCCAGTGCAGACTCCCCAGCCCCCTGGGTGTGCCATGGGCAGTGCGGGGACCCCTCACTCCGTCCTCCCCCAGCCTGGGAGGTTGAGCCCATTATGAGCTCCATGGGGTGAAGCTGGAACGAGAGGCTGGGAGCCGACTGGGAGCCTGCGGCTGGAGGATGGATTTCCCCAGGGACCCACACGTGCACCTCCACCTGTCTCCTGGACATTCTCTCTGAGGGCAGGGCTGGTGCCAGCTCAGGGATCCAGCAGGGTCACAAGGGCAGGCCGGGTCCTTGTGGAGAGCACATTTAGTGGGAGGGACATGATTTCCCTTCAAAGTGCCCATTCTGGACGCTTCCCGTTCCATGCTGGACGCTTCCTCTTCCACGCTGGATGCTTCCTGTTCCACACTGGATGCTTCCTGTTCCACGCTGGATGTTTCCTGTTACACTCTGGATGCTTCCTGTTCCACACTGGATGCTTCCTGTTCCATCCTGGATGCTTCCTGTTCCATGCTGGACATTTCCTGTTCCACTCTGGATGCTCCCTGTTCCATGCTGGATGCTTCCTGTTCCATGCTGGATGCTTCCTGTTCCATGCTGGACATTTCCTGTTCCACTCTGCATGCTTCCTGTTCCACTCTGGATGCTTCCTGTTCCATGGTGGACGTTTCCTGTTCCACTCTGCATGCTTCCTGTTCCATGCTGGATGCTTCCTTTTCCATTCTGGATGCTTCCTGTTCCATGTTGGATGTTTCTTGTTCCACTCTGGATGCTTCCTATTCCATTCTGGATGCTTCCTGTTCCATGCTGGACATTTCCTGTTCCATGCTGGATGCTTTCTGTTACATCCTGGATGCTTCCTGTTCCATGCTGGATGTTTTTTGTTTGACTCTGGATGCTTCCAGTTCCATTCTGGATGCTTCCTGTTCCATGCTGGATGCTTCCTTTTCCATTCCGCACAATTCCTATTCCATTCTGGACACTTCCTGTGCGACACCTCCTTGGGTTTTCTGTCTGCCCAGTCCCTCTATCCTCATCCCGTTCCCTGCTACCTCCCACCTCCACAATCGTCCTTGCCCAGCTCCTCCCTCTCTCTAGAGCTTCGGCCTGGCAAGGTCCCTCCTGATCTCAGTCCAGGCTCCCCCAGCACAGGTAGGAGCCTAGCACCTGCCCTTGGACCTCCCCACCCTGCATGGTGCCAGCATCCCCCGGTCCCCAGGGAGGCCCCATTTCTCTCTCTGCTTGTAGTCCAGTGGCCCTGGAGTCCCACTGCAACTCGGGTGTGCCCCTGACCTCTGAGGAAGTTAAGTGTCCTGTCCCTAGCCAGGCTATCCCGTCTGCTCAGCCCCAGGGCCCTGCCCCCAACCCCTTCCCCTCACCTGCACCACAGGCTCTGGCCAACTCTGCCCAGGCCCTGAATGGGCCCCTCTGGCTCCCCTCTGCTGCTACACTGCCCTGCACCACCTCCACTCAGCTTCAGTGTGTTCATCCACCTGTCCCAAGTCCCCTCGGCCCCCAGGAGCACAGCTGGTGGCCCTGGCTCCTGGCAGCCCATCTTGTTCCTTCTGGAGCACCAGCCTCAGAGGCCTTCCTGTGCAGGGTCCACTTGGCCAGCCCTGGGACCCTCCTGGTCTCAAGCACACACGTTCTCCCTGCAGCCAGACCTGCCCCTGCCTGTGAGCTCAGCCCTGAGCCTTGGAATGCCTTCCCATCTCCATCCCAGCTCGCCTTTGCCAGCTGCTCAGCAGGATGAACTCACACTCCCCTCCCTGCACCATGAGTCAGAGCCAGCTGGAGACACGCCCAGGCCAAAGCAGCCACCAGGGCCTAGTGGGGGCCAGAAGCTTCAGATGAGAGGCCCAGGTATTGAGAGGCTGAGATCACGGGCAGAATGGTCATAATCGCTGCCAGTATCAGTCCAGCCCCAGGGACTCAGAGACAGAGAAAAGAGCAGCACACAAGGTCTGGGCTCCCCACCTTCTCCCGTGAGTACGGGGGAGTATGGGGGCAGCCACCACCCCCATCCCCACACACCCATGAGGCAGCCTCGGCTGTGTCTGGACTCCCCCTCGCCCTCTGACCCAGAAACCACCAGAAGAAAAGGGAACTTCAGGAAGTAAGTGGTGCCGCCGGTTTCAATCCTGTTCTTAGTCTTTGCAGCGTGGAGTTCACACACCTGGGGACCTGGGGGCCGAGCTGTGATTTCCTAGGAAGACAAATAGCGGCTGACGGCAGGGGCGGGGCTGCCCACATGTACCTCGCCAGAACAGGAAGGGCTGAGACCCCCACCTCGGTGAGTGGGGTCAGCACAGGGCAGGGGCACAGGCTCGGGAGGAGGACAGAGCCTGGGGGCAGCCGTGGGCGCTCCTGGACCTGAGATGCTGAACAGGCTCCAAGAGGCTGGGGAGACATGGGGTCGAGGCCGGCCCCACATGGAGGCCCAAGCGGAGCCAGCACGGGGGAGGTGGGCAGCCTTCAGGCACCGATGCCCACCCAGTGCGAGACGACGGGGACCGTGGGCAGGGGCTTCCAAGCCAACAGGGCAGGACACACCAGAGGCTGACTGAGGCCTCCAGGACGACCGGGCTGGGAGCACGAGGAACATGACTGGATGCGGCAGAGCCGGCCGTGGGGTGATGCCAGGATGGGCACGACCGACCTGAGCTCAGGAGGCAGCAGAGCGAGGGAGGAGGAGAGGCCCCAGGTGAACGGAGGGGCTTGTCCAGGCCGGCAGCATCACCGGAGCCCAGGGCAGGGTCAGCAGTGCTGGCCGTGGGGCCCTCCTCTCAGCCAGGACCAAGGACAGCAGGTGAGCCGGGAGCAGAGCAGGGAGGGTGAGTGTGGCAGCAGGACAGGAGGGTGGAAGCCAAGGAGCCCAGAGGCAGAGGCAGGGACAGGGGAGGCACAGGGGCTGGGCTCAGAGCCAGCTGATGGGGTTGGGGCACCTGCTGGCGGGGAGCAGGGCTGTGGTCAGCAGTGGAGAGGAGGGGAGAGCTGTGCTGAGTGCACGGGCGGGAGAAGGGAAGAGTCCAGGGAGGCCCAGAAAGGCCCAGAGTGCAGCAGGCCTGGGGCGAGGGGAAGGGCTGAGGCTCCGTGCGTTCAGGGAACTGACCCAGCAGAGCAGAGGCCACTGAGGAGCTGAGGTTCCAGAGAGGCTTCCAGAGCAGGAGCAGTGCAGGGACAGGAGGATCCGGGAGCTCATTCAGGAGGGGCACATGGGCAAGGGCAAGGGGCTCTGTTGGGGAGACCTGACTGGACACTGGGGCTGCTCCACAGCATAGGGAACACGCCAAGTGCTGCAAAATCAAAAATGAGGGCAGAAAAACAGCCCAAACCTGGACAGAGGGTGCCAGGACAGGCAGGGGGGCAACAGTGACCTGAGTGACATTGCTGCCCGGGTTGAGGGAGGGCAGAGTGAGCAGGGAGCAGGCATTGGAGCTCAGGGACCAGGACCAAGCAGCCACAGGTGAGCAGGGCAGGTGGGGGCAGAAGGAGCAGGGGGCACCTCCTGGAGCTCAGGGGACCAGGGCAGAGCAGCCTCAGGTGAGCAGGGGCTGGTGGGCGGCAGGATGAGCAGGGGGAAGACCCTGGAGCTCAGGGGACCAGGGCAGAGCATCAGAAGGTGAGCATGGCTAGTGGGAGATGGGCAAGCAGGGGGCAGCCCCTGGAGCTCAGGGGACCAGGACAGAGCATCAGGAGGTGAGCATGGCTAGTGGGAGGTGGGCGAGCAGGGGGCAGCCCCTGGAACTCAGGGGACCAGGGCAGAGCAGCCGCAGGTGAGCACGGGCTGGTGGGAGGCGGGAGGAACAGGGGGCAGCTCCTGGACTTCAGGGGACCAGGGAGGGCATCTGAAGGTGAACAGGGGCCAGTGGGGGGCAGGATGAGCAGGGGGAAGCTCCTGGAGCTCAGGGAGCCAAGGCAGAGCAGCCGCAGGTCAGCAGGGGCAGGTGGGAAGCATGGGGAGCAGGTGGGCAGCCCCTGGAGCTCAGAGAGCCAGGGCAGATCATCCACAGGAGAGCAGGGGCTGGTAGGAAGCAGGAGGAGCAAGTGGGCAGCTTTTGGAGCTCAGAGCACCAGGGCAGAAGAGCCTCAGGTGAGAAGGGGCAGGTGGGAGGCAGAATAAGCAGGGGACAGCCCCTGGACCTCAGGAGACCAGGGCAGAGCATCACAACGTCAGCATGGCTGGTGGGAGGTGGGCGAGCAGGGGGCAGCCCCTGGACCTCAGAGAGCCAGGGCAGATCTGCAGGTGAGCAGGGGCAGGTGGGAGGCAGGAAGAGCAGGAGGCAGCTCCTGGAGCTCAGGGGATCAGGGCAGAGCAGCCACAGGTGAGCAGGGGCAGGTAGGAAGCAGAAAGATCAGGGGTCAGCCCCTGGAGCTCAGGGGACAAGGGGAGAGCATCAGAAGGTGAGCAGGACTGAGGCTCAGCCTCAGGGAGCCAGGGCAGAGCAGCTGCAGGTGAGCAGGGCCGGTGGGAAGCAGGAGGAGCAGGTGGGCAGCCCCTGGAGCTCAGAGAGCCAGGGAAGATCATCCGCAGGTGAGCAGGGGCTGGTGGGAAGCAGGAGGAGCAAGGGGCAGCTCCTGGAGCTCAGGGGACCAGGGCAGAGCAGTCGCAGGTGAACAGGGGCAGGTGGGGGGCAGGAGGAGCAAGGAGCAGCTCCTGGAGCTCAGGGGACCAGGGCAGAGCAGTCGCAGGTGAACAGGGGCAGGAGGAGCAAGGGGCAGCTCCTGGAGCTCAGGGGACCAGGGCAGAGCAGCCGCAGGTGAGCAGGTGCAGGTGGGGGGCAGGAGGAGCAGGGGGCAGCTCCTGGAGCTCAGGGGACCAGGGCAGAGCAGCCGCAGGTGAGCAGGGGCAGGTGGGGTGCAGGAGGAGCAGGGGGCAGGCACTGGAGCTCAGGGGACCAGGGCAGAGCAGTCGCAGGTGAACAGGGGCAGGTGGGGGGCAGGAGTAGCAAGGGGCAGCTCCTGGAGCTCAGGGGACCAGGGCAGAGCAGTCGCAGGTGAACAGGGGCAGGTGGGGGGCAGGAGGAGCAGGGGGCAGCTCCTGGAGCTCAGGGGACCAGGGCAGAGCAGCCGCAGGTGAGCAGGTGCAGGTGGGGGGCAGGAGGAGCAGGGGTCAGGCACTGGAGCTCAGGGGACCAGGGCAGAGCAGCCGCAGGTGAGCAGGGGCAGGTGGGGGGCAGGAGGAGCAGGGGGCAGGCACTGGAGCTCAGGGGACCAGGGCAGAGCAGCCGCAGGTGAGCAGGGGCAGGTGGGGGGCAGGAGGAGCAGGGGGCAGGCACTGGAGCTCAGGGGACCAGGGCAGAGCAGCCGCAGGTGAGCAGGGGCAGGTGGGGGGCAGGAGGAGCAGGGGGCAGGCACTGGAGCTCAGGGGACCAGGGCAGAGCAGCCGCAGGTCAGCAGGGCCGGTGGGAGGCAGGACGAGCAGGGGACAGGCACTAGAGCTCAGGGCAAGGCAGCCACAGGTGAGCAGGGCTGGTGGGAGGCATCACTCAGCTCCTAGACTTTGGCAGGAGCTGGGTAGTTGCTGGCAACAGACAGCTGAGGGCTGGTGAAAGTGCAGTGCAGCCTCCTGGTGCCGGGAAGGGAGTGTGAGTCCATCCCACTGAGCAGTTGGCAAGGGCGAGCTGGGATGGAGAAGGGAAGGCGTTCCAGGGCTCAGGGCTGAGCTCTCAGGCAGGGGCAGGTGTGGCTGCAGGGGGAACGTGTGCTTGAGACCAGGAGGGTCCCACGGCTGGTCCCAGCGGACCCTGGGCAGGAAGGCCTCTGAGGCTGGCGCCCCAGAAGGAGCAAGATGGGCTGCCAGGAGCCAGGGCCACCAGCACAATGAAGCTGAGTGGAGGTGGTGCAGGGCAGTGTAGCAGCAGAGGGCAGCCAGAGGGGCCCATTCAGGGCCTGGGCAGAGTCAGCCAGAGCCTGTGGTGCAGGTGAGGGGAAGGGGTGGTGAGCGGGGCCCTGGGGCTGAGCAGAGGGGATGGCCTGGCTGAGGGCAGGGCGCTTAGCCTCCTCAGAGGTCAGGGGCACACCCCACCTGCAGTGGGACTCCAGGGCCACTGGGCCAGCGGCAGAGAGAAATGGGGCCTCCCTGTGGCCTGGGGGTCCTGGCACCATGCAGGGTGGGGAGGGCCAAGGGCAGGTGCAAGGCTCCTACCTGTGCTGGGGGGCCTGGGTTGAGCCCAGCAGGGACCTTGCCGGGGGAAGCTCTGGAGAGAGGGAGGAGGTGGGCTGGTGGCCGAGAAGGCCAGGCCAGGGCTGGGAGGGTGACGGTGTGGTGACTGAGCCTCCAGAAGTAATGCAGGACACTGGGAGGCAGGGGGCATCCAGGCACTCAGGGCCCTGACCTGGGCTGCTGCACACTGGGGCTAAGGGGAAAGGAGGGGAGAGGCTGAGGAGGAGGCTCCAGGAGGCTATTCCAAGGCAGGGGGTTCCGGGGCCCTGGGGCTGAAGGGCGCCGACCCTATGCAGTGTCTGGCCCCTCTGCTGCACAGAAGAAAAGGGCCTTGGAGGGCAGAGGGCAGGCTATGACCAGGGCCCTGGGCAAGTCAGGCCAACTCACTAGGGGAGGGCCACGCTGGGGCGGCAGGGTCAGGGGCTTCAGGGGGCTCGGGGGACCCACGAGAAGCCATCTGAGAACAGTGTCCACTGGTCAAGCCAGGCACCCATAAAAGGCTGGAGTGGGGCCAATGGGCATGAGCCGTCCCTGAGGTGGCACCGATGGCCAGAGCTGAGGCCAAGCTAGAGGCCCTGGACTGTGCTGACTCCCGGCAGACACAGAGCGCTGACCTGGCTGCCGAGCCCCGCCTCCTAGGCTGCAGGGGTGCCTGCAGAAGGGCACCACAGGGCCACCGGTCCTGCAAGCTTTCTGGGGCAGGCCGGGCCTGACCTTGGCTTTGGGGCAGGGGGTGGGCTAAGGTGACGCAGGTGGCGCCAGCCAGGCGCACACCCAATGCCCGTGAGCCCAGACACTGGACGCTGAACCTCGCGGACAGTTAAGAACCCAGGGGCCTCTGCGCCCTGGGCCCAGCTCTGTCCCACACCGCGGTCACATGGCACCACCTCTCTTGCAGCCTCCACCAAGGGCCCATCGGTCTTCCCCCTGGCACCCTCCTCCAAGAGCACCTCTGGGGGCACAGCAGCCCTGGGCTGCCTGGTCAAGGACTACTTCCCCGAACCGGTGACGGTGTCGTGGAACTCAGGCGCCCTGACCAGCGGCGTGCACACCTTCCCGGCTGTCCTACAGTCCTCAGGACTCTACTCCCTCAGCAGCGTGGTGACCGTGCCCTCCAGCAGCTTGGGCACCCAGACCTACATCTGCAACGTGAATCACAAGCCCAGCAACACCAAGGTGGACAAGAAAGTTG
>hsa_circ_0001101	chr2	224746658	224760347	-
GTAGTGTCGCCTGCCTCTGGTGGGACCCTATTCAGCGGTTACTCTTCTCAGGAGCATCTGACAACAGCATCATCATGTGGGACATCGGAGGAAGGAAAGGCCGGACGCTGTTACTTCAGGGCCATCAGTGCGTGACCACTTGTGGGGGTGGGGAAAGAATCCGAGTTAGTGGGGAGCTAGTGAAAGGCATTAATAGTCTGATACCACTTTCTGCAAACCCCACGTTCTAAGATGGCAATTATCATTGATAGGGCTCAGTTCACTTTTAACTGCTTTCTGTCAGCCCCGAGTGTCTGATGTTTAGTAGCAAAAAACTAAACAAAACAAACAAACAAACAAAAAAACAAATGCAGGGCTTTCTTCCTCCTTAGTCCAAAGAGCACTTGCCACTTTTTCTCTCAAGGAGTCACCCTGTTGAAATATCTGATTAAGGCAGGCATAGGATAGAGATGCAGGTGAGGACTTTGACCATGGAAGGTTGCATGTAACATGATACTAAGCTGTTGTTGAGCTGGGAGCCTAACTTGTTTTTTGTTCTTTGTTTTTTTATTCTAAAAGATATTAAATTAAGAAATGTTGTCTAGTTTGACAGTGGAATTCACCTGAGTGATACCATTGTATATTTAGGATCTTGCCCTGTAGCCCTGAAAGAAAAAGAAATACATCTTCACCTTGCTTTCTTTTCTTTCCTTTTTGGCTAGGCTGCAGCTGTTACTATAATCACAGTCAAGCTGAAAATTAGCTGAGGAAACATATTATACACAAGTATAACAGGCCAAGAGCTTGTTTCCTTGGGCATCCTAAGGGGTAGTATGACAGGCATGCAGGAGGGACAGAGGTCTTTACCCCATCTGTGTGTGTCTGTGTGTGTTTGTGTGTGCACACTAGTGATCTTTGTGGTGTTTGACTCCTTGTTCATATGAATTGTGGTCAGTAGGGGAGTTATACCTCCTTCGTTCTTGTTTCTGAACAAGTAGGTAAATCTTATGCATCTGAAAGGGAAATCATGTTGATTGGTCCCAAAAACCATAGCCCTCATCAAATCTCTGGCCTACAATTCTTAATGACCGATTTGAAAGTAGTCATATATTTTATAGAAAGTATCATTCTGTATTATGAGTTATAAAATGCCAAGTAAAGTTTATACTAGAATTCATTTTACCATGCTAAATAGTCAGTGGTAAAATACCACTTGCTGATTTTAATGAGGAGAGCAATTTGAGCCTAAATGAAGACAGTTCCTGTGTTTTTCCGCATGGAGACAAGTGACTGTTGTGTGTGCTGTTTGCAGTGACAAGGTGCAGTCGCTGTGCTACCTTCAGCTCACCAGGCAGCTCGTCTCCTGTTCCTCGGACGGCGGAATTGCAGTGTGGAACATGGATGTTAGCAGAGAAGAGGTAAGAGACAAGGGCAAGTCCAGGCTGATCGGGGGAGACCCCCAGGAACCTGGCTTCTTCTTGGCTTTTCACCCCGCAAGCTGTAAATGCTGGTCCAGGTGCAGACAGTCCCAGCTTCCCCTTCTGCTAATGGGTTATTTCTGACAAGGTCCTTTGTGTCATTTTGCATTGCTTCCTCTGCTCATTTGAGAGTTTCTACCAATGACATGCAGTATATACAATCAGCGTTTAGGCTGGTTCTCAGCCTTGAGCAATACACTGAGATAACACTTTGAGACAGATTTCTGGCATATCCAGTGATTTGGACTGCATAGAGGTCCTCCGAAGCACCATTGTGGTCCCGTAGCATTCCTGTAGGAAACCCTGAGAGATGCATCAGTGACTGCTGTCAGGGACATAGCTAAACACTTGACAGGTTTCTGGGAAAATATATTTCCATTTCTCTGCTTTTACTTCCCATTGAGTTCTAGTTCACTGAGGCCATGTCGACATAGTATTCTTTTCAGGTGACCTAATTTCTAACTTGGTTCGGCCACTAACTAGTTGTGAGACCTTATTTGGTTAAGTGCCTTAATTTCTCTAAGTATCTGTTCCCTCCTACATAAAGTGGAATTGTGGAATGAAATGACTTCTCAGTTGTCTTCCAGTTCTTTAGACAGACAGTCTAATTGTCTAAACAATCTCTCTCTCTCTTTTTTTTTTTTGAGACAGGGTCTTGCTTTGTCACCCAGGCTGGAGTGCAGTGGCATGATCTTGGCTCTCTGCAGCCTCAACCTCCCAGGCTTAAGCGATCCTCCCACTTCAGCTTCCTGAGTAGCTGGGGCTACAGGCATACACTACCATGCACAGCTTATTTTTCAATTTTTTTTTTTTTTTTTTGGTAGAGACAGGGTCTTGCTGTATCGTCTAGGCTGGTCTCAAACTCCTGGGCTCAAGCAATCCTCCTGCCTCAGTCTCCCAAATTGCTGGGATTATAGGCATGAGGCACTGTGTACATTCTCTTTTTTAAATATTTTGAAGAATGCTGCAGTGAATATTCTTGACCTTGTCATTGTGTGATTGATCAATTATTTATTTCAGACAAATTTCTGGAAATAGACCTTCTGGGTCCAAGGATATATACATTCTTAAGGCTTTTTATAGATGTCGTCAAATGATTTCCAATCAAGGTTTCCATTCTCATCTCTGCCTGTACTGTCATTATCTTTCTTTTCTAAGTGACATCTACAACTTACGATGTTGTTAGCAAAAAAGTTGATTCCAGAGAAGATTTTAGATCATGAGGGATGTTAATGACTTATAGTTTAACTTCAGAAATATTTGTTGGGCACCTACAGGGTGTCCTTACAGTCGGGAAACTCAAGTGAATGTATTTAATAAATGGCTTATTGATATTGCATTGCAGTACCTACTGTGTTGCATGACATCACATGATCTGTTCAGTATCCTGTCCTTTATGGCAATATGTTGTTCAGTGTGCTGTGCACCATTGTAATAGACATTATGCGTTGATGCAGAATTCCCACCAGTCCCTGCACATGTGTCTGCTTTGTGTTGTCTCTGATTCTTTGTGAGTCTGATTCTCACTGATTAAACCTTCATTTTTAGCATATTCCAGTAGAAGTGATCAAGGGGCTTTCATCTATTTTTTTTTTAAATGGTGACATTACTCATTTCCAGACTTTATGGCTACTGTACACAAAGATACTTGCCCACAAGAAATGTGTAATCTAGTGGAAGAAATAGACTACCCTATAAATAATAAAATGCAATCCATAATACAGAGACGTACTGATTGTGAGATTTTTTGGTAACTTTGTAAGACAAGTCAGATAGAGGAAATTTGGATTACATGTCTGCTGGTTAATTTCTCTTTTTGAATTTTCTAAAAATTATTTGGTAAGGCTTAGAATATTTTATTATTAAACACAGATACATTGGCTCAATAGTATAGGATGTGGCCAGCGCAGTGGCTCATGCCTGTAATCCCAGCGCTTTGGGAGGCTGAGGTGGGTGGATCACCTGAGGTCAGGAGTTGGAGTCCAGCCTGGCCAACATGGTGAAACCCAGTCTCTACTAAAAAATATAAAAATTAGCCAGGCATGGTGGCAGGTGCCTATAATCCCAGCTACTTGGGAGGCTGAGGCAGGAGAATCACTTGAACCCAGGAGGCAGAGGTTGCAGTGAGCCAAGCTTGCACCACTGCGCTCCAACCTGGGCGACGAGCAAAACTCCATCTAAAAAATATGTATATATATATATAAATTATAGGATGCATAATACTATATTTGCAAAGATTTATTCGAACTGTGTTTTACGTTTATCAGCTACTAGTTATATGCAGCAAGAAAAGCTAGTAAACTGTTCTTGGCTCTTGGCCTATTATTTTTCAGTCTTATTCTGAGAGAGCGGAAAACTCAGAGAAAGGCTGTATTCCCTGGATGATGAGGGGAGGAGACTGTTGGTGCCCAGCACTGCTGGTGGCTTTCCCGAGGGTTTCACAACTTAGATTTTAACCTGCTCTTTTTATCGTTGGTAAATTCTTTTAGAAAAAGTACTTAGAAAGTAGAAGTGGGATTCCTACCGTCAAAGTGCATCACTGTGGAGTGTATTTCTCTATCTAGGGAAAGAAAAAATAGTCCCATCAATCAAGGCATTTCCTGTGTGCACAATTCACTGCGTCTGTAGAAGAGACAGGAAGGCAAATTGTGTCAAAAAGATGCATTATTTTTAGTGGGTTTTTTTGTTTGTTTGTTTTTTAATAACTGAGAAAATGTATTGCAAGGATAAACAGGCTATAATCTATAAGGTTCTGACCCTGCCTTAGGATTTTTGGGCTTTTTTTTTTTTTGAGACGGAGTCTAGCTCTGTCACTCAGGCTGGAGTGCAGTGGTGCGATCTCGGCTCACTGCAACCTTCGCATCCTAGTTTCAAGTGATTCTCCCACCTCAGCCTCCCAGGTATCTGGGGTGACAGGCTTATGCCACCATACCTGTACCTGGCTAATATTTTATATTTTTAGTAGAGACAGGGTTTCACCATGTTGACCAGGCTGGTCACGAGCCCCTGACCTCAAGTGATCCGCCCGCCTCAGCTTCCCAAAGTGCTGGGATTACAGGCATGAGCCACCGTGCCTGGCCTTTAGGGTTTTATAGGACTTTCTTAGACCAGGGCATAGAGGATTGATCCCAGATCCTCTAGCTCTGCAATGCTTGCCTGGAATTTCTCTCCAAGTCCCCTGTCAATACTAACTGGAGCATTTACTACCCACTGTGGCTTCAACCACTACGCTGTCGAGTTGGAAGCAGATTTGCTTCCCTGCCAGATCATAATGAGAAGGGATCCTTTTTTGGAAGTAGGCACAAAATATAAATGAGGAAGTAACAATAATTAGAATGAATCTTCTTGAAAAGAGAACTTTATTTTAAAACTAGTAGGTTACAGAATGTATAGCATTTTATATACTAGTGCAGTGTGACGAGTGCAGCAGTTAGTGGCAGTAGAGCAATGGAATTTATTCTTGCCATATCTTTGTTCAGATTTGGCAGGTGCAAAAAGATGGAGAAAAGAGAGTGAAGCAATTATAATAACTGATTAATACTCTCTCTTGCTCTTCTCAGCACAAAACGAAAGCTTCTTCTTAGATAATAAGTATAAGGATGGCTCATGTTAGCTTACAGTGTAATGCTATATTCTGAGTATTAAGTGAAATAAAGTTAGGGGTATCTCTTATATTAAAATATGTTCTAAAAAGCTATTTGTTTCTGATTTTGATTTTAATTTGTTATCTCAAATTTTTTTAAGCATATATTTTTGTCACTGCAACCTCTGCCTCCTGGGCTCAAGCGATTCTCGTGCCTCGGTCACCTGAGTAGCTGGGACTGCAGACATGTGCCACCATGCCTGGCTAATATCTGTATTTCTAGTAGAGACAGGGTTTCACCATGTTGGCCAGGCTGGTCTCGAACTCCTGGCCTCAAGTGATCCACCTGCCTCAGCCTCCCAAAGTGCTGGGATTACAGATGTGAGCAACTGCGCCCAGCCAAAGTAATATTCTTTCTTAAACCTGTAAACAGAATCATGCTCCCTGAGGCAAGAGCTCAGATCTGTAGGTTGCCCTAGCCCAGGACCATGTTTGGAGACCCCCATAGGTAGAAGTGGATAGGCCTCATATACAGAGGCTGTGTGGAGCATAGGGATACACAGAGAGAGGCAGGCTGGACTCCTGGATCTGCCCAGGATCTGCGTGTACTCATTGACAGTTGCTTTAATCTCTGAGCCAGTTTCTTTGCCTGTAAAATAGGGATAGTGTTGCTCGGTATCTCCTAGGACATAATGAAAATTAAGTAGAATAAAAAAACATGAAACACTTGGCACATTGCCTGGACTTAGATGTCACTTATTGTATGCCACGTAGTATTCTGAACACTTCCCAAATATTAACTCACTTAATCCTCACAACCTTATGAGGTATATACTACTGTTATCCCATTTTACAGATGTATTAGTCCATTCTCAGGCTGCTAATAAAGATATGCCTGAGACTGGGTAATTTATAAAGGAAAGAGGTTTAATGGACTTACAATTCCACATGGCTGGGGAGGCGTCACAATCATGGTGGAAGGTGAAGGAGGAGCAAAGTCATGTCTTACATGGAAGGCAAGAGGGCATGTGCAGGGGAACTCCCCTTTGTAAAACCATCAGATATTGTGAGACTTACTCACTACCAGGAGAATAGCATGGGAAAAACCCACCCCCATGATTCAATTACATCCTACTGGGTCCCTCCCATGACACATGGGGATTATTACAATTCTAAGTGAGATGTGGGTAGGGACACAGAGCCAGACCATAACAGTGGATAAGGAAACCTAGGCACAGAGAAGTTGAGTCACGTGCCTGAGGACACTGCTGACAAGTGGCAGAGCCAGGATTGGAAGGCAAGAGATCTGACTCCTAGACTTTGTGACGACTTGCTACGAACCACTTGCTATGAACCACTTGCTATGACTATTAGAAATGAATTGAGAGGCCAGACACCGTGATTCATGCCTGTAATCCCAGCATTTTAGGAGGCTGAGACAGGTGAATCCCCTGAGGTCAGGAGTTCGAGACCAGCCTGGCCAACATGGTGAAATCCCAACCCTACTAAAAATACAAAAAATAGCCAGGCATGGTGGCAGACACCTGTAATCTCAGCTACTTGGGAGGCTGAGGCAGGAGAATCACTTGAACCCAGGAGGCGGAGGTTGCAGTGAGCCAAGATCACGCCATTGCATTCCAGCCTGGGTGACAGAGCGAGGCTCCATCTCAAAAAAAAAAAAAAAAAAAAGAGTTGAGAATTTAGGCCAGGCACGGTGACTCACGCCTGTAATCCCAGCACTTTGGGAGGCTGAGGCGGGCAGATCACTTGAGGTCAGGAGTTTGAGACCAGCCTAACCAACATGGTGAAACCCCATCTCTACTAAAAATACAAAAAAATAGCTGGGTGTGGTGGTGGGCACCTGTAATCCCAGCTACTCAGGAGACTGAGGCAGGAGAATTGCTTGAACCCGGGAGGCAGAGGTTGCAGTGAGCCGAGATCATGCCAACGCACTCCAGCCTGGGCAACAAAGCAAGGCTCTGTCTCAAAAAAAAAAAAAAAAAATTGAGAATTTAAAAATGGCTTATCTGTATTTATTTTTAAAATCCTTGCTTGAAATTGAATCACTTGAAAACATTAAAATATTAGGAAATCCATTGATGTACTGCTTAACAGACATTGCTGGAGATAGAGGCCTTTTGTGTTAAAGGAATGCTCTGGGTAATTGAAACATAATTCAAATGCCAGCCCCTTATGAAGACAATCACTTTGATGAAAATGTACAGCTGGGCACAGTGGCTCACGCCTGTAATCCCAGCACTTTGGGAAGCTGAGGCAGGCAGATCACTTGAGCCCAGGAGTTCAGCCTGAGCAGCTTGGAGAAACCCTCTTTGTACAAAAAATTTGCTGGGTGTGGTGGTACATATCTCTAGTCCCAACTACTAGGGCAGCTGAGAGGAGGGAGGATCGCATGAGACAGAGGTTGAGGCTGCAGTGAGCCATGATTGTGCCCCTGCAGTCCAGTCTGTGTGACAAAGCGAGACCCTGTCTCAAAAAAAAAAGTGTAAATTTAATGTAATTTACTAATTTCTTGATGATGCAGTTTCACCATTCTGACCACAAATGTTGCATGTGTGTTTCATGGTAATACAATTTTGTATTTGTGTAGAAAACTATTTCATGTAGGACTGAGAACGTTTTTCCTGAAACTATGTTCTTGCCTTCAATTCTACCCACCTTAGTCCCTTTAATCTGTTATGTCCTAGGAAACAAATTTTAAAAATTTGTGGATCAAACCAGGCCAATAATGTCATAAATGAGAGGCTAAGGGGGGAAAATGCAGACATTTCATTCAGTGATTTTTCTTTATTTTTTTTAACCAAATTTTAACTCAAGAAAAATAGAAAATTTAATCCTCCCTCTGTTTTGGTTGAGAGCGAGATTTCTGAATTCCAGACCAGTAAAGTTTAAGATTTTTATTTTAAGTAATACTTAATAGACACTGTGTGTTCAAGGAAAATAGAAAATCCAGCCATTAACTGTAGACAAAAGAAAGAAGTGAATTTCTAAAGCACTGAGCAATAATGGGCAAGTTTGCAAGTCAGGTCTTTTTTACACTTAATGTTTTTGTGCACTAAATTAAACATCGAATTCCCTGCTGCTAAGTATGGAAAGTATAAACGGGAACAAACTTTCATCTATTAGTCTGTTTCCATTAAAGCCTTCATTGTGTCGTCCTTAAAGCATATTAGCCCTTACTGAAGTTGTTTGGAGATGGCTTAGTGAATACATTTTTGTGCTGCTTTTTGGTCCATGTGACTGTGGTTTTGCAAGAGTTACGCTTGGGCATGTCCCAGACATAAGAACTTTCCTTCTTCCGGCAATTAAATACCCTGTGCCATTGGCAGCACAGCCTGCTGTGTCTCTCTTAGGGACAGTGTCCCCAGGTAGTATCCCCACACATCACCAGCCTCCATCACCACCTGCCTTGCATTGATCACAGAAACAAAGAAGTAATTCCATATCAAGAAAATAATCTTTCTCACATAGATACACATCTCTTTATTCTTCTTTCATCCCTTCTCATCTCCAACATTCCCCAGTTATTTAAGGAAACCTTTCTTCTATCTCAGCCTATTTCAGTCTACTTGTGAGTGCCTTCTGCACCCCCACCTCAAAAAAAGGCCTTTCTAATGTCTGTTATATGTAGAAATATTTCTAGTGACCGATCTAAAATAAGAAATAGGAAGGCCAAAAGTTTTGATGCAATAGGAGAGAAAATGAAGAACTAGGGGCACCCATCGTTCAAACCACCAAATATATTAATATATATTTTAGAAAAAATATTTTCTACTATTTTTGTTGCACATATATAATGTTAAGTGATTGGGGTTAAACAGGCTTTTTTTTTTTTTTTTTTTTAGACGGAGTTTCACTCTTGTCGCCTAGGCTGGAGTGCCGTGGTGCAATCTCTGCTCACTGCAACCTCCACCTCCCAGTTTCAAGCGATTTTCTCTCCTCAGCCTCCTGAGTAGCTGGGATTATAGGCATAGGCATGTGCCACCACGCCTGGCTAATTTTGTGTTTTTAGTAGAGATGGGGTTTCACTACATTGGCCAAGCTGGTCTTGAACTCCTGACCTCAGGTAATCCGCCTGCCTTGGCCTCCCAAAGTGCTGGGATTACAGGTGTGAGCCACTGCGCCCGGCCTAAACAGGCTTTTAGCAGGTTTGTCTTAGAATTGAGTATAGTTTGTAATTTTTTGTTTAGAGAAATATTTTCTAAGTTTTTATTTTGTTTTGTTTTGTTTTTTGAGACAGAGTCTTGCTCTTGTCGCCCAGACTAGGGTGCAATGGCATGATCTTGGCTCACTGCAACCTCCGCCTCCTGGGTTCAAGTGATTCTTCTGCCTCAGCCTCCCAAGTAGCTGGGATTACAGGTGTGTGCCACCACACCCGGCTAATTTTTGTATTTTTAATAAAGACGGGGTTTCACCGTGTTGGCCAGGCTTGAACTCCTGACCTCAGGTGATCCATCTGCCTCGGCCTCCCAAAGTGCTGAGATGACAGGCGTGAGCCACCACACCTGGCCTATTTTCTAAGTTTTTTAACAAATTAATTTTGAGACTGCTTCCTCTGTTTCAACAAAAATGCATTAAAAACCTACTGTGTGACAGGCTGTGGCTAGATCAAGATGAATAATACCAAAAAGTAACTCATTGGTTAGAGGGGAGAAGAAACGTGCACCAAGAGTTCCAGTACCAGAGCTTGCTGCTCAGTGAAGCTGCAGGATGCCTGTGTGGCCCCAGGAGGGAGGGACGTGCTGCTGTGGCTGGGAAGGGAAGGGGGGCAAATCTGCCGGCATAGTCCCTACCCAGAGCAACTAGGTGATGGGGTTTTGTCAGATCTCTTCTGTTAGTCACCTGTGACCCCGCAAGCCTTTCCAAGTGGTAGGTCACCAGATTCTGCTGCATGCACTGGGTTTCTACTCAACTGGATTTAGAGTTCAAACATCTTTGGCATAAAAAAGAAATACATAAAGACAACCCTTAAGGGTTCACAATAAAAACTGATTTACTCCCTCCTATCTATAGATTACAAATTGAACACCCTGTAACCATGGCTAAAATTGCCATGATTACTCGGCACACAGTTAAGGCTGGGCGCAGTGGCTCGTGACTGTAATCCCAGTGCTTTGTGGGGCTGAGGCAGAAGGATTATTTGAAGCCAGGAGTTCAAAACAAGCCTGGGAAATATAGTGAGATCCTGTCTCTACAAAAAAATAAAAATAAAAAATTAGCTGGGCATGGTGACACTCACCTGTGGTCCCAGCTATTCGGGAGGCTGAGGCAGGAGGATCATTTGAGCCTGAGAGATCAAGCTTGCAGTGAGCCATGTTCACGACACTGCACTCGAGCCTGAGTGACAGAGTGAGACCCTGTCTCAAAAAAGACCCCCCCCCACACACAATTAAACATAATATTGAATATGACAACTAGCTAGAATATTTCGTGGAATTAAAAAGAAATGCTAACTGGCCGGGCATGGTTGCTCATGCTTATAATCCCAGCACTTTGGGAGGTCAGGAGTTTGAGACCAGCCTGGCCAACATGGCAAAACCCCATGTCTACTAAAAATACAGAAATTAGCCTGGAGTGGTAGTGCATGCCTGTAGTCCCAGCCACTTGGGAGCCTGAGGCAGGAGAGTCACTTGAATCCAGGAGGCAGAGGTTGCAGTGAGCCAAGATCACACATACTGCACTCCAGCCTGGGAGACCAAAAAAAAAAAAAAAAGAAGAAAAGAAATACTAACCTTGGCAAGGTCTAGAACTGTTGTATTAATTTTGAAACATGGGAGTAAATATAGACACACTGATGGTGGCTTTGACTTTCTGCTCCCCCAGGCTCCTCAGTGGTTGGAAAGTGATTCTTGTCAGAAATGTGAGCAGCCATTTTTCTGGAACATAAAGCAGATGTGGGACACCAAGACGCTGGGGCTAAGACAAGTGAGTAGCCACTGTCGAGTCATCTCTGGCTTGATTGTGTATTTCACTATTTGCATACTTAATCTGGGGTTTTTTTGAAACACACTTTGTTTTTGCAAATGCTATTAATTCCTACATTTTCTATGTCTTTATCATTGTGTGACTAACAATGAGGAAGACCTTTCCCAGGGCCAGTGAGACTGTTACCTCACTTTTCCATTGCTTGTCCTGTATTGGAAAGGCAGGGGTGCGTAGAAAATCCTGAGAGCCTATTTTTAAACAGATAAAAGATCTTTCAGTTTAAGACTATTACTTATTAAAGTCAGTGTTTTATGCTAGCCAAGAACAAAATTAGAATAAAGTCATACAGTTATATACCTTATGCTGTCACAAACAGATAAAAAGTAATAATTTAGTCCTCACTTGAATGCCTGACCCTATGAGTTTTAGATTATTTTAAATTGTTCCCTTATAAGCATACCTGGAATATTTTTATTAAGCATGTTTTGAGTACTGTTTTTTAAATTTTTTAATTAAAGAAATATGTTCCAAATAGCCTGTAGATTTTAAAGGTGCTGTTAAAGGATTCTTGTAATACTAAAGTTCTACAAAAAAAAAAAAAAGCAGGTAAGTAAAAAAGAATGCTGATTTTATTCCTTTTATTATTGGTTGCATCTCTATGAGCGATTAGCCTAAAGTTTGTATGTGTTAATAAACTTTTTTGGCCCTGCATGGTGGCTCAGGCCTGTAATCCCTGCACTTTGGGAGGCCGAGGCAGGTGGATCACCCGAGGTCAGGAGTTTGAGACCAGCCTGGCTAACATGGCGAAACCCTGTCTCTCCTAAAAATACAAAAATTAGCTGGGTGTGGTGGCGGACGCCTGTAATCCCAGCTACTCGGGAGGCTGAGGCAGGAGAATCACTTGAACCCAGGAAGCGGAGGTTGCGGTGAGCCAAGATCACGCCACTGCACTCCAGCCTAAGTGACAGAGCGAGACTCCATCTCAAAAAATAAATTAATTAATAAATAAAATCTAAAAAATTTTACTCAGAGATACTCCACAGTAAGGTCTCATATGAGACTGGCAGGCAAGAAGGGAATTATTAGTGCTCAGACCATTATAAAGCTCTGAAATAGCACCTGAGTTCTGTCTGTCATTAGCCAAGTTCTCACAATGCATGGCTGATGGTAATTAGTGCAGTATAATTAATAGGTGAAGTATTCCCTACTTCTAAAGGAAACACAGAGAAATGGATTTTACTTCCATTTATTAACAGTTAACAGAAGAGAGAAGAGGTGCTGGTCACTAAACTTTTGGCGGTAAAAGAATATGTCAAAATCAGTAATAATAATTGGACTATTTTGTAATGTTCTTGAGGCTTATTTCCAGAATCACAGTTTGAGAGATTTTAGAAAATAGCAAAATACATGATTATGGGCATTAGTTTCTTAATGAGAGCATAGTGCATTTAAAACTTATTTTAGACCGGGTATGATGGCTTATGCCTGTAATCCCAGCATTTTGGGAGGCCAATGTGGAAGGGTGGCTTAAGCCCAGGAGTTTGAAACCAGCCTGAGCAACATGATGAGACCCCGTCTCTATAAAAATAAATAAATAAAACTTATTTTAAAACCCTTTAGGCTGGGCATGGTGGCTCACACCTGTAATCCTAGCACTTTGGGAGGCCGAGGCAGGAGGATCACTTGAGCCTAGGTGTTCAAGACCAGCCTGGACAACATAGCAAGACCCTGTCTCTGCAAAAAAATCAAAAAATTAGCCAGACATGGTGGCAGACACGTGTAGTGCCAGCTACTTGGAAGGCTGAGGTGGGAGGATCGCTTGAGTCTGGGAGGTCAAGGCCGCAGTGAGCTGTATGCCATTGCACCTTTGCATTCCAGTCTAGGTGACAGAATGAGACCCTGTCTCTGAAAAAAAAAATAATAATAATGCCTTTTTTATGATGGAGGAATAAATTTTTCTTTCCCTAAATCTACAGTGATTAGGCTCCTAAATGAACTAAATTTGTTGTTAATAATATTGTTTGTTAACATGTAGACAGATAATATGAATGAATGAAAAGCAACATTTGACCAGTACAGCAAAGTTTTTTGGAAATCCTTGACTAGTGTCAGAATTGTCTATCTTGTGAGTGTTAATTGATACATTGAATTGGGGTGATTGCAATTCAAGGCATATCCTCCCCGCTCCTGTTGCCCTACTTTAGAGGGAAACCATGTGCTTTAAAGCAAAAGCTAGGCCAGGCGCAGTGGCTCACGCCTGTAATCCCAGCACTTTGGGAGGCTGAGGCAGGTGGATCATGAGGTCAGGAGTTCGAGACCAGCCTGACCAAGATGGTGAAATCCCATCTCTACTAAAAATACAAAAATTAGTCAGGCGTGGTGACAGGCACCTGTAATCCCAGCTACTTGGGAGGCTGAGGCAGGAGAATTGGTAGAACCCGGGCGCCAGAGGTTGCAGTGAGCCGAGATCACGCCACTGCACTCCAGCCTGGGTGACAGAGTGAGACTCTGTCTCAAAACAAAACAAAAAGCGAAAGCTAACACCCTGTTTTCCTCCTCCCGGTCACCTGTGAAGCATCACTGCAGGAAATGCGGGCAGGCTGTCTGCGGGAAGTGCAGCAGCAAGCGCTCAAGTTACCCAGTCATGGGCTTCGAGTTCCAAGTCCGGGTTTGTGATTCTTGTTACGACTCCATCAAAGATGAAGA
>hsa_circ_0086012	chr8	145467818	145484788	+
[truncated: 27,827,102 more chars]
