# Supplementary material for: Identifying Circular RNA and Predicting Its Regulatory Interactions by Machine Learning
Source: Front Genet. 2020 Jul 21;11:655. doi: 10.3389/fgene.2020.00655 (PMC7396586; doi:10.3389/fgene.2020.00655)
Supplement: Supplementary file 4 [file Data_Sheet_4.ZIP]

Archive with 2 entries (1 files):
- independent_test_data/
- independent_test_data/independent_test_fasta
