# Supplementary material for: Identifying Circular RNA and Predicting Its Regulatory Interactions by Machine Learning
Source: Front Genet. 2020 Jul 21;11:655. doi: 10.3389/fgene.2020.00655 (PMC7396586; doi:10.3389/fgene.2020.00655)
Supplement: Supplementary file 4 [file Data_Sheet_4.ZIP › independent_test_data/independent_test_fasta]

>hsa_circ_0000008	chr1	1747194	1756938	-
ATCTCACATTCTTGAAGGTGGCATTGAAGAGCACTAAGATCGGAAGATGAGTGAGCTTGACCAGTTACGGCAGGAGGCCGAGCAACTTAAGAACCAGATTCGAGTATGTAGTTGTGTGTGCTTGGTTTTATTAATCATTTGAGTTTCAGGTTAGATGTTACTTGTTTTAGGAAAAATGGTTTACAGGATGACTTGTTCTATGTTTTATATGAAATTGAATCTTAGTTGGCCCAGGATGTACTAATTATAGATCTAGATACTTAGCCTAGTACATTGTTTTTGGGATTTTGCTTTCTGTATACAATTTGTTATTTGAATATACACCAGATGTCTCCGTAGAATTTATAAGTGTCTTTTGCATTCTTTATCATAACCTTGAAAATTTGTGATACCCTGGGCCACTGATCAGACTGTGATATCTACCTCCCTCCCCTGAATATTGGGACTATTGACAGCAGAAAACTTGCTTAAAAGTAAGAGTATTAACAACAATAAAAAAAGTATTTCAGGTATATCTGATGTATTTTTTCCTAATTTTGAAAGATCTTCCCTAGCGGTGATGATTGGAATCTACAGCTTCTGATAGACTGCTAGATGGAGCAGATATATCTAAATCCAAGATAGAGGCCGGGTGTGGGGGGCTCATGCCTGGAATCCCAGCAGTTTGGGAGGCCAAGGCGGGTGGATCACCTGAGGTCGGGAGTTCGAGACCAGCCAGGGCAACATAGTGAAACCCCCATCTCTACAAAAAATATAAAAATTAGCTGGGTGTGGTGGTGTGTGCCTGTATTCCCAGCTACTCAGGAGGCTAAAGTCAGAGAATCCCTTGAACCCGGGAGGCAGAGGATCCAGTGAGCCGAGATTGTGCCACTGCACTCCAACCTGGGCGTCAGAGTGAGACCCTGAAAAATAAAAAAAAAATTGAAGATAAATTTATTTACCGTGTGTAAATAAACTGCACTGTAAAAAGAATACCTTTCACAGAATTCTAAAACATTAAATTCCAGTCTGTGACTGATGTAGGATGTTAAATTGCAGAGTTCATAAACTTTTATTTGAGAGAGAGTTTCACTCTGTTGTGCCCAGGCTGGAGTGCAGTGGCGCGATCTCGTCTCACTGCAACCTCTTTCAAGCAATTCTCTTGCCTCATAACTTTCTGAAAAGGGAGGAGCAGTAGGTCTAAATGGAATTCATTCTGCTGCTCCTACTTTTGTGAAGCAGTACTTCTAGTAAATATTTTATAGAGAAACATTTAATGCAAGTATGTGTTTCCTTTCTGAAACTGCTGATGTGAAGAGTAAGAGAAAAAGAGGCAGACTTCTCAGGAAAAACCACGTCTTCAGTATGTTTTTAGGTTTTGTCCATTTGATGTAAGAGCTTTCTCTTACTCTTGTTTGCTCTGTCAAGCTTTAGCTGTTCTTCAGAGTGTCGCTGTACAGGAAGCTGATGACATTCAGTACATACCTAAATAACAGTTTATAAGCTGGGTATGGTGGTGCGCGCCTGTAGTCTGAGCTACCCAGGAGGATCACTTGAGCCCAGGAGGTTGAGGCTGTATAGTAAGCTGTGATTGCACCACTGCACTGCAGCCTAGGTGACAAAGTGACACCTTCTCAAAATACAGTAAAATAAAATAAAAAACAACAGTTTATTTTTCTGACTCCAGTGCAAGGATGAAGTCAAGTATTTCCTTTTAAACGGCCAATTACATGTTTAGAAAGCCCACCAGGATTTGGAGAGAGAAACACCAACATAATTTTAGGCAACTTGTTCCTGAACTTGAGAAAAAATAATGGAATTCTCTGAGATTTACAGCCAAAGAGAAAACAAAGTATCCTCTACTGTAAGAATTTTAAATCTTAACATTTAAAAGATCTTACATAGGTGAATAGGGAAGACTTAGATTTTTTTAATAGTTTGCTCTGATCAGACTTGTTTAACATGTCCCCTCCACCAAAATTAATCAAATGTGTTCTGAAATATTTAGTTTGATATAAAATTATTCTCTGAAATATCTATTTAAATAAAACCAAAAGGTATTCAAATTTTGCCTGACTTAATACTTAAGCTTCTGCTGTTCATTTTAAGTCAGCATGGTTTTTGGCAAGTAAAAAAGAAAAGCAAAGTGTTGTTATTTAATAATAATCTAACTGGGTTTTTGGGGGGGTTCAGAACACTCTCAGCTCTTTACCACCTGCTTTTGAGACTATATTTCATCTTATAGAAATCAGATTTTTTTTTTTTTTTTTTTTTTTTTCTGGAGACAGTCTCGCCCTGTTCCCCAGGCTGGAGTGCAGTGGCGCGATCTCAGCTCACTGCAAGCTCCTCCTCCTGGGTTCACACCATTCTCCTGCCTCGGCCTCCTGAGGAGCTGGGACTATAGGCGCCCGCCACCACACCCGGCTAATTTTTTGTACTTTTAGTAGAGATGGGGTTTCACCGTGTTAGCCAGGATGGTCTCGATCTCCTGACCTCGTGATCCGCCCACCTCGGCCTCCCAAAGTGCGGGGATTACAGGCATGAGCCACCACGCCCGGCCTAGAAATCAGAATTTTAAAGTTTACCCTGAAAATGTCTTAAATAGTAGGGTGATTTGGCATATTTGAAGAAATTTTGTTTTTCTGACAGCTATAAGTTGTTCACAAATAGTGGACTTGGATCTATTCATAGCAGATGGAAAGAGCTTGTATGGCACAGGTGAAAGACACCCAAATTTAAAAAATTAAGGCCAAAAGGAACTGTTGCACCTCCTTCCGAGGTTTGGACCCTGTCACGTTGTGAATTCCCCAGGGCCTTCTTGCACAGGGGGCTCCCTCTTGGGCTGGCACAAATGTCACGTGACATTCCCCACATGCTCTTGTTGCCACATAAAAAATGTAAAAAGAGGTCGGGCGCGGTGGCTGACGCCTGTAATCCCAGCACTTTGGGAGGCTGAGGCATGTGGATCACAAGGTCAGGAGATCGATACCATCCTGGCTAACACGGTGAAACCCCGTCTCTACTAAAAGAAAAAAAATACAAAAAAAATTAGCCAGGTGTGGTGGTGGTGGGCGCCTGTAGTCCCAACTACTTGGGAGGCTGAGGCAGGGAATGGCGTGAACCTGGGAGGCGGAGCTTGCAGTGAGGCGAGAGCGCGCCACTGCACACTCCAGCCTGGGAGACAGAGCGAGACTCCGTCTCAAAAAAAAAAAAAAAAAAAGTAAAAAGAGAGACGGCCAGGCACCGTGGCTCATGCCGTTAATCCCAGTACTTTGGGATACCAAGGCAGGAGGATTGCATGAGCCCAAAAGCTTGAGACCAGCCTTTGTAAGGTAGAAAGGCCCTGTCTTTTGAAAAAGAATGAAAAGAAACGGGTGGAATTAACCCTAACAAGGTTTTTTTCATTTTTTTGTTTGTGTGTTTTGAGACAGGGTCTCTGTCAGTCATTCAAGCTGGAGAGCAGTGGTGCGATCACAGCTCACTGCAGCCTCCCGAGTAGCTGGAACTACAGGAGCATGCTGCCACACCTGGCTGGTTTTTTTCAATTTTGTAGAGACAGAGTCCACCATGTTGCCCCAGCTGGTCTTGAACTCCTAGGGCTCAAGGGATCTTCCCGCCTCAGCCTCCCAAAGTGCTGGCAGGTGTGAACCACCATGCCTGGCCCAACAAATTTTATCTAAGGCAGTATATCTAAAATATTATTTATTATGCAATGTGTAATTAATACATTTTAATTGAGATATTTGACACTGTTTTTGTCCCAAGTCTCCTGGTTCCGTTTGCTGTGCGCAGCAGCCACAGGCAGGTCATGGCCCCCGCGGTGGGACGTTCACTAGGAGAGGCGCCTAGCTGCTTTGTCTCCGAAGTACCAGGAACCGCGCTGTGTTAGTTCCTTTGCACGAGACAGGGACAGCAAAAGCTGTTGAAGTCCTTTTACCCCAAATGGGAAAGGAAGACTTATTTTTAAAATGTAGAACATTTTTTCCTGATTGCCCAAGGAATACGTGCTTGTTAAAGAATGCAGAGCATAGTGAATCAAACAAGAAATTGTAGATGATTCTAAAAGGGGCTGTTTTCTTTCTTAGATTTGTTTTTCAGCCAAAAGACCCTTAAAGGACCTTGCATGCTCCTTTTGATTATTATTGAGGAAACACAGGCTCTCAGAGGGATTCTGATTAAAACATGGTGTGCCTTAAAATACACAGAGTAGCTGATGGAGTAAGGAAAGCTCCACAGGATGCACAGGCGTAGATGTGTTCTGGAGCGGCATGCCAGCCAGTGCAAGGGAGCAGGGTCCATTCGTGCGAGAGGCAGCTGCAATGGATGCCCGGTCCAAAATGTCCAGCGACTCCATGCTGAGCAGGGCCCAGGCTTTAATTTAGGATGAAACCCCAAAGTAAGTGTGTTACTGTGTCATTTGACAAATCCAAAAAGAATGAGAAATCAACTGATGAGTGGCTTGGATATGTTCATCTCTGGTTTAAGTGGACATCATAATATGTATCTACAGGAGTCCATTAAACTGGAAATTAATCTGAAAGAACTTGAAGACTTTTTCTTCTTTGTTAAGCAGTTATAGAGCTTGTTTCCATTAAAAGACTTCTTCCTACAGTTTTAAAAGTTGAAGGTGTCTGTTCTGCAAAGTGCTGCACTCAGTTAAATAAGCTGGTTATTGGCTAAAATAAAGATTGAATTGAAGTTATCTGTGTGTTGTTTTTACAGTAGTTTTTCCTTCGGTTTAACAGTAGTATCACCACAGTCTGTTACACTGTACCTTAAGAAACTCATTTTAGTCATTGGACACTAACCGGGGGAAGTTGCTTAAATCTCATGTTTTATTTTCTCCATTTTAAATTTTCTTATGATGTTTTAAAATCAAAGGCTGTAACATCAACAAGAATAGTATTTCAAAAACAAATATTAAACTCAGTACTTGCCAGTAAAATTCATTGACAAAAAGACTTCTGCTGCTCTAAGTATTCTTCATCCCCCTTACTCCAAATGTTACTGCTTGCATAGAAATACTCGATTTTTTTGTGTGTGTCTTAATTATAAGCAGAATGACCAATAAAGAGCTTAACTAAAGATGAATTTGGAATGTATAAATTTGGTATATTTATAATAATCTCAGTATAGTTCCTTTTTTTTTTTTTTTTTTTTTTTTAAACAGAGTCTCGCTCTGTTGCCCGGGCTGGAGTGCAGTGGTGTGATCTCAGCTCACTGCAACCTCTGCCTCCCAGGTTCAAGCGATTCTCCTGCCTCAGCCTCCCCAAATAGTTACGATTACAGGTGCCGGCCACCATGCCTGGTTAATTTTTGTGTTTTTAGTAGGGATGGGGTTTCACCATGTTGGCCAGGCTTGTCTTGAACTCCTGACCTCAGGTGATCCACCCACCTCAGCCGCCTGAGGTGTTGGGATTACAGGCATGAGCCACTGCGCCTGACCAATATATTTCCATATTATCAGTTTATAATATTCCCACAAGCTTCCTAAAGTAGAAATCATTTGCAGTGAGCAGTTTGCCCCAAAAGCCTGAACCGCTGGGAACTCGTCCTCCACCTTCCCCATGTGGGGCACTTGGACGCACGCCTGTAAGGGCTGCACATGCCATTTGCCATTTTGAAAGTAGATGGTCAGATGACAGCATATAAACACATTTTTCTTACTAGAAAGTGTCAGCTGGGCATGGTAACTCTCCCCTATAATCCCAACACTTTGGGAGGCCAAGGGGGAAGGATCATTTGAGCCCAGGAGTTCAAGACCAGCCACAGGCAACATGACGAGATCCCCATCTCTACAAAAAAAAAAAAAAAATTAGCCGGGCATAGTAATGCATGCTTGTAGTCCCAGCTATTCAGGAGGCTGACGTGGGAGGGTCACCTGAGCCCAGGAGGTCGAGGCTGCAGTGAGCTGTGATGACATCACTGCACTCCAGGCTGGGCAACAGAGCCAGATCCTGTCATAAAAATAAATAAATACATAGTTTAAAAAAAAAAAGAGGCCAGGCGGGGTGGCTCACGCCTGTAATCCCAGCACTTTGGGAGGCTGAGATGAGCGGATCACCTGAGGTCAGGAGTTCTAGACCAGCCTGGCCAATATGGTGAAACCTCATCTCTACTAAAAATACTAAATTAGCCGGTGTGGTGGCACACGCCTGTGGTCTCAGCTACTCAAGAGGCTGAGACGGGAAGAATCACTTGAACCTGGGAGGCGGAGGCTGCGGTGAGCTGAGATCGCGACACAGCACTCCCGCCTGGGCAAGACAGAGCGAGACTCTGTCTCAAAAAAAAAAAATAGTTGTGATTAAAAAAAAAATTATACCAACACTCAAACTTTAAACCTGTTAGCCATTGTCTTATTTTCCTTCATGTTACGTACCTTTCTATTTCTAAACGTACGTTCTCTTTTGAGATTTCCAGGTCTATTTTCTAGTAACTTTGATCCCTTAGTAATGAAGACACTTGAGTTAGCATTGGTGGATCCCTTCACAGTGCCTACCTGCAGCCGCAGGTCATTTGTAGATGAGCAACGAGAACAGCCAAGAGGCTCATGTACATCTGATTGTCTGGCTCCAGGTCCCTTGCTCGTTTTCCATAGAATTTATTTATTTTTCTTTGTTTTCCTTTATTTTATTTTATTATTATTTTTGTTTTTTTTGAGATGGAGTCTTGCTCTGTTTCCCAGACTGGAGTGCAGTGGCGCAGTCTCGGCTCCCTGCAACCTCCGCCTCCCGGGTTCAAGTGATTCTCCTGCCTCAGCCTCCTGAGTAGCTGGGATTACAGGCGTGCGCCACCACACCCAGCTATTTTTTGTATTTTTAGTAGAGATGGGGTTTCACCATGTTGGCCAGGCTGGTCTTGAACTCCTGACCTCAGGTGATCCACCCACCTCGGCCTCCCAAAGTGCTGGGATTATAGGTGTCAGCCACCACACCCAGCCTATTTTCCTTAAATTTTTAATTTTTATTTTTAGTAGAGACAAGGTCTCACTTTGTTGCCCAGGCTGGTCTTGAACTCATGGGCTCAAGAGATCCTCCTGCCTCAGCTTCCCAAAGTGCTAGGATTACAGACGTGAGACCGCGCCCTCCATAGAATTTAGAATTAATGATTGTTTCTCTTGAAAACAAAGTACTTAGTTAATGCAGTCTGAAGAAAAGTTTTTTTGGGCTGGGTATCTGGTCCTTTTTAGACTTTTTTTTTTTTTTTTTTTTTTTTAATAGACCTTTTCTTTGGGCCACAGCCTTCCTGACCCTAGATGGGCTTTGTAAAAAGAGCAAGTCGTGTGTGCCAGCCTGTGCAGCAGTGAGGGCACAGGCAGCACCAGGGTCCCGGGTGTGTGGGTGCTGCCCCAGCTTGCAGTGTGGTCTCCTCGGTGCTGGCCACAGCTGTGGGTCCCCAGGAATATTGTGCTGCAGGTCTTAGACAGATTTGGGTACTACTGGTTCTCTGTTCAGCGTGGCCTGGACAGTCCACAGATGGTAGTAGACCATGGGGTGTTGAGATGCAAGGAGACTCTGCCGTTCTTTCACATTCTGCTTTTGCTCCTGACAGCTTAGGAAAGCTCTCTTTGAAACTTTGGTATGTGTGGACCTGAGATTGAATGTATCTGAAAGGTTGCTAATTTCTCACTGTCCTTGCTTCCCAGGACGCCAGGAAAGCATGTGCAGATGCAACTCTCTCTCAGGTAAGAGCCCACTGAGTCACGCAGAGCCATCTGCCTGTGAGGAGGCTAGCACGGCACCCACACCTGGAGCCTCGGGAGGGCTCTGCTTGCATTCTCTGTTGCGCAGTGAGGATGCCAAGCCACTGCTTTTATTAAGAAGTCATTCTGATGGTAGGCATAGGAAATAGAGGGGCTTATTGAGATAAAAATGAGATATCTCAAGCCTTGAATAATCATCTACCTGTTACAGAGGGTAATAGTTGTAAAATATTGTTATTGTCTTAAGATATTTTGAAGCTCCTCTCCTCAACAGAATCTGCCTCAGAACTTCTATTTCTAATATCCAATTTGATAATACCTCAAAAAGTTAAACATAGAATTATTGTATGACTCAGCAGTTCTGCCATTAAATATATGCCCAACAGGATTGAACACTGCTTTTCAAACACACACATGTACATAGCAGCACCATTCACAATAGCCAAAATGTAGAAACAACCAAAATGTGCATAAATGAATGAGTGGAGAAACAAATTGTGGTGTCTCTGTGCCCTGGAGTATTATCAGCCATTAAATGGACGTCAGTACAGTCAGAGGCTGCAACGTGGATAAACCCCATAAATATTACGATAGTGAGAGAAGCCAAACAAATGGCTATGTATTGTTTAGTTCTATTTATATGAAATATCTAGAATAGTAACATTCACTGAGACAGAGTGGACTAGTGGCCAGCAGGGGTGTTAGGGGAGAGAGGGAGAGGAAGTGAACAGGGAGTGACTGCTGAATCAATGTCTGGTCTCCTTTTGGAAGATGGTTTGGAACTAGATGGTGGCAGTGGTTTTACAACAATGAGTGTACTAAATGCCACTGAACTGTAGACTTTAAAGTGATTAATTGGATGTTACGTGAACTTCACCTTATTAAAAAAATGAAGTCCATCCCAGCACTTTGGGAGGCCGAGGCAGGTGGATCACTTGAGGTCAGGAGTTCGAGACCAGCCTAACCAACATGGTGAAACCCTGTCCCTACTAAAATACAAAAATTAGCCAGGCATGGTGGCACACACCTGTAATCCCAGCTACTCAGGGGGCTGAGGCAGGAGAATTGCTTGGACCCGGGAGGCAGAGGTTGCAGTGAGCAGAGATCGCACCACTGCACTCCAGCCTGGGAGACAGAGCGAGACTCCATCTTAAAAAAAAAAAAAAAAAAAAAAGATAATAAAAATAAAGTCCAAATAATTGGACAGAAATGTGAAAGAAAAACTATATTCCTACTTCTACTGAAGATGATTAAGTTTTTTACATTGTCTAAATGCTTTAGGGGATGTGCTTTAATTGAGGTTAAATTGTAAGTTAAAGAAAAAAAAATTAGGCTACATAGAATTACCTGAATTTCAATTCTGAGAAGCACTTTGGACTGTCCGTTTTTAAAACCCACTATTGTAATCCACTTACTCCGTTTGCCAACCTAAACTCATTAACATCAGTGTCTATATGTAGGATGGGCTCAGCAGGTGTGTGTACAGCTGGTGCTCCAAGTGATGGTCGTGCAGAAGCAGGTGTCATGCAGGCCCACACATAGCCTGACATAGGAACCAGCTATTAAATTGTGGTGTGGGACATCTGTGTGGTGTCATAAGAAGAGTTGCGAGATCTCAAAGAACTCAGAGACCTAGGAGGAGATGGTCCTGGATGGACAGGGAGAGGAGGAAGGAAGCAGGAAGGGAACAGCAAGTGCTTCAAGGCTGGCCATGTTCGTGTGCGTGCATTGGAGGGCAGGGCACACAGGTTCCTGATGACCAGCCAGACTGAGACTTGGTAAGAGGTACGGAAGGGGTTCAGTGCAGAATGCCACAGTGGAAGCCACTGGAGAACTGTGGGAAGGGCTGGGAAGAGGTAGGCACAGTGGGCGAGCCAACAGCCTTGACAAGGATGGGTGATGAGGAGAATCGTTTAATCACAGATGTTGATTTACAGAAATGTTTTTATTTTCAAGATCACAAACAACATCGACCCAGTGGGAAGAATCCAAATGCGCACGAGGAGGACACTGCGGGGGCACCTGGCCAAGATCTACGCCATGCACTGGGGCACAGACTCCAG
>hsa_circ_0000025	chr1	21295966	21307720	-
TTTTTCCAGAGGCCTCAAATACAGCCTCCTAGAGCTACCATCCCGAACAGCAGTCCTTCCATTCGTCCTGGTGCACAGACACCCACTGCAGTGTACCAGGCTAATCAGCACATCATGATGGTTAACCATCTGCCCATGCCGTACCCAGTGCCCCAGGGGCCTCAGTACTGTATACCACAGGTAAAGTATCTTTGAGGCCTAGGTGGTCCAGCAATAGAGTGGAAATTAACCCGGATTCACATCAGAGGGAGCTGGGTGGATGAATTGTGGTATTAGTTTTCGGTGACGTGTGAACTGTTTTGTTGGTTACAAATCTAGCCCTTTTGTGATTTTTCATTATGCTGTGTGAAGATATTTCTACATCTGTTTACTTAAAATTTTTTAAAATGATAAATTGTTTTTATCTACTTGCTTTCTCCCATCCCTTTGCCACAACCAACTGCTCTAAAATGGACTCAGTGATTATGCTGTTCCTGAAATCCTTTAATGTCATTGAAAAGCTACTAGCCTGAGATTATTTTACAGTGAGCTGATGTCTGCCTGTGCACTGATATGTTGTATGGCTTTACTAAGCTGCACCTTTCTCTTCATTCTCATTGTATCTTGATGGCAAGCAAGCATTTTTAATGTGTTTGACCCAATCGCTTTACCTCATTTAAATGATTCTCTTACACAGAGAACTTTACTTTCTGTAGTAAGCTACTTTCTTATTATTTTATTATGTTTTTCGCCCCCAGATACCATATTATTTATAAATATTCATACTTTCTCTTTTCTAGTACCGTCATAGTGGCCCTCCTTATGTTGGGCCCCCCCAACAATATCCAGTTCAACCACCGGGGCCAGGTCCTTTTTATCCTGGACCAGGACCTGGGGACTTCCCCAATGCTTATGGTAAGTAGGAAAAGTCAAGACATTTCTGCTAGTTTTTTGTGTTTATTTAATTTTGTTGCTTGGTGGGTTGGTTTATACAATGAGGTTTAGTGGTAAGAAGGATTTTTAAATAACATGCTGCTAACAGTTCTTTCTTGAAAGCTACTTTTTTTTTTTTCTTCCAGAAATGGGAGTCTCATTATGTTAGTCAGGCTGGTCTTAAACTCCTGGGCTCAAGTGATCATCCTGCCTTAGCTTCCCAAGTAGCTGGACCTACTGGCACATGCCACTCTGCCCAGCTTTAAAAGTAATTTTTTGGCTGGGCGCGGTGGCTCACGCCTGTAATCCCAGCACTTTAGGAGGCCGAGGCGGGCGAGGAGATTGAGACCATCCAGGCTAACATGGTGAAACCCCGTCTCTACTAAAAATACAAAAAATTAGCCGGGCATGGTGGCGGGTGCCTGTAGTCCCAGATATTCGGGAGGCTGAGGCAGGAGAATGGCTTGAACCCGGGAGGCAGAGCTTGCAGTGAGCCGAGATCACGCCACTGCACTCAGCCTGGGTGACAGAGCGAGACTCCATCTCAAAAAAAAAAAAAGACAGAAAAGTTACTTTTTAGAGAGTGGCTTACAAGAGGAGTATTATAGAAATATATTTAGTTAATGACATCTTCTTTACAAGCTGATAATTCTACTGGAAAGAATCATGTTTCAGAGTTCTGACATCTTCCACCAGTTCACTGTTACCTAGATTTTTACTGGATTTTTGCCAGTGGCATGAATATACCTTATCCTCCTTTCACAATCTCTTTTTCTCCAAACATTTCCTACCACCTTACACCTTAAAGATTTTGTTAATGTCTTTCTTAGTAGAATGCAATTTCCATGAAAGTAGAGATTTTTGTTTTGTTCACTGCTATATCCCCAGCCCCTAGAACAGTGACTGGCAGGCACTTGGAGAATATACATGCCATAACTAAATATAACTCAGTGAACCTGTGATTCTCCGCAAAATTGTGATAAGATCTATGGCATGGGGGAGGTTTTGGGTATTAGTTCCAATGAAAATGCCTTGAAAAATTAAAAGTGTTTTTAATTTAGAGAGAGCTGGGTTGCCAAGATTATTGGCATATGCGCCAATGCTGAACTAAAAATGATAAAAATTACTTACTTCATTCAACAAATTTTTACTTCATATTACATTTCTCTTATTCCATGGAAGGTGAATAATAAGGGATAAAATTAGTAGATACTAGAAAAATTAAGTTTTGAGATTCAGTAAGCATTGATCTGTTATATAACCAACAAAGCAAAAACTTATTAAATAATCTTAATATAACAGGATAACTTATCCATTAACCAGTTTCCTAAAATTGGGATTGTCTCAGTTAAGATTACAGCAGAATTGATTTGATTCAAGTAGCCCAAGAAGGTTTTTTTTTTTCAGTTTTGAGGTGAAGTAGGCAAAGCAACCAAATGTTACGTGGCTTTACTTCTTTTAGAGAAGGGAAAAGTTTTCTGTTACCTTGGTTGATATTGTCTTGGGAAACTGCTATTTCAAAGTGATACGCAATACCCTTCACTTATCCTCAGGGAATACATTCCAAGACCCCCAGTGGGCATCTGAAACCTCACATAGTACCCTATACATACCATGGGTTTTTTTTTTTTTTTTTTTGATCTGATAAAAGGGCTACTAAGTGACTAATTGGCATGTAGCGTGTACAGCATGGATACACTGGATAAAGGGATGATTCACATCCCTGGTGACATGAAGCAGGACAGTGCAAGATTTTATCATGCTATTCAGAATGGCTTGCAATTTAAATCTTATGAATTGTTAATTTCTGGAATCTTTTGTTTAGTATTTTCAGACTGGTTGACTGCAGGTAACTGAAATTGCAGAAAAGGGATTAATACTACATTTTATATAACCTCACTAAATGTCTCAAATATGTTTATTTAACTCAGCTTTATTAAGTTGTATCATTACTATGAAATTTGATATTTTCAGAACAATAATGTGTTACATATATGTGAGTTTAAAAGTTACACAATATATATATATATCACCCAATTTTTGACAGCATATTGCAAGTGCTGTTGAAGTATTCCTTGTGTAATCCTTGGACTTACCTTTGTCACCATTTTTATGTAATTCTAGTGCCTTTATTCTAGGTCCTTATTCTGAAAACTTAAATCCAAGTAATTATTTTTGAGAGTAACAATGGTTGTTACTATCTAGAATTTTTTAAATAGAAAACAATGGGATTATTAATCAGCATGAACATGCTGAAATAGACAGTGTCTCCCGTTAATTTCTGTGTTGCAAAGGGAATACAATTAGTCTTCTAATTTACAACATCATTTTTAAAGATGTCTTACTGAATTGTAATCTGCTTTTTTACTTAGTGATTATGCCAATCACTTTACTCAGAAAATGTCATCATTAAATTTCCTGCTGTAAGTCTGTGCCAGCCCTCTTTATTGCTTTTAATACTATTGTACAATATGTATAGAAACAGTAATGATGAATTTACTAGTAGAGACATAATGTGCAGATTTGAATGTACAATATTATAACATTTTGGCTTTATTTCTATTAGATATATACCATTTTTATTCATTTTTATGAAAAAGCAGTATGTTGAGGTATAATTGTATCTCAGATATTATTGATGTCTGTTCCCTTTCATAGATATGCTTTCTTCCCCAGTAAATTCTCATGCAGATCCAGTAGACATCAAGTGGGCAGTTAATCATCTAGATTAAAATATTGTTTCTCTAGTTTTCTTAATATTAGAAAAACAATCTTAAAATAATTTATTTCATTATGAAAGTAACTAAATTAATGATAAAAATTTAAAAAGGCCGGGTGTGGTGGCTCATGCCTGTAATCCCAGCACTTTGGGAGACCAAGGTGGGTGGATCACCCGAGGTCAGGAGTTCTAAACCAGCCTGGCCAACATGATGAAACCCCATCTCTACTTAAAATACAAAAATTAGCAGGGTGTGGTGGCGGGCGCCTGTAATCCCAGCTACTCGGGAGGCTGAGGCAGAAGAATTGCTTGAACCCAGGAGGCGGAGGTTGCAGTGGGCAGAGATCATGCCCCTGCACTCCAACCTGGGTGACAGAGCGAGACTCCATCTAAAAAAAAAAAAAATTTCAATAATATAGAGTGCATAAAGTTGAAATAGCCAGTTTCTCTCCCTTCCCATCCTTTAAAGCAATAACATTTAACAGTTTGATACGTATTTTTTTTTTCATTTATATTTAACAAGTTTTTTTAACTTAAATTAACATGGAATATTTATAGTAGTGTAAATAATAAAACTTCCTGGTTATTGTTTTCCTTTCATACTATATTCATGGGCATCTTTCTATTTCATTATCTATAGAACTTCTCTCATTTCTTTTAAAATATACATAATCTATTTTTGGAATGAATCACAATTTATGATACCTAATTTTTAGTACTTTAGTAGAGATGGTGTTTCACCGTGTACCAAGGCTGGTCTTGAACTCCTGAGCTCAGGCATTCTGCCTGCCTTGGCCTTCCAAAGTGCTAGGATTACAGGCATGAGCCACTGCGCCTGGCCATGTTTATTATTGTTTCTATGGAAAATTCAAGGTTTTGAATTTTTTTTAGAAGACAGGCAGTGTGCTAGTTATTTTGTGGAATACAGGTGTTAAGATACTCTTCCTGCCATTCAGTTTCTTATAGTAAGTCTGTTAGATATTGTGCTGAGGTTTAAACAGTGAGAAGAAATCTAAATATTGACTGCACCATTGGTTTCACATTATAGACAAGTAAAATGAATAAAAAGTAGAGTAAAATAAAGTAGAAAACATACATGACTATTAAATTTATAATTTGGCCAAGAAGACCTTTAAAGAAAACTGCCGTTTACTGCCAGTATCATTTCATGTTTTAACAACAAAAATCATCAAATAGGAGCAGTCCTTTATACAAATTTTAAGTTGTTAAACCTCTGTGTGACACTGGGGCCTGTTGTGGGGTGGGGGGAAGGGGGAGGGATAGCATTAGGAGATATACCTAATGTTAAATGACGAGTTGATGGGTGCAGCACACTAACATGGCACATGTATACATATGTAACTAACCTGCACGTTGTGCACATGTACCCTAAAACTTAAAGTATAATAAAAATAAATAAATAAATAAAATAAAAATACAAACCAAGGTTCACATAAAAAAAAAAACCTCTGTGTGTGTGTTTGTATTTCATGATTGTTATTGTATTCATTTTGCAATACATCATTGACACTTTTTATATAGACTGAGGTTTGGGAACCACTGATTTAGAACTGGGATCAGTAAACTTTTTTTTTCAGTAAAGGGCTAGATAGTAAATATCTCAGGTTTTGCAGGCTGTATGGTCTCTGTTGCAGCTGTTCAGCTGTGCCACTGTGATGTAAAATCAGCCATAGACAGTTGATAAACTACTGTACGTGGGTGTCTTCCAATAAAACTTTATTTAAAAAAATAAATAGTGGTGGACTAGATTTGGCTCTTAGACTGTAGTTGACAGATCTTTGATCTATACAAATGTACTTCATTCCATGCATAAGAAATTTGAGGTCCAGAGACATTAATTAACTTAACTAATTAATAAATGGTATGTAAAAATTACTCATTTCTAGTGGAATAAAAATGTTTTTAAATGTTTCTGACTAGCTTATTATAAATATTATATATTTATAATAATATACTATTATATTAGTAGTATAGGCAGTAGTATATTAGTAGTAGTAGGGCAGATTTTCTACTCTGCTAGAGCTCACAGTTAAGAAGACTTAATGTTTTGCTAATTGCATTTAATCCCACTATATTGAGATTATCTTGTTCTGTCACATTTATTGGATTAATGTGATATACCAGGCTCTTCCCCAATCATGTAGGCTCAAAAATGTTTCATGAGAAGAATCCAGGTTTTTTTTTTTTTTGTTTTTTGTTTTTTTTAAGAGATCACCTTTTGGATCTTATTTCACTTACCTCAAAAAATATGGTGAAGTGAGCAGATTGTGTTGCTTGCCTGGCAGCATTTGAAACCAATTTTGGGGATTTGTTTTCTGAGTTAATTTCTGAGCCAGTGACATAATAAAGTAGCACATAATTGCTAATTTGAGTTCTGCTTTGAGAATAGTTTACTCATTGTTAGAGGATGACTGAGATTTTTTTTTTGGTCTTTTTACATTGAACTTACTGAAATCATAGTCATGCCCTCTGCTTAGATCTTTTCCAAATCTGATTCAGCAAACCTGATTGATACCTACAGAATTCTGGTACTGCAAATCATGGTGCTTCCAACAACTTTACACTTGAAAAGTGTTATGGTGGTAGTGGGGATGTTGATGGTGATAATGAAAGTGGGCCAGCCTTATTTGACTGTTTGCTTAGTACCAAGGATTTTACCTGTGTGAACTACCCTCGTACATATTTTTTTCCTTCTTGTTACGGTGAATCAATTATCCATGTTCTATGGAAAGCCAATCTTTTATGTGTGTACTGGATCCCATCCTGTACCCATTTAAGGCTATTACTCTAGCAATTCTTTCTTTCCCACATTGACAATTTTCCCCCCTTCCTCTGCTGGATTAGTGTCATCTGTATATAGGAATAGGCACACTGTTTCATTGACATATTAAGGAAAGTTTTTCTGATTCCATATTTTTGTCCAGCTATAGCTCAATTTTTCTGCTTTTCTTTTACGGCAAAATTTTTAAGGAAAATATTTGTACTCATGGTTTTCATTTTCCGTCTTCTCTTTCACTATTGAACCCACTCAAATCAGGCTTCACACTCTTCACCTCTCTGCCCAAACAACTTTTGTCAAGGTCACTGGTGATTTGTACTTTGAAAAATCTTATTTGACCTCTTCAGCACCATTTGATGTGGTTAAGCACAGCCCTCATTCTTGAATAATTTTCTTGATTTCAACCACTGCCTTGGTTTTCATCTCTTTGGCTGGAGTTTTCCCAATTTCTGTGACCTCTAATAGACATGGAATGCCCCAAGATTTAACCACTGGGCTTCTTTTCTATCTGTATTCATTTCCTGAGTTATCTAGTCTTGTTTAAATGTTGTTTATATTCTGTGAATTCCAGAATGGATAACTGTAACTCATACCTATCCTCTGACTCCAGATTTGTGTCACTTTCTAACTACTTGATCTGTATTTGAAGATCTGGTAAGCACCCGAAACTTGACCTGTCTAAAACTGAACTCTTGATTTTTCTGCCCCAAACTCTATTCCTTCAGCATTCCTCATCTTAGCAAGTAGTACCTCTGTTCTTTCACTTGCTCAGGCATAAAACTGAAAGAGTTTTCCTTGAGTCTTCTTTCTCTCACACCAGTATCCAATTCATCAGCAAATCTATAGGCTCTACCCTCAAACCATCCAGTATTTGACCCCTTCTCCACACCTCTACTCCAAACAATTTGGCTTGATAGTAATTATAATAATAGTCTTAAGTTTTGAAAGTTAAAAACAGCTCATTGGGAGTACAAGGAGTGGGGGAAGAAGATAATTTCAGGCAGATGGGCAGTACAGTCAAAAGTTGAAGAGATTGGTGTACTCAAAGGATAGGAGTTAGGAGTAGGTTATAGCTAGAACAAAGATGTGGATTCAAGAATGATAGAAAATGTAATTTGGAACCTGGATTCTAAGTATCTGGACTTTATCTTAAGGCCATATGTTCTGAGCCTTTTTTCCACCCCAGTATTCGGAAATTTGCTAATCCTTTATGTACCTCCCTATGGCAGTAGTTCCCCATGAGTAAGGAGAAGAATTAGATCACCCCTACTTTCCAAGATGATCAGATATATTCCCTTCTGTCCCTGACAAAACCCATAAACAAACATACACATACACCCTTGTGTGAGAGTCACAGTTGCATGTGGTAAGCCTCAGAATAATATTTTTTAAAAGCATCACTATAGCATGATCCATGTTTTAGAAAGACAACTGTGGTGTGGATCTGTAGGAACCGAGTATTTAGTGGTTTTCATATTGGATGTTTGTGAATGTTTGAAGACATTACATATTTTGGGAATAATTTCTTGACCACTTCAGTAACTGGAGGAGAGCTAGTGGAAAAAGATGATGAAGAATGCTTAGTGTTTTTGTTTTTACCCTTTTAAGGGGATTGTGCAGAGACACAGTGTCATTGCTAGTTCTGTAGTGTTTGACAAAATAACTGAATGCCTATTTAATTTTTTCCAACTTTTTAGGAACGCCTTTTTACCCAAGTCAGCCGGTGTATCAGTCAGCACCTATCATAGTGCCTACGCAGCAACAGCCGCCTCCAGCCAAGAGAGAGAAAAAAACTGTAAGAGATTTTTATTACTTTTTCTTATTTTAAATCTAAAATCTATTCACTTATCAGATAAGTTTACGTAGTCATTATTCATCTCAATTCACAAATTACTGTGCCTTTTTTTTTTTTATTCTTCCCTTATAGTCACACCACTTCACCTGGAGGATTTGTATGGGCATGTAATTAGAAGTTGTTCATACCATTTGCATAATATCATCTTTAATTATTCACTGAGCTAGGTTTGCTACATGACAACATGTACTCCACCTTTAGAACTGGGAGGGTTTAGTGGGCTAAGGTTTTACTCAGTGTGAGGAATTTAAGCTCAGTTCTCACATCTAGACTCTCCTTTAACACCAGTCTTTTTCTTTTTTTTTTTGAGATGGAGTCTCACTCTGTAGCCCAAGCTGGAGTGCAGTGGCGCGATCTCAGCTGAACTGCACCCTCTGCTTCTGGGGCTCAAGCGATTCTCATGCCTCAGCCTCCCAAGTAGTTGGGACTACAGGCACAAGCCACCAGGCCCGGCTAATTTTTTGTATTTTAGTAGAGGTGGGATTTCGCCATGTTGCCCAGGGTGATCTCGAACTCCTGAGCTCAAGCAATCTGCCTACCTTGGCCTCCCAAAGTGCTGGGATTATAGGTGTGAGCCACCGTGCCTGGCCAACACCAGTTTTAATCAGCTCTCCATTCAAGTATGAATTGACAGAAGAAAAAAATAGCACAAGGAAAAAGAACTGAGATATTAAGGATAGCAAGAAAAATCCTTCCTGTGAAATAGATATCTTTTAAGAAACAAAAAACAGAGTTTAGAAAATGTATTCTAATTGTTTTTTATAATTTATAGGGGTTTTGTCTTTGTCTAATGAGGCAGGCCCAAGAGAATTGGAGTGTAGTAATATAAAAGTCAAATGGCAGAAAAATTGTAGAAGAGTGGCTTGCAATTCCTTACGCAACAGAACAGACAAAATGGGTGATCTTTTTATTCAAGAGAGACTCCCACATTCACACGAGTAAGATAGGTGGGGTGATTTATAGCAATACTCTTGAATTACTCTAACTTAATAAAAATTAATGAGGTTCAGGCCGGGTACAGTGGCTCACACCTGTAACCCCAGCACTTTGGAGGCCGAGATGGGTAGATCACTTGAGGTAAGGAGCTCGAGACCAACCTGGCCAACATGGCGAAAACCCATCTCTACTGAAAATACAAAAATTAGCTGGGTGTGGAGGCTCGTGCCTATAATTCCAGCTACTCGGGAGGCTGAGGCACGAGAATCACTTGAAACTGGGAGGGGGAGGTTGCAGTGAGATCGTGCCACTGCACTCCAGCCTGGGCAACAGTGTGAACTGTATCTCAAGTAAACAAACAAGAAAATAATAGTGAGGTTCAAGACTTTGGTTTAAAACTTGTTTTTATCATTAGAAACAAATTACTTGTGCATATATCATAATGAACAGGACATGACAATGTATCATGACACTACAGTCAAGAAACTATATGCTTTGGTAATGTTGAATCAGCATGATAGAAGTTGGACTTGAAGAACACTCTCAGAATGCAGAAAAATGAATAGAAGAAATGAAACCGGAAGACAGTAGTTACAGATGTTTCTAAAGAAGAAAGTAGAATAAATGAATTAAAGCTATACTTAAAACTTTATTAGAAATAATTTTCCATACCTAAACAATAGCTGGCATTAGAAGTCTTAATTGAAGGACTCCCCTAAAAGCGTCCAGATCCAGGTAGTTTCATTAGTGAATTCCTTGAAATTCTCAAGAAGTGTGGACTGCCTTGATTAAGGTATGGTGGTAATAAACAACAGTGGGTCCTTTATATCTTAGCACTCTCCCAGAATAGAATGCCTAGTCGCAGACACTTACCTCCTTTACAGCACCAACTCCACTGACATCTTTAAGCATAGGGTAGCCTTTAAAAAAATTAAAATAAGACCATACACACTTTGTGCTTATTGCATTTTTTCACCTACCAGCACATCTTAATGATTATTCTGTGTCAGTTCATGTAGATCTGCCTCATTCTGTTTTTTTGAGACAAAGTCTCGCTCTTTTCCCCCAGGCTGGAGTGCAGTGGCGTGATCTCAGCTCACTGCAACCTCCGCCTCCTGGGTTCAAGCGATTCTCCTGCCTCAATCTCCCAAGTAGCTGGGATTACAGGCGCCTGCCACCGCACCCAGCTAATTTTTGTATTTTTAGTAGAGACAGGGTTTCACCATGTTGGCCAGGCTGGTCTCAAACTCCTGACCTCAGGTCATCCGCCCACCTCAGCCTCCCAAAGTGGTGGGATTACAGGCATGAGCCACTGCGCCCGGCCAGATCTGCCTCACTCTTTTTACTGGCTGTTAAGTATTTAATTGTAAGGACGTAAGATAATTTTTTTTTTTAAATGGAGTCTTGCCCTGTCGCCCAGGCTGGAGTGCAGTGGCGCGATCTTGGCTCACTGCAAGCTCCGCCTCTCAGGTTCAAGTGATTCTCCTGCCTCAGCCTCCTGAGTAGCTGAGACTACAGGCATGTGCTACCACGCCCAGCTAATTTTTTGTATTGTTAGTAGAGATGGAGTTTCATCGTGTTAGCCAGGCTGGTCTTGATCTCCTGACCTTATGATCCGCCCGCCTCAGCCTCCCAAAGTGCTGGGATTACAGGCGTGAGCCACCGCGCCTGGCCGACGTATGATAATTTTTGAGCTATTCTGTTCTCGATCAACCTTTTTCCAGTCTTTGCTGGAAAAGGCATGATTGCAGTCAGCATTATTACATTTGTATATAAGGTTGTTGTCAGAATAAATTATTCCTAACTCGTAGGGTATTTATATTTTTTATTTTGGTAAAGAACTTCAGAGAATTATTTACAGCGTTTAAAACTTTATTCTACGCCAGGTACCGTGGTTCACACCTGTAATCCTGGCACGGGAGGCTGAGGCACGAGAATCGCTTGAACCTGGGTGGCGGAGATTGCAGTGAGCCGAGATTGCGCCACTGCACTCCAGCCTGGGTGATAGAGCGAGACTGTCTCCAAAAAAGAAAAAAAAAGGAACTTTTATCTATGCAGTAACTTTCATATATTAAAAGTATTTTATGAAACTTGTATGTTAAATATGGTAAATAAAATCAGTCTTACAGGTTCTTACAAAACAAGTATAAATATTAATAGTTTGCCTTTTTGACCTAGAAATCCAGCCAACTAGGTTTCATTTTAGCTTGTTATTCTAATTAGTTCATGTCAGAGCTAATGGCCTACATTTATCTGATGGATCTGTGATTGAAATAAAGTCAAATGTGGTGATTATCACCTTTGATATTTGACAGGTTTCCCAGTTTGCACCTTTAACTCACTTATATGCCTATAAATTTGCTACACAGACACTCATCTGTACATATGTCATTTTATTTAACCTTATAGATAAGAATTCGGGATCCAAACCAGGGAGGTAAAGACATAACAGAGGAGATTATGTCTGGAGGTGGCAGCAGAAATCCTACTCCACCCATAGGAAGACCCACGTCCACACCTACTCCTCCTCAG
>hsa_circ_0000030	chr1	23836176	23836434	-
GCGGGTGAGGGCATCAGCGATCTCTTCGACTCCTACGACCTTGGGGACCTGTTGATTAATTGAGTGGCCCTGCCTGCCCCCAGCAGCCTGCCCCCGACTCTACCTCCTCACAGACAGGCTGACAGCCCCTCTGCCTGCACAGGGACATTGGACACTAGGTGCTGCCCTCAGGGCATGGGGTCTCCTCGCCTTTCCTGCCCCAGCCGGCAGAAGCTGTGTGGGGAGATATGAATGGTACGGGTGAGGAGTGGATAAGGG
>hsa_circ_0000051	chr1	35846859	35854683	+
AGACATTTTAAATCCAAAGGATGTGATCAGTGCCCAGTTTGAAAACACCACCACTAGTAAAGATTTTTGCAGTCAGTCATGTTTGTCAACATATGAACTGAAAAAAAAACCTATTGTTACCATAAATACAAATAGTATTTCAACCAAATGCAGCATGTGTCAGAAGAATGCTGTTGTAAGTTACCATTTTCCTTTATTGGGGCAGGAGTCTAATACGTTTGTGCTTAAAGAACAGCTTTTGATGCTCTCTGCTCCTTGTTTTTGTGTTGCTGTTATTTAATTTCTAGATTCGACATGAAGTTAATTACCAGAATGTGGTCCATAAACTTTGCAGTGATGCCTGCTTCTCTAAGTTTCGTTCTGCTAACAACCTCACCATGAACTGTTGTGAGAACTGTGGGGGTTACTGTTACAGTGGGTCGGGACAATGCCACATGCTTCAGATAGAGGGACAGTCTAAGAAGTTTTGTAGTTCATCGTGTATCACGGCATACAAGCAGGTACATGACCATATTTAATCTTGATGTCTTTGTTCAGTTCAGGTAATCTGTATTTTTAGTCAGAATTATTTATGAAAATGTTGTTTTGCAATATTGGGTTTACTGGCCAAGTGCCATGGCTCACACCTGTAATCCCAGCACTTTGGGAGGCTGAGGCGGGCAGATCACCTGAGGTTGGGAATTCGAGACCAGCCTGACCAACATGGAGAAACCCCATCTCTACTAAAAATACAAAAATTAGCCAGGTGTGGTGGCACATCCCTGTAATCCCAGCTACTCGGGAGGCTGAGGCAGGAGAATTGCTTGAACTCGGGAGGTGGAGGTTGCAGTGAGCCAAGATCGTACCATTGCACTCCAGCCTGGGCAACAAGAGTGAAACTCCGTCTCAAAAAAAAAAAAACAAAAATGTATATATACACACATACACACACACACACACACACACACACACACACGTATATATACGTATATATGTATGTATATGTATATATATGTAAATATGTATGTGTATATATATGTATATATACATATAGAGAGAGTTTACTATTTGTTTTAACTGGTATTCTTTATACATAAGTAGTATTTGTTGAATAAATGTGCATTAAATATTCATACAGAGTTCTATAAGTAGCAGTTTTATTCATGCATTTGTTTATACACGTTTATGCATTTGAAATACAAGTTTTTAGAGTGTGGCTTTTTTTTTTTTTGAGATGGAGCCTTGCACTGTCTCCCAGGCTGGAGTGTGATCCCGGCTCACTGCAACCTCCACCTCCCTGGTTCAAGCGATTCTCCTGCCTCAGCCTCCCAAGTAGCTAGGATTACAGGCGCCCACCACCAGGCCTGGCTAATTTTTTTGTATTTTTATTAGAGATGGGATTTCACTATACTGGCCAGGCTGGTATCAAACTCCTGACCTCAAGTGATCCACCTGCCTCGGCCTCCCAATCCCTGTGCTGGGATTACAGGTGCGAGCCACCACGCCCGGCCAGTATGGCTTTTTTATTTCAAAAGTGATTTGTATTCTTTAACAATATTTTGAAAGTTAAAAAAAAACATGAAGAAATGCAGTGTATCTCTCACAGATAACAAATCCTGTCATTTTGGTGTATAGCCTTCTAATCTTTCCAGCATGTGAGATTTGCATATATACTTCTTATTTGACAAGGAAAGGTTCAAGTTGCATATGTAGTGTTGAAATCTGATTCACAGAATTAAAATTGCAAACCAGATAATCAAAATTATATCATTAATTGTTACAGTAAGGGATTTTTCTTATCTTTATGAAATAGGAAGAAATAGATGTGGATTATATATTTGTGAATTGATGAGGTGTGCACGGGATGAACTGGATGAACTCTATAACAAATGTCTTTTATGTAGTTTTGTGTGTATTAGATTTGTATTTTATTAGTGAATTTTGATCAAATATTAGTTTTAAAATTGATAAACCTAAAGGAATAGTAAATGCTATATATATTTCTAATTTTTAATTTTTGTGGGTCCATAGTAGGTGTATATATTTATGGGGTAAGTACTTTTAATATTTTTAATTTTATAATGTCTTTTATGTAAGTGCATTTGCTAATCATTCTTTTCCTTAGAATAGTAAGTTTTTGTACAGTTTACCAAAATTGGTGAATTTAATAGCGTTGATTAGGAACATTCTTGTTAATTGTTCTTAAAACCTTGTAGTAATTTTGGAATTTAAGCGTGTTTCAATTTATTTCCTGTTAATGTGAAAACACACTATAATGGCTAAGTTTTACTATTCATTCCTTATTTTTGTTCTCAAAGAAAAAAAAAATCCCCACATCTTCATTGTTTTGTCATTTTCCAAAAGACTGTTCTTTTCCTGATACTGTATCAGGTACTAAAAGTTACCTGGATTCAGTCCATTGAAAGATGAGTGATAGTCCACAAGAGAGGGAGAAATAGGATGAAACATCTTAATTTTAAATTTATTCTTTACTTTTAATTTAGTCAAAACCTATTAAATTTTTCATGTATTATATCTGCTGTGGTAGAGAAAGAACTGGAATTTAGAAGTAAGGCAGATCTACATTTAATTCTAGACCTTATGTTCAAATACAGTTTTACCTTGGGGAAAGCAGTTAAGCTCCCTGAGTCCCAGTTTTTCTGTCTGTAAATAACTATGATACCACCTATGTCACTGGGATGTTTTTAGGATTATAGAAAGTAAGAATGAAAGAATGCCTAGTATGTAACTGAGGCATTGTAGATGGTCATTTCTGCTACCTTCCTTTCTTCCTTATATATAATTCATTCAACAAACATTAGATATAATTTCTGTTTTGAGGGGCTGCCTGTCTCCTGAGAAAGATAAGACGTATAAATGAGTAAATAGAGATGCTATGATGGAAGTATTATGGGTACAGTGGGCCACAGAGGTAGCATAGTGAGCTCTACTTGATAGGGAAAGATGAGACTATCAGCAGAAGCTTCACAGAGGTAACTCTTGATCTGGGTCTTACAAATGAGGTTTGCTTTTACAGTCCTCATTAGGGAGGAGAGGGAAATGGGGTTAGAGATTTAGAAGACATTCCAGAATTCAGGCATATATTCACTTTACTGTGTATTTATTTTAATATCAAGTTTTACAAATTGATTCTTTAAGAAGGAAGATTGCTCTTAAAATCTCCTAATTGGTGCTGGACGTACTTTAAAAATTATCCTGAATGTGTGACATGTTAATAATACTTAGCATTATTTGCTGCTGAATCCCTAATTGGGTGAAGACTTAAGATAACGGACTCTGGTTGTTTGTATTTGGACACCTGTGATGATATCCCAGGTTTGCTCTTACTTTACGCTTATGGAGTATTTTTTTTATTATTAGTGGTAGAATATTTGCCAATAAGTTGCCTAATAAGGTTACTAATTTCCTTAAATTCATATTTACAAGCACCTTTGGAGGGGGTTATTTCAATTTATAGGATGATATAGTATAAAAGCATGAACTTGCTGTTATTTAATGTTTTTAAAACTGTGGTTATGACCTATTAATAGACCCTGAAATTAATTACTAGGTTATAACCAGCATTATTATTTTTTTCTTTTTCTTTTTTTTTTTTTTTTTTGAGGTGGAATCTTCTCATTCTGTCGCCAGGCTGGAGTGCAGTGGCACGATCTCAGCTCGCTGCAAGCTCTGCCTCCTGGTTCACGCCATTCTCCTGCCTCAGCCTCCTGAATAGCTGGGACTACAGGCGCCTGCCACTATGCCTGGCTAATTTTTTTTGTATTTTTGTAGAGGCAGGGTTTCACCATGTTGACCTTGCTGGTCTTGAACTCCTGACCTCAGGTGATCCACCCACCTCGGCCTCCCGATGTGCTGGGATTATAGGGGTGAGCCACTACGCCTGGCCGCATTACTTTTTCAATGAAATAGAATAGATTGGAAAATATCAAAGTGCATTACATGTTATCATGATATTTATTCCTCTATAAAACTTTTTAGTTTTATTACATACATGCATCATACACAAATGCAAAATCTCAGAAGTACATGTGTACCATGAAACTTCCTATTGAGGATTACAATCATAAAAGTTTGAAAATCACTGATTTCAAATATTTCAAAAGTGTTGAGTATAAACATTTCGAAGAATTATGCTTTTACTAGGAATTTGTTAAAAATGAATGTTGTTTTATTCTCTTAATAGAAATCAGCCAAAATTACACCGTGTGCGCTTTGCAAATCATTGAGATCCTCAGCAGAAATGATTGAAAATACCAATAGCTTGGGGAAGACAGAGCTTTTCTGTTCTGTTAATTGCTTATCTGCTTACAGAGTTAAAATGGTTACTTCTGCAGGTAATATTGGTTTCACAAACTATGAAATGCAATGGTTGAAAAATAATGGTTATTGCTTTGTTTTTAACGGTTTTTTTTGGTTGATTTTTAAGGCACATTTAACATATTTCAGATATTTGTTGTAAAATATCACCTGTTACCTTGATTGCTTATTTATTTACTTGCATACCTATTTATGCATTTCCCCCTTACCAAAAGAATTTCATATGGCTTCTTTAATATATTTTCTTTTTCCCTACCTAATTTCTTTGAAGTTTCATTTATCTGGTAGTTTCAGGGTAGACTTTGACCAATTTAAATTGGAAAGAAACATTTTCAGTATTATGTTAGTTTTTGTCTATATGTGACATGATTTAGTTTCAGTTCCTACAACTTACCCTGGCTCTTAAATTTTCTTATATTGTATAGTATTATTTAATTTCTCATACTTTTGTGTACATTTGTACATATTACTCATTGGTTTTTATTTTGATTTGCTAAGGTGTACAAGTTCAGTGTAACAGTTGTAAAACCTCAGCAATTCCTCAGTATCACCTAGCCATGTCAGATGGAAGTATACGCAACTTCTGCAGCTACAGCTGTGTGGTAGCTTTCCAGGTATGGCTTCAGGAACCTTCCTCTTCTTCAGTCAGTGAGTCACCTACTGTATGAGTCTGTTCTTGCACTCCTCTAAAGAAATACCCTAGACTGGGTAATTTATAAAGAAAGAGGTTTAATTGGCTCACAGTTCCACAGGCTGTACAGGTAGCATGGCTGGAGAGGCCTCAGGAAACTTTCAATTATGGCGGAAGGCGAAGGGGAAGCCGGCACGTCTTACATGATGGGCTCAAGAGGAAGAGAGAGAAGCGGGAGGTGCTACACTTTTAAACAACCAGATAGTGAGAACTCACTATCACCAGAACAGCAGGGGAGAAATCCACCCCCATGATCCAGTCACTTCCTGCCAGGCTCCTCCCCCAACATTGGGGATTACCGACTGGACATGAGATTTGGGCAGGGACACGAATTCAAACCTATCACCTACTATAGTAATGCACATTTATTAGGTGTTTGCTAGGGCCTGGGTTGTATAAGTTTCTATATCATTCCTATTAAACTTGGATTTGTAGTTCATTCTGTATTTGGAATTTAATTTAACTGCCTTCTATAAAATTGAATGGTACTTTTATCACCCATATTATCTATTGGGAGGATATTATTTTTGAGGAAGATTATTAGTTAAGTTATTTTATTTTTTCATCATAAATGAGACTCCCCCCATTCCGTAATAAGCTGCTCAGAGGCAGGAACATTGCCTGTTAACAGATGTACCTTACATGCCTAGAACGGTGCTTGGCATATGTAGGCACACAATACTTCTTTGTTTTAACAAAGATTAAATTGATACTTTTTGTTGTTTTGTTTTTCCAGAATTTATTCAACAAACCAACTGGAATGAATTCTTCAGTAGTGCCCTTGTCTCAGGGCCAAGTAATTGTAAGCATCCCCACAGGTTCCACAGTGTCAGCCGGAGGAGGTAGCACATCTGCTGTTTCTCCCACCTCCATCAGTAGCTCTGCTGCAGCTGGTCTCCAGCGTCTCGCTGCCCAGTCCCAGCATGTTGGGTTTGCACGAAGTGTTGTGAAACTCAAATGTCAACACTGTAACCGTCTTTTTGCCACAAAACCAGAACTTCTTGACTATAAGGTAAAGTATAGCATGTTCATGATAAGATTTTGAGTATACGTGGGTCTATTTGTAAAATTATTTTTAACTTTGCATCTCTCAAAATCATACCATTTGTTTTGAAAGTAAGGGAGATAAGGAGTTCCATAAGACAAACCAAATGTTTAATTAGTACTTAATGATTATTTCTTTGCAGGGCAAAATGTTTCAGTTCTGTGGCAAGAATTGTTCTGATGAATATAAGAAAATAAATAATGTAATGGCAATGTGTGAATATTGTAAAATTGAGAAAATTGTAAAGGAGACTGTTCGGTTCTCAGGTGCTGACAAGTCATTCTGTAGTGAAGGTAAAGACAGAAGATTATCTTACCTACTGAGCATGTTGGTTGTTTTAAAGCAGTTGATGATGATTTAAGCTTTCACTGTCTAAGTTAATCTGTTTTATTGTTTATGTATAACGTAAATGCCTTTTCGATTCATTTACACTTAGTTCATTCTTTTTTGATCTAGTTTTCTTATATTATGTAGCTGTTAAAATGAAGTGAAAGATTTGCAAAGTATAATGCAGAAGAAGATGATGTGAAAAACATTTAACATCCTTAGGTTCCCCATTATTAGGTTGATCGGGACCTCAAAGAGCTTCTAGTTCGTGTACTTATTTCTAAATGGGATGCCTTAAATTATGGTAACATTCTAAGTTTATACTTTTATTGTCTTAAACAGCCATTATATTTCTGAATATAAATGGCTTGAATATGCAAATTAATATGTGGAAGATTGTTTTCCTTAGATAACTCTTCTATATGTTTATAATGTTTTATTTTACTCTAAAGCTGTATTAGCCTTCTAGAGCAAGGGCTTTCAAACCTTTTGATAACACCAAAGAAGAAATACATTTACACTGTGACCCAGTATATTTTCACATACCTAAATAAAAGTTTTTTTTGTTTTTGTTTTTGTTTTTTGAGACAGAGTCTTGCTTTGTCACCCAGGCTGGAATGCCATGGAGCGATCTTGGCTCACTGCAACCTCTGCCTCCTGGGTTCAAGCGATTCTCCTGCCTCAACCTCCCGAGTAGCTGGGACTACAGGCACCCGCCACCACACCTGGCTAATTTTTGTATTTTTAGTAGAGACAGGGCTTCACCATGTTGGCCAGGCTGGTCTCCAACTCCTGACCTCAGGTGATCCACCCACTTTGGCCTCCCAGAGTGCTGGGATTACAGGTGTGAGCCACTACGCCCAGCCCCAAAAGTTTCATGAAATAAAATCGATGCAGTTTAATATTTTCTCTTCTGTGCTATCCTGTCTTATATCATTTAAAACAAAAACAAAAACAAAGCAAAACAAAAACTAGTATAGATACTCTAAAAAATCAAGATACTCTGTGAACTGGTCAGGACCCAAGTGTGAAAACTTTGTCCTAGACCACTTATTTTTCTTTTTTTTGTTTTTGTTTTTATTTGACATGGGGTCTTGCCATGTTGCCCAGGCTGGTCTCAAACTCCTGGGCTCAAGCACTCCTCCCGCCAGCCTCCCAAAGTGTTGGGATTACAGGTGTGAGCCACTGCACCGGGCCTGTCCTAGGCCATTTAAAGTTGCAGAAAACTAATACTTCTACCTAATGTTAATTTTATCTTTCCTGATTTTTAGGTTGCAAATTGCTTTATAAACATGACTTGGCAAAACGCTGGGGAAATCACTGTAAAATGTGCAGTTATTGTTTACAGACATCTCCCAAATTGGTACAGAATAATTTAGGAGGGAAAGTGGAAGAGTTCTGTTGTGAAGAATGCATGTCCAAATATACAGTTTTGTTCTATCAG
>hsa_circ_0000067	chr1	46032240	46032692	+
GTAAAAGCAGCTGTTAAGTATGCCCTTAGCGTAGGCTACCGCCACATTGATTGTGCTGCTATCTACGGCAATGAGCCTGAGATTGGGGAGGCCCTGAAGGAGGACGTGGGACCAGGCAAGGTAAGGACTGGGGTTGTAAATAGAGGTGGGATAAGAGAACTTAGAAGCTGAAGCTAGGGCTGGGGCCCAGCTGGAGGGAATCTGGCATCAGCTTCCTTCCAGTTCCTCTCCCAGAGTTGAGGGTGGGTGAGACCACGTGCTCATGGCTCTTCTCACTGTGGGCCCTGCCCCCTGCACTAGGCGGTGCCTCGGGAGGAGCTGTTTGTGACATCCAAGCTGTGGAACACCAAGCACCACCCCGAGGATGTGGAGCCTGCCCTCCGGAAGACTCTGGCTGACCTCCAGCTGGAGTATCTGGACCTGTACCTGATGCACTGGCCTTATGCCTTTGA
>hsa_circ_0000076	chr1	59805629	59812070	+
AAAGTTGTACAAGGGATTGATTTAAACCAAATTCGAGGACTTGGGTTTGATGCCACGTGTTCTCTGGTTGTTTTGGATAAGCAGTTTCACCCATTACCAGTCAACCAGGAAGGTAAGACCATGTCTCTTCCTTTTCCCAGTGGTGGGATACTTGGCTGATTAATCCAATGGGCCCAGGTGGAACAGGAGGGCAGGCGTCTCTTGCTGCTGATAGTAAAATTTAGAGGTAGAGTGAAGTGACACAGATCATGTTGCAGAAGTCAAGAGCTTGGAGAGCAGTTGGTATGAGTGGGGTGGTGTTGACGCTGGATTAGGGGGACTAGGCTTTCTAAAACTCAGGAGCCACAGTGCAGAGCTTGGTAAAGGAAGGATATGAGATTGTTAGCTAGGAGTGATTAACCTTGAAACACACAGGTGGTTTTGATGTTTTCTGAGAAGAGAGTGTCAGTGCTTGCAGTTTCTTTGTATACGATATTCCTATTCCGTGCTTATCTGAGTGGATGAGCCAAGTCCTTTGAAAGGAAATGGAACATGGTAGACAGGGCCATGTGACAGATAGAAGGTAGAAGCAGATGGCCTCTCTATTTTCAGTAGCCAGACCAAAAGACATTCACATTAAATGGTGTTGTCCTAATAGACACTTGTGAGTACAGAAATGAGCTGTTTGAAATGTAAAGTGCTACTTGGGTCCACCATCAGAGATTTTTCACAGCAGATAAGGTTGTCCCTTTTGGGGAATTTTAGCCAATAACGTTTGTACTGGGGTTACAAACCCGAAAGTCTATTAATATATTAATGTAATAATTAATACATTAGTCAGATGGGTAATGTAAATGAGTAATAGGCCAGGTTTGAGAAAAACCACTGCACCTGTGTGAAGATAAATTTCAACTGATATTTAACCTTGTAATGAGCAGATGACATTAGGGAGCAGTGGAGGCTGCATTGCACTGGAAATTGCATGCTCCATCTGAAGGGAAGGGCCAGCTCTAGGCATTGTCAGTCAGCTGTTGCCAAGATAGCCATTGCAAACATATTTGGGGCTAGATTCTGTTAGAGAACCCTTGATTCTGCACACTGTTGCAGCAGCATCTTTCTTAACTGTTGGCTATGAGGTAGTAGGGTACATTGATACACAGTGGAATTAGAGTTAGGCGGGGACTCTGATTGTAGCTCTGCTGTTGCTGAGCTGTGACACCTTGGGCAAGCCACTTAACTCTGTGTTTCTCAGTTTTCTTCTCTGAAAGAATTTGAATGAATCAGTAGCTTTGCTGTGAGAATTTAGTGAGAGACTGATACTTAAAATGCTCAGAAAAGTTTCTTCCATCAGATGATGAATTTTTTAAGTTAAGAGAATATTCCGGTCACTACTGTGGACCTAATGTATGAAATAGTGATTATTATAATTATAAGGACTATAAATGATCATCTATTTGCATCCCTTTTCACTATAAGTGATCACTATAAATAATCATAATCACTATGTGCTGAAAATGGATGCAAATAGATGAATGATTAGAGCACAGTGGTAATGATGACCATTTTCTGCACAGACACACACACTTTTTTCCCTCTTCTTGCGACATTTATTAACACCTCCTGTGTTCCAAGCCCTGTCTTAGCAAATGCTGGGGCTTCAAAGATAAATCAGGACGGTTCTTTTTCTTGGTGGCTGTTCATTGGCTCAGTTGGCACTGTTCTGGCCCAGGACAGGGCAGCCTTGTTCTGAGCCATTTCAGAAAGCAGAGACCAAACCTGGGTAGAGCAAACCTCAGCTCTGCAGCAGCAAGCATTCACTAATTACAAGATGTGGCCAGCCACAGACCTGGCCGTTTTGGGAGGCTGTCAGTATATCTTTTATGGGCTTTATTTAAGTAAAGGTCAGGTGATTGTTTGGGATGCCATAGATCAGATGTCTCTTACTGTTGATAGTGAGATTTAGAGGCAGAGTGTGGAGGCTAGAAATCACCGTCCCAGAAGTTAAAAGCCTGGAGAGCAATTGGCACGAGTGGGGTGGTGTTGGGGGCAGAGTTAGAGGGAACTTGGTTCCATAAAGCACAAGAGCCATGTTAGAGAGCCTGATTTTGGGTGGAACTTTAGATACTAAGAGTCCTGTTTCAAGGATTTTGTATCATCTGATCTGCTAAAATACATGTTTACTTATTTATTTTTATTCTGGCTGTGCATTAGTATCAACTGGAGATCTTTTTAAAAATTGCCAATTCATGAGCCCTACCCTCAGGATTTGTATTCACTTGACTTGAGGTGGAGCTAGGGTGTCAACTTTTTAAAAAAGTTTTCTCAGTAAGTCTAGTATGTAGAGAATCACTGGGGACAGATTAACGGAGAATTAAAATATTAGGAACAGAACACTTGAAGTGGAAGAAGACAGTTCCTTGTTAAATTTGCTTAAATATGTACCCTCTTTGGATGCTATTTTTCTTTCATTGTAGGTAGAATGGCTTCCTGTTAACAAATCCTCTATTAAAAAGGTAACTAGGTTATCACTCTAATTATAAGTGTTGAAATAACTTTATTCCACCTAAAAGGTTAAAGTGTACCCATTCATCAAATGCATCCAGCTGCAGGTGCCCTCATCAGTTTCTTGCCTTTCAACAGATTGTATTAAGGTTAGATCTTTTATCTGAAATGAATTATCCTGTGCAAGAAAATGAAATTAGAATTATAAAGGTGGTTTGAAGGTTCTTTAGAGACTCCTACCTGCATGGCAGCGACCAACTCTTGATTGGCTAATGGGAGTAATTGTGAGGAGCAGAGAGTGGGGTCAGGAAGATTCCAGATAACCCTAATCATGCAGATAACCTAAAACCAAACCCATAAGACCAGCAAAAGTATTGCCGTCTTTAGATGTTAACCAAAAAATTATAAACGAATAAATTAAGTACAATAGTTTAAGAAAATTCAGCATTAGTCTATGATAAAATAGTCTCATTTGCCTTTCCTTGTTTGACTCTTCTTCCTTAAAGATCAGAACAACCCCTGGGCTGGACAGCAGCACAGTTGCTGAATGCTTCCTACCCCTGCCACTGACCAAACTCAGAGCCTTACCCTGATTGTGTCATCTCAGCCATAGGAGCTCTTGGGAGGGAGAGGAACAAAGGGTGATAATTGGGGCTGGGAGAGGGAGTTATGACCTAGTCTCCTCTGTGCAACAGATACCTAATGTTTAGATTTTTTTGCTGATTCATAATATTTTTTCCCCTCAAGTATGCCTGCAACACATTCTGTGAACATAAACATGTATTTTAGCAAGGTATTAATTAAGTGAATATATGGATGAATAATCTACCCTTAGGTAAAGTGAGGTAGCTCAAATGTAACTTTACCTCCAATTCTCTTAAACGACAACATTTTTGTGGGTCTGTGTTCTGTTTCCCATGCTGCCTTATTGTATAGAACCTCTTTCTCACTCTTTCCTCACCTGCCTAGCCATTGGCTAGTCATTTGAAGAATTAAATAAACACTTTCCTGCCTTTTGAAAGCTTTCTGTGCAGCTCCAGGCTCAGCTAACTAGAGCCTGCTCTTTGCTCCTCCTCCACATTCCCATGTCTGGTACTCTTGTTCTGGCAGTCAACACACAGTATAGACTCTTTCTCCTGCAGACATATGTTGCTTAAGGGCAGAACTGTGGCACATTCTTCTTGATATCCTAGCATCCAACACTGTGCTTGGCATGTAGTAGATGCTCAATAAAAGATTAAATGAACTTTCAGTTTTCCATAAGAGCTGAAAAAAATTAACTTCTCAGTTTTTATCTAAAACGAAAATTATTAATTCTAATACAGTAATGATTCTGTACAATTTTCATTGTATTGTTCTGACTGCATTTTGAGAGCATCTTTATGTAGAGGCAGTAGTAGCTGATTGGTCTGTCTTTACTATAGGCAGAAGTTTAGCAACAGGTATTTTTACCTTAAAGTAGCTGTAGATTTGTTCTGTACAGTACTTAAGAAACAATACTGATATTGTCCCCTTCAACACTCACCCACCCACACATACACCCACATCCTGATTCATTGATGGTTGTGGAATAGGAGCTGGACATCAGTATTTTTAAAAGTTATCAAGGCGACGCTAATGTGCAACTAGGTTTGAGAACTAGAGCTTTGAGCACTTCTGTTAGATAGAGGAACAATTCTGTTTACAAAAAATTCTTTGACATTCCTGTGGAAGGTCCCATGTACTCTGTATTATTTTCAAAGTATTAGTATAATGGTTTGTGGAGCTTTTGTGGGAGGTGATATCTTTCCAGTTAGGCAACTGAGCCCCTGCCTTGTTATGCCCATGACCTTATTTAGGTATCTTCTTACATTGGCTTTTTTTGTTGTTTTTTTTTTTGGTTTTAATTTTAAACATTCTTTTCAAAGATGTGGAAGGGTAAAGAAAGCAACATCTTCCTATTCGCCTACCACTGAGGATAAACATGAAATTTTGCCATATTTGCCTCAGCTCCTTTTATTTTAAAAAAAGATATTTGTAACTTCAGCTTTTCACCTCCTGCAGGTAACCATTCTGCTGTAGTTGCTGTTCTTAAACACATTGTTTTTGTGCTTTTACTACATATGTGTATACCCACAACAACAAACAGTATACAATCCTTCCTCTGTATCTGAGGGGTACTTGTTCCAGGACCTCCTTAAGACCATAACCCACAGATACTCAAGTCCCTGATGTAAAATGGCATCGTATTTGCGTATAACCTATGTACGTCTTCCCATGTACTTCAGATAATCTCTAGGTTACTTATAATACCTAATGTTAGGTAAATACTTGTTATACTATATTGTTTAGGGAATAATGGCAAGTAAAAAAGTCTGTACACATTCAGTACAGATGCAACCATCCATTTAAAAAAATATATTTTCAATCCACGGTTGGTTGAATCCACAGATGCAGAACTCACAGACATGGAGGGCTGACTCTGTGTTTTAAAGTATCTCAGCTGGTGTCCTTGTTCATGTTACTATGTCTAACTCTAGTTTATTCATTTAAGAATTGATTTATCTGTTCTCTATGCAGATCTAGTTCCAAAATACACTTTGTGCATTTCCCAGCTGTGAGACATTGGGTACGTCTTCACTTTCAAGAGTCTGTCATTGAAAAACAGGGGTTAAAAACCTGTATCAGAGGGTTGTTTTGAGGATTAAATGTGATGATATGTGTAAAATGTTTAGCACAGGGCTTGGGAGACAAACACACATTACAAACATTTACTATTAGCAAGATATGTAGTGCTGCGGTTACTTTGCCATTAAATAAAATAATGTGTGAAAATATAATACCTGGTTTGGTAACTGCTGGGTTTCTTTTCTCTTTGCCCTAATAATCTCTCGGGTATATTAATTGCTGTTCTGCAACTTTTGCCATCAGAGGCATCAGAGGGCTGTTAAAGGATTTCTGGCTTGCCCATTGGTACAGGATGAATTAACAGAGGCTGGGGAGAGAGATAAGGAGTTACTGTGTGGACTACAGGGTGGTAAGGCAGGATATGAGGGGCAGTGCTCCTTTTCCAGCTGGTTTTAAATTCTCCTCCTTATGATTTTCTCCTCCTGAGGGCCTACTTTCTGAGAAGTACTTGCCATATCCTTTATGTGCATTATCTTTTGTTTAAAAACTTCCTGAATTATACATCTTCATCTGTAACTGTATCTTCATCTGTAACTAGCATTCCCTGTTAGATCTGCCTAATTCCAAAACCCATGAGCTTCCCACGCCAGCAAACAAGCCAACCAAATGAGGAAAAAAAAAAACACCTACATAAACTAATTTTAATTAAAGTGACCAGAAAAAGTGGGAATATAAGCAGTTAAATGCCATTGTTTAGCTATTAGATGTATTATACCGTCAAAGTATTTATCCATATTTAAAGGAGACAGATCTTAGAAAGTATTGTCTTAGTCTTATTTCATAGACACCTTTCCTGAATGTATGCCCAGAAAAGTTTTTCTAGAACAGAAGGGATAAGAAAGGAAGGGAAGAATTTGAGAGAGAATACTTGATAATATAATTAATTGGTAGATGTTTTCTGCTTTTAATGTAGACATTTATTCTAAGGTCATGGTCAGAGAACACATGACTGGACGGGAAATTCCAGGCCTGGGGACAGTGCTTTCCTCAGCCTTGCTGGTGTCCTTTCATTTTGCACACTCTTGATACATAAAATTATAGAAAGTACATAGCATTTTGATCTTGGGAATCCATAATTGTTCCCTTGAATTAGAAGGAAGAGAATGTGTGTCCATCTGCATCTCCCTCTCGTTTCTGCTAGGGGATTCCCATCGAAACGTCATCATGTGGCTGGACCATCGAGCAGTCAGTCAAGTTAACAGGATCAATGAGACCAAGCACAGTGTCCTCCAGTACGTCGGGGGGGTGATGTCTGTGGAAATGCAGGCCCCGAAACTTCTGTGGCTGAAAGAG
>hsa_circ_0000126	chr1	150997086	150999803	+
AAGTGACACAGCCCTAGAGGAGGCAGTAGCAGAGGTGCTAGACCATCGACCCATCGAGCCGAAACACTGCCCTCCCTGCCATGTTTCAGTTGAGCTGGTGGGGTCCTGTGCTACCCTGGTGACCGAGAGAATCCTGCAGGGGGCACCAGAGATCTTGGACAGGCAAACTGCAGCCCTTCTGCATGGTAAGGGTGGCTTTTGGATTGGGACCTCAGTAGTTCTATTCCTGTCCCTGAGAAGGGAGGGTGGAAAAGTCTAGACGCTTCCAGCCTAACCATATGCTCTCAGAGCCATTCAGCTCATACCAAAAGATAGGATTCTTTCAGGGGACAATTGAGCATGTGTTTAAAGGCCTGTGGGATACTTGTTGGAGAAAGTAGAAAGGAAGTGCAGGGCAACAGACCAAGAAGCTTCCTATTGGCATCATTTTATGATGGAAGGAGGATTAGCTAAAGAAGCAGGAAACAGATTCCAATACCAATTCCTCCAGGAAATAGGTGACCTTGAGCAAATCTCTTAACCTTTCTTGTTCTCATTTTTCCACTTGTAAAAAAAAAGAGAGAGAGAGTGAGTTGGACTAGACTGTCTTTTCCAACTTAGAAGATTCTTTGATGGGATTTGGCCTACTGAAGAGGTGTATCTCTGTCTGACTAGGCTGTAAAATCTCCAAGGTTTGAGATGCTCAGGCTTTCTTTCTACCTTTTCCCCATTTCCCTTCCTACATTTTAGTTTGGATTTGGGAGGTCTGAGGACACTGTCCATCCCAGTTTCTCATTTTGCTTTCAGAGATTTTGCTATACAAATCTCCTTGTGTGTGTCCATTTGGTGTGAAGGTTATATATGTTCTGGTGGTTGTGTGTGAAGGGTCACAGGATTCAAGTTCCACCATCTCCCTTCTCCACAGGAACCATCATCCTGGACTGTGTCAACATGGACCTTAAAATTGGAAAGGCAACCCCAAAGGACAGCAAATATGTGGAGAAACTAGAGGCCCTTTTCCCAGACCTACCCAAGAGAAATGATATATTTGATTCCCTACAAAAGGCAAAGTTTGATGTATCAGGTATGAAATGTTAGCTGACTTTTCTGCCTCCCAGATAAGAAAACAGAAAGGCAAGCCTTGTTCATTATATTATTTTTTTTTTTTTGAGACAGAGTCTTGCTCTGCCACCCAGGCTAGAGTGCAGTGGCACAATCTTGGCACACTGCAACCTCGACCTCCTGGGTTCAAGCGATTCTCCTGCCTCAGCCTCCCGAGTAGCTGGGATTACAGGCGCCCACCACCACGCCCAGCTAATTTTGGTATTTTTAGTAAAGATCGGGTTTCACCATGTTGACCAGGCTGGTCTTGAACTCTGAAGCTCAGGTGATCTGCCCGCCTGGGCCTCCCAAAGTGCTGGGATTACAGGCATGAGCCACCGCGCCTGGCCAATTATTTAAATTTTATACCAGAAAGAAATGAAGTACCATATTAGCCTAAGCATGAAATAATCAGTCATTTACTGGATTGTTCTATCCTGGCTCTTGGTTAGGATGAGGAGGAATGTATTAAGAGCCTCAGAAGGGCCAGACGCAGTGGCTCACGCCTGTAATCCCAACACTTTGGGAGGCCGAGGTGGGCAGATCACCTGAGGTCAGGAGTTCAAGACCAGCCTAGCTAACATGGTGAAACTCCGTTTCTACTAAAAATACGAAAAATTAGCTGAGCGTGGTGGTGTGTGCCTGTAATCCCATCTACTCAGGAGGCTGAGGCAGGAAAATCGCTTGAACCCGGGAAGTGGAGGTTGCAGTGAGCCGAGATTGCGCCATTGTACTCCAGCTTGGGCAACGACAGCGAAACTCCGTCTCAAAAAAAAACAAAAAGAGCCTCATAGGTTCCAGTCTATTCAGAGAATACAGGACATATATATAAAATATGCTGAGAGTATACTAAATTATCAGAGTGAAATCTATAGAATTGGTTAGGGAGGCAAAAGAAATATTTTGTGAGTAAACAAAAGATGAAGAGAACCCAAAAAAAACTGTATTCTTGTACTCAGCTACCACCTGTTGACATAAAAAGGAAGAAAGAAAGAAAGAACTCACATGTAAACAGTATAGGAAGAGGGAAAGATAAAAAGTAAAAGCCTCTGTTCTGGGTTTCATCCTTCTCTCCAAAGTTACTTGCTCTAAAGGTACCTATTGTCACCAGTTATTTAAGATGGCTTTTGATTATGTGATTACATTTTCTTTCTTTCTTTTTTTTTTTTTTTTTTGAGACAGAGTCCAGGTTCAAGTGATTCTCCTGCTTCAGCCTCCTGAGTAGCTGGGATTACAAGTGCCCGCCACCACACCCAGCTAATTCTTTGTATTTTTAGTAGAGACAGAGTTTCATCATGTTGACCAGGCTGGTCCCAAACTCCTGACCTCAGGTGATCCGCCCACCTCAGCCTCCCAAAGTGCTGGGATTACAGGCCTGAGTCACCGCGCCCGGCTATGATTACATTTTCAATTATCTCCCCCATTCATTGCCCCAAAGAGAGGCTGTTTTTCCTTCCTTGACCCATCTGGCTGTCCTTGCCTTCTTGGTCTTGGGACCCTGGCCTACCCTGTTTGACCCCTAGTCTCTCATCTGCTTTCTAGGACTGACCACTGAGCAGATGCTGAGAAAAGACCAGAAGACTATCTATAGACAAGGCGTCAAGGTGGCCATTAGTGCAATATATATGGATTTGGAG
>hsa_circ_0000130	chr1	151611363	151611595	+
GAACCACGTGAATGTTGAGGGGGCGACACACAAGCAGGTGGTGGACCTGATTCGAGCAGGCGAGAAGGAATTGATCTTGACAGTGTTATCTGTACCTCCTCATGAGGCAGATAACCTAGATCCCAGTGACGACTCGTTGGGACAATCATTTTATGATTACACAGAAAAGCAAGCAGTGCCCATATCGGTCCCCAGATACAAACATGTGGAGCAGAATGGTGAGAAGTTTGTG
>hsa_circ_0000132	chr1	151735592	151735871	-
CTACTGCGGCCGCGACATGAAGGGAACGCCCCTGACCTGGCCTGCAACTTCAGCCTTTCTCAAAATCGGGTGAGGGCTGAGTCTGGGGTAGGGGGTAGATACGCTCGAGTATTGTTTCTGGAGGCGCACTGGGACCTGGAGGGGGCCGATGTGGGGGTGGCGGGCTTTCCTTGAGGGGCTGGCGGCCGTGGTGGAGGGAGAGGGTGTTCCTTGTGGAGACTAGCTTACCGTCGCTTTCCTGGCCGCCAGGGCACGGTCATCGTGGAGCGCTGGTGGAAG
>hsa_circ_0000149	chr1	167659285	167666701	+
AAATCACCACCCAATGCGAGCCACCCTCCTAAATTCAAGGTCAAGAGCTCGCCTCTGATTGAGAAGCTTCAGGTAAGTGCAGAATTCATTGTCTATTGCTACCTTTTATCTAACTCCACTTCTTATCCAAAATTTGCATGACTTTGAGGCTCATAGGGGTAGCCTATGTGTCACCTGCATAATTGGCCCCAATAATCAGCCAGTGATCAAATTGCAGTAAACGATAAGGATCTCACAGCCCTGCCTGAGGGAAAAGAACTAACATAAGGACCACATCAAGCACAAGCTCATGTATTTGACATTTAGTGGTGGGGGTTGATGGGTAACGGGATACCTCAAGAGTCTGTATGGGGCTGGGCTCACCCCTATAATCCCAGCACTTTGGGAGGCTGAGGCTGGAGGATCACGTGAGCCCAGGAGTTCAAGACCAGACTGGGCAACATAGTGAGACACTATCTCTACAAAAAATTTTAAAATTAGCCAGGCATGGTGATGTGCACCTGTAGTCCCAGCTACTCTGAAGACCGAGGTGAGAGGATCGCTTGGGCCCAGGAGGTTGAGACTGTATTGAGCTGAGGTCACTTCACTACACTCCAGCCTGAGTAACAGAGCAAGCTCCTGTCTTCAAAAACGAAAAGAAAAAAAAAGAGTCTTACGGGAAAGGACACCATAGTTGCCATAAACACTTTGAAATAGCCAACGCCTCTCTCCCAAGGCCTGAATGCAGCCACAAACCATTTCAGCCCTGCATAGGGCTGGTGTTCAGTTGCTGCACACTGCACCAGTCTGGACAAATTTGTTATTTGGGAAGTATCCTGTCCAACCTCTCCACCAGTAACCCTGTGTGCCCAGAGCCCTCACCTCCCGTGCCCAGGGCTGGCTGGCTCCCTGGGACTGTAATTAAGCAGAAGACACTGGTCCTGAACTCACAGTCTTGTGGAGACAGAGCTTTCACAGGTGATATAATAAAAGGAGCTGATGCCAGAGATCTCCACTGTGGGTCACTGCCCGGCTCCTGCTGCTCAAGACCAGGGTTTCTCAGCCTTGGCATTACTCGAGCTGGATAGTGTTGTTGCAGGGGCTGTCTCGTGCACGGCAAGATGTTCAGCAGCATCCCTTTCCCACCCATTGATGCCAGTAGCACTCTCCAACAAGTTGTGACAATGAAAAATGTCTCTAGACATTGTCAATGTCCCCTGGAGGCAAAATTGTCTCCCACCCCAGATCCCAGGTGAGACCCACCATTCTAGAATTTCAGAGCAAGAAGAGAGTAGAGTGGGCCAGAGTAATTAATGAATGTTTTATGAAACACCTATGTCCTGAGCCCGTCCTTAAGGAATGCGTGGCTGAAAAGGTGGGAGGAAGATGTTCCCCGTGGGGGAATGGCAGAAGCTAAAGTGCGGAGGAGAGGCAGGCATGTTATGTCCAGGTGGGGGCTGTAGGAGAGGTTCCTGTTCTCACCCCACCCTCTGTCCAGCCACCCAGGAGAAGGAACAAGGTGCTTGTGCACCATACCTCCCATCCAGGCCCAACTGAGAGCACCGGCTCACCAACTTCATTCTGAAGGCATCAGAGGTGTCAAGACGAATAGCCACAGCCTCTGTACTTCCCAGCCATGGGAGAGCCTAGGGATTTGGATCCCAGCCTGACTGGGGGTTAAGGCAAGCATCTCTGGTTTCTGGCCATGAGCCTACCCTGTGGAGGGTGGGGAGGGCTCTGCAGTGTCTACCTGAAATTTAATTCAAACTGAGAAGCCCTGATTCCACCCGGCTGCAGGAATAGGGTGGTGCTACCTGTCACTCCAGGAGGCTGCAGGGCTCCTAAATAAGTAACAGGGGTCTCTCAGAAGGGATCCCAGAACTCCAGCACCCCTCCTAGCATCCAGCTGAGGGATGTAGCCCCAGACTCCTACCTCTGCCTCCCTGTAGCCCACCCTAGCCCTCATTCAAGTGCCAGAAACCAGTTACCAAATGTTCTGTACCCTGTAGTTTTGGACCCATTCCTTTTTCCAGTCATTAATGAGTCTTTTGGGGAAACACAACAACTTGAGAATGTGGTTTGGATGTCTAGTTGTTCAATCTCATTAAGATTGTCAGCAATAGAATGACAACTTAGCCAAATCCCACAGGAAACTTACTTCGTTGGGAATATGTGGGAGAAACAGCTAAGAAATGCGTCGCCAGCTAGATTTTCTTCTAACTATTCTACTGAATGAATTATGAACTAGGGATTTTCTTTTTTAGGATAGCCCAAAATTCACAATTCAACTTTTCTGCTATCAACATCCATTTTATTTGCAAGCAGTCTTACAGAGGGAATTTCTCTGCTTGAAATTTAGAGAAGAGCATTTCCTTTAAGGTCCAGTGAACCCCCTCTGCCATGAAGCCCTCTCAGCCATGCCAGCATATCAACCTGCACGGCAACTATGCTCCAAATCCTCCCCTGGGTACTCCCCATATGCCGCTTTTTTTTTTATTTTTATTTTTTTTAGACAAGGTCTTGCTTTGTTGCCCTGGATGGACTCAAAGTCTCAAACTCCTGGGCTCAAGCAATCCTCCCACCTCAGCCTCCTGTGTAGCAGGGATTACAGGCACACACCACTGCACCCAGCTTCATATGCTGCTTTTTGACATGGTTTGGGCTAGTATGCTATTTAACTTTCGTATTTTATATACTGAACTCTTACCATGACTCAGTCTTGTCTGTATGATACCTTCTTTATTAAGATCACAATGAAAACACTAACACCCTTCTAAACGTGTGCAATGCTTTCAAGTCTGCAAGTCCTAAAGTATACATAGGAGTTCTCCAGGACAGCAGAGTCTGGCTGGTAGGAGGTGGGAAGGTGGCCAAGGGGAGCTGGGAGGGAGAGGGTGTGAGTATGGGGCAGGAGAGAGTACACAGGGACCAGATAGAAAAGACTTTGGAAGTCAGGCCAAAAGGTTTGGACAGACAAAGAATCTGAGATTCGGAAAGGCTGTTGGACTTGCTGAAGGCCTGAAGGTCACACTGCTATTAAGTGAAAGATCCAGTATTTAAAGTCAGATCTGTCGGTATGGAAAACCCATGTACTTCCCATTGCACCGTCTGCCCCTCACACTCCATCCCTTCTCTGTGAAGTCTCAAAGAGGCTCTGTCTCCTGGTTCGGCACTGCCACAGGGTCTGCAGGACGCAGCTCTGTGGTGATTTGGGAATGCAGAGGGCAGGAGAAGCACCCTAGATGGCCTTAAAGAGGATCGGACTCTCACGCACGTTCTCCCCATGGACGCCTTCGGGCATCTGGGACCACCTGCCTCCTCCCCAACCAAACTCAAGACTCCCTGAGGCTTTCGTTACCTTTGGGTGACTCTCCCATTTGGCTGCCTTTCATTTTGATCGGGTCACACCTGTACCTTGATACCCCAAGTGGTGGCTCATACTATGGTGTGTCCCACTGCCTTCGTCCTGGAGCTCAGTGGCCTACTGTGTCCACCACTCTGCCGTCTATTAAGAGGGAACCTGATACCTGGAGGCTGAGGGAGAATCAGACCCGGTGTGAATCTCAGGGCAGATCCCTTAGCTACTTTCTTGATTGTGCAATGAGAACACAGCTGAACGTGTGGGGTTGCTGTGGAGGACACAGCTACATGTGCCCTGCAATAGTAGGCATCTAGTGGGAGTGAGTACTATTGACTCTGATGAGAAAGGGGATCACAGAGCCTGACTTCCTGTGAGATCCTGGTGCCACAGGTGCTCCTGGCAGTTGCTGCTTCGCCACTTTGTTGATAAGTTGAGCTTGTTCTGGGAAATTTTTGTTGGATCCTCGTCAGTGCTGGCTGAGCATTTTGGAATGCAGCCTGTGGCAAGCCAGGTAGCAGAGGAGGATAGAGTAGGCAATGCTTCCAAGAGCAGGCCATGATGGGACAGTGGATAATGGGTTGGGAAGTAGCATGAAAAGCCTGGTGTTACCTAGTCTCAACCAGGCCTGAGGCCAGATAACCAACAAGCTAAAGTAGAGGCTCTGATCTTCTCCCTAGTCCTATTTGAAATTGTTCATCTTTTCTTGACAGGCCAATTTAACCTTTGACCCAGCTGCTCTACTGCCTGGGGCCTCACCCAAGAGTCCTGGACTCAAGGCTATGGTGTCGCCATTTCACAGCCCACCTTCTACCCCCAGCAGCCCTGGTGTGCGATCTAGGCCCAGCGAGGCAGAGGAGGTGCCTGTCAGCTTCGACCAGCCCCCTGAAGGCAGTCATCTGCCCTGTTACAACAAGGTAAATTCTAGCTCCAGATTATGGCGGTGTGTCTGTGGAAATGTGGGCACTGGCACCCCTGAATTTTCTCTACCCTGTTGTCCTGGAGAAAGGAGGAAACATTCGGAGTTACTGTCAGAGCTGCGTGTTAACCCAAGTGAAATTTCTCCTCTCCTTTGCAAATGATCCCTGAACTAGGATCACCTTTTTCCTCGACTGACTGGCTCATCTCCCCTTGCTGTAACTGTGCCATTCAACCCCAAGACAAGCCTGGGGGATGGCGTGCTCTCTCCTTTGTGGAGAAAGGTATGGAAATTCAGGATTGATCCCAGCTGCATAGTTCATTAATGTCAAAAGCTGAACGCAAAAGCTAAAGGCCTGATCAGTGATTTGCACAGAATGCTGGGCAGCATCCCTAGAACTCCAAAACGTCCTGTCTGGCCTGGTGTGAATAGCCCTAAGTGTCCCAGTGTGGACTCAAATCATTCTTCCTGCAGCTTGCCCCAGTTAAAGAACATCCAAACTGTTCCCTTTGCAAAAATGACATGGCAGGGTGCATTTCTACAGATGCAACCCTGATCCTCTGTGTGAGCTTTCATCACATCCCTCGCCCTGCTGGGAGGAGGTAAGGATCAGAGATAGGGGCCAAGCAGGTAGCCAACAAATGTGTGCCAGGGCCAAGCAGGGGCCAAGACTTCTTGGGGTCTGGTGCCAGAGAATGCTAAATGGGTGTGGCTTAAAATTAATGATGGAGAAATGAGATCTTCTAGGCCATTCTAGGAAGTCCAGCTAGCAAAAAAAAAATCAAATGTGTAAAAACAGGGAGGACTCAAGGAAATAAACTAGTGGTAAGGAGGGGTTCAGGCAGGCTTGAGCCTGCCGGCTAGGGCCAGAGTGGAAGTCCCCCAGCCAGGGTGATGGAGACCCCTGAAGGCAGAGAGGAACCTTCAGAGAGAGCCGCATCTTCTCACAGGGTGAGGCAGGGAGGGAGGAGCTGCTGCCTGGTCATAATGCCTGGAGGCTTCAGCCTTCTGACAGCAGCAAGAGGAAGTTATTTTGGAACCCTGCTGGTCATGAGGGCTGGGGCCTTGATACCTTCCAGAGCTGGCCCAATCATGGTCTCAAGAAAGGGCTTGGGAGGCCCTGATAAACCAAGTATTCATTCCATACTTCTTAGATGGGGAACTAGGATTGACAAATACCAAAATGTAAATCAGTGGGAAAATAACATTTACAAAAATTTATTTTACACACTAATTTTTTTTTTTTTTTTTTGAGGCAAGGTCTTCCTCTGTCACCCAGGCTGGAGTGCAGTGGTGCGATATTGGCTCATCGCAACCCCCACCTCCTGGGCTCAGGCAAGCCTCCTAGTAGCTAGGACTACAGGCATGCACCACCACACCTTGTTTTGTATTTTTTGTAGAGACAGGGTTTTGCCATGTCTTCAACCAGGCTCCTGCAGCTTCTGGGCTCAAGTGATCTGCTGGCCTATGCCTCCCAAAGTGCGAGGATTACAGGCGGGCACCACCACACCCAGCCCACTTATATACTGATTTTTAAAGGATGCATCACTCTAGTAGGTAGGGTATCTGATGTGAACATTTCCATTGCACCTTTGACTAAGTCTGATAAGCTGAGAAGAGGCCTGATTCTGAGAATCACATGCTTCCCAGAGAGATCACCTTCAGGCAGCTCTGCTGGTGCTCCTGAGAAACAGCTTCTGACAGTGGTGGACCTGAGTTCTAGAAGCAAAGGAATCTGGCTGCTCAGGTTTCCCAGTATCCGCCAACTTCACGGGGGCAGGAAGGACAGAGTTAGGCAAGAGAGGAAGCTGGTCACCAGGTCTCCAGCTCAGCACCCCTGAGGTCCCTGCACCAGGGCCTGGCCGTCAGCAGGTCTCTAACCCTCTTCTCGGTGCGATTCATCTTTGTCAAAGTATAATTTTCAAAAGTACAATTTTCAAATTTTTCAAAATTTTACAGTGCAATAAAATCATAAGTTATCTTTTTTACTGGATAGGAAGCATTTTGCATCTTCACAAGATAAAAGTCTGACTCTTATGCAAAATAGAGATTTTATTCAATATGTCAATTTATGAGGAAACTTGTAAGATGGTAAAACTTAGTCAAACAGCATTTGAAGAACTGGTTATTTATAGATAATTAGACAATTTCTTTTTTTTTTTTTTAATGCAGGGTCTTTCTGTGCTGCCCAGGCTGAAGTGCCATGGTGTGATGACAGCTCACTGCAGCCTCAATCTCCCAGGCTCAAGCTATATTCCCATCTCAGCCTCCCAAGTAGCTGGGACCACAGGCATGCACCAGCACCCCCAGCTAATTTTTCTTACTTTCAGTAGAGATGGAGTCTCGCTACGTTGCCCAGGCTGATCTTGAACTCCTGAGCTCAAGCGATCCTCCTGCCTCAGCCTCCCAAAGTGCTGGATTACATGTGTGAGCCACCATGCCCGGCAAGAATTTTTTTTTAAGTGTCAGAATAAAATTACTAAATTAGACACCGAACTGATTAATGTTTTACAGTGCAATAAAATCATGAGTTTTTGTTTTTGTTTTTTACTGAATGGAAAGCATTTGCATCTTCACAAAATAAAAGTCTGCAGGTCACCATGTGATTTCACAATCCCACATGGCTCTAATCTATAATAAATAGCAAACAATGATTCGTTCTCCTGGAAAATTAAACGGTCCTTGCGTGGACTTGTGAAGCAGTGCACCAGACTGACATTGAAAGTGCATACAGTCCTCCTCTTGGCCTTTTTTTATGAGTTTTTGGATAACTTTCCTTAACACTTTCTTCTAGGTGCGGACGAGGGGCTCAATAAAAAGGCGCCCTCCCTCCAGGCGATTCCGAAGGTCACAGTCAGACTGTGGAGAACTTGGAGATTTCAGGGCGGTGGAGTCATCTCAGCAGAACGGTGCTAAGGAAGAGGATGGGGATGAAGTGTTGCCATCCAAGAGCAAGGCCCCAGGATCCCCTTTGTCCAGTGAGGGAGCAGCGGGAGAGGGAGTGAGAACCCTGGGACCTGCTGAAAAGCCTCCTCTGAGGAGGTCACCCAGCAGGACAGAGAAGCAGGAGGAGGACAGGGCCACAGAGGAAGCCAAGAACGGTGAAAAGGCCAGGCGGAGTTCAGAGGAGGTGGACGGCCAGCACCCGGCCCAAGAGGAG
>hsa_circ_0000160	chr1	172520651	172526934	+
GCTTCCCAGCTGGCGTGTATGTTGTAAAGAGAGTTCTTCAGCTTCAGCGTCATCATATTACTCTCAAGATGACAACTGCGCACTAGAAAATGAAGATGTACAATTCCAGAAAAAGGTGCCTTAAATAAAGTTAACATTATAATTTGTGTGTCAGCTTTCTGAGAGTGTCTGAAAACATTCAGAATAAAAGTAATTTCAAAAATGCCATGCCATAATTTTTGGTGGAGATTCGTATTTTTCTTTGCTATTACTCAGGTAATTCTTAAATTATGACGGCTCAGAGATATTTATATGTTTATTCTTGTTGCTTGTATTTGGAATTTTGTAACATCCTTAGTCCTGTAGTATAGGGTAGTGCATGTTCAGAGAGCTGAAAATGAGTGATTTGTTTTTAATGATCTATAATAGAGTTTTTAAAGAAACCCCAATTTTGCAAATGAGAACTATTAGAAGTGAGTATTCCAGGGAGAATCTACAGTCAGTGGCTTTGTAGTTTGTTTTATGTAATTAGGTGCAGTAAATATAAAGACTCCAAAAAACCTCATGGTCTTAAAACATGTATTATTTTACCATTCTAAATGATAAATGGAGAGTATTGACTTGATTTGGCTTTTGCCTTTAACTTCAGTGTATTTATTTAAAATTACTGAAGTAATTTATATTGGTATAAAATATTTATTATTTATGTCTCATTCCTTTCCCCAAAGGAACAACAGTCTACTATTTCTTGTGAAAACGTTTGGACCTTGTTCTGTGGGTATAGATAACACCTTTATATTTGCCCACAAATTAATATTTTTATTTCCATGAAAATATCATATAAATATATTACAAATTGCCATCCCCCTTCCCCTCCAGTGATAGCTCATATATCATCTTTTCATGTTGATATATTCTGAATGGCTGCATTTTAATCTTGTTATATAGACATTATTTATCAGTTGTTCTTTATTGACAAACTTTTGCATTTTGTTCCCTGCCATGTGTGCACACATGTGGGTGTGTGTATCAACACATACTTACAATTACATACTTGAGGGTTTTTTGGGCATATTTAGAGTGGATTATTTAAATTTAAGTTATGTTGGATATATTTCTGGGATGGAGCATTTAAAATTTTGAAGACTTGCCGCATATCTCAAAAAAAACTATAATTTTATATTTTCACCCACACAGTATATAAGATTTTGATTTAATCCCCCTTTTGATGAAGCATTTTGCAAACAAATGTCATAAAAGTGAATTTAAGCAAAGCATTAAGGGGGAAAGCATGTTCTTTCAGTAAACATTTAGATACCTAGTATGAGCTAGATAGGCTCAGGTAAACAAAGATTGAATATGAACTTTTATGAAAATTACACTCTAGAAGGCATAAAGGTATTAGAAATTCTAACTTGAATGTATGTCAAAAAAGAGATGAAAGAAAGAGCTTTATGTATCTTCATTTGTCAGGTATTCATTGGAGTTTTACTAGGTGCTTACAACGGTGCTGGATGGTAAGACTAAAATGCTTATTAAGAAATCAAATGAAGTTCTTGAACTGGTGTATTGCACATTTTAAATGTTGTAGCAATGAGGGGATTCAAGGAAATAGACAATAATCTTGTATACAAATGAAATTAATTAGAGTCAAATAAACAAGGCAGTTTTTTGGTTTTAAAGTATGGAAAAAAACCATCTTCGTATTGCTTTATAACTGTTTTGTAAAACAGTTTTATCAGGTGATTTTTGTTGTTGTTGTTATATAGGATGAAAGAGAGGGACCTATCAATGCCGAATCATTGGGAAAATCAGGTTCAAATTTACCTATTTCTCCAAAAGAACATAAATTAAAAGATGATTCTATTGTGGATGTACAAGTAAGCTATGTCGCTTTGATTTTCAATAATATGTCATTTCAAACTACTTTACAAGATTGAAAACCTTTGGTCACCATATTGTGTGTGTATTGTTAGTTTTTTCACTTTGAGGTACTCTGTAACTGGACTTAAGATTACTTACCTGCTAATAGTACTACTTTTGAGAACATGTAAAATTACAGATAATAATAAATGTGACTAGTCTCTTGGTAGTAAAAGTTTGAGTATAAATCCTCATTTCTTCCTCGGTTCTATTTTGGTTCATTATGATGTATCTTGTCTCTTCAGATTTTCAGTTGTTAAGAAATTTTTTTCTAACCTGAATCACTTGGAACAAAAGGGAGTATTTTTATGTAGAACACAGAGTATTTTGATAACCAAGATTTCCACTTATTGTGGGTATGAATAGATAATAGATCAAAATATGTTTTTTCCCTTTTTCTCTCATATTACATTCTGAATATTGTTTATTTTGTGCACCAGACTTTATGAAAAATACTAAAAACTAGAATATATACACCATAAACTGATCAGAATGCTGAGGTATCTGGAAACCATGTAATATCAGTAATGGCTGAAGGTACTGGGGATATTTTATCTGTAGGCAGAAGGACTAAGGAAAAACTAAAATCTCGAATATTAAAAAAAGAACACACATTTCAACTCAGAATGAGGGAGAATTCTTTCTTTTTAAAAAAATACAGCCTTGGCTAATTTTTTTTTCATTTTTTATTTTTTAACCTTGTACTTTTTGCAAGAGCCAGGGCTATTTTATAACTTACTGAGTTATCTAAAGCAATAGAATTAGTTTCATTTTATTGGATTCTGGAAGACATTTGTCAAGGGTTTATGCATAGGAGTAAGAGAAAAATGATACTTGTAGCCCTTACAATTGTATGACTATCCTGAACACTCCTACCGTTATTCATAAAACTTTTATTATGATGTAGTTGTGCTCAAATACTTCCGAGTGCTTACCATGTCTTGTATACCTATGTTGTTCATTACAGTAGCCACTAGCCACATGTGGCCATTAAGCACTTGAAATGCGGCTAGTCCAAATTGAAATTTACTGTAAGTGTAAAATACACATTGGATTTTGAAGACTTAATTAAAAAATAGCATGTAGGCCGGGCACAGTGGATCACCTGAGGTCAGGAGTTCGAGACCAGCCTGGCCAACATGGTGAAACCCTGTCTCTACCAAAAATACAAAAATTAGCCAGGTGTGGTGGTGCACGCCTATAGTCTCAGCTACTCAGGAGGCTGAGGCAGGAGAATTGCTTGAACCCAGGAGGCGGAGGTTGCAGTGAGCCGAGATCATGCCACTGCACTCCAGCCTGGGGCAACAGAGTGAGACTCTGTCTCAAAAAAAAAAAAAAAAGCATGTAAAGTATCTCATTAATTTTTAAATTTTGAATACATGTTCATATGGTAATATAGTATTTGATAATAAGGCAGTAGTCATTTTCTCAAGGCCTCCATCATAAAAATGCAGATGACTATTTATATTTTTTTGTGAATTTCTCGGTGTAAATAATTCCCCAAATGATCATACTTTATATTCTCCGGACTGCGTGCCTCGATGTTTGTTTGTGCTCTTGTACTGGCCCTCCTTTTCTTTAATGCCTAGCTCTTCTAATTCATCATAGTCCTTAGTTTCTTTTTCCTTGAGCTGAACATGAGTACCTCTCACTTGATATTCATTTATTGAGCATTTAAACACCTACTGTGCGCTAGATACTGTGCTAGACACTGGGAATATGAGGATCAAGAGAACATAGTTCTTACTGAGGACATTTATGGTATAGTTGAAGAAGAGAGGGAGACATGAATAATGGCAATTGAGTTGTTATAGATGCAGTGATAAAAGTGTACAGAGAACACTGGAGGCATAGGGGAAAGGGAGTAGTTAATTCTGTTTAGGGTTGATCTTGGAGGAGGAGGTGCTGATAGAGGTTTTCAAATATGAACAGGTGTTAGGTAGATTTCACATTGTGTTTTGGAGGACTGAAAGGCCCAGGTCATTCAAGACTGAAGGAGCAGTAAGAATCATTTATTGCTTCATGGTGTTACTTGAACATATCTTATATCGTTGCTTATTGATACACATTATTTCCTAAACTGCTCAGGGTCAAGAACTATGTATTGTACTGTTTTGTACATGTCCATAGGGTTTCTTTGTTGCTACTATCATTCATCAATTAGAGAAGAGGGAAATCTCTGTAGGTCCTGATGCAAAGTAGGAAATAGGTAGGGAGAAAGTGCTTTCCTAGTTTATGAAATGCCATGAAAAATGCTTAGGGCCTGTATTTTCATATGAAATGCATTCCTTAGGGCGGTAATATTGGAAGAAAGGATTTTTATAAAAGTACTTTTTTTAGTGAACATTGTTTATATTGTCATTTTTCAGAAATGCTTTCCATAAATGCCCGTTCTGCTAAAGAGATGTTATATTAATCTCAACATTTAATTTAGCTGACTTGTTTTTTTAAACAGAATACAGAGTCAAAAAAGTTAAGTCCACCGGTGGTGGAGACACTCCCTACAGTTGATTTGCATGAAGAGTCTTCCAATGCAGTTGTGGACAGTGAAACTGTTGAAAATATTTCCAGCTCATCTACCTCAGAAATCACTCCAATCTCAAAGCTTGAGTAAGTTGTTACAAAAAACAAACACAAAAAAGAATCTCCTTAGTTAGTGATAGAAAAATTTCCTTAAAAGATAAAGCAGCTTGATACTCAAGTTTGAAGTTTAGGCTATATAGCAGACCTAAATTACAGTGCTTGTGTTTTGTGTGCGTATGTGTGCATGCGTTTGTGTGTTTTGAATGTAATGATTTTATAACAAGTTTATTTAGCTAACTAACTCAATGAAGCTGATAGATCCCAGATATGAAATCTCTATATAGTCTGAGCAAAGTAAGGTTCTACTTAGGAAACAGTGCTTATTTGAATTGAATTCCCTATAATTATCAACTCAAATGTCAGGTTATTCATTTCCATTAAGTATCACTGTCATTTCATTCATTTTTATGTCTTCGTGTGAATCGCTAACTTTTTCAAACTCGATAATAAATATTCAGAGTGTTTAGGTTTAAGTGATCCTTAATTTAGAAAATTTGTTATGTACTTCTCCTAGCTTCTTCCTGCAGCAGTCCAAAGAACAAAACAAAATGTCCTTCTCTTAATACTACATTAAGCATTTCCTTTATCAAATGAGTTGACATAAATAAAGTGCAAGAAGAATAACTGGTACATAACTCAAGAATGTAAGGGCCTGGGTTGAAGGAGTTGCACAAGATATTATGGTTACCATTTAGAAGCTTGTCTCAGTATGGGCCAGGGAACAGAAGACATGTTGAGAAATAATGATAGTATTTAAACTTTTAAATTTAAATGATTCAGAAGGAATTTAAGGCTAGATACTATATATCTGAAGAGTGAATGCTATACTCCCATTATATTAAAAATGACTGGTTAATGAAATGGAGGTGAGGCAGGGAAAAATAGGAAGGTTTATATTTTAAAAACGAAATTCTAAGAACACCTTAAAATTTTAGTGAAATGTCTTGAGATAATGACTTTTGAAGGATGCCATAAGTAACAACTTTAATGCTGGTAGAATTAGTATAGTAATGATGGAAATTAAACTTTAGAGAAGATACATTGAGAATAAGTAATTTTTAAAAATCTTATTTTTGAAAGACCAAATATTAACCTCATATTTGGTAAGTAGTTATTTAGAAGCTGAGGACAATAACAGATCAAGTCAGCAATTGACTTTACATGATTTAAAATTTTCTTTCTTTGGTTTACATTATGTTTTGGAAATCACTAATAGTGTTTTTAATGTATATTACCTCAAGTTTATTTAATTACCAGATTATGTTTCTTGTTTCTTTTTTTAGTGAAATAGAAAAATCTGGTACTATTCCGATAGCCAAACCAAGTGAAACTGAGCAGTCTGAAACTGATTGTGATGTTGGTGAGGCCCTTGATGCTAGTGCTCCAATTGAACAACCTTCCTTTGTCAGTCCACCTGACAGGTGGGTAGGAGCAGTTGTTTGTCCTTCTTATGATTCTGTAATAACAGCAGTGTCCTGTTTGAATGGACTTTGGTGTATGTTAAATTCCACTTTGATTGAGAGAAAGCTGATCTCTTTGTGTTTCTTCCTTGGTTTACTTTGTGCATGAGTTCAAAGAATTTAGATTGTATAGAATTTGTTATCCAGTAAAATCTGTTTATTTAATATATCTTTTGGTTTTAAACAGCCTTGTTGGCCAGCATATAGAAAATGTATCATCTTCACATGGTAAAGGAAAGATAACAAAATCAGAATTTGAATCAAAAGTTTCAGCAAGTGAACAGGGCGGTGGTGATCCAAAATCTGCATTGAATGCTTCAGATAATTTAAAAAATGAG
>hsa_circ_0000246	chr10	74468040	74475660	+
GGAGTGGAGGAAGAGGTGAAGATGTGGAAAGCCCAGAGAGTTGGAGAGTTGAGAGAAGGAAGAAAGCAGTTAAGGTCAGAGTATTGAAGTAAGATGGGACTGTACTAGTAATTTATTAATTCTGAGTTGTACCTTGCCAGCCTGAAGCAGAAAATGTTTTATTTTGTAGTAACACTATAGGAATCCTAGGTGTGAAAACCTTAAGTGATTAGTTGCCTGCAGGAGTCAATAGGCATAGTGGCCCTTAAATTCTTCCAGCTCTGTGAACTGAGCCTAGTATAGTGTCAGTAACATAGACATTCAGTCCATGTTGGGTGAATGAGAGTCAAATAGTCCTGGCAACTATTGTCTAAATCCTTCTCCCCTGTGGGTAACACAGCTGTAGATCATCTTGTTCTCTGTGCCCAGATACTACAGTGATGGGAATTATGGGAATGTCAAGAAGGAATGACTTCTCTTTGATTCATGAAGCAGCTAATACTCTTAAAACAGTTTCGATTGTGCTGAAACAAGCAGGACTAAATAAAATGCTCAGTAAAAATAGTAATGAAAAAGATTGTAAAGCTATTATGTTAAAAGTAATTTGAGGCCAGGCTCAGTGGCTCACGTTTGTAATCCCAGCACTTTGGGAGGCTGAGGCAGGAGGATCACTTGAGCCTAGGCTGCAGTAAGCTTTGATTGTACCACTGTACTCCAGCCTGGGTGACAGAGTGAAATACCCTATCTCTAAAAAAAAAAAATTTAAGAAATTGATACAGTGGCATCTACCTGGCATGATTGGTGGGGGTATGGGCCATGCTGGACACTGCAGAAGAGAGAAAGGAACTATTTCAAAGAGGTGCTGCCAACTGTAGATTCTTTCTGTATATATATATTTCCAAAGAAGGCAGATTTTTGGAAGTGTTTATTTTGGAACTAGTCTTGTGTATTTCCATTCTGTCCCCACTGTATCCTGTATTTTGCACTGCCAGAATTCTGATAGCTGCCGTGAAGCAGGGCTGTGGCAAGTGGCCAAGTGTGATAAAAACCTATTTTTCATTTTAAAACAATACAGATGTCAGAATACTTTAAAGAAGTATTTAAAGATAGATTGAGTAGAATGGAACAAATAGTAAAAATCTAATGAGAAGATTGAAGGTTTTTCATTTGCTTTTGATGGAATTACATTTTTTGGAAACAGAAGAATACCAGGTTATGTCTTTCTTGATCTGTTAGTTTCTCTCTCTTTCTCCCTTTTTCCTGATCTGTGAATGCTGGTGCTAGACACTGCTGAATAGACAGGAAAAATGGATTTTCTGGTGTTTTTTTTTCTTTTTTGAGGGGACCCCTAGGGTATACTTTGTGTGAGTATCTGACTAGATATAGATATAGATGTCAATAGTTTGGTTTTGTTTATTTATTTTCTTGTTTTAACCCCAAAGAAAATGAAATCTTGTTTTCTTTTTATTTTCAGCTGTGACTTAAACGTTAAAATGCTGCCTAAGCACAGTTGAGATAGTAAAACAGGATTTTAGTGTAACATATTACAGAATTTTGGAATATTCATTTACTTAATGGACAGCTGAACTCCAGTCAGTGCTTTCTTTAAGTTTAATGTCTCATCCTGCATTGGTGTTCGATTCAGAATGAATTCAAGTTCTTAGTGTGGCCAACTGCCACAAAGTTGGGTGAACTTTAAATACATAATGGCTTTCTGTTTTGTTTTGTTTTTGAGATGAAGTCTCGATCTGTCGCCCAGGCTGGAGTGCAGTGGTGCGATCTCAGGTCACTGCAACCTCTGCCTCCCTGGTTCAAGCAATTCTCCTGCCTCAGCCTCCTGAGTAGCTGGGACTACAGGCACATGCCACCATGCCCGGCTAATTTTTTGTACTTTTTAGTAGAGATGGGGTTTCACCATGTTGGCCAGGATGGTCTTGATCTCCTGACCTCGTGATCTGCCCCCCTCAGCCTCCCAAAGTGCTGAGATTACAGGTGTGAGCTATAGCGCCTGGTTAATGGCTTTCTTTTTAATGATTCTAGAGCTTTTAACATGAGAAAGTAGAAAATGAAAGGAAACTATAATAGATTTCTTGCCTAAAATGGGTGTTCTTTGTAAGATGAAAAGTAGAGACAATCTGAGACCCTGAGTTATGGATCCGAAGGTCACATCACAGCCAGCATTAGACAGTCATAGCACTAGTGGAAGAAAAGGCAGAAGGTAAACTACTGATGGGAATGCTGTCAAAGGAGCTCACTTGGAAAGGCCATTCCATCACCTAAGGTTTTTTTTTTTTTTTTTTTTTTTTTTTGGTGGAGGTGGAGTGGTCCTTTATAAGGAAATTACATTATGTTCAATCAGACATACAAGGACAAAAATCTTTTATTTTTAAATTGTGAAGTATGTCATGTCTATAAAAAGTAGAATAATATAATATACAACCTTTAGCTTGAGAAATTGAACATTATGATTATAATTGCTGCCCCCAAGTACCATTCCTTAAACCTCTCTCCCAAAAGTAACATTCTCTTAAATTTGATGTTTACCATCCCATGAGTGTGTTTATCCTTTATCTACACCTATCTTATATAGTTTTGTAAGAATGTTTTAAAACCTTATTTAAAAGGTATTAAACTGGCCGGGCGCAGTGGCTCATGCCTGTAATCCCAGCGCTTTGGGAGGCCAAGGCAGGTAGATCACCTGAGATCAGGAGTTCAAGACCAGCCTGGCCAACATCATGAAACCCCTGTCTCTACTAAAAATACAAAAATTAGCTGGGCATGGTGGTGGGCGCCTGTAATCCCAGCTACTTGGGAGGCTGAGGCAGGATAATTGCTTGAACCTGGGAGGCAGAGGTTGCAGTGAGCCGAGATCATGCCATTGCACTCTACCTGGCAACAAGAGCGAAACTCTGTCTCAAAAAAAAAAAAAGTATTACACTGTATGTATCCTTCTGCAAATCTTTTTTTTTTTTTTTTTGGAATGGAGTCTCCCTTTGTCAACCAGGCTGGAGTGCAGTGGTGCGATCTCGGCTCGCTGCGATCTCCACTTCCTGGGTTCAAGTGATTCTCCTGCCTCAGCCTCCTGAGTAGCTGGGACCATAGGCGTGTGCCACCACACCCAACTAATTTTTGTATTTTCAGTAGACATGAGGTTTTGCCATGTTGGCCAGGCTAGTCTTGAACTCCTGACCTCAAGTGATCTGCCTGCCTCGGCCTTCCAAAGTGCTGTGATTACAGGCATGAGCCACTACGCCTGGCCTTTTTTTTTTTTTCCCTCTTAATACTTAAAAAAAAAAAAATTAGGCCAGCACAGTGGCTCATACTTATAATACCAGCACTTTGGGAGGCTGAGGTGGGAGGATTGCTTGAGGCCAGTAGTTTGAGGTTACACTGAGCTATAATTGGGCCATTGCACTCCAGCCTGGGGATAGAGCAAGACTGTGTTTCTTTTTTTTTTTTTTTTTTTTTGAGACAGAGTCTCACTCTGTCCCCCAGGCTGGAGTGCAGTGGCACAATCTCCATTCACTGTAAGCTCCATCTCCCGGGTTCACGTCATTCTCCTGCCTCTGCCTCCCGAGTAGCTGGGACTACAGGCGCCCACCACCACTCCCAGCTAATTTTCTGTATTTTTTAGTAGAGACAGGGTTTCACCGTGTTAGCCAGGATGGTCTCGATCTCCTGACCTCGTGATCCGCCTGCCTTGGCCCCCCAAAGTGTTGGGATTACAGGCATGAGCCACCGCACCCTGCCCAAGACTGTGTTTCTTAAAAAAAAAAACCCAAAAAACAAAAAAAAACTTATTTAGTTGATACATGTGGTTCTGGTTCATTCATTTTTAACTACTTTGGCGTTTCTGTCTCTATTTCATATATTTAAACCTCTGTTAACTGACAGACTTTTTGCTGAATATTCTGGGGGACAGGAAAAAGGAATTTATTATGTCATTTTTAAAGTTAGACTAGGAATGCTGTTTTGACTTTCAAAACCAGTTTTCCTTTTTTGGTGTGGAATGTCCTCGTTTATCATATTCCTGGGAAAATCCTTTGTACTTCCTGAGAGAAGGCAGAGAAGAAGAATGTTTTATTACATAGATGAACATGTCTTGTACAAGATACAGAGCAGCATCTGCCACAAAACAGTGAGCTCGTGGGGGATTGAGCTGCTGCAACAAAAGCCTGGGTTACTAAAATTCTCAGATATTTCAAGTGCAGACAAGCTGTGGGTGGAAATTTGTTGGCATTAATTCATTGTTTCTTTTCTGTGTGTTTGGAATTATCTGCAATTTGGGTACTATCTGCTTTATTTTGTAAAAGGAGATGCGCCTTTTATGGTAAAAAGGCTGTTCTTGAATTGTGTCGTGGTTTTATGGGGCAAGCAAAAGAAAAGTAAGGTCTAGAAATGAGGGGACATACTTTTTGAGACAGGTAGTTGGTGTGAAATAAATATTTGTTTTAATAATAATTCTGTACATATTAGTCAATGTATATTCTTACTTTGAAGTCATTGTTTTAAAAAGACAATCTCTGATAAAATTTTATCTTCTCAATTTCATGCTGTTGTCTTTCATTTCCAACACTCTTGATAATGGTTTGAACATTTTTGCAGAGTACACAGGGCAGAGCTTCATTCAGGTTGTCCCTCCAAATGATTTGCTGTAGTGCATTAACCAGAAATGCTGAGGCAGCAAGGGAAACACTAATAAATTGGATGGTTTCCAGGGACTGTCGCTACGGCAAGCAAACACAAGCCAAAATTAAAATGTTAGTTAGGCACCCAAGATATAAGTCTGGCCAGATATGCTATTAACAGTGAATCTTCCATTCTCATTAAATTATTTGAGATCTGTACAATTTGAAGATTGTTACAAATGGTGACCAATTTTAAGCATATTTTAATTAGGGGTGGTATAATAGTCTTTTGGCTAAAACTTAATTAGAATGAAAAAATACTTTTGCCTTTTTTATTTGATAGATTCCAGTGCCTCAGGAATGAACCTCCAGTAATGGGAGAGTTTTTTTTGTTTTGTTTTGTTTTTGAGACGAAGTCTCACTCTTGTTCTCTAGGCTGGAATGCAGTGGCGCAATCTCGGCTCACTGCAACCTCCACCTCCCAGGTTCAAGTGATTCTCCTGCCTCAGCCTCCCGAGTAGCTGGGATTACAGGTGCCTGCCACCAGGCCCGGCTAGTTTTAGTATTTTTAGTAGAGATGGGACTTCACCATGTTGGCCAGGCTGGTCTTGAACTCCTGACCTCAGGTGATCTGCCCGCCTCGCTAGTGCTGGTTTTCTTGCTAACTACACAAATTATACTTCTGTAGTAATTTTCACAAATTATTTTACCGTGAAAAGTATAGGTATGGGGAGAGGAGATAGTGGTATGTGAAAGGGCCTTTTGTATTTTTCTTGTTTTGGAATGATTTCCAATCATTTTCAAACAGAACCTCTAAACCAAAGAGTTTGTGTGGCTTGGCAAATGAACCAGAATTTTTTTTAATTTAGTACTTCAAGGTTTCTAAATTTTGTAAACTTGTTTCTGAAACTAGTGAAAGCCTGAAACTAGTGGATGGCCTAAGACTTTTTTAATTTAAAAAATGTTTCTTATTTCTTCATTGTTTGTTAGGGTTCTATCAGTTTTTTATATTCCGGACACACAGAGATGGGGTGAATTTGTTTTCCTCTTTCATCATTTGTGTGTGTGTGTGTGTGTGTGTGTGTGTGTGTGTGTGTGTTGGAGTCTCGCTTTGTCGTCCAGCCTGGAGTGCAATGGCGCGATCTTGGCTCACTGCAACCTCCGCATCCCTGGTTCAAGCAGTTCTCCTACCTCAGCCTCCCGAGTAGCTGGGATTACAGGTGTGCTCTACCACACCTGGCTAATTTTTGTATTTTTAGTAGCGATGGGGTTTCACCATGTTGGCCAGGCTGGTCTCGAACTCCTGACCTCATGATTTGCCCACCGCGGCCTCCCAAAGTGCTGGGATTACAGGCATGAGCTACCACGCCTGGCCAATTTTTTTCTTGTTTAATCTAAAAATATTTCTAAAAAAATTTGTTTATGAGCTGTTACTTCAGTTCCCCCCGCCCTGGTCTTTTTTTTTTTTTTTTTTTTTTTAAAGAGATGGGGTCTTGCTTGTTGCCCAGGCCCAGGCTGGCCTTGAATTCCTGGGCTCAAGCAATCCTCCTCCCTTGGCATTTTGAATAGTTGGGACTATAGGCCCACACCACCACACCCAGCTAACTCCCAATTTTTATATCTGTTGAGCTTATCATGTGATTGTCAAATATCTATTATTACTATTTTTTTTGAGACAGAGTTTCCCTCCTGTTGCCCAGGCTAGAGTGCAATGGCATGATCTCAGCTCACCGCAAACTCTGCCTCCCGGGTTAAAGCAATTCTCCTGCCTCAGCCTCCCAAGAAGCTGGGATTACAGGCATGCAACACCACGCTGGGCAAATTTTGTATTTTTAGTAGAGACGGGGTGTCTCCATGTTGGTCAGGCTGGTCTTGAATTCCCAACTTCAGGTGATCTGCCCCCCCCTTGGCCTCCCAAAGTGCTGGGATTACAGGCGTGAGCCACTGCGCCCTGCCCAAATATTTAATACTTTGTTTCTGGAAAAAGTATTTTAGAGTTTCTTACGGTCAATCTGGATTTATTCTAGGTTACAACTAATTTTTTTTAAAAGTGCTCTCTTGTCCTAAGGGTCACTGTGATAACTAGTGGCTAAGAATGACTTAAACAAGGTCTTTTCAGACTTTCTTTCTTCTTTGGCATTATATGCTGAGGTACCCACATTAGCAGGCTCAAGAGGGCCTTTACCTTTGACATTTACTTTACTTTTTTCTATTCTTTTAGGTCTTTCACTACCATTCCTACAGTGATTGGCAAGATACCGTTTCTACCTCACTCTCCATGTACCATGCCAGTGACATCTTAGCTGCTAGAGTGTGGAGCTGGCCTGTGGGAGTCAAGTAAGTGCCTTTTTTACTATTTGGCATGGTTTTTGCTTACTTTGCAAAGCCATGTAGAGGAGCTTCTTAAGATTAGTTTTTAAAAAGGCACTTGCTTGATCCTTGTGGGCTGGCTCTTTGCTCCAGCCTGCTATTGAACACTTGGTAGCTAACATGGGGCTGAGTTTAGTGAGGTGACTGTTGCACAATAGAATATTTTTACTATGGTACACCCTAAGGGATAATATATCTGATCTTAGCCTGATTAGACCATATTGGTAAACAACCCCAATAAATCAGAACTATGCTACCTCACACAGTTACTCTGGTCTCCTGGAAATTTAATAGGGTGTGGATGACCAAGGGTCTGTCTGCTGGTGTAAACCAACTGGATTGCATGGAAACAGGGCAGCTCTCCTAGGAAAGCCAATTACCTTGGCATTTATCTTAATTAATTTGGCTTAATATATGGAAGAAGTAATGGTTGAGGTTAATCAGGTATGGGTTTCTATGTTTATCATTAAAGTTGCTAAAACCTGGTATCTTACTTTTGCAGGTCATCTTGTAAATTTTGCCTATATAAATTAACACATCCCCTGTATGTCATAACAACCATGTAAGGGAGAGTGTTTTCCTGCTCTGTCTTAGGTATTGGTGATGTGACCTGTTCACGCAGGGGAAACTTGAACATTCGCAG
>hsa_circ_0000248	chr10	75998951	76002791	+
GCTTGGTAGTTCTGAGAATTTTAGATTCAGTTATAATCGAATGTAACTATCAACACATGTTATGGAGTAGTATAAATTGTTACTTGATGTTTGGAGTTGTTTTACTCAGTCACTCAGCAAAGGTAAGATTAGATCTCCGTTAGATGAAAAGTATTATCTCTTATGCAAAGAGACATTGGTTAGCTCTGGATGAAGACAATGGCTATGGGGTCAGTCAACCTTGTAGAAAGAATAGGCTAGGCACAGTGGCTCATGCCTGTAATCCCACCACTTTGGGGTGGTCGAAGCCAGTGGATCACTTGAGCCCAGCAGTTCGAGACCAAACTCGGCAACATAGTGAGAGCCCCCTCTCTACAAAAAATTTGAAAATTAGCCAGGGCATGGTGGTGTGTACCTCTGGTACTAGCTATCAGGAGGCTGAGGTGGGAGGATCTCTTGACCTGGGGAGGTTGAGTCTGCATGCAGTGAGCCATGATTGCGCCACTGGACTCCAGCCTGGGTGAGAAAGTGAGACCTTGTCTCAAAAAAAAAAAAAAAAAAAAAAAAAAGACACAATAAAAGTAAAATTGTATAATCTCTGGAAAAAACAAAATAGGCTGTCATGTTCTAATACTCAATATGTAAGGATGTTTAGTATATTAGTGGGTATAATTATTAATAAAATATTCTATTTAGTTATCTTTGAACCAGTTTGTAATAACCAAACCACAAAAATTCAATTTGCTTTGTATGTAAAAATCTTTTAAAATAGAAAGTCCTGCCTTAACTTTCATAAATCTGAATGTGAGCATATATTTATGCTTTTCATTTCTTTGCACAGCTTTTTTTTTTTTTCCTCTAAGACAGAGTCTCACTCTGTCACTCAGGCTGGAGTATAGTGGCACGATCTGAGCTCACTGCAACCTCTACCTCCCAGGTTCAAGTGATTCTTGTCCATCAGCCTCCCAAGTAGCTGGGATTACAGGTGTGCAACACCATACCTGGTTAATTTTTGTATTTTTAGCAGAGACAGGGTTTCGCCATGTTGTCCAGGCTGGTGCACAGCATTTTGTTGTTGATGTGTGAGACTTGTAATATAACAGTAATAATGCTGTCATTTCTTAAAGATGATATATAATCCTATCAAAATATTCCTGGGAAGTAGGTATTTGTCAGCCTGTCAGTGTTTTCCTTTTATTTTGTGTGTGTGTGTGTGTGTGTGTGTGTGTCTGTGTGTGTGTGTGTTTTAGTACATTCTCCCAGATGCTGAAATTTTCCCTTTAAACTGTTACTATGATGTATGTCTTATTTCTTTCTCTTTTTTGGTCCTAATTATGCTCTCAGGAGTTAAGACAGTATAAAATTATGTTTTTTAAAGGAAACTTCATCAAATACTTGGAAATTAGCAAATATTTTTTAGAGGTAGAAACTGTCATTTATATTCCTAAGACTTGTAGGCCATTGTATTTGTTGACTGACTGATTTGACTGAGAACCTAGTGTGTGATAACGTGTCACTGTTTCTGTCAACTTATATAATTGAGGGTCTTTTTAATTGTTCTTACCTTAGACCACTATATACTTGTGGTCTTATAAAGTATATTTGAAAATTATATGCATTTTCATGTTTTGTCTGGGCCTGGGAAAAATATTTATTTTAAAACTGTAACATCTTAACCTTTAAAACCCATTGTCAGTTATTTGGAAAAATTAGTATTATATGATATGAAGCACTTCTTTTTATTGCTGATTTCAGGTTTCACTATCTGGGAAACTCCGGTGTGGAGACATAGGTCTGTTAACTGTCTTCTTTGTTTTATCTGGAATGTTTTATTGATACTATAAAACAAAACTTATCAGTAAGACTGATTTGGAATTCATATTGTTTGACAGCATTATCACTGTCAATAATTATCCATTGTCAGTATTTGTAAAGCAGAATAAAAGAAGCCATTATTTAAGTTTAATTCCTGAGATGATTCAGCATACGGTGTAATATCAATCTGTGGGAATTTTATTTTAAACTTTTTCTTAGTAAAGTTTACTTTTTAGAGCTGTTTTAGGTTCATTCACAGCAAAATTGAGCAAAGATACAGAGATTTCCCATAATCCTCCTGCCCTCACACATGAATAGCCTCCCCCATTTTCAGCATCCCCCACCAGAGTGGTACATTTGATACAATTGATGAACCAATATTGACACATCCAAATAAAACTATTTTTTGGGGAGGGGAGACGGAGTCTCTCTCTGTTGCCCAGGCTGGAGTGCAGTGGCGAGATCTCAGCTCACTGCAACCTCTATCTCCCGGGTTCAAGCAATTCTCTTGTCTCAGCCTCCTGAGTAGCTGGGACTACAGGCACACGCTACCATGACCGGCAAATTTTTGTATTTTTAGTAGAGACGGGGTTTCACCATATTGGTCAGGCTGGTTTCAAACTCCTGACCTCAAGTGATCCACCCGCCTCGGCCTCCCAAAGTGCTGGGATTACAGGCATGAGACACTGCGCCCAGCCGATAAAACTCTTAGAACAAGATTAATTGATTGATTGAGACAAGGCCTTGCTCTGTCTCCCAGGCTGGAGTGCAGTGATGCAATCATAGTTCACAGCAGCCTGCAGCTCCTGGCCTCAAGTGATCCTCCTGCCTGAGCCTCTTGAGTAGTTGGGACTATAGCTTGTGCTACTGCTCCCAGAAGTCTCTTATTTAATCTGTCTCTTCTAAAGTATAGATGTATAGTTCATACCTTTAGAAATTTCTGAGTTTTTATGGTGGTTCTGCAAATAAACCTGTTTGCTTCTTATTTCTGCCTTCCCTTCCTTCTGAGCCTTTGGTTTTTGATTTTCTCTTATATGCTGGTTCAGCTATCCTTGTTTCTGTTGCTTTAAAGCCTTCAACATATTATGAACATTTTCCACCAAACATATTGTTCTTATGAGTACATCGTAATTTTAGGGCAAGAAGCAGAGATGAACTTTGCTTTAACTCTTTTGTGTTGAAGTATGCTAATGGCAAGCATGTTTTTTAAATATAAAAGTTGTACAAGTTGAGATGTTTAATTCCTTTACTTTAAGAAAAAGCATCATAATTAGAAGGGAGAATTGCTGTTATCTGGAAGGTGTTCAGACAGTTTGGGGAGAAAAAAACAACCAAAACAGCTGCAGTGTAATTTCCATAAGGGAATGGGCTTATATCTTTGTTTATTTGTGTTTGTTTTCCATTGTACACTCAGTGCCTAGCACGGGGTAACACAGTATGTGATTAACCAACAGTTATTGGAAAAATATATTTTAGTGTGTTATTTTAGATAATTAAAAGTACATTTAGGAAATATGCAACCTTTTTGTTTGGCTTTATTAATCAGCTTTAAAATGCTGATGATAGAAGCAGGAGGCAGAGAAATTATAGGCAAATAGGGGTGGGTCCCTGGTGAAACCCCACCTCCAAGGTGAAAAGCTTGAAACCAGCAGCCCAAAGTGAGAACTTCTATTCCTGTTTGCCTGCACTGTCCTGATTGGTTCTTTCTGAATAATGTCTTTTTACCAATTGAATGTTGCCTTTTCCAAAGCTACCTATGGCCTGCCCCACCCGCATCCTGTGCCTGTAAAGCCCCGGACTCAGTAGGTAGAGAGGAGAGATTCTGCCAGACTTTCGGGAAAAGAGATGGCTTGACTTCGGGGAAGAGACTACTGCTGTACTTCAGGGAAGACCACCTACTCTTCCCGTCCCCTCTCCAGCTCCCCTCTCCACTGAGAGCCATTTCCACCGCTCAGTAAAATTCTCCACCTTCACCATCCTTCAAGTGTCTGCATCACTTCCTTCTTCTTGGATACTGGACAAGAACTCAGAACCCACGGAGTGCAG
>hsa_circ_0000252	chr10	96347985	96354611	+
ATTTTAACACCTTTCTTATTGAGAAGACTGAAGTCTGATGTTGCTCTTGAAGTTCCTCCTAAACGAGAAGTAGTCGTTTATGCTCCACTTTCAAAGAAGCAGGAGATCTTTTATACAGCCATTGTGAACCGTACAATTGCAAACATGTTTGGATCCAGTGAGGTATAGTGGTTTTGAAATGTACTGTAAATGAAACTTGACATATAAAATTTCTCTTTTTTCCCTTTTTTTTTGAGAGAAGGTGTCGCTCTGTCACCCAGGCTGTGGTGCAGTGGCACAATCACTGCTCACTGCAGCCTTTACCTGCCTGGCTAAATTTTTTGTATTTTTTTGTAGAGACTGGCATTTCGCCATGTTTCCCAGGTTGGTCTCAGACTCCTGGGCTTAAGCAGTCCACCCACCTTGGCCTCCCAAAGTGCTGGGATTCCAGGTTTTAGCAATTGTGCCTGGCCTAAATTCCAGTTTTAAGGTCCCCTTGTTCATTTTTAGGACTTGGGTGAATTTCTAACTGGGGTATAAGGCATAAGGCTTAGTGGCAAAAGTTGTTTCCTAGTATCTGGAGTCCTGCTAAAATGTTAAGTGATAATCTTTGTATTAATTGCTTTACAGTCATCTGGAATACTTACTAAAAATTTAGGCCAGGCACGGTGGCTCATGCCTGTTATCCCAGCACTTTGAGAGGCCGAGGCGGGTGGATCACCTGAGGTCGGGAATTTGAGACCAGTCTGACCAACATGGAGAAAACCCTGTCTCTACTAAAAACACAAAATTAGCTAGGCGTGGTGGCGCATGCCTGTAATCCTAGCTACTCAGGAAGGCTGAGGCAGGAGAATCACTTGAACCCGGGAGACGGAGGTTGTGGTGAGCCAAGATTGTGCCTTTGCACTCCAGCCTGGGCAGCAAGAGCGAAACTCCGTCTCAAAAAAAATAAATAAAAAAAAAATGTATATTTCCGTACAGATTAACTCTAATCATGCTTTCTGGAGATGAACTTGGAAATGCATTTTTAACAAGCACACAGGTAGGTATTTGAGAATCCCTGTACTAAGGACTTGGCAACTAGACTAATCTCCAGATATACAGATTGAGCATCCAAAATCTGAGTTGCTCCAAAATTTGAAACTTTGAGTGCTGATATGAAACTGAAAGGAAATGCTTATTGGAGCATTTGTATTTTCCCGTTAGGGATGTTCTACCTGTACAGTTTCCTTACAGAAGGTTATTGATAACCAAAAAGATTAATAATCAATTTGATGATGATTATTCATCACCCACCATATTATAGGAGATAGAGGTGGGATGTTATTATCATGTAACTGAAGGAGACCCTTAAGTTTTGTTTAACTTTCCAGGTTTTTTATTGTACACTATAAACCTACGTATTTTCTTTTCAAAATATTTATTGTGATGCATTTTTAAACAATAGGACCACCAGACTCTTCTCCCCCCGACTTTTTTTTTTTTTTTTTTTTTTTTGAGACAGAGTCTCGCTGTGTTGCCCAGGCTGGAGTGTAGTGGCATGATCTTGGCTTACTGCAAGCTCCGCCTCCCGGGTTCATGCCATTCTCCTGCCTCAGCCTCCCGAGTAGCTGGGACTACAGTCGCCCGCCACCACGCTTGGCTAATTTTTTCTATTTTTGAGTAGAGACGGGGTTTCACCATGGTAGCCAGGATGGTCTCGATCTTCTGACCTTGTGATCTGCCCGCCTCGGCCTCCGAAAGTGCTGGGTTTACAGGCGTGAGCCACCGTACCCGGCCTCTTCTCCCTTTTTAATAATTAATTATAATTAAAGGAAGGGTCTAGCCGTTTACAAATTTACATTATTTGTCTGTTAATGAGCAATTTCATAATGAGCAGTTTCATGCAGTGTTACACCAGTCTGAAGAAATATCCTCTGTACTGCAAATTTCCGGAGCCATATTTCAACTTTAAGGTATTAAATCCTTTTGTGTAAGTTCAAAGTAGTTTTATACACCCTTCATTTTTACCTATTGAGATATGAAGGCCCTTCCTCTTACTTTCAGATATTGTTGTCCATGTTAAAATTAAACTAATTTCCCACAACATTTGTATTTGTCTATAGATTGTCATTTTGTACATAAAATATGCCTTATTTTGTTTACATTTAGAACCTAAGGACATAGCTTTATAAACTGAATTTCTTTTAATTCGTTCCCTTTTAGAAAGAAACAATTGAGTTAAGTCCTACTGGTCGACCAAAACGACGAACTAGAAAATCAATAAATTACAGCAAAATAGATGATTTCCCTAATGAATTGGAAAAACTGATCAGTCAAATACAGCCAGAGGTGGACCGAGAAAGGTTTGAATTCAAAAGTGAATTTAAGTATTCTTTAAACTGTGACCATTTTTTGCATTTCCCATATATGCATTATTTGTTTTGGTAGAGCTGTTGTGGAAGTGAATATCCCTGTAGAATCTGAAGTTAATCTGAAGCTGCAGAATATAATGATGCTACTTCGTAAATGTTGTAATCATCCATATTTGATTGAATATCCTATAGACCCTGTTACACAAGAATTTAAGGTGAATACTGTTTAATTCTAATTTACTGTTTTGATTTCCATTACTTTTATATTGGTGGAAAGTGTTACTTTTTTTGATTATAATTATTAAAAATAAGTATGGTGCTATTTGTCATGAAGATTGTAATCCTTCAGTAAGCTGAGACAGTCTTCTTTCCGAAATTTCAGAGAACCTTATCAGGGTTAGAAAAATGGTCACTTTCTATGAGCAACTAGTTTTTTAAATTTTTTTATTTTTTATAGAGACAGGGTCTTGCTATGTTTCTCAGGCTGGTCTCAAACTTCCTGGTTTCTCAGGCAATCCTGCCTCAGCTTCCCAGAGTGCTAGGATTACAGGCAAGAGCCACCACGCTTGGCCTCTATGCAACTTATATTTTTATTTACATATTTTATGTGAACAACTAAGAATTCTAAATTTAGTAATTGATTTGTACTCTGCATGTTTACTTGTTATATTTTAGAGAGAGTGGTCATCTTTTCACTATTTCTTTTATCATTAATATTTGGCTTATCAAAATCAGCCTGGTTGCTCATTGCTTAAAGATCAACAGGTAGCCATAGAATAAAACCAGTTTTGATTTGGAGGTTTTCAAATTAAGTAAATGAAGTTGCTTTCTTGGGTAGTTGATAGAATGATAGCATAATATCAATAGAAATAAATTCTTAGTAACCCTCAATCACAGTTGTTTCAAGGTAGTTTACAATAGGCTTTTCCACTCCTGGCAATATTGACATTTTGGGCCAGATAATTCTTTCTTAGGAGGTAATGTTCTGTGCACTTAGGACATTTAGCAGCATCCCTGTCTTCTACCCATTAGATGCCACTAGTATTCACTTCCCTCAGTTATGACAACTAAAAAGTTTGCTGCCGCTGCCAAATATACCCTGGGGATAGGTGGAGGGCAAAATTGTCCCCATTTGAGAGGCACTGCTTTACATCTTTATTAGAGTAAGAAGGAAGACAAAACTTTCCCACTCAAATGAAAGTAGCTCTCTCATGAGGGAATTTCACCAGAAGGTGAAAAAGTCTTTGTCCACAATATTTAGATTACTTATCAGCTCCTGTATTTTCTCTTAATTTCTGGTAAGAATTCTAGCAGTAGTTTACATATACATTTAGTTGGAAATAACTCACTTATAAAGAATAAGCCTGAGTATGTACCCATTAAGTTTGACATAATTGTTTTCTTTCACAATGACTTTGAGAGAGGAGTGTTGAGGTTAGATCAAAGTTATATTTGTACTTTGTTTTTGTGAAATTGCTGGTTTTACATTCTAGAGTATGTCTTTGAGTAATAACTATCTTCTGATTTTACAAAGATTGAATAACAGGTCAGTTTTTAAGTTTTTTAAGTGACTTGGCTTTGAAAATTGAACTTTCCAAATGGCTTTTGTTTTAACAAAGCAAATAACAGTTTTCTCTCTATTTTTTCTTCCTTTGCCCCTCCTTAAGATCGATGAAGAATTGGTAACAAATTCTGGGAAGTTCTTGATTTTGGATCGAATGCTGCCAGAACTAAAAAAAAGAGGTCACAAGGTGGTACTTTTGATTGGAATTTTGGATTGTTCAATTATTTTTTTATCAATCATTAGAAATATTAAGATATGTTTAATTTCAGGTGCTGCTTTTTTCACAAATGACAAGCATGTTGGACATTTTGATGGATTACTGCCATCTCAGAGATTTCAACTTCAGCAGGCTTGATGGGTCCATGTCTTACTCAGAGAGAGAAAAAAACGTAAGACTACTTATGTCATACATACCAAACTATTCTTTTATAATTCCTATCTTGATTTCTGAAGTAATATTCCAAATAGACCCACAAATTGATAAAAAGATAGAAATGACCAGAAACCCTGTGGTTTTATCAAAAACAAACATTTTGATTTAGTACTAAGAAGTCTTAATTTTTGATTCACAAATATATATATCTTCTGGCACAATCTTATTAATAATATCCTACTTAACCATCACTGTAAGAATATTGGGATAGCAGGAAATTTTTTGCCTTTTTGCCCTGTCCTCAACTTTCTATTATGAAAATATCAACTATATGGCAAAGTTGAAAAAAAAAAAGCAACTGTAAATCCGCCTACAATCTGCTGTTAACATTTGACTATACCTTTTTAAAAACACATTTCCTGTAATAGCAGCCTTGCTGTATCCATTCAGCATTTAATCCTGGTTTTTTGGTGCATTTAAAAATAAAATATAGATGATACTACCCTTTTCCGTAATGACTTCAGCATATTTTATCTTTTGGGGTAAAATTTACACATACTGAAGCAAATAATGTATACATTTGCTGAATCTTTCTGACAAATGCATATGTAAATTTATACCTAACCCCTATTAAGATATAGAATGTTACCATCAGCCCAGAAAGTTTCCTGTGCCCCCTTCTAGTCAATTCTCCCCTGCACCCACCCCATGTGTTTAGACAACTACAATTTTTTCATCATTTTTTGATATTAGCTTTTCTTATTTAAACATTGTTGTGATACATGGTTTTTAACAAAATTAAGATCTCTTTAATATAGGTGCTTGGACGATAAAGCTAACAGCACAGGTTTTGTTAACATAATTGTTTTATAGATCTGAATGATTTGTTTGGCCTCCTTTGTTTAAGTCTTTAATAGTTGTAATTGAAAACATTTTTCTCCTTCAGTCTTGTTGGTTAATTTATTTTAATCTGTTGTATTTACATCCTTTTTGCTTTTAGATGCACAGCTTCAACACGGATCCAGAGGTGTTTATCTTCTTAGTGAGTACACGAGCTGGTGGCCTGGGCATTAATCTGACTGCAGCAGATACAGTTATCATTTATGATAGTGATTGGGTAAGTTGGAAGTATAGCAAGGAATATGCTGATTATATTTCCATTTTGAATTTTTTTTTTTTTTTGAAATGGAGTCTCACTCTGTTGCCCAGGCTGGAGTGCAGTGGCACGATCTCGGCTCACTGCAACCTTCACCTCCTGGGTTCAAGTGATTCTCTTGCCTCAGCCCCCTGAGTAGCTGTGACTATAGGTGTACACCACAATGCCTGGCTAATTTTTGTGTTTTTAGTAGAGACGGGGTTTTGCCATGTTGGCCAGGCTCTCTTGAATCCTGACCTCAGGTGATCCGCCCACCTCGGCCTCCCAAAGTGCTGGCATTACAGGCTTGAGCCACCACACCCAGCCTCCATTCTGAATTTTTTTTTTTTTTTTTTTTTGAGAAGGAGTTTTGCTCTTGTTGCCCAGGCTGGGATTAAGTGCTGGGATTACCAGCATGAGCCACCGCGCCCGGCCATTCTGAATTTTTAATTTTTAATGGTACATGTTACAAATTTACTTATCTATTTTGAAAAGATACCCATTTTCAGCTAAGAGTTATTTCTTCATAAAGTTTTTTGCAAGTAAAAATTGAAAATTTTTTTTTACTTTTGTTTTTAGTGACAGGGTCTCACTATCACCCAGGCTTGAGTGCAGTGGCACCATCACGGCTCAGTAGCCTTGACCTTTTGGATTCAAGTGATCCTCCCACCTCATTCTCTCAAGTAGCTGGGTCTATGGGTGTGCTACCATGCCCACAAAAAATGTAAAAATTAGTGAGACCACGTCTCACTGTTTGCCCACGCTGGTCTTGTATCCTCATATGATCCTCCTGCCTTGGCTTCCCAAAATGCTGAGATTATAGGAGTGAGTCATCGTGCCCATCCTGAAATGTTTTCTTTAGGGTATTTAAACTTTTTTGTTAATATTGTCAAGGATCTGTGGAATGATAATTTTGTCTATGAAGCCACTCTGGAAGTTTAAATTAAGACACCACTATTTAAAAGTTCCTGGCTAGATCATTCATGTTGACTTTATCCACATGAGTTTATGTTAATTTTAACCTAATACCGTTAAATATTATTTTTCTTTTTAACTTTAAGAACCCCCAGTCGGATCTTCAGGCCCAGGATAGATGTCATAGAATTGGTCAGACAAAGCCAGTTGTTGTTTATCGCCTTGTTACAGCAAATACTATCGATCAGAAAATTGTGGAAAGAGCAGCTGCTAAAAGGAAACTGGAAAAGTTGATCATCCATAAAA
>hsa_circ_0000259	chr10	105767934	105778666	+
AGTAAAAAGCGACAATATGACCAGGAAATTGAGAATCTAGAAAAACAGCAGAAACAGACTATCGAACGCCTGGAACAAGAGCACACAAATCGCTTGCGAGATGAAGCCAAACGCATCAAAGGAGAACAAGAGAAAGAGTTGTCCAAATTTCAGAATATGCTGAAGAACCGAAAGAAGGAGGTAAGTGTAAACTACTGTTTTTAATTACTAAAGCTTTTTTTTTAAAAAAATTGTTTTAAGACTATCTAAGGATTTAGGAATACTAATAATACTTGAGAGTTAAATAGCACCTATTCATTCTTTCATTCGGTCTTCTCAACAGTCATATAGAGTTGTCATAAGGTCAATCATTATTCCCATTTTACTGCCAAGAAAACTGGAGTAAGAGAGGTTTTAGTGACCTGTTTAAGTTCACCTCAAGAGAGGTTTTAATGACCTGTTCACAGACTACCCCTAAATATCCAGCTAAACCTTGAATCAGGTCTTCAAATTGAGTTTAATCCATCTTAAGGTCTACCATTGTCCTTAATGCAACACATTTAAGTCCTTATATAAAAGTATTTTTTAGAAAACTTACTATGTTGTGTTTGCCAGTGGCAGCAGTGATTCATTTTATTATTTATAAGTTATTTTTCATCTTTAATTCATACTTTTAACGATTTTGTTTGTTGATTAGCTTTATTGCCTTTCATGGGTATTGTGCCAAACAAAAGCTGAATAACCTGAAATTTGACATGCTATCTATAACTCATCAAATTGTGAGGTACTTCGAAGAACTAGAAGTGGAACATATCTGTAAAGTCATTTGATGAGAATGAGTTTTTTCATTGTTTCCTGAAACTGTTTCATATTGTTATAGAATCTGTTTGCAGTATAAAAGATTGTCATTGCTTCAGAAGGAAGATTTACTTATTATATTAGCATCTTTTTTTGTCCCAAATTAAAACTAAAAGAGCTTTACATGTAGGTAATTTTCAGAGATAATTTTATAATTTATTAACATCTTCAGTATAGGAAGACGATTTGCCTTTTCATGATATAAAAGACACCAGAGACAATGATTGTGATCAATTTTATTAGGGTTGGAACAAACAGAAACCTCAGCCAAACTAATAAATGCATTTTCACTTTTGTTACACATCTCAAATACCCAGATTCATTGACTTTAACATTTAAATTGAGAAGAAAATTGAATGTCATACTGCTGAATCTTAAGGATTTGCTTTAAAAAGGGTAGAGTCAAACATTAATAAATACAGTGATTTTATGATTTCTTTAGATAAAGATGAATGAAATGGTATGTGATTTTATTTGATGTGGCTTCCATTTCTAAAAATCACTATTTTATTACTATTTCTGATGTTTTATGTAGAATTGCTGTATATACTGTGAGGTATGACATTACTGGGGCTACATGTTAATTTTCTCTCAAGTAGTTTTTGAGATATTCTTTATCTCAGTGAAATTTAAAAAATTTTACAGATAAATATATGGTTTAATCCTAAATATAAAAGTCTCAGTTATTGTTTTTGTTTGGGGGTAGGAGAGTTTCAGCCACGAACATGTTTGAGATCGTGATATGCATATTTTAAATAATTACATTATGTATTTTTTTTTCCTTATTGCTAAACTTCTTGCATTTGGGGAGTCTCTTCCTTTTAATGGTGATTTGGTTTCATGAGGGATTACTGATGGGAAATTTTAAATACACGATGTTAAATCAAAATCAGTCTCTTTCACGGACCATCAATAGCATGTGGTGATTTGGAATCTGGTTTCTTTTGGTGCTTCTACTTGTAAACACATGATTGTTTTTCATAGTTGGATTACAGATCTATTGTTAGATGGAATATACTTCTAGTATTTTGAAATGATTAAAAGAAGGAGCTCTAAAATGTACTTCATTCTGTATTTTATCTGCTATAATAAATCATAGCTTACTAAACTTACTTTTAAGAGTGCTTATATTACCAATTTTTAAGTTGACAGGCTTAGCTTAACTTGTCAGCAAAGGGGAATATTCTAATCCTATTCAAGATCATCAGATACATTCATTTTTACCACACCGTGTATAAAATGGTGTGTTTATGAAAAAACTTAGTATCCATTTATTTCTCCTTTGTGTATTCTAAGACTTGCTTTCCTTTTTTGTTTTTGGCCTCATTAAGTAGATTTTATTTAGCATTATTTCTTTAGTATGATCAAGCCAATTATGAAATTTTGCACTTTTATAAATGGCATTAGCTTTCCTTATGTTCAATATTTCCAACTATGTCAATAGATACGTTTATAATTTTATGATCTTTCAACAAGGTCAGTTGAGTTTATCACCTGTAGTTCAGCATCAGTGCTGCAAGTAATTCTTCGCTGGTTGTCTTTGGACCTTTAAGAAAGAGAATGATACATAGGGTTATTAAGCAACTAATTAACCTTTGTGTGGTGTAATGTCCCTTTCTGCACTGAGATTATGCATGTTCTCTTCTTTCATTCTTTTTCACCAGACTAACACCTATGCTAATGCATGTTGAAAGGAACTTTTTAACAACTTTAATATTTGACTTGTAGCTTATCTGCTCTCATAAATGCTTGCTGTGGAGAAAGTATCATTTCCCCACCTCCTGCATGCTTATACACTGTAGGTTATAAATGAAGTGGAGAAAGCACCCAAAGAGCTGAGAAAAGAGCTCATGAAACGCAGGAAAGAGGAGCTTGCACAAAGCCAGCATGCTCAGGTAACAGCAGCAGCTTAATGCTACTAAAACCAGAAAGCACCATTTTCTCACAGCTTGATAAACCATGGTTGAAAGGGTAAATTTTAAGTGTTATTATTATATGATGTTGACTTCTCCCCATTCAAAAACTCCTGGAATCTTCTTTATTTAATACTAAATTCCTACTAATGGTGACATTTAAGTTGCTAATATGAAGTTAAGTGGAATGTTTGGAAAGTTGACTCCAGATGAAATAAACAAGTATATGAATGTATAATCCACTGTTATCTGATTTTAATCTTGATGGGAGCTTATAGTTTTAAGTAGTAATGCCAATGTTTGTTAGAAAACTTTTAGGACATAAAAATAGAGGATGGTATATAAGCTTTGTGCTTACAAAAAGTATGCCCATTAAAACGCTATTATTTCTATAAAGTGCAGTTAGAAGAAAAATAGCAAATGGTAACTTTAAATGGTAGTTCAAACATGTATTGCTTTTAAGCTTGACAACATAAGCAACTTTAAAACTGGATTTTAAATATTAAGTACCTTGTTTTTCTTTTTGGTTCACAATCCAGCAGTTAAACAAATAGACTATTTTTACCTATATAGAGTTTAAAGCAACCCAATCTAGGTTATGATAAAGTTAAGCCTTGTCATAAGATGGGTGAATTCTTTTTTTTTTTTTTGGTGAATTGGAGTCTCGCTCTGTCTCCAGGCTGGAGTGCAGTGGTGTGATCTCGGCTCACTGCAGCCTCCGCCTCCTGGGTTCAAGCGATTCTCCTGCCTCAGCCTCCCGAGTAGCTGGGACTACAGGCATGCACCACCACGCCCAGCTAATATTTTGTATTTTTAGTAGAGATGGGGTTTCACCATGTTGGTCAGGATGGTCTCGATCTCTTGACCTCGTGATCTGCCCGCCTCAGCCTCCCAAAGTGCTAGGATTACAGGCGTGAGCCACCACCACCGGCTTGGTGAATTCTTTACGAAGTGAGATAAATTAGTATTTGTAACAGAATTTTCTAGAATTATCTCACATGACAAGTCTTTCATATGAAGGAAGATGAATCTTCTGATTAAATTTATGCTAAGCCTGGAGGCAAGGATAAATGAGCTCAATTTTCCATTACATAAGTCAGTGAAAGGAAGAAGAGATGTGGATCGTGTATTTAATCGATCCTTTGAATTATCTTTTTAATTTGTTGTTTTATGTGATTTAACAAGTGGTTCCCAGACTTGTGGATTTTATAGACCCATAAAAAGAAACATAGAAACAATAAAAACCACTGGGGACCATGACATGGGCTGCCATTAAAAAAATTTTTTTTTAAATTTTGCTAAGTAAAGATATTTTAAAACTGCCATTTACTTGTCACCATCATTTCAAAGGAGAGAATATTTTTAACACCATGAAAAATAAGGAAAATATAATCTTAGAATTTAAAAATTAAATAAAACTAGCTTGTCTGAATAAATTTAGTTTGCTTTTGTTTTTTTCTTGCTATGAGCCATTGAAACATTTTTTCTTGGCCTGGTGTGGGTATTCCTAGTTTAAGGTGGTTAATAGCAAACGCAGCATTTACTATATGTCAGGCATTGTTCTAAATGCTTTATGTGTATGAACTTATTTAATCTGAGTTAATTATCCTTGAGGTAGTCTTATTACCCCCAGTTTACAGTTGAGGGAACTCAAGCACAGGAAGGCTGAGTGACCCTCCCAAGGTCACACACCTGGGTAGTGGTAGAGCCAGGATTCTCATCCAGATAAGTTTGGGTACATGTTTCACACACTGATTCGCTGCACCATGCTGCCTCTCATATTTAAGCTACCTACTTGTGCTGCAACTTAAACTCTCGTCAGCTTGACTCAGTGGTTCTTGGCCATGTCTTGTTACCAAGTGAAGAGGAAGTCCTTGCTGGCCACACATGTACTTTTGGTTAATTTGGATTTCAAACCAGATTAGAATAATATGGTTTTTGCCTTATAAAGGAATATAGATTTTTATTAATTCCAAAAGGCCATGTATCAAATTCTAAAGTCAAAACTGAGAATTAATGTTGAATGAATTAGGTAATACTATGTTTTAATAAGACTTTGTTGGTGATTTTTCATATAATTTTGGTAACAGGCCAGTATTTTCTGAGTAGAGCTGAAAGTAATCATAAATTCCTTCAGTAAATCTAATGAGGAATTTAGTAATCTAACAAATATTAAAAGTATTTCTATCTACTGCTTTAAGCGAAGGTACAAAAGCTTTATAACTTTACAGTCTATTTCAAACTTTTTTTGAGAATTCATAAGTAATGGTCATACAGTCATGGAGCTAGAACATATTTGATCATTTAAGTCCAGTGGTTTTCAAACTATACTAACAGGAATTTTGACTTTGAAAGAAGCAACTATGGGAGTCCCTAAGACGGCAAGAACTCTGGGCTGTGAGCCCCTGCTTCTGCTTCAACTCAAGCAACACCACTTTTGCTGTGGTTTATAAACTGGGATTTTTGGGGGTGAATTTTAAAAAAGGGGGTTCTACTAGCTTAAAAAACAACAGCAACACACTAGAGTTTGGAAACCACTGATCTAGTTCAAATCCTTCATTTTACAGATGAGAAAGAGGTCCATCTGTTAAGTGACTTGTTCCAGGCCTCAAGAAACTCAACATTTGTATAATTATTCTTTTCGTTTACAAAAAGTCATTCAGATATATTCTCACCTGGGAGGTGCATTCTATTCTGATCCACAGGGTGTTGCTCAGATCATGATTCAGTCTTTTCAGTTGTCATCTTGTGCAGTCTTCAACGCCCAAATGCAGGACGTAAGTCCCACGTGCCTGTGGGAGGATGGCTTCTCCTGTTTTACCTGCCTTTTCACATGTGCCTTTTCATTGTTGGCTTCATTTGCCAAAATCTAGATGATTGATACATGATAATGTTTGTAATGACAATAATAGTGATAACCTGACTTTAGACTTCAGTATTCTTCAGAGTTTTCACATTTGGTTCTCATTGCCACCACCCTAATATAGGGATGGAGTCATATAACCATTTTACAGATGAAGAAATTGAGGCACAGAAGACTGTGATCTGCCTCAAGTCACATAAGAGATTAACGGTAGAGCTGGAACTAGAGCACTTTTAACACGGTGTTCTGTCTACCCCGCCACAAATTCTAATTTGGGATTTTCATGTTTCTCAAGAAAATAAAATACCCTCTCAATAGTATAAGCTTTGCACATGTGAGAAATTGAATGCTGTGATTAGATTTTTATTTTCGTGTGAAGTGACATTTTGATTGCATATATGTTTATGTAGATGTTTTAATTATGGATATGGTCAGAAAAGCCATGTTAAAAGTAGTGATTTTCATTCCGTTTAACTCTATTTTCCATTTATTCAAGTAGTCAATAATGAATAGTGAGTTTCTATTCTCCTTATTGTAGTTTTAAGTTAAGTTGGAAATTCCAAGCTGTATTCTTTCTTGCAGTTTCTATAGGGAAATAACTAGCTCATTTAACACTGTAATTTTTGTTTGTGACGTCTGATATATACAACAGGAGTAGATAGAATACAGCTTGATTTCAACCCCTCCTTTTTCCTCTCCTGAAATTAGACTTGTTTTTTATTATTGGCAGCTGTTTGACTTTTTACTGTTTTCTAAGAGAGTAAGTAAAACATTGATTTTTAAAAGGAGAGGGAGAAATTATGAATTACGATCACTTTTCTGATCATTACCATTTTTAGCCTTTGTTTTCATTTAAAATGATCAAATTCTATACAAATAGCCCAATATATCATAACCCTTTCTTACAGTTTTCTAGACCCCAAAGTTATATTTTTAATGTTTATAGTTATCTGATTAATATGATAAAATTGTTTATCCACATTTAAACTTGTACTTTTAAAGGGCACTCATTTTACAATTTATGTGTTTACTTTAAAAAATGATTTTTGGCCTTAATAATTTGGGTTCTTTTGTTGTTGTCTTTTATTTGTTAATCCAAGTGATTAAGTTCATCTTTTTTTTTTTAAGGTGTGTTTGTGTAATCTATTTGAAATGTGAGTGCTCTTTTCATACCTGAAAGTAATTTCTAATTATAAATTCCATGTGAATGTTATTGTATTTGGCTTTTGAAGTTAGGGAATTTAGTGAATGTGTAATAACATTAACATTTTGTTTGTTTTGAGGTAATGAAATATATTGATTAGTGTGTAAGGGACCTTTTCAGATAATTTTTAGCTTTAATATAAAAAATCCTTTATACAGTGTCCGACTACATAGTCATCCAGATTCTGCTTAATTTTTCAAGTCTACAGCTCTGTAAGGCAGCTGGGTTCTTTGCTAACTCTAATTGTTAGGACTTGTATACACTGGACTTATATCTGCCTATCTTCACTTTTACCTGTTGATCCCTATCTTACTTCTGGAGCCACACAGTGCTAGTTCTGCCTGCTTCAGTATATAAACAGTCATAGCTCCTCTTTACCCTTTAGGAGTTAGCTGCTTTAAGGAACACTTCTCTAGTTCTTTCAGGCAGTCATTGTGAGGCATGGTTTCTGAACCCTTTATTCCCAGCTTTGAGTTTTCTGTGGTTTACTTTTGAACTTTTAAAAATGTGATACTAAGGGAAGGGACCCACTACTCTTTATGTGGACTGAGACCAAGACTGTTGATACTTGGGACCAATTGAGTGGAAGCTCCTTGAAGGCAGAACTCTCTTTCATTAATTTTAGTAACCTTCTAAGTAGTATAGTGTCCACCATTTACTAAGTGCTTAATAAAGGTTTTCTTTGAATTGAACTCTTACTGTGTTTAATTTAGACATAAATACAGTAATATGAACAAAAATTGCATAGATGAGAAATTACATTTACTGTTTTAGTGGCACTGGCTTATATTTACCTTTTTTATTTTCCCATAAGTATTTATTCACCCCATCCTTTACTTTTGTGTTTGATTTTTTTGTGCCTAAATGTAAGATTTATATTTATGCTAGTTAATTTAGACCCATTGTTTCTGTCTACACAGATTTTTTTTTTAATCCTGTATGTAAACCAATGATAAAAATGTTGAACAAAAGAAAACCCTTTGATATTTTTGCAGGTTATGTTGTTTATTGAACAAGTTTGTATATAGAAATTTTACAGTTGAGGCTGGGCGCGTTGGCTCACGCTTGTAATCCCAGCACTTTGGGAGGCCGAGGTGGGCGAATCACAAGGTCAGGAGATCAAGACCATCCTGGCTACCACGGTGAAACCCCGTCTCTACTAGAAAATACAAAAAATTAGCTGGGCGTGGTGGTGGGCGCCTGTAGTCCCGGCTACTCAGGAGGCTGAGGCAGGAGAATGGCATGAACCCGGGAGGCGGAGCTTGCAGTGAGCCGAGACCGTGCCACTGCATTCCAGCCTGGGTGACAGAGCAAGACTCTCTTTCAAAAAAAAAAAAGAAAAATTTTACAATTGAAATTAGAGAAACAGTTTAATTTTGTTACAAATAGTAGGAAAAAGAAAAGCTTGAACAACTTTGTTATAACTACTTAAAAGATAGGCTTGGAGATTTTGCATCTCTTAATTAAAACTCAGAAGCCCTTATATTCTAGATAGTTGAATTTAAATATTCATTGAAAATTTTTTCAATGATAATTTTCTTAATGATAAAGTTTTACAGGTGACTGTAGCCAAGTTGGTAATTGCATTTTATAGAGGCATTCATTAGTCTTTTCTTTCTCTACTATATATGTATTTATGCTAAAATGCAAATGATGATGCAGATGAAACAGCAGCATTTACAACACCAAATTAGTTCACTCTCTGACATGAACTGTGTCACCTCCAGAGATTCAGGATGGTAGCAAGCCAACCATCCTGAGGAGTGGAGTGAGACTCTCTGTGCATTTGAGGAGCTGCCTGGCAGTGATCCAGACCTCATCAGACTCTGAGGCCTCAAGAATAGTTCCAAAATGCATCTTAGGTTTTGATGTTCTCGAGGATGTGCAAGAGGGGGGATTGCAAGTGAAATTCTGCTTCAATTTTAAATTCTAAATCCACACAAAAATTGATTGAATAGTCCATGAGCCAATCACCACCTGCTGTAACTGCCAAGAGAGGGATGGACAGATCCAAATTTACATTTCTTTAATTTGGATGCTGTTCCTTTTCTTCTGTAAATGTATGATTCTAGCAGAAAGACCATAAGTCACTTTAACATTTCCTTTTTTTGCACAATAATTGAAGGATGTTTTTCTAAAGCAGAAATTTGGCATTCGGGTAGATAGTATGTACTCAATAAATATTTGTTGAATGAATTAGTGAATCCGAAACATGTTTATAGAATTCTGTGATTATACAAATTTTCTTGATAGATTTATAGTATGTAACTCACTTTCCTATCTCCAGTTTGCATTTCTCTAGCAATGCATTCTCATTAATTTCTCAAACTATTGTTCTTCTTTTTAGGCACATGCTGTAGATACAGAAACTATCTTCTTCTGTTAGGATAGCCATGATATTTCTTCCTAAAATTCTTCCTCTTTAGTTCCCCAAATTCTGATATCTGTTTTACCTATTAGCTCTTAATTGCCTTTTTTCCTAGAGGGCCTTTCTTTTTTATTTTGAGATGGAGTCTCACTCTGTCACCCAGGTTGGAATGCAGTGGCATGATCTCAGCTCACTGCCACCTCCACCCTCTAGATTCAAGCAATTCTCCTGCCTCAGCCTCCCTAGTAGCTGGGATTACAGGCACCCGCTACCACATCTGGCTAATTTTTGTATATTTAGTAGAGATGGGGTTTCACCATGTTGGCCAGGCTGGTCTCGAACTCCTGACCTCAAGAGAACCACCCGTGTTGGCCTTCCAGAGTGCTGGGATTACAGGCATGAGCCACCACACCCGACACTTAAAGGGCATTTCTTATTTATCCTTGTTTTAGTCACACCATAGTGGAATGAGTAATCAGTTTTAGAAGCTGCAAATTTACCATTCTCTCAAAGATGCTAGTGTAATAGGGCACTTTAATTATGAGTGGGCTATATGCTTATTCTGTATGTATCCTTCTTAGTGAGTTGAGAATATTATGTATTCTAATGCTTTTTTCTTAGACTGAATTGGGTGACTAAATACATTTGTACTATATAATTTTAGTGATTTTAAAATCCAGCTAACTTTGCAAACTTGGTTTGGAAATCTTGTTAACCACTAATATATACAGCCATATAGATAAATGGATGTTTAGTTCATTAGATACTTATTAACTGACAATTAACTGTTTTTAATAGGAACAAGAGTTTGTTCAGAAACAACAGCAAGAATTAGATGGCTCTCTGAAAAAGATCATCCAGCAGCAGAAGGCAGAGTTAGCTAATATTGAGAGAGAGTGCCTGAATAACAAGCAACAGCTCATGAGAGGTAATTTTTTTAAAATTAAGAAATACTGCAAAATGTAGAATTCCTTATGACAGTAGAAGTGAATGTAAACATATAACCCTTAAAATTTCTTCTTGCCCTGATGATGCTGGAAATATATCTGAATAATTTTGTGTACTCATTATGCCTTATAGTTGTTAGTATACCTAATGGTCGTGTGTTAGAATGGGATTTAAAGTACTTATCTTCCCTAACAAATTAGCTTAGATTTTTTTTTCTTTCTTATTAAGATGATTAAATAGGATTTTGGTGTTCGGAGTAGGACATTCTCTGTTTATACGACATTAGAACAGTCTGGAAAGAGGTAATAGATATTGCCTTACATTGGTTACAGTTGCACTTGGACAGCTCAGAATGTCAACATGTGTGTACGAGTTAGTGTATTTAGAATACTTCTATGTAAATATTAAAATGAAGAGCAAAGTACATTAGTAAAAAAAGAGCAAAGTGACATTTTGAAAACTGCTGTCTTCTAGCTCGAGAAGCTGCAATTTGGGAGCTCGAAGAACGACACTTACAAGAAAAACACCAGCTGCTCAAACAGCAGCTTAAAGATCAGTATTTCATGCAAAGACATCAGCTACTTAAGCGCCACGAGAAG
>hsa_circ_0000266	chr10	126336614	126337010	-
GTGGTGGAGAGCCAGGCCAGGACACAGCAGGCCGCAGCCCATCCTACCCCAGCTTCCCAGACCTTCCCCTCCATGGAGACTGCAGGCTCGTGGGCACCAGGCACACTGGGCTGGAGGCACCCACTGCCCATCTGTCCCTCTCCATCCTGGAGGTTTCCTGCCCAAGGCTTGGCCCTCTGCCGTGCCCAGGCCTGTGGTCTTGAGCGTGGGGTTTTCCAACAGACGCTCCCAGAGCCTTGGATCCTCGATGTGTCTTGGTTTCCTCCCAGAAGCTTGGCTGCTGCAGTGTTCTCAGAGAGAGGGTTTTCTGGAGGAGGCAGGGTGTGCCATTGTGCCCTGCAGGGCCAAGCAGATTTTCAGCATCCTAGGAAGAACCAAGAATGCAGAAGTCTGGGG
>hsa_circ_0000277	chr11	14793482	14810788	+
ATGATTCTTTGGGATTGGGACTTAAAACAATGGTATAAGCCTCATTATCAAGTAAGTATAATTAATATCTGTGATGAATATCTAAATAATATCTGTGATCACTAAATAATATCTGTGATGCAACTTTTGACACTTAAAGTTACACTCACAATATTTCTGTGCCATAAGATTTTCTTTAACTAAACTAATAAGTTAACTAGAACCTTCATTGAGGTAGATTTTTTAAAAATATATTTTAATTATAAGGGAAAAAGAAAATGATAAAAACAAAATTTATATAAATTGTTATGAAAAATATTGCTAATATAATCTGGGCTCAGAATCAACTAATATTTCTATATTAAGGATAAGATTTTTTTCTTTTCTGATGTGGACCACTGTTCTATAAAGGGGAAAAAATAGATGGAAGGCCATATCTGAGACAAAGCAAAGCAGTTGGCAACATATTTTATTAGGGAAGTAAAGATATCCAACTTTCATTTTTTGGTAAACTTTTTATCAAATTATAACATACATGCAGGAAAGTGTACAGCTCAATTTTCAGAAGTTAAACATCCCATGTAACTGGTACTGATATGAAGAAATAGAATGTTTCCAGTATCTCAGAAGCCTCACATATGCCCAATTCCAGTCATTACCTATATCCCCAAAGATAAATCCTATCCGACTTCTAATAACTAGTTTTGCTAATTTTTGAACTTTATATATACACAAATGGAATAATATGTGTACTTTTTTAGGATTAATTTTTTGAACACCTAAGTAATATATGTTTATATCAGATAAAATGAAAATAGAAGTATTTAATATAAGGAGAAAAAAGGAAAATCACTCATAAAACATCAAGCAATAACTGTGTTAACTTTTGATGTCTATCTTTATTGATCTTTCCCATTATGCTAAATTTACTTAATAATTCTAATAGCTTATTTGAAGATTCTTTGAGTCTTGACGTACACAAAAATGTTATCTATGAATAAAGACAGATTTATTTATTTATTTCAAAACCTATGCCTTTTATTTCTTTTTCTCATGTTATTGTACTTTCTAGGACCTTCAACGCAGTGTTGAATGGAAGTGGTATGAGTAGGCAGCCTTGTTTTTCTTCATGAACTCAGGGAAAAAATGTTCAACATATCACCACTAATGTTTTTTGTAGATACCCTTTAGCAGATTAAGGAAGTTTTATTCTAATTCTAGTTTACTAAGGACTTTTTTTCTCTTAAGTTATGAGTGGGTATATAATTTTATCAGATGCTTTTTCTGCATCTATTCAAATGATTCGAGATTTTTTTCTAATTATTCTACTAATGTGGTGAATTACATTGTTTATGTTTGTTAAACCATCCCTGTATTCCCAGAATAAAGTAAATTTGATCAAGATGTATTTTGTTTAAATATTTATCACTAGATTCTATTTGTTAATGTTTTGTTTAGAAATTTTGAATTTGTGTTTATGAGAGAGTGTTGGCCTATAAATTCTTACTTTTCATAATGTTCTTGGCATTATATTGGTATCACGGTTACCAAGAACCTTGATATCAAGATAAAATAAGGTGAGATATTTACCCTTTCTATTACCTCGAAAAGTTTGGGTAAGATTAAAAATTGGTATTATTTCCTCCTTTAATGTTTGGAAGAATGCTCTGGTGAAGCTATCTCACCTTGAAGAATTATTTTGTGGTCAAATTTTAAGTTATGGATTCAATTTCTTTAATAGTTTTAGTATCATTTAGATTTTCCATCTTTTCTTCTAACAATTGAGTTACTTGTGTTTTTCTAGGAATTCCTTTTTTTGTTGTTGTTCCTTCTGGCATTTGTGAGACTGCTGAAAGCCCTATTTTAATTTCAAAATAGAAATCTTTTTGAGGATTTCTACTTGGTTTATCTCTCTCTTAGCCACTGTTTATAAATTGGCAAATACCTTTAGAGGAAAAGCAGGTCTGAATTTAAGCTCACTACTTTGTTTTTCTCATCACTTTGGGATCTTGTTTGGCACCCCCTGTCTTCATAGCTCTGAACTCCAATTTCGGTCTCCCAGCCCCTTGGGACTATAGATCTCTACTCTGTTTTCTGGCCTCTTTTGTGCTTCTCATCCTCTCTGCTCTGTGCCAGTTATGAATCAGCAGAAAATTCCTAGAGGGAAAAGAGTAGCACAGAATGTTGGATTTCTTTTAATCTTTTCTCTTAATTCTGGGTTCTTGGCCTTTTATGCCCTGGCTGTTTGGTTGTGTTTTGATGCCTTGAAATGTATGCTATTTATATTTTATTTCAGCTTTTCTAGTTGTTCTAGACAGAAGAGTTGGTCTGATACAAACCAGTCCCTCTTAGCTGGAAAATTAGGCAAGCCTCTTAAGACACTCTGAACCTATTCCCTCACCTACAAATTGAGAATAATACCAGTTCCCTCAAAGGGCTAATTAATATGTGCCTGGTACTTAATACAAATGTGGGCCAATATTATATAAATTTCAATAGTAATAAATACTAATCTGAACTTGAAGTATAAGACAGGAATGAGCATTTTTTTCTTTAAAAGGCCAGAGAGTAAGTATTTTAGCATTTGCTGGAAACATATGACCATTGCTACCTTTTGCCGTCCCCAGTGCTTCTCATTGCCTCCTTTGTCCTCTTCTCCCTCCCACTCCTCTTCTTTTTCAATAACCATTTAAAACATAAAAACTATTCTTAACTTTCTGTTCAACAATCAAGATTTTGCTAAATATAAGTGAATGGAAAATAGGAATTTAAGTTCAGCTTTTAAAATTGTGGCAAATAATTTGAATATTCAATTTGATCTGCCATAAGTTATCATGTCACTCTCTTGCTCATTTCTCTCGTTTCACCCAGTGTAAAAGTCTTTGTCATGTACGTAAAAGAACTTACACAACATGGTTCCCTCCCTTACTCTCTTGTACTTCTCTGTCTTTGTCTTCTACTACTTTCTCCTTCATTTACTCTGTTCCAGCTGCACTGGCCTCCTTGTTATTCCCCAAACAAGTCAGACAGGCTTCTGACTCAGGTCTTTGCACTTGCTAGTCTCTCTGCCTGGGATGCTTATTTCCCACACTTTGTCATGTCTTTACATAAGCATTTCCTTCTTAGTGAGGCATACCCCAACTATCCTCTCTAAAATTGCATTGCGTTCTATCACATCTTTTTCCCTTAACTTACTTTATTTTCTCTTTTTAGCAGCTTGTTCAAAATCTATTATATACGACCCTTTATTACTCATATTACTTAGCTTGGAATCCAGTGTTCTCAAAAATTTGGTCCCAACATGTCTTTCCAACCTGTTTTTCATTGCTTTCTTATATAATCTGTACTTCAACAATTTCATATTCCCTGTATAGCATTATTTTACCACTTAAAAATTGTATTTTACCACTTTTATACTTTTATTTATGCTGTGTCCATTTTGTGCAGTACACTTCCCCAATACATTTTTGTTTTGTTTTATTGTAAACAAATATAAATATAATCCTACCAAATTTTTAGGGCCCAGCTCAAATGCTACCCCTTCCATAAAATTTCTGTTACCATCCAAATGGAAGGTTTCTATATCTCTTTTGAACGCTAATGCCATTTTGTCTGTATATATAATTTTTTTCTTTTTTTGAGACGAAGTTTCTCTCTTGTTGCCCAGGCTGGAGTGCAGTGGCATGATCTCGGCTCACCGCAACCTCCAGCTCCCTGGTTCAAGCGATTCTCCTGCCTCAGCCTCCGGAGTAGCTGGGATTACAGGCATGTGCCACCACACCTGGCTAATTTTGTATTTTTAGTAGAGATGGGATTTCTCCATGTTGGTCAGGCTGGTCTTGAACTCCCGACCTCAGGTGATCTGCCCACCTCGGCCTCCCAAAGTGCTGGGATTACAGGGGTAAGAGACCACACTTGGCCATTTTGTCTGTATTTTTATCTCTTCACTTTCTGTTAATAATAACAGTACTATCTTTGCCTTTAGTTATATATACTATACTTTATATGCTCTGCATGTGTTACCATATGTAACTCTCTCTTTTCCTCCTTGCTAAGTACAGTTATTAAGTCTGGAAATAATGTAAGAGGCAATCAAGTGAGAACTACAAAAAATAGAAAGAGGAAGGCAGACTGGCTAGGGACCCTAGTACAGGAAAAACAACACAGTGACAGAGTCTCTTATGACCCACACCCAACAGCAAACCTGGTCTAGGCCCCCACTCTCAACCTAGCAACATAAGGTGACACAGGTAGGCTTATTCTTTCCCCAGATTAAACAAGAGCCCTGCCAACACTAGGCAAGTCTGGTGGCTCTAGCAAGGGGGAATTGATTTGGAACCACTGGCAATCAGTGACCAGGGAGAAGCATTCTCCTTCCCTCCTGGGCATGAGACTCCCCTTCCCCACTGACAGACACTGGGTGGCCAGTGTGCCTGGCAAGGGGGATGTCCTCACAAATGCCTAGCCCAGAAAGTGATCTTTGTTCCTGTCACCTGGAGACTCCTTTCTCTCCCCTAAAGGTACCAGATGACCCAACCTGAGGAAGCTCTCTTTCCCCCTACTGTAAGGCACCAGTGTGGACTGTGGACTAGTGGGAACCCAACGGGCACCAAATGCTAGATGACGAGTTAGTGGGTGCAGCGCACCAGCATGGCACATGTATACATATGTAACTAACCTGCACAATGTGCACATGTACCCTAAAACTTAAAGTATAATTAAAAAATAATAATAATAATAGTAATAATAAAAAAAAAAGAAAAAAAAATTCAGACACACCTAAATGATTGTGAATGCTTTGAAAATTGTCATCCAAACCACAGCCCACAAAAGTAGGCCAGGACCTGTGTGATAAACCTAAATGGGGATATGCCTTCTAATGGCAAAGATTTCTGTAGGACCCAGAGTCTTGTAAGTTATAGTGAAAATATTGAGGATAAAATAAAAAATCACCCATCATACCAAAACCAAGAAAATCACAACTTGAATAAGAAAAAGGAATGACAACACTAAGATGAATCAGATTTGGAATTATCTGGCAAGGATTTTTAAAGCAAACATCATAAAAATGCTCTAACAAATAATTACAAAGTATCTTGAAACAAATGGAAAAAGAAAGAAAATATTAGCAAAAGAAATATAAATTATAAAGAAGAAACAAATGGAAAGTATAGAGCTGAAAAATACAATAATAGAAATTTAAAATTACTGGATGGGATGAATAACAGTGGAGATGACAGTAGGATAGAATCTGTGAGCTTAAGCATAGATCAATAGAATTTAGCCAATTTTACAACATAGAGGAAACAGAAACAAAATCAGCAAGCCTTAGGGACCTATTGGGAAGTAACAAAGAACCAACATTTGTATTGCTCGTGTTTGAGAAGGAGAAAGGGGGTGGCATTGAAAGAGTATCTGAAGAAGTAATGGCTGAAAACTTCCCAGATTTAGCCAAAAACTTAATCCTACAGATTCAAGAAGCTTTCTGAACCCCAAATAGTATCAACCCCCTCAAAATCTACTCTCAGACATGTCATAATTAAACTTATGAAAGCTAAAGACAAAGAAAATATCTTAAAAAGCATCCAGAGAGAAACAACACATAACCTATAGGGGAACACCAATTCAAGTAATAGCAGATTTCTCATTTAAAACCATGAAGCCCAGAAGGAAGTGGCAGAACACTTTTGAAGAGGTGGAAGAAAATGGCTGTAAAGTCTATATCCAGCAAAAGTATTCTTTAAGAATGAAGGGGAGGAGGTTCCAAGATGGCTGAATAGGAACAGCTCCAGTCTACAGCTCCCAGCATGAGTGATGCAGAAGATGGGTGATTTCTGCATTTCCAAATGAGGTACTGGGTTCATCTCTCTGGGGCTTGTCAGACATGGATGCAGGACAGTAGGTGCAACCCATGGACTGTGAGCCAAAGCAGGGTGAGGCATCACCTCACCTGGGAAGCGCAAGGGGTCGGGGAATTCTTTTTCCTAGCCAAGGGAAGCCATGACAGACGGCACCTGGAAAATCGGGCAACTCCCACTGCGCTTTTCCACCTAATACTGCGCTTTTCCAACGGTCTTAGCAAACGGCACACCAGGAGATTATGTCCTGTGCCTGGCTCGGGGGGTTCCACACCCACGGAACCTCGCTCATTGCTAGCACAGCAGTCTAAGATGGAACTGCAAAGCAGCAGCGAGGCTGGGGGAGGGGTGCCCACCATTGCTGAGGCTTGAGTAGGTAAACAAAGCAGCCCTGAAGCTCAAAATGGGTGGAGCCCACCACAGCTCAAGGAGTCCTGCCGGCCTCTGTAGACTCCACCTCTGGGGGCAGGGCATAGCTGAACGAAAGGCAGCAAAAACTTCTGCAGACTTAAATGTCCCTGTCTGACAGCGTTGAAGAGAGGAGTGGTTCTCCCAGCACGGAGTTTGAGATCTAAGAATGGACAGACTGCCTCCTCAAGAGGGTCCCTGACCCCCGAGTAGCCTAACTGGGAGGCATCTCCCAGTAGGGGCTGACTGACGCCTCATACGGCCGGGCGCCCCTCTGAGACGAAGCTTCCAGAGGAACGATCAGGCAGCAACATTTGCCTTTCTGCAATATTTGCAGTTCTGCAGTCTGCACTGGTGATATCCAGGCAAAGAGTGTCTGGAGTGGACCTCCAGCAAACTCCAACAGACCTGCAGCTGAGGTTCCTGACTGTTAGAAGGAAAACTAACAAACAGAAAGAACATTCACACCAGAACCCCGTCTGACGTCACCATCATCAAAGACCAAAGGTAGATAAAACCACAAAGATGGGGAGAAACCAGAGCAGAAAAGCTGAAAATTCTAAAAATCAGAGTGCCCCTTCTCCTCCAAAGGAACGCAGCTCCTCGCCAGCAATGGAACAAAGCTGGACGGAGAATGACTTTGACGAGTTGAGAGAAGAAGGCTTCAGATGATTGGTAATAACAAACTTCTGTGAGCTGAAGGAGAATGTTCGAACCCATCGCAAAGAAGCCAAAAACCTTGAAAAAAGATTAGACGAATGGCTAACTAAAATAAACAGTGTATAGAAGACTTTAAATGACCTGTTGGAGCTGAACACCATGGCATGAGAACTGCGTGACACATGCACAAGCTTCAGTAGCCGATTCGATCAAGTAGAAGAAAGGGTGTCAGTGATTGAAGATCAGATGAATGAAATGAAGCGAGAAGAGAAATTTAGAGAAAAAAGAAAGAAATGAGCAAAGCCTCCAAGAAATATGGGACTATATGAAAAGACCAAATCTACGTCTGATGGGTGTACCTGAAAGTGACGGGGAGAATGGAACCAAGTTGGAAAACACTCTTCAGGATATTATCCAGGAGAACTTCCCCAACCTAGCAAGGAAGGCCAACATTCAAATTCAGGAAATACAGAGAACACCACAAAGATACTCCTCGAGAAGAGCAACTCCAAAACACATAATTGTCAGATTCACCAAAGTTGAAATAAAGGAAAAAATGTTAAGGGCAGCCAGAGAGAAAGGTCGGGTTACCCACAAAGGGAAGCCCATCAGACTAACAGCGGATCTCTCGGCAGAAACTCTACAAGCCAGGAGAGAGTGGGGTCCAATATTCAGTACTCTTCAACAAAAGAATTTTCAACCCAGAATTTCATATCCATCCCAACTAAGCTTCATAAGTGAAGGAGAAATAAAATCCTTTACAGACAAGCAAATGCTGAGAGATTTTGTCACCACCAGGCCTGCCTTACAAGAGCTCCTGAAGGAAGCACTAAACATGGAAAGGAACAACTGCTACCAGCCACTGCAAAAACATGCCAAATTGTAAAGACCATCGATGCTAGGAAGAAACTGCACCAAGTAACAAGCAAAATAACCAGCTAACATCATAATGACAGGATCAAATTCACACATAACAATATTAACCTTAAATGTAAATGGATTAAATGCTCCAATTAAAAGACACAGACTGGCAAATTGGATAGAGTAAAGACCCATCAGTGTGCTGTATTCAGGAGACCCATCTCACGTGCAGAGACACGCATAGGCTCAAAATAAAGGGATGGAGGAAGATCTACCAAGCAAATGGAAAAAAAAAAAAAAAGCAGGGGTTGCAATCCTAGTCTCTGATAAAACAGACTTTAAACCAACAAAGATCAGAAGAGACAAGGCCATTATATAATGGTAAAGGGATCAATTCAACAAGAAGAGCTAACTATCCTAAATATATATGCACCCAATATAGGAGCACCCAGATTCATAAAGCAAGTCCTTAGAGACCTACAAAGAGACTTAGACTCCCACACAATAATAATGGGAGACTTTAACACCCCACTGTCAACATTAGACAGATCAGTGAGACAGAAAGTTCACAAGGATATCCAAGAAGTTAACTCAGCTCTGCACCAAGCGAACCTAATAGACATCTACAGAACACTCCACCCCAAATCAACAGAATATACATTCTTCTCAGCACCACATTGCACTTATTCCAAAATTGACCACATAGTTGGAAGTAAAGCACTCCTCAGCAAATGTAAAAGAACAGAAATTATAACAAACTGTCTCTCAGACCACAGTGCAGTCAAACTGGAACTCAGGATTAAGAAACTCACTAAAAACCACTCAAGTACATGGAAACTGAACAACCTGCTCCTGAGTGACTAATGGGTAAATAACAAAATGAAGGCAGAAATAAAGATGGTCTGTGAAACCAACGAGAACAAAGACACAACATACCAGAATCTCTGGGACACATTTAAAGTAGTGTGTAGAGGGAAATTTATAGCACTAAATGCCCACAAGAGAAAGCAGGAAAGATCTAAAATTGACACCCTAATATCACAATTAAAAGAACAAGAGAAGCAAGAGCAAACACATTCAAAAGCTAGCAGAAGGCAAGAAATAACTAAGATCAGAGCAGAACTGAAGGAGATAGAGACACAAAAAACCCTTCAAAAAATCAATGAATCCAGGAGCTGGTTTTCTGAGAAGATCAACAAAATTGATAGACTGCTAGCAAGACTAATAAAGAAGAAAAGAGAAGAATCAAATAGACGTAATGAAAAATGATAAAGGGGATATCACCACCAATCCTACAGAGATACAAACTACCATCTGAGAATACTGTAAACACCCCTAAGCAAATAAACTAGAAAATCTAGAAGAAATGGATAAATTCCTCGACACATACACCCTCCCAAGACTAAACAGGAAGAAGTTGAATTTCTGAATAGACTAATAACAGGCTGTGAAATTGAGGCAATAATTAAGAGCCTACCAACCAAAAAAAGTCCAGGACCAGACGGAGTCACAGCTGAATTCTACCAGAGGTACAAAGAGGAGCTGGTACTGTTCCTTCTGAAACTATTCCAATCAATAGAAAAAGAGGGAATCCTCCCTAACTGATTTTATGAGGCCAGCAGCATCCTGATACCAAAGCCTGCCAGAGACACAACAAAAAATAATTTTAGACCAGTATCCCTGATGAACATCGATGCAAAAATCCTGAATAAAATACTGGCAAACCGAATCCAGCAGCACATCAAAAAGCTTATCCACCATGATCAAGTGCGCTTCATCCCTGGGATGCAAGGCTGGTTCAACATACACAAATCAATAAATGTAATCCATGATATAAAGAGAACCAAAGACAAAAACCACATGATTATCTCAATAGATGCAGAAAAGGCCTTTGACAAAATTCAGCAGCCCTTCATGCTAAAAACTCTCAATAAATTAGGTATTGATGGGATGTATCTCAAAATAATAAGAGCTATGTATGACAAACCCACAGCCAATATCATACTGAATGGGCAAAAACTGGAAGCATTCCCTTTGAAAAACAGCACAAGACAGGGGTGCCTCTCTCTCACCACTCCTGTTCAACATAGTGTTGGAAGTTCTGGTCAGGGCAGTCAGGCAGGAGAAAGAAATAAAAGGTATTCAGTTAGGAAAAGAGGAAGTCAAATTGTCCCTGTTTGCAGATGACATGATTGTATATCTAGAAAACCCCATCATGTCAGCCCCAAATCTCCTTAAGCTGATAAGCAACTTCAGCAAAGTCTCAGGATACAAAAGCAATGTGCAGAAATCACAAGCATTCTTATACACCATTAACAGACAAACAGCCAAATCATGAGTGAACTCCCATTCATGATGGCTTCAAAGAGAATAAAATACCTAGGAATCCAACTTGTGAGGGATGTGAAGGACCTCTTCAAGGAGAACTACAAACCACTGCTCAACGAAGTAAAAGAGGACACAAACAAGTGACAATACTGCCCAAAGTCATTTATAGATTCAATGCCATCCCCAACAAGCTAGCATTGACTTTCTTCACAGAATTGGAAAAAACTACTTGAAAGTTCATGTGGAACCAAAAAAGAGCCCACATTGCCAAGACAATCCTAAGCCAAAAGAACAAAGCTGGAGGCATCATGCTATCTGACTTCAAACTATACTGCAAGCCTACAGTAACCAAAACAGCATGGTACTGGTACCAAAACAGAGATATAGACCAATGGAACAGAACAGAGTCCTCAGAAATAGTACCACACATCCACAACCATCCAGTCTTTGACAAACCTGATAAAAACAAGAAATAGGGAAAGGATTGCCTATTTAATAAATGGTATTGAGAAAACTGGCTAGCCATATGTAGAAAGCTTTAACTGGATCCCTTACTTACACCTTATACAAAAATTAATTCAAGATGGATTAAAGACTTAAACGTTAGACCTAAAACCGTAAAAACCCTAGAAGAAAACCTAGGCAATACCATTCAAGACATAGGCATGGGCAAGGACTTCATGGCTAAAACACCAAAAGCAATGGCAACAAAAGCCAAAGTTGACAAATGGGATCTAATTAAACTAAAGAGCTTCTGCACAGCAAAAGAAACTACCATCAGAATGAACAGGCAACCTACAGAATGGGAGAAAATTTTCGCACTCTATCCATCTGACAAAAGGGCTAATATCCAGAATCTACAAGGAACTTAAACAAATTTACAAGAAAAAAATCAAACAACCCCATCAAAAAGTGAGCAAAGGATATGAACAGACACTTCTCGAAAGAAGACATTTATGCAGCCAACAGACACTTGAATGCTCATCATCACTGGCCATCAGAGAAATGCAAATCAAAACCACAATGAGATACCATCTCACACCAGTTAGAATGGTGATCATTAAAAAGTCAGGGAACAACAGGTGCTGGAGAGGATGTAGAGAAATAGGAACACTTTTACACTGTTGGTGGGACTGTAAACTAGTTCAACCATTGTGGAAGACAGTATGGTGATTGCTGAAGGATCTGGAACTAGAAATACCATTTGACCCAGCCATCCCATTACTGGGTATATACCCAAAGGATGATAAATCATGCTGCTATAAAGACACATGCACATGTATGTTTATTGCGGCACTATTCACAATAGCAAAGACTTGGAACCAACCCAGATGTCCATCAGTGATAGACTGGATTAAGAAAAAGTGGTACATATACACCATGGAATACTATGCAGCCATAAAAATGGATGAGTTCATGTCCTTTGTAGGGACATGGATGAAGCTGGAAACCATCATTCTGAGCAAGCTATCGCAAGGACAGAAAACCAAACACCGCATGTTCTTACTCATAGGTGGGAATTGGATAGTGAGAACACTTGGACACAGGAAGGGGAACATCACACACCGGGGCTTGTAGTGGGGTGGGGGAGTGGGGAGGGATAGCTAGCATTGGGAGATATACCTGATGTAAATGAGGAGTTGATGGGTGCAGCACACCAGCATGGCACATGTATACATATGTAACAAACCTGCACATTGTGCACATGTACCCTAGAACACAAAATATAATAATAAAAAAAAAGAATGAAGGGGAAAACATTGTGAAATGAAGGAAAACAAAAGAATCTGTCAGTAAGAGATTTACCTTGCAAGAAAGACAAAAGGAAGTTCTTTAAACCAGGCGTCACCAACCAGTACCGGTCTGTGGCCTGTTAGGAACTGGGCCACATAGCCGGAGATGAGCAGTGGGCAGATGAGCATTACCACCTGAGCTCTGCCTCTTGTCAGATCAGCCACCACATTAGATTCTCATAGGAGCACAAATCCTATGGTGAACTGCACATGCAAGGGATTTGGGGTTGTACGCTCCTTATGAGAATCTAAGGCCTGATGATCTGTGGTGAACAGTTTCATTCTGAAACCATCTCCTCGCACCCCTACCCAGTCTGTGGAAAAATTGTGTTCCACGAAACCTGTCCCTGATGCCAAAAAGGTTAGGGAACCCCTGCTTTAAACAGAAAGGAAATTATAAAAGAAGGACTCTTGAAGTAACAGGAAGGAAGAAAGAACAATGAAACAGGAAGAAATAGTGGGAGAATGCAATAGACTATCCTTCTTGTGAGTTTCATGAATCATATTTGATGATTGCAACAAAAATTATAACATCATCTGATACTCAAGACAAGACAATTATACTTAAAAGTAAGCAAGGTAGAGACCTAACTAGTAGTAAGGTTTTCACACTTCACTCAAAGTGGTAAAATGTTGATACCAGTAGACGGTGATAAGTCACATATGTACATTGTATTGCCAAGGGCAACCGCTAAGAAAACTTTATATAGTAATACACTCAGAAACTCTATAAATTAATCAAGATGGAATCATAAAAATATTCTAATAACCCCAGAAAAGCAAGAAAAAACAGAGGAACAAGGAACAGAAGAAACAAACACAAAACAAATAATAAAACAGCAAACTTATGGCCTGACAGAAGTATTTACCTTAAAAGGATACAATATGAAGAAAAGTAAAAATTGACCATGAAAAAAAGATTTGTCTATGAAAATGATTTTTTTTTACATGAGGTATTCCTGTTGTCATTGGAGATATTTATGAGTAGATTCTAATTACCTTGTATTGTTAAAGTGAAAGTCACACTGTACTCTCAGTAAATTTGTGATTTGTTCTTTCCTAATTTCAACAGTTTTTAAACAGTATTGAGGAAAGGTTACTTGCAAACAAAAATTGTTTTTGTGTGTGTTCCATTTGAATATGTAAATATTATAAGGAACATTTAGAATCACAATAATCAGAGAATTCAGATTAAAACAGCAATTAGAGGTTTTTTTGCCTATCAGATAGGGATTAATTAAATTCATAGTTGCTAATTGTAATGGGATATGGAAAAATAGGTGCTGTTATATACAATTAGAAGTGTAGATTTGATCAACATATTCTAAGGCAGTTTTAGAGGAATGACCTTATTTTAACATGTTAATTTGCATTCAGCAATTCAGATTATGGGAAGCTGTGTATAGGAAATATGCTTAATTGTTCACAGTAACATATATAGACAGGTGTTTATTTTAGTGGTATTTGCAGGGGAGAAAGGCTAGAAATAGTTGGGCTATGCCCTGGTATCAGGAAATGTTTTAAAGTGAAAACTAATACATATTAACACTTCATAAGAAAAAAAATTCCGCAAAGAGCAGACATTATTTAGCTAGCTTGGTGTAATGTTCATAATATTTCTCAGTTCCAAAATGTATTGGGGATACTTTAATAAACAGTTTTGTTGTGAACTCATTAATTTGAATAATTATTAATTGCAAACATACCCAAATGTAAGTTCAAGGTACAACAACAACAACAAAAAACAAAAGTAACATTTAATTTACTGTTCTGATTACTAGTCCATTTATTTCTATGGGTAATCGAGTTGAACATCATATGTATGTTTTTTCAGAGAGTAAAAATCATCTCATGTTTACATCGGTGACATATTTCTTCTAAATTAAAAAATTTTTTTCTACCAATTTTTTAAGGCCTTGCCTGATGCTACCCTGTCTGTGAGGTTTTTGTTAATTATTCATCTTTAAGTTATCGCTATCTCTTTTGAACTATAACATATTTTTCTTTATTTTTATCTCATCATTTTCCATAATATTAATAGTAATAATACTTTTTGTGCTTTAAATCATACATTATACACTGCTTTATTTGCTTTACATATATTATCAGATTTCTCATATTAGCCCATAATAAGGTAGACATTACTATCCTGATTTTACATTGAAGAAACTAAAATATTCAGAGGTTAAGTAAATTACTCAAGGTCACACAGGTAAGATTAAAGTTTAGGTTTCAAATTCAGGTATGTTTGCTACAAAACCTTGTCACTGTGTTAGACTGCCTCTAAAGTGAGTAAGGTAAATGAAATAAATGCTTTGTATGTTTAAAATTTTGTTATAAAGGAAAGGAAATAATGAATTAATGAAATGTTCAAATTACAGACTTTAAAGTAAATACAGATTTCGTTTTATACTAGTCATAAGGTAATTCAGTGTTAGTAGTTAATACCATTAAATATAATGTGATAATCAGCTAGCGAAAAAGAAAAAAATTAAAGTTCACGGTTATTTGCTACATATATATATATATAAATTTTAAGTTAGAATTATACCATTTGTTATATCATTTATGCCATGTACAAATGAATGAAAATTTCACTTTTTTTCTTTCTAGAATTCTGGAGGTGGAAATGGAGTTGATCTTTCAGTGCTAAATGAGGCTCGCAATATGGTGTCAGATCTTCTGACTGATCCAAGCCTTCCACCACAAGTCATTTCCTCTCTACGGAGTATTAGTAGCTTAATGGGTGCTTTCTCAGGTTCCTGTAGGCCAAAGATTAATCCTCTCACACCATTTCCTGGATTTTACCCCTGTTCTGAAATAGAGGACCCAGCTGAGAAAGGGGATAGAAAACTTAACAAGGTCGAAATACAGTAATCATCTAACCCTATTTATCAAATTTAATGATATTTTCAAATTAACTGCTCCTTTAAATTCTATATAGAATACAATTTTCGTTTCAAGGATCAGACATAATATTGAGCTGCTTGGGATGTTAGAGGCAATTATAAGCTCAAATAATTATAGTTGAGTATTCAGTTTTTATTTTAAATACATTGCTGTGATTAGCACTTATAACAACTATGTATTATTATTCTTGTTAAGAAGTAGAGAACAGCAAGCAAATTTTGTTCCAGGCTTGTACAACAAACTAGTAGTCAGATCACGTTATTGCTCTATTTTATTCTTTAGAATCTAGGAATTGTTCTTGTTGAGCCAAGAAGAAATGGTCATTATCATATTCATTTTATGAATTACATAGAATTATTTTAAAATGATTTTTAAGTTTTTTGAACCCTGTTTTCCCCCTTTTACACCTACTGAAGATTACTGTAGCCCAGTAGGCATTGATTTTTATATCATTAGAATAGAGGATTAATTTCTCTTTAAAATATAAATATTTCAAAATAGGATTTTCTTTAGAAAATAATAAATACTGTTCTAAATGGGTATGCATTATCCTTGTTCAGAGTGCTTTTACTTGTTTTATTTGACTATTATCAGTATCTTTGCCAATAGCTAAAATCATAAAACTTTAAAACTAGAAACATTGTAGAAATTATTTTACTCAACCACTTTATTCCAGATAAGGAAACTAACCAAGAGAAGACAAAATTTATTTCAGTTAATTTTGTCAATTGTAATAATGCTTATAGAACTTAGAAATAGGTAAATATAGTTTTTGTAGGGATTTTGATCATCAGTTAATTTTATCAGTTGTCAGCATTAGGGTTTAGAAATGTTGAAAAGTTAAGCAAACCCAGTTAGAGGAAAAGGATTTCAGAAGTATTGATCACAATCTGGATCATTGTTATGTGATACTTTTATTTTTTTAAAGTTTATGCAGTAGCACCTACATTAGTCAAAACCCAATTAATTAGTACTTAGTTACATGACTTCCTTTTTAGCACTCTATCTTATAAGAAAGAGGTTAATCACAAGCATTCAGAGGGCATAGCAATAAACCATAAATAAAATAACTCTAATGTATTCTTGAGTTAGTTTTCACTCTATATGTTACTCTTTCTTTGCATTTTCTGTTGATATTTGATACTCAGGATAGTAATTTTTAAAAATAGTAATTCTTAAAATTTTTAATCAGAAATCATATTGATATCAGTATTTAGTGTGTAGAAAAGTGTACTGGTACATTTTAGGAATATTTTAAACATAATATTAATTAAACAGGATGCCTAAATGCCTCATTTCCTGAGCATTGTAGTTAATCAAGGAAGGTTATTTTGGGTTCTGGAATCTACTGATAGAGTAAGTCATATAAGAACCAGGAAGTAACCCTTATTCCTTTTCTTTGTGTTCTTTAAACTCGTTATTAGAACTCTATATCGAATTTGTCTCTCCTTTTGGAAAAGCATATAAAAAGCCTGTTGTTACTTCAGAAAAGGGCAAAGGCATTTATTGAAAAAACAATAGGCAAAAGGGAAAAGGAACAGACAACTTGATATAACTATCTTATACACATTAAGAACAAAGAAAGATCATATGAACCTAAATGACACTCAACAAGGATATTAACATAAAGGACTTTTTCACTGCAGGTCTAATTAACTATTAACCTTTACAAAATCAGTGTCCTTGGGAAAACTGAAATATAAGACAGATACTTATCTCTGAGATTGCTGCAGTGTCTGCTGATAGAGGAAATTCATAAGAAGCAGAAACTATTATGTAAATCTCAGTAAAACACTTATTTATAATGGTCAAAAATGGAATATTGGTAATTGAACATTTGGGTTAGTTGAGAATATTTTTTAAAATTAGGGCAAAATATTAATGCTAAAGGTGTTCTGTATTTAACTCAGTCATTTATTCAAACCCAGAATCCTGCAGTTTCTCCTGATTAACAGCTAAGTAAATTCTATAGCACTGTACTGAAAATATAAAAAATTTAGAATATAGGGCTGATCATCCCTGATCCTAAGATTGTCCTCTGAAGTTGATTTTCAGGGTAAATCTTTCATATCCACTTTTTAAATTGCCGATTGTTTCTTATGAAACAAGTAGTAAAATGTACAAAAGAAAAAGAATCTAGCTTAAATTATAGAGTTCAGACATATTTTTTAGTAGGAGGAAGAGGAATAGAATAACAAAATAGAGTGTGAAATTTGGAGTAAATTGACAGATTTTCAGAATAAAATGTTTCTTTTTTCTCTGTACATGTTAAAAATATACTTTGTATTGATACTTTCATGTGCCATCACTAATATTACATATATAGCATATTAAAGAGTGACATTTTAAACCATTGTTAAATTATTCAACAGGGACTAAATAGGAATAGTTTGCCAACTCCACAGCTGAGGAGAAGCTCAGGAACTTCAGGATTGCTACCTGTTGAACAGTCTTCAAGGTGGGATCGTAATAATGGCAAAAGACCTCACCAAGAATTTGGCATTTCAAG
>hsa_circ_0000282	chr11	28250417	28255132	+
CTGGTTCCTCCCTCTTTGAACTCATCTGGATCTGGCTTATTTCAAATGTCCATCCCCACAGGTGAGAAAGTAGTTTAGATTTTAGAATCAAACAGTCTTGATTTAGAGTCTTAGTTCTGCCTCTTTCTAGCTATGAGATTTTTAGGTCAATGACTTAATCTTTCTATGTCTGTATTTTTATACCTTTAAAATGAGGTACTGTTAATACCTACCTCATGGGATGTTATGAATATTAAATAAGTTTATGCAATTTGTTTATCATAACATTGTTTAATAAATGTTAGTTATAATTGCTTTTAGAATTATCATGTAAGATAATACATAGTTATATTAATTATTATTGTCATTATGCTAAGATTTTGGAAACTTTCATTGGCATACACCAAGATGATGATTGGCAGTTATTTCCTGTCTTTACCTGCTTGGTTCCTTAATATGCACAGATAGAACTGTTTAAGATTTGAGGCCTGGGACACTGCATTCAACTTCCCTCACCTTGCAAAGTGCTCTGGCATCTGCCTTTTGTTATAGACTTTCTCCCCTTGTCAGTGTAAATACTGAAGGCTATACCTGTGCAATGCTCTGAATATTGGTGTCTCCCCTAAATTCCTGTGTTGAAACCTAATAGTATTAAGAAATGAGACCTTTGGGGAAGTGATTAAGTTATGAGTGTTCTACCCTCACAAATGGAATTAATGCTCTTATAAAAGATTGCAGGGAGTTGCTTTGTCCTTCTGCCATGTGAGGACACAGCAAGAGGCTCCCTTTTAAGCAGAGAACATGCCTTCACCAGACACTGAATCTGCTGGCATTTTGATCTTGGACTTCCCAGCCTCTAGAACTATGAGAAATAAATTTCCGTTTCAATAAATTACCCAGTCTAAGATGTTTTGTTGTAGCACCCTAAATGGACTGAGACAGCGTGTCACAATTACAGACACTGCTGCACTGAGCTGTATTAGTGTCTTCTTTTAACCCCAGACTTACTTTTTATTGATTGTGATTTTTCCATCACTTCTTGGCTTTAGATAAAAATAACTAATATCATACAAATGTCATCAACAAATCAGAAGTTCTTTCTTATCTGTCTTCTATTCTTTGACCCTCTCCTTCTATATTCATATGCTGCTGGCTTTCTGGAAGCTACTTTTTTCTCAGTAAAGAAGGTACAAGGTTTAATTTTTAGCCATTTCTTGTTCTGAAGCCTGAAAATTCTGCAAGGCTAAAATCTTGAGTCACCTTCATTACCTTTACATTTACATTCATTGTTGATTATTTATTTAGCTCATTACTGACATGAGGAGACAGAATCTGTGTTTATTTTAAATAAACTCTTTTTTTCTCTTTTGACAAATACAAATATAAGTATAGACCTATATATTATAATTAACACCTCTGCATCCATTCCTAAGTACTATTATATATTTATTCTTAGAATATTTGGCTTAAAAGTTTCAAAACTGATTCATGAAAGTCAACGTGTATATTTGAAATGCAAATGATATTTATATTATGATAACTGAGAAAATGAATTACCTCTTCACAAACTTGAGATAATCCATTTTTATTGCCTACGTCATTTGAACATATCCATATGGTACAGGATAAGAATAGCAGCTTGTTCAGTACAAGAATGACTATACCTAGAAAGACTTCATTTTATCTTGGGTAAATAATACATATTTAGAGACATATTTTATTACATATGAGAAAATTTTAGTAGAACCCTTCATGTTTGGGCTTCTGAGTTATTAAAAGAGTGAAAACAATAGTTGTATTTTCTCTAAATCGTCAACTAATTAAGTCAAATGAGTTTGCTATAATTACATGTATAATCCTCCTGTTCTCGACACCCCCCATTTTTGCCTGATATTTAAAGTAAAACTGAGACAAACAGCTGCTGGATTGGATTATCTACTTTAGTATTTTATTCCTTTTTTCCTGAGAGAATGCAATCTAAATTTAATGCACAATTCAATGTACATTTTAGTGCCTGCTGTGTATGGGGAAATAGACTTGGCATGGGGAATGCTCAGAAGCTCAAGATAAGGCCTCTGTACCACAAGATAAAGCTCATTGTCTAATAGATAGACAAGTAAACCTCTATGAGATCAGGTAAGTAAATCTCCTGGCAGGGAAAATACCAAACATATTCTAAATTCAAACTTAAATTATTTGAGGAATATACATTCTTATTTTCTCTGTTAGCATTGTTACTCATTTAATTCAATTCCAGACACTGTTTTGGGGCAGATATTAAATCATATTCTGGTATTACAGCTGGATAAAAAGGTCAACATAATGCCTTCTTACTTTATCAGGAAAGACAGATAATTAAGAAGTATTTATTTAAGATAAGTGTCAGGACCCAAAAACATTAAATACCAAGGCAGTATGCTTTAAATAGCATGGAATAACTATGTTATTTAAATAAAATACCATTACAACAAATAATTACAAGAAGGAAGAGTACTCATTACATAGGACACATTATGGACCTTTCATAGGACAAATAAAATAATAAGATATCGCTGATTAAGATATCATTGATCAAGTTAAGTTAGCTATTTAAGGAATACTTCTATAAAACAGGCTTTTTTTCTTATGGTAAAATTCTTACAGTTTTCAATGGTACACCATTACTTTCATAATAAAGTTAAACTTTTCTGCTTACCACAGGAGGCCATTGAGGATATGGCCTTTCTTTTCTCTAGATTCATCTCTTACAATTTTACAACAGTTTTTTCATACCCTCCTTGAAATCTAAACTACTTTCACATTAGCTCACAATGTTGTGTCATACCTCTCTTCATGTCTATGTGCTGTTTATTTACGTAGCGTTATTCATCCCACTTATGTTTCAAGACTTAGCACTATTTTCTCTGCAAAATCATCCAGATACTTCCAATTTGATTTAAATTTTTCTCTTCTGTTCCTCAGCACACCTTGTGCTACCTTTATCCAAGCTTTTCATCATTCTCTTGGTTTACTTCCATATATTATATGCTCCTTGAAGTATTGCTGTATCTTAACAGACTTTATACTTTTCAAACCCTGGCATATAGTACATACTCAATATCATATGGATGGATGGCTAGATGAATAAATGAATGGATGATGATTTTTTCATTTTCTATATCAAATGTATAAAATAGAAATTAGATATAATGGGCTGAGTTCATCTTAATTTGCATTTTACAATGTAAATAGAACCTTTAAAAATATCCAGACTACTCTTTAAAATATGTTATAAGTCTAGATCTAAGTTCTAGAGAGAATTGTGGAGTAAACTGCAGATTCACTTCCTCAGTAAATATTTATGTAAAAATGTTAAGTGATAAACCCTGATTAGATATACCATATCCTATCTTCCAGTGGGCTCAAAATCCTTATTACTAGCTTTTACTATGGAGAAAATAGTTTTCACTACTATTTCCACTTGCAGTCCTGTGCCAAGGGAATCTATATGGGAATTATATATATTATCACTAGAAAAAGATGCTTAGATACTCTATATTATAAATAAACTTTATTTTTGAATAATGCTAGTCTGTGTTCACTGAATCTAAAAAATTCATGTTTGGCATGCGAACTCCTATGCATAAAAATTTTTTCTTTGAAAGAAAAAGTATACTATATAATAGTAAGTTATTAAATAATAATTAAAGATATTATAATTCATGCAATAATTTAAAAAGTACTTTTTATATGAACACGTTTATTTATTTTGTGTCTTCTAGCATTTTTCATATCAGCAAGTATATTAAAAGGAACATATTGTGTGCAATGTGTAGGCCCAGCATAGGATTCTCTATACTAAAATTTTGCAATGATACTGGTTAATTGCTAGATTTCAGGCACCTTTCTAACCTCCGTTTTAGTGGGCGTGAAAGGGTTTATTTGTAAGAGATATTGCTGCTGACAGAATTTTATCTTTTTCTCCTGGAATCTCAACAGCTACTCCCATGTTATAGGCATCCCCAGAAAGCTCGTCAAAGGATTTCCACCCACACTCTGAATATCTAACAGGGCTTGACCCATTTTTTTTCTCTTATTAATATAGCAGCATACACATCATGAAGAAAGATAGAATAAGGACTAGTCTAAGCTTGGAATTTCAAAAAGTTATCTACCTGTATGCAAGGAATTGAAGCGGACAACAAAATTAGCCTTTATTTTTTTTAAATTATGCCCTTAACAATCTTATCACATTAAGGAATCACATCTAATTTCATGAATATAGTTTTATTTTGAGTGGCTTAAAATGTACATTTGTATTCTTAAATGCAGTGACTATAAATGCCAAAAATAGAGTGCACTATAAATCAAGAATTCTCCTTTGTACTCAATTGTTAGGACATAATATACTGCTTAATAACATAGATAATAATTAAAAGAAGACTAAAGCTTTGTGTAGTAATCCTAGTAGAATCCTTTGGAAGTAATCAGGATAGTTATAAGACAGAATATGAAAATACATGTTTAAAGTAATTTTCTTGTATAAATGATTACATTTTTTTGTTTATGTAAACCATTAGCTTTTTTTGTTTTCCTTATGTAACATCTAAATACTCATATATAGACTGTGGCTAATTTTTTTTTTAACTTAAAGGATAAAAGTCCCTCTGGAATACAACACTGCATTCAGTTTTCCCTCTTAACTCTCTATTGTTGGGCAAGTTACTCCAAGCCTCAGTCACCTCATCTTCCTTATG
>hsa_circ_0000291	chr11	35163017	35163328	+
AAGAGGGCCCTGGTGGTTTCCCTATAGTCTCTAGGGAAGTTTATTTGTATGTTACCTACCAGTGCCATCTTCTGCTTTGTCTTTGGGCATTCTGACTCCTGACTCCTTCCAACCTGTCTCCCCGTTCCTTCTAAAAGGCCCCACTTCCAAATATTTGGCACTGTCCTAACCCTTGAGGTTCTCCCAGAGACCCGCAGTCTCCCTCCTGCCCCGTGTTTCCACGGCCCCTTTGCGCAGCATCATTTAGAGGAAGTACAATGAAGTGCCAGTAGCAATAACTGCCCCGGCCCTCGCTTTCATGTGCTTGTAAA
>hsa_circ_0000294	chr11	45880295	45904786	-
GTCAGACATTTATAAAACAAGTGAATATTCACAAACAAATTGTGGGAGAAACACACCTTCCCAGCAATAGAAAATCTCTATAAAGTGCATTTTGCCTGCAACCATCTCTTCCCCATGCTGGCCCTTGGGTCAGGATTTGAGGCACTGTTCCGAGGGAGCCCTCAGGGCCACCTGAGCTGGGAGAAGGGAGGCATGAAGCCACCATGGAGCTCCAGGCTACTGGACATACCCTCTCTACCCTGCCCTTCCCTCTTGGCTCCAGGAGTGCACTGCCTGACTCCACTGGCAGGTTGATCTGGGAACGGGCTGACATGCTAGGGATGGTGGAGAAGTAGGCGGAGGTGGTCCTGCCAACCTGTACCTTAGGGAAGAGAGCCAGCAGCAGACAGGCAGGAAAAGGAATCATCCTGCTACCCGAAGGCGCTGCTAGTGAATACTAAATCTGGGCCTCGGCCTTTGGCCTTCCCACTCTCAGATTTGCCCTTCCAGGTTTGCTTGACTCTCTTTCTGGCAGTGGCCCGATTCTCTTTCCTCTCGACTGGGGCTGAGGGAACAGGGAAGCCCCCAACCCAATGCTCTGAATGCACACCATCCCCTGTGCCCTGCTCCCCTCCCACGATGATGGGACATTTCTAGTGAAGGTGACATACGTACAACAGTTGGACTCTAAAGGCAGCTCTCTGGCTGAGAAAACCTGAGGATATCTCAGGAAGAAGCCTGTCAGTGTGATGGACAGCTACAGGAGATGGGTCTGACCCCAGGGTTCTGGTCCAAGGACAGAGGACAGTGAGGGACAGGGCTGGGGCCAAAAGAATTAACAGATCTGAGGCTAGGAAAGGTCACAGGGGAGGTAGAAAGGAAAAGGCCCAAAGGCCAGCTTAATGATACACGTGAGGACAAAAATCCAAACAGGAATCAGCCTCATAGCCACACACACACACACGTACCACACACGCACACACACACACACACTTTGTGGCTCAAGTGCAGGCCACAGGGTGGAAGGAAGACTTGCTTTAGTTGGCCACCGTCGTCCTTTTGCATGACATCTTTCTCAACACAGGCCTTTGGCAGTGGGAAGGAAGAGGTGGGAGGCACAGGCCACTCCTGGAATGCAAGGATTGGCTTCTCTGGGTCAAACCTCCCACCTACTGCTCCTGGAAGGAATGGTGTTCTGGGTGTAATCTCTACTTGGACTTTTGCCAACTGCCCCTGGCAGTCCCCATCCCTGAGTCCCTCTGCCTGAGTCCTTGGAGCTCAGCTACTGGGATAGCTGACATGGCAGTCTGGATGCTGACAAGTCCAGGACAGGCCCTGGAAGCCAACAGAATAAAGACTAGAATGGTTTCCCTGGCTGGGTGTCAGCTGTCCTCACTGGCAGCACTGTGGTGCCTTGGAGTGTGGCCAGAGAAACCAGGGGGCCTTACGCCACTGCAACCTGGTCTCCTCCTGGTAGAGTGAGTCAGTTTGACCCTTGCCCCTTCACAGCTCCTGGGTAGGCTCTGAGGCTGGCTCTTAGCTTCTGGGGAAGGAACAATGACAGCTGGGATTCTCTTTCTAATTTTAGGTTCTAAATCCTGAAAAGGTAGGTGTGCTGTCTTAGGCTCCTATTACAGTACCAGGCATACCCCACACCAGTCAGGTATCTGTGTGTACTTCTGTAGGGTGGTGGAAACTTTTTAGATCTGTCTATGGCCTCATGCTCAGTCCCAGAAGCCCAAGGAAGGGCCTGGGACTGAGCCCAGTAGCAGAGAATTTTAAAATAAGAAACAGAGGCCAGGTGGCTACGTCTGGACAGCATCCATCCACTCCGGCCTGCTCAGCCTCCAGGTCAGAAAGCAGGAACTCAGCAGGGCTCTGGCTGCCTCCAGAATCCCATGCTTTGGACAACAGCCAGAACTGCTGTGCTCCTGCTCCACAGCCTGACGTGAGGAGGGAGGGAAGGAGGTCTAGGGAGGCAGATGCCAGAATCCCAGCTAGGGTCCTACCACTACGTTCTGTTCAGACAAGGCAGCTGGCTTGCAGGAACAGGTCTCAGCTGAAAGTCACTGCCATAACCTCGAGCCTTGTGTCTGGAGGCCGGGAAACAGCACTGGCGTGCTACAGGTACTCCCCCAGCCCAGGCAACATTCAGAATCATGAGTGTCAACAGATGCATGCACACACAAACAGGCACACCACTCCCTCCTCTGCACACGCGCACACACACACACATGCTCGCTCTATCTCTGCCCGGTGATCAGCTTCTCTGCAGGTTGTACTCTGCTGCTGCGGTGGCTGCTTGGGCACCCAGGCTTTGCTCACGGAGCAAGGGCTCTGCAGCTGGAAGAGAAAAACAAGTGCAAAAGGAGCATTCAGGAGGCTGCTCAGTTGCCCAGGGACACAAGCTCCTCTGGCTGCTTCTCTGGGGACATTCAGAGCGGGACCTGAGAAGAGCTGAAAGAGTGAGCTGAAAGGGCCACGGTACCTGGGGACAGGTTGTTGCTGGGATGCCACTGGGATGAGGGAATACTGCCCCTCTGAGGTGCTGATGCAGGACAAGCTCCCCACTGCAGGCCCTCCACCCAGGGCTGCGGACAGCAGAGGAGGAGGAGGACAAGGCTATGTGAGAGTCACGTGAAGCCCTGGGGGATACTTGCTCAGATATGACAAGGGCAGCTTCTGAATCAAGGCACAGCAGCTGCTGCCAGAGATGGAGAATCAGGAAAAAATGGCTGGAAGAGAAGCCCGCTGGGACCAGTAATTTTGAAGAGTAAGGCAATGACTGAGTTTACAATCAGCAGGTGAGCACATTTCCACATATAGATGAAAGCACCCTGGCACAGTGCTGGAAGATTGTGGGGGCAGGAGGGAGAGAGGAGACACAAGGATGACTCATTTTAAAGATTTATGACATCCGGAATCTGGGGCAAAGAGAAGAAACAGCTTCATCCCTGATAATAAAGGAAGGACAGAGTGCGCCTGTCACAATGCTGAGTTGTCTGTTTAAATAGGTTTAGTGTGTCTGGGAGTCTACAGAGACACACAGCGTCCCATTAAAAGTTTGTGCAGTTTAAATGTGGGTGAGGTAGACAATAAGTAGGCTTACTAAGCCTGCCGTGGGTCAGGTACTATACACTTGTGCTGTGGCTGAATTCTGTCCCCCACAAAATTCTTATGTTGAAGTCCTAACCCCCAGTACCCCAGAAGGTGACTGTATTTGGAGACAGGGTCTTTAAAGAGGTAATTAAGTTAAATGAGGTCATTAGTGTGGGCCCTAATCCAATATGACTGGTGTCCTTAAAGGAAGAGGAAATTTAGACCCAGACAGTACAGAGGGAAGACCATGTGAAGACATAGGGAGAAGATGGCTGTTTATAAGCCACAGAGAGGAGCCTCAGAAGAAAAGAAGCCAACCCTGGCAACATTTTGATCTTAGACTTCCAGCCTCCAGAACAGTGAGAGGACACATTTCTCTTGATTAAGCCACCCAGTCTGTGGTACTTTGTCATGGCAGCCTGAGCAGACTAACACAACTTGAGATCCCAGTAACCTTGAAGCTTGCCCTCCATTTTTGTAGATGAGAAAACAGAAACCAGAGAGGAGAAGGAACTTGCCCAGGACAACAGCATTCATAAGTGGCAGAGCCAAAAAAGGAAATCCACATCTGTCTGATTCTCAAATCTGTCTTTTTACTAGCAAGTAATCTCTATACGATAGTATTGCTCATTAAGACTTTTAGAGAAGAAGACTTTTAGAAGAAATTCAACATGGCAGCATGAAGACTAATATCCAACAGACATACATGTGAATTAAGCTGTTATTAGAAAAGGGAAAATGCTCTTAAAGTCAAAGACATTGGAGACAAGGATTCAGTATCATGCGATGCTTTTAAGGCCGCATGGTAAATCTGAAGCAGATTTTATCTGATGATAATTTATCTGGAAGCTGGGCAAAATAAAGAGCAGACATAAGAGTGGGTGCCTGTATAGGTCAGTACTGTGTGTCTTATTCTTTTTTTTTTTTTGAGACAGAGTTTCACTCTTAGTGCCCAGGCTGGAGTGCAATGGAGTGATCTTGGCTCACTGCAACTTCTGCCTCCCAGGTTCAAGCGATTCTCCTGCCTCAGCCTCCTGAGTAGCTGGGATTACAGGCATGTGCCACCACACCTGGCTAATTTTGTATTTTTAGTAGAGATGGGGTTTCTCCATGTTGGTCAGGCTGGTCTCTAACTCCTGACCTCAGGTGATCCACCCACTTCAGCCTCCCAAAGTGCTGGGATTACAGGAGTGAGCCACCGAGCCCGACTTTTTTTTTTTTTTTTTTTTTTTTTTTTAATAGATGGAGTCTTGTTCTGTTGCCCAGGCTAGAGTGCAGTGGCGCGATCTTGGCTCACTGCAACTTCTGCCTCCTGGGTTCAAGCAATTCTCCTGCCTTGGCCTCCCAAGTGGCTGGGATTACAGACACCTGCCACCACAACTAATTTTTGTACTTTTAGTAGAGATGGGGTTTCACCATGTTGCCCAGGCTGGTCTTGAACTCCTGATCTCAGGTGATCCGCCCCCCTCAGCCTCCCAAAGTGCTGGGATTACAGGCGTAAGCCACCGCACCTGGCTGTGTGTTTTATTCTTTAAAATGTGTGTTATTTTCAATAATTTTTCCCTTTAAGCTTGTACTATAATAACCTAGCCATTTTTTTGCTACAAATGTATGTATTATTAAGGTGTACATGTATTTATTGAAATGTGCTGATTCTGAGTATATACTCCACACACAGGGCTCTCTCTGGCCCCTGTTGTTAAACTAAAGAGATGGCTATTCTTCTGAAATAGAAAACTTTCAGGATTGCAGGATATACCACAAAAGGTCCTCCTTGCCCAACACCTCCATTTTTTTTGTGTGTGTTTTATCCATTTTCAGGGATGGGGGAAGATAAAGAGTGCATGAAGATTCCTTAGAATAACTGCTGTTAATCTGGGGTTCCTGGGCCTTAAGGAGCCCAAGGATAGGCTTTGGTGCAGTCCATGGAGCCTCTGGAGTGATGTGCACATTCCTCTCTGTGTGTGAACATATGCAGTTTTCTGGGTATGGGTTCCATCCTCCATCGACTTTCCAAAGTGGGGAGTAACCCAAACAGGGTTTAAGAACCAATGCCTAAGCTTAGAAGATAAGAGGGTGAGGTACAGTCAGGTGGATATAATGATAACAATTCAGACATATGTTGACTTCGGCACCAGTTAGTTTTGGGCAGGCTCATGAAGGGAGGGGGCAGTGTCCTGGACTCAGATAAGCCCTAGTCACCCAAGTCCCTCTATGATGGTTTCAAAGCTACCAATGCAGAAAACCAAGGTTTAGAAGAACCAACTTGGCCTCGCCTACAAAGCTAGCCAAAGGCCTGTTCAACTAGTTACTCGAGCTGCTTGATCAGCAGATAACTAGTTGGTGCCATGCTCTTGTCCTCAAGCTAGGGCATGCGTCTGTAGAAAAAGGGGTCTGGGGAAATCAAATGAGGTCTTGCAAAAAAATGATGATAGCAGGACTAAAGGGAAGGGAAGAACAGCCAAGGGGAGGCACCAAGGGAAAATCAACTCATAAAACATTCACTGAAAAATCAATCTCTTAGTTGTCCAACTCTTTCAACCTGTCATTGATACAAGAAACACAGTGGCGGCTAGAACAAAAAGCGTTAACGACTGTCTCCCTCTGCAACCCAATGTTAGTTAGCATGGCCTCCTGGGTACCTTTGCCCTCACATCCCTTCCCATCCATTAGATGCTATCAAGAACCCAAGTGTATAAGTCTGCCCGTCCCTATGCTCCTCGCCCTGGAGGGGTGGATGCACGTGTGCAGGCATGAGTTTATGCTGGCAGAGGGTCCACAACAGCTGATGGTTTGGAGGAAACTTTGTTTGCAGACTGTCACCGAGTCTCAATGTTTCCCTCTCCCCATCATATTGGGCAAGGCACAGTGCCCAAGAGCTTGAGAAAGGCAGAGGGTTCGCTACCTGCTTCCAAGTGAGGGTCAGGGAAGTACAGCTGGGCCTGGATGGGGGAGAGAGCTGAAGCTCTGAGCTCAATCTCATTCCTCAGGTCAACCACACCTTTACCCTTCCCACAGCATGCAGATCATGCAAGAAAGTGGAAGGGACAGCCATCAGTCAACGCCTACTTATGAAGTGCCAGGGAAAGCGCTAGGGGATATGAGTCTAAACTTCTGATTTTAAAGGCAGGAACAGAGAATCCTGCCTCTGATTTTAAAGGCAGGAACAGAGAGGTGAGACTATTTGGGTGGAGTCTCACAAGAGGCAAGTGGCAGGTCTGGGACACAGACACTAGTTTGAGTGTAATGCTGGCAGGTCTGGGATGCAGACACTAGTCTGAGTATAATGCAGGGCTCTCTGGCCAATGCCACACTGCCTTCACTTCCACTATTTAGCATTTTACCAATTGCTAGTGCCTTTCACCTTACAAGGACAGAGTATACAACTAAACTAGTGTCAAAAAGACATCAAGGAGAATCCAGAAGTCAGGTTTTACTCGATGATCTACCCAGTCAGGCTTACTGCAGAGCTAACAAAAGCCCGCGGGGGAGGGGAAGAGGTGATCCTTGGCCGGGAACCTTTTGTATTCAGTGGGGCTTCTCTCCACAGATCAGTCTGTACCAGCAGAAGGGCAAATGGAACACGTGAGCTGTTCTCCCCATGGCAAAATAATTGGACCAATGAGAGAAATCTGTACACAATTCAAGGCTAATGGAATCCGGAGCAGTCAGCAGCTTTGGGGATTATGGGGAACCATTTGAAACAATAGCTATTTGGGGGCTGGCTTGTTTTTCAGTTTAGTGAATGCTGTAAAATAAAACTTAATGCAGAACAGATAGCTGGTGTGGATCTGAGGTAAGTGTAGAACCTACTGATTGGAGGCCATGCTTTCCTACCAGATCAGTTTAAATTTTAAGTGACTGTACACCCTGTACACTGCCACAGGCCTGAGGCATTAGAAAAACAGAATCCAGAACTATAGAGCTCAGAGCTAAAGGAGACCTCAAAAGGCCCAGGATGTAGCCTTCAGGCTGATGAAGAATGACTATTCACATCTTACACCTAAAGCATGGCAGAAAGGCTATGGATCCAGCCCAAAGTCACACAATTAAAAATTACAGAGGAAATGGAGGAAAGAGGGGCAAGTCTCCCTGCCACTCCCCTCCCCCAACCCAATATAATATGATACCAATTTGGGCTACATAGCCACAGCTCTGTGGTCCATTCAGCTTAGGGTGCTGGCTCTGACTGAAGTAACACCAACATAATCAAAGACACCCAGAGAAGAAAGTGCAAGATGATAATGTGATTCCATTTGCATAGTGCATTTTACATATTCAAAGACTTTTTCGATGGGTAGGGCAGGTGACAAGATGCTATTATCACCATTTTACAGCTGAGGATGCTAAGCATCTTTAGGCCCAGGTGCCTCTGCCAGCACATGGTGAGACATGGTGTACTCTTCTTCTCTCAGGATTTCCAAAGAACACAGCTGTTCCTCCCTAGTCTGTCTTGGAGGGAAGTCTGCACCACCCCAGATCCTCTGACCTCTGCACCCCCAACCTTCACAGTCTAGCCTGGCCTAACTCCCCACTGAGCCACCAGTGGAGGGCAGAGTAAACCTCAAGAATCAGTCCTTAAAATCCCAGTAGGCTGACAATCTTCTGGACTCCAGGGCAAGAGACGGGCATTTACCTCTGCATCCTTGTCATGTCTTCCCTTGGAATCACTGTCAAGCCTCTCAGCTGACTTTCTCTCCCCAACCTGTTCCTCTGCAGGTCCCAGCCCAATGCCTAATTCATCCTCCCAAAATGCCAATTTGATCATTCCTGTTCCAAAATGTTTCTTCACTCCCAAAGAGTACATAGCAGACTCATGTGCCTGCCATTTACAACCCTCCATAATCAGACCCAACTGTAACCTTGTGTCCTCTACAATAATAACAATACCTACAATAATAACTACTGCTTACCAAGCACTCATGACCCACACACTTGAGTAAGTGTCTTGCCTATAAAGCAGTCACCATTAGCTGTCTACCAGTATCCACACTTCCTGGTTAACAGAACCTAAAATGTGTTCAGGAGGCAATGGGCTTCACCCAGAAAATGGATTATGATTGGTCTAAGTCAGTGATTCTCCAAGTATGGTCCCTGGACCAGCAACCCTTATAATACAGAACTGCAGCCTCTTCTGTGCCCCGACCTTACTTTCTTACTCAACTTTATTTTATTGTTTTCATAGCACTGATGGCCTCCTGAAATTTTTTTTTGTGAGACTGAGTCTAGCTCTGTCACCCAGGCTGGAGTGCAGTGGTACGATCTTGGCTCACTGCAACCTCTGCCTCCCGGGTTCAAGTGATTCTCCTGCCTCAGCCTCCGAAGTAGCTGGGACTACAGGCACCTGCCACCACGCCTGGCTAATTTTTGTATTTTTAGTAAAGACAGCATTTCACCATGTTGGCCAGGCTGGTCTCGAACTCCTGACCTCGTGATCCACCTGCCTCAGCCTCCCAAAGTGCTGGGATTACAAGTGTGAGCCACCACGCCCGGCTGGCCTCTTTAAATTTTAAATATTTATTTGTTTACTGTCTGTCTCCTTCCACTAATATGCACCCAAGGGGGAAGTGATATTGCCAGTCTTGTATACAACCATACCCTCAATGCCTGGAATGGTGTCTGGCAAAACATGAGCTCTTGACATGTGTACGGAAGGAGTGCAGCTGCCCTTGCTGTCCCTTCTCTTTCCTCTTTGATCAAGAATTGATGGCTGAAGCTGGGGCTGCCACCCAAGCCCAGACCAGCAACACTATCTCTGGGCCCCTTGTTAGGTAAGAAAAATAAGCCCCTATTTGTTTTAGCCACAGTAATTGAGCTATTATTAATAGACCCCCACATTTCTAGCTGACACATACACATTTAATCTTTTTTTTTTTTTAGACAGAGTTTTGCTCTTGTCACCCAGGCTGGAGTGCAATGGCACGATCTCGGCTCACTGCAACCTCTGCCTCCCGGGTTCAAGTGATTCTCTTGCCCCAGCCTCCCGAGTAGCTGGAATTACAGGCATACGTCACCATGCCAGCTAATTTTGTATTTTTAGTAGAGACGGGGTTTCTCCAAGCTGATGAGGCTGATCTCGAACCCCCAACCTCAGGTGATCCACCCACCTCGGCCTCCCAAAGTGCTGGGATTATAGGCATGAGCCACTGCGCCCGGCCCAGATTTAATCATTTAATTCTTGCAACAGCAACCTAATTTATAGGTGAGGAAACTGAGTCCCATAGCAGTTAAGTCATTTGTACAAGATCACATAAACCTTCAGCTGTTTTTCTTGTCCTAAGCGCCCTGCTCACTGCCTGAATCCAATTCACTTTTCAGGCCCCCTAGCGCAAACTTCTGTGATATGTTCCCTGATTGTTCCAGACCACACCAGCAGCCTTCTGCTAAGCTTGTATAGTCTGTATCATTTGTCCAGGAATTCTAGGTTATTGTTCCTTTTTATCTAAGCAGACTGTTCAATCCTTATGGATGGACAGCACATCACATTTTATATGTTTAATGCTCCCCCTTCTTCACCCACCTGCTGGCAACAATTTCATGTTGAATTGGACACCATTAGCTTACTGAGCAACCTTGACCCAGACATTTAACCTCTCTGTTCTTTGGTCTTCTCATCCGAAAATCAGAGTGTCAGCCTGGCAAGTTCCAAATTTGTAATACAGGATGAACTTTGCTTAGTATCACAGAGCTAAGAGATAACTGAGAGAGTAGTAGGTTGCTGGTACTCCCAGGAACAAGATAGCACACATCTGTCCATCAGCAATGTCTATGTCAAAGAGCCCAGGAAAGGTGAAGGGTGCAGGCATCAAATGCCCATCTCAGTGAGCACACAAATCCAGACACTCAAACCAGATGGCTGCGGCCTGGCCCTGAAGTAAGAGGGATCTGATAAAAAGAACCTATCAGCTCCATGGAGAAAAATCACCCTCCAATCTAATGACGAAGACATGGTGCATAAGGAACAGCTTGAGATGATGACTCAGAGGGGACAGGAATTTACATTTCCCCAAGAGTGGCATAAAAGGCCCTTCCTCCCTTGGGAAAGGAGAAGCCAGTGTTTTGATGACATTCAGGAGGCTTCCAAGATGAGCGCTGCCAGGGAGGTGCAGAGCTGAGGCCACAGGATGGGTGAGAAGGGAGGAGAGGCCGCAAAAGGCAAAGATGATGACAGACTGGGTCTACTGGTCCTCAGGCAGGGCTGGGCCAAGTAAGACACAGCACAGCCCTCTGTCCAGGCTTCTCAAGGTCAGTGCTGCCCTCCACTGGCTGGCCTATAGAACACAGCCTGTCGGAAAGCAGGGGGCCTGGAGCAGCCTCAGACCCTGCAATGCGCCTTTTCCCCGCTGCTTCACACGCAGGTCTCAGCTTTCTTTCTCTTGAGTGTGACTCATTTTAATAGGTAGAAAGCGCCACCCCTCAGCCCCCATGCCTCCCTTTTTCCCTTAGCTGGCAAAAAAATACAAAAGGGCTTGACTTTTAAATCTCTGATAAAAGTCAGAATGGTGGGATTTTTGAGCTGAAATCCTAAAAGTCATGCAGTCCCACCAGATTATTATTATTATTATTATTATGTTTTTAGAGATGGAGTCTCACTATGTTGGTTTGGCCAGGTTGGTCTTGTACTCCTGGCCTCAAGCGATCCTCCCACCTTGGCCTCCCAAAGTGCTGGGATTACATACATGAGCCACCATAGCCGGCCCAATGGTAAAGGTCACACAGATATCAACCAGAAAGTACTCATTCCCTAAGCCAGGATGGAACCCGGCTGCCACTGTAAAATGGTAAAGCTTTAGTGGCTGAGCATTGGGTGGTCCCACCAGATTTTCATCTAGTTTGCTATGTTTCAACCTGCAGCTGGCAGGGCAGTAGGCCCCCCCACTCCCAACTTCCTTCCTGAGGTTGAATCTAGGCTGCTGTCACTCACTCTCAGGCATCCTTGCTCGGCAGCTCTGGGGTTGGCAACTCTGCCACCCGGGCCCGTTTGCTGAGTTCTTCACCAGGTGGTTCCTCGGCTGCTTCCAGCTTGCGTTTGGGGGATGCTGGGCCACTGGGTAGTGGTCTTGGGCCTGTAGGGAAGCGTGTCAAAGGGTCACACAGACTGTGCATGCAGCCAAAATGATCCCACACTATGCAGCAGCAGCTCTTTAGGGGACAGGGAGCACACTTATCAATGGAATGCCAGCATGCTGCTCCTCAGACCTGCCCCTCGGCCTTGCTTTCAGCAGTGACTTTGCCTGGAAATGTCCAAGGAGGACATGACCAAGCAGGCCTGCTGGTAGCAGGACCAGCTTTTGGGCCCCAAATGGCATGGGCTGTGGCCAGAGACTGATTTGGCCTGCCTGCTGTCCTGCTTTGAAGGTGAGGCATTCCCTCTGCAACCCTGAATCAGCCTCCCCAAGCAGCAAAGAGCAGGGCCCCTGTGGAGGAGTCATGCTGCCCATGGAGGCAGCCTAGCTGGGCCAACTAGAAAAACCCGTGTTCTTCCCATCTCATGTTACTCATCTTCATCCCCAAGAAGGGAAGAGGCTCCGAATGCAGCGAATCTGTCCAGTCTTTCTCCTTGCGGCCACCACCCTGTCTGTGCTGCCTCCTCTCTGGCCTCCCTGTGCCCGCTCCGGCCTACACTGTCCAATCTCCACCCAGCAGGCCAGGGAGCTTTTTCAGACCTAAGTCCAATCATGCCCTGCCCTACTGACCATCCTTCAGTGCACTGAAGGCTGAATCCTAGTCCTCGTCTCGGACATCAGGCCTGCCACATGCTGCTCATGCTGTATCTTGTCCTCATCTCATTCCAGCTCCTCACTGGGACATGCCGCTACACTGACCTCCCTTCGGTTCCTTGAATGGACTAAGCTCGGTACTGTTTGTGAGCTTTTTCTTGCTACTCCCTTTGTCTGGAATGTTATTTTCTCAGTGTGTGGCAGGGCTGGCTCCTGCTCATGACGTGGGTCTCTGCTTAACAGAGGTGTTCCCTGACTGCTCCAATCTCAAGTGACACAGAAGAAATCCTTCTTTCCCAGTCCCTCTGTCAAGATACTCAACTTTCTTTTCCTCCAAAGCACTTGTTATCTGAAATGATCCAACTTGGTTTCTTTACTATCTGACTGCCCCAGGTGGAATATAAGCTCCACTGGGCAAGGCCTCCTTCTGGCCTCAGTCCTGAATGACTGAAGTGGTGGCACAGGCCACAGGAGGCCACAGGAGGTTGGTTGCTGCTGCTCACCTGCACTGCTCATGCTGCCAGCCTGGCTCGAGCTGGGCTCTGCCACAGGGTGACTGAGGTCTTCCACACAGGAAGGGACAGATGCCAGTAGACCTGGGAGAGAGGCGAGGAGTAATCAGAGTGCCGTCTCGCAGGATTGCAGAGGGCTACAGGGCAGGATGAAGCAAGTGGGGGTGGGGAGGGTAGGAGCAAGACACTGAGGTTCCATTTCCTCCCACAGCCCCACAACTACTCAGGAAGGCCCAGTTCATCCCAGCCTGCAGTGTCCCATACCCAGCGAAGGTGTCAACCTGAAAGACAGCACTCAGTCTCCCTTTGCAAGTATCTGGACATCCCCATCTGGCCCCCTGAGCCTGTAGGTGCTGTCCTTCCCTTCAGTGAGCTAGGTGTTTGTCTCCTTACAGAGTCCCCGGTAGCGCGAAAGCTGCTGGTAAATCTGCTTCATTCGTTCAATGTTAAGCCGGCTGGTCTCGGCATGGTTGACGATGGGCCGTGGGTAGTCCACACCAATGATGCACTTGGCTGCCTTCTGAATTGACTCTGGGGCATTCCAGGGCTCATAGATGTATCGAGAGGGGAACGCTTTCAATTTGGGCAGGTATCGCCTGAAATAAGATACACCAGATGACCCATCAGCATACCCAGACCCTCCTTCAAAAGGCCCAGGGTATCCCATCCTAGTAGGAGGCCACAGTGGTCAGAGGCCAGAGAGCCTGGTCTGTATCCTCACCTGATGTAGTCCCCACTGGGGTCCGTGCGACGGCCAAAGCCCACAGGGCAGTAGCAGTGGAAGAACTGCTGGAAGAAAGCACTGCAGGACAGCCACATCCAGCTGCCTGCGTTCACGCTGAAATCTGCATCCAGGAGCAGCTCATCAAATACCTAGATAGGGGAGGGGATGATCAGCCTCCTTGGGGACATGCAGCCATGTTTTTTCCCAAGTCACCACAGTGCCCCCAGGAGCCAAAACCCTTCCATTGAAGGCAAGCCACAGAGGATCTGGAGGGGATCTCCTGGACCCAGAAATCCCACCTCATCCCTCAGCCCAGAAGGGGGCTGCCCTTTGACGGGCCTGACCAGAGGGTACAGGCCAGCTTTTCGTTGAGAGAGCACTCACCCGGACCCCGCTCTCCCAGCTGACCCAGAGGTCCCCGCGGGTCAGGAAGCAGGCCACGGCATGCCGGGCCAGGTGGTGGATCCAGCCCTCCTGCCTCAGTTGGGTCATGATGGCATCAATCCAAGGGAAGCCTGTCTTGCCCTCAGCCCACTTGGCCAGGGCCTCAGGATTGCGGTCCCAGGGGATCTGGATGCAGATGGGGTTCCCCTCCATGCGGTCAAACCTGGGGTTGTTGGTAGCTGCCGTGTAGAAGAACTCTCGCCATAGGAGTTGCCCAAATAGGGAGAGGGGAGGTGTGCTGTTCCGCTTCACCTGAGAGGTAGGGGTGGCACATGGATACAAACACTCGCCCAGCTCTTAGCATGGTGCCTCTCAGGTCTCTTCTACAAAGGAATCTGGGCCCTCCAAAGACCTAGTGGCTCAGCTGCCAGATGTGGAGGGACTATCCCCTAGAAGTGGCACAGCATGCCTGCATGTGAAACACCCAGGCCCTGCCTGCACTGTGCCACTGCTCTGAGCAAGAAGAAAGCTACAGAGGGCCAGGCAGTGGGAAGGGGCCTCACCACAGGACTCTGCACTAGGATTCAAACTTCCCAAGACTGGTCATGTTCCTTGTCCTCAAGAGTTCCCTGTTTGGCTCCACCTTCTAGAAAGTCAAAAGGAATTTTCCTATCAGCACACATGAAAAATGCTCAGTCTAGATTTTGGTTGAATAAATTATACACACAGCCTGGATCTGGGGCCATAAGGTAATTAAGAAATCAGACCTCCAAGCAAATAATGACTTCCCTAAAGTCACAAGATTACTCACCAAACTGGCAAAGCTATCCCATGCCACAAAATCTCAATAATGGCAAGGATGAGGAGATAACATTTAAAAACCTAGATACAGCCAGGTGTGGTGGCTAGCATCTGTCACTTTGAGAGGCTGAGGTGGGTGGATGGCCTGAGCCCAGGAGTTTGAGATCAGCCTGGGCAACATGGAAAAACCCAGTTTCTACAAAAAAATACAAAAAATTAGCCAGGTGTGGTGGCATGCACCTATAGTCCCAACTGCTGGGGAGGCTGAGATAGGAGGATCACCTGAGCCTGAAAGGTTGTGGCTGCAGTGAGCTGTGATCATACCACTGTACTCCAGCCTGGGTGACAGAATGAGATCCTGTCTCAAAAACAAACAAAAAAACAAATGTAGACACAACGGCTAGGCATGGTGGCTCACGGCTGTAATCCCAGCACTGTGGGAGGCCAAGGCAGGACAATTGCTTGTGCCCAGGAGTTCGAGACCAGCCTGGGCAACATAGCAAGACCCTATCTCTACAAAGAATGTAAAAAATTAGCTCTACTTGAGAGGCTGAGGCAGAGGGATTGCTTGAGCCCAGGAGTCTGAGGTTTCAGTGAGCTGTGATCAGGCCACACTACACTCTAGCCTGGGTAACACAGCTAGACTTTGTCTCTTAAATAAACAACAGAAACAAAAAACATAGGCACAAGATGAGGTGATCCCTCTGAATGCTGACTGTGTTGCCCTCTCTCCTTCTGGGGACAGTTAACACAGGCTTATTTGCTTCTTGTCTGTATAGCACAGCCCTGTGTGCAGCCCCTCCACACCACTCCCTCCATCACTGATGGGCAACTGCTGTTCCTGGACTCCCCTTTTGAATGCTGTGGACACAGCTCCAGAGCGGGCAGCTATGCTCTTCCACTTCAGACTGGCTCCAGCCTCACCCTCTCCATGCCTCTCACCCTGGGGACCTCGCCCCTGTCCACCAGCTGCCAGAGGATATGCCACCTCTAGGGTCACACCTGAGGCCTGCTTTTCTGCCTGTCCTTCTGCTCTACATGATGGTCTGGGCTTCATTCTGGTGGGCAGTTCACTCTGTGCTTGGCTCTGCCCTCTTGGATATTGAGTCTTCTCTCCTCCTCCGGACTATCTGCACACACTTAGGCCCTTCCAGGGGCCATAGCCCAACCCCCACCCACCAGTGCCTTTTTTAGGGTGACTGACAAGCCCAAAAGGCCTGGCTGCAGGCCTTAGGTGCAATGTGGGCAGGTATGTCCCCCTTACCTTTTTATACAGGTCCCACAGGCGGTAGTAGAAGAGGCGGCAGGAGAGACAACCAAAGCGCAGGTAGGGGCTGAGGCCTGTGGGGCTGGCCAGGAGGGAGTTGGCGTTCATTCGGGGTCTCTCATAGTTGGCAACCCAGGCCTACAGCAGAAAGAGAAGGTGGCAAAAGGAAAGGCTTGGATGTAACAGAGGAAAAAATGGAGGCATTGGGTGGTTAAGGAATCTGCCTACGGTCACAGAACAGCCAGCCATGGAGCCATGGAACACTGTGCTTGTCCAGCCGATTTTGAGACGGAACCACCATCAGACCAAACAACGAGTCTATGTCATTCTCTGACTTGCTCTTTAATTTGTGGGGTGACTGTGAACACGTTGTTACTTCCCTCAGCTACGTATCTATTAAATAAGAACAAAATTTCCAATCTTCTGTGGATTAAAATGAGATATGAAAGAATTCTGAAAGCACTGAATGAACTCTCTAATTATACAGCAGGAAACAAGGCTTCTATGTTACAGAAAAGAATATCTCAGTCCCTTCTCTAGTCACTAGCGGCCCTGAGGTTGTATCACAGACACCAGGGACTTCGCATTATTGTTCAACAGCAGCTGGGGAAGGAGGAAACTTCCAATCCATTCCTGGGGACCAATGGAATCATTCATTTCTGGGGCCATGTGTCATATAACATTACTGGTCATGTTTTTATCATCACTGGTTGCTGGCATAGGACTTTACTTTCCTGACTTGCTGTTCCATGCAGTCTCTCACGACTTTTTTTATTTATTTTTTTTTCTTTTTTGAGACAGAGTTTTGCTCTTGTCACCCAGGCTGGAGTGCAGTGGCGTGATCTCGGCTCACCGCAACCTCCACCTCCCGGGTTCAAGGGATTCTCCTGATCGCCCACCTTGGCCTCCCAAAGTGCTGGGATTATAGGTGTGAGCCACTGTGCCCGGCCTATTTCCACTTTCTTAACTCCCAACATCCTCTCCTCCTCTCCATGATACTGTTTCACAACCTTGACTCTCTTCAGCCTCCTGAGTAGCTGGGATTATAGGCACCTGCCACCACACCTGGCTAATTTTTGTATTTTTAGTAGACATGGGGTTTCGCCATGTTGGCCAGGCTGGTCTCTAACTCCAAACCTCAGGTGACCACAAGGCTGGTTCCCACAAGAGTCTCCTGTGACTTCTGTGCCACTGAGTCCTGCAGGCACTTTCTGACCTTGTATTTTGGGATCTCTCAGCAGCGCTATACCTGCCAACTGTGCTGTCTTATCCTCTTGATTCCTTGGCCTCTGTGACTCCACATCTCCTGGTATCTCCCAGCTGCCTGGCGCTCTTGGTCTTTCATCAGCTCCACCTCCTCTGCCTCTCCCTTAAATGTGGGTACCCAGGGCTCAGCTCTAGGTTCTCTACTCAACTGTGTGCCTCAGCAAGCTCATCCAGGCCCATGGCTCCCAGTTCCACCCCTTTGCAGACAACCACCACATCCATAGCTCTAGCCCAGATTGCTCCACCCAGCTGCCTGCTAGAAACCTCTACTTGGCTGCCTCTCAGGCAGCTCAAGGGAGATGTGCCCTTTTCTTTTAACCCACCCTTCCATTGGCCTCCCTACCTCAGATAATACACTGCTAGCTACCTAGCTGCCCAAGGCACAATCCTAGCCATCACCTTTGTCCCCTCACCAAGTCCTGTCAATTCTACTGCCTAAATATTTCCCAAATCTGTCCTTTTCTTTCCATTCCCTGCTGCCACCAACCTGGTTCAGGCTAAGGTCATATCTAGACTGGACAACTGTGGCAGCCTCCTGACTGGCCTCCCTGCGTCCACTCCCATCCCCCGCTAACTCATTCTCCACGCTGGGACCAGAGTAATGTAATGCCTGTTGCTCGGGATAATGTACACAGTGGGCTTCCTGTTGCTCTGAGGACAGAGCCCAAATCTTCATGAAAGCTTCTGTGGCTCCCCAGCACCCAGGCCTTTCCAGCTCTGTCTCTTGCCCCTTTTTTTTGAGACAGGGTCAGGGTGGAGTGCAGTGGTGTGATCTCGGCTCACTGTACCCTCCGCCTCCTGCTGCCCCTCTTCTTTACGCATCTGCTCTCACTGGCCTTTGCCTCTGCACAAGCAGCTGCCTCTGGACCACTGTCTTCCTTTCCCTCACCTTCACCTGGTTAACTGAGACTCTTCCTTCAAGTCGCAACCTCAAGGCTTCCTCCTCTGCAGGTAACCCCTGTGGTATCAGGTTAAGCACTTCTAACAGATACTAGGTATTTTTGCGTGTACACACCCTTGCTAGCCCCCAGCTTTTAAAATATTTTTATTTTAAATGAAACTTGGATACAGAAAATCACACACATGTGTGACTTAATGAATTATTCTAAGGCAAACATCCACGCAATAGCCACCAAGGTTTGGGAAACAGAGCTTTGACAGCCACCCCAAGAGTCTATGTGCTCATCCCAGGAATAGTTCCCTCCTGCCCCCCAGTATATGCAACCCCTACCTCAGCTTTTATAATAAACACGTTCTGCATTTCTGAAATGTTTACATTTTTCTATTTTGGCAAAACGTTTGAAAGGAAGGACTTTATCTTTTCACAGTTATTCTTTGTGTTTAAGTAGCTTTTTTTTTTTTACCCAAATGTGCATTCCTAGGTATTACAATTTAGTCTTGGCCATTTAAAAAACTTTATTTCTGCCCGGGTGTGGTGGCTCATGCCTGTAATTCCAGCACTTTGGGAGGCTGAGGCAGGAGGATCACTTGCGGTCAGGAGTTTGAGACCAGTCAGGCCAACAGGGTGAAACCCTGTCTCTACTAAAAGGACAACAATTAGCCAGGCATGATTGTGGGAGCCTGTAATCCCAGCTACTCAGTTTTCTTTTTTTTTTGAGACAGAGTCTCATTCTGTCAACCAGGCTGGAGTGCAGTGGCATGATCTCGTCTCACTGCAACCTCCGCCTCCCAGGTTCAAGCGATTCTCGTGCCTCAACCTCCCAAGTAGCTGGGATTACAGGCACTCGCCACCATGCCTAACTAGTTTTTGTATTTTTAGTAGAGATGAGGTTTCACTATGTTGGCCAGGCTGGTCTCGAACTCCTGACTTCAAGTGCTCCACCTGCCTCGGCCTCCCAAAGTGCTGGGATTCTTTTTCTTTTATTTCTGAGACCCCACTCTCTGTCACCCAGGCAGGAGTGCAGTGGCATGACTTCCTGGGCTTAAGTGATTCTCCCACCTCAGCCTCCCAAGTAGTTGGCACTACAGGCACATGCTGCCACACCCGGCTAATTTGTTTTTATTTAGAGATGAGGGCTTGTCATGTTGCCCAGGCTGGTTTTGAACTCCTAGGTTCAAGAGATCCTCCTGCCTTGGCCTCCCAAAGTGCTAAGATTACAGGTGTGAGTCACTGTGCCTGGCCTTAAAAAAAACTTTAATATGTTATTTAATTTTCTTTTAATCTGCACATTTTATGCCATTTTTTTCTTTTCCTTTCCATTGTTCTGGGAAAGAATCCAGGCCATCTGACTTGCCAAGATTCCCACAGTCTGGATTTTGCTGACTGTATACTCATGGTGCAGTTCAACAAGTGCTGTGTCCTGTGTATCACCTGCACATTGGTGGCTAGTACCAGAAACTGGACTGGACTCAGGTTTGATCCCTTTGACAAGACTACAGGGGGCACATAATGCTTGCCTCCTTCTATGGTGTCAGCAGTCACCAATACATAATGCATCATTATTGAGGGTTACAAAATGGTGGTATTCAAATTCCACCATTCCTTTTTAATTTAATAATCAGAATACTTTTATAGAGAGATGCTTGCCCTCATCTACTATTGAGTAACCCAGTGGTAAAGATCATGTAGCTTCCTCTGCTTTTCAGTAACAGCATCTCATATTCCTGTGGAGAATCAGCCTTCCCTGATCCTAGTCCGAGTGGATAAAGCAGAGCTAAACCTACCTTCCAGTTCTGGGAGCGGACTCATGATGCAAGTCTGGCCAGGGAAAGCACCACCTCCTATACCTGGCCACAGTCATTGAGTCAGGGACAGTCACATGACCCAAACCAGGACAATGAAAACATGCCTTGGGACTTTTCCTGGTGCTTTCGGAAAAGAGGCACATACCTTCTTCTATCTAGTATTGCTAAACTGGCATGAGTAGGTGCTCCCTTCAGATTTGGAGAACTGAAGGAAGCTAAAATAAACATCCTGAAATCAGGTTCAACTCCTGTATCTCTAGCACCATTTGTTCTCCCAGATGTGCAGGACACAGTATTTCCTCTGGGCACCACTGAGTCTGAATATGTCCATGGCGTAAGGGCCCTTGAGAGAAGGGGCCCGCTCTCTGGGGGTATGTGGAAAAGGAGCTCCTGTCGGTGACCTAAGGGACATCCTTCTACAAAATGTTCTCCAGCTGATAAAAACTAACCATAGATGATAGCTCTTTACAGGTTTAAGCCTTACTCTACTCCTGCAATCCCATTTGTCATCTCCACCCTTCTGCCCCTTGGCCCAACCTTTGTCTTCAAACTGGGCCCAAGAATCTCTAGGTGAACCTTTTGATGTGGACAGAGATAGCTAGTCTCATCCTTTAAGTCTGTGGGGCTTGCTTTCGTCCCAGGCTGAAGGAAACAACCAGGTAGAAACATCGAGGCTGTGGGCCTTCACTGTTGACTGGACACCTCCAGGGCTGGAGAACATTCTTCCCAAGTAGATTTGCCTTGGCCTCCTTGTTCTATTATCGTCATCATCTGGCTGCTAGGCAAAATACCTAGCCATCTTAGCAGGCATAGAAAAAGCTGACATTTTATAAACCAGCTGCAGGGGGCAGGAAACTAGGAGCTGACTGTTCTCGGACATGAGAACTTTCTCTGCTCCTCTAGCTGCAGGGGAGTGAGGACTTTGTGACACTGTGCCTCTGAGGCCTGGGCTTCTTTCCTCCCCAGTTCTCACTGCACTGGGAGGTGGGCCATTTGCTCTGTGTCCAAGCATATGGAAATCAACACGCTGAAAGAGTTCCAGCAAAAAGGTGCGGAGACACATCAACACAAAATAATCTTATAGATTTTACTAACCAGATATCCTCTTAGTAGGGGGAACCTGCCCACAGATGAAAGAAAAGCAATCCGACATAGCTTTAGAATAACATAGAACAAGGTCTTACTGTGTTATAAGGTGAGCATTCCTAATTCAAGAATCTAAAATCTGAAACACTTTTGGTCCCAAGCACTTTGGATAAGGGATACTCAACCTGTAATTACTAACTTTGTGACCTCAGGCAAGTTACTTAACCTCTCTAAGCCTCAATTTTGTAATCTGTAGAATGAACAGCTTAGTACCTACCTTGCAGGCTATTGGAAAGATTAAAAGAAATGCCAGCAGGTGCTTAACCCAAAAATGCTGAGCCTAGTGACCAGCACATGGTAAGTACTCTCTAAATGGTAGTTGCTGTTAGTGTTGCTGTTGTTATGGCCATCAGGAGGATAGGAGGATTTTTCATTTTCCAAACAATGTGAGCTAAGAGGGACTAAAGGACATGGACATGACCTGTATCTCCTGCTGTGTGGATATCAGTATCTGCAGCTCTGTGTCTCAGAAACGGCCCATACCTTCCGTTCCAAGTGCTTATCCAGGCGGGCCAGAGCTTCTGTCTCTCCTCCCTGCCAGACAGCTGGACCAAGTCCTTCAGTGGGGAACCCTGAAGAGAAGGAAAGGTCACAAGACAGGAGGTTTGACCATTTCAGTGATAGCCCGGCACGGCTGTTCTGTTATTTGAACTTTATGAGAATTGAACCACAGTGTCTCGGTGCTACTGGGGGTTAGATAATCCTTAAAGTTTTAGCGTTTTCTAGGTCAACTTGGTTCTCTTCCCACAGTCACTATTTTCTCTGCTTTCCCCTGCACCCTCATCGCTCCAGGTAGATGACAACAATCCCGGACCTCCTGCCTTTTCAGATTAGCTGGCAACAACTGTGGTTTTCAGGTGAAAAAGGCTAATAGCTTTGTTCAGATCAAAAGACTGGAGGTGTGGCTCACGTCTGTAATCCCAGCACTTTGGGAGGCCGATGTGGGTGGATCACTCGAGGTCACCAGTTCAAGACCAGCCTGGCCAACATGGTGAAACCCCGTCTCTACTAAAAATACAAATATTAGCTGGGCGTGATGGCAGGCGCCTGTAGTCCCAGCTACTCAGGAGGCTGGGGCAGCAGAATTGCTTGAACCCGGGAGGTGGAGGTTGCAGTGAGCCAAGACTGTGCCACTGCACTCCAGACTGGGCAACAGAGCCAGACTCCGTCTAAAAAAGAAAAAAAAAAGGTAAGAAAGAGGGAGGGGTGAAAGAGTGTAGTTAGTAATCTGAGAGGCTGACAGATTCCCTGCTTTCAACAGAAGCAATACTAGCTATCTTGTTACTGAGAAGCCCATGGACACCAGCACCAGGCAGTGCCTGTATTGTCTGCGAGAGGTTAGTACAAAAATAGAGGCATGATCTAGAACCAGAAACAGAAGATTACATGTATGAGTATGAACAGAACAAATACTAGAAGGACACAGTTTAAAATTAATTGTGGTTACCTCTGGGTGGTGGAGTAATAGTGACTGCCATTTCCATTTTTGTTTTCCTGTGCTTTCTAACCTTTCTATAATGACATGCATTACTTTCACAAAGAATTTCTTTACACAAAAGCAGGCACCAGCACAAGTGGCTCTGGGCAGGAAGTACGCACCCAGCTCCTCCAGGGAGGGCACGCCGTAGGTCTCGTCGTGGTTCTCCTGGATCTCGGCCCTGCAGCTCTCCATCTGCTGGCTGGTCACCAAGCCCACTGGCTTCTTGGGCAGCTCCATGCGGCTGATGATGGCCTGAAAGCGCTTGTATGTAAGGGGTGGCTTCTGCCCATTCAGCTCAATGATCCTGGGGAGCCCAAAGCATAGCTAGTGTTACCCACATGGCCCTGTGATGTGGGTCCCTGCCCACCCAAAAAAGAACCCAGACTCTGAAGGCTTTGAGGGTGGCTTTCCTCATCCACTCACAGGTCCCATGCCTGAGTGGAAAGGAGGGGGCAAGGGAGGCCGCATCTCCATTTTACCGAGAGGGAAAATAAAGCCCAGAGAGCTGAAGCAGGTGCCTCAGTAATGGAGCAAGGCAGGGCCAGAGCTGGGACTCAATTCCGGGCTCCCTGGTGTTGACGCAGAGCCGCCTAAAGACAGAGACTGACAAAATCTCTAATCACAGAAAAATCCCTACTAGCCTGCTTGGCACTTGGCCTATCTGTCCAAGCTAAGGGAATCCCCATAGGCCTCTACCACCCATGTAAGCCCTGGAGAAAGTTCTTTGATAAGAGCTGAAGACATGTTTTTTTTTTTTTTTTTTTTAACTCTAACATCATAAGGAATAGCAGACATGTTCCTTTCTTGGAAAATCATCCCCTTCTTAGCCTCCATTTATTAGAACATTGAACAGAGAGGTGGAAGACAGCTTATCCTCCCAAATTCAGAGACTGGAGCTAGAGTTCATAGCCACAACTGATACTTAAAGAGAGTCTTGTAGTTTACAAAGTATTTTTCATGACCAGGGAAAACATAACTGCACTCATGCAAGAAGGAAGGAGTATCAGAGGGCGAAGAAGAGAACGGAGGCTGTTTATATAAGGATGAATTGGGATGGTATGGAGCCACATTCCCGGGGCTCTTCTTGGCCAAGAAGTAGCTTACGCAAGGCCCATCTGGCTGGGTGAGTTCATTTCTCAGTTTGCTCTCCCCACGTTAGTGGAGATATATGGTCGGCTGCTGCCTCTGCTATGCCTCCCTCTCCTCTGGCACGCAGCAGGAGGAGGATCTCCACACCCAGCCTCTCCTCCTGAGGGCCCGGCTCACGTGCACAGCTGTGTGACCTGGCTTCTTGGCAGCCAGCACTGGGTTGGGAAGTGGGGGTGGGGAGCGGCGGCGGCTGCTGGCTTGGCAGCAGCAGCAACAGCAGCAGCAGCAGCAGGAGGGTGACAGCTCTGGCATGGCAGGGAAGGGGAGGAGAGGATTTCCTCCTAGAATCTCTGAAAGCACAGAGGCTGTCACCAGGGGAGGAGGCTCCTCTGTAGTTAGCAGCTCCCTGCAGGGATCTCTAGAGCCCTCCCCGCCACCAAGCAACATGGCCTGGAAACCCAGATAGTCATAGAACCTGGGAACTCTTTTTTTTTTTTTTTTGACACAGGATCTTGCTCTGTCACCCAGGCTGGAGTGACGTGGCATGATCACAGCTCATGGCAGCCTCAAGCCCCTGGGCTCAAGTGATCCTCCAACCTCAGCCTCTTCAGTAATTGGGACTACAGGCATGTCCCACCATGCATGGCTAATATATTTATTTTTAGTAGAGACGGGGGTCTCACTATGTTGCCCAGGCTGATCTTGAACTCATGGACTCATGTGATCCTCTCAAAGTGCTGGGATTACAGGCATGAGCCAGCATGCCCAGCCTAGGAACTCATCTTAGGTACAAAAACTGGACCTGTGTGAACAGAGGTCTGTTGGAGGGGTAACAGACAGGGTCCACTGAGGTCAGAGGGCAGCTGTTGAGCAGGATGGAAGTGGGAATATGAGGCACAGGTGGGACTCGGGCATACTAGGAGCAGATTTGTAAATACCCTGAGTGTGGGTCCTCACTGCTTCCATGCTTTGGGCCTAACAAGCCTCTCTGCCACCTCAATGGGGTAAAGCTCTTTGTGACCTGTTCTACAGGTCCTGACTCTGGCCTATTCTCCTCCAGCTTCTAGAAGATGCCATGCCTCCTGGGTCAGGTAGCCCTAATGCTGAACCTCTCTGAGTTCCGCTCAGCAGGGGCCCAAATTACTAACTCTCACAATTGGTAACCTGATCCCTGGGCCCCATCTCTTACCTGTCCAGGTCATAGAGGGTATGAGAATTCTCCGTCACTACTTCCACACCAGCCTCCTTGGCCATCTTCATGATGGCTGCATCCCGTTCTTTCCCAAAGGGTTCAGAGTCATATTCAAAGGTCAAGCGG
>hsa_circ_0000326	chr11	65272490	65272586	+
GTGAACAAGCTTTTTCTGTATTTACATACAAAGTCAGATCAGTTATGGGACAATAGTATTGAATAGATTTCAGCTTTATGCTGGAGTAACTGGCAT
>hsa_circ_0000354	chr11	104903790	104912446	-
CTCTTCAGGCAGTGCAGGACAACCCAGCTATGCCCACATGCTCAAGCCCAGAAGGCAGAATCAAGCTTTGCTTTCTAGAAGACGCTCAAAGGATATGGAAACAAAAGTTGCAGAGGTGCCATGTTCAGAATACAATAATAAAGTGGAGTGAAAGATATACTTCAGGCAGTTTTGAAATGCAGTGGCTTTTTCTTAGAACCAATTTTATTGAGCGGTTCTGGAGGAACATACTTCTGCTCCCCTTGCATAAAGGATCTCTATATCCTAGAATCCCAGGTTTAGGTAAAGAGTTGCAAACTGGAACTCATAAATTATCATAGTCTTCACCCAGTCTGTCTCTTAGAATTTATTTCCCACTGACACAAACAAGCCATTTTGTCTGCTTGTATAACCCAGATTTTCCAGTGTAGTGCCCAGTTGGAAAAAAGCACATCCCATTGAGCAAGTATTGAAGTGGACTCTTGCTTCTCACCCAATTCTCCAACTTGTGTTTACCAAGAATTGGAGTCAGTTTTTTACCTGTTGTTCCTATTCATAAAATGAAATTAATGTTTATTTAACATATTGAAATGAAGCATATGAATAATTTAGAAGCACTTTACCAAAAAGTACATTTTAACATTACCTTGCTTCTGGGCTATAGCTTATGACTACTATAAATGAGAGGTATAGTGGCATGCTCTCTACACCAGGCATTGCATCTTAGAAGGTAAGAATGATAATGAGGCCCCTCCTATACATGAGAACACGGAGGATGGGAGATGTTAAATAACTTGGTTAAGATCTACAGCTCATAAATAGAAGTTGACCCTAGGGCTATTAGATGCCAAAGTCCACACTGATAAACCGGGCAGAAAGAAAGAGGCTTTTAGACAAAGAAAAAATAAAATAACATGTAATAGTTGATTAGTGCTCTAAGTTGTATTACACAAAATGTGCTGATAGTCCAAAAATATAACTAAGAAGAGTTGGATAAACTGAAAGTGTCCATGAACTTCTAAGGCTTGGAAATGGGATGGCCAAAACCCAAGCACAGAATTGTCTGCCTTCTATGTCAGAGATTTTTACAGTACCTACTCTGTCATTTAAAATTATATTGTTTCCCAGACTTCACACTGACAGGATTTTATAACATTATGCACATTTAAAATATTACTTATAATAGAATTGTTACATTCATTTATTTTGAGATGATTTTACCTTTGTAATTCTATTTTCCAAGTACACATTTAAGTCAACAATTTGGTTCCTATAAATTATATCCACTCTGTCTACAATTCCCCATCCAACTTGGGTGGTTGGTAATTACAACTCAGTCACTATAAGAACAACTTCCTCTTACCAAAATTTTTACAAATTTGTGGAGTGTGTCCAGCCAGAAATCAACAAAAAAATATATATTATTACAACCACTGACCATTTTCGCTTCAAAATTTTAATGTTATTTTTGTATAATTTACGTCAAAGAAAATGTACTCCTTTTAAGAATACAAGTTGATAACTAATGATACATGGCTATTCTAGTATAATAACATCCTAGTGAATAGGCAAACCGATTTTGTCACCCCAGAAAGTTTTGTCACGCCCATTGTTATCAATCTCCTTCCACTTCCTCCTCAGATAAGTAGTCATCGAATTTCTATCACTGTACGTTAGTTTTTCCTAATCTAGAACTTTATATAATTGGAATCACAGGGTATGTGTTCCTTCCTATATGGCTTCTTTCACTCATAATTGAAACATATTTTTTTCATCCATGTTATTGCATATATTAGTAATTTTTCCCTTTCATGACTGAATAGCATTTCAGTGTACATGTATAGCACAAATTGTTATTTTATGCTCTGGAATTGGATATTTATTTGTTTCCAGTTTTTGACATCTTCATTTTTGAGGAAACAGTGGGCCCTTGCAATCTAGTGGCTCAGTGTTTAGCTTTCCATGACATGAGACTCAAGGCTTATGGTTCTACATTCCCAGATATATGGTCTAGTCATGGCTTCTGTTTCTGGGATGTCACTCTGACATGCTTCAACTCAGTGGTTCATGGCTCTGGCTGTGGGCGAAACCCTCATGTGAAATACTTTAGTTAATAGAAAAAAAATTGAATCATTTAAAAGTACATGATGGGAAGATAAGTAATACACAGGCAATTTCTGCTTTCTTCCATGCTACAAATCCTCCCAGTGGCAAGGAGCACAAGTTTGTGCTGCCATCGGATTAAGTCATTGGCAAAGTAAAGATAAAACACCATGAGAGGTTGGGCATGGTGGCTCACATCTATAATCCCAGCACTTTGGGAGGCCAAGGTGGCCAGATTACGAGGTCAGGAGTTTGAGACCAGTCTGGTGAACATAGTGAAACCCCATCTCTAGTAAAAATACAAAAAATTAGCCAGGTGTGGTGGTGCCTGTAATTCCAGCTACTTGGGAGGCTGAGGCAGGAGAATCACATGAACCCGGGAGGCGGAGATGGCACCATTGCACTCCAGTGGGGTGACAGTGCGAGACTCTGTCAAAAAATAAAAAATAAAAAAAAAAAACGATGTCCTCCTACACAGTGAGTTCTAGTCAAACCCAAACACATTTAACCCTTCACCTAGAGCACAGAAAATAAAACTGGTAGCCCACATGTCAAAAGGTGGATGTTTTTCTAACTCTGGGTCTTTAATCTCCAAAAATATTAAGGTAACAAATCAGGAGAATTTTTGGTAAAGAATTTGATAAACGTAACATACCGTGTGCATTTTGCAATTAGCCCACCTTTCATCAAATAGATTTATAAAATAAATTAGCCACATTGAGTTTGTTTCTGGGATAAGCAATTGAACATGTGATTGCAAAGGCAGAGACCTTTTCTGGCCTTCCCTGGCTCCTCTGTCTAAAGTTCATGAGTCCTGCAATATTTTGTCTCCTACTTTGCCAATTTTTTTTTTATCATTCTCATCACTTGCTACATTTGAACAGTCTGAATATTCCAGTTACATATTACATACCAGGTGTATTAGTCTGTTCTCATGCTGCTAATAAAGACATACCCAAGACTGGGTATTTATAAAGAAAAAAAGAGGTTTAATGGGCTCATAGTTCCACATGGCTGGGGAAGCCTCACAATCATGGTGGAAGGCAAAAGAGGAGCAAGGACACATCTTCCATGGAAGCAGACAAAAAGGCATGTGCAGGGGAACTCCCCTTTATGAAGCCATCAGATCTCATGAGACTTTTTCACTATCATGAGAACAACATGGGAAAAACCCACCTCCATGATTCAATTACCTCCCACCAGGTGCCTCCCATGACACCAGGGGATTATTACAATTTAAGGTGAGGTTTTGGTGGGGACACAGAGCCAAACTCTGTCATTCTGCCCCTGGCCTCTCCTAAATGTCATGTGCTCACATTTCAAAACCAATCCTGCCTTCCAACTGTTCCTCAAAGTCTTCACTCATTCCAGCATTAACCCAAAAGTCCAAGTCCAAAGTCTTCTCTAAGACAAGGCAAGTCCCTTCCACCTATGAGCCTGTAAAATCAAAAGCAAGTTAGTTACTTCCTAGATACAACGGGGATACAGGCATTGGGTAAATACACCCATTCCAAATGGGAGAAATTGGCCAAAGGAAGGGGCTACATTCCCCATGCGAGTCCAATATCCAGTAGGGCAGCCAAATCTTAAAGCTTCAAAATGATCTTTGACTCCATGTCTCATATCTCGGTCATGCTGATGCAAGAGTCGGGGTCCCATGGCCTTGGGCAGCTCCACCCTCGTGGCTTTGCAGTGTACAGCATCCCTCCTAGCTGCTTTCATGGGTTGGCATTGAGTGCCTGAGTATTCCAGGTGCATGGTGCAAGCCGTTTGTGGATCTACCATTTTAGGATCTGGAGGATGGTGGCCCTTTTCTCATGGCTCCACTAGGCAGTGCCCCAGTGAGGACTCTGTGTGGGAGCTCACACCCCACATTTCCCTTCTGCATTGCCCTAGTAGAAGTTCTTCATGAGGGTCCCACCCCTGCAGCAAACTTCTGCCTGGACATACAAGCATTTCCATACATCCTCTGAAATCTAGACAGAGGTTCCCAAACCTCAATTCTTGACTTCTGTGCCCCTACAGGCTCCACACCACATGGAAGCTGCCAAGGCTTGGGGCTTGCACCCTTTGAAGTCACAGCCCAAGCTATTTCTTGGCCCCTTTTAGCCATGGCTTCAGTGGCCCGGGAAGAAGGGCACTAAGCCTTTAGGCTGCATACAGCAGAAGGGCCCTCGGCTTACCTCATGAAAACATTTTTTTCCCTCTTAGGTCTCCAGTCCTGTGATAGGAGGGGCTGCCTGGAAGGTCTCTGACATACTCTGGAGACATATTCCCCATTGTCTTGGAGATTAATGTCTTAGAGATTAACATTTGGCTCCTCGTTACTTCTGCAAATTTCTACAGTTGGCTTGAATTTCTCCTTAGAAAGTGGGTTTTGCTTTCCCAGCACATCATCTGGCTGCGAATGTTTCAAACTTTTATGCTCTGCTTCCCTTTTAAACATAAGTTCCAATTCCAAACCATATCTTTGCAAATACATAAAAATGAATGCTTTTAACAGCACCCAAATCACTTCTGGAATGCTTTGCTGCTTAGAAATTTCTTCTGCCAGATGCCCTAAATCATCTCTCTCAAGTTCAAAGTTCCACAGATCTCTAGGGCAGGGGCAAGATGCCACCACTCTCTTCACTAAAACGCAGCAACAGTCACTTTTATTCCACTTCCCAACAAGTTCCTATCTTCATTCGAGATGAGCAGCATTTAGTCAAAGCCATTCAACAAGTCTCTAGAAAGTTCCAGATTCTATTTTCCTATCTTTCTCTAAGCCCTAAGAACTGTTCCAACCTCTGCATTTTACCCAGTTCCAACATCGCTTCCACATTTTTGGAGATCTTTACAGCAGCACTCCATTACTCAGTATAAATTTACTGCATTAGTCATTTCTCACACTGCTAATAAAGACATACTCAAGGCTGGGTAATTATATAGAACAAAAAAGATATTTAATAGACTCACAGTTCCACATGGCTGGGGAGGCCTCAGAATCATAGCAAAAGGCAAAAGAGGAGCAAGGACACGTCTTACATGGGTGCAGGCAAGAGGGTATGAGCAGAGGAATTCCCTTTTATAAAACCATCGGATCTCATGAGACATTCATTATCAAGAGAACAGCATGGAAAAAAAACAGCACCCATGATTCAATTACATCCCACCAGATACCTCCCATAACACATGAGGATTATTACAATTCAAGGTGAGATTTGAGTAGGGAAACAGAGACAGACCATATCACCAGCCTTCATGTTTGTCTTTCCCTCTTGAATGTGAGACCAAAGGGGAAAGGACCATGATATGTTTTGACTGAACCTCTGGCACCTAGAGCAATGTCGTCCGTATATGTTTGCTAAATGAATGACTAGATGCACTGCTTGAGGATTCTAACAAAAGATAAACTTAGCTAAATAATCTGCAAATAATCATCCTTGATTATTTTTCTAACCTTAAACATTTGTATTAATTATAATAATATCACTCATTATTTGCTTACCATTTGCCAGGCTATGTTCCATGCATTTTCCACATTTTCTCTCACTTAATGCTCAAAACTGTGTAGGTACATACTATTAATAAAATTATTTCACATACAGAGGAACCAATGCATAGGGAAGTTCATTATCTTGCCAAGGAAGGGAAGTTTAAAATGCTAAGTTCGACATTCTCATTCCAGAGCCTATGCTCTGGGCCTCTACAATGCAATTTCCCTCAAAAATAAACCCTCCAGGATGGGTGGGTGGCTCATGCCTGTAATCCTAGCAATTTGGGAGACCAAGGTGGGCACATTGCTTGAGCCTGGGAGCTGAAGACAAGCCTAGGAAACACAAGGAGACCCTGTCTTTACAAGAGATACAAATATTAGCTGGCCATGGTGGCATGTGCCAGTAATTGCAGCTACTCGGGAGGCTGAGTTGGAAGAATCATCTGAGCCTGGGAAGTGGAGGCTGCAGTGAGCCAAGGTCAAATAACTGCATTCCGGCCTGCACGACAGAATGATACCCTGTATCAGAAAAAAAAAAAAACAGAAAGAAAAAAGCAATGTGAAAAGAAGGACATTAAATAAGAAAAGCTTTAATTCTGGTGAAAAATGTTTCTATTTCTTAAAGCAAAAATGTTTCACAGGGACATACATTACCCACAACTTTCCCAAGAGCTATGAGGTGGGGTCAGGGGAACAGTGGTTCACATACTCCAAAGGTTGTGTTACTTTTCTCCGTCAAGCTTTCTAATGATTGAGAAACTCTTCACTGTGTGAATTTAATTGTACACATACTTTTTCAATCCTGTCTTACTCTCCAAGCCCCATTCCCCTCCTACCCTGATCTATCCAAGGGCTGGTGAAGAAAATTTCCCATGGATACACTACCTGATGCAGGCTACAGTTCTGATTCTTTAATGGGAAGAAAAATAAAGACATGCATATGCATGCACAGTGAGTATTTCCCAATACATGTACAGGCCCTGCCAAAAAGGAAGGCGAAGCATACTTTCAGTTTCAGTCACACAAGAAGGGAGGAGAGAAAAGCCATGGCCGGTGAGTCTTTTACTGTTCCAAGAACAGGTCCCTGGGAAGAAAGAGTTTTGGAAGGGGCTGGCTCTTCTGGAAGCCATAATTAGCATCTGTGGAAGTTTACTTGAGTAGAAGCAAGGAAAAGGGGGGAGAGGGAGGAGAGAAGGAACTAGAAGATTCTTGCAGACTTTAGAAAGGAAAGGCAAGCCCAGAAAGGAACTGAGGCTTTAGGGGAAGCCTGATGTCATTTTGCAATCTTAATTAAACTCTTACTTACATGTTGAAAGTCTGACAGAGGGTACAGAATTGGCACAGGAGGAGTACTAGCAGCAGTGGTTCCTAAATGAAATGGGCTATTTCTGCTTCATTACTTTATTAACCAGAGTTAAATAAACATGCGACATAAGAGGATGATCTCTGCTTTCCAGGGACTGATGTGGAAATGGTAAACTCAGTCTTCAGGTCACTCCATGCACATGTATGGAGACTATTGAGGGAAACAAGTAGGACAGCAATACAGTAAGAAGAGGGATTACCCAACTGTGAGGAGGGGGACATTTCACTGATGAAATCTAAATGAGGTCACTTTCTGTTGATTACATGAGAGGAATATGAGGCTGTTTTCATGATGTGAGAAATCCTTGTGCTCTAAACAGACAAGGTCCTGAAGGAGAAGAGAAAGCTGTTTATCCGTTCCATGGGTGAAGGTACAATAAATGGCTTACTGGATGAATTATTACAGACAAGGGTGCTGAACAAGGAAGAGATGGAGAAAGTAAAACGTGAAAATGCTACAGTTATGGATAAGACCCGAGCTTTGATTGACTCCGTTATTCCGAAAGGGGCACAGGCATGCCAAATTTGCATCACATACATTTGTGAAGAAGACAGTTACCTGGCAGGGACGCTGGGACTCTCAGCAGGTAAGGGTCAGTGACTTACACTCAAGTTCACCTAGGGCCTGTCTTCGTGCCTAACATTTGATTTCTTTACTAGTCATGTTAATTGGAAGAAAACTTTCTTATTTCTGGCTTCAGGGCCATATTTCTGTAGCAGGGTCCCTATTGCATGTCCCTTGACTCTCCTTTGATTCTTTTCCTTAATCCTCAGTGGCACTCTTCTGATTAAAGCTCATTTCCTGTTCTGAGTATGTGGTAGCTCCTTTACTGAAGCTCTTGAGAACCATCTGAAAAGCTTCATGCTGTGTTTTCCAGTGTTCCTGGCAAGGCAAAATATTTACCTGTGGATTTATTTTTGCTGAGTGCAAGGGGTCTGTAGGCACTTATGTAGTTGTAAAGTCACATGAAGCTTTAAGGTTTATAATCAAATACTTTTTATAACTTTTCTCCAAAATTTTACCCTCCCAAAAGAATAAAATATATTTCAATGATGGCGATACACTCAGAGAACACATTGAACGTATAGAAAAGTGAAGATTTCTAATGGGCTCATTCCTCCAGTTGCCTCCTTGTATTTTCTTTGAGTAAGATCACCTGGTTGCCTGTTACCAGGCTGTGGGTCATGCTGTGAGGCCTGGAAATCCTCCACTTGCAACCCTCCTCAGGCCCAATACAGGGCTCAGGAACTGAGCTGGCCAAATCTCATGACCACTTGGACCTACCACGTGGTGAGGATGAGAGTTCTGGTGGATTCCCAGTCATTGATGTCTGTGGCACTTCCTAAAGCCACTTCAGAGGGAGATGTTCTTTGAAAGCAAAAGCCTTCTGTTCTAAGGGTTAGGGAAAGCTTATGCCTGTCTAAGCAGACATTGCAGATGTTTCTGTTTTCATCTATGTGTAATAAACACGTATTTTTCTACCAATGCCTCTTTCATTTTCTACCTCCCACCACTCTCTAAATTAAAGAACATCTTTAACATTATTTAATGTCAGTCAGTCAGTCAGTGTTATGGGAGAAATTTTTAGTGGGGAGTGTTTTACAGATTGGGGTAAAGTTTTCCAGAGATGATAAGTGACTACTTCAATACCCTTTATCTTTTCATAGATCAAACATCTGGAAATTACCTTAATATGCAAGACTCTCAAGGAGTACTTTCTTCCTTTCCAG
>hsa_circ_0000384	chr12	27867712	27877119	+
CGGAAAGAACACCCGGAAATGAAAGGCCACCAAGAAGAAAGGTAAAAAGTTCGTATACTCTACTATCTTAATGGTTTCTGGAGTTCTAAAATGAGGCAGATATTCATTATAAGGCAGAAGGGTGTTACCAGAGAAGACTTCACAAGGTCATGTTTACTGGGTGATTGCCATAGCCCTGGCAGAGGTTAGTCTTTGTTTTTTGTCAGTACCCAGAGAATAGATGATCTTTGAGAGGTTGACTTACTGAGGAACTCCCAGGAAACAGGTGTATAAACCAGAATATGGAACAATTTCTAATGCTATCTTAAGTCCTGCAGCCTGGGACTTATGCATTAATATAACTAGTTTGTTTATTTATTTATTATTATTTATTTGAGATAGAGTTTCCCACTTGTTGCCCAGCTGGAGTGCAGTGGTGCAGTCTTGGCTCACTGGTACCTCTGCCTCCCGGGTTCAAGTGGTTCTCCTGCCTCAGCCTCCCAAGTAGCTGGGACTACAGGCACACACCTCCATGCCTGGCTAATTTTTTGTGTTTTTAGTAGAGAGAGGTTTTCACCATGTTGGTCAGGCTGGTCTTGAATTCCTGACCTCAGGTGATCCACCCGCCTCAGTGCTGGGATTACAGGCGTGAGCTACTGCACCTGGCCTCCCAAAGTGCTGGGATTACAGGCATGAGCCACGGCACCTGGCCGTATTCTAACTAGTTGAGTCTCACCCTGTGGACATTTGGATTCCTTACTTCTATGGAGGAATCTAAACGATAAGGTCAGTTGGTGAGCAATAGTGTCAGAACAAAGACACATTAGTTGGAAGTTAAATGGTATCAAATTACAATCATTAAGAGCAGTCATTTCCTCAGGACTATTACCTGCTTCTAGGATATTGACTACACTGGTTTTGATATTGCGTAGGCGGGGCATGGCTGAATTTTGCCACTATAAACCCTACTTTTGTATGTGGGCCATCCCCTCGTATTTGATGCCATTAAAAATAAATGTTAATGTGATTGACTAAGCTATCAAGTACTAGTTTTTCTCTGGGCCTAGGAGACATATAATTTTTCATTATATATTTATTCAATCAGTTTAACCCTAATTATTTTTTCCTTTTCTTTTTACTTCCAAGTACTTAACGCCCCCTCATGTACTACTGACTTCCATCAAAGAAGTTCGAAAAATTATTTCAAAATGTATTGTTAATTCACCCTTTCATAAGCAAAATGTAAAAATTTTGCTAAAAGTCCAGTTAAAGAAATTTTTAGTGAAGAAAATGTGATATTAAAGGGGATCCTTGCCAGAGGGTTTGAAGAAACAGTGCAGAGATATTTAGGTAGATTTAGTGTTGTTTTTAAAATTTGGACAGCAGCAGCATTGTGGGAGGTCAGATTTTACATATGTTGCAATTTTGCTTCTATTTCTTGTAATTGTAGCTTTTTGCTTTAAAATTAAAATTCTTTAAGAATTAAAGAATGTGTTTATATTTAAAATACTAAACGATTTTATATTTCTTAGGCACTACCTCCTAGGACAGAGAAAATGGCTGTTGACCAGGACTGGCCTAGTGTTTACCCAGTTGCAGCACCATTTAAACCCTCTGCAGTACCTCTTCCTGTTCGAATGGGTTATCCAGTAAAAAAGGGCGTGCCCATGGCAAAGGAGGGAAATCTAGAACTTTTAAAGGTAAGACAAATTGCTGATTCATTGGCTCAGACTTACATAGAAATAAATGCTGATCTTCCCCCCTATTTCTGCTCTCTTATGCTTCACCGTTCAGTGTATAGCAGCTTAGTGTATTTTAATTTAAATGTTAAAAATAATATAATAGGTTTATTATTATACAACACCAGATAATAATAGGTGTTGTATTTTGATTATCAATGGTAAAGAATACTCAAAGAATCCTAGGCATTTAATAATGTAATTAGTTGGCTGGGCGCAGTGGCTCACGCCTGTAATCCTGGCACTTTGGGAGGCCGAGGTGGGCAGATCACTTGAGGTCAGGAGTTCAAGACCAATCTGGCCAACATGGTGAAACCCCATCTCTACTAAAAACACACAAAAAATTAGCCAGACGTGGTGGTGGGCACCTGTAATCCCAGCTACTTGGGAGGCTGAGAAAGGAGAATTGCTTGAACCCAGGAGGCGGAGGTTGCAGTGAGCCGAGATGGCGCCACTGCACTCCAGCCTGGGCGATAGAGTGAGACTCTGTCTCAGGAAAAAAAAAAAGAGTAATTAGTCAATCTTGTGGCTTCCCTTGTGACCTTTTTCTGTTGTATCTCTTCTTTTTGGAGATGGGGGTCAGTATGTTGCCCAAGCTGGTCTTGAACTCCTGGGCTCAAGAGACATGCCTGCCTCAGCATCCCAAAGTGCTGGGATTACAGGTGTGAGCCACCACACCCAGCCTATCATATCTTTTCTATATTGCATCTTTCCAGTGGAATTAAGAAAAATGAAATAACCTAATTTGAGATTAAGAATTGGGAGGTGAAACTTCCAGTTTAAAAAGAGGAATTTAAATTTTTTCTGTCCATAAAGGTAGAATATTATTTAGTATTATTATTATAGTCTACCAAATTTAACTTTATTGCTTGAAGCAAAATAGGTTAAGGCAAATGCTTTGTTTGATAGCATGTATAATTATTTATCATGGGTGTTTTAAAGAAAATATAAATGCTTAGTCTGGGAATGCATATCTTAGATGGTTTCTTAAATACAATGAAAGTTATACAAAGGACAATGAACTGTTTTCCATTAGATGAGAGTCTTTGAAAAACAAAAGTTTGCTAAAAGGTGATGAGAACAGGGAGAATGGGTACTCTGTTGCTGGAGACAGGGGTAAATGAAATTTGGAAATGGGAATGTGAAGACACAAGAAAGCATACATCAAGGAAAACAAATGTTTTCTTTGAATGAAAGAAGATAATTTTGTTTAAAGAGGTCTTTGGAGAATCACTGGGTGAGAGAGTAGCGGTATATTTGCAATAATGCTAATGGTTGTAAATGACATTTTAATAAACATAAAAATCCAAACATTTAATGCATGCCATTTATTTGTAGTAATGGTGTCATTGAATAAGCTTATTAACTGAGCTAATGTATGCAAAGTGCATAGAACTGTGCCTATGTAAGTCCATGCAAATTGTCTATTGTTTTTTCCTTTCATGATATTTGAGTTTTATATGTTCATGTTTCAAAAATAAAAGTCTATCACTCTGATCTGTTAAAAGTAGCCCCTCAACACTAGGGTTTATAATTTTTAAAATGTATAAAAAGGAAAAAACCAAAAAGTACAGCAAATGAAGCTGCCCATCCCCAAATCCCAGTTTTCAGTGCCTATTTTCTCTTGATTAAAACAATATTTTCTGGCCAGGTGTGGTGGCTCACACCCGTAATCCCAGCACTTTGGGAAGCCAAGGCAGGCAGATCACTTGAAGTCAGGAGTTGGAGACCAGCCTGGCCAACATAGCAAAACCCCATCTCTACTAAAACTACAAAAAAATTAGCCAAGTGTAGTGGCGCATGCCTGTAATCCCAGCTACTTGGGAGACTGAGGCAGGAGAATCACTTGAACCCAGGGGGCAGAGGTTGCAGTGAGCCGGGGTCGTGCCACTGCGACAGAGCAAGACTCCATCTCAAAAACAAAAAACATTATTTTCTGATCAGCCCTCAAGATACTTGGCATAATTCGTGGAGTAACTTTCGGCTTGTTTAAATTTTCTTTCCAAATGAGCCTTTAAGCTCTTTCAGATGTTTAACATTATTCAAGAAATGACCTAATAAATGCTAATTATTTATTTGAAGAAATCAAATCTCTGACCTTTCCTGCATTTTCATTCACACTATGAATGATTCAGTAGCCTTTTAATGTGTCATCATAAATATATTCCTAACTTCATTAAACTATCCAGTTAAGATTTGCTACCTTCACTTATTAGTTCATAAAATGTTTATTATGTACAAAGTTGAAATACTGTCATGCTATGCAGCCCAGGGGAATTGGGATGATTAAACAATGATCCATATCCTGGCCGGGCACAGCGGCTCACACCTATAATCCCAGCACTTTGGGATACCAAGGCGGGCAGGTCACCTGAGGCCAGGAGTTTGAGACCAGCCTAGGCAACATGGTGAAACCCCGTCTCTACTAAAAATACAAAAATTAGCCGGGCATAGTGGCACATGCCTGTAATCCCAGCTACTTGGGAGGCTGAGGGAGGAGAATTGCTTGAGCCTGGGAGACAGAGGTTGCAGTGAGCTGAGATTGTGCCACTGCACTCCAGCCTGGGTGACAGAGCGAGACCCTGTCTCAGAAAAAAGAAAAAAACAAAACAAAAATCCACGTGCTTAAGTCCTTTCAGTTTTATAAAGGAAATATACATGTATACCTGTAGATTTGTGGCAGGAAGAATACTGTAAAAATGATGTTTAGTTTTTTTCATCATGATTGTCATTATAAGATGCTTGGTAAAAGACAAAAGATTTATATGATCTGAAGACAAATCCAGGTATCACTGTAAATTACTTGGTGCTGAATCTATATTTTAAGAAGTGTATTTCTTGAATTGACAACATCCGTGACAGAAAATCAATATTGTAAAAAAACAGATTTTGGGCGCGGTGGCTCACGCCTGTAATCCCAGCACTTTGGGAGGCCGAGGCGGGTGGATCATGAGGTCAGGAGATCGAGACCATCCTGGCTAACAAGGTGAAACCCCGTCTCTACTAAAAATACAAAAAATTAGCCGGGCGTGGTGGCGGGCGCCTGTAGTCCCAGCTACTCGGGAGGCTGAGGCAGGAGAATGGCGTGAACCCGGGAAGCGGAGCTTGCAGTGAGCCGAGATTGCGCCACTGCAGTCCGCAGTCCGGCCTGGGCGACAGAGCGAGACTCTGTCTCAAAAAAAAAAAAAAACAAACAGATTTTATTTACTACATGTTTTATTGGGCCTGTGATTTAGTTTTATGAGAAGATTATCTTTTTCATGTTTTTAAGACATTTAGCTAATTTATCTTTTAAATTTCTCTATTTAAGATTCCCAATTTTCTGCATTTGACTCCTGTAGCAATTAAAAAGCACTGTGAAGCCCTTAAAGGTAAGTGGTTATTTTCTTATATGAATTTTATATTGACTTTGAACATAAATTTAAGAATCTCTGTTCTGATATACTGTATAGCCTTATATTCAAGTTGTTTTCAGTGAATTGTTACATGTCAAGTCTGCAAATTGTTTTTGCTAACCACTACAAGGTATTAGGAATAATAATTAGAAACCATGATCCTTGTTCACAGGTAAGTTAGGGACTTACTGTTGAGTTTTAGAAAACATGCACATAAGGCTGAGTGTGGTGGCTCATACTTGTAATCCCAGCACTTTGGAAGGCCGAGGCGGGCAGACCACCTGAGGTTAGGATTTTGAGACCAGCCTGGCCAACATAGTGAAACCCTGTCTCTACTAAAAATACAAAAAAATTAGTCCTGCATGGTGGCAGGCACCTATAATCCCAGCTACTCTGGAGGCTGAGGCAGGAGAATCGCTTGAACTCAGGAGGTGGAGGTTGTGGTGAGTTTAAATCGCGCCATTGCACTCCAGCCTGGGCAACAAGAGGGAAACGCCATCTCAAAAAAAAAAAAAAAGAAAACAAACATGTTCCATATAAGAAGACTAAAGTAAATGTTGCAGATACTTCACAGAGAAGAATTATCTTGAAGAAATTATTTAAAATTTTAAAAAATTAGTGACACATGCATGTGGTAAATCAAATAGTAAAAGAGCTTATGATGAAAAAGCACTAGCCTTATGTGCTTTCTTTACCATCCCCAGCCCCTCATTTATTTATGTATATATGCTTATATTTATAATACTCTGTAGTATATATATTTATATATACTTGTATACTCTCTGTAGTGTGTATGTGTATTTATAAAATAACAGAAGTAATCACTGGAATATGATTACACCTTCAGTTCTGGATTTATTGATTTTGAAAACCTATTGATTTCTAGGTATAAACATAGATTTCATGTACTTACACTACTACTTCTCCTTCTCCTTCTTTCTACATGCATGGAGGTAAAGGCAAATAACATTTTTTAACTCATGGTTCTGTGTATGCTTTTATAATTATGTATATATTCCAATTTAAGTTCTGATTGATAGTTATGATTGATTAGATTTATTTAGGAGTTGGTACCTTTGGATAAAGTCTTAATATACTCATGCTGATTTAAAGGTGTTGTATATTACATGCTCAGTATACTTACTAAGGCTTTTCAGGAAAGAATATGAAACCTAGAAACACTTCACAAGTATCCTGATTATGTTGGGAAGGAGATGTGGAATAGTAAACATAATTATGATTAAATTTGAGCTTTTGAAAGGGCCTTCCGTTTAAAAATGTAAGGAAGACTATATAAAGAGGTCCTAAAACATAGGAATAATAACCTTACTCTTGAAATGAGGGAGGAAAAATCTGTTGCCTCTTAATAGGTCTTCTACTTTAGGACATTGGGATGCTTTTCTATCCCTTTAGAGTGTGTGTTTCTCTATGCATTTGTGCCTGGAATTAGATTAAAACTGATCACTTCCAAATTTGTGTCCCAGGCTGGGCATGGTGCCTCACACCTGTAATGCTCGCACTTTGGGAGTCTGAGGTGGGTGGATTGCTTGAGCTCAGGAGTTCAAGACCAGCCTGAGCAATGTGGTGAAACCCCATCTCTACAAAAAACACAAAAAATTAGCCGGGTGTGGTGGCATGTGCCTGTAGTCCCGGCTACTCGGGGGCCTGAGGCAGGAGGATTGGAACCCAGGAGATTGAGGCGGCAGTGAGCTCAGATCACGCCATTGCACTCCAGCCGGGGTAACAAAGTGAGATCCTGTCTCAAACAATAAAAAAAAATAAAATAAAATAACAAGTTTTTGTCCCGTTTGCCACAAATCATGTATTAGTATTTGATCATCTGTAAAGACAGTTAACAAATGGCATTGCACTGTGAAAAATTCCATGTTTCTTCTTTTTAAATGTGACAGGGCGTGGTAGCTCATGCTTTTAATTCCACAGTACAGCACTTTGAGAGGCCAAGGAAAAAGGATTGCTTGATCCCAGGAGTTTGAGACCATCCTGAGCAACATAGTGAGATCATGTCTCTACAAAAATATTAAAAAATTAGCTGGGGTGTGATGGCGCATGCCTGTGGTCCCAGCTACTCTGTAGGCTGAGGTGGACGACAGAGTGAGACCCTGTCGCAAAAAAACATAAAAATAAAAAAGTTTAAAAAAATTAAATGAAAGGCTTTTATACAGCACATTCGGAAGAGTGGCATTATATTTTATAGTATTTAAATGAGTGTCTTAATCTTTCCTTAATTATCCCTTTACACTTGCTGCTGGCCTCCGGATTCAGATTGCGTCTTCCGTATAACTCAAAGGCTTTTCAAGTACTTCTTCTCAGTTTTCTTTCAAAGTAGGTCAGTTCAGATTTTATATCTAACTTGCAAATGGAAAATCTGAAGCATGGGAAAGTTAGGTAATTTACCAAAACTTTAATAATCAGTGGCAGAAGTTAAATACAAACTAAGGTCTTCCAAAGTCTCATCTATTGCTCTACCTATCAGATGAGTAAAGGCTAATAGGAGTCTATTATGTGTTTTCCATTTGGCTGTCTTTTTTTAGACATATAATTTAGGTAATTTAATTTTAAAACTGTAATTATCATTTGATGATTGAAATGACTTATTCACATTTTTTTTTTTAAGTAAAAGAAAAAAGAGTCAGTGCAAACCCAAGAGCTCACAAAATTCCCCAAACTAGTCTCTCTTATAAAGTGCTTGGAAGTGATGCATCTTATAGTGCAGGATATTGGAGTAAGTTCATGATGGGAATGAAATTCAGCCTCAACAATCTTGCTCTGTTCATATTTTTTCAATGTTACAATGATGTTAATTGCAAAGATACTTCTTTCCCCTCAAAACGACCGGGTATTGATTTTTTAAACAGTGTTCAAGGAATGGAGTGAACTATGTTTAATTTGTTAACATGTTTAGTCCCAGATATCAGAGAGTCTTTGTAATCCAGAGTGACATTTTGCAGACTCTGATTTTAAAGCCTAAATGAGAGCAAAATATTGTTCCTATTATAAGAAAATCGTTAGCCCAAGGAAATGTTATTGGCAAAATAGTTCTCACTGCCCCTTAGACTGTCACCTAGAAGAGCTCCCACATCTGCCTGTGATTATGACCAGCCTTTTCTGCAGTTGTGCTTTTTTGGAGGAAGCATGGATCTGTGCAGTCTAATATGTTTGACCCAAGAAACCAGTTACTTTTAGCTGTTCTTAGAGTGAGGCTGTTTAAGAAATGAGATTTCCATTGTGGACAGCCTTATAGTGCCAGAAGTTTTCATCTCAAGCTGAAAGTTCTCTGCCATGCTAACTTGATTGAAACAGGACAAGATGAAATCAGCTCTGATACCTGGGGGAAGCTGGGAGCTACCTCTTTTCCTTTAAGTTTTTTTTTTTTTCCCATTAGGGGCCTGAGTTTATGCTTCTGTGTTATGAAGATAGAGAGGCATGTTCACAGTGCTTGGAGCTCCTGTTGTGGCCTAGGTCTCAGACCCAATCCCACTTCCTCTCTATGCTCTCTTGCCCAAATATGAGGACAAGGCTTTCTTCTTTCCATTTAACCCCATTGGCACATAGAAGTCACATAGAAAAAATATCAGTTCTTATAAGAATCCATTTAAGGGCTTAGGCATTTGTACCTGTTTGAGTTGAGGTTCTATTCAGCCAAATTTCTAGACGACTGTTGACTCCATCTCAGTTTCTTCTTAGGGCTTTTTGAGAGCTTTCAATTCCTTTCAGCTGATCTTTAGTAACCTTTAGTAATTAATACTATCTGTTACTTTTTTGAAAACAGTAATGCTGTGGGCACTATGAACTGTTTGCTTTTAGTTGGTACAGAGGAAGTAAACTGTCCAGTAACAGATATGTGCAAAGCTTATAATAAGCTTCCATCAAGGCACAGTTCCCTTTTAACTGAAAATACCATTACCACCAAACCTGAAATATCCAAAGAATTCCCTAATTAAATTGCCTAATTTAGGATGTACCTGATAGGAAAAGGGATAAGGGATGATGCTATATATGTAAAGTGCAGAAGAGAATCTGTTCTTTCATGTAACTTGGTGATGCTCTCAGTAATTTGGTATTGTCTAGTAGTATGCATTACAATGAGAATTTACTTGCAAAAGTGTAATTGAAATTATTTCTTTTATTCTCAGATTTTTGCACTGAGTGGCCAGCCGCACTGGACAGTGACGAGAAATGTGAGAAGCATTTTCCAATTGAAATTGACAGCACTGATTATGTTTCATCAGGACCATCTGTTCGGAACCCCAGAGCACGAGTAGTAGTCTTAAGA
>hsa_circ_0000404	chr12	56549202	56553514	+
AGCTGAAGTCGCGGCGTGTGGACTTTGAGACTTTCCTGCCCATGCTCCAGGCAGTGGCCAAGAACCGAGGCCAAGGCACATATGAGGACTACTTGGAGGGGTTTCGTGTGTTTGACAAGGAGGGGAACGGCAAAGTCATGGGAGCAGAGCTCAGACATGTTCTCACCACCCTTGGTGAGGCAGGCAAGGGGGACCAGAACTCCTTTAGAGTGGAGAGGGGGATGGGGTGGGCCAGAAAGACTGGACAGATAAGCAGAGCTAGCAGGAGGCTTACTGTCCTGCAGGTTGTCGGCAGGAGACTGAGAAGGTCAGAGCTATGGGGGTAGAATCTGAAGGACTCGCTCTTCCAGAGGCTAAAGTGCCATCCGGAGGGCAGAGGAAAAGGGATGAGGCGGGAAACCTGAATTTTCATTTTGGAAGAGACGTGTGGGTTGTGTGTTCTGGTACAAGTCTCGTAACCTCCTGGGATTGTTTCCTTGTGGGTCAATACTTTCAGCAGTACTAGGGTGAAATGGAAAGCAAGAGGCATCCATGACCAGGGGAGGATTCCCTTGAGGACTGAGGCTATGGGAGAAGAAGAGGTACCACTCTAAAGAGCGTGGCCTGGCCAGGTATGGTGGCTCACGCCTGTAATCCCAGCATTTTGGGAGACCAAGGCGGGCGGATCACCTTAGCTCGGGAGTTCGAGACCGGCCTGGCCAACATGGTAAAACCCCATCTCTATTAGTAATATAAAAACTAGGCGGGCATGGTGGCACGCACCTATAATCCCAGCTACCCAGGAGGCTGAGGCAGGAGAATCGCTGGAACCCGGGAGTCTGAGGTTGCAGTGAGCCGAGAGATCATGCCACTGTACTCCAGCCTGGGGGACAGAGCAAGGTTCTGTCTCAAAAAAAAAAAAAAAGGCCAGACACGGTGGCTCAAGCCTGTAATCCCAGCACTTTGGGAAGCCGAGGCAGGCGGATCACTTGAGATCAGGAGTTCAAGACCAGCCTGGCCAACATGGTGAAACCTCGTCTCTACTAAAAACACAAAAATTAGCCAGGCATGATGGCGGGTGCCTGTAATCCCAGCTACTTGGTAGGCTAAGGCAGGAGAATCGCTTTAACCCGGGAGGTGGAGGTTGCGGTGAGCCGAGACCGTGCCACTGTACTCCAGCCTGGGTGATAGAGCAAGACTCAGTTTAAAAAAAAGCAAAACAGCATGGGCTGGCCGGGAGCAGTGGCTCACTCCTGTAATCCTAGCACTTTGGGAGGCCAAGGCAGGAGGATCGCTTGAGCCCAGGAGTTCGAGACCAGCCTGGGCAACGTAGTGAGATTCTATCTCTATTTAAAAAAAAAAAAAGTACAAGGCTGGGCGTGGTGGCTCACACCTGTAATCTCAGCATTTTGGGAGGCCGAGATGGGCAGATCATTTGAGCTCAGGAGTTCGAGACCAGCCTGAGCAACATGGCAAAACCATGTCTCTACAAAAAAATTTAAAAATTAGCCAGGCGTGGTGGTGCACGCTTGTAGTCCCAGCTACTTCGAAGGCCGATGTGAATCACTGGAGCCCAGGAGGTGGAAGTTGCAGTGAGCCATGATGATGTCACTGCACTCCAGCCTGGGTGACAGAGGGAGACCCTATCTCAAAAAAAAAAAAAAAAAATTACAATTGTTATGTTTATATTGTTGTTTACAAAAATATATGGAAAAAGCCAGGCGCGGTGGCTCACGCCTGTAATCCTAGCACTTTGGGAGGCCGAGGCAGGTGTATGACCTGAGGTCAAGAGTTTGAGAGCAGCCTGCCCAACATGGCGAAACCTCGTCTCTACCAAAAATACAAAAAATTAGCCGGGCGCCTGTAATCCCAGCTACTCGGGAGGGTGAGGCAGGAGAATCGCGTGAACACGGGAGGCGGAGGTTGCAGTGAGCCGAGATCGCTCCGCTCCACTGCACTCCAGCCTGAGCGACAGGAGCGAAACTCCGTCTCAAAAAAAAAAAGGAAAAGCGTGGCCTGGGTGAGTGAAGGAGGGAAAGGAGGGCCTCAGACGTTGTGTCTGGGATTCAGGAGAGAAGATGACTGAGGAGGAGGTGGAGACCGTTCTGGCAGGACACGAGGACAGCAACGGCTGCATCAACTACGAGGGTGAGGGGACAAAAAAGCGGGAGCGGGGCCGAGGGAGGAGGGCAGCCTGGCGTCTTGCCGCGTGTGGGCGGGGGCACCCCTGGATTACCTAGAGTCAGATGTATTATCCAAAGGCCTGCTTCTGAAGCCCCTCTTGCCTCCTCTCTCTGCAGCCTTCTTGAAACACATCCTAAGCGTCTGAGTGCTGCAGGTAGGGCCCTCCCACCCCTTCGCCGCGCCTTACGAGGCAAGTCTCCCGCCCTTCTCTCAGCCAACATAGAAAAGCAGCGGAGTTCATTCTGCTGTCCGGTTGCTGCACGGGCTCCAGCGCTTCGCAACTTTGGTTTTTTTCCACAGATCCAGTGGGGTCCGGACACTGGGCCCCGCAGGCGAAAGCACGTTCCAGCCACCAGGAGGCCACCTATTGTTTCAAAATAAAGACTGGGTTCCTCTCTTGGTTTCAGACTGCTATTTTTTTCATGGTTGGGGGAGCAGCGGGAGACGGGGAGGGTGCTAGGAGGAGAGGGCGGGAAAAGAGGGCTCTCTCCTCTTCCAATCCTCTGATCTTCCTGCTGTTGGGAGGTGCAGATTCATTGTGCCCCAGCCCACGTCCCCCCACGACCCCCGCCCCCCCACCTCCCCCCACGACCCCCCCCACCTCCGAGCGGGTTCTGTGCCCAGGTGGCGCTGGAGAAAGGAACAGCGGACCCCGCCCAAGTCATTACTAATGTAGCAATCGTCTGCATAAACCCAGGCCACGGTTCCTATTGGCTGAGTCCTCTGAGGGTGACGTCATCGGGACGTACTAAGACTAGGGTTGGGCCGAGAGTCGGAGCCATTACTGCAGGAAAAGGTCCCGGAGAGCTGAGCAGTCAAGATGGTGGGGCCCAGGTCTTGGGAGACGGGCAGGATTGGGGACGAGAGGCAGGAAGAGACGGGTGGGGGGCGAGGAGAAGGCAGGGGTAGGAGGCAAAGGGAATCTGAGGACCCGAAAGGTTGGAGGTGGGGTTGGAAAGACTGGGGCCCTGCGGGGAAGCGAGTCTGCAGCCTGAAACAGGAGTTTGTGGGTCAGAGTTTGTGGGTCAGAGTTTGTGGGGCTGGGATAGAAACTCGGGGGATTGGCGTTCAGATGCTGACCACTTCCCTCTTCTCTGAGCAGTGTGACTTCACCGAAGACCAGACCGCAGGTAGGTTATCTCTGATCCCTACCGAGGTCACCCTTAGGGAGAGGGACACCCTCCCCCCAGCACCTATCCTCTAATCTTAATCTGTCATCTCTTTAGCACCCCCATGAGATTACCCCCTGGATTATTTTCTCTTCTTCTGGATCCTCCATTTTCTTTTCTCACTTTCTTCCTCCCTCCCCTTCCACTCTAGATCTGATCCCAAGCACTGGGTGAGTTTTAGGTGGTGTGGGTATGTGAAAAAACTTGGTCACTTAATGCCTGCTGTGTGTGGGGTCTCGGGAGGGTGTATAAAGCTGCCTGCTTTCCTTTGTCCTTTAATCAGCTACTTCTGCCTCTTTTCTCCTCTTGTGATAACTGTCCCCGCCCTCCCAGCTTGCAGTTGTGAAGATTGTAGAGCAGTGACCTGATATTCTGTGCAGATGGGGACAAGACAGGGGAGTTTGCTAAGGATATGACTGTAGCTATACCCTCTGGAAGTTCTCTTTATACTGGAGGGGTGCGAAGTGGCAGGTTGGGATGACCCTAGTCCCAGGCTGCTGCTCCCACTTCCTTATAAGGACAGGACTGAGACTGGGCGGTGGCGAATTCCTGCCCTGAGAAGTGTAGTAGCAGCAGTGGAGATTGGCAGGCCTGCCGCAGGCAGAGGGGTTGTGTAAATGGATGTTACCAGGCTGCCAGAAGGGGAGGAAGCCTCTATATAGAACACTTGAGTTGGGAGGAAGAGAAATAGAGCCCTCTTAAGTAGACTTTGGTGTACAGTTTGGTGCAGATATCTCGTTTCCTCAGCATGATCAAAGTTGAATGGGCAGCAGAGCTCTGAGGTAGGGTTTGGATTAACCCTCAAATCCTGTGTTGACATTCATCTGAATCCTCAGAGTTCAAGGAGGCCTTCCAGCTGTTTGACCGAACAGGTGATGGCAAGATCCTGTACAGCCAGTGTGGGGATGTGATGAGGGCCCTGGGCCAGAACCCTACCAACGCCGAGGTGCTCAAGGTCCTGGGGAACCCCAAGAGTGATG
>hsa_circ_0000429	chr12	94721980	94735290	-
TTATGATTTACTGATTTATAAGTCCAGCTACATCAACCAGGTCTATTTTGATCATTCATTAAAATGGTCATAATTGCAGCACCTCCTATTTAGATAACCCGTGACAGATTGGAGACTTATCTGTGAAGCAAAAGGTCTTACTAAGGAAATGGAAAGTATAAATCATGCAAAGCAGAAATATCCATTTATTTACAAATAATATATATCTGTGATAAGTAGATATTAATCTATTACATATTAATCACTGCTTTGACAGATCCTTTATTAATTATATACCAGTCTTTTCTTTTGATGAAAGTGTTTTTTTTTTACCACTAGCTTATCATAGTGCCAAGAGTAATAAAAATTATTTTTATAAAAGTACTGTATTTCAAAAGGCTGCTCCGCTGCACATTTATTCAATTTGCAAATTAAAACCATGTAAAAATTAAAGGAGTTTAAATATAATAGAATATGTAGTCAACTTTTGGTTATGACAGCAACGCAACTCCAACTAATGCAAGCAAACAAAAGGGACTTTCTTGGTTTACACAATTGTGGGAAAGATAAGGGTTTTGCTGGTTTCAGGGACACCTGGATCTAGGAACTCAAATGCAATTAGATAATAGTGACTTTTCTCCTCCTTTTCTTTTATTCCTCCTCTCTTATTTTCTCTCTCCTCTCTTATTATCTCTCTCGTTTGTCTGCTGTCCTATCTCTGTGATGCTGGGAACATATGTTGAAGCCAAGAGGACAAAGTTCTTGTTAGCAAACTCAAGTTTAAAAAGTCTAGAGTCGAGGCTGGGCGTGGTGGCTCACGCCTGTGATCCCAGCACTTTGGGAGGCCGAGGCGGGTGGAACACCTGAGGTCAGGCATTTGAGACCAGCCTGGCCAACTTGGTTAAACCCCATCTCTACTGAAAATACAAAAATTAGTGGGGTGTGGTGGCAGCCACCTATAGTCCCAGCTACTCAGGAGGCTGAGGCAGGAGAATTGCGTGAACCTGGGAGGCGGAGGTTACAGTGAGCCAAGATTGTGCCACTGCACTCCAGCCTGGGTGACAGAGTGAGACTCTGTCTTAAAAAAAAAAAAAAAAAATCTAGAGACAAGTTTGGGTCTAGTTCACATGCTCATCCCTGGACCTACCACTGCGACCGTGGTATCAGGCACTCTGGCTCAGCCAAGGTTATATGCCCATGTCTCTGTGTGGAGTGGGTGAAGGAGGAGGAAGTAAATGATATGCAGTTTGATATAATAGCAAATAACCAAGGGGAATAGCAATAACCAAGGGAAAGGGAAGCTGAACATTTATGATATCCTGTAGTCAATACCCCCTTAATTTATTTTTTGCATGGCTTAAAGCCAGGGCTCTTATTTCCCATTTGGGGCTTTCTGTTTTTTTCTTGAGCTTTTAATGAACGTTTACATTTCATCAGTTTGGATTTCTTTGCTGCCAGTGTTGGATATTTGCTTTTTTAAAAACAAACCAAAAAACTATCATTTAATATATCCACCTTTCTACTTAGACTCCATCTTGAAAAGAATTATATTGGCCCATTGGACACATTTTCTCCCAAGAATTTAAACTGTGAAGTAAGGGATGAAAGGATATGTGTCAATGTTTGAAGGACCAGGCAGGGCTGTGGCATGTCTTTGCCTGTGATTCCTATCAATTATTGTATCCTGGTTTCAGTTTTCTAGTTCTCTTTTGAGTGGGTTCTTATATTCTTTCAGGAAAGTTTATTTTTGCTAATAATGGCCAGTGTCAATTTCCAGTGCTCACAAGCAAGAACCATGCTTTCAGAAGGTTGGTATAAGAAGGCTACTGCCATTCTCATGAGACTTGTAGGACTCTTTGACAGTAGAGAAATCACAGTAGAAAAATACAACTTCTATTGTTTGCCCTGTATGTTGCTTCCCTTTGATAGCAGGGACTCACATTAAATGAAGCCAAGAAGTTACATTAGAGCCTTTGCTGCCCAATATGATATTACTAGTCACAGATGACTGTTGAAACCTAAATTTAAATTAGAATTTTAAAAAATTAAAATTCAGTTTCTTCAGTCACATGAAGTACATTTCAAGTGTGCACTAGCAACATGTTGCTAGTGACTATCATATTGGAAGGCACAGATTGTAGAATATTTCCACCATCAAAGAAAGTTCTATCAGACAACACTGTTGGAGTATAAACTCAAGGGTAGGCATTCTGTCCTTGTTATTTTCTGATGTATCCACAACACTTAGAATGGGCTTAGCATGTATAGGTACTCAATAAATATTTGTTGAATGTCGAAATAGCATATATTGGGAGGCCAAGGCGGGCAGATTACCTGAGGTCGGGAGTTCAAGACCAGCCTGCCCAACATGGAGAAACTCCGTCTCTACTAAAAATACAAAAAATTAGCCGGGCGTGGTGGTGGATGCCTGTAATCCCAGCTACTTGAGAGGCTGAGGCAGGAGAATCACTTGAACCCAGGAGGCGGAGGTTGCGGTGAGCTGAGATCACACCATTGCACTCCAGCCTGGGCAACAAGAGTGAAACTCCATCTCTAAAAAAAGAAAAAAAAAAAAAGAAATAGTATATATCAGTATATCAGCTGCCTGCCACAGAAGACCTAGACCATGATCCTTACGGTTGACTTCCCTATACTTTGAAGGGAACTTGAAATAGTTCCATCTTAATGTTATTCCAAAGTTTCCATTTAAACTTATTTATAGCTACATTTTCTGTTGTAACTTGGCCCTCCAGTTCACCTACTATTTCTGCCTTCATAATTACTTCAAAAGTATAAAGTACTTGATCTCATAGTTAACTTTTCCCCCAACTTACTCATCCTTCACCCTCTGATTTCTCCCTATCACCTACTCATTAAAACTTTTAACAGTTTCCACTGTAGCCTCTGGAATCCCTATTCTGATACCAATAACTTTTTTTGCAATCTCAACATTTTTTTAATGCCTCTCCCCCTGCTGAAAACTGCTTTCTTCCTCTCATGGCATATAACCTGGAATGCCTTTTAAGTAGAAATTACTTTTCCTTCCTCTCTCCTGCAACAAGAGACCAAGAAGAGAAATGAGCATTTGTAAGCCCCGTTTGTGCTTCCAGTTCATTGTTTGAGTATGGTTAAAGTGATTTTTTTCTTTGATATTTGTGGCATCCAGTTTTATACCTGTCTTTTATCTCTTGCAGTTAATGACCTACAGTGTATTCCTTAACAGTCGCTGAGGACTTTGATATCTGGCTCAACTTTTTTCTGTTTTCTGTTTCTCTTACCATCATTCTTGGTGACTATGTATTCATATTGTTGAACTACCCAACACCTTAGCCTTACAGTTTATTCTATCTGCACTCTGGCATTCTTTTATCTTTATTCTACTTTAGCATCTTGTACACCTAGACGCTTCTTGGACCTTGTCGTCACCTAGAACTGATCACTTCAAAGACATAAATATCTTTTCTTTCTCTTATCCATGCTCCTGTCACTGAAGATACTGAAATTAGCAGTCTTTGGACTTCTCTTTTTCTTCCAGCCTATTAACCTGGCTCCCTTGCTTCCTTTTCAGCTTGGAAACTGTTCGATGTTCTTACTTGTACATAAGCTAAGGATATGAATTTTCTCAACTTCTTGCCATCTTATAATTCCGGTACCTTCATCCATTCTCTCCTCCCTTTCTATTTTGAAAATGTCCTTTTCCCCTTTACTTCTTAAGTGAACAGTGCTTTTAATCCCATCTCTCTACTTCCTCTATACTCTTCGTCACCTGTATCTTTAATTTCTCTATCTCGGACTCTTATTTTTCCTTCAAGATCTAGTTCAAATTGCATCTCTTTTATGTAGCCTTAACTTATCCTCTAATGAAAGTTAATTGCAGTTTTTTCTGTTCCTTGTACGTCTGTTATAAGGTATATTTTCTTTTGACTTACTGTGACACACCTTGAGTATTCAAAACCTAATAAAAAGAGATACTGTACTTTACTCCTAAATTTACAGCACTGTCTTTTGAAACTATCTGCCTTTTTGAACTTTAATACCATTAGTCTTATTCCTATCTTATTTATCTTAAGATTCATTATCCCATAGAATCCTAAATGTAATGATCTTAAATCATGGACTAATTTTCTCCAAAAAAAAATGAGTTTTAGATTCTAACCCAGTACTGCTTCAACAAAATGACCTGAAGGAAGGTCTTGTTGTATATCATCTTCTATAGTCTACCACAATGGTGCTCTTACTTAGTTCATATTTTCATTTAGTTGTTTTCCCCATCCTTTCATATTTTAATGAATTTTCAGATACTCTACCATTGGTTTCTTTGGCTTCAGCTTTTGTATGTAGGGCACTATTGTTTCTCTTCATGTCTGTGTAACCTATATAGAAAGCATTAGGCCATAACTTTCTTAACTGGGTCATGTTTCTTGTTAATTTACCAATTGTATCCAGATTCTCAACTGGAGCTAGGATATACTTAGGGCCTAAGTTTTCTAACTGTGGACCTGAGCTGGGACCCACAGTGTTCTCTGTTCCATTTTCATCTTCATGATTTTGTGGAAAGAAACCTTTATAAGTCAGTAACCTAAAAGCCCCAAGTTAGCCACCCTGCTACCTGAGAGGCTGAGGCAGGAGGATTGCTTAAGCCAAAGAGTTTGAGCCCAGCCTAGGCAATATAGTGAGACCACATCTCTTATTTAAAAAAAAAAAAAGAAGGCACCCAGTTGATAACATTCATAAACATTTAATGGAGGAAGTGCACAGAAAGTTTGAATGAGTAATCATGTAGCTAGAATTATGAAATAAGAATGTGACTGGTACTGACGGTGGAGCAAAAGGAAAAGGACTGGCCCTCTTTAGATTTATCGTTTCTGGCATTTGTATGTAAACGTCTCAGGAAGCAATGGGTCATATCTTCAGGTTTTTTATGTTATATTATCCAATCATCTCACACATTTAAACAGCTAATCCATGATTTGGGTTGGTTCGTTCAGTCTGCCAACAAATGTTTATTGAGTCCTTATTGTGTTTAAAGCACAGACCTAGGGTCTTGAGAGTGTTGTCTAGATAAACACATTCTACTTGGGCAGATAAGACATGCTAATAATACCAAGCTATAAATAGGTGCCAAGTGAATTATATTTGAGATAGGCGTTTGAAGAGTTTTGAAAGGGAGGAGGCTGAAGGGCCTATCCTGCCAAACCTAATTAGTGTAATGTCTTCCTCATGAGGTTACTCATTTGGTCACTAGAGCTGCTCTGCTTTTTAAGGCTCTGGCTGTAGATGTATTATTCCCTTTGAAGAGTCTGCAAATGTGTAAGTATTCATTCATCTCAGGGATGAAAAGCTCCATAAGATATTTTATAGAATACAGGATGGTGTGTTGTATTAGTTTTCTTTTAAATCTGTAGCCTTGTTAGAAGGAAAATGAAGTAGCGTGTGTCTGAAAGAATTTTGCAAATTGTAAAATACTATATGGATGTAAGTTGGCCTCTCCTAAACTAGACTACTTTCTGATACCTTAGCAACACATTCTATAATTTTCCATGAAAGGCCACTTTTTCAGGCTGTTGTTTATGTATATCAAAATCCTACCTGTCAGGTTTTTATCCATGTAGCGTTCCCCAGTACCCCTGGACAGACTTGATTTCTTATCCTCTCTATGCCCCTAGTTTGTAGATTTTCCTATCACAATAGCAGTAATTTGTTTTACATTTTTGTTATACGTGAACACAACCTAGTTTCTTGAAGTCTCAATCTTTGGTTGTGTTTGTGCTCTGGTGTCAAACAGGCATTCAATAAAATGACTCTTTAATTCAGTGAAATAAATGAATCATGGATTCTTAATAATGCCTTTTGTTGGGTTGTGATTTTTAGGTTAAAACTTCAGCAACAAATTGTGACTATTGAAAATGCAGAGAAGGAAAAAAATGAAAATTCTGACCTAAAACAGGTATGATTTTAGCGAAGATTTTCCTTTTATTTTTTCAAGTGCTTCTTTAAATTTATGTTTTGCAAATTTTAAAAAAATTTTGCCATCAGTATTTTTAGAATCTAACCACAATTGGTAACATATTGTTGGAGGTGATATGTAAAGATAAAATGTTTTAAAATGTTTAAACTTCTATACTTTAATAAGCTTCTTTGGCTAACTGCTATTATTCTTAAGATATATATATTTATTTATTAAATGCTGTGGCCCATGATAATTTTTAATTACAGTTATAAGGACAGTATTTTAATATTCAGAATTTTAAAAACTCAATAGAAATATCATCCAGGTTTTAAGTTACTTGTGTGATTGACTTGTAACTTTATATCATGAGGTATTTTTTGCTATATCCCTATGAAATCCAAGATTTGTATTTATGGAAGGAAATTTGTGTTTATAATTAAAGTTATTTGGGTTCAGGAAAGATTTGTATAAAGTTGGGTAAAACATGGAAGAGTGATCTTTTCTGAATTCTATTTTCTTTTTTGTTGTTGTTTTTTTCCCTATAAATTATGAAGTAGGATTCCATTTTTAGAATTCATGCTCATATGCGAGTTGGTACTGCTTTTCATGTGCAGTTATGGTTTCTAAGTCTTAACTAGATGGACATAACGTTTGATACTCAGAAGTTATTTAGTATCATTGGCATTTGGGCTTTCTGTCATGCTATGCATATGGAGAGGTATTAAGCTCTTTGAAGGTTGCTTATTCAAGCAGCTGTAATACAGATTTAATATTTGCCACTCCAGTTAAAAATAAAGAGTGAATAGTTCTACATGGATAAATTTATTCTAAAATAGAAATCTGAGACATACCGTTTAGTTTTATTCTGCTAAAAATTGCTCTGTGGACCTTCAGAATCCTATCTGAATTGTTTTGTTACCATTAGGAAGTAATGAGATTATTACCCATTTATTTTGTTTATTATATAAGAATCTTGTTTCTTTTTACCCTTGAATCTCATAATAGGTTCTTTTGATCCCTGTCTCTTGACTGTCTTTGCTTTGAAATGTCTTCAGAAAATGGCTAAGAGAGATAAAAGGAAGTGAAAGGAAAATAAGGACTTTTATTGTTTACTAATTGGTAAAATAGCTTGTGGGGGAGGTATGTGTAACTGTCCCAAATAAAGAGATTTGGATATAATTTAGAAGAGTGTGAATCTTTCTAGCCTGTTAATCTGTAACTAGACTTCTTATGAGAAAAAGTACTCCCAGATAAAGGTAAATTGGGATGGAAAAAAAAGCTGTGAGTGACATTATGTAGTTTGGTAAATGGCTGTAGAGGCCAAGGAATCTATAGCATTTATTAGATTTCCCAGAGCATCTTTCTTCTGCCCAGCACTGGACATACAGAAGGTTTGGAAACCTTTTAAAAACAATGTGAGGAGTGATCCTTCCCACATTTACACTGAACAATTTTGATTGCTCGGAGAGTAGAACTTCTGGAAGGTTGCTGATCTCAGGGTATGTGGGAAGAGGAGGATGGATTTTTTTTTTTAGCTGCTTTCCCAGCTGACTTGCTTTTAAAATCAGTTTTTTTTCCTAGGAGGTGAGGAGAAGGCTAGAGTGGTAGGAGACTCACTCTAATCACTGGATTCCCTTTTCTCATCTCACTGCTAATCCCCCTGATAACCCTTCTCTCCATTCCCAATACCTCTCCTGGCCTGCATATTTTGGAAAGAAGAGGGAGGGGACTCAGTGACTGAGGAATATAGTTCTTGATAGTCTCTGATTATAATAAGAAATGCTCCTGGGTGCTGCTATTTGTTATTTCCTTTAGGGGTCATCTCCAAGGACACACCAGCTTGAGGGAGCATTTGCAAAGGGAGATGCTTAGTATCTTCTGCTTCTCTCATACCTTACCGCATTTATTTAGTGGGCTTTAATTTATCTTCTTTCTTCTCTTTTAAGCAAATCAGTAGTTTGCAGATCCAAGTGACTTCACTTGCACAGTCAGAGAATGACTTGCTGAATTCAAACCAAATGCTGAAGGAAATGGTGGAGAGATTAAAACAAGAATGCCGAAATTTTAGAAGCCAAGCTGAAAAAGCGCAACTAGAAGCTGAAAAGTAGAGTTTGCTCTTTATGTACAAACTATTTTTTCTTTTTTCTATATAACATGTACTTATTTTAGTAATGATTCCAATGTTGATTATATTTTAGAAACTAGTTACAAATACACTTTAATAGTGTACAATGGTCTACTGAGGTAATAATGTACTTTATGTTTTTATAGAATGAACTATACTGACTCTTGAATTGTTTTTAAAAAAATTAAGACATTAAAATTCTGACAGTATAGTATTCTGAAAAACCTCAAAGAAAACTTTTTTTATTCATTGATTAAACCAAAACATTTCTTCAAAAATCTATTCTTCTGAATGCCAGAGAACAGAATGGGTTTTTTGTTTTGTTTTTGATGTGCAAAACTTAATTCCTTGAATTAGAACTATCTTGGATTTTCTTTGAAAAGCTAATTTATTTGTTTTTTTTTTTTTTTTTTTTGGTCTTAAAATTTGTTACTAGTAGACAGTATGGAGTAAAACTGGTAGGGATAAAATGATTGTGGTGATGTTCAAGATCTTATATCCTCTGGAAAAATTTGTTTAGATGTGGTAGAACACTGTACTATTTTGTATTTGCTTTGTCTTTATAACATGTTGGCCTTGTAAGTAAGTTTTTATTTTAATCTACAAAACATTATTCTTTTCAAATTTCTTCTTCTGAAGGCCACCATGCCACATAAAACTGTATTTCTTCAGTTTTTCTATTATTACATATTCAAAGGTTTGTCCATGCTTTTTTATATGGGGTTGAATTTCAAGAAAAGGAAGTAAGCAAGATAAATGTCCATAGCATGTGACATTTCAGTTGATCCAACTTATTTTTCTTTTATTTTGTAAAAAACAGAAACATGTGCTTGGATTTCTCAAGTGTTTGATTGAAATGAGCTTAATAATTCTAATGACAGTATAGCTAGCAAATTTAAGTAATTAATCATTGGTTTCTAAATAATATTCATAGAATTTCATAGAAGAAAATAGCTGAACTAAGGGTCAATGGAATGTGATTTTAGTTCCAGCTAAGATACTTAAAATCTTGTATGACCTTAGGCAAGTAATCTAACTTCTCAGGGTTTGTTATTTTCATTAGTACTGCCTATAGTAAGAATACTAAAAAAATCATATAAAGTATGCAGAATAGCTTTAAAAATATAAGTTGTTATGATGTTATTTTAAGATATCATTTATATGCATTTTACTCTAGTCAGAAGACATACTGCATTAAGATTTGATACCAGGCTTGATTTTCTTAAACCAAATTTATGAGGACAGATATTTGTAGTTTGATGGTTATTATACTTCACATCTGGTTATCAAGTGTTTGTCTTGCCATTAACTAGATGTGAGCCCTTAAGTTCGTTAACTGCTCTAATCCTCAGTTTCCTCATTTATAAAATGGACAGAAGTATAAAGGTGACAGAAATACCTAACTCAGGATTTTTGTAAAGAACACATAGTTTTCTAAGTCCAGTGCCTTATTCATAGGAAGTGCTCAGTAATGGTGGGATTTCCAAACAAGTGGCCATACAGGAGGGCCTGCAGTTGGATAATTAAGAATGTGGTCAGACAGGTAGTGAGTTTGCTTATACTTGTGATAATATCTATTTAATCCTAAGAACTTATTTAACTTCCATGTTTTACATACATTCTTCTGACAGGACATTGGAAGAGAAACAGATACAGTGGTTGGAAGAAAAGCATAAGCTTCATGAGCGTATCACAGACAGAGAAGAAAAGTACAATCAAGCTAAGGAGAAACTGCAGCGAGCTGCAATTGCCCAGAAAAAGGCAAGTGGTTCTTATTAAAGTGATCTCTGGCCAGGCATGGTGGCTCACACCTGTAATCCCAGCACTTTGGGAGGCGGAGGCAGGTGGATCACGAGGTCAGGAGATCATTGAGACCATCCTGGCTAACACAGTGAAACCCCATCTCTACTGAAAAAATACAAAAAAATTAGCCAGGCATAGTGGCGGGCGCCTGTAGCCCCAGCTACTCGGGAGGCTGAGACAGGAGAATGGCATGAACCCGGGAGGCAGAGCTTATAGTGAGCCGAGATCGTGCCACTGCACTCCAGCCTGGGTGACAGAGCAAGACTCTGTCGCAAAAAAAAAAAAAAAAAAAAAAAAAAAGGAAAAAAGGTGATTTCTATGGAGTAAAATATAATTAAATCTTTTTTTTTTTTTTTTTTTTTTTTTTTCTGAGAGTCTGACTCCCATCACCCAGGTTGGATTGCAGTGGTGCAATCTTGGCTCACTGCAACCTCCATCCCCTGGGTTCAAGCGATTCTCATACCTCAGCCTTTCGAGTAGCTGGAATTATAGGCACATGCCACCACACCCGACTAATTTTTGTATTTTTAGTAGAGACAGGGTTTCCCATGTTTGCCAGACTGGTCTCAAACTCCTGACCTCAAGTGATCCTCCCACCTCAGCCTCCCAAAGTGCTGGGATTAAGAGGTGTGAGCTACCGCGTCCATCCTAATAAACTCTTATAGGAGAATAAAGTATATAGTTGAATCTGAGATTTTAGTGATATGTTTAATTTGATATATAAGCATGACATTTTGCTGTCAACCTTGCAGAAATAAATTGGGAAAATCCAAACTGTCCAGCAGGTTTGTTTCTAAATTTTGTATGTAAGTCAGTTGTTTTGAGCTGACATGCATTTTTCCATACAGAAGGTGTTTTTCAGAGTGATAGTTTCCAGGCCATCCCATGGAAGTCATATTTAACACATTCTCCAGTTAAATTATAGTGTGATTAAGCTTGTTTCATTTATACCTAATATCTGTTTTATTGCTTTTGTGGTTAAAAGGCTTTTTTGTTTCCAATTCAGAAATACAAGAGCAAGTATTTCTTTGCTCCAGCAGGAGGAAATGGGACTCCCTTGGTTTCTGAAACTGCCACAGGAGTTCCCACAGCATTGTGATCCTTTTTAAGTTTTACCTTTGCAGGCATACTTTTCTCCAGAACCTAACTTTGTTTTCTTGGAAACAATCCAGGGCATCATGGAAATAATGTATCTAGATGGATCTTCTAAATCAGTGACTTACAACTTTTTTCTATTTCAGCAAACCCAAGAATAATATAACAGGTCCCATTAGTAACCATGACTTATGGTGGTGATTAAGGGAGGGGAAGGACATGGTAATCTTTTCAACAGGATTAGAGGAAGAGGAGGGACATGATAAAGTGTGTGTGTGTGTGTGTGCGTGTTATATGTAAAGTCCCACAAATGATTTGAGTTGTCTTCATTTGATAAATTCCCCTAATAGTAGCATTTGTTGTGGAGAGGAGAGAAGATCTGAGGTGAGAGGAAAATGCTTCTAGGTGCAGGAACCATTATCTTAATATCTGTTTATTGGAAAGGTTAACTGTTTATATTTGGATAAGAGAAAATAACTGTAGATCGTTCAGTTATTCTGAATTTGAAAACCACACAGCAGTTCCTAGACCCCTTTTTATGTAATTGGATATCACTGCCAAATGTTGCTGATGGTTGGAGTGACAACATGAGTAGTCTAAAAGTCATTCCTTCTCTACTTTCTTGGTCTCTGAATATTACTTTTATCTTCTCATAATGCTAGAAGTAGTATTATTGGAAAAACAGCATTTATTATATAGGGATCCCAGTGTTTTATACCCAAATATGCACACTTGTTTGTTTTTCTGTATATGTCACTTTTCTTCCTTTCTGTCGATGTAGGTACTGAAAAGTGTATGAATATTAATGGGATTTCAGAGGATTGTTTTATGACCTATGAACTCAGAAATCCTACTGATTTTTGTTTGCACTGTGTTTGAAGCCTAGAAACATCTGAAGCCGTGTTACAGCAAGAAATTTTAAGAGCTAAATTTTGAGGCTTTAGGAATAAGTATCTTACAGATCAAATTCTAATTATTAAGGTTAGTTTGGGTTGAATTCTTTTGAAGCAAAAGTGACACCCAGTGGTGAGATTATCAGCTAATCATAAGTATACCAGAAGGAGTGGAGGAGGTTATATTTTTAAAAATCTACAAAATATAGCCAGACCCCATCTCTATAAAACATGAAAAAACTGTGCATGGTGGCACATGCTTGTAGTCCCAGCTACTTGGAAGGCTGAGGTGGGAGGATTGCTTGAGCCCAGGAGTTCAAGATTGCAAAGAGCTGTGATGGCACCACTGCCCTCCAGCCTGGATGACACAGCAAGACCCTATCTCAAAAAAAAATAATAATTAAACAAAAAAACCCCAAAACACTACAAAGTAACATTTCATTAGTATTGTGACAGGATGAATTTTTTTTTCTACTGAAATGTCTACCAGATGATGAGTGTGAAGATAGTAGATAGTCATTTTACTTTTTAAAATGTGATCTATGGATTGTGATTTAAGTCATAGTGAAATTGTTAAGGTCAATTCAGTGAATGATTATGACCTAGAATTGTCCTACTATGTGGGACACTGCCCTAGGAGCTTACAAGTTTACATCAATTAAAATAGAAAAACATCATGTGTAACTTAGAAATACAATTAAAAAGTATATAAGTATGTATAATTTTAGGACTGGAAGGGATCTTAGCATTCAAATAGCTTTTACAAGTTAGCAACCTAAAGTAGGAGGTACCCAAGATTACTTAACTAGTAAGAATCAAAAGTTGACTAAAATCTACATGTTTCTGTTCTCAGTCTGGTGCTCTTTCCACTGCGCTGTTAGGCTTTAATTTCCTACTTTCCTTGATTCCAAATACTTTACAACTTTTCGCTTAATATAGCTATGGTCCATATGAGTCGTTTCTTATGTCAGAATAATCACTGTAAATTAATTTAACTCATACCCTTTTCCCATTCAAGTTAAAGATAATGCTTCTATTTGACCATTTTGGCTATCAGATTACATAAATATAATTCATAAGAGTGCAACAGACTTCTTAGATTCTTTAATGCCAAAAGTCATAGCATTTTTTGCCGTAAGATGTAACAAAAGTCACAAATTATGAACCCAGTGCAGAAATAATCCTTTGGAGTTGCTTTCCTGTGAAAAGTTCTTTTTTCCCTGAGGCTGGGTAAGATGGCTCGCTGCCGTCTGTGTTTACTCAGAGCTCCAAGCTCCTGAGCACAGAGATTGTCATTTCTGCTGTTTTTAAGTAGTCTTTGGTGTAAATGATGTTTTGTTGTGTTGATTTGTTTGGAAAAGCTTGAACAGGATCTTGAGTTGGGATGCCCTTCTGTGACTGATACATACAGAGAGAGTGTATTCCCCCCACCCCCATTGAAGAGAGATCTCTTGAAGTGAACACA
>hsa_circ_0000439	chr12	111991961	111993723	-
AGGTCGAAACAGTAACAAAGGACTGCCTCAGTCTACGGTGAGTAACTTTAATGTTACTTATTGGGGAAAATTAGTAGCTAAAACATGATCTCTAACCACAGACCAAATGCCAAGGCAAAAGATTCCCTTCTTTTGAATTTTGTCATAGATAACTTGACTGTTTAAGTATGTTATTAGCCTATATGTGTTTTTTTAATGACTCTGTATAAAATGTACAATTACTTGTTGTATTAGTCCATTCTTACACTGCTAATAAAGATATACCTAAGACTGGGTAATTTATAAAGGAAAGAGGTTTAATTGACTCATGCTCTGCATTGCTGGGGAGGCCTCAGGAAACTTACAATCATGGTGGAAGGGGAAGCAAACACATCCTTCTTCACATAGCGACAGGAGAGAGAAGTGCTGAGCAAAGCAGGGAAAGCCCCTTATAAAACCATCAGATCTCCTGAGAACTCACTCACTATCATGAGAGCAGCGTAGGGGAAACTGCCCCCATGATTCAGTTATCTCCACCTGGTCTTGCCCTTGACACACGAGAATTATTATAATTAAAGATAAGATTTGGGTGGGGACACAGAACCAAACCATATCATTTGTAAATAGTATTTTTGTCACGTGTAATAACAAGAACAAGTCGCTTGTTCTTTTCTAAATGACTAAGTGCAAATCTAAGTGAAAAACCTCCAAAAGATACGTAGAACACCAAGAGTGGAGTCTGCAGAGTTCTTTATGCTTTTTATTTTGAATTAATGTGCTTTTTTTCTGCTGCTTTCATTTTTCTCCTTTGGCTTTCTGGTCTTAAATTTTGGAATGTTATCAATGAAATTGAACCGGACATGAAGGGCAGAAACTATAAGTCCCACATGATGGAAGAAATAAATGAGAAGCTATCACAAATTTTTGAGACTTTGCCTTTATTAGATTGTTTTACAAGAATCAGGAAGATATACACGTATATGGTAGTAATATGGAGTAGTGTGGTTGATCAGACTTAAGCACTGTCACTGATGCTGATATGCTGGGAGAACCTAGTCAGGGTTCTTCTATGAAGGTATGACCTGGCTTCCTACCCCATTTATTTATACTTCACCCTTCTTAGGGTACATTTCTGTGAGTTTTAACAATTGCATACAATCAGTGTAACTACCACCACAATCAAGTTAATAGAACAGTTTCATTGCCCACCAAAATCCCTCAAATCACTTTTCAGTGAACCCTCCTCTCTCTCCAACCATTGATTTGTCTTCCATCCTTACGGTTTGTGTCCTTCCTCCTCTATGGAAGTTTACTCTTGCTTTTTTATGTCATGTTTAGTCAAAACACCATTAGTTGGTTTGACTGATAACACTTGAAAACCTGACCTTCTGTTCCTTCTGTTCTCTATGGAAGCAAAATATTAAATAAACAAAATCTTCCCTTAATACATGTAAGATATCATAAACCTAACTAAACATTTTGCAACAAATAATAAACGTTAGCTTTATATGCAAATGTAAATACAGGCTGAGCATCCCTAATCGGAAATGCTCCAAAATTTCATATTTTGAATTAGGGATGTTCAAGCACTAAGTATAATGCAAATATCCCCAAATCCGAAAAAAATCCGCAGTCTAAAATACTTCTGGTCCCAAGCATTTTAGATGAGGAAGATTCAGTTTGTACTAATTTCTAATAGTTTTTTTTTTTTTTAATATTCCAGATTTCTTTTGATGGAATCTATGCAAATATGAGGATGGTTCATATACTTACATCAGTTGTT
>hsa_circ_0000536	chr14	50473795	50474137	-
AGGAGGAAGCCTGGACAGCCTGCAGTTGAGGGGACCTGCACAAGCTCACAGGACTCTTCATCACCATGACACCACGCTCACCGCAAAATAAAAATGATCAAACCTGTCATGATGTCAGCAGCACCGGTGTTGGTCTTTGTGGGAAAGAAAAACACAGGCCAGGGCTGCAGCACGATTGTGTCTGCCCAGCTCTTGCAGCCTGGAGAACACCGTTGGATTCCCTCCCACACATGCTCCCAGGCTGCCTGCCTGCCTCACTTACCTGCTCAGGGTGGGGCTTGAGGGTGGCCCCTGGGAAGAGTAAGAACTGGCCAAGACTGAGATGTCCTTCCCTCATTTAAG
>hsa_circ_0000538	chr14	53174429	53174754	+
ACGGCCGCGGAGCTTAAGAGAGAAGTGTTCCAGTTGTCATAATAACCCATATCGTCTTGTGTTTCGTGTTGTACTGTATCAGGCATACAAATTTCCCTTACCTCCTGAGTGCTTAACTTTTTTTTCCAGTGCATTTTCATTGAAAAGCATGAGTAGTTTAATTAAATGGAGGACCATAATTACATGATTCTGTGGAGAACTGCATTTGTTGACTTTATTTAGGGTAGAATGTCAGAGAACAATCCACGTGGGTAGGTGAAGAGGTGAGGAAGGGTCTAAGTGATTATCATTCGGATTTGTAGTCGCAAATCCTAAGTGTCAGGGT
>hsa_circ_0000576	chr14	106091232	106109862	-
GGCAGCCCCGAGAACCACAGGTGTACACCCTGCCCCCATCCCGGGAGGAGATGACCAAGAACCAGGTCAGCCTGACCTGCCTGGTCAAAGGCTTCTACCCCAGCGACATCTCCGTGGAGTGGGAGAGCAATGGGCAGCCGGAGAACAACTACAAGACCACACCTCCCATGCTGGACTCCGACGGCTCCTTCTTCCTCTACAGCAAGCTCACCGTGGACAAGAGCAGGTGGCAGCAGGGGAACGTCTTCTCATGCTCCGTGATGCATGAGGCTCTGCACAACCACTACACACAGAAGAGCCTCTCCCTGTCTCCGGGTAAATGAGTGCCACGGCCGGCAAGCCCCCGCTCCCCAGGCTCTCGGGGTCGCGCGAGGATGCTTGGCACGTACCCCGTCTACATACTTCCCGGGCACCCAGCATGGAAATAAAGCACCCAGCGCTGCCCTGGGCCCCTGCGAGACTGTGATGGTTCTTTCCGTGGGTCAGGCCGAGTCTGAGGCCTGAGTGGCATGAGGGAGGCAGAGCGGGTTCCACTGTCCCCACACTGGCCCAGGCTGTGCAGGTGTGCCTGGGCCGCCTAGGGTGGGGCTCAGCCAGGGGCTGCCCTCGGCAGGGTGGGGGATTTGCCAGCGTGGCCCTCCCTCCAGCAGCAGCTGCCCTGGGCTGGGCCACGGGAAGCCCTAGGAGCCCCTGGGGACAGACACACAGCCCCTGCCTCTGTAGGAGACTGTCCTGTCCTGTGAGCGCCCTGTCCTCCGACCTCCATGCCCACTCGGGGGCATGCCTAGTCCATGTGCGTAGGGACAGGCCCTCCCTCACCCATCTACCCCCACGGCACTAACCCCTGGCTGCCCTGCCCAGCCTCGCACCCGCATGGGGACACAACCGACTCCGGGGACATGCACTCTCGGGCCCTGTGGAGGGACTGGTCCAGATGCCCACACACACACTCAGCCCAGACCCGTTCAACAAACCCCGCGCTGAGGTTGGCCGGCCACACGGCCACCACACACACACGTGCACGCCTCACACACGGAGCCTCACCCGGGCGAACCGCACAGCACCCAGACCAGAGCAAGGTCCTCGCACACGTGAACACTCCTCAGACACAGGCCCCCACGAGCCCCACGCGGCACCTCAAGGCCCACGAGCCGCTCGGCAGCTTCTCCACATGCTGACCTGCTCAGACAAACCCAGCCCTCCTCTCACAAGGTGCCCCTGCAGCCGCCACACACACACAGGCCCCCACACACAGGGGAACACACGCCACGTCGCGTCCCTGGCACTGGCCCACTTCCCAATGCCGCCCTTCCCTGCAGCTGAGGTCACATGAGGTGTGGGCTTCACCATCCTCCTGCCCTCTGGGCCTCAGGGAGGGACACAGGAGATGGGGAGCGGGTCCTGCTGAGGGCCAGGTCGCTATCTAGGGCTGGGTGTCTGGCTGAGTCCCGGGGCCAAAGCTGGTGCCCAGGGCAGGCAGCTGTGGGGAGCTGACCTCAGGACACTGTTGGCCCATCCCGGCCGGGCCCTACATCCTGGGTCCTGCCACAGAGGGAATCACCCCCAGAGGCCCGAGCCCAGCAGGACACAGTATTGACCACCCACTTCCTGTCCAGAGCTGCAACTGGAGGAGAGCTGTGCGGAGGCGCAGGACGGGGAGCTGGACGGGCTGTGGACCACCATCACCATCTTCATCACACTCTTCCTGCTAAGCGTGTGCTACAGTGCCACCATCACCTTCTTCAAGGTTGGCCGCACGTTGTCCCCAGCTGTCCTTGACATTGTCCCCCATGCTGTCACACACTGTCCCCATGCTGTCCCCACATGTCCCTGACACTGTCCCCCATGCTGTCCCCACCTGTCCCGGACACTCTCCTCCGCGCTGTCTTGACCTGTGCCCAACACTGTCCCCCACGCTATCCCCCCATCCCCAACAATGTCCCCCACAGTTTCCTCCTGTCCCCTATCCCCGACACTGTCCTCCACACTGTCCCCACCTCTCCCTGTCACTGTCGCCCATGCTGCCCCCACCTGTCCCAACACTTTCCTCCAAGCTGTCCTCACCTGTCCCCAACACTCTCCCCCACACTCTCTCCACCTGTCCCTGACACTCTCCCCCATGCTGTCCCCACCTGTCCCTGATGCTGTCCTCCACACTGTCCCCACCTCTCCCTGTCACTGTCCCCATGCTGTCCCCTGTCCCTCACACTTTCCTCCATGCTGTCCTCACCTGTCCCCAACACTCTCCCCCACTGTCTCCACCTGTCCCTGACACTGTCCCCCACACTGTCCCCACCTGTCCCTGATGCTGTCGTCTGTGCTGTCCACATACTGTTGGTGACCTGGCTCTGTTCTCCAAGTTCAAGCCTCAGAGCAGGCAGTGGTGAGGCCGTGGCACCTGGGTGGCCTGAGGGGTGGGCGGGCCTTGGGGGCAGGGCTGTGGCCTCGCTCACCCCTGTGCTGTGCCTTGCCTACAGGTGAAGTGGATCTTCTCCTCAGTGGTGGACCTGAAGCAGACCATCGTCCCCGACTACAGGAACATGATCAGGCAGGGGGCCTAGGGCCACCCTCTGTGGGGTGTCCAGGGCCGCCCAGACCCCACACAGGAGCCGTGGGCCATGCTCAGCCATCACCCAGGCCACACCTGCCCCCGACCTCACCGCCCTCAACCCCATGGCTCTCTGGCCTCGCAGTCGCCCTCTGACCCTGACACGCCCCCCTTCCAGACCCTGTGCATAGCAGGTCTACCCCAGACCTCCGCTGCTTGGTGCATGCAGGGCGCTGGGGGCCAAGTGTCCCCTCAGCAGGACGTCCCTGCCCTCCGGCCCGCCAGGTGCTCACACAAAAGGAGGTAGTGACCAGCATCCCAGGCCCCCACTCAGGCAGGACCTCGCCCTGGAGCCAACCCTGTCCACGCCAGCCTCCTGAACACAGGCGTGGTTTCCAGATGGTGAGTGGGAGCATCAGTCGCCAAGGTAGGGAAGTCACAGCACCATCAGGCCCTGTTGGGGAGGCTTCCGAGAGCTGCGAAGGCTCACTCAGACGGCCTTCCTCCCAGCCCGCAGCCAGCCAGCCTCCATTCCAGGCACTCCCGTGAACTCCTGACATGAGGAATGAGGTTGTTCTGATTTCAAGCAAAGAACGCTGCTCTCTGGCTCCTGGGAACAGTCTCAGTGCCAGCACCACCCCTTGGCTGCCTGCCCACACTGCTGGATTCTCGGGTGGAACTCGACCCGCAGGGACAGCCAGCCCCAGAGTCCGCACTGGGGAGAGAAGGGGCCAGGCCCAGGACACTGCCACCTACCACCCACTCCAGTCCACCGAGATCACTCGGAGAAGAGCCTGGGCCATGTGGCCGCTGCAGGAGCCCCACGGTGCAAGGGTGAGGATAGCCCAAGGAAGGGCTGGGCATCTGCCCAGACAGGCCTCCCAGAGAAGGCTGGTGACCAGGTCCCAGGCGGGCAAGACTCAGCCTTGGTGGGGCCTGAGGACAGAGGAGGCCCAGGAGCATCGGGGAGAGAGGTGGAGGGACACCGGGAGAGCCAGGAGCGTGGACACAGCCAGAACTCATCACAGAGGCTGGCGTCCAGCCCCGGGTCACGTGCAGCAGGAACAAGCAGCCACTCTGGGGGCACCAGGTGGAGAGGCAAGACGACAAAGAGGGTGCCCGTGTTCTTGTGAAAGCGGGGCTGCTGGCCACGAGTGCTGGACAGAGGCCCCCACGCTCTGCTGCCCCCATCACGCCGTTCCGTGACTGTCACGCAGAATCCGCAGACAGGGAGACTCGAGCGGGAGTGCGGCCAGCGCCTGCCTCAGCTGTCAGGGAGGACTCCCGGGCTCACTCGAAGGAGGTGCCACCATTTCAGCTTTGGTAGCTTTTCTTCTTCTTTTAAATTTTCTAAAGCTCATTAATTGTCTTTGATGTTTCTTTTGTGATGACAATAAAATATCCTTTTTAAGTCTTGTACTTCGTGATGGGAGCCGCCTTCCTGTGTCCACGCGCCTCCTGCCCCCGGTGGGAAGCACGGTCAGGAGGAGGCTGGTCCAGCTGCACCTCGGGGGCTCCCTGCATACGCCCCCCGCCTCCTGCAGCCACACGCATTGCCCGAGCGACCCTCCCTGGCCCCTGTCGCTACATGGACCCCCGGGGTTTCTCCTCTTTTCTACATGGATGCAGTTTCTCCTCCTGCTGGGCACGGTGCTGCCTGCCCTGGTCACTCTGCGGGGGACAGGGCCTCCAGGGAAAGCTGGGTCGAGGCTGGGAGCTGGCTCAGGCTGCCCAGGCAGAGCCACAGGGAGGGCCTTCCAGAACCAACCATGGTCCGAAGCGAGAGGTGGGTGTCAGATCTGTGTGAGTCAGCTCAGGACCACAGCGGGGCGGCTCCCACAGCAGACATGGATCCTCCCAGGCCTAGAGACCAGGAATCTGAGATCAGGATGCAGGCAGGGCTGGTTTCTCTCAAGCCCTCTCTCCTTGGCTTGTAGACACCGTCTCCTCCCTGGTCCTCACATGGCCATCCCTCTGTGTGCCCGTGTCCTAAGCTTCTCTTCTTATAAGAACACACATCGGATTAGATTAGTGACCCCCTATGAACTTAATGACCTCTGTAAAGACCCCATCTCCAAATAGTCACATTGTGAGGCCAGGGATTAAGACTTGAATATATGAATTTGTAGGGGCCACGATTTAACCCATCACAGTCCAGACTCTGGCCCCCAAAATTCATGTTCTTCTCACATGCAAAACACATTCATCCTGTCTCAGCATCCCCCTGGGCACTAGGTCATGTAGCAAGGACGGATTTTCAACAGAAATAACTATTGCAACAGAAGAAAGAGTCCGGCATGACCTGGACTCACCTTCATCTGTGCAGAGGCCACAGCCTTGTAAAGGGAGGTGGTAGGGGGAGCAGGGAGGGTGCTCGGGGCTCAGTCGTCGGGGAAGGGAAAAGTTGCCCAGCGCTGGTCAGCGTCCCCGGGATGGGACCCGCTGTGTCTGTGCCGGCCACTGTTGAGGTCAGGATTCTGTCCTCCCAGAGCCTGGAGACACAGGCCCCATCCTTCCCAATGGGGACACTTCAGGGAGTGGCTCTCAGGTCCCGAGAAAGACCCTCCTGGGTCACAGGAAATGCACAGACATCGGGAACGGATAGAAGGTCGTGTGGTTGCGGCCCTCTCAGCAGATACCCTGAGAAAGGGAGGTCGGGGTTGGTCCAAACGGTGAGTTCTGGTGCACGGAGCTTTCTCAGGCAGGTGTTGACGGGGCAGGGGTCGGCCTAGGGGTACGGCCAGAAGCTGTTAGAAACTGTTAGTGTCTGCTCAAGTCTTTACAAGCCAAGGTTGAGGCCGAGTGGAGAGGCTCCGAGGAGCCTGGCTGGAACTCAGTCAAGGACAGGGTCTTGTTACTGCAGTGGCTGCGGTGGCTGCGGTGGCTGCGAAATGCCGTCGGAGTTGCCTGTGGCAGGAGAGAGACCATCTCACCCAGGAAGGAGGAGTGGTTGGATTCGTTTGTGTGGCATCGAGCAGCTGGAGCTTCACCAAACACAGAGTTGGGGACTAAATCCCCAGACTCCAGGCCCTGCCATGCCGTGGGAAGGCTCGCCACTGGAGGGTGCGCTCCAGGGGGCCTGGCCTGAACTGGGTGCTGAAGCCCAGCCCTTTAACTCTCAGGACACGCTGCTGCAGCCCCGCGGGGGGTGAGGGAGAGAGCACCTGGGGTGCAGGGCGGGCAGCTGCTGCATCACCGGCTCTATCCCAAGCCCAAGGATGGCGTCCCAGAGATGCAGGAGAGCTTTGTCCAGAGAAGGTGCCAGCCCTCAGGGACCCTGCTGGAGAGATCTCCACCCTCTGCCCTTCAAGGGGCCCTACGGGCCTCCAGGTGCTCTGGTGGGGTGGGCTCCAGTCCACTGTCTGAGGATGGACGGCCTGGCCAGGATAAGGAAAGGAAACCCAGGACGGTGCCGGGCTCCGGGTCATTCCGTGCACTGAGCAGGCTGAGTTGGGAAGAAGCAGATGCTTCCTGCAGCTGCTGCCCCCTGCAGGGCCTGGCGCCTGGACCAGGTTCCCCTGGGGAAATTGGGCCCCTCCCTGAGCCACCCGGGGCCCACCTCCCACTTTCTACCTGGGACCGAGCATCCTCCAGAGGGTCAGCCCTCCTGCGGGAACACCATGCCCAGCCCCAGGACCCTCCCTCAACTCTCCAGCAAGGCTGCCCCTGCACACCCCCCAGCAGCCCATGCTGTGATGTAACATGACATCGTGTGACATGGTGTGATGTCCTATCACAGTGTGACATCCCTGGTGTGATGTGGTGTGACATGGTGGGATGTGGTGTGACATGGTGTGATGTCCCTGGTGTGAGGTGGTGTTGGACATAGTGTGATGTGATGCGACAGATGTAACATCCCTGGTGTGATTTGGTGTGACGTAGTGTGATGGGTATGACATCCCTGGCTTGATGAGGTATAATATGAAATGATGTGGAATGGTGTGACATGATGTGATGTGATGGGACAGGGTGTGACGTCCCTGGTGTGATGTGATGTAACAGGCTGTGACATAGTGTGATGTGGGTGGTGTGACATGATGTGATGTGGTGTGATGGTGTGGGACATCCCTGGTGTGATGGGGTGTGATTAAACCTTGATTCCATGCAGCACATGTTTCTGTGAGCACAGGGTTGGGGCTAAAGTTACAGGTTAACAGCATCTCAAAGCAGAACAATTTTTCTTTGTACAGATCAAAATGGAGTTTCTTATGTGTTCCTTTTCTACATAGGCACAGTAACAGTCTGATCTTTCTTTTCCCCACAGTGTGACATGGTGTGACATTTCTGGTGTGACTCTTGTGTTGTGACATTTGTGGTCACCCCAGGATACAGAGGTCTCTGTGGCCAAGGGAAGGGGGAGAATGGAACCATCTGAGCATGTTGACCTGGAGGAATTGGTGGCCCTTGAGTCCACGAAGCCCACCCTTCCAGGTGCCCCTGCCCCACGTGACCCAAGTGGGCTTGCAGAGCAGCAAGCAGGACTCTGGTTAGACAGGAGGAAGGACCTGCCACCACGTGGCCTTGTGAGGAGACAGAGCGAGGCTGTGACCTCGGCGTCCGCCCAGCACAGGGTGCTGCTGAAGCTCCTCCGGTCCTCTCAGCAGCGGTCTCAGAGCAAGGCCCAAGGCAGGCTGAAGAGAGGGGCAGAGGGAGGATGCTGGGGAGGCAGGTGTGAGGGGACTGAGAGCCCAGGTTTCAGCTGAGCCCCTCCACAGGGAAGGAGCCTAGCTGAACACCCATCTCCCCACACGCTCCCAACCCTGCCTCTGCCCGACCACCTCCCAGAGGGCACCTCGAACCCTCTGCTACCCACACTCAGCAAGGGGTATGGTGCCCCCACCAAGCCCAGCCAGCAAAGCCTGGCACAGCCACGCCTGTGCCCACCACTCCCATGGCCAAGGTCACTGCTAACATGGCAGGACAGAGCCAGGCCTGGAGGAGACAGAACATCAGTCCCATGGGGAAGCTCCCTGCTCACACGGCAGGGCCAGGCCTGGAGAAGACAGAACACCCCATCTGGCATGGTACTCAGGCTGCACATGCCTGCCACGAACGGGGGCCACGCGACAATGCCTGCCACACATGGGGGCCACGCAACGATGCCTGCCACACATGGGGGCCACGCGACGATGCCTGCCACACATGGGGGCCACGCGACGATGCCTGCCACGCATGGGGGACACGTGACACACACATACACACACGGGCCTCACAGGCACACAAATGCTTGCGAACCCAGCACCCACCCAGCACACTCAGGCATAGGCTCCCTGGGCAGGTCACAACCTCACGCCTTGAGCTAGTCCATGTGCCAGGCCCGTCACCCACGTACTCGTCCCCGGTGCTAGCTATTGAGCCACACCGTCTTCTCTGTGGATCCCTCCCAGCCCACTCAGCACAATGGACATGCTCTCTCCCGTCCAGTGACTGCACCGGCCTCTTCCCCTCAGCACCCAAGTCTGGCCATCTCCCAGGAAACCCGGACCACCACGGGCAGGGACCACGTTCCTCACTGTCCACGTGGACCACCCCACACCTGACCCCAGATGCAGTCACACTACGTCCTGCTTCAATATTGAAAAGGGGAAAAGCTGGAGGAGGGTAAAGATGAAAGAGAAAAAAGCAAGAGGGGAGGGTCACATTCTTCTGAGGCTTTGATTACATCTCACTGAGCCCCCACGTTGCATGAAAAGGAGGGGTGGAGGGAGCAATTACACATTTGCCTTGTGCTCAGTAAATCTGCACTTTATAAGCAAATAAACAGAGTAGAGGAAGAAGTCAAATATGCATTCGTCTCAGGGGCAGGAGGGATGATTTCTTGTCTCATTTTGTCCCATGTCATGAAGACCGGGCTGTTAATTTATATTGTCAGGGTGAGGGAGGCCACCTGGGTAGACCTGGCCTATCTGCTGCTGCTCTCAGTTTGGAAACAAAAGGAAACGCATGACTTTTTTTTTTTTTTTCATGACTCAGCTTCCCACCTCAACTGTTCTTTTTGGCATAGTGACTTTAGGGTCCTGAGATTTTATTTTCCTTTCACAATGGTCAAGATCACACCCTCAGTATTCAGGAGAGCTGGTCCAACCCAGACCCCTGCCGTCCCTGGACGCTTTTCAAATACGTGCTGCAGTCTCTGACACTCTCTCACCATGGTAGAAACTGAGGTCTTGGTGAGTCTGCAGCCCCTGCTCATGGGGACAATGCAGGCTGAAACCCGCATTTCTGACCCCAAAGCTCCTGTTCCTTTCACTCACCCCCACACCAGCTCTTTGAGTCCAGAGCTTTGTCCTTGCCTGAGTCCTACCCTCAGGGACAGGGGCCCAACCCAGCCACCAACACATCATACCCTGAGAGGGTGCCAGGAGCCCAGAGATGTTTGGAGAGCACAGTAGCCCTGGAAGCTCTGTGGAGATGCTGCACATTTCTCTATTCAACAGATACTCGCCAGGTGGCCAGCAGCAGAGATGCCACATGGCATGGAGCTCGCCTTGGCCAACAGGACAGGTGTGGGGTTGGGAGGCCTTCCCAGGGCACTCCTTGAAGCAGAGCTGTGGGGAAAAGTTGGGGCCAATCTCAGATCTCCCCGTCAACACCGGGTCTCCTGCCCTCCTGGGCCACAGAAAACTAAGCTCCGTGGATACTGCGGCTGGGTGGGGCCGTGGGGGAGAAGAAATCACAACGAGTTAAAAGATCATTTTCTAAAACTGTTATGATCAGGACTCACATAACCATATGACGACACATTTCAGAGATGCTCTTTATCTCATTAATTAAGGTGTCGTAACCAGTTCAAAGTGGAATTCTAAGTACTACACTTACATAATTGATTCAGGAATGCTAAAAGGAGTTCATAGATAGATGCAAAACTGGCCTTTTCCCTGGAAGATGAGGAGCAATTCATTGTCCTTCCAAAGATGAGAACTTGAATTTCTACCAACTCAAAGAGCTTTTGCATTGCTATCAATTATGTACAACTTAGAGCAGTGGTCCCCAACATTTTTGGCACCAGGAACCAGTTCCATGGAAGACAATTTTTCCACAGACCAGGATCGGGGGATGGCTTGGGGACAAAGCTGTTCCACCTCAGATCATTAGGCATTAGGGTGTCATAAGGAGTGTGCAACTTAGATCCCGGGAATGTGCGGCTCGCAATAGGGTTCGCTCCTGTGAGAATCTAATGCTGCCACTGATCTGACAGGAGGTGGAGCTCGGGCAGGAATGCTCACACACCCCTCACCTCCTGCTCTGTGGCCCAGTTCCTAACAGGCCATGAACCGGTTCCAGTGCATGACCCAGGGATTGGGGACCCCTGGCTTATAGAGGTGTAAAATAGTTCAAAGGAAATAAAAGATGCAGAGCTCCACAGAATGAAATAACCTGGAAGAGTGTACAAGACGATGCCTTGCTTTCCATGGAAGGCACCTACTAATTTTTCTCAATGTTTCCTATAAACATATATAACTGACTGACAGAAACAGATCCATAATATAAAGAAGACCCCTGTAAACCAATGAGAAAAAAAATCAAATAATCCAACGAGGAATAGGCAAGAGAATTGAACAGATGTTTTACAGAAGATATCCAAATAGCCACTAAACATATGAAAAGGTGTTGAACCACACTAGTCAACAGGGAAATGAAAATGAAAAACCACATGAGAGAAAGTAGTTCTGATTCCAGTAATGCTAGAGCAGCTAATATCAGACTAGCCCTTTGGCAGATGGCAATTATAAACACTGGAAACACTGTAAGCACACACAACACCCACACACACCAATTGCAGGCACTGGAACATGACCAGAAGTAGGCAAACACTAGTAAGGATTATTCCGTGAAATATTCGTCTGAAGTCACACCCCAGTGCATGTAATGGGTGCAGCTAGAGTTTAAGCAGGAAACTGCAGCCCTCCTGGTGAGGAGTGGGATGCAGGGCTGCATTTTCAGAGCAGCTGGAAATGAAGAGAAGATGTCCATAAAGGAGAAGCTCACCGAAGGGAAACCACACAATCTGCAAGTAAACTCCACTGAAACCTCTGGCCGATCCCTTAGGTGTGCATGGGTAGGGAAAACTCCAAAGGGCCCAGCAGAAAGCAACACCTGTAAGTCGAGAGAACTGAGATTCCAGCTACTGCCAACTGCCAGGCAGACAGACTTGGGAGTTTGAGTCAACTCAAGCTAACTGCTAACATTGAAAAAAACAATTAATGCTCTGCTAAGAAAGAATGCAAACCCCATAGCCTGTACGCATGTTATCAACATCAGGTGCACATCCAAAATTACCATGGATGCAAAGAAACATGAAAATGTGATCCATAGTCAGAAGAAAAAGGGATCAATGGAGATCAACTCCAAGATGACCTAGATGCAGATACAGTTATCAGACAAGGACTTTAAAGAAGTTATGTTAAACATGTTCAAAGACTTAAAGGAAAATACTATTATAATGAGTGACTAGATGGGGAATCTCTATAAGAGACGGAAAATATTTACAAGAACCAAATGAAAATTCTAGAACTGAAAGTATGATTCTGAAATGAAAAACATCATTTTTCAGAGCAGGGTGAGAATGGACATGGGACTCAGAGCTGAGCAGGCCTGGTGGGCCCCAGGAGGGAGACACAGAGGACTGGGGGATTTCAAGGCTGGCAGAGGCCAGAGATGGATCCCCAGCTGGGACTGGACCTGGGCTTATGGGAGCAACAGGTGACCCATCCTCCTTCCTGGGGGCCCACCCTGCCCGGCCCCTCCAGCCCAGCACAGGCATTGGATAGAACCGGGAGAGAGCAGGCCAGGCACTGAGGCCTCTGCCCCAAATGCCCACAGCCTGGGGAAAATGAGCAGATAGATGGGGGGGCAAGTGGATCCCCAGGCACACCCACACAGTGCACACAGCCCCACCTGGGCCAGAGGGGGCAGGAGGCTCGCCACCCCTGCTGTGGTTTCTCCCACACTTGATGCAGGTGATATTCCTCTGAGATTGTGGACTAAGAGTTGGTGCTGGAAGGGGTTAGCCATCTTGGAGATGTTGCTATGGGGTGCAGGGATTTTGCATGTGAGAAGGACATGATTATGGGGGGAGCGGAGGGCAAACTGTTGTGGGTTAAAATGTGTCCCCTATAAATTCATGTGTTGAAGTCCTAACCCCCAGGACCACAGAATGTGACCTTGTTTGGAAACAGTCTTTGCAACTGCAATCAAGTTCAGATGAGGTCACCCTGGAGTAGGGCAAGCCTCTGATCCAATATGACTGCTGTCCTCATGAAAAGGGGGAATCTGGGTACAGACAGCACGTGGGGAGAACACCCTGTGAAGATGGTGCTGCTTCCATAAGCCAAGAGCAGCAGAGACGGCCGGCAAAGCCCAGCAGCAAGGAGAGAGCCTGGGACAGAGTCTCCCATGACACAGAGGTGCCAGCCCCGCCGAGGCCTCCATCCCAGATGCCCGGCCTCCAGAACCAGGACGGAATAAACGTCTGTTGTTTAAGCCACGCAGTCTGGGGTGCTGTGTTGCCAGGGCCACAGTTAACGGATACGAGTGTTGTCCTGAGCTGCCAGCCCCACAGGCTGCACGAGGCCTCCCTGCCCCAGCCCAGTGCAGACTCCCCAGCCCCCTGGGTGTGCCATGGGCAGTGCGGGGCCCCTCACTGCATCCTCCCCCAGCCTGGGAGGTTGAGCCCATTATGAGCTCCATGGGGTGAAGCCGGAGCCAGAAGCTGGGAGCCGACTGGGAGCCTGCGGCTGGAGGATGGATTTCCCCAGGGACCCACACGTGCACCTCCACCTGTCTCCTGGACATTCTCTCTGAGGGCAGGGCTGGTGTCAGCTCAGGGATCCAGCAGGGACACAAGGGTGGGCCGGGTCCTTGTGGAGAGCACATTTAGTGGGAGGGACATGATTTCCCTTCAAAGTGCCCATTCTGGATGCTTCCTGGTCCACGCTGGACACTTCCTGTTCCACGCTGGACGCTTCCTGTTCCACGCTGGACGCTTCCTGTTCCACGCTTGATGTTTCCTGTTCCATGCTGGATGCTTCCTGTTCCATGCTGGACATTTCCTGTTCCACTCTGGATGCTCCCTGTTCCATTCTGGATGCTTCCTGTTCCATGCTGGACATTTCCTGTTCCACTCTGCATGCTTCCTGTTCCACTCTGGATGCTTCCTGTGCGAAACCTCCTCGGGCTTTTGGTCTGCCCAGTCCCTCTGGCTGCATCTCGTCCCCCGCTACCTCCCACCTCCACATCCGTCCTTGCCCAGCTCCTCTCTCTCTCCAGAGTTTCCACCTGGCAAGGTCCCTGATGAGCTCAGTCCAGGCTCCCCCAGCACAGGTAGGAGCCTAGCACCTGCCCTTGGACCTCCCCACCCTGCATGATGCCAGCATCCCCAGGCCCCAGGGAGGCCCCATTTCTCTCTCTACTGCTGGCCCAGTGGCCCTGGAGTCCCACTGCAACTCGGGTGTGCCCCTGACCTCTGAGGAAGTTAAGTGTCCTGTCCCTAGCCAGGCTATCCCCTCTGCTCAGCCCCAGGGCCCTGCCCCTTACCCCTTCCCCTCACCTGCACGATAGGCTCTGGCCAACTCTGCCCAGGCCCTGAATGGGCCCCTCTGGCTCCCCTCTGCTGCTACACTGCCCTGCACCACCTCCACTCAGCTTCAGTGTGTTCATCCACCTGTCCCAAGTCCCCTCGGCCCCCAGGAGCACAGCTGGTGGCCCTGGTTCCTGGCAGCCCATCTTGTTCCTTCTGGAGCACCAGCCTCAGAGGCCTTCCTGTGCAGGGTCCACTCGGCCAGCCCTGGGACCCTCCTGGTCTCAAGCACACGTTCTCCCTGCAGCCAGACCTGCCCCTGCCTGTGAGCTCAGACCTGAGCCTTGGAACGTCTTCCCTTCTCCATCCCAGCTCGCCTTTGCCAGCTGCTCAGTGGGATGAACTCACACTCCCCTCCCTCCACCATGAGTGAGAGTCAGCTGGAGAGATGCCCAGGCCAAAGCAGCCACCAGGGCCCAGTGGGGGGCCAGAAGCTTCAGGTGAGAGGCCCAGGTATTGAGAGGCTGAGACCATGGGCAGAATGGTCATAATCGCTGCCAGTCTCAGTCCAGCCCCAGGGACTCAGAGACAGAGAAAAGAGCAGCACACAAGGTCCGGGCTCCCCACCTTCTCCCGTGAGTATGGGGGAGTATGGGGGCAGCCACCACCCCCATCCCCACACACCCATGAGGCAGCCTCGGCTCTGTGTGGACTCCCCCTCGCCCTCTGACACAGAAACCACCAGAAGAAAAGGGAACTTCAGGAAGTAAGGGGTGCCGCTGGTTTCAATCCTGTTCTTAGTCTTTGCAGCGTGGAGTTCACACCCCTGGGGACCTGGGACCTGAGCTGTGATTTCCTAGGAAGACAAATAGCGGCTGACGGCGGGGGCGGGGCCGCCCACATGTACCTCGCCAGAACAGGAAGGGTTGAGACCCCCACCTCGGTGAGTGGGGTCAGCACAGGGCAGGGGCACAGGCTCGGGAGGAGGACAGCCTGGGCGCAGCCGTCGGCGCTCCTAGACCTGAGCTGCTGAACAGGCTGCAAGAGGCTGGGGAGACGCGGGCGCGAGGCCAGCCCCACATGGAAGCCCAAGCGGAGCCAGCACGGGGGAGGTGGGCAGCCTTCAGGCACTGATGCCCACCCAGTGCGAGACGACGGGGACCGTGGGCAGGGGCTTCCAAGCCAACAGGGCAGGACACACCAGAGGCTGACTGAGGCCTCCAGGACGACCGGGCTGGGAGCACGAGGAACATGACGGGATGCGGCAGAACCGGCTGTGGGGTGATGCCAGGATGGGCACGACCGACCTGAGCTCAGGAGGCAGCAGAGCGAGGGAGGAGGAGAGGCCCCAGGTGAACGGAGGGGCTTGTCCAGGCCGGCAGCATCACCAGAGCCCAGGGCAGGGTCAGCAGAGCTGGCCGTAGGGCCCTCCTCTCAGCCAGGACCAAGGACAGCAGGTGAGCCGGGAGCAGAGCAGCGAGGGTGAGTGTGGCAGCAGGACAGAAGGGTGGAAGCCAAGGAGCCCAGAGGCAGAGGCAGGGACAGGGGAGGGACAGGGGCTGGGCTCAGAGCCAGCTGATGGGGCTGGGGCACCTGCTGGCGGGGAGCAGGGCTGTGGTCAGCAGCGGAGAGGAGGGGAGAGCTGTGCTGAGTGCACGGGCGGGAGGAGGGAAGAGTCCAGGGAGGCCCAGAAAGGCCCAGAGTGCAGCAGGCCTGGGGCGAGGGGAGGGGCTGAGGCCCAGCAGAGCAGAGGCCACTGAGGAGCTGAGGTTCCGGAGAGGCTTCCAGAGCAGGAGCAGTGCAGGGACGGGAGGATCCGGGAGCTCATCCAGGAGGGGCACATAGGCAAGGGGCTCTGTTGGGGAGACCTGACTGGACACTGGGGCTGCTCCACAGCATAGGGAACAAGCCAAGTGCTGCAAAAACAAAAATGAGGCCAGAAAAACAGCCCAAACCTGGACAGAGGGTGCCAGGACAGGCAGGGGGGCAACAGTGGCCTGAGTGACATTGCTGCCCCGGGTTGAGGGAGGACAGAGTGAGCAGGGGGCAGGCATTGGAGTTCAGGGTACCAGGACCGAGCAGCCACAGGTGAGCAGGGCAGGTGGGGGTAGAAGGAGCAGGGGGCAGCTCCTGGAACTCAGGGGACCAGGGCAGAGCAGCCACAGGCAAACAGGAGAGGGGAGGGGGGGCAGGAGGAGCAGGGGGCAGCTCTTGGAGCTCAGGGGACCAGGGCAGAGACGCCGCAGGTGAGCAGGGGCAGGTGGGGGGGCAGGAGGAGCAGGGGGCAGCTCTTGGAGCTCAGGGGACCAGGGCAGAGCAGCCACAGGTGAGCAGGGGCAGGTGGGGGGCAGAAGGAGTAGGGGGCAGCTCTTGGAGCTCAGAGGACCAGGGCAGAGCAGCCACAGGGGAGGAGGGGCAGGTGGGAGGCAGGATGAACAGGGGGCGGCTCCTGGAACTCAGGAAACAGGGGAGAGCATCAGAAGGTGAGCAGGGCCAGTGGGAGGTTGCAGAGCAGGGGACAGCTCCTGGAGCTCAGGGGACCAGGGCAGAGCCGCCGCAGGTGAGCAGGGGCAGGTGGGGGGCAGGAGGAGCAGGGGGCACCTCCTGGAGCTCAGGCGACCGGGGCAGAGCAGCCTCAGGTGAAAAGGGCCGGTGGGGGGCAGGAGGAGCAAGGGGCAGCTCCTGGAGGTCAGGGGACCAGGGCAGAGCCGCCGCAGGTCAGCAGGGCCGGTGGGAGGCAGGACGAGCAGGGGACAGGCACTAGAGCTCAGGGCAAGGCAGCCACAGGTGAGCAGGGCTGGTGGGAGGCATCACTCAGCTCCTAGACTTTGGCAGGAGCTGGGTAGTTGCCGGCAGCAGACAGCTGAGAGCTGGTGAAAGTGCAGTGCAGCCTCCTGGTGCCGGGAAGGGAGTGTGAGTCCATCCCACTGAGCAGTTGGCAAGGGCGAGCTGGGATGGAGAAGGGAAGGCATTCCAGGGCTCAGGGCTGGGCTCTCAGGCAGGGGCAGGTGTGGCTGCAGGGGGAACGTGTGCTTGAGACCAGGAGGGTCCCAGGGCTGGCCCCAGCGGACCCTGGGCAGGAAGGCCTCTGAGGCTGGCGCCCCAGAAGGAGCAAGATGGGCTGCCAGGAGCCAGGACCATCAGCACAATGAAGCTGAGTGGAGGTGGTGCAGGGCAGTGTAGCAGCAGAGGGCTGCCAGAGGGGCCCATTCAGGGCCTGGGCAGAGTCAGCCAGAGCCTGTGGTGCAGGTGAGGGGAAGGGGTGGTGAGCGGGGCCCTGGGGCCGAGCAGAGGGGATGGCCTGGCTGAGGGCAGGGCGCTTAGCCTCCTCAGAGGTCAGGGGCACACCCCACCTGCAGTGGGACTCCAGGGCCACTGGGCCAGCGGCAGAGAGAAATGGGGCCTCCCTGTGGCCTGGGGGTCCTGGCACCATGCAGGGTGGGGAGGGCCAAGGGCAGGTGCAAGGCTCCTACCTGTGCTGGGGGGCCTGGGTTGAGCCCAGCAGGGACCTTGCCGGGGGAAGCTCTGGAGAGAGGGAGGAGGTGGGCTGGTGGCCGAGAAGGCCAGGCCAGGGCTGGGAGGGTGAGGTTGTGGTGACTGAGCCTCCAGAAGTAATGCAGGACACTGGGAGGCAGGGGGCATCCAGGCACTCAGGGCCCTGACCTGGGCTGCTGCACACTGGGGCTAAGGGGAAAGGAGGGGAGAGGCTGAGGAGGAGGCTCCAGGAGGCTATTCCAAGGCAGGGGGTTCCGGGGCCCTGGGGCTGAAGGGCGCCGACCCTATGCAGTGTCTGGCCCCTCTGCTGCACAGAAGAAAAGGGCCTTGGAGGGCAGAGGGCAGGCTATGACCAGGGCCCTGGGCAAGTCAGGCCCACTCACTAGCGGAGGGCCACGCTGGGGCGGCAGGGTCAGGAGCTTCAGGGGACTCGGGGGACCCACGAGAAGCCATCTGAGAACAGTGTCCACTGGTCAAGCCAGGCACCCATAAAAGGCTGGAGTGGGGCCAATGGGCATGAGCCGTCCCTGAGGTGGCACCGATGGCCAGAGCTGAGGCCAAGCTAGAGACACTGGACTGTGCTGACTCCCGGCAGGCACAGAGCGCTGACCTGGCTGCCGAGCCCCGCCCCCTAGGCTGCAGGGGTGCCTGCAGAAGGGCACCACAGGGCCACCGGTCCTGCAAGCTTTCTGGGGCAGGCCGGGCCTGACTTTGGCTGGGGGCAGGGAGGGGGCTAAGGTGACGCAGGTGGCGCCAGCCAGGCGCACACCCAATGCCCGTGAGCCCAGACACTGGACCCTGCATGGACCATCGCAGATAGACAAGAACCGAGGGGCCTCTGCGCCCTGGGCCCAGCTCTGTCCCACACCGCGGTCACATGGCACCACCTCTCTTGCAGCTTCCACCAAGGGCCCATCGGTCTTCCCCCTGGCGCCCTGCTCCAGGAGCACCTCCGAGAGCACAGCCGCCCTGGGCTGCCTGGTCAAGGACTACTTCCCCGAACCGGTGACGGTGTCGTGGAACTCAGGCGCCCTGACCAGCGGCGTGCACACCTTCCCGGCTGTCCTACAGTCCTCAGGACTCTACTCCCTCAGCAGCGTGGTGACCGTGCCCTCCAGCAGCTTGGGCACGAAGACCTACACCTGCAACGTAGATCACAAGCCCAGCAACACCAAGGTGGACAAGAGAGTTGGTGAGAGGCCAGCACAGGGAGGGAGGGTGTCTGCTGGAAGCCAGGCTCAGCCCTCCTGCCTGGACGCACCCCGGCTGTGCAGCCCCAGCCCAGGGCAGCAAGGCAGGCCCCATCTGTCTCCTCACCCGGAGGCCTCTGACCACCCCACTCATGCTCAGGGAGAGGGTCTTCTGGATTTTTCCACCAGGCTCCGGGCAGCCACAGGCTGGATGCCCCTACCCCAGGCCCTGCGCATACAGGGGCAGGTGCTGCGCTCAGACCTGCCAAGAGCCATATCCGGGAGGACCCTGCCCCTGACCTAAGCCCACCCCAAAGGCCAAACTCTCCACTCCCTCAGCTCAGACACCTTCTCTCCTCCCAGATCTGAGTAACTCCCAATCTTCTCTCTGCAGAGTCCAAATATGGTCCCCCATGCCCATCATGCCCAGGTAAGCCAACCCAGGCCTCGCCCTCCAGCTCAAGGCGGGACAGGTGCCCTAGAGTAGCCTGCATCCAGGGACAGGCCCCAGCCGGGTGCTGACGCATCCACCTCCATCTCTTCCTCAGCACCTGAGTTCCTGGGGGGACCATCAGTCTTCCTGTTCCCCCCAAAACCCAAGGACACTCTCATGATCTCCCGGACCCCTGAGGTCACGTGCGTGGTGGTGGACGTGAGCCAGGAAGACCCCGAGGTCCAGTTCAACTGGTACGTGGATGGCGTGGAGGTGCATAATGCCAAGACAAAGCCGCGGGAGGAGCAGTTCAACAGCACGTACCGTGTGGTCAGCGTCCTCACCGTCCTGCACCAGGACTGGCTGAACGGCAAGGAGTACAAGTGCAAGGTCTCCAACAAAGGCCTCCCGTCCTCCATCGAGAAAACCATCTCCAAAGCCAAAG
>hsa_circ_0000584	chr14	106322113	106322230	-
GACTTCCTTCCCGACTCCATCACTTTCTCCTGGAAATACAAGAACAACTCTGACATCAGCAGCACCCGGGGCTTCCCATCAGTCCTGAGAGGGGGCAAGTACGCAGCCACCTCACAG
>hsa_circ_0000587	chr15	28491026	28518150	-
GGATGTTCACGGAACGCCAGCCACCAAAGGGCCAGGAAGCATCCCCCTGCAGGACCAGCACTTGGCCCTGGCCATCCTGCTGGAGCTGGCTGTGCAGAGAGGCACGCTGAGGTGAGGGCTGCCGCAGACGGGAACGCTTTGGGGAAGCGCCTGTGTATGGAAATACCTGTTGCATTGTGTGTGTTTCACTGAATCGTTTGTGACCGCAGCAGATGTGGTACTCTGTACGGAGAACCATGTCCCAGGGCTCTCTCTCTTTACCTTTTCTTCACTTCCTGTTTTATGCTCAGTGTTCTAGCCTGGGAACTGTTCTTTTTTTTTTTCTTTCAGTTTTCTTCATTTATTTATTTTTATTCCATGAATTTAAGATCCTAGAACTTTCATGTAAATGTGCTCTTTGAGCTTCTTAACTGGTCTTTCTTATGAGCAGAAGGCGATGTCTTGTGCTAAAGTCTTGGTGTCAATTCAGTGATTTAATTACCACGGCTTTAGTTTAGTTTCCTTTCAAATCCCAAGTATTTGTTCACTTCTATCCAGCTATTTGCTTTTATTTTTGATCAACTGTGAAGAAAAGAAGTTAATCTGTTTTTACTAGAATAAATATCTTTTCTCCTTTAGCCAAATGTTGTCTGCCATCCTGTTGTTGCTTCAGCTGTGGGACAGCGGGGCACAGGAGACTGACAATGAGCGTTCCGCCCAGGGCACCAGCGCCCCACTTTTGCCCTTGCTGCAAAGGTTCCAGAGCATCATTTGCAGGAAGGATGCACCCCACTCCGAGGGCGACATGCACGTGAGTGTCATGATGGAACTTTGTGTTTAGGTGGCACTCGAGTCTAGTTACTTTTAAAGCAAGACTAGCATGCATGTCAACGGCAGTGTTTTTCTCTGGCGTGTGTGTGTTTGGTGGTAATAGCAGCGAGTCAGATGAGACAGGTGTGGGAGGTCACTTGTTTGTGGAGAAGACTCGGATCAGTGAGCACTGACTTCCTTGTCAGCACAAAACCAAGCTTGAAACATTCACTTTTAAATAAATACCAGAAAAGAACAACGAAAATAGCGGCCTGCTTTGTTGGTCCTTCCTATGTACTGGGCTCTGTGCAGGGCACGTCACCTGAGCTGTCACTCTGTTTGGTACCAGCTCCCGCCTTAACAGGTGTGGACAACAAGCTGAGGGAGGAGCAGGCGTGCGGGGCCCTGGGCCTAAACCTCCAGGACTGCTGGTCTTTACATGTCAAGTACAAGTTGGATTTTGCCAGTCTTTTTGGGAAAGTCTTAGGCATTCCAATATCGTGCTTTGGTTTAATTTTTCTATTATTGGCAGTCTTTTTTTTTTCCTTAGATGGAGTCTTGCTCTGTCGCCCAGGCTGGAGTGCAGTGGCGTGATCTCGGCTCACTGCAAGCTGGGCCTCCTGGGTTCACACCATTGTCCTGCCTCAGCCTCCCGAGTAGCTGGGACTACAGGCGCCCACCACCAAGCCCAGCTAATATATTTGTATTTTTAGTAAAGATGGGGTTTCACCATGTTACCCAGGATGGTCTCGATCTCTCGACCTTGTGATCCGCCTGCGCCTGCCTGGCCCTCCCAAAGTGCTGGGATTACAGGCGTGAGCCACCATGCCCAGCCTATTATTTGGCAGTCTTTAAACTAATGATAATAGGGCTCTTCTGCCTTTAGAAGAATTAGAACTATGATTTAATTTGCAAATGAAAGTAGGTGTTCTCCAGAGTGGGCAACGTTTAGATTAAAATAAAGGTTTTGGTTTTAGATTTCAAGGCCAGCTTGAGATGCTGTGCTGGGTTCCCACAGAGGTGGTTCTGCCTTTCTCCAGGGGTCCTAGGCCTGTAGGGTGGTTTGGTCATGTTAGTAATCTGTGTGGATCCATCTTACCTGTGGTATCATAAATGTATACATGCGCAGTCAATGTTGTGTATGCGTGTACAGCAAATTTAGACATTTACACAGTCAGTTTATATGCTGCATAAATATATAGATGTATAGTATAACTGTATCATTGACATTGTCATTTGATGGGTCAAATGAGTCAATACCAAAATATAAAGCGTGGGTAAAGGTTAATTGTGTTAACTTTAATTTTTCCCACCATTTCTGAATTTTTGTTTACTTTTCCTTTCTAGCTTTTGTCTGGCCCTCTGAGCCCCAATGAGAGTTTCCTGAGGTACCTCACCCTTCCACAAGACAACGAGCTTGCCATTGATCTGCGACAAACGGCGGTTGTTGTCATGGCCCATTTAGACCGTCTGGCTACGCCCTGTATGCCTCCGCTGTGTAGCTCTCCGACATCTCATAAGGTGTGTGTGCAAGAACCGTGTTCTCCATGTGTTTTGTAGCTAGTACCACTTGTAGGTTCTCATCCTGGGCCCGTGTGGAGACTTGCTTTTTCTGGTATTGGTAGGGGGAGCTGGCCTGTGGTTTTTAAACGCGTTTGCAGTTGAAGGTGTTATCCGTGTTGAGAGTGAGTGATGAGCAAGCTGAGGCGCACAGGCCTGGCGACCCAACCTGGGGGCCCGGGTTCCAGGTTCAGGTGGCACAGCCCCAGAGAGCTCCCCTTTATCCACAGCCCCAGGCCCTCCCACCTTCTGCAGGGGGTTCCACAGCCTTCTTCATACTCTGAACGCGGACTGTCTTAGTATGTAATGCTGGTGATAGTAGTGACAGTATAATTATATGTTATATATTATATATTATATATCTATATTACATGTCTGTCTGTCTGTCTATCTATCTATCTATCTATCTATAAATAAATAAAAAGAGTGGGTTCTATCTATCTATCTATCTATAAATAAATAAAAAGAGTGGGTTCTCCAGCCTGGCCAACTTGGAGAAACCCTGTCTCAACTTAAAAATACAAAAATTAGCTGGGCATGGTGGCATATGCCTGTAATCCCAGCTACTTGGGAGGCTGAGGCAGGAGAATCACTTGAACCCGGGAGGCGGAGGTTGCAGTGAGCCAAGATCGCGCCATTGCACTGCAGCCTGGGCAACAAGCGTGAAACCCCATCTCAACAAACAACAACAACAAAAACAAACACAAATAGTGCTGCAAGGCCTGACCTGGAACATGTGTCCTCCATGTGTGCACGTGTGTGTGCCCGTGCACATGCACAGGTGGGGATGCACCTAGTGTGGGCTGGTTGTCACCAGATTGCTCCCGTACAAGTTGATTTCTCTCACCACCAACATGGATGCTGGTCTCCCAGCCTTGTGTGTGGGCTTTTGGGATTTTGCCTGCTAAAGCACAAAATGGTGACCCTGATATAGTTTGAGCATTTAAAAATATATTAGTATTTAAGGGCCATTTATAGTACTTTTTAATGGGCTCTGTTAAAATGAAATGCAATGGAAATGGAAAAATAACCTGTTCAGTTGCTTCATCTTACCTGTTAAATGAGGTAATACAGGCTGGTATGAGCTATTTTGATGTTTTGAATCAGCATATTTTCTCTTTATTTGCTTTGTTTTTATTTTGTAGTAGCTCAGTGTTACTCCCAGCCTTTTTTTATTGTTGTTGTTGTTAAAGGAAATGTTTACTTTCTTATCTTACAGGGATCATTGCAAGAGGTCATAGGTTGGGGGTTAATAGGATGGAAATACTATGCCAATGTGATTGGTCCAATCCAGTGCGAAGGCCTGGCCAACCTGGGAGTCACACAGATTGCCTGTGCAGAGAAGCGTTTCCTGATTCTGTCACGCAATGGCCGCGTGTACACACAGGCCTATAATAGTGACACGCTGGTGAGTGTTCTGGGCACTGTGCCTGCAGTGTTCCCTTGCGGGGCAGGGTCTGTCCTACAGATGCACAAGCTCTGGTGTTTCTTTAAGGCGTTTGATTTCTGAAGATTGACAAAGTTCTGTTTATTGTATATTATGTTTAATGATCTCAGTTGTAATATTGTCAAGATTTGGGTTGTGAAGATTAGGAAGTCCTTACAGTGAAACTCATTGCTAATCGTGAGATTCCCGTTTGTAAACTCATTTCCACGTGTAAACTCATTTGACGTTGGGGCCAGACAGGTGACAGGTGAGGGAGTTGGGCCTCGTGGGGATAGTGGCAAATTGGGACGTGGCATGTTTTCATTAAAGCGAGGTGTTCCTCCCTGTCGGCTGCGTGTCTCTGTGGCATGGGGCTAGCCTGCCCTGCCCCTGCATCGGCTCTGGTCTTGCTGCAGAGCACTTGGAGGCTGCCCGCTGTTCTGTTGCTGCTGGGTGGGAAGGGCTGGAGAGCCGGCCCCGTAGTTCCCAGAGACTTATGCCCCACTTGGAGTTACAGCAGGCTTTGCTTGGGGATACATGATAACGGAGAGCTGAGCTGGTTTCATTTTCCTTGGACTGATGACTACTTTTCTTCGTATTTTTCCTTCTTTAGGCCCCACAGCTGGTCCAAGGCCTTGCCTCCAGAAACATTGTAAAAATTGCTGCCCATTCTGATGGTCACCACTACCTAGCCTTGGCTGCTACTGGAGAGGTGTACTCCTGGGGCTGTGGGGACGGCGGACGGCTGGGCCATGGGGACACTGTGTATGTATCGCTTATTCCTGTAGGGGACACACTCTCCTTTTATGTTGCCATATCCTAAACAGGATGGAGCGCAGAAGTGTGTCCAGGTGTTTTCCAATTGCCCTGACATGTAGCGCTGGGATGGAGCAGGACACTACGATATGCCTCCTCCTTGGTGATGGCTTAGGAGCTCTGCCCATGTGTGGAGGGCAACGGGAATTGGCCTTTCTGTTCTTCTTGACCCCGTGCAGCCTTGGCCAGCCTTCTATCTACTCAAACTGCATCCCCACTGTGGAGTTTGCCAAAACAAATCCCACACCACTGTTCCTTCATTCACAAACAGTTCACCCTGTCTCTCATAGATAAGGTTGTCACCCTTTTCTTGAACCATATATTATTTTTACAGGAACAAAAGTCAGCAGTTTCTTCCTAATATTATCCTACTCAGTGGAACCTTTTATTGTGAAAGAACAAATGAAACAGAAAGTTGTTATAAATGCCAGGTTGTAAAAATTGGGAGGTCTGCCAGCCCCATGGAGTGATGGGAACCCTCTTGTACTTTGCTGTTGTGCATGGAACTTTGGCATTAGGTTTAAATGAGGGATGTATGTACACACCAACCCAGCAAGCCCATTTCTTGTGGGCTGGAGCCCTGAGCAGGGAGAGGGCAGTGCAGAGCTTGAAATGAGTGAAGTCATGACTGCACTTGTGTCCCTTGAGAGGAGCCTGGGGGGCATGGCCCATGCACACCACAGGGTGGAGTTGAGGGCATCATTGCCGACAGCATCCGCTGGGAAGATCCCAAACTGGGAGAAAAGCAGAGTAATGCGTATCGTGTGGTACATGTATGCCAAGCTCAGAACAGCCCAACCCTGACAGTGTTGTAAGGGATTCAGACAAATCTAAGACGAGTGAAAAAGAAAAGATTGATCTCCATGGAATTTATAGCTGTTACTCTCACACTGGATTGTAAAGGCTGGGATTGACATGGGGTACACGGGACTTGAAAGGCATCGAGGTACAGGACAGGGTGGTATGTCTGCTTACTTCCTTTATGGTATTTATAACTGACTTTCTATAAAATATTTCATAGTAAAACAATTCTCAGTGGAGAGTAAGTGCTGGGATGAGTAACTTACGCCTTATTCTAGGACTTCAAGGAAGGAAGAGAGATGAGTGCAGATGGCAGAAGCTGGAGATAACCTTTTGGGGAAATTGAAACTTAAGCTGAATAAGGGATAGTTTGTACTGGAGTAGAGTCATTGGGCTGTCCCTGTGAGCACCTGTGCCACTGTGTGTATTTTGCAAACTAGTAGGTCACAAAGTGAGTAAAGGAGAGGCCTGGCTTCTGTAGATTTTCAAGAAAATGTCATCCATCATAGGAACATATTCTGGATCCTAAGAATAGGGTATTTTGCTAACTTTGAAATTTCTTCAACTAGTAAGACTTCTCTACCCTAATCCCCACTGCCTCATACTTTTCATTTGTAAAGTATAGATTGCAGAGTGCTGGCTTCATTCCATCCACATTCATTTAACAAATACATATAAATGTCGGTCAGCTTTATGAGGCTTCCATACAACCAGATGACTGAGTTTCAGATGTAGAGTTGGATGGGTTTTGACAAGTGCACGCAGTTGGGTCACCACCATCAAGACATGGGGCGCTCCCATCGCTTCCAGGGCCCTCTTTGTACCCTTTGAGTTGATGCCCCCTTCCTACCTCCAGTTCCTGACAACCTCTGATCTGCCCTCTGTTGTTATTATTTTGTCTTTTCCATAATTTAATATAACAAAGCCATACAGTGTATGGTATTTTGTTTCTGGCATCTTTGACTTAGCAGATGTCTTGAGATCCAGCCATGTTGGGTTGGGTGTATGGGTAATTCATTCCTTCTGTTGCAGATGGACCATGGTTTTGGGACATTGTGAATAAAGCTGCAGTGGACTTTACAAGTCTCTTTTTTTTTGAGATGGAGTTTTGTTCTTGTTACCCAAGGTGGAGTGCAATGGGGCGATCTCACCTCACTGCAACCTCCTCCTCCCAGGTTCAAGCGATTCTCCTGCCTCAGCCTCCCAAGTAGCTGGGATTACAGACACCCTCCACTATGCCCACCTAATTTTGTATTTTTAGTAGAGACGGGATTTCACCATGTTAGCCAGGCTGGTCTCGAACTCGTGACCTCAGGTGATCTGCCCACCTCGGCCTCCCAAAGTGGTGGGATTACAGGTGTGAGCCACCGCGCCTAGCCTATTGTACAATTCTTTAACAAACACTATTTTTATATTTCTACTGGGTACCATGTTTGGCATCGGGTTCCAACTGAACAAAAAGTCATGGAGGTGTTAGGTGTTGGAATTCTCTCTTCCTTCTTTCACAAGGTACCTGGAAGGTGAAACTGGCCTGATGCTATGCTGGTCTAAATTTGGATAGTGAATTTCCTTTGTTAACATTAATAAGAAATAACACCAAGAAGAAGGGCATTCATGTTTGTTCCCTTTCTCCCCAAGGCCTTTGGAGGAGCCTAAGGTGATCTCCGCCTTCTCTGGAAAGCAGGCCGGGAAGCACGTGGTGCACATCGCTTGCGGGAGCACTTACAGTGCGGCCATCACTGCCGAGGGGGAGCTGTACACCTGGGGCCGCGGGAACTACGGCCGGCTGGGCCATGGTACGTCTGCTCTGCATGAGTGGGAGCATGCAGCAGGAGGTGGCCTCTTACAGGACTTAGTAACCGCCGTCCTATCTGTTTGAAGGCTCCAGTGAGGACGAGGCCATTCCGATGCTGGTAGCCGGGCTTAAAGGACTGAAGGTCATCGATGTGGCGTGTGGGAGTGGGGATGCTCAAACCCTGGCTGTCACTGAGAACGGTACGTAGAGCTCTCGCCACCCTGGACAGGCCCACGAGGACACGCATGGCAGCTTCCCTGGAGGAAGTGAGATGAGTACAGTGGGCCTCACGAGGCCACCCACCCTGTCGCCCAGTGGGTGTGGGGCTCAGTGGCATTGGGGAAGAGGCCCGGGTGGTTACTGGGCTTGTTTGCCTGAGGCCTCTCAGCTGGTTAGCAGCTGCCGCCGTTCCTGTGTGGGCATTTTATTTTTTAAGAATGAGAGTTGAAATGGGATGATTGACACTCTGAATTGTCTCTGGTTAGTATTATTACATTTCTTAACGTTCGGCCACTCTTGATTCCCTGTGGTAATTCCTGCTAAGTCTTTCTGTGTTCTGTAGTCTGATGCTACGGTATCTGCTTGCTTTGAATTTTGGTTTTATGTTTGTGTTCCTAAGTGAGATCATCCTTTTTTCAAGGGTACCTGATGAGGTTTGATGGTTAAAGTCATGTTAATATTTTAGAAATGACTCGTCTTTCAGTATTGTGGTGGTCTGTCCTTGGCATCTTGTGTGTCTCTGGCGTTGTGGAGTCTTTCCGTTATAATCAGCAGGGGTACCTGTCAGCTTGCTTTCTCTCCTGCAGAAGTTGAATGGCAGATTGGTAATTGAGTGACTTTTGGGCATTTCTTAGGTGAAAGATGAAAAATCATTTTAGATACTTCCCTGTATGTCGGTCCTGCTGCCATTGACGGGACAGACCTTGTCAGAGCCGTGTTGTTTCTGCTTTTGTGAGTCCTAGAGCAAAGATGGCCTCATCTGAAAGGCTCCTGCTGTCAAGGAGCTTTCAGTTTGACATCTCGTCATTTTAAAATATCTATTATTGAGTGAGTTGCAGACCTTAAAATATTTCCCGGTTAAAAGTTTTGTAAGGTCTAAGCTGTGTTAGGAGATTAGCCTTGCATTCTTTATGTGTAGTTGCTACTTTAGTTAAAGTTTGCGATGATATGTTGAGTAAACTGCCTTGAGTAGGGCTGCAGACATTGTCTTCCTCACACTGGTGTTTCTTTGGTGCAGATCTTGTAGGGAAGTGTCCCTGCTGTGCTGCTATATATTTTCTGAGGCGACTGTTACAGTAGAAGTATCCTACCCTGCAGTCTGGCCTTGGGGGACAGTGGGAAATAGCCAGGTGGGCTATGTGAACAGCATAATTTTCAGCACAGCATATGGAAATGCATGCTCCGATCTCTGTGTTCAGGTCTGCTGTGCCGCTTTCATTGACCATGTAATAGTGCGTCATCTCCAGTTTCCATTTTGCTTGGGGTTGGCCTGTTTTTGCAGGTAGAGTTGTATTGGCATGCAGGCATGCCACTCATTTACGTACTGTCTGTGGCTGCTTTCCTGTGACAGTGGCACAGCTGGGTAGTTGGGACAGAAAGCCCACAGAGGCTAAAAATATTTACCATCTGATCGTTGAGGAAAATATTTGCCTATCTTTAGTTATTATAAAATAGAGTGTGGGAACTTGTGGAGCAATCTGATATCTTCTCTGGTTTCTTTTTCCTGATCTTTTACAGTTTTCACCTTTACGTAATTTCACTTTTTTTTGTTTTTGTTTGTTTTTTTTTTTTTTTTTTGTAAGACAAAGTTTTGCTCTGTCACCCAGGCTGGTGTGCAGTGGTGCAATCTCGGCTCGCCGCAAACTCCACCTCCCGGGGTCAAGCAATTCTCATGCCTCAGCTGGATTATAGATATTCACCACCATGCCTGGCTAATTTCTGTATTTTTAGTACAGACAGGGTTTTGCCATGTTGCCCAGGCTGGTCTCGAACTCCTGGGCTCAAGTGATCCGCCCGCCTTGGCCTCCCAAAGTTCTGGGATTACAGGTGTGAGCTACCATGCCCAGCCTAACAATTCTGTTTTTTAGCAATTCACTTTAAGTTTTTGCAAAGTTTTCAGCTTAGTTTTCACCATAAAAATAAAAATATTTACTTTTGCAATTGCATTTTATCCCTTTATGTAATATTTAATCAACTTACATAATTATGCTGATATGCAGTTGGGAACACATACAGTGGTACAGTTGACCACCGGTCAGCATGGTGGCAACAGAAGCAGGCAGGCAAACGGGAGGGTGGTCCGCAAGCATCTGCAATGTGCCAGGCCCCAGTTACTGTGTGTTATGGAGGCAGTGGGCCTTTGGTTCTGTGAAGCAGTTAACATTGAGCCCAGGCTAGTAAGAGTCAGGACTTTGTTTTTCATGGAATGAAAACAAAAAGAAAACTCAGCTTTCCCTTTCTTTATTGCTTCTATGTCAACCTCAAGTGTCACCTAGATTTCGTTTGCTCAGTAGCCACCCTTGTAGTGTTAACTATGTACCTGAGTGGTCTAGATTAGTGTGCGTTTTTCATTATATTATTTGCAGTCATTTAAAATTTTTCGTTAAAATGCAGAGTTGTTGTTATTTAAATGCATTTGTATTTTTTAGGGCAAGTGTGGTCTTGGGGAGATGGTGACTATGGGAAATTGGGCAGAGGTGGTAGTGATGGCTGCAAAACCCCAAAGCTGATTGAAAAGCTTCAAGACTTGGATGTGGTCAAAGTCCGCTGTGGAAGTCAGTTTTCCATTGCTTTGACGAAAGATGGCCAAGTTTATTCATGGGGAAAAGGTGACAACCAGAGACTTGGACATGGAACAGAGGAACATGTTCGTTATCCAAAACTCTTAGAAGGCTTGCAAGGTGAGTGCAAATGTAAACTTTTAAAACCCTTCAGGACAGTTTCTTTAGTAATGTTTTAAAGTTAGCAGGTTTTATGTTCTTAACCTGACATTCCATGAGTTAGCAGGTTTTATGTTCTTAACCTGACATTCCATGAATGGACTGTCATTAGAAACTTTTACTGCCTGCTTGGTATAGGTATTGATACTAATTGGAAAGTGGGTGTCTATTACAAAATGACTGAAATGTAATTTAAACCTGTTGAGTTGACTTTCTGTGGCAGGCACCCATTAATCACTCAGCAGGCTGGACTCAGTAAGGGTTCCCTCTGTGTGGTGAGGTCACCTGTACTTGTACTGCAGGCACACTGAGACCATGAGTGTGCATTGTGCTGTGGAGCCACATTGGGAGGTGGGATTGGGTCCACTTGGGACACCCTCATGTGAACTCATCCTTGGTGGGTGATTCCTGCTTGCTCAGTTGCAAAGGTGTCCAGCATGCATTGTAGTTGGAGGCAAGAGATGGAAGCCAAGGTATGTAGATAAGAGTGCCGGCGCCTTCAGTGTGGGCTGCCGGTGCAGGCAGAGAGGATGGGAGTCTCTGCAAGAAGACCCTGAGATTCTTCTGTGGTGTTCTTACTAGGGATGTTATGCTGCAGGAAGTTGGGGTGGGGGCCATCAAAACTATGATGTTGGAGGGATCTTTCTAAGGTAAAACAGGACTTTTCCGTACCACCTGGCCTAGTGGTTGGGAGATAGTCTTCATCCTAATCGAGAACTGTTGAAGGGCAGACAAATTGACAAGAAAGTAGGAAGAAGGGAAAAGGCAGTGTGAGAGGTACATCAGATGGACTCTTTAGGGTTCTCTTCTCTCAGGGGTGGGCAGCCTTTTTCTTAAAGGACCAGATTGTATTTGAAGTAGGTGGACCTGGCAGTGTTCCAACACCAGTGTCTTCACAGAAGCAGGCCTTGGGCTGCGTTGTGTGTGGGGGCTGTAGTTCGTTGGGTCCTGGTACTACATACATTCTTTGTGTGTTTGGTTCTTTACCAAGTGGGTTTGGAAGTGGGACTTTTAAGTGAGACTTGCCAGTTCCCTTCTCCATTAGTTTTATTTTAAAGCAGGTTAATATTTTGATGACTGAGAGTTTTGTGCGCCCATATGGTGTTTATTGTTTTCTAAGCTTCTGAGATAAGTTGCAGAGTAAGAAGTTTACTCTGTGTCATTGAATGGTATTTGAATTTCATTTGCCTTCTTGTTTATATTCCCCTCCATTAGTATAGGAAAGCTACGACAATCATTAGTATAGAAATCATTTACTTTGAGGGTATTTAAATTACTGTTGAGAAACACCTTTTTTGTTGCTGATGTTAACTTATGGTAAGTTCCTAGGATAGAATTTTTCCCCTTACTGCAGTGTGGTTTTTCAGCTGAATTATTTTATATACTGACATTTCTGCGAAACACCCTTTGTGTTGGCCATGTTAGATTTACCAGGAAGGAAAAATAGAATATTTTGCTAAGTGTTTAAATAGAAACAATGTTTTAAATATCAGTTATATCTAACTGAGAGAACAATAGATTTCTTCTTAGGAAACCTTCCTCACTGAAGAGTGTGCTATGCATTGTTAAATCTCGGATGGGAGAATATGATCTAATAGTTAATTAAAAGCACCTTGTTTCTTTCTGACTGAAAATCTGAATGAGGAGGAGAAAAAAAAACAGATCCTTTTTGTATCCTAGTATTATGATCTTTGTAGACTGTGGGTCCTAACGAATTGTAGCTGACAAAATACAGCAGTTTTAATAACACACCCAAAGCAAATGAATTGTGCTTAATATTAAAGCAAAGCAGATTATCCTCAAGAAGTTAATGTTAAAAGCTGTCTGACCTGAATGGCCTAGGAAATATCTTTCTTGCAGCGGAAGTCATAGGCTTGAAGCTGCATCTGCATCCCTCTTCCCTTGTAGGGAAGAAGGTGATTGATGTGGCTGCAGGCTCCACCCACTGCCTGGCTCTGACTGAGGACAGCGAGGTCCACAGCTGGGGGAGCAACGACCAGTGCCAGCACTTTGACACCTTGCGCGTGACCAAGCCAGAACCTGCAGCATTGCCAGGACTGGACACCAAACACATAGTGGGAATTGCCTGTGGGCCTGCCCAGGTACTGAATATAGAGCTTGATTTGGTATTTTGGAGGATTTTGGTTTCCAGTTGTTCATTACCAGTATGTAGAAAATACCACTGAGTTTTGTTTGTTGTTCTTGTGTCCTGCAGTTGTGCTAAACTCATTTATTATGAGCTTCACTGTAGTTTCCTTGGGTTTTCTTCATGGACAATTAAATGCTATCTGTATAGAGGGGCAGTTTCATTTCTTCCTTTCCAGTCTGCTCGCCTTTTATGTCTTTTCCCGGCCTGATTGCCCTGGCCAGGACTTGCAGTGTGAAGCTGAATAGGAGAGGTGACAGTGGGCACCCTGCCTTGATCCTGACTGTAGGGGAAGGCAGTTCAGTCTTTCACCATCAACTGTGATGTTAGCTGTGGGTATTTATGTAGATGCCTTATTATCAGATTAAGGGAGTGTCTTTAATTCCCCGTTTTAGAAGCTTCTAAAAAATCCTGACTGGATGTTAAAATTTGTTAAATGCTTTTAATCTTCTCAAATGAAATGGTCATGCAGTTTTCCTTCTTTAGTGTGTTAGTATGGTGTATTACATGATGCTTTTTACTTTTCTTTTTCTTAAACATTTTTTTTTTTTCTTTTTTGGAGATACGGTTTCACTATGTTGCCCAGGCTGGTCTCGAACTCCTGAGCTCTAGCGATCTGCCTGCCTTGGCCTCCCAAAGTGCTGGGATTACAGGTGTGAGGCACTGCACCAGCCTGATTTTTAAATACTGATCAAGCCTTGTGTTACTTGGATAGGCATCACTTGGCCACAATTTACTACTCTTTTTTTTTTTTTTTTTTTTTGCCAGATGGAGTCTCACTCTGTCACCCAGACTGGAGTGCATTGGTGCAATCTCAGCTCTCTGCAACCTGTGCCTCCTGGGTTCACGCAATTCTCCTGCGTCAGCCTCCTGAGTAGCTGGGATTATAGGTGTGCACTACCATGCCTGGCTAATTTTTGTATTTTTTTTTTTTCTTTTTAGTGGAGATGGGGTTTCACCATGTTGGCCAGCCTGGTCTCCAACTCCTGACCTCAAGTGATCCATCCTCCTTGGCATCCCAAAGTGCTGGGATTACAGGTGTGAGCCACTGTGCCTGGCCCTATTCTGTTTCTGTATTGCAAAATTTGACTTGCTAACAGGTTGTTGAGGATTTTTCTGTTGATGCTCATTAGAGATGTTGGTTTGTGGTTTTCTTTCTTTGTGTTATACTATCTTGTCTGACTTTCTATCAGGGGAAAGCTGACCTTATACAAAATATTGGCATGTGTTCCGTCCTTTTTCATTTTCTATAAGGGATTGTGTAGAATTAGTGTTATTTCTTCTTTAAATGTTTTTGAATCCCATCTGAGTCTGGAGATTGCTTTCTAAAAGATTTTACGCCAGACACAGTGGCTCACGCCTGTAATCCCAGCACGTTGGGAGGCCGAGATGGGTGGATCACCTGAGGTCAGGAGTTTGAGACCAGCCTGGCTAACATGGTGAAACCTGTTTCTACTAAAAATACAAAAATTTCGTCGAGCTTGGTGATGTGCGCCTGTAATCCCAGCTACTCAGGAGGCTAAGGCAGGAGAATCGCTTGAATCTGGGAGGCAGAAATTGCAGTGAGCCGGGATGGCGCCATTGCACTCCAGCTTGGGCAACAAGAGCGAAACTCCGTCTCAAAAAAACAAAAACAAACAAAAAAAAGATTTTGCAACTTCAATTTCTTTAACAGATATAGAAGTATTCAGGTGACCTGTTTGTTTCTAGGAGGATTTTCCTGATTTTTGGCCCTCAGATGTGCTTTACTTCATCTACGTTGTCTGATTTTTACGTGTCAAGTTTTCCTTAGTATTCTCTTGCTGTCTGAAGTCTGTGGGGCCTGCGGTGATGTCCCTTCATTCATTCTTGATTCTGATAATTTGTATCTTTTCTGTTTTTTTCTTTGTCAGTTTTCCTAGAGTTTTTCAATTTTGTTGATCTTTTCAAAGAACAATCTTTTCGTTTCATTAATTTTTCCCTTTTGTTTTGCTTTCAATCTCATTGATTTCTGCTTTTGTCTTGTCATTTGTCCCTTTGGCTTGTTTTGCGTTCACTTTGTTCTTTTTCTAGTTTCTTAAGGCGGAAACTTAGATTGCTGATTTAGACCTATCTTTTTTTTGTAATAGATAATGATTTGATGCTATAAATTTTCCTGTTTAGCAGTGCTTTAATTAAACCTACAAATTTTGGCGCATTTTCATGTATGTTCAAAATATTTTATAATTTCTCTTGAGAATTGTTTTTTTGACCCATGGATGATTATTATTATTATTATTTTGAGATGGAGTTTTGGTCTTATTGCCCAGGCCGGAGTGCAATGACATGATCTCAGCTCACGGCAACCTCTGTCTCCCGGGTTCAAGCAATTCTCCTGCCTCAGCTTCCTGATTAGCTGGGACTACCGGCATGCACCAGCATGCTTGGCTAATTTTTTTGTATTTTCAGTAGAGATGGGGTTTCTCCATGTTGGCCAGGTTGTCTTGAAATCCTGACCTCAGGTGATCCCCGCCGCCTTGGCCTCCCAAAGTGTTTGGATTACAGGCGTGAGCCACTGCGCCCGGCCTGACCCATGGATTATTAAGTATGTTGTTTAATTTTGAAGTGTTTGTAGATTGTTCTGTTCATGATTTCTAGTTTAATACCATTGTGATTGGAGAACAAACTGTATATGATTTCATTTCTTTTAAATTTGTTAAGATTTGTTTTATGTCTCAGGATATGTTCTCTCTTAGTGAACATTCTGTATGTGCTTAAAAAGTATATGTATGGCCAGGTGCGGTGGCTCACGCTTGTAATTCCAGCACTTTGGGAGGCTGAGGCGGGCAGATCATGAGGTCAGGTGATGGAGACCATCCTGACTAACACCATGAAACCCTGTCTCTACTGAAAATACAAAAAAAAAATTAGCCAGGCTTGGTGGCGGGCACCTGTAGTCCCAGCTACTTGGGAGGCTGAGGCTCCAGTCTGGGTGACAGAGTGAGACTCTGTCTCAAAAAAAAAAAAAAGTATATGTATTTTGTTGTTGTTGGGTGAAATGTTCTATAAATTAGATCCAGTTTATTCATAGTGTTCCACCGTTCTCTTAGATCCTTGCCGATTACTTGTTATTTCACTGTGAAAGGTTGTGTGTGTGTCATATGCATCTAACAATTCGTTGTCTAGTTAGAGTTGCTATTATACCACTTCAAGTGGATGGAGATCCTCACTGCCATCCATTAATGTCATTAATCGTTTTGAGAGTGAAAAGATTGTTAAAAATGCTTTTACTTTTTTAGGTATGGCCAAATGAGATGGGCTAGTGAAATGGGTGGGAAAATCGGAAGCTGATAGTGTGTGAGCTAGACATCCATGAATGCCTTTGGACTGGGCAGTTCGAGGGATGATAGGTAATAGTATAAGGCAGCTCCATCACACACGCTGGTGACTCCTGTGGAGCAGACCAGCAGCTGCATTTGGAGATTCATTTTAGATTGTTGCGTTTCCTCTTAGAGCTTTGCTTGGTCATCATGTTCTGAGTGGTCCATTGGCCTCCGTGTCCCTTTTGTGGTGGACATCTGCTCAATGACTTTTGAGCAGCTGGATCTCCTGCTTCGGCAGGTGAGTGAGGGGATGGATGGTTCCGCGGACTGGCCCCCGCCCCAGGAGAAAGAGTGTGTGGCCGTGGCAACGCTGAATCTTCTACGACTTCAGGTATTCATGATTTCCCTTCTTCTTCCTCCTTTTGTAAGTGTCTTAGGGATTTGTAAGAAGGTTTATGTATTTTGAAGGGCATGGGTTTTAGCCTGTTCGGTGAAATATTTTAAAGTAAGATTGTAATGCACTAATAATGGACGCGAGTCTTAAAAAACATGATCTGGGCTGGGCGCGGTGGCTCACGCCTGTAATCCCAGCACTTTTGGGAGGCCTGGGCGGGTGGATCACGAGGTCAGGAGATCGAGACCATCCCGGCTAACATGGTGAAACCCCGTCTCTACTAAAAATACAAAAAATTAGCCAGTTGTGGTGGCGGGCGCCTGTAGTTCCAGCTACTCGGGAGGCTGAGTCAGGAAAATGGCATGAACTGGGGAGGCAGAGCTTGCAGTGAGCCGAGATTGCACCTGTGGCAGCTTTTTTGGTTGAGTTGTAGCTGTTATTTCTGTGTTTGGTGCAGATTGTTGGCGCGGGGTGGAGGTTGCTGTTGCTAGTTGTTTAGCTCTTCTGCTGATCTTGAGCTTTCCATAAACATGTTCATAGTGGGGTTAAAAAGATTCCTCTAGCAAATACCTCAACTATTGTGGGTAAGAGTTTTTTTAGTCCAGTTTTTAAAAATACATAAACTGAGAAATTGTCTATTTAAATAATACTTGAAATTGACTTTTATTCAGTGTTTAATAAGACTTTGAAATTCACTCATTTTTAGGGGTTCTAAGTGAAAATTGTTTTTCTCCTTTCAGTTGCATGCTGCCATTAGTCACCAGGTTGACCCGGAATTCCTTGGTTTAGGTCTGGGCAGCATCCTCCTGAACAGCCTGAAGCAGACGGTGGTGACCCTGGCCAGCAGTGCGGGCGTGCTGAGCACCGTGCAGTCGGCCGCCCAGGCCGTGCTGCAGAGTGGCTGGTCCGTGCTGCTGCCCACCGCGGAGGAGCGGGCCCGGGCACTCTCTGCTCTCCTGCCCTGCGCAGGTGGGCCTGGGGAAGGAACAGGAGAGGGCATGGGTCAGGGTGTTGGGAGGGAATGGCGTTTCACTCAAATTGGCACACACTTTCTATTTCAGTTTCAGGCAATGAAGTGAACATAAGTCCAGGTCGTCGATTCATGATTGATCTTCTGGTGGGCAGCTTGATGGCTGATGGAGGGTTGGAGTCAGCCTTACACGCAGCCATTACTGCAGAGATCCAGGTATGGCTTTGGAGGCACACGTGACCTGGTGGTGCACTGAGATCAGAAATACCACACTCACACACGTGAAGAATAACTGAAAACAGTAAAACTCTAAACTTTTATCATATCCAAGTATTTTTTAAATTAAAATTCTTTTATGTGCCAATTTACAAAATTATTGAGATATGATTTAATTGTGATAAAATACTGCATGTTGTCTGTTTCAGTGAAGTTAACAGGTAACCTGTTCCTCATGTAGACCATTCCCGTTACCCGGAAAGATCCCTGTGCCCTTGGCACTTGCAGCCAGGATACTCCCCTGCCCTGAGATTAGATTCATTTTTCCTGCTCTGAGTGTCGCAGCAATATAACTATATAGTATGCACTCTTTCTTGCTTTGCCTTGGAGAATGATTTTCAGATTCACTCACTGTTGTGTGTATTGTGACTTCTTTTTTATTATTGGGAAGTATTCCATTTTATAGGTGTAGTACTGTTTGTTCATTCTCCTATTGAAGGACGTTTAATTGCTTTTGGTTTTTGTTTTCTTTTTTTTTGAGACAGCGTCTTGCTCTGTCACCGAGGCTGGATGCAGTGACCTGATGTTGGCTCACTGCAGCCTTGTCCTCCTAGGCTCAAATGATCCTGCCACCTCAGCCTCCTGTTTTGCAGGGACCACAGACATGTCACCATGCCCGGCTAGTTTTGTGATTTTTTTGTAGAGACAAGGTGTTACTATGTTGCACAGGCTGGTCTCGAACTCCTGGGCTCCAGTGATCCCCCCACCTTGTCCTCCCAAAGTGTTGGGATTACAAGCATGAGCGACCACGCCCAGGCTTTCTGGTTTTTGGCCATGTAGAGCTGCCACGGTTGTGCTGTGTACAAGTACTTTAGTGAACATATGTTCTCCTTTTGGGTAAACACTTGGAGTGGAATTTGTTAGGTCCTGGGGCAGGTGCGTGTTCATAGTTTCCCCAAGTGGCTTTGCCATTTACATTTGAACAAGTATGTGAGAATTCCAGCTTCTTCTTGTCCTTACAAAGCAGCTGGATGTTGCATGTGTGGGGCACATCACATTGGGTTTTGTGAGAGCCAGTAGCAGGGTTAAGGATTTTAGGGACTTCACAGAAGGATGCTGGAGAGCATCAGCAGAGGCAGCCTGGACCTTGATTCTGTAAAAAGAAGACACTGTTTGAAACTGCACAACTGAGTTAGGGTTTCCAACAAGGCAGATGGGGGCCTGTGGGTAGGTGTGTGCATTAGCCACAGAGGCTGGGATAGCTTGGCACTGGGGTTAGGGCTCAGCCAGCCTGTGTGTCTTCACACCTGGTAATGAGATCACTTGTAAACAATTTCTTTTTATGAATTACAGGATATTGAAGCCAAAAAAGAAGCACAGAAGGAAAAAGAAATTGATGAACAGGAAGCGAATGCCTCAACATTTCATAGAAGCAGGACTCCACTGGATAAAGACCTTATTAATACGGGGATCTGTGAGTCTTCTGGCAAACAGTGTTTGCCTCTGGTTCAGCTCATACAACAGCTTCTTAGGTAAATCGTAGTAGCTGTATTGTATTATATGTTATTTATTTACTTTTTTTTGTGTGTGTGACAGAGTTCGCTCTTGTTGCCCAGGCCGGAGTGCTATGGCGCCATCTTGGCTCACTGCAAGCTCCGCCTCCCAGGTTCAAGTGATTCTCTTGCCTCAGCCTCTCACACAGCTGGGATTACAGGTGTGTGCCACCACACCCGACTAATCTTGTAGTTTTAGTAGAGACGGGGTTTCTTCATGGTGGTCAGGCTTGTCTTGAACTCCTGACCTCAGGTGATCCGCCCGCCTTGGCCTCCCAAAGTGTTGGGATTACAGGCATCACCCACCACTCCCGGTCTATTTATGTACTTATTATTTTTTTTTAATATTTATTTTTTAAGACGGAATCTCGCTCTATTGCCCAGGCTGGAGTGCAGTGTCATGATCTTGGCTCACTGCAACCTCTGCCTCCTGGGTTCTAGCAATTCTCCTGCCTCAGCCTCCCAAGTAGCTGGGACTACAGGCGTCCGCAACCACACCTGGCTGATTTTTGTATTTTTAGTAGAGACGGGGTTTCAAAATATTGGTCAGGCTGGTCTCAAACTCCTGACCTCAGGTGATCTACCCGCCTTGGCCTCTGAAAGTGTTGGGATTTCAGGCGTAAGCCACTGTTCCCGGCCTGTATTGTATTTTAGTAGGTGATTATTGGTTTTCATATTAAGATAGTGAAATCTAGCACAAGGATCTCAAAAATTTGTTTGGTGGTTGAAGGAATATTCTGAAAATTACCTAGTATAGATGTTAGAATAAAGAGCAGACCCTTTTCAATATAGGTGAGAGGAGAAGTTGGAGGGTGTGATGATACTCAGAAGTTTTTCACTGAAGAGAAATTGCGGTGTGCAGTAAACATGTAAAAAGATTCTTACTAATAAGCAGGTGGATGCAAATGAAAATCATCATGGAAAGGTTATTTTTAAAACTGGTTCTATCATTGCCTCACTTTACATATTACAGAGTTGTACATACTACTTTGTAAGGTAACTTTTCTTTTCAAAACTAAAGTCAATGTGAAAGAATGGTGAGCATTATTTTGGAAGGCCAGACTAGGAGGAGGTGGGAAGAAGAAGTCAGAGTCAGCCTGTGAACAGAGGCTAACCTTGGCAGAAGCCAAAACGGTCAGTGTTGTGTAAAAATGATCACCCAAGAAGAGCGAAAAAGCAAGGTGATTTGTGAAAGAGATTAGAAAGTGAAACACATTTGTACCTCTATGTAATAAAAATCTGCTTTTTGTAAACTTGGGCTCCTGGTTTTAGTTTCTACACATAGAGAAAGCAAAGCACTGGCAGGTTGGGTCAGGCAGCCGAGCACAGAGCAGGGAGCCCTGGGCAGTGGCCACAGCTCTCAGCTGGCCTATTCATGGGACCATGGTGGGTCTGTGGTGTGGGTTGGGCCTGTGGCGTGGGGTGGGCCTGCTGTCCACAACCAGAAAAACGAACTTAGTAGACGCACAGTGAAATTTTGAAACAGGAAGTTTTAGAGCTAGTTTCTATCATAGATTTTAGTAAATTCTATTTTGCAAAACCTTTTTCTGATGTTTGTTTTGTTTTTCTAATCTGATAATGCATATTTCATACATTCTGGTCTTTAACCAATGGAAATAAAGAGAACTAAACTTCATATAGTTTGTGTTAATGGAAAGAGCTTGGAATTTGTTCTCATAAAATTTCAGTTGCAACAGCTTGTTCACATAGATGAACTTCCAACACAGTAACTATAGGAATAAGAATAAAAGCCGTGTTTACTTTCATGGAGTTAATTAAGAATCAATGAGAACATGGAAGTTAAAACCTTTGTAATTAAAATGTAAAGTTCCACGCAAAGTTTTAAAGTGAGCATTTTCCAGAGGTGCTTTTCTAAGTTCTTGAATGCCCCTCCCTTTTCTGAGGAGGCTGCTTCATGGGCTATTGGTGTCTTTGGCAGGGGGTGAGTCTAGGGTTCCTGTTGTGGGTCCTTTGTTCTCACGAGGGCAGTGCCCGTTTTCCCCGTCTCCTGCTTGCCCAGAATGTTCCCGTGCACCGAGACTGGCCTGTTTGACCTGCAACTATGCTGTTTGAGCTGCAGCTGTGTAGCCTGCGCTGGCCCGTCTGGCTACACTCAACACCGTTTGCTGATCAGCACTTGAAGTGTATCCATCATAGCTGAGACACTGAATATTTTATCTGTTTAATTTTTATTAATTAAAATGCAGGTTTAAAAACTTGATTCCGTTATTAGGAAGCACTTAAGTATGTTTAGAATCACTTGGCCATGTGAGTCTACTTCGTCAACTGTGTATTTTATGAGTCTAGGGCAGATCAGATATTTTCAATGCAAATATCACTGTCCAAATTGAAATGTGCTACATATGTAAGCTACCCTGATGGTTTTTGAGGATTTAATATGAAATAACCTATGTAAAATATCTCAATAATTTTTCTTATAGTGATATCATGTTGAAATGGTAATATTTTCAATCTGTTGGGATAAGTATGACACATTATTAAAATTATTTTTATTTTTTGAGATGGAGTCTTGCTCTGTTGCCCAGGCTGGAGTGCGGTTGCATAATCTTGGCTCACTGTAACCTCTGCCTCTTGGCTTCAAGTGATTCTCCTGCCTCAGCCTCCCGAGCAGCTGGGACCACAGGCGTACACCACCACGCCTTGCTGATTTTTGTATTTTTGTAGAGACAGGGTTTCACCATGTTGGCCAGGCTGGTCTCGAACTCCTGACCTCAAGTAATCTGCCCGCCTTGGCCTCCCAAAGTGCTGGGATTGCAGGCGTGAGCCACCGCGCCTGGCCATTATTAAAATTAGTTTTATGTGTTTTTTTGTTTTTTTTTTTTACTTAATGTGACTAAGGACAATTTTTTTCCCCCGAGATGGAGCCTCACTCTGTTGCCCAGACTGGAGTGCAGTGGCACGATCTCAGCTCACTGCAGCCTCTGCCTCCTGGGTTCAAATGATTCTCCTGCCTCAGCCTCCTGAGTGGCTGGGACTACAGGTGCATGCCACCATACCTGACTAATTTTTGTATTTTTAGTAGAGATGGGGTTTCCCCATGTTGGCTGGGGTGGTCTTGAACTCCCAACCTGAGGTAATCTGCCCGCCTTGGCCTCCAAAAGTGTTGGGATTACAGGTGTGAGCCACTGCACCTGGCCACATTTATTAATACAACCAAGAACATTTTGAATTGCACCTGTAGCTCCATTGGTGTCCTCGGCAGGTGGCTCTGTGCTGTCCACACAGGTTGTCTCCTGTGTCTTCATCCTTGCTGCATGTGACTTTTTGGTTCCTGTGGCACGTGGGGTCCTGTATGGGACATTGGTTCTACAGCAGATTTGTAATAAGGATGTACGTACTTAAAAAATACAAAATAAAAAGAATAGACACAAACATAGTTATCACCTCACAAAAATTTTGGAAAGTAGAAAAAGAAAAATGCATTCGCAGCTTTCCAGTAGCCGATATCCAGGCTGTCTTCATAAGCATGGATCATGTGTCCCTCTCCTGCATGGGTAGACACTGTTTTCTCACCTTAAGTGTTTGTGAGTGAAGGATTCTTGATGTGTTGACTTGGCAGATGCAGTTGTTGAACAGTAGTTTATCTAAAGATCGTAAGAGACTTTTGGAGACATTTCATGTCCTTTTTTCCCTTGGAAAACGTGAGTTGGAGAAATCGCTGCTTGCCAAAAATAAGCCGTGAAACGTATTTCAGAGTAGATCGTTATTTACATGCTGGCGAGGAGCCACAGAATACCATTTACATTTGAAAATAGAGCGCTGTGAAGTTTTTATAAGTAGTGAACCCCATCAGAATTACACGTTTTGATTATGGCTCTAAATTTTATATTAAATAAACTAAAAATTTCATTGTATTGTATTACCGTCTCTTGCTCCTTCAGGTGTAGCATACATGTTAGATTCTAGACCTGTTTCTTGTGTTACAGTGGTGTTATCCAGGCAGGGTATCAGGTAGTGAAGGTGATGTCTGGTGGTGGTGAGCCCAGTGAGGGCGCATCCTTGCCGTGTGTGATGAGGGCCTGTGGGTTGCTATGGGATTCCCCAACCCTGGCTCCTCTGTCTCCTGCTTCTGTCCTTACTCATGCTGCTGGTAGTTTTTTCTGGTGTGAGCCACGGGGGCAAGTGGGATTGACAAGCCTGCTGTCACATTAGGAACCTGAGTTAAAGTGGAGCTGAAAGCATGTCCTCACTCTTGGTGTTGTGCAGAGAGCCACCTGTGCTCCTGGCTCAACGGGGCGGGTGGGGTGGGTCTGGAACCAGGCTCTGGTTGGGCTCTCCTCCCCTCCGTGTTCCCATGTCCTGTCTGATTTGCTTTCACATTGACATAAGAGTTAGTTTCCTTAGGCCGGGCGTGGTGGCTCACGCCTGTAATCCCAGCACTTTGGGAGGCTGAGGCGGGTGAATCACGAGGTCGGGAAATCGAGACCATCCTGGGTTTACATAGTGAAAGCCCGTCTCCACTTAAAAAAAAAAAAAAAAAAAGTTAGCTTGGCGTGGTGGCGTGTGCCTGTAATTCCCAGCTACTCGGGAGGCTGAGGCAGGAGAATCGCTTTAACCCGGGAGGCGGAGGTTGCAGTGAGCTGAGATCATGTCACTGCACTCCAGCCTGGCAACAAAGCTAGACTCTGTCTCAAAAAAAAGAGTTACTTTCCTTAAACACACAGAAGGTGTTATTTTCCTATCATAACCTTGGTGGGTTGGCATTGCAGACTCTGGTCCCACAGCCTGACATTCCATTACCTGCACTGTCTCTCCCTTGCTTCCTTGTGTTGTTCTCCTGCCCTTGTTTCTTGGTGTTCTGCTGAGGAACCAGAAACATTCACTGCTCTCCTAACTTTACCTTCTGGGAACATATGTTTCTTCTCTTTTCTTGTCATCTTCCAATGGCTCATGGCTCAAGTCACATCACAGTGTTGGAACTGGAGCCTCTTCTACTTTCTTCGCTGCCGTGCTCTTTGGGCACCTGCTTTGGTCTTCCTTCCTGGACTCCCTGAGCCCTCGGCACCTGCTGCATGGCCCACCCCAGTGCTGCTTGCGAGTAAGGGCTCAAGGTGGACTTGCAAGGCAGATGTGGCAATGCAGGCGAGTCTTGTCTTGAAGAGTAGTATCACATTGCTGTTTGAAATGCAGCTTTGGACAAAAAATAATGACACTGTGTTTGTTCTTTCTAGAGGGTCAGATATTTCTATATTAGCCTCATCAGTATTTTAAATTTCGTTGTCTTAATGTTTACATTCCTTAAACATTGGGAATGTGGAAGTATTCCTTTGGAAGCAAGATCTTCTGCAGTTTGGACCACTGCGCGCAGCTCCATAGGCGCACATTAGTGAAGCACGAGGGCATCATTATCTCTTTTGAGCCTTCCGTGCCCTTCTGCTCCGTTTTGGCTGAGGTTGCGCTTGTTGCAGATACATTGGACACACTTGGGGAGGGAAGCCAGCTGCAGGTCATCATGTATGATCTGTGTTTGTGATATTAATTTGTCATGATTTACCCCATCCCATTTTCTTTTTAGTAGAAATATCTTGTTTAATTTTGTAATCCTCTTCTTTCCTGTATAGAAACATTGCTTCTCAGACTGTAGCCAGATTGAAAGATGTTGCCCGTCGGATTTCATCATGTCTGGACTTTGAGCAACACAGTCGTGAAAGATCTGCTTCATTGGATTTGTTACTGCGTTTTCAACGTTTGCTTATTAGTAAACTTTATCCAGGAGAAAGTATTGGTCAGACCTCAGATATTTCTAGTAAGTTGCTTAAAATGTGAAAGTGTCTTGTATGTGATCGGGGCTCGTTACTTTAGGCTTTTCGACGTGTCCATCCTATATGCCCAGATGTGTAGTTGTTATACTACTAAATGCACCAATTTTGGGGCTTCATTTTGCATCCACTTTTTTGAGTTGGACCTTTCTATAATAGCCTCGTTAATATTTTTAATTTTGTTGCCTTAATATTTAAATTCTTTAGACATCAGTAATAGCATCCTGTATGTTCAGTTTAGTCTTACAGAAGATTTATCAGATTTGTTCCATGTGCTATGGAATGCTGGAGACTGGCATGATGTAGGAAGTAAACAGTGACAGCCTATTCATATGTCACATGGGGGAGCCAGCTGGGTGGAATGGGAAGAACTGTTGGAGAAAGCCTGGGTTTCAGTTACAGCTCGGCTTAATAGTTTAGACATTAGACCAAGTCTAATGGGGCCAAAGACTTCTCACCTGCAGACTTGGGATAATCCCTGAGGCAGCCTGTGAGAATCAGAACAGAATGGTGTGTAAGTGCTCAGTGCTGTGCACTGTTGAGGGAATGGTTCCCCTTCTTCAGCATCCAGGGCAGCGGCTGGCCCTCCATCATGAGGCTTTCTCTGTCAAGGATGGAAAGCTCTGCTGCTTCCATTAGTAATTTTGTAGCTGTTTTTTTCCCAAAGTAACTTAATTACTTTCTGAAGAGTTAGGCTCTTGTCAGTAATGGAAACTTTCAGGTTTCAGTAGGTGAGCTGATAGTTTGAAAGAGGTGACCATCTTAAAGACAAAGTCACAAGGACTGAAAAGCTATTAAGAACCATGTAGGAGGCTGGGTGTGGTGGCTCACGCCTGTAATCCCAGCACTTTGGGAGGCCAAGGTGGGCGGATCACAAGGTCAGGAGTTCAAGACCAGCCTGACCAACATAGTGAAACCCCGTCTCTACTAAAAATACAAAAAATTAGCTGGGCATAGTGGCAGGTGCCTGTAATCCCAGCTACTCCGGAGGCTGAGGCAGGAGAATCGCTTGAACCCAGGAGGCGGAGGTTGCAGTGAGCCGAGATCAGACCATTGCATTCCAGCCTGGGCGACAAGAGTGAAACTCGGTCTCAAAAAAAAAAAAAAAAAAAAAAAAGAACCATGTAGACAGAAAAACTGAAGATTTTATGGAGCAGAAAAGTGCCTAACTTTGTTTTTTGGGAATAATTTACAAGCTTTTAGGAAACATTTGTGTACTAGATATAAAATTTTAAAAATTTAGAGCTGGGTGTGGTAGTGCATGCCTGTAGATCTAACTACTCAGGAGGCTGAGGCAGGAGGATCACTTGAGCCCAGGGGTTCGAGTCCAATCTGGGCAACATGGTGAGACCCCCGTCTGTTAAAAAAAAAAATCTTTAAATTAAATTATGACTTTAGTGTTCATACACCCAAAATTTCTAGGTACTCTGTAGTGCAGGGTATAAAACTTGACATAAAAACCCTGTCCCTCCAGTCACATGATACAGAAAGAGCGCAAGGACAAGGGTTAACAGGCTTCTGTTTGAGAAAATTATTATGGGTAAAAGATGTGTAGATGAGAATAGCATCATGGAGCAGTTAGTTTGTTTACAAAGAAAAATTTTAGTAGTGAAAATGAAAATTTCTCAATCCTTCTTCAAGGTCCAGAGCTAATGGGTGTTGGTTCCTTGCTGAAGAAGTACACAGCCCTCCTGTGCACGCACATTGGAGATATACTGCCTGTGGCCGCCAGCATTGCTTCTACCAGCTGGCGGCACTTCGCGGAGGTGGCTTACATTGTGGAAGGGGACTTTACTGGTACCTTTTGTTTCCTGCTTGTGTACATGTTTATTTTAGGAGATAGATGAAAGCTAAAGTGTCTTCTTTGCTGATCAGCATGCCTGCATTTACTCTCTAAATTTTCTGGGCCTCCTGCCCTTTCACCTTTGTTTTTTTTTTTTAGTTACTGACAGTTCTGTTGTTAAGCCAGCTGGTATGGGACTCATATCACTTTAAATGTAATTGGTAATTTAGATTTATACTTCCATTATTGACATTTCAATAATGAGGTCAAAGGTAATTGTCTAATTTTATTTTGACAGCATAATAAAAATTAGGTACCTATTTAAGGATCTTAAAAATTCTGATATTACCTGGTATGTTTTAACTTTTTGAGGTTAGAGCATTATTTTTTAGTGTTTTTTCCCTGATGATAAACATATCAATAAACATTTAATTTTCTGAATAGAAGACTCTTAGTTCATAGTTCTGTGATTGAAATACAGTGTTTTGGAAAATATTTTTGTAATTTAAAGGGTTCTGTTTAATAGCTATGCCTGTCTCAATATAAAATATAAGATAATTCTTTAGAAATATGCTAAAGGACAAACATTTCTTATTTTGTGACTTAGCAGAATTTAAACACAGAACAAGTTTACAAATAGCTTTTATAGGATAAATACTTATTTAAATCTTATTATTTCTTAAATGTAGGTGTTCTCCTTCCAGAACTAGTAGTTTCTATAGTGCTTCTGCTCAGTAAAAATGCTGGTCTCATGCAAGAGGCTGGAGCTGTACCTCTGCTGGGTGGCCTGTTGGAACATCTGGATCGGTTCAACCATCTGGCACCAGGAAAGGAACGGGATGATCATGAAGAGTTAGCCTGGCCTGGCATAATGG
>hsa_circ_0000594	chr15	43120125	43164956	-
TTGAGAAAGATTGGGGGTGGGGGCTTTGGAGAAATTTACGATGCCTTGGACATGCTCACCAGGGAAAATGTTGCACTGAAGGTGGAATCAGCTCAACAACCAAAACAAGTTCTGAAAATGGAAGTTGCTGTTTTGAAAAAGCTGCAAGGTAAGCCCTTTGTAGAATATACAATTTATGATTTGTATGTTAATTTATAATTTATTTGTATCTTCCTGAACCTTAATTACATTCTTTAAGTACTAATTGAATGTACTGGTGTCAGCCGGGTATAAATACGCTGAGCATTTTTCTCTTGGAAATTTTATAATGAGTTAGTAGTAGTAGAAGTATGTAATTACTTAGAATAATTGGGCTTTGGGAGTTCTTTTTCATGGAGTAAGGATAAGAGAGTGTGAATTAGCAGAATTTTTACTGCTTCGGAAAGTATTGTCATAAGTCTGCTATTTGCCTTTCTTTTTTAAACTACCAATAACAGATACCTCTGAGTTGTCTCTACTCAAGTCTTTGGATGTTAAATATGTTTTAATCACAGTAAGGAAGCTGCCTTCAAATCACACTGCAGGATGGATTAAAAATAATACTGTTGATTATATGTTGATTCATATTAGCTTCAGTTTCAGAGAATAACTGTTTCTGGCCCTGTCGTCATTTTTGAAGTCCGTTTTACTACTTGGGCCCTATTTGTTTTTATTACAAGAATGAATAATTTTTTTTCTGACATGAATCCAGTGGTATAAAACCCTGAATATATTGCTAGTTTGTGTTCACCTTTGTATTCTCAGCTTAATGACATACTCTCTGATATTACTGATGTTTAAATGTTTGATCTGAAACAAAATTAAATAGGGATGATCATTTTCCTTTGCCCCAAGCGTATCCAAGTTTCTCTACCAGTTGGCTCATTTGATTAGAGAATGATGCCAGTAAAATTATAGATCTGTTTTTATAGTAATTTTTAGCTCAAACTTAGCATCTCCACAACATGGTAAATCAGGAAAACAGTGGATAGATTAACACCTATTGTCAATACTGGAAAAATAAATAATTGGAGAAGAAAGAATAGGTAAAAGGATGGCTCTTTCTTTTTCTGACCTTTTCTATTTTCTCCACATTTCTCTTGAGTTGTTGTTCTCAACTCAGTGGTGTAGAGGCTACAAACAGGTACAGCCAGAGCTACATCTTCCTGGGTTGCACAGATCCCAGGATACCTGTTTTACTATCAGCCAAGCCCATGAAGGGTATGTCAGCATCAGCTTGGTGTGGATAGTGCCACTTCACCTTTCTCCTACTTGGCTCCAAGGAGATGCTTCCAGGTGAGGCAGGATACAGCTTTGCCACCCCTTCAGGAGGTTCTCCTGCTTATTTTGTGTATGGTTTACTCAGGATTCTATTTGATAAAACTTGAAGATCAGTTTAGTACCTTTTATGAATGAGTTAGAGACCCTTGGATGCTAGCTGTCTCCTTTTCTTGTATTTTATTTTTCACGTTATTAACTAATATATTTTTCCTATCTGCTTATAACCACATGACATCCCATTCTTAAGAACCCTTCATTTTCCAAAAATAAATTGATTTTTAATCTTCTGGTCCCTATTTCAGTGAGGTAGTCCTTGACTCTCTTCTCTTGGCTTCCTAACTTATGCCTTCTGCATACTTATTCCTCACAGCTTCATTTTGTTGGGGGTGCTTTGTAATCTGGACCGTTCTGATAACATTTTTATGGAGCTGCTCTTGCTGTCATGTTGGCCTAATGACTTCTTACTGAATGATCCCAATGAAAAGGCTGAATGTAAGGAAAAGGTATTTAACCAGATGCTAACCCTTTATAGGATTTGTTGATTTTTAAATTGATGTTCAATTTTTGATAGCTGGGATAAGGATTTTTTTTTTTTTTTTTGAGACGGAGTCTTGTTCTGTCACCACACTGGAGTACAGTGGCATGATCTCGGCTCACTGCAGCCTCCACCTCTGGGGTTCAAGCGATTCTCCTGCCTCAGCCTCCTGAGTAGCTGGGACTACAGGCATACACCACCACACCCAGCTAATTTTTGTATATTTAGTAGAGATGGGGTTTCACCATGTTGGCCAGGATGGTCTCGATCTCTTGACCTCATGATCTTCCCACCTCGGTCTCCCAAAGTACTGGGATTACAGACATGAGCCACTGCACCTGGCTGCGATTTTTTTTTTTAACAAGATGAAAAGATATTTTATGATGAATTAGCCCACCCCTAATTTTGTTCCTTTTAATAGACCAATTCCTCTTCTCAAAATTCAGATATTGTCTGTTCTCACATTCCCTCAGTTCTCAATTTTCTTTCTCGTAGTCTTTTCTGTACTTAACAACCCTAGATTTTCTCAGTTCAGGCAAAACTCTCATTACTAGTATTTTCCTTTCTCTTTGACCCTAAAGTGTGAAGCCCTTAGCATTTCACCCCATATTTTCTGAGTGACCTTCCCCCATGCTGCTGTGTCAGATTACTCTCTTTTCAAAGTTTTCAGAAATATTCTGGATGTAACCTGCAATTCTCTAATGAATCAAGCTAGACTCTCGAATTTTATTATTATTATTATTTTTTTTTTGTGATGGAGTCTTGCTCTGTTGCCCAGGCTGGAGTGCAGTGGCACAATATCGGCTCACTGCAACCTCCGCCTCCTGGGTTCAAGTGATTCTCCTGCCTCAGCCTCCCAAGTAGCTGGGACTACGGGTGGGTGCCACCATGCCCAGCTAATTTTTTGTATTTTTAGTAGAGATGGGGTTTCACCATGTTGGCCAGGCGAGTAACTCCAGACTTCAGACTGTCCTCCTGTCCTGGCTTTCCAAAGTGTTGGGATTACAGGTGTGAGCCACTACACCTGGCCAAGACTCTTGAATTTTACTTGGTTTTTACAAATGTATTTGAATGTTTTAGCTACTTATAAACTAAATTATCTATTTATAAGCCTATTAGATAGTACTTCTATACCTTATTATTATTATTCTCTAAAGTATTCCTAATAAGTATAGCCCTAAAATTTATTAGGCCTATCCTTTGATTCACAGCATTTTTCAGAGATACATCTCTGAATAAACATTTATGTGTGTCTCTTCGCCCTCTCCATTTGCAGCTCTACTATCTTCATCCTTTGTTTTTCAGTTTATTTGCTTTGAAACTGCAAAGGTGGTCATTGCCATTCTAATCTGTTAGATTCCTTTTTCCTCAACTTTAAATGAATGTTTTGTAATGATATCTACATATCTTCACTTCTCCATTTTCTTTTTTTATTACAAAATTATTTTGTTGTTTTTTTCTCAGTTTTCATGATCTCTTATGCTGTATCTCAACACACCAGGTTTTTTTTTTTTTCTTTTTAATAAGTATAGTTTAGGCCAGGCGTGGTGGCTCATGCCTGTAATCCCAGCACTTCGGGAGGCCAAGGTGGGTGGATCGCCTGAGGTCGGGAATTTGAGACCAGTCTGGGCGACATGGTAAAACCCCATCTCTACTAAAAAATTCAAAATTTAGCCAAGCGTGGTGGCGTGCGCCTGTCATCTCAGCTACCCTGGAGGCTGAGGTATGAGAATCGCTTGAGCCCAGAAGGCGGAGGTTGCAGTGAGCCAAGAAGGCGCCATTGTACTCTAGCTTGGGCAATGGAGCCAGACCCTGTCTCAAATAAAAAAGTATAGATTTGCAGTGCCATTGTAAGAGAAAAAACACTTCTCTCCTTTGATTTCAAATCTGATCACTAGTAATTTCTACAGTAAAATGATGGTTCCTCAGGAACCATCAGTACTTCTGAAAAAGTTAGATTTCCATTCTAGTCTTAATAGAATTTGGTACACATGTAGAATCCTGAAGTAAGACAGGCACATCTTTTATTTATTTATTTATTTATTTATTTATTTATTTATTTTTGAGACAAGGTCTCACTCTGTCGTCCAGGCTGTAGTGCAGTGGCCCAAACACAGCTCACTGCAGCCTCGATCCTGTGGCTCAACCAGTCCTCTGGCCTCAGCCTCCAGAGTAGCTGGGACCACAGGTGTGTGCCACCACACTCAGCTAATTTTTTTTTTTTTTTTTGTAGAGATGTAGAGTCTGGCTTTGTTGCCCAGGCTGGTCTCAAATTCCTGGGCTCAAGCAGTCCTCTTGCCTCGGCCTCCCAGAATGTTGGGATTAAAGGTGTGAACCACCACACCCAGCCTGAGACAGGCAAATATTAAATTTACTTTTTTCCCTAATTTTTAAAAGACTTTTTTAAAAAGAGCAGTTTTAGGTTCACAGCAAAATTGAGAGGAAAGTATAGAGGTATCCTATATATTGCCTGCCCTCACACATGCATGTACTCCCTCAGTATCATCATCCCCACAGCTGTACATTTGTTACAATTGATGAACCTACATTGATACATCATTATCACCCAGATCCCATAGTTTACAATAGGGTTCACTCTTATTGAACATTCTGTGGGCCTGGACGAATGTGTAATGACATATATCCACCATTATGTGTATATAGGTGCTCCTCAACTTATGATGGGGTTATGTCCTGATAAACCCATTTAAGTTGAAAAATTGTAAGTTGAACCATCGTATGTCAGGAACCATCTCTCTCTATTTTTACTGCCCTAAAAATCCTCTGTGCACTGTTTCCCTGCCTCCTAAACTCTGGTAATGACTAATCTTTTTACTTTCTCTTTAATTTTACCTTCTCCAGGTGTCATATATTTAGAATCATACACTATTGGCTTCTTTCACTTAGTAATATGCACTTAAGTTTCCTCCACATCTTTTCATGGCTTGATAGGTCATTTCTTTTTAACATTTAATAATATTCCATTGTCTAGAGGTACCACAGTTCATTTATCCATTCACCTACTGAGGGATATCTTGGTTGCTGTGCAGATTTTTGTGTGGATATAAGTTTTCTACTTGTTTGGGTAAATACCAAAGAGCATTATTGCTGGATTTGATAATAAGAGTATGTTTAGTTTTGTAAGTAACTGCCAAATTTTCTTCCAAAGTGGCTGTATCATTTTGCGTTCTCATCAGCTCATGAATGAGAGTTCCTGTTGTTCCACATCCTCACCAGCATTTGGTATTGTCAGTGTTCTGGATTTTGGCCATCAGATAGGTGTGTAGTGACATCTCATTGTCATTAATTTGCATTTATCTAGTGATGTGTGATATGGAGCGCTTTTTCATGTGCTTATTTGCCATCTGTATATCTTCTTTGGTGGGGTGTCAGAAGTTTTTGGCCCATTTTAAAATCAGGTTATTTGTTTTCTTACTGTTGAGTTTTTAGAATTCTTCAAATATTTGGATATCAGTCTTTTATCATATAGGTCTTTTGCAAATATTTTGAATTTTCTCTATTGATTTTCTATGTTTAATTTGATTGATTTCTGCTCTAATTTTTATTATTTCTTCTCTTCTGCTTTAATTTGCTTTCTGTTTTCTAGTTTCCTAAAGTAAAAACTTTGGTTATTGATTTTAGATCTTTCTTTTCTTTTCTTTTCTTTTTTTTTTTTTTTGAGACGGAGTCTCCCTCTGTCACCCAGGCTGGAGTGCAGTGGTGCGATGTCTCGGCTCACTGCAAGCTCCGCCTCCCAGGTTCACGCCATTCTCTTGCCTCAGCCTCCCTAGTAGCTGGGACTACAGGCGCCTGCCACCATGCCCGGCTAATTTTTTGTATTTTTAGTAGAGACGGGGTTTCACCGTGTTAGCCAGGATGGTCTCGATCTCCTGACCTCGTGATCCGCCCGCCTCGGCCTCTCAAAGTGCTGGGATTACAGGCGTGAGCCACTGCGCCCGGCCTAGATCTTTCTTTTCTAATACATGCACTCAGTGCTATAAATTCCCCTTCAAGCACCTTTTTCAGTGCATCCCAGAAATTTTGATGTTATGTTTTTATTTAGTGTGAAATAGTTTAAAACTTCTTATGATAGTTCTTTGACTCCTGTGTTATTTAGAAGTGCATTGTATTAATCTCCATGTATTTCAGAATTTTTCCAGTTGTCTTTCTAATATGATCTCTAGTTTAATTCCACTGTGTTCTGAGAGCAGACATTGTATGATTTCTATTTTTTTAAGTTTGTTAGGGTATGTTTTATAGCACTCAGAATGTGATCTGTCTTGGTGAATATTCTGTGTGAGCATGAGAATGTGTATTCTGCTGTCATTGGTTTAAGTAGTCTATAGATGTCAGTTATATCTAGTTAATTGATGATATTGTTTAGTTCAGCTGTGTCTTTACTGATTTTCCGGCTGCTGGGTCTGTTCATTTCTGATAGAAGAGTTTTGAAGTCTCCAGCTATAATAGTGCATTCATCTTTCTCCTTACAGTTCTATTGTTTTTTACCTCATGTAGTTTGAAGCTCTGTTGTTAGATGCATGCATGTTTCTAGATATTATGAGACACATAGTATATGGCCTCTTAGAGAATTGACCCCTTTATCATTATGTAATACTCTTCTTTTATTATTATTACTATTATTATTAATTTTCTTGGAGATGTACTCACTAGGTTGTTCAGGCTGGTCCTGAACCCCTGACTTCAGTGATCCTCCTGCCTCAGCCTCCCGAATAGCTGGGGTTACAGGTGCAAGCTACTGTGCTTGGCTATGATGCCCTTCTTTATACTTGTTCATTTTTCTTGACATACAGCCTGCTCTGTCAAATTAATATAGCAATATTTACTTTCTTTTGAGTATTAGTATGGTATATAATTTACATCCATTTACTTTATTTGTATTTACATACTTAAAGTGAGTTTGTTGTAGACAACATACAATTGGGTTTTGTTTTTTGATTTAGTCTGTCCAGTCTCTTTTATTTGGTACATTTAGACCATTGATGTTTGAAGTGATTGTTTGTATAGGTAGATTAATATCTACCATTTTTGTTAATTGTTTTCTATCTGTTGTCTTGTTCTTTGTTTCTTTTCTTTTCTTTTTTGAAATGGAGTCTCACTCTGTCACCCAGGCTAGAGTACAGCGGTGTGATCATAGCTAACTGCAGCTTTGAACTCCTGGGCTCAAGTGATCCTCTTGCTTTGGCTTCCTGAGTAACTGGGACTACAGGTCTGTGCTGCCATGCCTAGCTAAGTTTTAAAAAGTTGATGGATACAGAGTCTCGCTATGTTGCCCAGACCGGCCCCCAACTCCTGGCCTCAGGTGATCCTCCTGCCTCAGCCTCACAAAGTGCTGGGATTACAAGGGTGTGCACGACTGTGCCCAGCCTGTTGTTGGTTTTTTTTTTTTTTTTAGTATTATTATTTTTGTCTTCCATTCTTTTTCTGTCTTTTGTAGTTTTTGTTTTTAGATAGAGTCTCACTCTGTCGCCCAGGCTGGAGTGCCAGTGACGCAGTCTCGGCTCACTGCAACCTCTCCTCCTGGGCTCAAGTGATCCTCCCACCTCAGCCTCCCAAGTAGTTGAGACTACAGATGCGTGCCACTGTGCCCATCTAATTTTTGTGTTTTTAGTAGAGACAGGGTTTCACCATGTTGGCTAGGCTGGTTTCATGTTGGCCAGGCTGGTCTAACTCCTGACCTCCATCAATTGACCCACCTCGACCGTCCATAGTACTGGGATTACAGCCACTGTGCCTGGCCTTCTCTCCTTTCTTAACATATCAATTATACTTCTGTTTTTACTTTTTTTAGTGATTGCCCTAGATTTTGCAATACAGATTTATAACTAATCCAAGTCCACTTTCAAATAACATTATACCACTTCAAAGGTAATGTGAAGATATTTTCTCGTAATAAAATGATCCTAATTTCTCCCTCCTGTCCTTTATATCATTGTAGTCATCATATATATTCAGCATACATAAGCATGTATATATATTTATATGCACAAAATATATACATAAGCATACATAATTAAGTACATTGTTGCTATTGTTATTTTGAGCAAACTGTTATCTCTTAGATCAATTAAGCATAAGAAAAATAATTTATTATGTTGCCTTCACTTTTTCCTTCTTCACATCTGGGTTTCTACCCTATATTACTTTCCTTCTCTCCAAAGAACTTTTAACATGTCTTGTAAGAGAAGTCTACTGCCAAAAAATTACCTCAATTTTTGTCTGAGAAAGTCTATTTCTCCTTCATTTCTGAAGGATAATTTTGGGGGGTACAGAATCTATGTTGGTGAGTTTTTCTCTGAACACTTTTTTTTTCTTTTTTTTTGAGATGGAGTTTCGTTCTTATTGCCTAGGCTGGGGTGCAGTGGCGCTATCTCAGCTCACTGCAAGCTTTGCCTCCCGGGTTCAAGGGATTCTCCTGCCTCAGCCTCCCGAGTATTTGCGATTACAGGCATGTGCCACCATGCCTGGCTAATTTTGTATTTTTAGCAGATATGGGGTTTTTCCATGTTGGTCAGGCTGGTTTTGAACTCCTGACTTCAGGTGATCTGCCTGCTTTGGCCTCCCAAAGTGCTGGGATTATAGGCGTTAGCCACCACGCCTGGCCTTCTCTGAACACTTTAATATTTCACTTTGTCCTTTGCCTGTTTTAAAATAGGGTGATTTGTTTTTTATTGTTCATTTGTTTAAGTTTCTTATAAATTCTGATTATTAGACCTTTGGAGGATACATAGTTTGCAAATAATTTCTCCCATTCTGTAGGTTGTCTATTTACTCTGTTGGTAGTTTCTAGGTTGCTTTGTGGAAGTTCTTTAGTTCAAATAGGTCCCACCTGTCAATTTTTGTTATCGTTGCGTTACTTCTGGGGACTTAGCCAAAATGCCTTTGCCAAGGCCAATGTCAACAAAGGTATTTCCTAGGTTTTCTTTTAGGATTTTTTACTTTGAAGGCTTACATTTAAGTCTTTAATTCATCTTGAGTTAATTTTTGTATGTGGTGAAAGATAGGGGTCTAGTTTCAATTTTCTGCATATGGCCAGCAAGTTATCCCAGCACCATTTATTGAATAGGGAGGCCTTTCCACATTTCTTGCTCTTGTTGACTTTTGTCAAAGATCAGTTGGTTATAGGTGTGTGGTTTTATTTCTGGGTTCTCTAACCTGTTCCATTGGTCTGTGTGTCTGTTTTTGTGCCAGTACCATGCTGTTTTGTTTGTATTGTTGCTTTATACTATAGTTTTAAGTTGGGTAATGTGATGCTTTGTTCTTTTTTGCTTAAGACTGCTTTGGATATTTGGGTTCTTTTTTGGTTCCATATGAATTTTAGAATTTTAGAATTTTTTTTTCTAATTCTGTGAAAAATGACATTGGTAGTTTGATAGGAGTAGTGTTGAATCTGCAAATTGCTTTGGGTAGTATGGCCATTTTAACAATACTGATTCTTCCAGTCCATGAGCATGGAATGTTTTAACATTTATTTATGTCATTCCTGATTTCTTTCAGCAATGTTTTATAGTTCTCCTTGTAGAGATCTTTTACCTCCTGGCTTAGCTGTATTCCTAGGTGTTTCATTTATTTTTCATTCTTTTTTTGGTGGCTATTTAAACAGGCTTGTGTTCTTGATTTGACTCTCAGCAAGAACATTATTGGTCTATAGAAATGCTACTGATTTTTGTACGTTGGTTTTGTATACTGAAACTTCACTGAAGTTTATCAGTTCTAGGGGCCTTTTGGTGGAATCTTTAGGGTGTTCTAGGTGTAGAATCATGTTGTTAGTGAAGAGAGATAGTTTGACTTCTTCTTTTCCTATTTGGATGCTTTTTATTTCTTTCTGTTGCCTGATTCCTCTTGCTGGGATTTCCAATACTATGTTGAGTAGGAGTGGTAAGAGTAGGCATCCTTGTCTTATTCCAGTTCTCATGGGAAATGATTCTAGCTTTTACCCATTCAGTATGATGTTGGCTGTGGGTTTGTCATAGATGGCTATTATTTTTATTAATTAATTAATTTATTTGTTTATTTTTGCAACAGAGTTTTGCTCCTGTTGCCCAGGCTGGAGTGTAATGGTGCGATCTCGGATTACTGCAACCTCTGCCTCCTTGGTTCAAGCGATTCTCCAGCTTCAGCCTCCCGAGTAGCTGGGATTACAGGCATGCGCCACCACGCCTGGCTAATTTTGTATTTTTAGTAGAGACAGGGTTTCTTCATGTTGGTCAGGCTGATCTGGAACTCCCGACTTCAGGTCATCTGCCTGCTTCCGCCTCCCAAAGTGCTGGGATTACAGGTGTGAGCCACCGCGCCTGGCCATAGATGGCTATTATTTTGAGATATGTTCTTTTGATGCCTAGTCTGTTGAGGGTATTTATCATGAAGGAATGTTGGATTTTATTGAAAAATTTTTTTTGCATCTAATTGAGATGACTATATGGTTTTTGTTTTTAATTCTGTTTATGTGGTGAATCACATTTTTTTATTTGCATGTGTTGAACCAACTGTGCATCCCAAGAATAAAGCCTACTTGATCATGGTGAATTAACTTTTGGATGTGCTGCTGGATTTGGTTTGCTAGTATTTTGTTGAGGATTTTTGTGTCTGTGTTCATCATGGATATTGGCCCGAAGTTTTCTCTTTTTATTGTGTTTCTGCCAAATTTTGGTATCAGGCTAATGCAGGTTTCATAGAATGAATTAGGGAGGAGCCACTCATCCTCATTTTTTTTTTAAATAGTTTCAGTCGGATTGATACCAGTTCTTTGTGCAGCTGGTAGAATTGGGCTGTGAATCTGTCTGGTTCAGAGCTTTTTTTGGTTGGTAGGTTTTTTATTACTGATTCAATTTTGAGTCTTGTTGTTGGTCTGTTCAGGTTTTCACTTTCTTCCTGGTTTAATATTAGGAGTTTGTGTGTTTCCAGGAATGTATCCATGTCCTCTAGATTTTCTAGTTTGTGTGCTTAGAGGTGTTCATAATAACTTCGGAGGATCTTTTGTACTTCCGTGGGATCAGTTATCATCCTTGTCATTTCTGATTGTGCTTATTTGGATCTTCTCTTTTTCCCCCTTTGGTAATGTAGCTAGTGCTGTCAATCTTGTTTATTCTTTTGACAAATTAGCTCTTTATTTCATTGATCATTTGTATGGATTTTTGTGTCTCAATTTTGTTCAATTCTTCTCTGATTTTATTTATTTATTTTCTTTTGCTAGCTTTGGGATTAGTTTGTTCTCTTTTTTTTTCTATTCTATGCAAGATATTAGATTGTTAATTTTAGATCTTTCTGACTTCTTGATAAAGGCATTTAGTGCTACAAACTTTCCTCTTAACATTGCTTTAACTGCATCCCAAATATTTTGGTAAGTTGTGTCTCTATTTTTATTAATTTCAATGATTTTTTTATTTCTGCCTTAATTTCATTGTTCACACATGAGTTATTCAGGACTAGGTTAACTTCCATGTATTTTTGTAGTTTTGATAGATCTTTTTGGTATTGATTTCTATTTTTATTGCACTGTGGTCTGAGAGTGCTAGGTTTTGATTTTTTGAATTTATTGAGACTTGCTGTATGACCTAGCATGTGGCCAATCTTAGAATATGTTCCATGTGCAGATAAGAAGAATGTATATTCTGTGGTTATTGGGTGGAGTATTCTGTAGATGTCTATTAGGTCTAATTGGTTGAGTGTCGAGTTTAAGTCCAGAATTTCTTTGTTAGTTTTCTGCCTTGATGATTTGTCTAATGCTGTCAATGGGCTGTTGAAGTCTCCCACTATTATTGTGGGGCTAAGTCTTTTCATAGGTCAAGAAGAACTTGTTTTATGAATTTGGATGCTTCAATATTGGGTGCATATGTATTTAGGATAGTTAAGTCTTACTGCATTGAACCTGTTATCATTATATAATACCCTTCTTTGTCCTTCTTGATTGTTGTTGGTTTAAATTCTGTTTTGTCTGATATAAGAATACCCAGCTTTAGGCCAGGCTCAGTGGCTCATCCCTGTAATCCCAGCACTTTGGGAGGCTGAGGTGGGTGGATCACCTGAGGTCAGGACTTCAAGACCAGCCTGGCCAACGTGGTGAAACCCCATCTCTACTAGAAATACAAAAAGTTAGCCAGGCATGGTGGTGCACTTGGGAGGCTGAGGCAGGAGAATCGCTTGAACCTGGGAAGCGGAGGTTGCAGTGAGCTGAGATCCGCCATTACACTCCAGCCTGGGCAACAGGAGTGTAAAGGCATTTAGTGTAGCACTAAATGCCATCTCAAAAAAAAAAAAAAAAAAAAAGAAAGAATACCCCAGCTAAGGTTTAATTTTTTGTGGAGATGGGGTCTCACTATTGCCTGAACTGAACTCCTGGGCTCAAGGAGTTCAGTTGGTCTTGAGCTCCTGGGCTCAAGCGATCCAACCCCCTTGACTTCCCAAAGTGTTGGGATACAGGGATGAGCTACTGTGCCTGGCTAATTTTTGTTGTTGTTGTTGTTGTTCCTCTATAGGTAAGGCTTGTTTTTCTTTTCCCTCTAGCTTCATTCAGAATTTTTTCTTTTTTTTCAAACTGCTTCTTCAGAGTCAGAATTGTTTCTTTATCTTTGATTTTTGATAGCTAGAAAATAGTATGTTTAGATGTAGGTTTTTGGGGTTTTTTGTTTGTTTGTTTGTTTTGCATTTATCCCACTTGGCGTTTTCTGAATTTCCTGGATTTGTGGTTTGGTGTTTGATATTAACTTGGGGAAATTCTTAGTCATTGATTCATATAGTTACCTGTTCCTTTCTCTCTTTCCTTTCTGGTGTTCCCTTTGTGTATGGTTGTGTTATGTCTTTTATAGTTGTTCCTTAATCCTTTCTTCTGTTTCTTTGTTTTCTTTTTTTGTCTTTGTCCTCTTTGATTTTCTCTTTTGGAGGTTTCTGTAGATACATCCTCAAGCTCAGATACTTTTTTTTTTCTCCTCAGCTGTGTCCAGTCTACTAATAAGCCTATAAAAGGCATTCATCATTTCTGTTACAGTGTTCTTGATCTTTAGTGTTTTCTTTTCGTTCTTTCTTAGGATTTTCATCTCTGCTTACATTACCCACCTCTTCTTGCATGCTGTCTACCTTATCCATTAGAGCCCTCAGCATATTAATCAGTGTTGTTTTAAATTCCTGATCTGATTGTTTCAACATCCCTGCCATGTTTGGTTCTGATATTTATTTGCTTTTTCTATTCAAATTGTGTTTTTTTTGCCTTCTAGTATTCCTTGTATATTTTTCTTGATGGCTAGACATAATGTACTGCATAAAAGCAAATGCCAAAAATAGACTGTTAGTAATGTGGTAATGGGTGGAGAGAGGGGAGGCATTCCATAGTCCTATTATTAGTTCTCAGTTTTTTAGTGTGCCTATACTTCTGGACTGTGAAGCACCTCCTAAGTGCTTCTAGTCCCCCCGCACCCCATTAGGTGAGACAGGATAGTTAGAATGGGTTGCATTTGGGTATTTCCTCTCCGCCAGATCCATTAAGCTTCAGTAAAACCCCAGGCCAGGTATGGTGCACTGCTCATGCCTGTAATCCCAGCACTTTGGGAGGCTGAGGTGGGTGGATTGCTTGAGCCCAGGAGATTGAGATCAGCCTGGGCAATGTGGTGAAATCCCACCTATACAAAACATACAAAAAATTATCTGGACATGGTGGTGTGCACCTGTAGTCCCAGCTACTCAGGAGGCTGAGAGGTGGGAAGATCACTTGAGCCCAGAAGGTCAAGGCTGCAGTGAGCTGTGATTATGCCACTGCACTCCAGCCTGGGCAACAGAGTAACACCCTGCCTGATAAAATACAAAAATTAAAATTAAAATTAAATAAAAAATAAATAAATAAAACAAACTCCAGCAGGTTAGGTGTAGTTAACTTATTTCTCCTGAGGGCAGACCTTGTTAGGAAGAACAGAATGCTGTGGCATATTTAAAAATGGTTCCTTTTCTCTTCTCCCTGCTGGAAGCATGAGGGAATTTTTCTCCTATATATACTGTAAAAAACTAGTTGAACTCCTGGAGATAAAACTCACAAAAGCATGACTTCTGTCTAATATTTCTGTAAATTTCAGGGAACATACCTATGACTAGGTACCCCTGAAGTTTTAAAGTATTGGGCTTGTTGACACCTAGCCTCCAGCAATCTGTCAGTTGCAATTCAGGTTTTTCTACTCTGGCACTGGTTCCCGTGTATGATTCTGCTCTGGTATGTCATAACTCTCTGTGTCTGCCCATCTCTCTTTCCAATTTTGGAGGCAGCAGTTTGCTCTAAGAAGAGTTGGTGATTTTTTCACTTGTTCGGCTTTGTACTTGTTGATAGAATGGCATGGCAGCTTCCATGTTCCTCACTTGTGGAACTGGAAATGAAGTCCCTTACTCTAATTTTTTATTATGAAAAATTTAAATATGTACCAAAATAGAATTATATAATGAACATTCATGTATCCAAAACTCAGCTCAGTCTTAATAAGCATCAGCATTTTGGCCAATATTGTTGCAAATATATCCTACCCCTTCAACATTTTTTCCCCACGTTTCTGGAGTACTTTAAAATAAATTATAGACGTCATATAATTTTTTGAGTATGTATCTCTGTCTAACAAATGGGGGCTCCTTTGTTTTTGTAATGAAAATATTCTTTATAGATAAATATACTTTGTTTTATAGATTTGTGTTCCTAGTTTCTAGTCAGAGAATCTGTGGAGATGGGGTAGGGGGTGTTTGGAGATGTATCAAAATTTGGCAGACATTACTTTGCCTGTGAGAGCTTAGTTGATGATTGGTGATTTTGTGAATCCATTAACTTTGGTTTTGTTGTTGTTGTTGTTGTTGTTGTTTTGGGTTTTTTTTTGAGACAAGGTCTTGCTCTGTCGCTGGACTGTGAGCTCGGCTCACTGCTGCCTCCACCTCCCAGGTTCAAGTGATCCTTGTGCCTCAGCCTCCCTAGTAGCTGGGACGACAGGCATGTGCCACCATGCCTGGCTAATTTTTGTATTTTTAGTAGAGACAGAGTTTCACCATGTTGGCCAGGCTGGTCTTGAACTCGTGATCTCAGGTGATCCACCTGCCTCAGCCTCCTAAATTACTGGGATTACAGATGTGAGCCACAGAGCCTGGCCCCATTAACTTGTACTTACTAGAGCATAGAAAGTTTTTGCCACTTATCCATTGCCAAAAAAAAAAATTGTATGAAAGTTTTTATGTAAGAACGTATTAGAAGTAGCTGTGTTAAGCATTAGGGAAATTTGAGGGATCTGTATTGTTGAAAAGTAAAATAATAGGCTGTAGAATTTCCTCAGGTGACCAGTTTTAAGAATGGATTAGAGACTCATTGGAGAGGAAACCCACGTTCTCAGTTTTTCTTTCTTTTAATGAATGGACTTTTTTTTTTTCTTTATTTTAGACAGGTTCTCATTCTGTTGCTTAGGCTGGAGTACAGTGGCACAATCATGGCTAACTGCAGTCTTGAACTCCTGGGCTCAGGCAATCCTTCTGTCTCAGCCTCTTCAGAAGCTGGGACTTCAGGTACATGCCACTATGCACAACTAATTTTTTAAAAAAATTTTTGTAGATATGGGGTTTTGCTATATTGCCCAGGCTGGTCTTGAACTCCTGGCCTCACACAATCCTCCTGCCTTGGCCTCCCAAAGTGCTGAGATTACAGGCATGAGCCACTGCACCTGGCCCTGGACTTTACTTTTTAGAACTGTTTTAGGTTTACACAAAATTGAGTAGAAAGTACAAAGTTCCTGTATACAGACTTCCCATCCAGTTTTCCCTATTATTAACATCTTGCATTCTTGTGATACAGTTGTTACAACTGATGAACCAATATTGATAGATTTTTTTTTTTTTTTGTGAGACAGAGTCTAACTCTGTTGCCCAGGCTGGAGTGCAGTGGCGTGATCTCAGCTCACTGCAACCTCTGCCTCCAAGGTTCAAGAGATTCTCCTTCCTCAGTTTCCTGAATAGCTGGGATTACAGGTGTGTGCCACCACATCCGGCTGATTTTTATAGTTTTAGTAGAGGCAGGGTTTTGCCATGTTGGCCAGGCTGGTCTTGAATGCCTGACCTCAGGTGATCCCCCGCCTCAGTCTCCCAAAGTGTTGGGATCACAGGTGTGAGCCATCACGCCTGGCATTAGATTTTTATTAACTGAAGTCCACAGTTTACATTAGGGGATTCTTTTTCTTTTTTCATAAAAAAAATTTTTTTTTAAGTAGAGACAAGGTCTCACTATGTTGAGAACTTGAACTGCTGGCCTCAAATGATCTTTTTGTTTCGGCCTCCCAAAGTGATTCTTTTCTTAATAATGTGAACACAGTGGTATTGAAAACCTAACAAAATTAACCGTTATTTTACAATACCATCTCATATCTATCCAGTATTTAATTTCTCCCATTGTCTCAAAAATATCATTTTACAGGTGGCTTTGTTCAAATTAGGATTTATATACAAGGCAGGCACATTGCATTATATTTTGTTGCCATGTCACAGTTTGTTCTCACCTACTTTTTTTTTTCCCTTGCCTTCACATTTTTTTTGTTGAAGGAATGAAGTTCTTAGTTTGATAAAATAGTCCGAAATCTGGATATGGCTGATTGCATCCTTGTGGTGTCTTTTAATGTGTTCTTCCATCCTTCATATTTCTTGTGAACTCCTAATTAGATCTAGAGGATTAATGAGATTCATGCTGTTATTATTGTTGGGAAGAATTTATCACCTACATTCATTGTTTTCATTAGGGATTGCAAAATGGTGGTTTTCCTAATTCTCTGATTCCTTCTAAATTCCTTAACTGGAATTATTCTACAAAGTAGAATGTTATTCCATCATTTGTTTCCCTTGAAATATAGTTAGTATAGGAAGGACAGGATAAAGGGATTGAGTTTTCTTCTCTTTTGTTTATCAATTTTCAGAATAATAAGTTGTGGTCTTGGCTGGGCATGGTGGCTCACGCCTGTAATCCTAGCACTTTGGGAGGCTGAGGTGGGCAGATCACAAGGTCAGGAGATCGAGACCATCCTGGCTAACACGGTGAAACCCCGTCTCTACTAATACAAAAAAATTAGCCGGGCGAGGTGGCGGGCGCCTGTAGTCCCAGCTGCTCGGGAGGCTGAGGCAGGAGAATGGCGTGAACCCGGGAGGCGGAGCCTGCGGTGAGCCGAAATCGCACCACTGCACTCCAGCCTGGGCGACAGCAAGACTCCGTCTCTAAATAAATAAATCAATATATAATAAATAAATAAATAAGTTGTGGCCTTATATGACCAGTGATTTGTTTTTCGTTTTGAGTATCATTATGAACTCATGCCTTTTTCTGTATTTTATTTCAAACCATTGAAATCATTATCCTTTTGAAGCTTAAATTTCGTATCTTTCACCAGTAGAAGCTCTTTTGCATTGGCTTCTGTGTTCTTCTTGTATAACTCCAGTATTCTTTGATGTCATCCTTGTTTTCTGGCACAGCAGAGTATTTCAGATGTTCCTTAAACTTTTTCTGTGCCATATTCAGAATCAGGAGCCTTGTTTCTCCTAGTAACTCTGTTTCCTTGTATTGGGAAACAATTGAGACCACAGTATGACCACTAGGGTACTAATTGCTATTGGGCTAACACACTTCTCTCAATAGGTTTTAATAAGGACTGTATTTTGCCTTGTTTATTATCTTGTGCACTTTTCAACTTGTGTTATGATACTTAAAAAAATAAATTTTCAGGAGGCTGAGGCAGGAGAATCACTTGAACCCGAGAGGCCTGAGGTTGCTGTGAGCCGAGATTGCGCCATTGGACTCCAGCCTGGGTAACAGAGTGAGACTCTATCTCAAAAATAAATAAAGAAATAAATTTGTATTTTCTTTTAAATTGTAGGCCTCTTAAAAAGCAGAGATTATGTATATTTAAACTTGACTTTTATATTATGCTTAGTGGCAAAATAACAGCACAAAGTATCTTTATATTCAATTATAGCATACATTTGTAAATTGATGTGGGAAGATAGGATAACATACCTATTCCATTTCTGGTTATTTACTTCATAAACTTTATTGTTGATTTTTTTTCTGAGTAAGAAAAATAAATACTGAGGTTCTGTAATAATTTGCTGAAGAGTGCTATAAATACTCGTTGACAGTTACCTTTGGATGACTAAGGCTCCGAGTCCCAAGACCGTGTCATATAGACAGTCAACTCTTTATTATAATGGAAGCCAGTCCCTTGGATCTTCCAGGAAATTTTCATTTGGTTTAAGGATTTGAGGTTTTTTTTTTTTTTCTCTTGCATATAGGTTGGTCTAATGTTTTAGGAATTCAGAATATTGTAAAATTCCTATTACAGTAAGTCCTCACTTAAGTCTCAGTAGGTTCTTGGAAACTGCAACTTTAAGCAAAACAACGTATAACAAAACCAATTGTTTTTCCTCACCAACGTTATGACAGAATGACTTTGAACTCAATAAGGTTTTTCAAGGACTGAATTACGTTACATGTTGTTTTGCTTAAAGCCCAGAACCTCTCAATGACATTAAATGAGGACTTGCTGTATTTATATTTAGTGTATCTTTTTATCAAAGGAAATCTTCTTAGGATCTTTAAAAGTTTATACATCATTTACTGGCTTCTAATTGGTATATAAATATTTACTTGAGCATAACAAAATGTTTTTCTTTTAAAAGTATTCTGTAGGCCAGGTGCAGTAACTCATGCCTCTAATCCTAGCACTTTGGGAGGCCAAGGCAGGAGGATCACTTGAGGCCCAGGAGTATGAGATCGGCCTGGGCAGCATAGCGAGAGACCCTGTCTCTACAAAAAATAAAAAAATTAGCCAGCTGTAATCATGTGCGCCGGTGGACCCAGCTACTTGAGAGGCTAAGGTAGGAGGATCACTTGAGCCCAGGAGATCAAGGCTGCAGTGAGCCATAATTATGCCACTGTGTTCCAACCTGGGTGACAGAGTGAGACCCCGTGTCTAAGTAAATAAATAAAAAAAAAATATTCTGTAGATCTGATTTCTCATTTATTTTTTATTTTTTATTTTTTTTTGAGACGGAGCCTTCAACTGTTGCCCAGGCTGGAGTGCAGTGGTGCCATCTCGGCTCCCTGCAACCTCCACCTCCCAGGTTCAAGTAATTCTTCTGCCTCAGCCTCCTGAGTAGCTGGGATTACAGGTGTGCTCGTTTATTCTTATGTGTGTTCGCTCCATAGTATGTTCAATCTGACGATGTTGGTTATATTTAAAAATCACTACTTAAGTCAGTGATGAATAGAAAGTTGTTTGGCCCTTCTTTTCCATGTTAGCTCTTTATGCTGCGAGTGATCAGCATCATCTCTTGTACTTTTTCATTTTTCAGTGTACCATCCTGAGTAGAACTGATGTTTTTCTGTTTTTTCCCTTGGATGAGAAGGTAATTAATTGAAGGATTATTTAATTATTTTAAATTTTTCTCCTTTCCATCATCTAAAGTGAGTGGAGGTCCAACTAATACCAAAAAATAACAGAATAAATGTCATTGTTTGATAATGAAACAATTTTATTCTCAGTTGAGATATTTGGGAATTAATTTGTCTTGCCTCATATAAATTCAGGAAAAACTACATTTTTCTTTATAGGTCATGAAGAGGAAATGCTTTTGCTTTGATTTTCAGGGATTTTTTTTTTTACCCTGAAATACTGGTCCTGGATTTTATTTTTGCCTTTTAGGCTACAGAGCACAAGCTGAGAGTTGGTTACTGTTACAGGAGAAGTAACTATTACTGTTACTGTTATAGGAGAGGAACTGCACCTGTTCTGCCTTCCCTGGAGACTTCCCTGAAGTCTCCAGCTACTGCTGCAAAGTATGACTGCTCCTTTTTCCCAGTCATAAGAATAGAAGAAATATGTAATTTCTGGATTAGACAACTGGTTTATCCAGTATAGAAGACTGTGAAAATTGCTCCACAGGGACCTTTTGTGGGAGGGCATAATAGTTACATACTGGGACCTGAAAGATTAGGGATACATCCTTACCCTTCATTCTATCCTTTAACCTTATGTAAACATATAATCTACTCTTTTGTTTATTTCATCCTCTGCATTTTTCTTCTCCTAAAGTAACTTTTTGCTTGTCCTTGTTGATGTTCATTGTTCCACCAAAGGGTGTATGGAGGTCTCTGAGAACTATCTGTTGAATACGTTCATTTTCACGTTTTTCTCCTTGGAAGATGTAACATTATCTGTAGGCTTGAGGATTCGTTTACTCATTACTCTGCTTTCATTTAGAAAAATGACATGTAGAGAATAGGTCTAGATTATTTTAAGGAGCAGAGGTCTATTTCCTTGAAATGGAATAGAATATGTGTGTCTTTGCCTGAAAACACACGTACATATTTATATATGCTCCATATGCACAAAGAACATTTGGAATCACATATAACTCAAGAAGCCCCTGAGGTGATTAGAATCAGAGGAGTCAGAAAAGGAGAAGATATTTTACTTTTTCCCTTTATACCCATTGTATTGTAATGTAATTAAAAGCTATTTTGTGTTGTGAACTTAATGTATACATAGTTGGTAATGGCTGGGTACAGTGGCTCACGCCTGTAATCCCAGCACTTTGGGAGGTTGAGGTGGGTGGATCACTTGAGGTCAGGAGTTCAAGACCAGTCTGGCCAACATGGTAAAACCCCGTCTCTACTAACAATACAAAAATTAGCTGGGCCCGGTGGTGCATACCTGTAGTCTAGCTACTCAGGTGGCTAAGGCAGGAGAATCACTTGAACCTGGGAGGCAGAGGTTGCAGTGAGCCGAGATCGCGTGACTGCACTCCCGCCTGGGTGACAGAGTAAGACTCCATCTAAAAAAAAAAAAAAAAGTTGGTAATATCTTATGTGTCGGGACATCTATACTACTTGTTTGAGTGCTAACGATATGGTAGAACAGTGCTACTGAATGTTAGGCTCGTTGATACTTTATCTTGTTTTAGTATCATTCATATATAACTAATATCCAGTTCGTGCATAAACCCTTCCTCCATTTCACTAATAAACATTTTTAAGAGTGTAAATGGTCACAATAAGAAACTTGAAAATCAACACAACAGAATAAAGTGAGAAGTAAGTTTCCTTTAAGCCCCTCACTTTCTTCCCCACTGTTATCTACTGTTACCGGTTTCCTGTGTATCTTCCAGAAATGTTCTATGCATATTATAATCAGCTCTATATATCTATGTATAGATATATATATACACATATATACGCACACATATAGAAAATCATATATCTAAAATAATATATAATCATCCATATGTTTATATATGTATGTATATATAAAATCCCCCTCCATTACCCACCTTCCACAACAACATATGGAATCAAACTATATATGCTGTTCTGCAACTCACTGTGTCCCTTAAATTCAGTCACTAAGATTTATTTTCTATTCACCTGAATGTTTTGCTGCAAGAGTGATCCTTCTAACATACTAAACAGTTATGTCACTCCCCAGCCTTTAGTAGAAACTATTCATAATCTTCTTTTTCTCATGTAAAGTCCACACACTGTAACATGGCATACAAAACACTGAACCGACCCCTGCCTGCTTCTTCTGCTTTTTCTGTCGAAAATGTTGGGCTTATACCCAGAGTGCTGGTCATCCTGAACTATTTTCAGTTTCTTTTCTTTCTTTTTTTTTTTTTTCTGAGACAGAGTTTTGCTCTGTCGCCGAGGCTGGAGTGCAGTGGCATGATCTCTGCTCACTGCAAGCTCCGCCTCCCGGGTTCATGCCATTCTCCTGCCTCAGCCTCCCAAGTAGCTGGGACTACAGGCGCCCACCACCACGACCGGCTAATTTTTTTATTTTTTTATTTTTTTATTTTTTTATTTTTAGTAGAGACGGGGTCTCACTGTGTTAGCCAGGATGGTCTCAATTTCCTGACCTCGTGATCCACCCTCCTCAGCCTCCCAAAGTGTTGGGATTACAGGCATGAGCCACCGCGCCTGGCCATATTTTCAGTTTCTTAAGGCTTACAGCCTCTCACCTGCAAACTGCTTCTTTTTTCTCACACTTTGGGTAATTCCTGCTTTTTTTTCTTCTTTTAAAAAATGTATAATAGTCCTAATATTTATAAAAGTCCACAGGTCATACAAGATTCAAAGACAAGAAGCAAAGTACAATTAAGAACTTCACTTTTTTTCACATAGATATAATGTCCAAAAGTGTATATGCTTTAAAAAAATTGTGATTCTACTAACTTGCTTTTTCCCTCTTCCTCAATAAGATTATTACAGGATTTATTTTTAATTTTTAATTAAGATCCAGGTTATACAAGTAGTTTAAAATAATGAGTTCTACAAAGTTTGTTAAGAAAAACAGTAGTCCAGGTTCTGGTTCCAGATAAGATGGAGTAAGCGCACTTCACTCTGTCTCTCCCACTGAATGCAGCTAAAAACCTGGGCAAAATTCTTGGAGTGGCTATTTGAGGACTCTGAAAAGTAAATTGTAGGAGACAGACTGGGGAAGAAGACCAAAATTCAAAGTACCATTGAACCAGCAGTGGGTTTACCATTTTTTTCTTCCAGTATACCCCAGCCTGAACTTAATGTATCCTGCAACTTGGAAGTGAGCATTGACATGGACAGAAAATGCGTCGAGAGAAGTCTTCTAGTTCTGACTCAAGGAGGAGGAAAGGGGTCTCCTAATGCCCAGAGAAAGCATGGAAATCCTACATCTTTCTCTCTTTTTTTCTTTTCTTTATTCTCTTATACCCGGGCCTCAAACAGTCCTTGACAGTGGCTGCAGTGGCCTCAATGGGGGCAGGCAAGAGCCTAAAATAGAGGGAGAGGATCCTTCTTCTCAGATGGGAGGAACTGTGGTCTGAAGAGAGTTGGGAAAATCCCCACTGCTTTTTTTCTCCCTCTGCCGTTCTGTTGCTTGGCCCTGCCTGATGTGGGCACAGTCATGGGAAGTACTCTGCAGAGTGGTGTTAGTAAAGCCCCAGAGTTCTGCTGGAAGACTGGAAAAGGGGAGCCCCAGTGAAATGAAAGATTGTAGAAGAGGGAAGAACTTGGAACACTGACCACCTAAAGTTGCTTTTGGACTCCTGAGCTGACCTCCAATCTGTGCATGCATGGGTCCAATCCTAAACAGCATATATGGACTTTGAGAATTGAATTATGGGATAGACCACTGCCCACATCCCAAATGGGAAACCACGTGGGGTACTTATGGAACACATTAAATATAACTGCAAAGGCTTTGAAAACTGAATTGACATTAGAAATACAACCTACAGAAGGCCAGTCAGAACTTGAAGCATGAACTCAACTTGGTCAATTACTGGCTAAAGCAAAAATACCAACATTCTTGGTGGAACTTGAATAAGACCTAGAGTCTCATAACATAATATTCAAAATGTCCAGAATACAACCTAGAATCACTCAGCTTAGAAAGAATCAGACAAATCTGAATTCATATAGAAAAAGATAGAACATAGATGCCAATGCTAGGATCATACAGATGTTAAAATTATATTAAAAAGACTTTAAATCAGCCATTATGACTTTGCTACAAGAATGAGCAGGAAGATAGACAATCTTAGCAAGGGAATAGAAGATATAAAGAACAACTAAATGGAACATTTAGACCCAAGATGTACAATTACAGACATAAAAAACTCACTGAATGGGCTCAATAGCAGAATGGACATGATAGATGAAAGATTCAGTGAACTTGAAAACAGATCAGTAGAAATGATCTAATCTGAACAACAAAGAAAAAACATGTAAAAAAAAAAACAGAGCCTCAGTGACCTATGAGATAATATCAAAACATCTTACATTTGTGTCATCAGCAATCCAGAATGAGACTGAGTTTGGTGCAGCAAAGATATATAAAGAAATAATGACATACAGGCTGAAAAGGAGGAAATAAAACTGTTCCTGTTTGTGGATGACATGATTGTCTATATAGAAAATCCCAAGAATCATAAAAACTTCCTAGAATAAGTGAGTTTAGCAAGTGATACAAGATCAGGCCACAAAAAGCAACCATATTTCTGTGTACTAGCAATGAACAATTGAGAACTGAATTTTAAAAAGTTCAGTAACTCCAAAAGAAGTACATAGTGTATAAATGTAACAAAATATATGCCAGATCTGGGCTGGGCACAGTGGCTCACGCCTGTGATCCCAGCACTTTGGGAGGCTTAGGTGGGCGGATCACCTGAGGTCAGGAGTTCGAGACCAGCCTGACCAACATGGAGAAACCCCGTCTCTACTAAAAATACAAAATTAGCCGAGCATGGTGGTGCATTCCTGTAATCCCAGCTACCTGGGAGGCTGAGGCAGGATAATCGCTTTAACCCGGGAGGTGGAGGTTGCAGTGAGCTGAGATCGCACCATTGTACTCCAGCCTGGGCAACAAGAGTGAAACTCTGTCTCAAAAAAAAAAAAAAGTATATGTATATATTCTGTATGCTGAAAACTATAAAACCCTGATTAAAGAAATAAAAGAAGATTTAAATAAATGGAGAGGCATACCATATTCATTAATTGGAAGGTTCACTATAGTAAAGATGTTGATTCTCCCCAATTGATCTATAGATTTAATGAAATAATAATAAAAATCCCAGCAGTACTTTTTGTAGTTATAGAGAAGCTGATTCTAAAGTTAATATAGAAGGGCAAAGGACCTAGAGTAGCCAAAACAATGTTGAAAAAGAAGAAGAATGTTGGAAAAAAAATCAAATCACATAGAGAATAGATTTTAAGTATTCTTATTAAAAATGTCTTTGTGAGGCATGTTATTAGTTTGAGCCATTCCATCATGTATACATGTCTTCAAAACATCATGTTTATACAATAAAAATGTATAATTTCTGTCAATTAAAAAACACCTAGTGAGACCCGCATCTCTATAAACTAAGAAAAAAAAATAAACTCAACATGGTTGTACATGTCTGTAGTCCCCCGCTGCTCGGGAGGCTGAAATGGGAGGATTGCCAGAGCCCAGGAGTTTGAGTGCACTATGATTGTGCCACCATACTCCAACCTAGGTGACAAAGTGAGATCCTGTCTAAAAATATAAAATATAAGCAAAGAAACTATATGATTTTAAAACGTAGTACAGAACTAGGATAATCAAGACTGTGGTATTGGCAAAGGGATAGACATATAGATCAAGTGGAATAAAATAGAGATTTTGGACATAGGCTGACCCACACAAAGAAGGCCAATAATAATCTACAAAGTTGCAAAGGCAATTTGGTGGAAAACGAACAGTCTTGGTGTTGGAACTATCAGGCATCCTTTTACAAAAGTAATGAACCTCCGCCTAAACTACACACATTATGCAAAAATTTACTTAAGATGTGCCACACATCTAAATGTGAGATATAAAGCTGTGTAACTTTTAGAAGAAAACATGGAGAAGATCTTTGTAACTTGAGTTTAGGCAAGAAGCTTGTCAAATGACAACAAAAGCATGATTCATAAAATTAAAAAATTGATAATTTGGATTTCATTAAATTAAAAACTTTGCTTCCAAAAGACATTATGAAGAGAATGAAAAGACAAGTTACAGAGTGGAAGAAAAATATTTGCAAATCACCTGCAAAGGACTTATTTTCAGAATATATAAAGCACTCTGAAAACTCAACAATAAGAAAACAAACAATTAAAAATATTTAATAAGCTTTTACAGGTACTTCAAAGAAGATATAGAGTGTTAAATCAGTTCATGAAAAGATGTTTAACATGACTAAACATTAGGAGAATGCACAGTGAGATACCACTGCACACCATTAGAATGGCTTAAACTGTACTTCTGACTGGCTGCAACCTGGGGCTCCCTTGATTCCCCCCTCCTTGGGTTTGATTAACGTGCTAGGATGGCTCACAGAACTCAGGGAAACATGTTTACCAGTTTATTAAAAAGGATATTGCAAAAGATACAGATGAACAGCTGGATGAAGAGATGGATAAGTGTGAGGTATGGGGGAGTGGGGAGCTTCTGTGCCCTCTCTGGGTAGGCCACCCCCCCAGCACTTCCACTTATTCAGCAAACCAGAAGCTCACACATCTCATTGTTCAAGAGTCTTTATAGAGCTTAATCTCTAGCCCCTCCCACTCACCTTTCCTGGAGGTTGGTGGGTGAGGCTGAAAGTTCCAATCCTCTCCTCTAAGCACTTTGTCTTTCTGGTGACTGCCCCTGTCCTGATTATATAGGGGCTTCGTCCAAGTTACCTGATTAACATAAACTCAGGTGTTATCAAAAGAGTAATAAATAACAAAGACATTTCTATCACTCAGAAAATTCCACAAGTTTTAGAAACCAGGTGACAAGTACCAGGGACAGAGACTAAATATATTTCATATTATAGTTGGTTGTTCCTGTCAGTGGGTTCCACATCCATGCATTCCACATCTGTGGATGCAACCAACCACAGATTGAAACTATTAGGAAAAAGGCTGGGCATGGTGGCTCACATCTGTAATCTCAGCACTTTGGGAGGCCTAGGTGGGGGTATTATTTGAGATCAGGAGTTTGAGACCAGCCTGGCCATCAGCCTGTCTCTACTAAAAATACAAAAATTAGCCGGGCATGGTGGTGCACGCCTGTAATCCCAGCTTCTTGGGAGGCTGAGGCACGAGAATTGCTTGAACCTGGGAGGCAGAGGTTACAGTGAGATGAGATCAGTCCACTGCACTCCAGCCTGGGTGACAGAGCAGACTGTCTCAAAAAAAAAAAGAAAGAAAAAAGAAAAAAAATTAGGAAAAAAATATTGCGTCTGTACTAAATATGTATAGACTTTTTTTTTTTCCTGTAATTATTTCCTAAACAATCAGTATGGCAACTATTTGCATAGCATTTACATTGTATTAGGTATCATAAGTAATCTAGAGATTATATATAGTCATGCATCACACAACAGCATTTTGTTCAGTGACAGACGGTGGTCCTATAAGATTATAATACTATGTTTTTAGTGTACCTTTTGCACGTTTAGGTACATAAATACTTAACCGTTGTGGTATAACTGTCTATAGTATGCAATACAGTAACATGCCATACAGGTTTCTAGCCTAGGAGCAATAGGCTGTACCATATAGGCCTAGGCATGTAGTAGGCTAGACCATCTAGGTTTTTGTAAGCACACCCTATGATGTTTGCACAGTGACTAAATCACCCAAGGATGCATTTCTCAGCACATATCCCTGTTGTTTTGCAAAGCCTGACTGTATATGGGAGGATGTGCCTAGCTTACATGGAAAATAGTACCCCATCTTTTTTTTTTTTTTTTTTTTTTTTTTTTTGAGATGCAGCCTTGCTCTGTCGCCCAGGCTGGAGTGCAATTGTGCGATCTCGGCCCACTGCAACCCCCGCCTCCCAGGTTCAAGTGATTCTCCTGCCTTAGCCTCCTGAGTAGCTGGGATTATAGGTGCCTACTGCGATGGGGTTTCACCAGGTTGGCCAGGCTGGTCTTGAACTCCTGACCTCAGGTGATCCACCCACCTCGGCCTCCCAAAGTGCAGGGATTACAGGCGTGAGCTACTGTGCCTGGCAGGTACCCCATTTTTTATCAGAGACTTGAGCATTGGTGGATTTTGGTATCCAAGGAAGGTCTTGGAACCAGTCCTCCATGGATACCAAGGGACAACTGTATACCACAGTGGCATATAAGGTTTTAGCTTACTTTTCTTGTCTGATCCTACTTCCCACCTCAGCCCACCTTAACTCGTATCAAGTCCTCTAGCCTGTCAGCTCTATTAATTATTTATCACATGTACTTAGATCCTTTATGACTTTGTGGGTGACCTTTTAGAATACTCTTCTCAAAAACTTGTAAAATCTAGTGATTTAATGCTTATGTGAAGCCTCATAAGCCAAATTTTTGAATCTTCTTTATATCCATAGCAGTTTATGTATAATATTATAGAACTCATACTGTATTACTTTTTTTGTTTACGTATCTTGGCTGTGAACTCTTTGAGGGCATGGATCTTACTTAATTTATCTTGTATTTCTAGTGCCTAGTTTAGTGCTTGGCATATAGTAGGTCGTCCTGTTTCTGTTCTGTCACAGTCTTTCTTTCCCTTTTAGTTTTAATACTTATAGACAAGGTGTTACATGATTTTAAAATCTGTTTCTGTCATTTCTGGGCATAATGGTTAAGAGCAAAGGCTCTGGAATTAAACTGCTTCATGTTCTGGTTGTAATTTTGGACAAAGTAACCTCCCTAGGCCTCTATTTCTGTATTTGAAAAATGGAGAATATAATAATACTTACATTATTGGCAGGATTAAATGCATGTAACATGCTTGATATAGAGACTGGCATAAAATGCTTGCATATTATGTGTGCATATCATGCTTATTTATTTATGTATTTAGAGACAGGGTCTCACTCTGTCACCCAGGCTGGAGTCAGTGGCATGATCACAGCTCACTGCAGCCTTGACCTCCCAGACTCAACTGAGCCTTCCACTGCAGCTTCCTGAGTAGCTGGGACTACAGGCATGTGCCCCCACACCTGGCTAATTTTTGTATTTTTTGTAGAGTTGGGGCCTTGCCATGTTGTCCAGGCTGGTAACTCCTGGACTGAAATAATCCTCCCACCTCAGCCTTCCAAAGTGTTGGGATTACAGGCATGAGCCACTACTCCTGGCCCATATTATGCATGTTTTATTAGCCATTATTCTATTCATTTATTTACACATATTCATTGAGCATTTAAATCACTCTTTACTGTGCCAGGTATTGTGGGTATTGTGCCAGGTACTGTTACAGCCTAGCAGGTTCTTCTTGCCTGCTGCACAGAAAAAGCCAATACACTGAGACTGGTGTTGCAGCAGAGAGTTTAATAATTGCAGTGTGGCTCATTGAGGATGATGTGTGATATTTCTCAAATCTGCCTCCCTGAGAATTTGACAACTGGGTTTTTAAGGATAGTTTGGTGGGCAGGGGGCTAGGGAATGGGCACTGCTGATTGGTTGAGTTGGGGATGAAATCACAGGGGTATTGAAACTATCTTCATGTGCTGAGTCATTCCCTGGGTGGGGGACGCCTGGGTGGTGTCAGTTGGTCCACTAAAAAATATCTCAAACACCAGTCTTAGGTTTCACAATAGCAATGTTATCAGTAGGGGCAATTGAGAAGTTACAAATCTTTTTTTTTTTTTTTTTTTTTTTTGAGACCAAGTCTCTCTCTGTCGCCCAGGCTGGAGTGCAGCGGCGCAATCTTGGCTCACTGCAGCCTCCTCCTCCCGGGTTCAAGCGATTCTTCTGCCTCGGCCTCTTGAGTAGCTGGGACTACAGGCATGCGCTACCATGCCCGGCTGATTTTTGTATCTTTAGTAGAGATGGGGTTTCACCATATTGGCCAGCCTGGTCTCAAACTCCTGAACTCATGATCTGCCCGCCTCAGCCTCCCAAAGTGCTGGGATTACAGGCGTGAGCCACTGCGCCCAGCCAGAAGTTACAAATCTTATCACCACCAGCTAGTGACTCCTGAGTAGTAGGCAATTACAAAAAGGCAAGTTAGGAAACAATGACTAGTTATTATTTATACCTAAACCTTAACAGAATTCAGGCCCCTACCGTAATCCCGTTTTTGGCCTTTCATTAGTTTTATAAAAGCAGTTTCTGTCGCCAGAGAGTGGGTTTGTTTTGAGAAGGGGCCATTGTCATCCTTGCTTTAAAGTTAAACTGTAAACTAAATTCCTCCCATAGCCAGCTTGGCCTGTGTGTAGGGATGAGCAAAGGCAGTTAGCTTGTGATGTTAGAAGCAAGATAGAGTCAGCTATGTTGGATGTCTCTCACTGTTACAGTTTTTGCAAAAGTGTTTTTAGTACCAGAACAAGATAGATACGGTCCCTGTACATGACAGAAAAGTAGTCTTAAGGGATGGATAATACAAGGAAAACACTATTTAACTTATTTTTTATTGTTTCTTTGAAGCTGGAGGACAAGAGTAAGTTGCTAATGACCATCATTTTATCCTTTCATTCTTACTACAATGTAATAGATAACACTATTTTGCAAATATATGTAAAATACATGTTAAGTGATCAACATGTACTGTGTACATTGTGAATTATTGTGTTCTCCATTGCACCCATTCTTGCTAGCTTATACCCCCTTTATAAACAAAAACATAGAGAATGAGAGAACAGTCTTGTAACTGGTTGATAACACAGGTGCAAAAAAATGAGTCTTTTTTTTTTTTTTAGGGGAAGGGGTCTTGCTATGTTGCCCAGGCTGGTCTCAAACTCCTGGCCTCACGCAATCCTCCCACCTTAGCTTCCCAAGTAGCTGGGATTATAGGCAAAGCCACTGCACCTGGCTTTGCTGAGTCTTAATTGTATTTATGTTTTAAGTCAGTTAGGAGGCAAATTTTTTTTAGTGTTTCATCAGTCCACCAAATCTTCATCTTCAAGCTTTGGCCTGTTACTCTTCCTTACTTTCAAGCAAGCTCCTTCAAAGGCTGTCTGCCCTCATATTTCATATTCTCTTTACTCTTTAACCCATTATAAACTGGCTTCTGCCCCTTGACTCACTAATGACTTCCGGTTTATGTTAGTATTTCTCAGCCTTTCTATGTACTTGTCAATGTCCACTTCTGCCCTCATAAAGTGTTCTTCTCCCTTGGTTTCTGTGATACGGCTCTCTCAGTTTCCTCCTATCTTTCAGGCTATTCCTCTATTTCCTTGAGGGACTCTTATTTTTGCTCATGCTTTGAATGTTGCATTTTCTAGGGCAGGCATTGTGGCTCATGCCTGTAATCCCAGCACTTTGGGAGGCTGAGGTGGGAGGATTGCTTAAGCCCAGAGTTTGAGACCAGCCTGGGCAAGATATTGAGACCCTGTCTTTAAAATAATAATAATAATTAATGTTTCATTTTCCAAATTATGTGCTTAAGTTTCTTTTCCTCTTATATTACATTCTTTTACTTGTCAACCTTCCACGTATTGTCCATGAACTAATGGTTCCTCAGTGTACATCTGGAGCTCTGCCTTTTGGTCTTAGCACCAGGCCTGAACTTACAATGTCTACTGAATTCACTTGATTGTCCTAAAATTCAACATTTTAGTATCCCTTAAAATCTATACAGCCTACTATATTCTCATATTTTGATACAACTTTTCATTTAATTTTGCCAATTCTAGTAAAAAACTACATCTTTAATATTGGTCAGATTTATCTTATTTTATCTATCTCTAATCCCCTTATTCTTTCTCGTGGATATTGTAACTATCCCCCAGAGTGACCTTCTCCGCTAGAATTGACACCCTTGTGGTCTACCCGCCTCATTGCCGCCACAGTGTTTTAGTAGTTATTCTTTATCTTAAAATCTTTTCGATACTTCTCATTACCCTGCAGTAGTTTTCAAATCTCTATCCATGCCCTACCTGCTTTAGGATCATTTAAAGAACTTTTGAGGCCCGGTGCAGTGGCTTATGCCTGTAATCTCAGCACTTTGGGAGGCTGAGGCGGGCAGATCGCTTGAGCCCCGGAGTTTGAGACCAGCCTGGGCAATATGGTAAAACCCCATCTCTACAAAAAAATACAAAAATCAGCCAGGTGTGGTGGCACACACCTCTAGTCCCAGCTACTCGGGAGGCTGAGGTGGGAGGATCAGTTGAGCCCTCCAGGAGGCAGAGGTTGCAGTGAGCCAAGATCTTGCCACTGCACTTCAGCCTGGGCAGCAAAGTGAGACCCTGTCTCAAAAAAATAAAAAATAACAACGAACTTTTGAAAAGCTCATATTCTTTATCTTTCTCCACAGATTCTGAATCAATATAGAACTGAGGAATCTTTAAAAAGTTTTCCACTGCCTTCGGGTCAGTGGTGTCAAAAAACAAAAATAAAGTTTTCCGGCTGGTTTTCATAAGTAGCCAGGGTTGAAAAACACTAACCAATATATGTGGCTCAATTCTTTTGGGGGGTCTTTGCATGCTTTTCTTTAATGAGATTTCTGCTGTACCCCTGCTCCCCTCTATGCCCCAGCCAGCACATTTTTGGGTTTCTCAGATGGAACTCAGGTTGAAAATCACTGGGCTAATCCACATCAGTGAGGCCCAGAAAGATTGTTTGTCTTGCTGAAGTCATAACAATGAGTACCATAACATATCTGAAATTCAGGGTTTATATTCCTAACATAGTTCTTTTTTATTGCTCTTCTGTGGCTTCATATGTATTGTATCTGGGCAGGTTGATCTGAATTGACCACTTAATCTTTTCCTCCCTAAATAAGTTACCATACATTTGTTTCCTCATTCATATATTGTTTATTTATTCATTCAAATAGTCATTTATTTGACCACACAAAGGAATAGTACAGTGCCTGGGAGGAGAAGAGGTAGGTAGAAAATTTGAATAATATAAGTTTTCTATCCTTAAGGTTCTCAAGATGTATTTTATATTCAATCATAAAACACTATACAGAAAAGCAAATTATTAATTTTTTAAGAGAAACCATAGTATATTCTTTTCCACTGTTTTCTTTTTTTATCCAGGGAAAGACCATGTTTGTAGATTTATTGGCTGTGGGAGGAATGATCGATTCAACTATGTGGTCATGCAGTTGCAGGTAGGTTACCTTGAAAACGTATCTTTAAATTCTTCAGTTTTGATCAAAGTATACAATTACAGTGAATATGAATAAAAAGTAACAACAATCTTAGTACCATGTGAGAATGTTTTATACTATGCAGATGGAACTGTATTTAAACAGACTTGATACAGATTTTCCAAAAATGAAATAATTGTCTTTGTCCGCTATTTGAGTTGACCTGTATCTTTACTGATTGTCATCTTTGCAGTTTTCGATCCCTGCATGGATGAGGGGATATAATGTGAATCTTGCCCCTTCCACCCTTCATTACCTTAGGGGTTCCAGTTTTCCATTTGTATTCTAAAGTATTGTCTTAGTCTGTTTTGTGCTGCTGCAGAATACCCAAGACTGAGTAATGCATAAAGAACAGAGATTTATTTCTTACCATTCTGGAGGTTGGAAAATCCAAGATCTAGGGACCCATATCTTGCAAGGGACTTCTTGCTGCATCATTCCATAGTAGAAGTTGGAAGTGCAAGTAAGTATGCACATTAGCAAGGAAGGTGAAGAAGGGGTCCCAGCTCATCCTTTTTATCAGGAACCTACTTCCAAGATTACCCCACTTCCACACCAAAATATGTCTCAAAATAAGACATATATATGGCCAAAAAGCATATGAAAGAATGTTCAACATCACTAATCTTTAGAGAAATGCAAATCAAAACCACAGTAAGACACCAGCTCACACCAGTCAGAATGACTATTATTAAAAAGTCAGAAAATAACAGATGCTGGTGAGATGGTGGTGAAAAGGAAACACTTATACACTGCTGGTGGGAATATAAATTAGTTCAGCTACTGTGGAAAGCAGTCTAGAGATTTCTCAGAGGACTTAAAACAGAACTACCATTCAACCTAGCAATCCCATTACAGGGTATATACCCAAAGGAATAAAATCATTCTACCAGAAAGACACATGCACTTATGTGTTCATTGCAGCACTATTCACAATAGCAAACAAGTGGAATTAACCTTACATGCCCATCAATGGTGAACTGGATAAAGAAAATGTGGTACGTGTATACCATGAAATACTACACAGCTATAAAAATGAATGAAATCATGTTCTTTGCAGCAACATGGATGCAGCTGGAGGCCATTATCCTAAGCAAATTAATGCAGGAATAGAAAACCAAATACTGCATGTTCTTACTGATAAGTGGGAGCTAAACATTGAGTACACATGGATACAAAGAGGGGGACAATAGACACCAGGGCCTACTTTGAGGGTGGAGCAAAGAAGGAGGATGAGGGTCGAAAAACTACCTGTTGGATACTGTGCTCACTACCTGTGTGACAAAATCGTTTCCACACCAAACCCCAGCAACACACAATTTGCCCATGTGTCAAACCTGCACATATACCCCCGAACCTAAAATAAATATTGAAAAAGAAAAAAACCATAGCAAGTCTTGTCTACTTGAAACTTAAGCAGTAGTTGAGATAGAGGAGAAATGCCATTCCTTTTTCTTTTTCTTTTCATCAGTAACATAACTCTGTTCCCTGTATATTTTTTTTTTGAGATGGAGTCTTGGTCTGTCACCCAGGCTGGAGTGTAGTAGTGCAGTCTTGGCTCACTGAAACCTCCGTCTCCCAGGTTCAAGCGATTCTTCTGCCTCAGCCTCCCAAGTAGCTGGGAGTACAGCTGTGCTCCACCATGCCCGGCTAATTTCTGTATTTTTAGTAGAGATGGGATTTCATCATGTTGGCCAGGCTGGCGTTGAACTCCTGACCTCAGGTGGTCTGCCTGCCTTGGCTTCCCAAAGCGTTAGGATTACAGGTGTGAGCCACTGCCCCCAGCCTGTTCCCTGTTCTTTAGATGGTAGTGGAGTTAGGTCGAGGGAGCAGAGGAAAGAAATTCAGAAAAGGAATATTGGAATAATGGCTATAGTGGGGAGAAGAGGGAAACCTTTCTATTTTTTCTGACACTACCTCTGACCCTGAAAACACACACATACACACACACACACACACACACACACCCTGAATTATAGTCACCCTCAAAGTTTAAAAACCATGGTTCATCTTGATCTTGCTGCCTAGATCTAGAATTCTCAGTATTTCTTTTCATCTTAAGCAAACGTTGTTTTGGGCATTTGGTTTCTTTATTTTATTTTATTTTATTTTTTGAGACAGAGTCTCGCTCTATCACCCAGGCTGAGTGCAATGGCGCGATCTCGGCTCACTGCAACCTCCGCCTCCCGGGTTCAAGCGATTCTCCTGCCTCAGCTTCTGGAATAGCTGGGATTACAGGTAGTCGCCACCACGCCTCGCTACTTTTTGTATTTTTAGTAGAGACAGGGTTTCACCATGCTGGCCAGGCTGGCATTAAACTCCTAACCTCAGGCGATCCGCCTGCCTCAGCCTCCCAAAGTGCTGGGATTACAGGTGTGAGCCACCGCGCCCAGCAGGTTTCTTTATTTTCTTTCAAGTTATCTAAATAACAGTGATTCTAGAGACATAGATCCTGGCCTAAATGCTTCCTTTTCTCATCAGGAGGCTTTTCTTGTTTCCCTCAGCCATCCTTCAGATTTCATTTAGATTTAAAGATACTAACGTCTGTAGACTATAATCTTAAGGTCTTTCTGAGTCATGTGATTCACTAACTCTTGAGCCAGCCTAGTTTTATTTCCTTAAGCAGCTATCCCTGAACCTTTTTTTTTTTTTTTTTTTTTTTTGAGACAGAGTCTCACTCTGTCACCGGGCAGGAGTGCAGTGGCACAATCTCGGCTCACTGCAACTTCCACCTCCTGGGTTCAAGTGATTATTGTGCCTCAGTCTCTCAAGTAGTTGGGATTACAGGCACACGCCACCACACTTGGCTAATTTTTATGTTTTTAATTAGAGACTGGGTTTCACCATTTTGCCCAGGCTGGTCTCGAACTCCTGACCTCAAGTGATCCACCTACCTCGGCCTCCCAAAGTGCTGGGATTACAGGCGTAAGCCACCATGCCTGGCCTTTTTTTTTTTTTTTTTTGAGATGGAGTCTCGCTTTGTCACCCAGGCTGGAGTGCAGTGGCGTGATCTCAGCTCACTGCAACCTTCGCCTCCCAGGTTCAAGTGATTCTCCTGCCTCAGCCTCCGGTGTAGCTGGGACTGCAGGTGCGCGCCGCCACACCTGTCTAATTTTTGTATTTTTAGTAGGGACGGTTTCACCATGTTGGCCAGGCTGGTCTTGAACCCCTGACCTAAGGTGATCTGCCCACCTCGGTCTCCCAAAGCCCTGGGATTCTAGACGTAAGCCACCGCGCCCAGCCTCTGAACCTTTTTAGATCATTAATTTGGATCCTGCTTTCTCTCATTTTGGCTAGTAATAATATAACTTTTTGTGTGACATTTTATAGTTTTCATCTGGATTTATCATCTTATTTGATCCTCATTATACCCCCATGGGGAGGAGAGAACAAGTTTTATCCCTCTTTTGTACATGGAGAAGCTGAGTCTCAAGGAGGTTTGTGATTTGTCTGGTACTAGCCTACTTGATGGGTATTAAAGCTTGGTGGAAGCCTGAACCCAGTATTCTTTAGGCAGTAATAAGAGAAAACTGTTTTGTCTCAGGTTACTATTGACTGGAGAATTATATAAAGCAGCTTTTTTTCTTTAGTCTGCAGAGTCTTTCTGAGTCTTAGCATATATTCATTTTCATTCTTGTACTTACCTAAATCTGACTTTCTGTAAATGGGAAGGCTCCTGGTACTGGGAAACCTAAGAGACTGGTGTATATTAGGCAATGATGACCTTTGTGGCCTTTGGCAAGTTCCTATGGATTTGTCTAAGAACTTTTCCATTTGAATTGCATGCTATATTTTTTTCCTGTCACAAGAAAGTTAACCCATTTAAACTCCCATCTGTACAGTTTGTGGCTGACTTGATTTGGGATTAGGCTAAAGCTGGTATAACCGCTAGAGCATATTTTCTCTTATTTGACATATGGAAGATAACTACTGGGTCTCCTCCATGTATTCAGCTTCCCACAGAGAGTCCTAATTTATTCTAAAAACCATAAATTCATTATTCTTAAGATAAACTTGTTCTTTTCCTCCTGCTGATTCAATTACATAATATCTGCCTTAAAAATTTTTAAGGAACAACCTTATCTCTGTTGTAGAAATTCTATTTGCCATTAAAATGTTTTTTAAAATCTTACAGAGCTCAAGCAGTTGTACACATTTTTTTTTTCTGAATTCCCCTTACAAGACCTTAGCCAGGTCTCACCTAGTATTTTGTCACCACTGAAGCTTTATATGAGCATCTTTAGTATAACCAAAGTGTGATATATTGTGATAAGTACATCAACTACAGAGGTGCAAAACATTTTTTCAAGTGCTGTAACCAGTACAACTGTAGGTCTAGATTGCCTAACACCTACTACCTTTTAAAAGCTTTTTATTATGGGAAAAATTAAACATACACAAAGTAGAGAGAATAGTATAATTTACACCCATCTACTCATTACCCAACTTCAACAACTATCAGTATATGGCTAATCTTGTTTCAAGTATTTTCTCTTTCTCCTGTCCCTCCCGAAATTAATAGCTAATCCAAGGCATATTTTATCTATATATACATTTCTAGAAGACAAGAACTCTTTTTTTTCTTAAAGTAACCACAATACCTAATAATAATTCCTTAATAATAACACAAATATCAAACCAATCTTCAGTTTCAATGATCGTCCATCTCTTTAATAAATATTTTTTTTTTTACATTTGGTTTATTTGAATTGAGTTCCAAATAGGGTTCACACATTGCTTATCTCTTAAGCCTCTTTTAATCAATTGGTTCACCCTCTGTCTTTTATTTTCTTGCAATTTTCTTTTCATTGTGTTTATTGTTGTTGATAAAAATGGAGGAATTTGACATGCACACATTACCATATTCTGGATTTTGCTGGTTGTTTCCCTGTGGTTGTCTTTAATATGTATTTCTGTCCCCTGTATTTTCTATAAATTGATGATTATATAAGATTCCAGTTTTACTTTGCAAGGATACTTCAGAGGTGGGTTGTATGCTTCCTCTTGAATCACATCAGGAGGCAGTATCTGGTTGTCTGTCTTTCAGTGAGGTTAAGATTGGTCAGTGAGTTCAGCATTGTCAGTCTGATCCATCCATTTTAAAGTTACCAGTGGTTTTTCTCCTAATGGTTTTATCAACCCATTTGTAATCATCATCCATTATTTTAATGGGGGTTGCAAATACAGTGTTCTATCATTTTATTCTTCTTTTGTTTACTAGAATTCTTCTTCAAAACCACTACATTCACTATTAGGTTATCCTCAAGTATATTTTATATAGGAAAGGCAGGACTACTACTTGATTATTTTATTTATCAGTTTTTAGAATAATGAATTGGTTCCCTAATATAAACACATAATAAATATATAACTATATAATAAATCCATAAATTCATGGATTTAACATGTTTGATGTCTTTCAATTATTGCAGTTTTATTTTTTTGAGACGGAATCTCACTCTGTTGCCCAGTCTGGAGTGCAGTGGCACGATCTTGGCTCCCTGCAACCTCTACCTCCTGGGTTCTAGCGATTCTCCTGCCTCAACCTCCCAAGTAGCTAGGATTACAGGCTCATGCCACCATACCCAGCGAATTTTTTTATTTTTAGTAGAGATGGGGTTTCCCCATGTTGGCCAGGCTAATCTCAAACCCCCAAAGTGCTAGGATTACAGGTACCTGGCCTACGGTTTTTTTAATATTCAAATTGTCTCATCTTTTGCTACAGGGGCTTCTTTCATGTTGGATCTGGATTCATTTTGTTAGGACTAGGCTGCAGCAGTCTTTGATAGCATCCTTATTTTTTGGTGCCACACTGAGTACCAGACTCATTCTGTATATTTCATACTCCAGATCTGGAATCAGCCATTTCTCCGTTAAGCCTTGGCTCCTTTTAATGGGAAATGATGTTTAGAGACCAAATTCTAGATGATGTGGGTGTCTGTTGAAAGTGAGTTGGTCATTATTTTTAATTCTTTTCAAGTGGATGGATTTAAGAAATACATTTTAAAAAATGAGAAATTATGCCATGGTTCATATCGATGTTTCTAATTCAAATTTACAATGATATAATTGCTAATAACTTCTACTTACATTTTTATCTCTTTCCTTTTATACACCCCCCCCCTTTTTTTTTTTTTGAGATGGGGTCTTGCTCTGGTTGGAGCACAGTGGAGTGATCACAGCTCGCTTCCGCCTCTACCTCCTGGGGTCAAGTGATCCTCTTACCACACCTTCCTGAGTAGCTGGGACTACAAGTGTCTGCTACCATGCCCAGCTAATTTTGTTTTGTTTTGTTTTGTTTTGTTTTTTTGAGACAGAGTCTCTCTCTGTCGCCCAGGCTGCAGTGCAATGGCGTGATCTCGGCTCACTGCAACCTCCACCTCCCGGGTTTAAGTGATTCTCCTGCCTCAGCCTCCCGAGTAGCCTGGACTACAGGCACGCGCTGCCAACACGCCCAGCTAATTTTTGTATTTTTAGTAGAGACGGGGTTTTACCATGTTGGCCAGGATGGTCTCGATATCTTGATCTCGTGATCCGCCTGCCTTGGCCTCTTAAAGTGCTGGGATTGCAGATGTGAGCCACCATGCCTGGCCCTAACTTTTTAATATTTTGTAGTGATGAGGTCTCAGTATGTTGCCCAGGCTGGTCTTGAACTCCTGGGCTCAAGTGATCCTCCTGCCTTGGCTTCCCAAAGTGTTGGGATTATAGATGTGAGCCACCACACCTGGCCGACAATTTTTAATGTATATAGATGAAATTATATGGTTAGAATTTACATGAAAATAATTCAGTACATGTGGGTGGGAGGGGAGAGGATATGGATGGGGAGGTGAATAATAATGAAACAAGACTGGCCATGAATTGATAATTATTAATTCTGGGTGACCAGTAGATACATGAAGGTTCATTATATTATTTTTTCTCCTTTTGGGTATGTTTCATGTCTTCAATTTAGCAATTCACTTGCATTTTTATTGAGATCTTGTAAATTTATAGAGAAATGAACTTGCTTCTTTTATTCATTCCACATTACTATATATAGTCCTCTTCCTTTTTTTTTTTTTTTTTTTTTTACAAAATTTGGTGGCTTGTGACATTTTATTTTATTTAAAAGATTTTTATTTTAGGTTTGGGGGTACATGTGAAGGTTTGTTACATAGATAAACATGTGTCATGGGTTTTTTTTTGTATGTAATATTACATCACCCAGGTATTAAGCTCAGTACCCACTAGTTATCTTTTCTGCTCCTCTCCCTCCTTCAATCCTCCCCGTCCAGTAGACCCCAGTGTCTGATGTTTTCTTCTTTGTGTTCATAAGTTCTTGATTCTTCATTTTTTGAATGACTGCATATCAGTCAGTAAGATGACTGTACTATTATTTATGTAACTATTCACTTATTAATGTACTTACAATAGTACCCCCTTATCTGAGGAGATACTTTCTAAGGCCCCAAGTGGATGCCTAAAACCACAGATCATACTGAACCCTGGACATCTGGGTAACTGATTGGGCCACTAAGTGATTAATGGGCAGGTAACAACATGTGGATACGCTGGACTAAAGGGGTGATTCACGTCCTGGGCCTGACGGAGCAGGATGGTATGAGATTTCATCACACTACTCAGAATGGCCTGTAAAGTAAAACTTATTAACTGCTTATTTCTGGCATATTCCATTTAATATATTCGGACCACGGTTGACTGTGGGTAACTGAAACCAGCAAAGTAAAACCATGGATAAAGTAAAACCATGTATAACCATGGACTATTGTATAGGGTGTTTTCGGTTTTTCTTTGTAACAAATAATAATTCATTAGCAGTATTTAAAGTATAATTTAGTGCGTACCTGCATGTTTTTACCATGTTAATAACACTTTACCCCATACTCTTATCAGTTTTGTGTTTACCTTCTCAGATTTTGTGAGTTGATATGTTAGGCTTATATTTTAAAATATTTAAATCTTTTAAAGTATTACTAATGTCATAAATAAAATTTAATTGATTTCCTTTTGAAAGTTTTTGTGGTGAAAGCTGTTTACAAATAAAATTTCAATTTTAGGTATATTTTCGGCATCACAATTTTGATTTTTGAAGAAAAAACTATTGGAATGCTAATAAAAGTTATTAGGTACTCTCATGTGGTTATACAGTTCACTGCTGTAGACTGTCACTTATTTAACGTTCGCTACAGGTGCAGGGAACAACAAATTTCCATTAAAAATAATAACTATGGTAAATCCCAATTAATTTATATTATGAGAAAGCTGCATTTAAAAAAGAAGGTACGAAGTATGAAAGGATCCTGACTTTACTGTAACTTTTAAACTGTTACTTGAGGAGTACTTCGTATTTTATTTTGAATAATATTAATCTAAGAGTTTATTACTTTTCAAAAGTGAATCAATTGTCTTTAGATGAAGTGATGATATTAGTCACATAGTACCCCTAAAGATATATTATAAAATTGTGGGAATAGATTGGGATATTTAAATCCCCTTGCGATAGGAGAGCCAGTCTTTGGGAGGTAGTGCTGCAGGGCCATGGTCCTGCTCTCCTTTTCAGATTACTGGTTTGTTACCTAAGCAGCAAGGAACCTTGGTGGAGCAGCATCATGAAAAAGTCTGTAGAAAAGCTCTGTGAAAGAGGACTGTAAAAGAAGAGCACTTTGGGGTCAGAGTTAGATTTGGAAAACAGCTTTACATTAACAGATTAACATTATTTAACCTCTTTGAACCTCAGTTTCCTTATCTGTAAAACAGACACAGGAACAGCTTCTATTTAGGGTACTGTGAAGCTTCAGTGCAATCATGAATGGCAGACGCTGGATGTATTCATTGCTTTTATATACTTCTACAAGTAAATTGAATGTTTGTCATATAATGTTTGGTCATAATAACAATAGTTAGCATATGTTGAGTACCTGTTGTGTACCACACAGTATTCTAAAAACTTTATATGGGGCCAGGCATGGTGGCTCACACCTGTAATCCCAGCATGTCAGGAGGCTGAGATGGGAGACAAGGAGTTTGAGACCAGCCTGATCAACATAGCGAGACTCCATCTCTATTTAAAAAACAAAAAACACACAAAAAAACTTTAAATATAGGTCTTGTTTAATCCTCACAGAGCTCTGTGAGGTAGGTTTTATTAGCTTGTTTTTATGAGGAAACTGATTGAAGAAAGTTAAGTAGCTTGTATGAGAATATATGTTAGGCAGTAATGAGGAATTAGTGCCCTTTGTATGTATATGCATTCTATATACTTGATCACACACACACACACACACACACACACACATATATACATTTTTTTTTTGAGATGGAGTCTCGCTCTGTTGCCCAGGCTGTAGTGCGGTGGCGTGATCTTGGCTCACTGCAACCTCCGCCTCCCTGGTTCAAGTGATTCTTCTGCCTCAGCCTCCCGAGTAGCTGGGACTACAGGCGCGTACCACCACACCCGGCTAAATTTTTGTATTTTTGGTAGAGACAGGGTTTCACCGTGTTAGCCAGGATAGTCTCAATCTCCTGACCTCATGATCCGCCCACCTCAGCCTGCCAAAGTGCTGGGATTACAGGCGTGAGCCACTGCTCCTGGCCTGATCACATATTTTAAATAAATAAATATAAATGTAAATAATATAAATTATATATTTGATTACTTATATTTTAAATAATCAAGACTTTTTTGTTATGACTTCAGAGATAAAGGGAAACATGAATCAGAAACATGATATGCTAAAAATCTGGTTTTTCTAAAACTTGTCTGAAACATTCGTGTGATTAAGAGATCTGTTGAGTGAGAGGATCACAATTTGGGTAAAATTCTTGCTATTGGCTGGGTGCAGTGGTTCATGCCTGTAATCCCAGCACTTTGGGAGGCTGAGGCAGGTGGATCACCTGAGGTCAGGAGTTCGAGACCAGCCTGACCAACATGGTGAAACCCTGTCTCTACTAAAAATAGAAAAATTTGCTGGGCATGATGGCATGCACCTGTAACCCCAGCTACTCGGGAGGCTGAAGCAGGAGAATCGCTTGAACCCGGGAGGTGGAGGTTGCAGTGAGCCGACATCGCACCATTGCACTCCAGCCTGGGCAACAAGAGTGAAACTCCCTCTCAAAAAAAAAAAAAATTCTTGCTATTTTGCTGAAAACATCTTTTAATGGTAAGTGAGTAGTTTCCCAGTCTTCTCTTATACTATAGTTTTAGTACTGTATTTGAAAGTGTTTATTTGATTTCCATAGGGTCGGAATCTGGCAGATCTTCGCCGTAGCCAGTCCCGAGGCACATTCACCATTAGTACCACTCTCCGGCTGGGTAGACAGATTTTGGAGTCTATTGAAAGCATTCATTCTGTGGGATTCTTGCATCGAGACATCAAACCGGTAGGGACCTTTTCTATCCAGAGCACAGAATGAGTTTGATACTTTTAATGTTATGATGGGACACAATAAATTACAAATGTAGCTTTGTGTATTTGCTGTGGTAAAATACAAGGTAATATTTTCATTCCAATAGAGACCTGGAAGCAAAAATATAACTTACCTGTTAATTTTTTTAAGTGATAATTACAACTACAACTTATTTTCAGGAGTTTTTCTCATACAGTGAAAATAAAAACTGAGACTGGGGCAGTGGCACATGCCCATAGTCCCAGCTACTCAGGAGGCTGAAGCAGGAGGATTCCTTGAGTACAGGAGAGGGAGAGTACAGTGAGCTATGATCGCTCCTGTGGATAGCCACTGCACTCCAGCCTGGGCAGCATAGTGAGACCCTGTCTCTTAAAAAGCTTTATGTTTGACTATTATTATGTGTGCTAACATTGCCAGTTACTTAACCTTATGCCTAAATTGGCATTATTCCCTGGTTTCTTTTATAGATATATTGGTTAAGAAACTATATATGTTGCTTTTAGTTGTTCATACTGTGTTCTTGAACTATTTGTTAAGTCAAAAATTATAAGAAATCATCAGTTGTGAAAGACCTTATTTTTCTCCTGACTGCTACTGTGGAAATATAGTGGGGTTTTTATTTGCTAATCTGTTTGTCTTAGAAATTGTCATTTCCATAAGTGTGAAATAGGCTTTTTTGTCCTTTTTGGTGTTTGATTGTTCATTAGGTGAAATGACCGATTTCTGATATACCATATTTACTATAAATGTATCATATGTTGGTACAGTTGAAAAGTATAACCGTCAGTTGTTACATGACTTCTAAAATTAGCTTACATGAAAATGCTAACTAAATTTAACGTAGTAGAGTCAGTCTATTTCTATGCATCATTATTTGAGAACTATGGTACTTGGAAGAGTTTCTATTTTTATCAGAAAGCCCCTAAGTAGAACAATATTAAAACAAAACAAAAAAAACTAACAATTCTGGTAACAATTTGGCTTTTACCGTCACAAGTCCTCTTACTTACATACTCATCTTTGCATTTGTGGTCATTTAATATCACACTGATTTTCATTAGGGGAAGAATACAAAGTGTATTTTCCTTAAGTCTGTTTTGAAATGTTTCTATAGATTGTATTTTAATTTTGGACTTAGTGAAATTCAGCTTTATGATGCTTATAGGAAAATCTTTTTTTTTTTTTTTTGTGACAGAGTCTCACTCTGTCACCCAGGCTGGAGTGCCGTGGCGCAATCTCAACTCACTGTAATCTCCGCCTCCTGGATTCAAGCAATTCTCCTGCCTCAGCTTCCTGAGTAGCTGGAATAACAGGCGCGCGCCACCGCACCCGGTTAATTTTTGTATTTTTTTTTTTTTTAGTAGAAACGGGGTTTCACCATGTTGGTCAGGATGGTCTCAAACTCCTGACCTCGTGATCCACCCACCTCGGCCTCCCAAAATGCTGGGAGTATAGGCGTGAGTCACCGCACCTGGCTGCTTATAGGAAATTCTTTTAAATTTCTACGGGGTTTTTTTTTTTTTTGGTCCATCTCTGATTTCTCCTATTTTAAAAAGTAGGGATTGGGCTGTCATTTAAGCATTAACTTAGACTAGAATTTCAAGAACTTAGAGTTCCAAGTCTAGTTAATGTTGTCTTGTGTGTAACCTTAGTCATTTACATCCTTTTTTGCTCAAAGTTTACCTGATATTAGGCACTAATAGAACCCAAAACTAAATCATATTTTAATACCACTAAACATCATTTACTAGAATAGTATATTTGGAACATGTGTGTTATATAGAGCTTAAATAGAAGAAGACTTAAAATGTAAGAATGATAAAATGTAAGGACTAAGTATTATAAGAATGTATATATTTTCCTTCTTTATTTTTCTAGTCGAACTTCGCTATGGGTCGCTTTCCTAGTACATGTAGGAAATGTTACATGCTTGATTTTGGCTTGGCTCGACAATTTACCAATTCCTGTGGTGACGTCAGACCA
>hsa_circ_0000606	chr15	60734614	60737990	-
CTTACAGCACTTAGAAATTGTTGATGGCCGGTATCTCTTAAGTAAGAATAGCCTAGGGAAATTTTGGATACCAGTTTAATTCTTGAACAAGACAGCTTGGTAAGGACATTGTAATTCACTTGACTAAGGTGAAATTTGTAAATTTCAAGACATAACCTTATAGAAGAAAATTCATTCTTCATCAAAATATGTCAAAATAGTCACACCCTAAAGACTGTCTAAATAGAAGGCTTATATTTCTGATTGTGTCAAACTCAGAATAAAATTTTAAAATTTTCAGTGAATGCTTACATTGCCCCCGTTATTATATGTAGTAGTTTATGGTTTAAATCTCTTAGTAAAATGTATGCCCCTTGGAATTATGTCCTATTCATCTCTGTTTGTCCAAAATATTTTATCCTCTGGAAATTCAGTAAATCGGCACCGAGTAAATGAGGAAAATGGTGAGGGGGTGATATTGTTGACTAAGGGAACTTTAGGGAGGTTGAGGCACCAATTTGAAAATGTTGTAAGTGGTACTATTTAAACTAATTCAGCAAAATTACATCCCCCATTAGTATTTCCTACCTAAAAACCAACTTGCTTAGATAGAGCTTTGAAATACTTAGAAGTGTCTTCAACCTCTGCTGTCCAAGAACCTCATCTCTTCTTTATTTTTCCTCAGTTCTTCAATTATTTTAGTTGTCATTTTAGTTTCCAGTATCATTTATGTTTCCTTACCAAAACTCTGCTTAATAAGAGTTGCACTTTAAAGGAGAACCTAAAACATCAGCCAGTCTCAAGTGATGGGATAAAATAAAGAGGCTAGGCCAGGCACGGTGGCTCACGCCTGTAATCCCAACTCTTTTGGAGGCCAAGGCAGGTAGATCAGCTGAGCTCAGGAGTTCGAGACCAGCCTGGCCCACGTGGTGAAACCCCATCTCTACTAAAAAAATACAAAACTTAGCTAGGCGTGGTGGTGCACATATAAACCTGGCTGCTCGGGAGGCTGAGGCAGGAGAATCGCTTGAACCCAGGAGGTGGAAGTTGCAGTGAGCTGAGATTGCGTCATTGTACTCCAGCCTAGACAACAAGAGTGAAATTCCATCTCAAAAAAAAATAATAATAAAGAGGCTAATTTGGACCACAAGATATAAAACAGAATTTACTGAGTTCAATACATGATTATGAAATCCATACCCAGGAACTTTGGATGATTTCATAATATCTATTACTGTCTGTCTCAATGAACCAAGTATCCTAAGTGCTTTATGTGAAAAATTGGAACAGAACCAAGAAAAGCTTTTACTTGGGGAGCCATTTATCAAGGGAAAAAAATAGTAAACTTTATAGTATGAAAATTTTGATTATCCTTAAATTTTTACTTCAATTTTGGGATACTAAGGAAAGATGAAATGTTCAGGCCTTTTTTTTCCCCTGGCTTCCTGGAGATGGCAGTAGAATACATACAGAAATTAAACTGGTTTTAGGACTTGGTTTTATAGATAGAGTAGTTTTATCAAAGAAAATCTCCCAAAGTATTTGCTTTTTAGAAATAATACATATTTAAAATTTTTTTTAAATATATGGAATTAACTCTTACCCATTTCTAATCCAGAAATGTGATCCTTTTTCTCAGTCAACTTTTTTCAGTTCTGCTGTAAACTAGCTATGTGTCCTTGAGCAAATTTCATTCATTCTTTTTTTAAAAGAGACAAGAGTCTTGCTGTGTTGCCCAGGCAGGAGTGCAGTAGCACGATCATAGCTTACTGCTTCCTTGAACTTCTGGGCTCAAGTGATCCTCCCACCTCAGCCTCCTGAGTAACTAGAACTGTAAGCATGTGCCCCATGCCCAGCTAATTTTTTTTTTTTTTAATTTTTTGTAGAGGCAGGGTCTTGCTGTTTCATCCAGGCTAATCCTGAACTCCTGGCCTTAAGTAATCTTCCCACCTCAGCCTCCCAAAATGCTGGGATTATAGGCATGAGCCACTGCACCCAGCCTGAGCAAATTTCTTTATCTCGACCTCCTATTTGCTCTGAAGTTATGAGAGACTAAATCATATGCAGATAACCATTTGCAAAATTACATAGTAAAATGCTTTATTGGTAAAATCCTAATCACATTTAATTTTGTTTTTAATTGAGAAGACACACTGGAGGCCTTACCTACTGAAAGTATGGTCCCTGGAACAATAGCTTGTTATTAATGTAAAATCTTGGGCTCCACCCCAGATTCTACATTTTAACAAGATCACCAGATTTCTCACATGCACGTAGTTCAAGGGCAAATCACATGAAACAGCACTTACTGTTGATAAGAAAAATATTAGTGGATTTGAATTGTTCTTACCACCACCATTGTACCAAGCCCACTCTTTGCCACTTTGTAAAAATCAAGAATTAAGAAATACTGATGAAATATTTTCAAATCTGTAAATGGTGACACAGTATAATGTCAGAAGTACTAATTAGCCTTATAAGTTCAAGTTAAGTACCTTAAATCATGTGTTTCTCTTTCTGCAACTGGAAATAGACTCCTGTTAAGAGTAGAGTTTTCTTTGAAGATAATGAGATAGCATAAGCACAGTGAACAACATGTATTTCTTTGCTTACGCTCCCTTAGGCCAGTAATAGGTACAGTCATTTTACTTATGTAGTGTCCTGACCAGTGAATTTGGATGGATAATTTGTCAGATACTTCGTGTCTGAAATAAAGCCGTTAAATTGAAGATAATGACAAACAGGTGTTAATGTAGGCATTAGTGCTCTTTCATTTGTAGAATGAAACGAGCTGCTCAGAGTATTTGAGCCTAAGACAATGTGACTCATGCTTTAAAGGAGAAAAAAATTCTACCTTTTTTATCCTCTTGAAAATGACTAGTATATAAAAAAGTCAGTGCTTCCCAGCATCTGGCTTTGAGCCTTTGGGCAACTATGTATGATAGGCTTTGTTGCAAGGAGTCTGCTGTCAGTCACATTCCCTGACCAAAATCAAACCTTGCCTATGTGGGGAGGTATGTTGATTTTGGTCACAAATGGGAATGGTGAGGAGAGATCTCTTTCATCCATCCACCTTTTGGCACCAAACATTCTTCTATTCATCAGGCCTGAATGTATCCATCTTACAGTGTGAATCCTGCTGTAATTGAAAGGATGAAATAAGATTACCTGAAAGCATTTTGAAAGTGGCAAAGCTGTATAGGCAAATGTATTTGCTATTAATAGTAAATTAATAGAGCTTTGAAAAAGTATAATTTTGCATTGCAGCAATTTCCAGTTTATGTACTACCAAAAGTAGAGTATCAAGCTTGTTATGGAGTTGAAGCTCTGACTGAAAGTGAACTTTGTCGCTTATGGACTGAAAGTTTATTGCATTCCAACAGCTCATTTTATGTTG
>hsa_circ_0000698	chr16	47531309	47549512	+
GCTCAGTTTATGAACCTCTTAAAAGCATTAATCTTCCAAGACCTGATAATGAAACTCTCTGGGATAAGTTGGACCATTATTACAGAATTGGTGAGTAAAACCTGAGGAAAACGTGTCCTTAGGTATCTGCGATTAGTATTCCCCTTGCCCTAGTTAAATTATGTACATTATGTGGATGATATTGTTCTGTCATTGGGATTTGGGGTACTTTCAGTGCTTAAGTAGCTGTGTATTCCAATTGTATGTCGATATCAGGACTATAAAAGGAATCTGGCAGATCATATCTGGCCCTTGAAGAATTTGAAAACTGTCACCAATATCTTCTGTGTTTTTTTAATCTTCCTAAACATTACCAGATTTGAGACCTTGAGGATGTTTCTTGATTAATACACAGATATTTCATATAAGTATTAATTTGCTCATTTACCTAAACATGGTTCCCAGATAGTCCTAAACTTTTTATATCCGTTTCTAATTCATTGAGATACAAGAGATAATCACAAGTTAGTATTATTAATATCAGGGCGCTTGTGTTTTGTTTGTTTTATTTTGTTTTTCCAGGACCAGCCTTGCAAATTTTGTTTTTCAATGTGAGTAAGCAACTTTCAGATATGTGTATAAGGGCCTCCTCTTTGTTTGTCAGACCATCTATTAGAATGCATATTAATCTTTTTGTCAGTTTACCTTTTATGCCATTTACTTGTACTAGGATGGCAGAAAACATAAAATTTGATTTCTCTCCCCCTAAGATGATGGATTTTTTGGTCTATTTCAACTTCATATGAAACTTCAATCTTACTTCTTTTGGTCAAGATTCTTGCTTGCATTAAGTTGCCCATTTTATTATCTTTTTGGCAATAACTAGCTAAAGAGAACTAACTATATTTTTTTATGTCAATTGTGTATTTTGGACTCTTAGGACTAATTTTTTACACTGGGAAAAATAATAAATACCCTGGTTTTCTGAAAGAAATGATTATGATAAGATCAATTTAGAGGCTGGGCATGGTGGCTCACGCCTGTAATCCCAGCACTTTGGGAGGCTGAGGCGGGTGGATCACAAGGTCAGGAGTTTGAGACCAGCCTGACCAACATGGAGAAACCCCGTCTCTACTAAAAATACAAAAATCAGCCATGAGTGGTGGTGCACTCCTGTGATCCCAGCTCCAGAACAGAATGTTTTCTGCCTTTGGAAAACTATCCTAAAAAGTAGATAACATGGCTAGGTGTGATCTCTCATGCCTGTAATCCTAGCCCTTTGGGAGACCAGCATGTGAGGACTGCTTGAACCCAAGAGTTCGAGACCAGCCTGGGCAACATAACAAGCCCTCCATCTCTACAAAAAGTTTAAAAATTAGCCTGGCATGGTGGCGATTGCCTGTAGACCCAGCTACTTGGGAGTCTAAGTTGGGAGGATCACTGAAGCCCAGGGGTTAGAGGCTGCAGTGAGCTTATGATCATGCAACTGCATTCCAGCCTGGGTTATAGAGTGAGACCCTGTCTCAAAACAAAAGGGTAGTTGCCAATCTAGATAAGGTTAATGTAATGCATTTTAGGAAAAGCATTACCCATCCATTTATAGTTAGATAGCAATAAAATAGTTTTTAGTAAATGTAATTTTAGTGTTTGTGTTTTCCTATTTTAGAGCTCATTTATAAAAGATAATAAAATATTAATTTCAGACTTAAGTAAAATGTTCATAAAAAATTATTTACTTGCTGCTGTGTTCATGTTATATATGGATGGAATTCAGTTTTAAAATGTTAAACATTTTCCTAACCTGTACAATAAAGTAAAATGAATACTGTAGACTCCCTCTGAAGACCAGGCACAATTTAGTCATCAGTGAAACACAGGATTCCAGCCTGTTCTGTGATCTTCCCCTCGCCCTTCCTACATTGTTGATCATTTACTGTAGCAGTTGAGGTGGCTTTGTGATTTACTAAATGTATGCTACTCTTTCTTGTGCATTTGCTTTAAGTTTACCTATTGAACTGATTTTTAAAAAATATTATACTTAGTCTTTTGCTTCATCTCTTTTTCCCTCTGTACCTGATGTTGTCCTAATAAGATTTCTAACACACATTGACATTACTGGAGATGTGCTAAAGGCTTTTTAAGTCCTAATTAGCTGAGTCCTTTCCTAAAACTGGAAAGATTTCTTTATGTAGGGTGGATTCCCACTAAGGCTGGAGTGACATGAAGTTGTTTCCACATCTTCAGAAGTATTGTACTATAGCAAGTTTAGAAACAAAATCGTCAGAAGTGGGATGAGGAAACCAAAGAAGATTAAAACATTTAGCCCAAGGAAAGTCGCTGACTGTACAGTTCATTCTTTGTCTTGTCCTCAATTGCAGTCAAGTCAACATTGCTGCTGTATCAAAGTCCAACTACCGGTCTCTTTCCCACTAAAACATGCGGTGGTGACCAGAAGGCCAAGATCCAGGACAGCCTATACTGCGCTGCTGGGGCCTGGGCTTTGGCTCTTGCATACAGGTGAGCTGGTGTGTGTTCTCCTCGTAACTTTGAGAGTGGATAATAGGGTTTTGTAGGACCAAGACTAATTGAGCCGCTATCTTTTGGCTCTGCTGCTGACTCACTGTGCGACCTATGACTGCTCACATCCCTTTTTAGGCCTCTAAACCTTTTCATTTTCTTTTTTTTTTTGAGATGAGGTTACCCAGGCTGCAATGCAGTGGCATGACCTTGGCTCACTGCAACCTCTGCCCCCTGGGTTCAAGCAATTCTGCTGCCTCAGCCTCCCTACTAGCTGGGATTACAGGCATGCACTACCACGCCTGGCTAATTTTTGTATTTTTGATAGAGATGGGGTTTCTGTTGGCCAGGCTGGTCTCGAAATCTTGACCTCAAGTGATCTGCCAGCCTTGGCCTCCCAAAGTGCTGGGATTACAGGTGTGAACCACCATGCCCAGCCTAAACCGTTTCATTTTTCTAAGAGCTTATATCAGACCAGTTCTAAGATTTTATGACTTTGTGACCAAAACTTCTTGTCTCTAGGTTTGTAAATCACCATTTTTAGTCATTGGTAGAATGAACTACCTGCCCACTCTCATTGTGTTGATTGGTTTCAATAATGGAGAGAACTGATGATGACTAAATGTTGCAGATAATAAAATTAGAACCCCAAGTACTTAACAAATTTGTTCAAAATGATGCAACTCATTAATGATAGAGCCAGGGTCAGAATTCTTTTCCCCTACCCAATTTCTGGTTTTATCACTGCACTTCAGCATAGTATCTCTTATTAAGTTTGGTCATAAGTGAAATAATTGTATAAAGTTAAAAAAAAAAAAGAAATAGTTAGACAATACAAAATTTCTCCTTTATTTATTTCATTATATGTAGAAAGCACTGAATGTGGATGCTAACACATAATTGTAATACATTTTAACCATAATTAAGATCAGTAAGATTAACTTTCTGAATATTAATTTCCTGAAAGCGATCCATAGTTATGTTTCTGATTTAAAAATTGTATCTTCCACATGAACACGATTTATCTGTTTGAAATTACTGATGTGTTGGATTTTAAAAAGAAAATCAAACACTGAGATAAGATGCAGTAGTCTTCTTTAGCACACTTGAATGCTGACATCACTAAAAGCATTTCCTTACATATTCTAGGTAAGGACAATATGGCTTTATTAAATGTAAAACTGGTACTGATCTTAGGAGTACAGGGAGCATCAGTAGCACCTTCACCAAATGGTGAAGCCAATAATGAGACAGACTGATGTTAATTGCCATTCCTGATTTGACACAATGGGAAATACACCTTGTGCTAACATCTTACCAAGTTATCTAACATGAGTCTACATATGAACAAAGCTGAATTGTGGCTGTTTATAAGACAACTTGCCTGGACTCTTTAAAAATGTCAGTATTACAGATGACTAGGAAATAAGTATGAGGATGGCTAGACTAAAAGAGACTAAAGAAATACAACAGCCAAATGCAATACATGATCCTTAATTGGGTCATGCATTTAAAAATACTGTAAAGTATGAAAGTATGTTTTTGGGACACTTCAGTATTTGAGCCAAGACTATGTATTAGATCATATAGTATCAGTATTAAATTTCTTAGGTATAATAATGGTATTATGGTTATGTAGGCAAATCTCCTTGTTTTCTAGAGATACTTCTGAAGTGTGTAGGAGTGAAGGGTCATGATGTTCGTAGCTTACTTTCAAACAATGAAGAAAATATTATAGAGAATGCAAGCTAATGTTAAAATGGTGAATCTAAGTGACGACCAAAAGACTTATTCATTATAGCATCCTTTTAACTTTTTTGTAGATTTGAAATTTTTCTAAATAAAATGTTTACAGGAAAATTGCTTTAACAAATACAAGAGGATAGGCAGCATATGGACAAAAGTCAGATATTAACCTTTTCCCAGAATGCTTCTAACATCAGATAGAGACTTTAAAGTCCTCATTTTGCAGGCACACTATCTATGTAGAATATGCCTCTATTAAAACACTTGTGTCTGACCTCAAGGGGAAAAGTACTGTATAGAGCAAATTCATGCTAATTTTTGTGCAATGCCAGCATGAAAAAGAAGGTATGATGTGCTAATGATGAATAACTTACTTTTTACTGACATTCACCATACTATGTCAAAATAATAATCATTCTTCCCAATAGTGAATGGTATATGCAATCTATGATTTAACTGGGAGGTAATTATAATATACTTTTTAAGGAGAGAAGTGATACTTTTTAATCATGTGAGAATGATTGCCAGATATTTTTAGTTAAGATTAAGTGAAACAATGAATAAATCACTTTTATTTTTTAGTAGTGGGTGATTCTCATCCACCTTTGGAAAGTTACTGATTTATAATAAAAAGCAACTTGTGGACAGAAGGAACATCTTAACCAAACTAGGTTTGGTTAAGGTATTTAGGTTAATCTAACTATTAAACTAAATAGTTAGATTTTAGGTGTTCTTTATTTTTAAAAGCAAGAGATGTAAAATATGCTCAATTGATTTTAAATTAAAACCAAAGAATATAAAGCTCTATGCCAAAATACATCATGTATCATCCTGGATGTGTGTTTAGTTGAAGGCATCCTTGACTATGACTAAATGCCTGCTCTGATGGTATTGAACACACTGCAGAGCAAAGAAAGGCAGCACCTACCTTAACTTGTGGCTGCTACTTAAATCCAAGCGGCCATTGCATAACCTACAGGGATAGCTAATAAAAATCAGCTTTAGTTCATAACAGTGAATTTAAAACAATCTGTTGGTGGATTTTTTTCCAATAGAAATATTCTTTAAAGTTTCAGCCAAATCGCTGTAGAAATATTGTATACTATTTTTAAAAGAAGTTGGCTTGCTTCCTTGAAAGAAGGAAAAATCTGCCTAAGTTTCATCATAGGATTTTTTTTTCATTGCAGCATTTCTACTTTTGCTGGGAAAATGGAGTTTCACTGTGACAGAATTGGTAGACATCACCAGAACACAGGATTAGCCAGATAGTTAAATACTTAATTATCAAAAGCTCTGCTTCCTTTTCAAATGCATTTCCAATTAGTTTCATGAGTTATCTCTCTCACCCAGGCGAATTGATGATGACAAGGGAAGGACCCATGAGCTGGAGCACTCAGCTATAAAATGCATGAGAGGAATTCTCTACTGCTATATGCGTCAGGCCGATAAGGTAAAACATTGTGGTGTGGACGGGAATTCTCCCATCATTCTGAAGGATTAATTTAACTAGTATCGCAATGGTTTCTTCTGAAGAAGAATGTACTTTTCAAAGGGAAAGCCACATCCTAGGGCGGCCTAGATAGGTTAACAGCCTTTGCCATTCTAGCCCAGGGTTTGAAATCCTGAGATTGAAGGAACACCTTAAGCAAGAGGTGATTGAGAATTGTTATTTAGACTTGGATTTGTTTGTGTTTTGCATCTGGTGTTGCTTGATAAAGACCCAGTTTCTCAGGAACCTCACAATATCGATAATTCTAACCAATATTTTATTAAAGAATATCCTTGTCAGAATTACTTTTGGACATGTGAATTGCTCTGGCTTAAGTGAACTTTAGTTTAAAAATGTAACACTTCATTCATTTACATACAAAAAGGCTAGGAATTATAGGCTTAGAAAACAGCTTTACAGGCCAGGCGCAGTGGCTCACGCCTGTAATCCCAGCACTTTGGGAGGCCGAAGTGGGTGGATCACGAGGTCAAGAGATCGAGACCATCCTGGCCAACATGGTGAAACCCTGTCTCTACTAAAAATACAAAAATTAGCCGGGCATGGTGGTGTGCACCTGTAGTCTCAGCTACTCGGGAGGCTGAGGCAGGAGAATCGCTTGAACCTGGGAGGCGGAGGTTGCAGTGAGCCAAGATCATGCCAATGCACTCCAGCCTGGCGACAGAGCAAGTCTCTGTCTCAAAAAACAAAAAGAAAAAAAAGAAAACAGCTTTACAGCGTTATGTGGAAATTAAAGAAAATAATGTACATAACAACATTTAAAAAACTATAAAGCTCTATACAAATATAATGGCTATTCCCTTACTTACCTACATCTCTGTGATCCCAGGTCCTAATATAGTAAGTGCCCATACGTGTACATCAATGCATATGGGTCCCTAAGACCATCCACAGGTTTGATGCTTCATTAGGAGGACTCACATGACTCATCAGATAGTCATAGTTGTGGCTATGGTTTATTACATGAGAGGAGACAAAGCATAATCAGCAAAGGGTCAAGGTGCATGGAACACAGTCTGGAGGAAGCCAGATGCTAGCACCTAGGAGTCCTCCCCAGTGGGGTCACACAGATGCACTTCATTCCCCCAGCAACTGATTGTGACTAATTGTAACATATGTAAAATGTCTGTCAGGGAAGTTCAATAGAAGCTTGAGATTTTTATTGCTCAGGGTTTTTGTTAGTGGTTGGTCATGTGGGTATCCTCTGTCTAGCACTCACCAAAGTTCCAGACATCCAGAAGGAAACCAGGTGTGTAGTATCAACCATATTGTTAATGTAAACACTTTAGGTTTACATTTAGGTTTAGCCCCTCTTGTGAGAGAATAGTGGAAACCCTTTCATGATCTGAGTGTCCACATATCAGCCAAGGGGCAACCTTACAAACAATTCTTTCTGTGGTTAGCAGTCTCAGGCCTACTATATTAACTCTTTTCAGGACAATCTGCATAAATGAATGTACTGGTTTCCAGTCTGCTTCCAACTGTGTGATGTTGGACAAATTATTTAATTTCCATGTGCCCCGTTTTTTTCCTCTGTTAAATATGGATACCAGTAATACTGCCCTTATTAGGTTTTGTAAGGATTAAGAAATAACTCATGTGAGTGAGTCAGTGTTTTGCAAGAAAGCCGCCTTGGCGCAGTGAAGGTGAAGGCCAGCGCACTCCCTGGCTGAGGTGGGATCCCGAGGCCTCTCCAGTCCCCTGAGGGTGCACCACTGGCCCATCTCACCCAGGGCGGTGCCCCAGAGGTGGAGCACCAGGGCACGTGTTAGGACCTGAAAGATGATGAACTGTGCCTGGTCAGGGCAAAGCTGGAGGAAACTAGTGGAAGTCCCTAGCAGTCCTGATGTGTAAATCGATTGGTCATCCAACCTGGGTATAGGGGTGAAAGACTGATGGAACCATCTAGTGTCTGGTTCCCTCCAAGGTTTCTCTCAGGATGGCTGGCACTCTTCCAAAACCCACCCCACATGGTTTCATCTGTAAAGTGAATGATTGGAGGTTTTACGACCCAAAGGATCTCCACCTACTCTCACACTTTAGTTGGGTAAGAAGCCCGGCTTGCTGGCGTGTGGAGCCGGGTATGGAATGTGAGTGCCTAGTGGGCCGCTTCTGGTAAGCAGACCTGGCTCTGCGGGATGAACCGAATGCCGGATTAAGGTGCCCAATGCCCACACACTCATCAGACCCCAGAAAAGGTGTTGGTTGATACAGGAGGAGGGCGGCCACGGAAGTCAGAGTGGGTGGGGGTGGGGAAGGGCAGAGAATGTATAGAGAACATGGTGTCTGCCCCCATACCACCCTGAACGCCCTATCTCGTCTGATCCCAGAAGCTAAGTAGGGTCAGGCCTGGTCAGTACTTGGATGAGAGAGAGCACATAGCACAAGGGCTGGTACCGGGTGAACATACAGTAAATATTTGTGTCGTTATCATTAGTAGTATTCCCTTTCCCTTCTAGACCCCGTGTTTCAGATGCGTTTCCAACTTCTGTATTTTAGCAGAGATGCACACAAGTAACTTTGCAGGCAGTTTTGATCACTTAATATTTTGTTTATTTTTTATCATACAAACATATTGTTTTAATTTGCACTTGAAAATAATAGGCCAGGCATGGTGGCTCACGCCTAAAATCACAGCACTTTGAGAGGCAGAGACGGGTGGATCGCTTGAGGCCAGGAGTTCGAGAGCAGCCTGGCCAACATGGTGAAACTCCGTCTCTACCAAAAATACAAAAATTAGCCAGATTTGGTGGTGCGCACCCATAGTCCCACCTGCTCAGGAAGCTGAGGCACAAAATCACTTGAACCTGGGAGGGAGAGGTTGCAGTGAGCTGAGATCTCATTGCTTCCCAGCATGGGCAACAGAGGGGAAACTGTCTCAAAAAAAAAAAAAAAAAAGAAAAAAGAAAAAAGAGAAAATAATAAGCTGGGCATGATGGCTCACGCCTGTAATCCCAGCACTTTGGGAGGCTGAGGCAGGCAGGTAATGAGGTCAGGAGTTCGAGACCAGCCTGGGCAACAGAGTGAGACTCCGCCTCAAAAAAAAAAGAAAAGAAAGAAAAAAAATAATAAAAAGAGTGATAACAAGTCTTCTTCTTCAGGCCTGTAATTCAAGTCAAAATAAAAAAAAATCATTAATATTCTGCTACTAGAATATGGCAACAAGAAAATGTTATAGAGAAAAAGTATATTTATTCATAAGCTGATAATAGAGACATATGAAAAACCTTTAATTTGTCTATTGAGATTTGTACAAATCAATATTGCAAAGGTTTTTCAGATGCTTGAAATAAAGTAGTATGTCACAGATTGACATACTGGAATTAAACTAGTATGTCATATGTTATGTTGAAATAATTGTGATTAAAGTTAATTTTTTCCTAAGTGTGAGATGTTATTGTTTGTTTCATTTGTATCATTTCATGAATGCATAATGTCTTTATGAATTCAACTTTTCTCTCTAGGACACATTGTGAAAATCAAAATCATGACTTTCATGGGTTTGCCAAACAAGCTGACAAAGTAGAATTATCAGAAGGAAGTCTAATAATGTATTAGTTTAAGGCAGGGGTTTCCAATCTTTTGGCTTCCCTGGGCCATATGGGAAGGAGAAGAATTGTTTTGGGCCACACATAAAATACACTAACACCAACCATAGCTGATGAGCTAAAAAAAGAACAAAATTGCAAAACAAATCTCATAATGTTTTAAGAAAGTTTACGAATCTGTGCTTGACTGCATTCAAAGCTGTCATGCTCTGCTGGTTGACAAGCTTGGATTAAGGTTTTTTCCTTGTGGCACGGTTAGCCAGTTGGTTTTTTTATTGTTGTTTGGCTGGTTTTTTGAGACAAGGTCTCTCTGGGTCACCCAGGCTTGAATGCAGTGGTGTAATCACAGCTCACTGCAGCCTTGACCTCCCAGGCTCAATCAACCCTCCCACCTCAGCCTCCCAAGTAGCTGGGGCTACAGGCATGCACCAACACACCCAGCTAATTTTTGTATTTTTTGTAGAGACAGGGTTTCTCCATGTTTCCCCAAGCTGGTCTTGAACTCCTGGGCTCAAGCAATCCTTCCACCTAAGCCTCCCAAAGTGCAAGGGTTACAGGCGTGAGCCACCATGCCTGGCCAACTTAAGCTACTTTAAATTCCTTAAATTATAAAGGATTATCATTTTTTTTTTCCTATGTAGCTATGATGTAGACCATTAGCACCTGGCCATTAGCCAATTGTTAGTGGCCTTTTCTACTGAGATTTGACTTTACAAAGGTGTTTTGACTTTATAATGGCATTTCTTACTCAACCTTATTAACCAGTCATCACAATTGTAATATGTTTTCTTTTGATACAGTTTGAGTGTGACCTAAGGTTGTTTTTGTTTTTTAATTTTAAAAATAGAGACAGGGTCTCACTATATTGCCCAAGCTGGTCTCAAACTCCTGGGCTCAAGCAATCCTTCCACCTCAGCCTCCCAAAGTGCTAGGATTACAGGCATGAGCCACCATGTCTGGCCCAGTTAAGCTATCTTACATTCTTTAAATTACAAGGGATTATTATTTCTTTCCTATGTAGCTATGATATAGACCATTAATGTAAATATGAAATGTAAGGAGTATATTATTCTAGTGCATATGAGTGTGAGGGACTGACTCAGGGAGATTGAAGCATGCACCCAGCTCAAAGCCTCTCACCATACCTTCACATCTTGTTGCTGCTTGCCGTTCTTTTCCTCCTGTCTTGGCCATTTCCTTTACAATACTGTTGCAAGAGGAAATATAAACATATCTTGAAATGTGAAATATTTCTGTGTTGGTCTTCCCTTGAAACTGAAGCAAAGCACATTAGTAGTGTTCATTCACTGTTTGACCTCTAGCCTCATGTTGTCTTTTGAAGTAAAATCATGACCTAGAAAGTCTCCCTTCTCCACTTCTATTGATTTCTCATCATAAAACATGCTTCCTGATGTATTTTCTAAAAATACTAGCTAAAAGAGATATTTTAAATTGATTATGAATTTGAGTGAATACAAAGACTTATTCTTGATTTATTTAAAGAATTTAGAGCAGTCTGTTTTCTGGGTTTTATTGTCTTGACACTTATCTTAATGCCTGCTTATTAATGTCAGCTATGTTTTACCTCTCAGTGTGCAGATACCTATTCTCTTATTTACTGTCTTTTATAATTCTGCCTACAGAGAGGCATTCAGAGTTTTTCAGAGTTGATTCAATCTGCAATTAGTTTGGAGGGCAGACATTTGCTTTATAATAGGCTATAAATGTTGCTGTATCTATCTACTGAAAATTTTTTTTAAATGCTAGTTTCTAATTAATGAGAAATCATTAACTTTTATAAAATTTATTTTTCCAGGATTCCCTTATGAGAAGATTTTTTTCTCTAAATGAATGTTTTAAGGCTATAAGTTAAAAATGGATGACAAAATACTCAATTACCTCTTCCCAAATGATAAACTGTTTATTCACAATAATAAAAGTTTTCAGGAAAAATCTAAGCAAAATACGAGTGGAAGAGGCATTATTCTAGATTTATTTTAGTCTAGAAACTTTTGCTTTAATTATTATCTTTATTTTTATTTGCCAGATGCCAGAATCATACAAAATACTAATTAGCATCCTCTTGTTTTTGACTGCTTTCAAGAGAACTTTTTGTTTGTAATTGACATACAGCATGCCCCATTAATCTTCAAAGCTTATACTTTGGACCTTATTTTTTTCTGAAATTTTAAATTACTTGTCTTTTAATGGCTTTAAAACTCAAAATGTACTTATGTAATCCCCCATTTGAGCAACTTTAATCATTTAGTAGTTGCTTTTCCCCTGACATAGTGATTGAATATAAATTGTCCTGCTGGGTTCTTGCATGTCTTGAAGACAAATGACAAACACCACCTTGTCAACTGCAGGAGTCACTTTATTAAACTGATAAAACCTTATCCTTTTAGATCTGTATCAAGTGGTTAAAATGTGTTTTGCTTCAATTTTACCTATTTTTTATATAGGAGCTCAGAATAATATTCAGGACTTCAAGATAATAGTGCAAAAAGAGTGACCACATTGATTTCTATTTGTGTAGGTTCAGATTACTGCCAGCAGTTTCAGATATTGAGAAGGGATAGTCATCTTCTCTGAATTAACACCAGATGGCTTTGTCACTTTATCAGTAGAGAACTTACATCCCTAACTGTACCCATTCTCTAGGTCCTGATTACATACTGATAGGTTCAGACTTTTATTTTGCTGATTAGGTTCTTTAATCATAAGGAGGGCTGTATTTGTTTGTGTAGGGCACTTGGAGATGGTAAAGATGTAACCTCCCTCTAGAACAATATTGCCCAATAGAACTTTTTATGAGCATACAAATGTTCCATATTACTCTTGAGCAATACAGTACCCACTAGTGACATGTGGCTATTGATTTCATGAAATGTGGCCATTGTGACTGAAGAGCTTAATTTTTTATTTAATTTAATATAATTAATTGTAATTTAATTTAGTCAGTCACATGTAGCTAGTGCCTACCATGTTGGACAGCATAGCTTCTAGAAGCTTACAAGATATTGGGACTCTACAGCTATACTGTTTCTCTACTAACAACACTTCTGACACCAAATGTGTGGATTTTCCATACCAAGCAGTTCTTGAATTTGAGACACCAACTGGGTATATACAGTTTGTTGCAATTCTTCCAGTAATGACCTGGAGTTAAAACAGATCCTATAGGTTCAGACTCAGTCCCACAAGACTACCCCCGGCTTCCGACACCAATTGTAAGTAGTAGATCCCCAGGCTACCCACAATTCTCTCTGACTTGGCTATAATAATTCCTTGGTGTCAATACTTTGTTATAACAGCTCACAGAACTTGGGAGACACTTTACTTACTATTACCAGTTTGTTTTAAAGGATATAAGCAAACACCAGATGAAGTGGTAGAAGGTGCAGAAGGTCCTGAGCACAGGATCATCTGTCCCCGTGGTATCTGGGGTGCATTACCCTCTTGGCATGCAGATGTGTTCACAGACCCAGAAGCCCTCCAGACATCATCATCTAGGGTTTTATAGCAACCGTGTTATGTAGGCATGATTGATTAAATCACTGGCTATTGGTGATTGACTCAATCACCAGCTTTTCCTTTCTGCACGTCCCCTGAAGTAAGGAGTGGAGGTGAGGAGCTGAAAGTTCCAACCCTCTGATCCCTTGGTTGGTTCCTCTGTCAATCAGTCCCCCATCTTGAAGCTATCTAGGGACCTATCAAGAGTCACATTATTAGCAAAAACTCAGGTATGGTTGAAAGGGACTTATATGAACAAACGACATTCTTTTTGCCCCTGTTGCTCAGGAAATTCGAAGGGTTCTTGGAGCCGTGTGCCCAGAACTAGGAAGGTAGACCAAATGTGTATTATATGATTTCACAGGGAGATACACACAGCTAGTAAAAGTATAAAACAGGAAAAATAATTGAGTGACAACTACATTGATGTGGGAGTCCAGAGGAAGGAATTTTGGTGAGGGTTCAAAAAGTATAAAAGAAGATTTTTTTAAGATAGTATTTTAAGGAGAAGAAGAATTTTTAAAGATGGAGAGGAAAAGATGGTTCTATATAGTTTCATAGTGAATTGAAACAAAGCAAGAATGCAACCACTTAGGTATTATCATCACTTATTTCTCTTATTTCTCTTTAAAAGAGAAGTAAATTATTGCATTTACCTAGAGGTATATATCTTTGAATTCATTTTTTTGTTCTTATTTATCTCAGACTTCCAGGAATTAGCACAGTACTTGTCACATCACTGGCATCAGTAAATGTTTGCCATGTTGAATTGAACAGGCCGTAAAGAAATGGGTGGATTTTTTGGTCCCCAGAGTTTTTCTGTTGGATTATTTAGGTATTTACTTATTCTAAAATGGTAAAATTTTATGTCTAGCTAATAAATAATGGCGTGGCCTATATTCTCTTAGAGTTGGTGCCTTAGTAATGAGAGTACAATATATATGGAAGGGGAAATGAAAGCATGTTAACAGTAGCATACATTAAAATTTGCGACCCTTAGAGAAAGAAATTGTATTTGAAATTTGAACACTTACTGAACTAGAATTGGCCTGTGGTCCTTTTTCATTATGAGTGTCATGTAGGCATTTCCAAATAACAGCTCAGTGGAATACAATCACTGAAATCCTGTCTCACAACATAAAGCAGAATTTTACTCTAAAACAAAATAAGATGCAAAACATTGCAAAAGCCATTGCTACTACATTAACCTGCTCCATACTATACCTGAGTTGCTGTGCATGTGAAATATCAATTGAGAATCATGTTAACTCTATCAAGTTAGTAGTTATGAACTTTTTGTATTTTTTCTTGAGAAAAGGTAACGTTTCTGCTTTGTTCGGTCCTCTGCCTTAGCTTTGTTCATTAAAAAGTTTCATGAAAAATAGCTTTTAATCTATAGTCTTGGATAAGTTTATGAATTACTAATGTTGTTTAATTTTATATTTCATTCTAGGTCCAGCAGTTTAAGCAGGATCCACGCCCAACAACATGTCTTCACTCTGTTTTCAATGTGCATACAGGAGATGAGTTGCTTTCCTATGAGGAATATGGTCATCTTCAGGTAAAAAGAGATTATACATTTTATTCTCCTTATATTATATAGCATAGAACAGTGATCCCCAACCTTTTTGGCACCAGGGACTAGTTTTGTGGAAAACAAGTTTTCCACGGATGGGGTAGGGGCTAGATGGTTTTGGGATGAAACCGTTCCATCTCATATCATCAGGCATTAGATTCTCATAAGGAGAGCACAACCTGGATCCCTCGCATGTGCAGCTCACAATAGGGTTTGCACTCCTCTGAGAATCTAATGCCACTGCTGATCTGAGAGGAGGCAGAGCTCAGGCGGTAATGCTTGCTCACTGCTGCTCACCTCCTGCTGTGCGGCCCCATTCCAAACAGGATGTGGACCCATAGCAGTCTGTGGCCCAGGGGTGGGGGAGCCCTGTCATAGAAGATTTGAGGCTGTTTAAAAATAATTTTCAAATTACATTCTATAAATTGTTCAAAATAGAAGTATAGAATCAACTCTGAAACAGAGAAGAAAGTGAAATGGCAGCCACCAGGGCTGAGTTAGTTGTGGCAATTGAACATGAAATCCGAGTGAATTCTTGGTCTTCAAGCAAAAAGGGTAAATGGATAGATTATAAAATTATTTATGTGCAAAAGAAGGAAGACTACAGTTCTTTCCGTGACAAAAGTTTTTACATGTTATCAAATTTAGAAGAATTTCAACATTTAGGAACTAGGGGAAAAAAGACAGTTCACAGTGGTGTCATAGCAAATCAGTTTTGTTACACAGCAGTTCATTTCTTAATGTGTCATCCTTCAGTGAAGCTAAAAACATGCCACTGAAATGTAATTCCAAAAGGTATTTCTGAAGTCCATAAATTTTGTCTTATATAATATATTAAATTTTATACCTATGCTTAGAACACACTGGAGGTTTTAGATATATTTTTTTCATTTTATTCCCCTCTCACATCAGTGTATTGTTTTTTAGCTGGACAGTCTGTTGTTTCTGGGATACAAATATATTCTATTTATGTTTAATTGATTTTCTGCTCATCATTTGGTTCTCTGTCTTTGGGACAGAGTACTTAACTATTCATCTATTCCTTACTAAATAAAGAGTATCTCCTTTTTATAGTCCCTCTCACTTTAGATACCTGAAATTTCTTACTTTAGTATGTCTTCTCTAAACACAGAAAGTGTGGTGCTCTCATTTATATGCAGGAAAGACTCTTGTACTTATTTGTAAACAGCTCCTTGGAGAGTTAGTGTTACATGAATATGTAGTTTCTCAACCTTAACCTTTAATCAGATTTTATGTGTCTTTTCCTTTGATAAATATGTTTGCTATCAGAAGTAGGGTTTTCAGAAGATAATAGCTTATTTATCTTTGTATCCCAGATTCAGCTCAGTGCTTGGCACATAGTTGGCCTTAAATAAATTTTGGTCAACCTGTTATGTGGCAGTCCCTTTACAACTTGCCATGTACTGACATTTTCTTACAGAAGCATCCCACAAGTCAGAGCAGAGAGCTCTTAGAGGTCCCTGTAAAAGGCTGCCCATAGGAGTGAAATTTCTTTGAAGTCATTTTTGACAGGCTTGTGTCAATGCTGTAAGAGAACATATAGGGGAGCCTGGCAGTGGGATGAAACCCTTCTCACCATGCAACCATGTTTTAAGAAGAGTCACTAAAATGTTAGTGTAAGTCTAAAAAACCTAAAAGATGCAGACTACTGCATCTTCCTGTGTGGCCCACTTGGACCTTGACAAGACCCTGATATCCAATGGACTCTTGACTGCCAGGAAGTCAGGAGACACCCAGAATCAGCCTGGTTCCTCAGAGGGCCACCAGCAGTGCCAAGCCCTGGGCTCCTCTGCCCAAAGCCTCCAGGGCACCAATAATTTTCTGCCCCAATTTCCCATCTATTACTCAGTTGGGCTGGAGGAGAGTCATGGGAGACATAGCCACTGGAGCTGTCAGAGGGAAATAATCTATGTTAGAATTCTATGGAAACAAAATTACATCTTGCTTTCTCTTTGTTTTTAACTCAGGCTTACAGTTTCCTGGCTGAAAGTTTTTCACTGCCTTTTTAAAAATTTACTTATTTAATAACAGTTTTATTGAGATACAATTCACGTAACATGTAATTCACCTATTTAAAGTATATAGTTTGATGGTTTTTAGTATATTCAGAGTTTCTCAACCATTATCACTATAAATTTTAGAACATTGTCATCACCCCAGAAAGAAACATTGTACCCATTAGGTTGCAAAAAGAAACTTTGTATTCCCTATATTCTCCAAAGCCCCCCAGCTCTAGGCAGCAACCAGTCTTTCTGTCCCTGTGGATTTGCCTACTCTTGGCATTTCATATACAATAAATGATCTTTTTGTGACTGGCTTTTTAAATTTAGCGTTGTGTTTTCAAGATGTATTGGTCAGGATTCTCCAAAGGGACAGAACTAATAGGTGGAGGAGAGGAGAGAGGGACAGAGGGAGGGAGGGAGGGAAGGAGAGGTTGGAGGAATTGACCCACACAATTATGGAGGCTGAGAAGTCCCATGAGAGGCCATCTGCAAGCTGCAAAAGCAAGGATGCCACTAATGTGGCTTAGTCCACATCTGAAAGCCTCAGAACCATACAAGCCAGTGGTGTAACTCTCTGTTGGAGGATGAAGGCCCAAAAGCCCAGCGAGCCACTGATGGAAGCCCTGGAACCAAAAGCTGGATAACCTGGAGTTCTGATGTCCAAAGGCAGGAGAAGAAGAGTGTATGAGAGCAAGAATTCACCCTTCCTCTGCCTTTTTGTTCCATCTGGGTGGCCCCCAGTCAATTGGGTGGCACCTGCCGACCTTGAGAATAGGTCTTCCCCACTCAGACAGCCAACTCACGTGCCAGCTTCCTCCAGAAACATCCTCACAGATGTACCCAGAAATAATGCTTTGCCAGCTGTCTAGGTATCCCTTTATCCAGTCAAATTGACACCTAAAATGAACCACACAGGGTTGTGCCTGTTGTGGCACGTACCTTTCCTGCTTCTTTACCTGAGACAATTCACACATCCCATTCAGGATTCTGTGAGTATCCTTTTTTGTTAAAGTGATATTAGTATTTTTTTGTTTAGATCATAAAATATCTATTTTTAATACACTAAAATAATACCTCCTTTGTTCATAAAACTAATTTGTTCATAAACATGTTTTAAATTATATTATACCATTAACATTAATATGTTCCTGCAGTTGTTTACAGAAATTCTGTATTTGTTGAATATGAGACTGTTTTCAAGATGCACTGCCTATTGTTTATGGGGTACTGGCATCATCATAGTGTCTTGCTTACCAAATATCTTTTTTCATTTCCATGTATTTGAGATGGATTGGCATTTCATACTGCCTGTGGGGCCAGACTATTCCAAAGTAGAGTAGAAGTACTTTAGACCCAAAGCTTGAAAATAAATCTTAAAAAACAAATGATATGTTCCTATTTTTTTCAAAGTTCTTTTTGCCATGTAAAGAAACCAAATGATGTAGAAACAGTTGTTAACAGTTTTATTTGAAGCCGTTTCCCTAATCCAGTGTTATCCATTACAATGAATTTGAGAATTTAGAATTTTACATACAAAGCTGGGATTTTTATTATGAACTAAATTCACAACACCTTTATTCACAGTAGGAAAGGAAATAGTTTTATGACACTATTAGAGCAAATGACTTGTAATTTTAGCCTTAATTGATTAATTTTATAACTTGTTTTGGTTGTTTCCTTTAACCTTTTAATGTTTCTGTTTGTTGCAGATAAATGCAGTGTCACTTTATCTCCTTTACCTTGTGGAAATGATTTCCTCAGGACTCCAGATTATCTACAACACTGATGAG
>hsa_circ_0000702	chr16	53288349	53308214	+
GCCCAAGCTCGTTGCCACAGAATTGGTCAGAACAAAGCAGTTAAAGTCTACAGACTGGTAACTCGTAACTCATATGAGAGAGAGATGTTTGACCGAGCCAGTTTGAAACTGGGCCTAGATAAAGCTGTGTTACAGAGCATGAGTGGAAGAGAAAGTAATGTTGGTGGTGTATGTATAGTTTCTTTTTCACTTGAGATTTTTGTGTGTTTTTGCATTTGATTTTACCTCCAATAGTGTGTCATTTAGTTTTGGTCCATGCAGAATACTAAACACATTTGTTTTCTGCAGGGGAACATTTTCAGGACAGAGCTATGTTTAGTTAATACTTTTGAATCCTTTTCTTTCTGTGTAGCTCCAGAGCTTATGAATTCTAAATGTATTTTCAAGATAGAAATTCTTTGCTCTCTTTTTAGGACATTTGTATGATGGCATAGCAAAATAGAATTTGTGTTTATATAAACAATTTTCAAATTCTTTTTTTAGTGTCAATCTACTAGCATTGGCTTTGTCTTGTTATAAATGATGACATTTTGGCTTTTTTTTCGCTCAAGGTTCTTGCCTAATATCTATCGGTAATAGGATCCTAGTACTGGGCTGGGCACATGGCTCACACCTGTAATCTCAGCACTTTGGGACGCTGAGGTAGGAGGATTGCTTGAGCCTAGGAGTTTGAGACAAGCCTGGGCAACATGGCAAGACCCTGTCTCTATAAAAAATAAAAATTAGCTGGGCATAATGGTGCATGCCTGTGGTCCACACCACTTGGGAAGTTGAGGCAGGAGACTCGCTTGAGTCCAGGAGGTCAAGGCTGCAGTGAGCTGTGTTTACACCACTGCACTCTAGCATGGATAACAGAGCAAGACCCTGTCTTAAAAAGAAAAAAAATAAAAAATAAAGAAAAGAACCTTGAAAGATGTTACCCAACCCTTAGGCCTTGTTTTAACCAAAGCCATTCTAGGCAGATGGGTAATTCTTATTTTAACAGAGCAAAGAAGAGTCAACAACTTCAATGTATTATTTCTGTGAATTCTCTCTTATGCGCATCCCAAACCCAAATGCAGTTTAAGCATGCCTCTTGTGTTCTTTGACATCCTTTAGGGATACTTTCTCACTTTATGAACTTTAAAAAAAACTATTTTTATGGAAGTTAATTTCTCCTTAGATTCAGCAGCTTTCCAAAAAGGAAATAGAAGATCTGCTTCGAAGAGGTGCTTATGGTGCTATTATGGAGGAAGAAGATGAAGGCTCTAAATTCTGCGAAGAGGATATCGATCAGATTTTACTACGTCGTACAAAAACTATTACAATTGAATCAGAAGGACGTGGGTCAACATTTGCCAAGGTAATAGTGGGTGCAATTTTATTAACATAGCAGTGATGTTCACATCCTAACTACTGAGAAAGTTTAATTATCTCTTATACCGAATGTTTAAACATACTGAATTAGCCAAGATGCAGTAGGTAATGTATTTTCCTTCATTTTTTTCTGATCCCTTATGTTAATTTCACATGAACTTTTCTGATCCTTGTGAAACAGAATAAATGTAATAACTAGAAATGGTTCTAAATGTTAGAGTAGAACATATGAAATCAAAGAAATTTAGAAACTAAACATCTGTATATACCAAAGGCAGAACAAAATGTAAGTAATGTAAGAGGTTAAATCAGCTTACATCAACTTTCATAATTTGAAGAACCTAAAGGAGAGAGAAAATTTCCTATTTCATTTTAAATACTTAAATCTGGCCGGGCGAGGTGGTTCACATCTGTAATCCCAGCACTTTGGGAGCCAAGGCGGGTGGATACGTGAGGTCAGGAGTATCTAAGTCTTAAGGGGTAAGATGAAATTTGTATTTTGGAAGGAAACATTAATAACTCTATACTCTGTTAGGCGATAATATTTGTAAAGTTTACTAATTGCCTTTATATTCCTTTTTTCTTTTCTTTTTTTTTTTTTTTTTTTTTTGAGACAGAGTCTCACTCCGTCACACAGGCTGGAGTACAGTGGCACGATCTCAGCTTACTACAACCTCCACCACCATGCCCGGCTAATTTTTGTAATTTTAGTAGAGACGGGGTTTCGCCATGTTAGCCAGTCTGGTCTCAAACTCCTTACCTCAGGTGATCCACCCGCCTCGGCCTCCCAAAGTGCTGAGATTACAGGCATGAGCCACCATGCCTGGCCATATTCCATTTTTCTTTCTCTCTCCTTTTTTTTTTTTTTCCAAATCAAGACATGATAAACTTACCTCTTCCATTCATCTGAATAGTTTATTATTGGAGTATTCTGTCTCACCTGCACTAATTGCAGAAAACTACATACAAGTTTTCTCTTTTCCACTGAACTTCCTTTCTACATTTCCCTTCTTCCCCATTCCCCTCTCTGCTTTCAATCCAGAAGTTTTTCTTTATCTTTATGGGGAATATTGTGGTATAGCAGGAAGTACAGGTGCTGTACCAAAGTAAGATACCAGCCTTCAAATAGAAACTCACTTGCATTCATTTAGCAGACTAATAAATTCTTGTGTCAGGTATTTTGCTAAATGCCAGGAATACTAAAATGAAAGGATTATAGTTGCTGAAAAAAAATAAAGTAGGAGATTATTAATTCTGTATATTCTGAATAAAGAAAGCCTTTGCAAAGAAAAGAACATTCAACCTGAGTCTTGAGGGAATTGCGAATTTCATTGTTTTACAAAGAGAAAGAAAAAGCCAGCTAAATGAGTCATATGTTGCTAAACTACAAGGAATATTTCAGGAATGTGACATAGGCATGTATGGATACAGGAGATGAATTACATGGAGATGAAACGGTGAAGGAGTTAGGGAAGTTGAACCCAAATTGTGAAGGGCTTTATGTGCCATTTTGAGGAATTTGAAATTGATCCTAAGGCAGTTAAGCTTTTAAAGTCCTTCAAGCAGAAATTGGACATAATGCAATCTGGTTTAGAAATTTAACTCTAGCAGCAGCATGGAGAACAAGTTGGAAAGGGGAAAGACTAGAAACAGGATTATTTAAGGGACTTGTGTATGAAATAATGATGGGTGAACCAGGGTCATGGAGACCTACTTGAATCAATAGGTGTAGATGACCAGTTAGAAATTTTGAGAAGGAAGAGTCAGAAATGACTTGAAGATTTTTTGCTTAAGTAGCTAGGAGGGTCATGGTTGTCTTTAAGATAGAGAAGGACATTTATATGGGGAAAAGAAAGTATTGGAGCTGTTGTATTTATGACATTTACAGGATCCAAATGGAGATGTCTAGGAGAGTTGCCTGGGACACAGATACAGATTTGGAAATTAGTAGAGAATAAATCAGAAAAAAAGTAGTTCCTTTTGTTTCCAAAAGGAACATTGCAGAAGTAAAGTATAAGACTGAGAACTAAAACTAGTCATGACTAAGTAGATGTACCCCGGCTCTAGTTTTTTTCCTGGGAAATCTTACTTAGTTTTGATTCCTTGGTTCTCTACTCTATGGACAGAAATATTTTTCCTCATATCTGAAATCTAATTAATATCAAAAGGTGGTCATGGTTACTGTCCTTGTTGATTAGGCCAAACATGGAGATACTGTCCTTAAAGTTGTTGTTTTGTTTTGTTTTTAATTAATGAAGGCATATACAAAGCATTTAATGAGCACATGTGATTCTTGGCTTCCTTATTTAACATGTTAATGATAATGATCATGGAAAGTCAGAAAAATAGGTTTTGAATTCTGATTCATAAGCTGAGTGACCTTGAACAATTAACCTCTTTGAGTCTTACTTTAAAGAGGAGGTCATAATAATCGTACTTGGCCTTTCCTACTTTACTATACAGTGCTATCTAACTTTTATTTTCCTTAGAGAACTCAAGTATACTCTAATGCTCTGAGAATTGAGAAATGCTTAAACATTTGAATATCTACTTTAAATCCTCACACCAGAGAGTAACTATCACATTTGAAAACTGATAAGGTACCACAATGCTGAGGAGAGTTGAGAGGTTGCTCTAGTTGTTTTATAATTTGTTCATTTCCCAAATAATTTGTTCATTCCCATAGTTGTATGGGAATGCTATTAGATACTGGACATTTGCCAAAATGGGATATGGTGTAAAGTTAGTAGTATTTTACACTTTTTCCTGCGACCCAAAGACTTCAGCTCTGCTCAACTGTTTTCAACAATCTGAAGAAATAAAATAATTCCATTCTTTGTTTCTTTGCATTATCAAATAGTATTTAATAAGGAGCTACATATATGGAACAGGGTCCTTATGAGACTATTCAGACTTAGTACATATACATCAAATAGATAGAACTCATTATTGGTAACTTCATTTTCAAGTGATGATATCCCCTAAAACTTGTTTTGAGAGATTTTTATAAGGGCAGCCAGGTGGGTCCTAGAAAAAGAAACGTTTCTAGTCTGATTTTTAAAAATTTGATAGAGAACAAAATACTTTGAATTGCTTAATTTACAAAGGAAAGAAAACCATCTAAATTGTGCTTCAGATGGATTGCTTATTTGTAAGGGCCTTTAGTTGGCACCTTCTGCCTTTCTGCCACTGTCTGTCATAGGAAGATGGATTTCGCAATTTAAAATCTTCTCTTGCAAATAATACAGAGATTTAATGGCGGAAGGAATGCATTTTAAGAAGAAAAATTTAGGGGGAACTAGGATATTAGGATTTAGTATTTGGAAGGAGTAGCATCTTATTTCTATAGGCATAATTGCTTGTCACAATCCTTGAGAATCATGTAAGCTATCTTGTAAATAGGTTATATATGTCAGTTAGCAAAAGCCTCTTGAATTGTTTAGAAATTTAAAATTGTTTTATTTGTAAATTAAATTTATCATTTGTCTTATAATGAATGTAACAAAGCTATTTAATTCTGAAATTTAATTTCTTCCAGGTAAATTTTTTACATTATCAATAGTTATATGATAGCAGAATAAAAATTATTATACACTGTAGCATATAATTTTTTTTTAGGTAAACAACCAAAAAGTAACACACTTTAAAATCTGATTGTGTCCTTTCAATTACTTCATGTTTAATCGTTCCTCATGGTTTTTTGCTTTTTGTTGTTGGGTTTTTGTTTTTTCTTTTTTGAGACAGATCTCACTCTGTCACTCAAGCTGGAGTGCAGTGGTGCAATCAACGATTCACTACAGCCTTGACTTCCTGGGCTCAAGTGATCCTCCTGCCGCAGCCTCCCATGTTGCTGGGACCACAGGCACATGCCGCCATGCCCAGTTAATTTTTTGATTTTTTAATAGAGATGGGAGTCTTACTTTGTTGCCCAGGCTGGTCTCAAATTCCTGAGCTCAAGAAGTCGTCCCACCTTACCCTCCCAAAGTGTTGGGATTATAGGCATGAGCCACTATGCCCAGCCTGCTTTTCATGTTAAATGTTCTCCAGTTCACGTAAGGCAAATACTCATTTACCAGATTGGTTAAATCTCAAGAGGCATGTATCACTGAAACTGTAGAACAGAATAAAACCCTATGAATGTCATTCAGTAAACTTCACTATTCCTGAAAATTGATATGTTTATAATAATGAAGATATTAAAGTATCATATATCCTCAGTTGTGAAAAATTTGTTCTGAAATAGTTAAGGAATTACTTGCACGTAGTTAGATGTCTGTTCCTCATACTCATTTATACCAGTTTGATGAATTGTTTTAACATACTTATTTTATACAGCTAATGATAGCTGTGTTGTTTTGTTTTATCAAACTAGTTAGTCTTTGTTCTTTCAAGTTGGATATGAAGGTCAGGACTGGTGGCACACGCCTCTAATTCTAACACTTCGGGAGGCCAAGGCAGGAAGATCACTTGAGGCTGGAAGTTCAAGACCAGCCTAGGCAACAAAGTGAAACTCCATCTCTACAAAAAAGTTAAAACTCAGCCAGGCAAGCTGGCATATGCTTGTTGTCCCAGCTACTTGGGAGGCTGAGGCAGGAGGATTGTTTGAGACCAAGAGCTAGAGGCTGCAATGAGCCATGATCATACAGCTGTACTCCAGTCTGGGCAACAGAGTGAGACCTTTTCTCAAAAAAAAAAAGTTGAATATGAGTTTTTATAATATGTGGTTTCTCGTTAAGAGTGTCTGATGCTATTTCCTGTTGTCATTGTAACAAATTATTACAAAGCCCATGAGGTTCATGGCTTAAGACAACACAAACTTTTTCTCTTATAGTTCTAGGTGTCAGAAGTCTAACATGAGTCTTACAGGGATAAAATCAAGGTGTCAGTAGGGCTGGTTCATTCTGGAAGCTTTAGGGGAGAATCTGTTTCTTATTTCTTCCACTTCCTAAGACTGCCTGCATTCCTTGGCTTGCGGCCACAGTACTCCCATCTCTGCTTCTGTCATGTCATATCCTTTTTCTCTTCTAGAGTCAAATCTCCCACTGCCTCACTTTTGTAAGAACATTTATAATTACATTTAGGGCCTACTTGGATAATACAAGGTATCTCTCTATTTCAAGGTCCTTAACTTAATCATATCTGCAAAGTCCCTTTTCCATATAAGACAAAACTCACAAGGTTCCAGGGATTAGGATGAGGTATCTTTGGGGACCATTATTCAGTTTATCACATTCATCAGTTCAAAGAAATACAAAATTAGTTTTTCAGTAGTTTTATATTAAAGCTATAGTTTAGAGAAAGCAAAAAAAAAAAAAAGGGAATTTAAATTCATTTCATTAAAACATTTGTTCCTGTCATTTCTGTTTAATAAATATGCGCAAAATGTACATTTTGAAACACAGTATTTAACATTTGCTTTATTTTATATAAGCATCTTAAAAGCCAAACCTCAAAAGAATACTAGATTGAATGAATGAGTACATTTATTACCTGGTAAGCAATAACATGAACAGAATCTGAAGTTCAGCAAGAAGCATTTAGCCTTTTAATTTTTGGTGTTTTAGACTTTTTTTTTTTTTTTTTTTTTTTTTTAGACAGGTTCTTGTTTTCTCGCCAGGCTGGAGTGCAGTGGTGCAATCATGGCCCACTGTAGCCTTGACCTCTCAACCTCCTGGGGTCAAGTGACCCACCCACCTCAGCCTCCCAAGTAGCTGGGACTACAGGTGTGCACCACCACCTCAGGCTAATTTTAAAAGAAATTATTACAGAGATGGGGTCTCACTATGTTGCCCAGGCTGGTCTTGAACTTGTGGGCTCAAGTAATCCTCCTGCCTTGGCCTCCCAGAGTTTTGGGATTTACAGACGTGAGCCACCATGCCTGCCTTGGATGTTTTCTAAAGTTTAAACTGCAAATACAGACAGTATTCAACAGTTATCAACTCATGCTAAACTTGTTTCATCACCACCTCCCACTTTTTCATACTGTTTCGAAGCAAATCCCAGATATAATCACCACCTTTACATGTTTCCATATGTATCATTAAAAATAAAGACTTTTAAAACATACTACAATACTATTACCACATTTAAAAATAAAATGAAACAATTCCTTGGTATTAATTATCTAGTGCTTAAACTGACAGTTATCTTGAATATCAAAAAATGGCTTGTTTGCTTTTAACAGTTTTATCTTTTTAATGTGGGATTTTTCTGGATCTTTTAAATTTTATCAAGACTTTTTCTTTAATTAAGATTTTTACCTTTTGTTTGTATCCCTGATAATTGGGCATTATCTTAAAACCATTTACCACTAGTCTCCTTTGAAAATCGTTTTATGTGACCATATTCTTCTATTTATTTTTATAAAAATTCACATATATTTTTCAGGCCCTTAACACATTGTGTATCTTCAATGCTTCTTTCATTTTTATAAAGCATTTTGATGACATTTTTTGATGAGGCCTATTTACAGTGATTTAAATTGTAAATAATGGTTATTAGAACACAGGTTAAAGAGTTGAAGTGTTATCTTTAGAGTTTCTTCCAACTAAAAGATTTTATAATTTCCACAGTATTTACGAAAATAAATCACTTGTATTTTCTTCTTTTGCTCCTCAATATTTTCTTAAATTTTTACAGTGGTTATGCAGTGTTTCTGTGGTAAGGTAGAGTTTCTTTTTTGTGTGTGTTTGGGAAAAGAGTTTTTAAAATGACAATGATTTATTTTCCTTTATTTCCCATATCCTGTGTTATATTTCCTTTAGGAGATATTACTATCTGAAAATGTGATGAAAATAAACTAGAAATATACCAGAAAATTAACTCTGTAGTGCAGGCAGGTTTGGAAATTCTTGTTCTCTAACCTAATTTCTTAATGGTCTTGTAATGTTTTTAGAAACCATACCCCCATTCTCTGTAGCCTCCCCACCAAAAAGATTCAGTCCTTACCAAAAGTATCAGAGTTAACCAACAGTAATAACTTATTTAATTCTGCTCCTAAACTTCAGCCTGTGTTTGCATTAAGCCTTTGCCTTAAGCAGATGCAGTGCTGTGTTTCAGACCACTGAATTTGAAACACCCTTTGATGTATGAGTATGCAGAATTCAAATTCTATCCATAGTAAATGTGAGGAGATAATGTTTTAAGTGTACTTTGATAGATTTTTCCTCTAAAACTGCCATTATATATTTCAGGCGAGTTTTGTGGCATCTGGAAACCGGACAGATATTTCTTTAGATGATCCCAACTTCTGGCAAAAATGGGCTAAAAAGGCAGAAATAGATATAGAGGCCATCAGTGGCAGAGTAAGTATTTTTATCCCTCTAAAATAAACTTGCTTTTGGGATACTTTGGCAATAGTATTGTAATATTTTAAGGTGTTCAATTATGCAGTTACTAAAACAAATTTCTAGATATATAAATTGAAGTAGGGTAGCAGAATGAACTGAGTGAGGTTCTCCTCCAATTTAATACATCTAATATCTCCCATGATGGGTTATCCCTACAGGGAAGGTTTAACTTTTGGATATAATTTACATTCTTAAAATTATAATATGTTTTTTAAATTTTTTAATGTCTTCAAATCATGGGTTACATTTATTTTCTCTTTAATGTTTTCTTAGTGTCAGAACCCATTAATGATAATCTAGTAAAATGTAAATAAGAGGAGAAAAAAAGCAGTCAAGAAAGTGGCATTTTTTAAACTGCTTCTCTTATGACTTCCCTTGAGCTAAGAAAAGGTCAAAATGCTAAAATTCACTTTATGGAACTGATAATAATAGCATAACTGCTTATTTACTAAGACACACTTGTCTAATAATTGTATAGAAATCAGTGTTTTTCAGTCTTACCAATTATCAAAATAACAGCTAGATGATTAAAGGAATTTTATATTAAGCACTCATGCATTGGATCTTTGTTGATAGCCTTTTAAAATGTAAAGCTTTACAATTAGGAGTAACACCACTACCATCCATAAGTATTATTGTTGAATGCATTTTGGAAATATATGTAATTCTGTGTGAAACAGGTAAACGTGAAAAGGTAATTATAAAAATATTATTGGCATATGGCATGTTCATATACCTAAACAAGTAGTGGGGTCTGCAAAACACTATAAAAGTTCGTAAGTGAGTTTAGTGAATTAACTGGATAGAAGATAAATATGCCATTGAGCCTTCCTAAATATCAGTACTAACAGAAATAGAAAAATATAATGTAATAGGATATCTACTTCACAGTAGAAAAAAAAAAGATATAGAACACTTAAGAATATACCTAAAGAAAGCTGTGTTTGATTTCTGTAAAGTGAAATTTGGTTGGGAGATGTGTCCATTGGGAATATTTTAAACATTTTAATAGTTCGTTTGTAAACATAGAAATGTTATGTAGATGTAATGCAATGCAAATCAGAATGTTAAACAATTTTTTCTTATAACTAGAAAAAATAATTTTAAATTTTTTTGGAAGAATATTTAATGCACTCAGGAATCGGCCCTGCAGCAATAAGCATACATGTACAATGATAATATAGTACAGTGATACTCATTGCAGCATTTTTTGTTATAGCAAAAATTTAGAAACTAAATTTTCTATATGGGAGCAATGGTACATTCATACTGTCTAATGCAATAATTAAAAATAAAAAATAATAAGAATGGACATTCTTATGTACCATGTACTGTGGACTAACAGAGCTCCAAGACAGAGAAAGAGAGAGATGCAGAATGATGCTTACAATGTGATCTCTATTTATGATTTTTCAGCAGTATATATTGGTAATTACATCCTGGTGGGTAAGAAAGTGGTAAACAAATATATAAGATAATTTAGAGAGTGAGGAAAATAAAGCAGTAAGATGGCAGAGAATGCTGGAGAAGTAGAATTAGACTAGGTGAAGTGATCAAGGGAGGTCACTGCGAAAGGATTATCTGCACGGAGACTTGAATGAAGAGAAAGAGCCAATACACTGTAATGTCAGGAAAAGCTTTGAGGCAGAGGGAATGGCAATGAGACACTGGTAGAAATAAGCTTAGTGTATTCTAGAAGCAGAAATACATTATGGCAGAATGTGAAGAGTTAGTGAGTGTGGTGGTAATAGATGAGGTCAGAGACTGAAGACATGGGCCAAATCAACAGGGCTTTGTAGATTATTTTAAGGCGTTAAGGATTTTGTAAATAAACTTATATAAGCATATAGTCATTTAATACTTTTGCAGTAACATTTTAAAGTTTATACTTTTGTAAAAAATTAAGGACTTTTCTGAAAATGTACAATAAAGACTAACATTACTGTATGTTAAAGTGTCTAAATATATTAATACAGCTGGGCACAGTGGCTCATTCCTGTATAATTCCAGCACTTCAGGAGGCTGAGGCAGGAGGATTGGTTGAAGCTAGGAGTTTGATACCAGCCTAGGCAACATAGCAAGACCCTGTTCTCTACAAAAAAATTTAAAATTAGCTAGGCGTGATTGTGCGTGCCTGTAATCCTAGTTACGAAGGAGCCTGAAGGTGTGAGGATGGCTTGACCCCAAGAGTTCGAGGTTGCAGTGAGCTGTGATTGTGCCATTGCACTCCAGCCTGAGTGACATCAAGAACCTTTCTTTAAAAAATTAAATTAGTTTAAAAAAATAAAATACATTAATATAAAATAATAGTTTAAAAAGTATGGTACTGACAGAAAGATACCAAGCAAAGAATGGGATAACAACAGAAAAAGATCAAAGTATAAGTTTATGAAATATACAAATAGTGCTAAAGAAAGATGATTTAATAAATGGTGATTAGGATATTGGATTAGCATTTGGGAAGAGCGTTATAATCCTATGCTCTATACCAAGTAAACTCTAATTTGTGATAAAAGATTTTTAAGTGTTTTTTAATCAAAACATGAAAAATAGAAATTAGATTTCTTTTCACAAATATTTGGGTGGGAAAACATTCTAAATTAGAAATTACAAAGGAAGTGATTGGCATATTTAACTATACAAGACAGAATTATGTAATGGAAAAATGAAAGTGCAGTCAGACTGGTGACACTATTTGTAGCAGACATGTGTATGAAAGTTAATGTTTCTATTACATAAAAGCTAATATAAGTAGATCAAAATTGTATCAAATCTCAAAAGATTTGGGGAAAAAGACATTTGAAAATTAAGAAAAAAATACAATTAGTTTTTTGTTTTTTTTTTTAAGGAAACTGGGAAGGGGAAAAAGAGGAAAAGGGACAACTCTTTCTTACGGAAGAATTCCATTTAATAAATGTAGAAGGAATGAAGGAAATAAAAAATCACCATGAATCAACTGCAGTAATAATTGTAGCATACAAGATCCATCAGTGAATTCTAAAATTAGTGGGTAAAAGTTTAAGGAGACACAACATATTTATGTGTCTTCAAAGTATATCTTCCAAAATACATATTAATTCCAAAAGGAAAACTAGTAACTTCACAGTGGAGAAACTTGGCAAAAGTTAACATCACCTGTCATAGGACATCACATGCCCCTTAAATATAATGCATTCCATACATATTATGGCATACCAGGACCTTTATGGTCTGGTCCCTGCCTTCTCTCCTACCATTTGTCCTCTCCTGCTCTAGGACATAAGCATTTCCTGAAAATCTGATACCACTTCAGGTCCCTTGCTCTTTCCTCTACTTGTAATGCTATCTCTTCCCTCACTGCCTGGCAAACTACTTCTAATACTTTAAGAAGTCTTTCTAGTATCACTACTTTGTGACATTTTCTCTGACTGTGATACCTCTTATATCATAAAAAATTTCATCCCAAATAGCATTTGTTTAGTGACACATTTGTCCGTGTAACTAAAACTTTGGATTCCTTATGAGTAGAAACAGCCTTATTCATCATTATACCACAGCCCATAACATAGTGCCTAGCTTAGAGAAGTTTCTCAATAAAAATAAAAAGTATGTTAACATAAATTGTTTTGAATGAATTAAACTGAATCGAACATACTGAGGTTGATGCAATTAACTGCCTTGCTTTCTTTGTATTAAGTCTTTTGGAAAGCGCTGTAAAATATTCATAACCTTTGACCAGTATTTCCATTTCTGGATACTTCCCTTCTTTTGAATTTACCTTTAGAATAAACTTAAGCCACAAAGATTTACTTTAGCATTATTTATTTTAAAAATTAAGAACAATCTAAATTATGAATTAGGTAAAGAAAAATTATAAGGCATAAATTCAGTTTAAAATATTTTTATGATTACAATAATGTTATATTAATATACAAAATATCAAGTTCTTTTTATCCTATGACTATAATGTCATAAAATTTTACATGTGTGGTAGTAAGAATTCTAAAGGAATATAAGCAATTCTAAGTTGACTGAATAGGTTGGTGAAATTGTTAGTTGTTTCTTTTTGTCTGTGTTTCTGTAATTATTGTTTGTATAAGGTAAAAATGTAGAACACTGTTGTAAGCAAAATCATAAAAGTACCTTCAGGTAATAGCAGTTCTGTTTTACAGAACAGCTTGGTTATTGACACTCCAAGAATTAGGAAGCAAACAAGACCTTTTAGTGCCACAAAAGATGAATTGGCTGAATTATCTGAAGCTGAAAGTGAAGGAGATGAAAAGCCCAAACTCCGGAGACCCTGTGACCGTTCCAATGGCTATGGAAGAACTGAATGCTTTAGAGTTGAGAAAAACCTGCTAGTTTATGGGTAAAACATTGTTTTTAATGTTTGCTCTAAGTAGTCTGGTATGTAATGTTACAGAAAATATATACTGGTTTTGAGTATATTTTTTATCTTCTTAGAATCATTAAAATTTACTTTTAAAGTACTCTATTTTTAGCATATATTTAAGAGCAGAATGATGAGATTATCCTCAAGTATTTAAATTTTCAAAGTATCACTAAAGTCAAACTTCTTGTCCTTAAATTCGCATATTCAGTAATACAAATTAGATGTTATCCATTACTGAATAAAATATACTAGAAATTACTATACCATTCCTCTACATTCTATGCATGGGTAGGGAAGACTTAATTAGCAAAAATGACAATTTTTTAAAGTTTTTCATTCCTTTTATCTATGAGTTAATATTTTTCTCTAGAACTTGACTCAATATCAATGTAACTATACCTTTTTTAACCAGGTGGGGCCGATGGAGAGAGATTCTATCTCATGGCCGTTTCAAAAGGCAGCTAAATGAACACGATGTAGAGATAATTTGCCGAGCTCTCTTAGCATATTGCCTTGTTCACTACCGAGGAGATGAGAAGATTAAAGGTTTCATATGGGATCTCATTACTCCAACTGAAGATGGACAGACACGAGAGCTACAGAATCATCTAGGTAAGAACATTGTTTCATTTGCTTTTAAAATTTATTTTTAGTTATATAAGTAATACTTAACATATTCTCCTATAAAATATAAAAGCATTACAAATAATATTAAGGAACCTTAACCTTCACTCCCAATTCAAGTTCCAGCTTCAGAAAATGCCAGTGTTATCAGTTTGGTGGATTTTACATTTTGTTATCAAATACGTATCTGTTTGGAATTGATGACCCAACTAAATGTCTTAGAGGTCTTTCCGTCTATGCTCAGATAGATCTATCTCATTTTTTAAGTTCTGCTTAGTATTCCGTAGTATGGATATTCCATAATTTATTTAGTATCTCCTTTGATGATGGGTGTTTAGGTAGTTTCAATTTTAGACAATTAAAAAACAAGTTTCAGAGAAGATCCATGTACCCTCCTCCTTGTGCATATAAATAAATCTTTCACTAAAGTAGATATCAAGAATGGAATTATTAAAGTATAGCTTATATACATCTTTAGAACCTAAAATGTGGTCTCTGGGTCAGCAGCATCAGCATCTTCTGGAAGCTTCTTAGAAATGCAGAATCTTAGGCCTCAGATTTACTGAATAAGAATCTGCATTTTAACAAGATCCATAGGAATTAGTGTACATATTAAAGTTTGAGAAACATTGATATGCAATTTTAAATTTTCATAATACTTTTTAATTTTTGTTTATTATTTGAGACAGGATTTTGCTCTGTCCCCCAGGCTAGAGTACAGTGATGCAAACATGGCTCAATGCAGCCTCAACCTCCTGGGCTTAAGCCATCCTTCTGCCTCAACCTCCTGAGTAGCTGGGACCACAAGCATGTAGCACCACACCCGGCTTTTAAAAATTTTTTTATATTGCAGAGTCAGGGTCCTACCATGTTGCCCAGGCTGGTCTTGAACTCCTGAGCTCAAGCAATCCTTCCCCCTCAGCCACCCGAAGTGCTGGGATCACAGACATGAGCCACCATGCCTGGCCTAAATTTTCATTATACTTTAATTTGCTGTCCAAAATGGTTATGCCAATTTACAATCCTCTCAGAGGTATACGCTAGTACTTTTTGCTCCTTAGCCTTCCTAACAGAACATTCTTTTTTGCATGAAATAATTATTTTATAGCATAAAATAATTGAATTTCCAGTAAAAAATAAAAAGAATTACTATGCCCTTAAATTTGTTACAATTTTATTCTACTTAATCAAAAAATATCTGTTGAATGGCTGGTGTGTGTCTTGTGCAAGGTGTTGAAAAGATAAGAAGAAACAAGATAGACAAGATCCCTGAGCTCATGAACCTTACATTCTAACCAGGTAGACAGACATAGTAAGAATGTACATTAGTTATAGATTGTGGTAATTACTGTGAAGTAAATAAACTATTGAGATGGAAAACAACAGAAAGCACCCATTTTAGATAGGGTGGTCAGTGTAGGCCTATTTTAATAGGAGACAGTGAGTTTAATTAATGTGAAGACCTGACTTCTAGGTAGATGGAAGAATCACACAAATGTAATTTCACTCTTTCTTGAAACTCCACTAGAAAAAAGTAAGGCACTAAGCTTAACAAATTCTACAGAACAAAAGACTTGGATTCCTCAACAAATAAATTATCGGATTAGGAGTGAATAGAGAGGTATCTATTCACAGCCAAAGATGACTTTCTGCCCCAATCCCACCCCTACCACAGACTATCACAACCTTCAGCGTGTTACTGGCATCTAGTGGGTAGAGGCCAGGAGTTCACAGATAGTCTCCCGCCCCCCACAATGAAGAAATATCCTGCTCAAAATATTGTAGTGCCAAGATTGAAACCCTGCTATAACCTAAAAGAGATTGAAAAGTTATCAGCCAGTTGCAGTGTGGGGTCTGGGGACTTTATTTTTATTTTTATGTTTTGTGACAGGGTCTCGTTCTGTTGCCCAAGCTAGAGTGTTGTGACGTGAACACGGCTCACTGCAGCCTCAAACTCCTGGGCTCAAGTGATCCTCCTCCCCTATAGCTGGGAGTACAGGCGTGTACCATCACACCTGGCTAATTTTTTTTTTTTTTTTTTTTTTTAGAGGTGGAGTCTCACTTTGTTGCCCAGGCATGTCTCAAAATTCCTGAGCTCAAGTGATCCTCCTGCCTCAGCCTCCCAAAGTGCTGTGGGGGCTTTATTTAGATCCTGATTGAAACAAATAACCCAGAGGAAATGTTTTATTATCTTTATTAACTAATTAGAATGTTGAATACCAAATATTAAGAAGCTATTATTGCATCTTAGGGCTGATAATAGTGTTGTAGCTATTTTAATGGAGGCTTTATCACTAAATAGATACCTCTGTTAAATTAAATTTAGATACCACTAAATATCTTTTAGATATTGCTAAAAGATACCGTTGATATTTATGAATGAAATGATTGATTTATTACATTTACTTCAAAATAATGTGAAAGATTGGGGGTGAACAAAATTGGCCATGAGTTGATAATTATTGAATGTGGATAATGGGACTGTTGTATATACTTGTATTCTATAATTTTAAAATAAGCATAAACTCTCAAAAATGGGAGAGGAAACGGCAACAAGATTTTGGAAGCTGGAGGCAAATATATTAGTGGTAACTGATTTAACCAACCTGAGAGGGCTGAATCTTAGGTCAGCAGTGGGAAAGGCAAACTGCTTTGCTTTACAGATTTCCCAAATGTCTTAGGAATTTGTGACATCAGGAACCTCTGGAAGTGGGTGTATAAGGATAGAAGCTTTCATTCAAAGCGGTTTAAAAAAAGGCCCTAAATACCCTCTTCAGTTCCATGTAGCCAGGATGAAAACTGACTCAAAATTTTTTCTCTGGAAAGAGTAAAATAGAAGTCTGGATTGCACTGGTAGTTGAGTTGTAGAGCTACTAAATAGGGATTAAATAACTGTGTGCATTCTGGTTGTTCTATTACTCAAGGAATAAAACTAAAGGGCTTGCCCCAAACCTAAAGATAATGACAGGAGAAAAAAAAAAAACCCAGCCAGTTACCCTTCAGTGAGCCCACAATCACTATGCTCCATCCCTTCAGTCTCCCTATCACCTTTTTTATTTGTCACACTTAAATAAGAGCAAAAACAGCCAAGGATTATCAGGCATCTCAGGAAAGTCTCTAACATGAAAGAGAGAGACAAAAAACCATTGGCTGGGCACGGTGGCTCACCCCTGTAATCCCAACACTTTGGGAAGCTGAGGTGGCCAGATCACTTGAGGTCAAGAGTTCAAGACCAGCCTGGCCAACATGGTGAAACCCCGTCTCTACTAAAAATACAAAAATTAGCCAGCCATGGTGACATGTGCCTGTAATCCCAGCTACTTGGGATGCTGAGGCATGAGAATCACTTGAACCTGGGAGGCGGAGGTTGCAGTGAGCCGAGATCACGCTACTGCACTCCAGCCTGGCTGACAGAGCGAGACTCTGTCTCAGAAGAAAAAAAAAAAGAAAAAGAAAAAGAAAAAAAAACATTAAAATGAACTTGAAGGAAACAAGGATTTCAAAAAGGAGGACACCTTTTCTTTAACTATCATTAATATCTTCAAAGATACTTCAAATATACCATGACTTCGAAAGAATAAGGTGCTGTAAAAACAGTGAAAGCAGAAGCCTATAAATTATAACAATATATAATGAAATGAAAAAGTAAAAAGAAGATTGAATGATGAATCTGGGAAAATCTTGTTAGGAAGAAAATTGGAAATACAGAATATCTGTAGATTTCATTAGGAAAATTTAAGCATGTGTATTTTTAAGTATGTACTATTTCGAACCAACAAGGGTGGAGAAGATTGGAATACAGAACTATTTATCATTCCAGCAAAACAAAGAAAGAAGGAAGGTATGATAAACAATAAAATTGTAAAACTAAATATATAAACATATGTATGCAGCCTATGTATATTTTCACCTGTTAAAAGAGGAAAATTGTTAGATGGGGGGAAAAATAAACATTTTATACTTTAAAGAGATATTATTAAACACCAAACAAGCTTAAAAGTTTATTTAGTAAAACTACACCATGCGACTACTAAACCGTACAAAATGTTGTAGTACCATTAACATAGAACAAAGTGAATTTAAGATGGAAGGTATCAATTGGAATAAAAAAAAAGGGACACTACCTAATAATTAAAAAGAATAATCCATAGAAGAAACTATAACAAGTATGAACTTACATACATCTAAAATAGTCTCAAAATGTAAAGGCAAAAGAAAAAAAAAACCTCTGCCAAAATTATAAGGAAAAATGGACAAACCCATACAGTGCTTCAATGTACCATTGTAGTGGAGTACCCACCTGTTATAAAATGGCAAGGAAAAGGTAAATGAGGTACAAGAATTGCAAGAGGAGTCAAAACTGCATTATTAATAATTGTGAAAAATTACAAGCAAAACAGCTCAAATTCATGGAAGATTAATAAATAGGAGGTGGTATAGTTATGTAATAAATTATTATACAGAAACAAAAATAGATGAATTAGAGCCTCATGAGTCAACCAGGATAAATTTTTTAAAAGTTCAGAGTAATAAATAAGGTGCAGGCTTACATTTATAATATAATATCTGAAAACTTAAATACTAAATACTTATCCAACATAGGTAATAATAGTTCAAACATGCATGGAATGGAAAAACAAATTCAGGGTAGTGGTAATCTCTGGGAAGGAATGAGTGAATTTGATAGGAGAGGACTACATAGGGACTTCAACTATGTATTATTTCCTTTAATAAAAAACTAAGTGTTTGTGACCAGACTGGCCAACATGGTGAAACCCTATCTCTACTAAAATTACTAAAGTTAGCCAGGCGTGGTGGCGCATGCCTGTAATCCCAGCTACTCAGGAGGCTGAGGGAGGAGAATCACTTGAACCCAGAAGGCAGAGGTTGCAGTGAGCCGACATCACGCCACTGCACTCCAGCCTGAGCAACAGAGTGACTCTGTCTCAAAAAAAACAAAACAAAACAACAAAAAAAAACTAAGTAAACATGGACTATGTGAACATGAAGAGTGGCAGTACGTTTTTGTAGTTTTTAAATATTTCACAACAAATAACTCAAAGAACTAAAATGAGTTTAGCTATCTTGAAGAGGATGGCTAACCTAATCTATCTAAATCAATTTTGAAAAGCAAGAGTAGAGGTCAAAACATATCTTTTAGTATCTAGGAAAGCAAAAGTAAAGCAGAGGGCATAAGTTTGATCTTTTGGGTTTTATATTTGTAAAAAAATAATCTGTTTTGGAACAAAAAGGAAATCAGAATGATTAATATGAGATGTAGAATTGTTAGCTATTTGGGGGAAATATGTTTTAATATGTATAAAACCATCATCTTGATTTGTGGTTGGGTCAGTATTGTTACTAATATTTTAAAGATCTCTGAACAGACCTCAGAAAGTCTCCAGAAATTTCTTGCATTGAAACAATCTTTCAGATTGCAAATTTTTATACAAATTATTCCTAATTTATATGTCCTTATTTTAACAGGCCTATCAGCTCCTGTACCCAGGGGTCGAAAAGGGAAGAAAGTAAAAACTCAAACAAGCTCATTTGATATACAAAAAGCAGAATGGCTTCGAAAATATAATCCCGAGCAGCTCCTTCAAGATGAAGGCTACAAAAAACATATAAAACACCACTGTAATAAGTAGGTATAGGGTATTTTAAACACAACTCTTTAAATGTTTACTGTTCTGAATTTATTAATACTCTTTAAGCTTGCTGATTTTGAGTACAGAGACAGCATGGTCTAGGGCCAATCCTAATCCTAATTTTACAAGGTATCCTACAAGCAAATCATGATACCTCTTGTGTCATTGTTCTCACCAACAGATAAGTAAAACTGGCCTCCAAATGAGCTCATTATATCTTACTTGTATATGAAATAATGATGATTATGAAGATTTTGGAGAAGTTCTTTATATATATGGTAGTAATAAGATTCATTTAATCAGAAGTAATATTTCATTATTTTAAAATCTGTACACAAATTCCTTCCTAATTTTAACCCCATGTCCGAATATTTTAAACGATGAATGTCTTTATGCCTTTGATTTATTTTCCCTTGTTTTTAGGGTTTTGCTTCGTGTGAGAATGCTGTATTATCTAAAGCAAGAAGTTATTGGAAATGAGTGTCAGAAAGTATTTGATGGAGTTGATGCAAG
>hsa_circ_0000713	chr16	68224670	68225678	+
TTTTGATGAAGCAAGAACACAGAGAAGAGATTGATTTGTCTTCAGTTCCATCTTTGCCTGTGCCTCATCCTGCTCAGACCCAGAGGCCTTCCTCTGATTCAGGGTGTTCACATGACAGTGTACTGTCAGGACAGAGAAGTTTGATTTGCTCCATCCCACAAACATATGCATCCATGGTGACCTCATCCCATCTGCCACAGTTGCAGTGTAGAGATGAGAGTGTTAGTAAAGAACAGCATATGATTCCTTCTCCAATTGTACACCAGCCTTTTCAAGTCACACCAACACCTCCTGTGGGGTCTTCCTATCAGCCTATGCAAACTAATGTTGTGTACAATGGACCAACTTGTCTTCCTATTAATGCTGCCTCTAGTCAAGAATTTGATTCAGTTTTGTTTCAGCAGGATGCAACTCTTTCTGGTTTAGTGAATCTTGGCTGTCAACCACTGTCATCCATACCATTTCATTCTTCAAATTCAGGCTCAACAGGACATCTCTTAGCCCATACACCTCATTCTGTGCATACCCTGCCTCATCTGCAATCAATGGGATATCATTGTTCAAATACAGGACAAAGATCTCTTTCTTCTCCAGTGGCTGACCAGATTACAGGTCAGCCTTCGTCTCAGTTACAACCTATTACATATGGTCCTTCACATTCAGGGTCTGCTACAACAGCTTCCCCAGCAGCTTCTCATCCCTTGGCTAGTTCACCGCTTTCTGGGCCACCATCTCCTCAGCTTCAGCCTATGCCTTACCAATCTCCTAGCTCAGGAACTGCCTCATCACCGTCTCCAGCCACCAGAATGCATTCTGGACAGCACTCAACTCAAGCACAAAGTACGGGCCAGGGGGGTCTTTCTGCACCTTCATCCTTAATATGTCACAGTTTGTGTGATCCAGCGTCATTTCCACCTGATGGGGCAACTGTGAGCATTAAACCTGAACCAGAAGATCGAGAGCCTAACTTTGCAACCATTGGTCTGCAGGACATCACTTTAGATGATG
>hsa_circ_0000717	chr16	78312499	78315057	+
AAAACAAAATACCACCCTCCGCCAGAAAAGTGCAGAATAAAAATTTTCCACTAGCAAAAGAAGGAAAAAATAAAAGATCTTGAATAGTCTCATCAATTACATCTTCTTTTGTGGGTATTTCCTGGTCTTTTCATGTTTTGACTTCTATCTCGGTGATCTGACAGACATGTACGATTTGCAACAACATCTATTATATGATTTAATTTATACCTTTATCAGTTTGCAGTTATGCTTTACGACTCTTCAGGTGACTAAAGAAAAAGAGGGTGTTTTAAAGTGTGTGTGTTTGTGTGTGCGTGTACGTGTATACATGTGTTTTTCTGTGTACATAAGTGTGTGTGTTTTAAATTGTTTGAAAAACACTAGTCCATCTCTATTGTATTATCTGAGGGATGCTAGCTCGTTACTTGGGATAGTAACAAGTTTCTTGGTGACAACTCCTCCTCCCATTGTCAAGGAAGACTGAGGATGTCACCAGAGTTCGCTGTCAATGGCTATTCAGATGAAAAATACCTTCTTTTTGAATAAGTAGAAAAACCATGGGGGATTGAAATAGCAATAATATATTAAAAGCTCCAAGGCAGTTATGTGTGAAGAAATAAAGAACAGAACAGAGAGATTGTGTTGTTTTAAAAAGGGCTATTTAAGAGTCTTGAAAAGAGTGTGTGTGTGTAGGGGGACACCTCCCTCTCATATTAAGTATTTTGCAAATTAAATGAGTTTCATTCTCCTATAAAATATGAGTCTAATCACATTTTATATGATTGTAAAATGTGTCTACTTTTGTCTCTATCTTTCATGGAAAAAAGAAATATTCCCAAAGTATATTATAAAAAATAATTAATAAGCAACTTTTCATCATTATTTTCTGAGGTTAATTATTACCCTAAGAAATCAATTTCAATTTCTTCAGTTTGAAAGACTCATTTGTGATGGGGTGTTTCCAAAAAGAGAGTTAGTTAAATGCTATATGGAAGCCTTCATTCCCTAAAGAAAATGCCTCTGCTGCTGGCAGTGATTTATCCAGAGCTGTCTCACCCATTTATGCCCCATGCCAGGAGAATGTATGGAAAATGTAATAGAGCTATTAGAATCCAGTGTAGTAGATTGGTAATAGTAAGGAACAACAGTTGTCTTCACATTGTTAAAATAAAAGTGAGATACCCTTTAATCTTCGCAAAGGGAAATAACTCTTCTGCTAACCCTCCTGCCCAACCTGAGATGAAGTATCAGGGGATGCAGTATGGATGTATTTTCCTGACGATTGGTCCTTCTGTCCTGGGACCCAGGTGTGAGTGCATAGGGAAAAGGGAGGAGAAATTTAATCCTGTAACTATCTCCTTATGGAAAACAGGAAACCACAGATGAATCAAATGAATCCGTTTCCCCTCTTTCTGATCCTCTGCAAAAGTCATCAAAATCACTCTGTTCTCACCAGGCAACTGGAGTTTCGTCAGCTGAGTCTAGAGTGTTCCAGGCAGTTACAGCTAATCATGGCAGGCTCTACCCAACTGGGGGAACAATTTAGCTGTTGTGGGATTTCCCTTTAAATTAAATATGTTCTTCAGGTACAGTTTTTTAAAACCAGTTTTTCTCCCCCACTTTTAACCTACTTTATCGTCCATTGCTGGGCCTAGAATTGCATGTCCATTGGCATGGCTGACGTTATATATAAATATTTGGAATTGTAGTTGTAATGATAGATATTATATATATTTCACATGTTTTAAGATTAACATATTAACAGTTTGTGATATTCAACAAAGAATGCAATAACTTCTGCGAAACAGGTAAGAGAAACAACCAGTCACTTGATCTGGATATTGAGACGTTACCTGTAGGATATGTATTAGGCTGTTCTTGCACTGCTGTAAAGAAATGCTTGAGACTGGGTAATTTATAAGAAAAGAGGTTTAATTGGCTCACAGTTTTGTAAGTGGTACAGGAAGCATAGCGGCTTCTGCTTCTGGGGAGGCCTCAGGAAACTTACAATCATGGCAGAAGGCAAAGAGAGAGCAGCAGGTGACATGGTGACAGTGGGAAGTGACAGAGCGTGGGGTGGGGGTGGGAGGTGCCCCACTTTTAACCCTTTTCCTGTTTAGGAAAAAAAAAGCGCAGCTCACTGCCAGCGCTCATTTAATTTTACATAAACATGCTCTTTGAAGCTGAAGCAAATGTGACCGATTTTCAAAGTGATAATAAAATATAAAAACAGTTCTTGGAAATATTTCTGAACAGAACTAACATCAGAATCATCTGAATCATCAGAATTGTGTATTTTGGAAAAATCGGATTCATCAAATGAATCTTCAGCCAACAACTGTTCGAGAATTATGTTAACATCACATGCAGGAATGCTACATTTTCTCGGATTTGACATTTTCAGTGATGGAGAACTATTATATTTTGTAAATGGAAATACCACTACTAAAAACAGAAGGCTATAAATAGAACGATATCCTTCGTTTCCAAAGTCGATATGCTAGAGTGATGTGAAAAAAATAATAAAAGCGAGATATTTCATGGCAAAGCGATCTCAGGGTAAACACTGCACACCA
>hsa_circ_0000721	chr16	81929411	81942196	+
TGGACTGCTGGGACGGGCCCGATGGGAAGCCGGTCATCTACCATGGCTGGACGCGGACTACCAAGATCAAGTTTGACGACGTCGTGCAGGCCATCAAAGACCACGCCTTTGTTACCTCGAGGTCAGTTGGCTGATTTCTGGGTGGTGTGACTTAAAGGGGAAGGCAGCTAGGGTTGGATAGACAGATGGACAGACAGGCAAACACACACAGACACCTCCCTCCAAATGCGGGAAGGCCTGGGCCCCATCTTGGCCAAAGCCACTGCCATCAAGTTCTCACCCGAGTGTTGGCACCCCCTGCAGGCCGAGAGTGCAAGTTGCTCCCGGGCTCTAGAGCCCCGAGGAGGCTCTGGCTGGGGAACCCTGTGGCTGCTCAGTGCCCACCCCACCTCCTCATTCTGTCTGGCCCCCACTTTCAGAACCCCCGAAAGAGAGGGAAAGGCTGGGCGCAGTGGCTCACGCCTGTAATCCCGGCACTTTGGGAGGCTGAGGTGTGATCACTGAGGTCAGGAGTTCGAGAAGAGCCTGGGCAACATGGTGAAACCCCTTCTCTACCAAAACACACACACACACACACACACACACACACACACACACACACACACACACACACACACACAAATCATCTGGGTGTAGTGGCATGTGCCTGTAGTCCCAGTTACTTGGGAAGCTGAGGTGGGAGGATTGCTTGAACCTGGCAGGCAGAGGTTACAGTGAGGTCACATTGCGCCACTGCACTGCAGCCTGGGCAACAGAGCGAGACCCTGTCTCAAAGGAAAAAAACCCAAAAAAACAAAAACCAAAAAAAAAGTGAGGCAAGGAAAGTAAAATTCCCCTTCTGTCCTAATTCCCTCTTTTGTGCCCAGTTCTCACCCCCACCAAACCTGTTTCTACAGGCGGAATCCAAGCAGCCAGTAATGGTGGTGGTGTGTTTTTTGAATACCCACCTGGGGCCAGGCTCTGTGCTAGGTTCTTTGTACAGGTGATCATATTGATTCTTTGCCACAAAGTGAGTATGGTCATCCCCATTTAACAGATGAGTAAATTGAGACAAGGAGGGGTTAAATGGGTGAGAACATTTAGGTTCATTTCAAGGGTTTCTGACCTCAGGTGTAATCCTTTTCTGTCCCACCAGAAGATCTTGGTCTGGGCTGGAGGTCAACGAAATTGTTCTATAAAGAGCCAGATACAAATGTTTCAGGCTTTATGGGCCCTGTGGTCTCTGTTGCAACTATTCAGCCCTGTTGCTGAAGTGCAAAGCAGCCATGGGCAAGAGGTAAACACATGAGTCTGGCTGTGTTCCAGTTAAAACTTGAATTACACATTACAAAAATAGATGGCAGGCCAGATTTGGGGCAGAGGCCATCATATGCCGACTCCTGGTTTGGGTTCCTTGTTATTTCTGAGAGCTGGCAAGAGGCCTTCTATAGGCTCATTGGAATGATAGTTGTCTTTTTATACTTTCTGGGGTAGAATAGCAGTTACGAGTATGGGTTCTGAGTCCTTCTCGCTGAGTTTGAATCCAGCTGTTGAGTACTAGTTTGGGCAAAGCACTTACCATCCTATGCTTCAATTTCCATGTTAAAAAATAGAGGTGATAACTGTGTGCACCTCACAGGGCGGTTGTGATGATTAAATGAGATGCCATTACAGCAAGTGCTTAACCCTGCACCTGGCATAGAGTAACTGTTGAGTCAATAAGATCGATTATTTTTTCTCTTTTTTTCTTTTCTTTTCTTTTCTTTTTTTTTTTTTTTGAGATGGAGTCTCCCTCTGTCGCCCAGGCTAGAGTGCAATGGCAGGATCTCGGCTCACTGCAACCTCCACCTCCTGAGTTCGAGCAATTCCCCTGTCTCAGCCTCCCGAGTAGCTGGGATTATAGGCATCCACCATCATGCCCGGCTAATTTGTGTATTTTGGTAGAGATAGGGTTTCACTATGTTGGCCAGGTTGGTCTTGAACTCATGACCTCAGGTGATCCTCCCGCCTCAACCTCCCAAAGTGTGGGGATTATGGGCATGAGCCACCGTGCCCAACCCGATTGGTTATTTTTATTGCATTTACTGCAGATGTCCCTTGAGCTGGGTGGAGGTGTTGCTGTGAGACAATGAAATTATGGACGTCTTTTCGCACTTGGTGAAAACCTTTCAATGAAGGCATATGATTTCTCCATCGCAGCATTCTCCCCTGTGGGGTCCTAGCCCTTCTAAGTGCCAACCTCCATCAGGCAGATGGAAGGAGCTGGTATTAACAGACACTGTGCAGTGGCAGCTTACACTCTGCTTTGAGAGTTTGCTTTCATTTGCAGGACATAGGTGCTTATGGTTGTGAGCTGACAGTCATTCATCGAACATTATCTCATTCATGACTAGAGGAAGTTTTTTCTGGTTAAAATAGGGCTGGAATCATCTAACACCTATAGGGCTAGAACTCTGTAATCAAACATTAATGCATTAATGTTTTGGCAGCAAAAGCCATCCTTATTGGTATTAAGAGGGATTTAAGAAAATGATTGCAAGCAGCGTTCATTCGAATGGTTCAGATTTTGCTGTCAGTTACATTTTGATACCAACTTACTAGGTAGCCTTTGTTGTAAAAGCTTTTTAGCTGTTATGTTCTAGTAAGGGTGTGTGGATCAGGATCGGGGAGTGAGCTGGGTCCACGCTTCCCAGGAGTGATGAGGCTATGATTTACTTGAGCTGGAACATGGTTAAGGATTTTATTTTTATCATCGTCACTTTATTTTCACATTTGCCTTCATTTCTATTGAGTGACGTGATTTCCTATTTATGGAAGTGACATAGCTGCCTTTAGAATAATTTTGTTTCATAGTAAATGCCATGCACAAGCCTCAGATGGATTCTTGGTGGGAAAAACTCCATCTATACAGTATATTTCTTGGATAACTGGGGAAATTTGAGTATGTCTAATGATCAGTATGTCTAATGATCATTATTTAAAGATAGTTTCCTGAGGTGATATGGTGTGGTGATGTCAGGGGATGTTCTTAAGAGATACCTGTGGGGGATGTCTGCGCCTTATTTCAGATGGTTCAGGAGGAAACGTAAATATGTGTATAAATGAAATACAAATATAGGCTGGGCACAGTGGCTCACGCCTGTAATCCCAGCACTTTCGGAGGCTGAGGCGGGTGGATCAACTGAATTCAGGAGTTTGAGACCAGCAGCCTGGCCAACATGGTGAAACCCTATCTTTAGTAAAAATACAAAAAATTAACTGGGCATGCTGGCAGATACCTGTAATCTCAGCTACTCAGGAGGCTGAGGCAGGAGAATTGCTTGAACTTGGGAGGCGGAGGTTGCAATGAGCTGAGGTCACGCCATTGCACTCCATCCCGGGCAATGAGTGAAACTCCATTTCCAAAAGAAAAATAAATAAATAAAATAAAATAAATAAATACATAAATAAATGACTTTTCTCCTGCCTCAGGAGGAGTATGTGTGTATATATATATATATATATACACACACACACACATAAATATATATGTGTGTATATATACGTATATATGTATATACATGTACTAATGATATGTGAATTTATACATACACGTTCACATGATATAGAAGGATACAGGTGATCCTTATTGGTGGATTCTACTTGCTAAAATTGACTTGTAACCCCAAATCAAATCTCAAAGCACTCTGAGGTCATTCTGAGACACGCACAAAGTGTGGGAAATGAGACTCATGCGATGCACACGTGTTCAGCTGAGGGTGAGCAAAGCAGCGCTCCCCTTCCTGGTCTACAGCGTGAAAGCTTCAACAAGTGTCCTCACCATCTGTTGACTGCCATGTTTTTCCTGTTTTTGAGCTTTTTCTTGGTGATCTTGCTGTTCAAATGGCCCGAAGCACAGTGGTGAGGGCTGCCTGGTGTTCCTGAGCAGGAGAAGGCTGTGATGTGCCCGATGGAGAAAACACCTGTGTCAGATACGCTTGGTTCAGGCACGAATTACAGTGATGCTGGCTGTGAGCCCAGTGTCAGTCAATAATATATACCAAATCAGGTGTCTTTAAACAGAAACACACATAAAACAACGTCAGATATTGATTCATTGAGGAAAATGTTGTGACCACACGCTCAAAAGGCCCTGATCCTGTATTTCCCCTTAGGAGCAATGGCTCAGGTATTTGCCAATCAGTGTTGGTGGTGACTTTATGAACCATAACCCCAATAGATAAGAAAAATCAACTACAGATACACACAAATGATCTATAAATACACAGACACCTTATAGAAATATACATATATACACATACAAATAATAAATGTATGCATGCACACATGCAAATTACATATGTGTGCATATGAATGAGAATATATAAAACCAATATACTTTATAAATAGAGGAAGTAATAAACATACTAAAGTAGGTGGATGCACACGTGGAACAGCGTCCCTGTTGGTGACCCTGGGTGAAGCACACATGGGTGCTTATTGTGCTGTCTGTTCATCTTTTCTGTAGGTTTGAACTTGAAAAAAAGATTAGAGACTTTTTTCTGTAAGTTTAAAGATATGAATAGATGGAAAAAAATACAGAGAAAAGGTGCATTCTGGGGTATGGGGAAGCTCCTGAATCAGATCGCAGCTGTTCTGAGTCCCAAGACTTGTGCCTTCACACCCAGGATGAGGTCCTCTCCTTCTGGGAGGGCAGATGTGGGGGTTGTGCCCCCCGAGCAGCGCCCGGTTTCTGTCGTCCCAGGGAGCTGCCCTGGCCCCTCTGTGGGGCAGATGCAGAGGTGTGTGCTCCCCCTGCCGAGCTGCCCACCCTCTTCTGCCTGCAGCTTCCCAGTGATCCTGTCCATCGAGGAGCACTGCAGCGTGGAGCAACAGCGTCACATGGCCAAGGCCTTCAAGGAAGTATTTGGCGACCTGCTGTTGACGAAGCCCACGGAGGCCAGTGCTGACCAGCTGCCCTCGCCCAGCCAGCTGCGGGAGAAGATCATCATCAAGGTAGGCACCCCGGGTGCTGCTGTTGGCTGTCCAGGGAGCCCAGTGGCTCGGTTCCCCGGCTCTGGGTCCCGTTCACCAAGTTCTATGTCCTACTGGGCCTGCTCCAGGTCCCACTGCACAGGCTCAAATCTGCTCTCCTTACTAACACTGTGACCTTAGGCAAAGTCATTAACCTTTGGGAGCCTCTGTTGTCACCAGTCTCTGGGGGAGATAATACTGGAACTCATCTGGCTAGCTTGCTGGGAGCATGATGTGAGGGAAGGCGTGCAGAATGCGTGCAACTGCGCCTGTCATGTGGTTGGTGCTACGTTAAGTGCTAACCTGTTATAGTTCATTTGTTCATTGGTGAACCTTCCCCATCCTCTCTCGGAGACAGCCCCATGCGAGGTGCTGGAGGTGTCCAGCGACCTGGGTGCTGTTCCTGTGATTGCAGCTTCCAGTTGTGTGGGAGGCGGGCAGTTGCTAGAAAAGGCTGAGTGCAGCAATAGAGCTGATGTTCCCAGCACTGCAGGGGAGATGGGTGATTATATCTGTGCCTAGGGATGCCATGGTAACATTTGGATTTTTGAATTATTAGGATAAAGAGACCATATATGCCGTGGCTTAAAGCACAGAAGAGTTTATTTCTTCCCCATGCGAGGGAGAATGTTCTGTGAGTTTTGAGCTCTAGCCCACAAGGTGACTCAGGGACCCGGGGCCCCCGCATTCTGCTCTAGCATCTCTCAGGGCAGCAGTTTTCAACTGGGGTTTCACAGACCCCCGAAGAATCCACGGTTAGAATCAGAGGGGCACGTGAACTTCAACAGAAAAAAAATTACATCTTTATTTGTTTAACCTGTACATAAAACTTAATACTTCCTTCCATTGTGAACATTGGCAGCAAGCCACTTGCGGGCTCTGTCACCAGCAGAAGTCATGAGTGTTTTCATATCCCGTTTACAGTTATTGCAAATATTTCAAAATAATGTTGTGCTCGTCATCACTTTGGAATTATGGAGGTTATTAGGTCTGCCTCTAGATCTTATTTAAGATGTTAATGAAGAAACCCATCTTTTAGTGTATTGCAAATATTTATTTAATATCTTAATCATGTTTCAATATAATTGAGTTTCCTTTGTAATTTTATGCATTATTATTCTGAGAAAAGGGTCTGTAGCTTTCCCCAGATTTTGAAGGAGCTCATTACACAAAAACGGTGAAGGGACTTTGCTTTGTCCTTGTTTATGTGGTGGACGCTTGGTCTCAGGCACATCCGAGTTCCAGCTCAGAGCACGGGAAGTCCAAGGGTGTCCAGGGCAAATGGTTTCTGGTAAGCAAGTCAGCTGTCCCGTCCTTTTCTCTACTGTTCTGTGCATGAGAGCTTAGTCACGTTACCTGCAAGGACTGTGGAATCTGAAGTCCCTAGCGGGGCAGCCTTTCATGGAAGGAGCGAGTGTGAATTTTGTTGACATTCCACGAGCTCATGGGGAAGGACAAACAGCTGTTTCCTAGGTATTTCAGTCTGTTCCTGCAGCTATCACAAAATACCCTAAGCTGGGTGGGTTATAAACAACAGGAACTGATTTCTCACGGTTCTGGAGGCTGGAAGTTCAAGGTCAGGGTGCTGGTATGAGAGTCCTCTTCCAAGTTGTAGGCTGCCGACTTCTAGTTGTGTCCTCACATGGTGGAAAGGGTGAGGCAGCTCTCTGGGACCTCTTTTATTTTTAAATATTTATTTATTTATAAATAACCATCTGGGACATGGAGATATCTTTGGCCTCTTTTATAAGGGCACCATTCCCATTGTTGAGAGCTCTACCCTCATTCCCATTCACTGGAGCTCTACTCTCATTCCCACTTATGAGAGCTCTACCCTCATTCCCATTCATAAAAGCTCTACCCTCATTCCCGTTCATGAGGACTCTACCCTCATGACCTAATCACCTTCTGTGTTACCCATTCTCACACTGCTCATAAAGACATACCCAAGACTGGGTAATTTATAAAGGAAAGAGGTTTAATGGACTCACAGTTCCATATGGCTGGGGAGGCCTCACAATCATGTCAGAAGGCAAAGGAGGAGCAAAGTCACATCTTACATGGTGGCAGGCAAGAGAGCTTGTTCAGGGAAACTCCCATTTATAAAACCAGATCTCATGAGATGTGTTCACTATCACAAGAACAGCACGTGAAAGGCCCGCCCCCATGATTCAATTACCTCCCACTGGGTTCCTCCTATGACACGTGGGAATTATAGGAGCTGCAATTCAAGGTGAGATTTGGGTGGGGACACAGCCAAACCATATTACCTTCCAAAGCTACCATCTCCAAATACCATTACATTGGGGATTAGGTTTCAACATATAAATTTTGGGAGGACACAGACATTCAGACCATAGCAGTAGGCAGAGAAGGGGGATGTCCTTCCAGGTTGGGACAATAGGACACACAAGGGTGTGGTGGTGTCAACACGTGGCATGTACCCTATATTATCACTGGGCCACCAAGATACATTGGACACAATCCTTATGTTCCAGGAAGTCGTGGTTTGGTAGGGAGACAAACCCGTCAACAGAGAAACACCAAACAGTGCAAGGAGCTTTGGCCAAGCACAACCAGAGGAGGGGATGTTGGTGCCCCCATGGGTAAGAGCATCAGTGCACGGGGAGTGTTTGGCCAAGACTGTGACCCTTAAGGTACAGATGTTTGCCTAAGCGGGAGATCAGCTGTCATTGTCTTAGTCTTGCAGATGAGAAGTGTGAGGCCTGGAGAAGTGCAGCCACCTGGCTGGGGTCACAAGTTAACAAAATAGCTGCAGCACTGTTTGCACCCAGGCAGTTGTTTCGGAGATGCCAAGGGATGCTTCCAGCACGGTGAAGGCAGGATAAGGGGTGGAGGGAGCTCGGCCATGGAGGGTCCATGGCTTCTCAGGCACCTAGTTGGTGAGTCTTCGGGGCAGCCTGGTTGCATGTGCTCTTCCCTGTTCCCAGCTCATTCCTTCTGTTTCCATTAGGATGGCTTGCTGCCTGTTCCCAGGGAGTTTTCAGCTCTTGTTCTAAGATGCAAAGTACTGAAGGCCCCTTTTAGAGCACCCTCTGCCCCACACCTGATACGCTGTGGCCCACTTCTTTCTATTTCAAGAAATGAGGTGGAAATAGCGTTGGCCACACGGTCACTTTGTACCATGCACTTGGCTAGGCGTGGTCATATGTATCTTCTTATTCAGTCTTGTCAAGACACTGCAGGACGAATAACCTCAGCCCTTGCCCACTTTACAGATGTGGACATTGAGATTCAGAGGTTAAATAGCTCAGCCAGGGTCACACATTTAGTATTTGCTGAGGAAATTATTCAAGGCCAAGGTGGTCTGCCCTCAGAGCCTGTTTTCCCATGCCTGTATCATGCTGCCATTCACAAGGGACACTGAGGTCCTGCTTCACTGTTGACACTTATCTTTCACGTTCTTTGACTTACGGGATCCCACAGGGGCTGCCACGTCCCGATTTTACGAGACAGATTACTGAGACTCTGATGATGACTCAGCCAAGGTCACATGGCCAGTAAGGTAATAGGCCCTGAATTCAAATCTGGATCTGACCCCCTATCCTGAGCTCCTTCACCAGGTTACATGACCCTCAACTTACAGACGCTTGCCTGCGTGGGAGTCCAGGTGTCATCACTGTCTTAATCTTGCAGATGAGAAGCCTGAGGCTCAGAGAAGTGCAGCCACTTGCCCGGGGTCACACAGCTGGTAGAATAGCTGCAGTGCTGTTTGCACCCCGGTCGCCTTAGTCTAATCCCCATTGGGTCCCCCGCCACCCTGCCCAGCCTGTTCCCTCTGGACTGCGGCCTGCCTTTCCCTCTGTGTGCTAGAGAAGGCTGGGCACAGGTGGTGTTGTTGTTTATTCACCGAGTATCAACAGAGCACTTACTGTCTGCTAAGTGCTCTTCTAGCACAGGAGACTCAACAGGAAGCAAAACAACATCCCTGCCCTCATGGGGTTTATATTCTAGCAGTGAGGACAGAAGACAAACACATGGTGTGTGTAGGGCTAGACAAGTGAGAGGAATAAAGCAGGCTTGGGGCTAGAGAGTGGCAGGATAGGAAGGGGAGTGTGGGCTATTTTTACTTATTTATTTTTTACTGGGACAGAGTCTCACTCTGTTGCCCAGGCTGGAGTGCAGTGGTGCAGTCTCAGCTCACTGCAACCTCCACTTCCCAGGTTCAAGCAATCTTACTGTCTCAGCCTCCTGAGTAGCTGGGATTACAGGCGCGTGCCACCATGCCCGGCTAATTTTTTTATTTTTGTAGATACAGGGTTTTGCCATGTTGGCCAGGCTGGTCTAGAACTCCTGAGCTCAAGTGATCTGTCTGCTTCAGCCTCCCAAAGTGCTGGGCTTATAGGTGTGAGCCACTGCGCCTGACCAGTATGGGCAATTTTTAGATGAAGCTGTAAGGAAAGCTCCTCCTCCTCGTTCAGGGTAACCTGGAGGGCAGAGCTGAACAGACTAAGAGGGAAGCCAGGCAGCAAGAACAGGCAGTGCAAAGGCCCTGCCTGGGAAGAGGCAGATGAAGGCTGCTGGCTCAAAGGCCTAAACTTGGGTCTCCATGGAGACAGCCTATGTATATGTTTTCCCCTCAGCATAAGAAGCTGGGCCCCCGAGGCGATGTGGATGTCAACATGGAGGACAAGAAGGACGAACACAAGCAACAGGGGGAGCTGTACATGTGGGATTCCATTGACCAGGTGGGCCTTGGTCCCTTCCCGTAGCCACTGCGGCCACGCCCCTTGCAGCTGCTTCTTGGAGCCCTGCTGGGAGCTCTGAGAATACGCCTGTCTTGTTCCCATTTTTAGTCAAGTGAGTTTTTGCCATGTGAATTTACCTTCCTTCTTAAACTTTATTTATTTATGTTGTGGGACAGGGTCTCACTCTGTCGCCCAGGCTGGAGTGTAGTGGTGTGATTGCGGCTCACTGCAGCCTTGACCTCCCAGGCTCAAGTGATCCTCCCACCTCAACCTCCCTGAGTCTCTGGGACCACACGTGCGCACCACCATGCCTGGCTAATTTTTTGTATTTTTGCAGAGATGGGATTTAGTCGTGTTGCCCAGGGTGATTTCAAACTCCTGGGCTCAAACAGTCCTCCCACCTTGGCCTCTCAAAGTGCTGAGATTATAGGCGTAAGCTTCTAAGCCTGGCCAACTTTATTTTCCTTTTGCATTTTTAATGTTTTATTTTGAAATAATTTTAGATTAAATATATTTACACACACAAATAGTATGGGATATTCCCATCTACCCTTACCAAGCTTCTCCAAATATTATTAATAACATCCTACATAACCATAGTATAATTAGCGCAATCAGGAAATTAACATTGGTACAATACTAATAACTAGTTTATAGATGGTATTTCATTGTTGCCACTGTGTTCACTCAGGCTATTTTCCTGTTTCAGGATCCAGTACCCGGTGCTGCCGTGCATTTAGGTTGTCCTGACTCCTTCGTGTCCTCCAACTGGGGGTCGTTCCACCAGAAACCTTATTTTTCAGACTTTAATGCTGCCTCTATCCCTTTACCTAATGTGTATATCCATTTTGAGTATATTTTTACATGTCCGTTCTTATATCCTAGATATAACATACATATCAAAGGCAATATTTATTTATTACTTATTTATTTATTTTAGATAGTCTTGCTCCATTGCCCTGGCTGGAGTGTGGTGGTACGATCTTAGCTCACCACAGACTCCACCTCCCGGTTGAAGTGATTCTTGTGCCTCATCTTCCCAAGTAACTGGGACCACAGATGTGCACCACCATGCCCTGCTAATTTTTGTAGCCTTAGTAGAGATAGTGTTTCGCCATGTTGGCCAGGCTGGTCTTGAACTCCTGATCTCAAGTGGTCTGCCCGCCTTGGCCTCCCGAAGTGCTAGGATTACTGGCGTGGGCCACTGTACCCAGCCAAAAATGGCAATATTTAAGTAAAGAATTAAGTTGGGCCAGGCGCGATGGCTCATGCCTATAATCCTAGCACCTTGGGAGGCCGAGGAAGGCAGATTACGAGGTCAGGAGATCGAGACCATCCTGGCTAACATGGCGAATCCCCGTCTCTATTAAAACTACAAAAATAAGTTGGGCATGGTGGCACGTGCCTGTAGTCCCAGCTACTCAGGAGGCTGAGGCAGGAGAATTACTTGAACCCGGGAGGCGGAGGTTTCAGTGAGCTGAGATTGAGCCACTGCACTCCAGCCTGGTGAGAGAGACAGACTCTGTCTCAAAAAAAAAAAAAAAAAAACAGTGCAGCACACCAACATGGCACATGTATACATATGTAAGAAACCTGCACAGTGTACACATGTACCCTAGAACTTAAAGTATAATAAAAAAATACAAATAAAAACGTTATTAAAAAAAAGAGTTTCTGCATACCCTGCACCCAGCCTCCTCTCACATTAACGTCATGCATGACAATAAAACAGTGACCAAAGCTAAGAACTTAACCCTGGTACTTTACAATAAAACCAGAGACTAAATTTCATCGGGGGAAAAAAAAAAGAAGTCATTAAGCCACAAATAAATATTGAACGTAAGGTCTCCAGACAAACTGGCTGGGAAATCCTGAAAGTTTTAAAAGGTAGATGGAATAGAAAAGAAAATGATGAGGAGTTGTACCTACCTTAGACTCATGGATCTAAAAAGTCCAAAAAGAAGCTCAAATACCAAAAGAAGCTCAAAATGCATCGATATTTTAAAAAAGAAATGCCTTGTAAGGAATTGAATTCAGAGAATTCGCCATAAATGTCTATGAAACTGGGAAAAGCACATCCATAGTAGATGCTGGGGTGACGCCCTGCAGGGCTCCTGGGCTCCACAGTTGATGAGGTAGAGGACTTGGGGGGCACTAATACCAGTTTCACTTTCTAGAAATGGACTCGGCACTACTGCGCCATTGCCGATGCCAAGCTGTCCTTCAGTGATGACATTGAACAGACTATGGAGGAGGAAGTGCCCCAGGTAGGGGGACACCCTAGCCACATAGGGAGGAGGTCCCCAGGAACCCCGAGGACCAGCCAGTCCCCGGGACCTCCTTCCCATGTGGCTTCTCTGGCCGGCTGGCAAGGGGATGCTCCGCTGAAGAAGCTGTTGATACTCTGGGTACCATGTCCTGGCTGGCTTGTCTCTGATTGGCTGGCTGCCCCAGGTGCTTTAACCAGTGAGGTTCAAGATGCTTTCCTGCTCTCTAAAGTGCCTGATTGGCCTTAGATGGAGGCCGGTGCTCTGGCTTGGTCCCATGCTTTCCTGTTGCCCTCTCCTCCAGCTGTGGTCATCTTTCCCGCTGTTTATTTCTGCAGCCCCCAGGGCCTCATGGCTCTCAGACTTCCCATAGAACAGAATGGAGGGCTTTGCTGGGAACCGTTCACTGCATGTCTCAGGATGCCAGGAGGCCACCATAAATGAGGGCTCTCAGGAGTGGGAGGCAGGCAGAGGAGGGTAGCAGGTGCTGTTTTCCCATACCCCTTCGGGTGGGGACCAGCTGAGGCTGGCCTCTCTATGTTATCTGGTACCCTGGGTCAGGGTGAGACAGAAGGACCTGTCTAGTGATGCTGGGGTTTGGTCCAAGGCTTTCAGAAACCCCTCCTCTCTTTGCGGCCCAGGATATACCCCCTACAGAACTACATTTTGGGGAGAAATGGTTCCACAAGAAGGTGGAGAAGAGGACGAGTGCCGAGAAGTTGCTGCAGGAATACTGCATGGAGACGGGGGGCAAGGATGGCACCTTCCTGGTTCGGGAGAGCGAGACCTTCCCCAATGACTACACCCTGTCCTTCTG
>hsa_circ_0000726	chr16	89484691	89492069	-
CCCGAAAAAATCGAAATAACCGGCCCACCTTGTCCGCCCCCAACCTGAAAAAACGAAGGAGACCGACCGAGGTCAGGAGAATGGTTTGATCAGAGTGGATAGGTGACCTGTCTGCACCAGCTGGCCTTGGGATTGTGGGGCTCCTGGCACCATTGTGGGAGTGGAATCCAATTGGCTGTGTCTTTTTTTGATTGAGAACTAAAATGAGATGAGGCTGGATGGTAGGTCTTTAGTGTTCCCTTTAAGTCCTCTAAAGTTACATTGTAAGATTTTTAAGCCATAATAATAGCAGATTCATGTCCATGTTTTCCATTTCCAGTTTCAAGACTGATCGTGGTGAAGAGTGTGGGCACTGGAGCCAGCCAGCCTGGTTTCAGGTCTTGGCCCCACCATTTAAAATGTGACCTTGACTAAATTTCTCACACTTCTAGGGCCTCAGTTTTCTCATGTGCAAAGGGGAGATAATAATGATACCTACTCTGTGGGATTATTGTGAGGATAAAGTGAGTTGGTGCTAGATAAAACCATATGAAATTGTCAATATTGGACTCTTTCTTTTTTGGACTTTTTTTTTTTTTTTAAATAGTTTGAGCTTGTGTTTTGTTGTAAGAAATCCTTGAGAGCCCTTTGTACACTTCGGCCAGTCTCCTCCTCTCTTCGAATGGTAACACATTGGAGAACTGTGGCCTTAATAGAACGTCACAGCCAGGATGTGGACACGGTATCGCTGACCGGTCTTACTCAGGTTGCCTGAAGTTTACTTGTACGTGTGTGTTAGAGAGAGAGATTGATTGATTTGAGTTCTGTGCGTGTTCACCACTGGGGGCCCCCGTCCCTGCCGTGTTGCGGTGCTGAATAGTTCCATAATCGCAAGGATCGGCCCTTTGCCCTTTTCTAGCCACATTTGCCCCTTCCAGCCCATCTCCCCACCCTGGTCCCTAACCCCTGAGAACCACTGATTTGTCCTCCATTTGAAAAATTTGTCATAAGAGTGTCATATAAATGGAGTCGTAGAAATGTAACCTTTTCGATTGGCCTTTTTGCTCAGCGTAATGTTCGCTCTGTTTTGTTGCTGAGTGGTCTCCGTGGTGTGGGTGGACTCAGCTTATTTATCCATGGTGAGAAACACACATTCACCCGTCCACACCCAAAGACTGGGCTTGGAGACACACAGAACAGCAGAAATGAGACTTTTTTCTTTCTCTCTCTTTTTTTTTTTTGAGACAGAGTTTTGCTCTTGTCACCCAGCCTGGAGTGCAGAGGTGTGATCTTGGCTTGCTGCAACCTCCGTCTCCTGGGTTCAAGTGATTCTCCTGCTTCAGTCTCCCGAGTAGCTGGGATTACAGGCATGCGCCACCACGCCTGGCTAATTTTGTATTTTTAGTACAGACGGGGTTTCTCCATGTTGGCCACGCTGGTCTCGAACTCCCAACCTCAGGTGATCTGCCTGACTCAAAGTGCTGGGATTATAGGTGTGAGCCACTGCGCCCAGCCAGGAAGCAAGATTTTTAATGGCAGTCTTGCAAGATCAGGTGCCTGGTAGGCAGGTACACCCGGGGCAGTCACAGCAGGTAGTTTATCTCCTCTAATGCAAGTCCCTCCCCCAGTTCCTCACTGGTCGAGTACTATGGGGTTACAATCTTCCCGGAGGTCGCCTGAGTTTCATTATCCCGTTGTACGCCGTCCCCTTACCCGCTTACAAGGTTGTACCCTGTCCTCTTACCCGCTTAAGTTTTGATTTCCCAATACTGAAACTTTCTTCCCATTTATGGGCTGACCCCTCTTCTACATTTTGTTCGCTTATTGTGACCTTCTAGGTGCACGAGCCGTGCGGTTTGTTACATCCGCAGGCTGGCTGCCATTGCGTAGATTTATCATGCCTGGAAAACGGACCATTTAAAACGTTTTCTTACACCATCGAAGCACATCTGGGCTGATTCCAGTTTCTGGTGCTTATGAATAAAACAGCTGTGAACAACTGAGTGGAGTTTATTGGACCATTTTTGACCTCTAGTAATGGTGGGCTCACATGTTTGAGTTGAGTTGGGTCAGGTGCTGAGTGCCTGCTGCTGCAGGCACCACCTTGTGCTTTCAGGTTAACTCTAACCACACATCTCATGCCTTCTCTGTGCATGTATTTGAAGTTACTGAAAAAGTATTTGTCAAGAAAGCCACAGCTCCGCACTAGTCTCTTAAAACCCATCCGTATGCTCCTGTACTCATGAAAGGAATGCACTGCGGGCCGTTCTGTGGGAAGCAGGGAAAAGACAGACCTGGCCCTGAGACAGGCTGGTGTGACTGCCGTTCGGAGCCCAGGGTTAATGGTGCTGGTTAGTCAGCCAGTGTCGGGGGCAGATGCCCATCGTCAGTGGCTCCCCTGTGGACCCTCCCACCCAGCCTAACGCGAATGAAAATCATTGTTTGCATAAGGTCATAGCTCTGGCTAGCAGCGTTTTGAGACCAAGGCCAGTGTAGGGACCTGTCTTTGCTAACATGGACTCCTGGGCTCTGAGGGTGTTGGGAAGGTGGCTCACGGGAGGGAGCTGAGGGGCCTGAGCTCACAGCTGTGAAACCACCGTGGCCCTTGGTTGTCTGAAGGAGCAGCGGTGTGGGGCAGCCACAGGCCTCGTGGTTTTTCTCTGCTGTCAGTTGGGGTTAGTCAGTGTGGACAGAAAGAATTGCTCATCTTAGCGGATTGAAGACTATGGTTAGCAAGCAGTTGTAGATCTCCTGATTGAAAAAAGTGATTATTGATGTGCTTTGATATAAAGAAAGAAAAAAAGAAAAAAGTGATTAAAGTGGGAGTGAATTAAACATTAATACAGTTGTGTCAGTCAGAGTCTCCTGAAACTTGTGATTCTCTTAGGGGAGAAAAGGGAGACTGTAATAAAAACATGAGCAATCTTGAACTTCCGTTCCTTTCCAAAAATAAGCATCAGGTCTGCCCAGCTTCCTTCCCAGGGAGGCTGTGATTCTGTTTCGGACGGTGCTCGTGGCTGTGACTGTTCGTCGAGAGCAGTGAGTAAAGCAGCTCTCATGCAACAAAGCGAGGGGAGAGCCCAGGGCGTTGAAAGAGGTGGGGTGCGATTGGGTCAGCGCGAATATCGTGTTATTACTTGACATATTGAAAAGTGTGTTTATTACTGACCCATAGTCGCACCTGTTAGTGGAGTCCGGTAGGATGCCTCAGTCCGTGGATGCCTTGTTTACCGATGAGACCAGGGTGGTTACTGTGTCCATCCCCTCAAATACCACTTCTTTTTGGTGATAACATCCAAGATCCTTTTTTTTAAAATTGCTTTTTTTAAAAGAAAAATTCTGTAAAAAAATTCTTTTAATGGTTTGGATATTCTTAGGGTCTCAGTCGCTCGCCCAGGTGGAGTGCAGTGGTGCCACCCTAACTGACTGCAGCCTTGAGCTTCTGTGCGGAAGTGATCCTCCCACCTCGGCCTCTTAAAGTTCTGGGATTATAGGTTTGGCCTAGAGCTCTTTCTTCTTAGGTAACTTTAACTTTTTACCCGTTGATTGTATTAAATAATTTTCTTTCCCTATCCCTAACGTGGCAAATAACCCACTTAAAGGGGTTGATGAGAGTAAGGAGTCCAGAGTGGTAAGAGCATTTAAAACCTCACATTGCTCCACCATTCAGAGAGAGCCGCCATTAGTACCTCCTGGGTTTCCTAACACAGAATGCGTGTAGCCGACTCCTTAGCACCTGGGTTATCATCTTGTCCTGTTGCCATTTCCATAGGTAGAAGCAACTCCCTGTTGTTTTAACTGGATTCTGGTTTTGGTTACCCCCACCCCTGCCCCAAGACATGGATGGGCAGTGGTCCTGTCATCACACACTGACCCTTCGTGTCTCACCCCCACCCCCAGACATGGACGGGTGATGGTCCCATCCCTGACTCCGTCATCACACACCGACCCTTCGTGTCTCACCCCCACCCCCAGACGTGGACGGGTGATGGTCCCATCCCTGACTCCGTCATCACACACCGACCCTTCGTGTCTCACCCCCGCCCCCAGACATGGACGGGTGATGGTCCCATCCCTGACTCCGTCATCACACACCGACCCTTCGTGTCTCACCCCCGCCCCCAGACATGGACGGGTGATGGTCCCATCCCTGACTCCGTCACCACACACCGACCCTTCGTGTCTCAGCCCCACCCCCAGACATGGACGGGTGATGGTCCCATCCCTGACTCCGTCATCACACACCGACCCTTCGTGTCTCACCCCCGCCCCCAGACATGGACGGGTGATGGTCCCATCCCTGACTCCGTCATCACACACCGACCCTTCGTGTCTCACCCCCACCCCCAGACATGGACGGGTGATGGTCCCATCCCTGACTCCGTCATCACACACCGACCCTTCGTGTCTCACCCCCACCCCCAGACATGGACGGGTGATGGTCCCATCCCTGACTCCGTCATCACACACCGACCCTTCGTGTCTCACCCCCACCCCCAGACATGGACGGGTGATGGTCCCATCCCTGACTCCGTCATCACACACTGACCCTTCGTGTCTCAGCCCCACCCCCAGACATGGATGGGTGATGGTCCCATCCCTGACTCCCTGACTCCGTCATCACACACTGACCCTTCATGTCTCCATGGTCTCTGTCTGCACTCAGCCTCCACAGGCCTGTTGATTCCTGAGTTGCTGTAGGCAGGAGCTGACAGTAAGAAGTGTAGCCTGGTGCTTTTCTGTTTGACAACATAGCTTGTTTATAGTCGTGGTGGTGGTTTTGATGTGAACATGTATTCTAAATGAAGCTTTTTTTCACACCTTAGAAAATGTCTTTACTTGGGAGGCTGAGGTGGGAGGACCCCTTGGGCCCAGGAGGTTGAGGCCGCAGTGAGCTGTGTTTGCACCACTCCATTCCCAGCCTTGGCAACACAGTGAGACCCTGTCTCTTAAGAAAAATCTGTAATGTTTATTCCAAATATTTTAGAGGCTCTGGATTGGTACTGTCTTCCAGAGATAATGGGATCAGTTACTGAGATTGTCTGTCAGTCAGAAAGAAAAGACCTTCAGACCAGAATTTTCTCTTCCCAACTTGCTTTCCATACCCTGTGGGACCCTAAGACAACAGAAAACTGAGTTTTGTTTCACTTTTAACTGATGTTTTTCACTTTCACCTGATTTGGGCCCAGTTTCTTCATACATGGGAAACAGCAGCTGCATTAAAGCAGCAGTTCTCACCGGCGTGTTTTGCCCTTTAGCGGACATCGTCTGGAGACATTTTTGGTTGCCAGGATTTGCTGGGTGGCCTTACTGGCATCTAGAAGACCGACGCTGCTCAACCCTGTTGGCGCGCTGAACCCAAATGCCAGTGGCAGTGAGCTTGCAAATCGTTGGACTCATGATGCTTTGAGTGCTCTCAGGACTCTGGAGGTCGATGCTGGGGTTCCTCGCTGGCTTCCTGCTGCTGATGCTCTTCCCCTCTCTGAGCTCTTTTACGGAAAGCTTCGTGGCACACTTGCTGCTTTTCACTGAAACCAGGCTGTGTGGTGACTAGAAGCTGCGTATTCACATTTATTTTTATTGATTGATGGATTGAGGCTGCTGTGCAGTGGTGTGAGTAGCTCCGGCTACAGGCGCACGCCACCATGCCCAGCTAATTTTTTGAATTTTTTGTAGAGATGGGGACTCGCCGTGTTGCCCAGGCTGGTCTCCAACTTCTGGGCTCAAGCAATCCGCCTGCCTCAGCCTCCTGAAGTGCTGGGATTACAGGCGTGAGCCAGCGCACCCATCACACACTTATTTTTAATGGTCCTTGAGGTTAATGGCAGCTTTGAACAATCCTGTCCAGGAGTGTAAGGAGGAAAAACCTCACTCCATCTTCCAGGAGTGTAAGGAGGAAAAACCTCACTCCATCTTTGCAAAACGCATGTGCCAGGAGTGTTGCTCAGGAAACACGCGATTCTCTCGGATGCTAAGTGCAGAGCCGGGGAACCCTGCACCAGCAAGCCCTGTCCTGGGAGCTGCCTTCAATCCTGTCTGTGCTTCCTTCCCTGGTTCTGCACACGGAAGTGTTTGGAGTTGGAGGAGAGCCTGATGTTTGGATGGGACTGAAGTAACATGGGTATAGATTTTTTTTCCCCCATTTAGACTGGTTTGTTTTATTCTTGGAGTCCCCAGAGCTCTTCAGGGAAATTATATAGTTTTATTCAGCTGCCTTTTTTTTTTTTTTTTAAGACGAGTTTCGCTCTGTCACCCAGGCTGGAGTGCAGTGGTGCAGTCTCAGCTCACTGCAACCTTTGCCTCGCAGATTCAAGTGATTCACCTGCCCCAGCCTCCCAAGTAGTTGGGGTTACAGGTACAAGCCACCACACCTGGTTAATTTTTTGTATTTTCAGTAGAGACGGGGTTTTGCCCTGTTGGCCAGGCTGGTCTTGAACTCATGACCTCAAGTGATCCGCCCACCTCGGCCTCCCAAAGTGCTGGGATTACAGGCGTGAGCCACCATGCATGGCTTTATTCAGCTTTTTAAAAAAATGGTACTGCAGTATAATCTTTTCCTCTTAAAATACTCAGTGGAAATGAAAACCACCTTATCTTTTTTTGCACCTTTTATGTAGTTTAAAACTTAATATGCTTCTTAAAGTTAAAATTAGCCTTTTAAGGCTGGGCATGGTGGCTGACGCCTGTAATCCTAACACTTTGGAAGGCCGAGGTGATTGGAACACCTGAGGTCAGGAGGTCCAGATCAGCCGGGGGTGGGTGGCGAGCGCCTGTAATCCCATCTACTCGGGAGGCTGAGGTAGGAGAATCGCTTGAACCCAGGAGGGGAGGTGGAGGTTGCAGTGAGCTGAGATCACGCCACTGCACTCCAGCCTGGGGGACAAGAGTGAAACTCTGTCTCCAAAAAAAAAAAAAAGGCCTTTTAAAAACTTAGCTTACTGGTAATGTTTTGTTTCTGTGGCGAGATTGCCCACTTGGGTTATTTGGTTTCTTACGTATAAAAAGCCCCAGAGCCTCTAAAATCTGGTTTTATGGTGATTTCACAAGATTGTATCAGTGTCATCTACTCTTTTTTGTGCTGGACTTTGGATTTACCTTTAAGTTGTTGCAATTGCTGCATTGTGACGTAAAGGTATTTGATGAATGAAGTTAAGTTTTGGCCTTGGCACAGTGACCAGGAGCTGAGCAGTGGGTCATGGGAGAGGAAGGGCGATGGAATAAACCGTGTGGACCAAATGGAGGGAGACGAGAGCGATGAAAGAACTGAGGCTGAAATTATTATTGACATGAGCTAATCTCACTCTCTTGTTTCAGAATATATACAGCCCTGCTCTGGGACACACCTCCATTGGATTTAAAAGACAGTCCTCGTCAGCACTGACTTTCAGCTATGGAATCG
>hsa_circ_0000807	chr17	75484863	75486866	+
GAGGTCAACATCAACCGCAAGAAGCGCATCCCGGACACCCGCGTCCACTGCTGCCTCTACTTCATCCCCGCCACCGGCCACTCGTACGTCCCTGCAGTGTCGGCGTCCTCATGCCGGGTGCCCTGGGTTCCCTCTGTCCCCTGGGACTGCAAGACGGTGCTGTCTGCCCTGCTGCTGGGTGCAGAGGGGCTGAGTCAGGGGCCATGGCCGCCAGCTATGAAGTTGGGGGTGTGCCATGTCTGCACCTCCAAAGCCTCACACTGACCCCTATGCAAGTGTCCTGCCCAGCCCCCATCCTTCAGCTGCGTCTTGGGGAGCTGAGGGTCAGGCAGGCCCTGGGCTGTTCTGGAGCCTGGTGGTCTGTGTCCTGCCTTCTCAGGCCAGGCTCTGGCAGGTGGAGTGGGAGCCCCCAGCCAAGCACCCGTAGCGGTGACTGACCTTCTCATCCGGGCCCTGCCTCATGGGACCCCTTAGAGGGTTTGGTGCGTTCTTAGACGGGAAGCACAGAGATCAGTGCTGGCCCCTTCCAGGGCTGGACGGGGCTGCTGTTGGTGTTGGTGAGAGCCCTTTCCTCCCGCCGGCTCTGTCCGCACCTGACGTCGCCCCTAGAGATCAGCAAGGGCGGGAGGCTGCATGTACCCTGGCAGGTGGACTCTTCATGGCCTCACGGACCCTCTGTCCTCAGCTCCCTGTGCACCCCCTGCCAGACACCTGTGGCTCACCCTGAGCCAGGGCTGGGAGGAGGAGGACCAGAGGCCAGCAGGAGTGGCTGGTGGAGGCAGCCGTGGGTGGCTTGTCTGCATGGGTGGGTGGAGAAGGTCCTTCGCACCTGCTGTCCCAGATGTACTTCCCTGGGCGGAGGAAGCCCAGGGGTTTGGGGAAACCATACTCTGTGGGCACCAGGTGCAGGAAGGAGCCTGGCTGGTGGGCAGCGGGCCTCACCCAGAGTCTGTGGGAAAACCCAAGCCGGAGTTTTCGAGCCCACCCTCTGGCATCATCCTCTGTGGGCCAGCAGGAGTCAGGGGCAGGGGGCCAGCCCGCTGTCCATGGGCCTCTCCTGAACTGAACATCTGCCCTCCCAGGCAGAACGGCTCACCTGCGGTCCTGTGGCAGCTGTTCCAGCTGCTCCAAGCTTTGCCTCAGCTGAGGCTGATGGCAGGAGGCAGAAGCCTCTCCTGATGCCAGCTGGGCAAGCCGAGGGCGGGCGGGCGGTCTGTGGCACTTCTGCCACTCCCCAGCACTGACCCTTTGGCTGGGACTCCAGCTAGGCATGTTGCCTGGTCCCGCCCAAGGCGTCCAGTCCCATGGGGCAGGGGCGGGCCTTGGCCATCTCTGCTTAAACTTCTGCCCGGAGCGGGCTTCTCCCCAGCCATGTGTGTGACCGATTTATTCTCACTGTGGGAAAAGCTCGGCTCCAGAACTGGGGAAGATGGTGCCCCAGTTCCAGGGCCCTGCCAGCCCCTGCCACCCACAGCTTTCCCCACATCAGACCCCAGGCTCACTGGGGCCAAGCAGGCAAGGGGAGCAGCCCGCCTGGTGCAGGGGAGCAGCCCGCCTGGTGCAGGGGCACCGCACACTGGTGCTAGCTTCTATTTCTCTTGCCTCTCCCCTCCCAGCCAAAGCCCCACAGCAAGACGGCTGCTGAGCCAACGACAGCCCTTCTGTGTGGACATGTAGGGGTGTGGTTGGGACCCCAGAACTCATGGACGAGGGTGCTTGGAGCTGGCCCTGGCCCGCCTGGCCTGTGCAGTGGTGTCACCTGTGTCTGGGACACACCCGTGTCCTTCCTCTGCCCCACACTCACAGCGTGGCCGACTCGGCCCGGGGCCCTGTCCTTGCCAGCAGGGACCCCCGTGAGCCCCGAGCCAGCACCTGAGAGTGTCGACACCTGCTTGGGGGTGGGTGCCCCCCCACTGCCCCGCTCCCCCAGATGAGCCTCACGCACATCCCTCTGCTTCAGCCTCAGGCCCCTGGACATCGAGTTTATGAAACGCCTGAGCAAG
>hsa_circ_0000875	chr19	4053968	4055245	-
GTCTCGGCGCGGAAGATGGCCGGCGGCGTGGACGGCCCCATCGGGATCCCGTTCCCCGACCACAGCAGCGACATCCTGAGTGGGCTGAACGAGCAGCGGACGCAGGGCCTGCTGTGCGACGTGGTGATCCTGGTGGAGGGCCGCGAGTTCCCCACGCACCGCTCGGTGCTGGCCGCCTGCAGCCAGTACTTCAAGAAGCTGTTCACGTCGGGCGCCGTGGTGGACCAGCAGAACGTGTACGAGATCGACTTCGTCAGCGCCGAGGCGCTCACCGCGCTCATGGACTTCGCCTACACGGCCACGCTCACCGTCAGCACAGCCAACGTGGGTGACATCCTCAGCGCCGCCCGCCTGCTGGAGATCCCCGCCGTGAGCCACGTGTGCGCCGACCTCCTGGACCGGCAGATCCTGGCGGCCGACGCGGGCGCCGACGCCGGGCAGCTGGACCTTGTAGATCAAATTGATCAGCGCAACCTCCTCCGCGCCAAGGAGTACCTCGAGTTCTTCCAGAGCAACCCCATGAACAGCCTGCCCCCCGCGGCCGCCGCCGCCGCTGCCAGCTTCCCGTGGTCCGCCTTTGGGGCGTCCGATGATGACCTGGATGCCACCAAGGAGGCCGTGGCCGCCGCTGTGGCCGCCGTGGCCGCGGGCGACTGCAACGGCTTAGACTTCTATGGGCCGGGCCCCCCGGCCGAGCGGCCCCCGACGGGGGACGGGGACGAGGGCGACAGCAACCCGGGTCTGTGGCCAGAGCGGGATGAGGACGCCCCCACCGGGGGTCTCTTTCCGCCGCCGGTGGCCCCGCCGGCCGCCACGCAGAACGGCCACTACGGCCGCGGCGGAGAGGAGGAGGCCGCCTCGCTGTCGGAGGCGGCCCCCGAGCCGGGCGACTCTCCGGGCTTCCTGTCGGGAGCGGCCGAGGGCGAGGACGGGGACGGGCCCGACGTGGACGGGCTGGCGGCCAGCACGCTGCTGCAGCAGATGATGTCATCGGTGGGCCGGGCGGGGGCCGCGGCGGGGGACAGCGACGAGGAGTCGCGGGCCGACGACAAGGGCGTCATGGACTACTACCTGAAGTACTTCAGCGGCGCCCACGACGGCGACGTCTACCCGGCCTGGTCGCAGAAGGTGGAGAAGAAGATCCGAGCCAAGGCCTTCCAGAAGTGCCCCATCTGCGAGAAGGTCATCCAGGGCGCCGGCAAGCTGCCGCGACACATCCGCACCCACACGGGCGAGAAGCCCTACGAGTGCAACATCTGCAAGGTCCGCTTCACCAG
>hsa_circ_0000926	chr19	34687538	34712643	+
TCCTCACTAGGCTCATCGACTTCTTCATTCCAGTCCATGGGTTCTTATGGACCTTTCGGCAGGATGCCCACATACAGTCAGTTCAGTCCGAGTTCCTTAGTTGGGCAGCAGTTTGGTGCTGTTGGTGTTGGTATGTTTTCTTTTTCTTTTCTTTTTTTGTTTTTGTATTCTTCCTTTCTTTACCACAAAGGTATAGAAACTCAACACCAACTATTAGAAATGTTGTTTGATGTTCCTTTTGTAACTTTGTTTTATGGTATTCAGAACACATTTTGATGATATCTTAAAGCCTTTATTGATATTAGTGGGTTTTTAAAAGTCAGCTTTCACAGAGTAACATTTTTTTTTACTAGGTAAAAAAAAAATGGATATACTAGGTATATCCAATATCTACCAAATCTACCAAATTGGATATACTAGGTATATCCAATATCTACCAAATCTTATTGGTAATTGGTTTTGTTTTGTTTTTTTTAAAGACAAAGTCTCACTCTGTCACTCAGGCTGGAGTCCAGTGGCACTATCTTGGCTCACTACAACTTCCACCTCGTGGGTTTAAGCAATTCTCGTGCCTCAGCCTCCCAGATAGCTGAGATTACGATATGCATCACCACACCCAGCTAATTTTTGTATTTTCAGTAGAGGTGGAGTTTCACTGTGTTGGCCAGGCAGGTCTTGAACTCCTGACCTCAGGTGATCCACCTGCTTCGGCCTCCCAAAGTGCTAGGATTACAGGTGTGAGCCACTGCGCCTGGCCTGGATTTTAATTAATAAATTTTTCTTTTTAATTTCTTTTTCTTTTTTTTTTTTTTTTTTTTTTTCTGAGGCAGAGTCTTGCTCTGTTGCCCAGGCTAGAGTGCAGTGGCATGATCTCCGCTCACTGCAACCTCCACCTCCCAGGCTTAAGCAGTGCTCCTGCCTCAGCCTCCTGAGTAGCTGGGATTACAGGTGTGCGCCACCACTCCCAGCCAATTTTTTTGTATTTTTAGTAGAGATGGGGTTTCACCATGTTGGCCAAGCTGGTCTCGAACTCCTGACCTCAAGTGATCCACCCACCTCAGCCTCCCGAAGTGCTGGGATTACAGGCGTGAGCCACCAAGCCCGGCCTAAAACATTTAAAAATGTTTATTTTAAACATACATAAGACATGCACACATAAAGATACGCATAGCATGATTGAGGGCTTGGTGTTTTGTTTCTGTAACACTGGATTTGAAACGAAACTATAATGAGAATGTATAGCAGGGCTGGGCGAATGACAGGCTTGCTTATGACTGGAGGGTCAAGGGCTATTGAGTGCAAAAGCTGGATGTAATCAGATTAGCTCAGTGTTTTGTTTTTATAGCTATGCATTTTAGCGTTTAAACCATGGTAAAGAACAGCTTTTAAAAAAAAATCGCTTCTCAGCCTTTTGGCTAAGCTCAAGTGTAAAAAAAAAAAAACAGCTTTAAATCTCAAGCTTTTGCCCCTAATCTTTTAAAATTTCATTGAAATAATTATCAGTTTACTGTTTCACTGCACCACAAATTTAGTTTCAGGTGTATCTTGAAACTCATTGATATGCTAATAAGTTTTATTAAAATTGTTAAATTCCTTCCTGTGAATATACTTTTTATACAGATGTGACTTAAGTATTTAAATGTTTTACTTATTCACAAAATAACAAAGAATGGCAAAAAAAAAGCAAACTAAAACTGAATGAGCTGGGCGCGGTGGCTCACGCCTGTAATCCCAGCACTTTGGGAGGCTGTGGGCGGATCACCTGAAGTCAGGAGTTCAAGACCAGCCTGACCAACATGGAGAAACCCCATCTCTACTAAAAATACAAAATTAGCTGGACGTGGTGGTGGTGCATGCCTGTAATCCCGGCTACTAGGGAGGCTGAGGTAGGAGAATCGCTTGAACCTGTGAGGCAGAGGTTGCAGTGAGCTGAGATCGTGCCATTGCACTCCAGTCTAGGCCACAACAGCAAAACTCCGTCTAAAAATAAATAAATAAATAAAACTGAATGAATATAAACAGAAACCACAGATGCTATTACATATTAAATTGATAATATAACCACACAGAGGGCTGGGTGCGGTGGCTTACGCCTGTAATCCCAGCACTTTGGGAGGCCAAGGCGTGTGGATCACGAGGTCAGGAGATCGAGACCATCCTGGCTAACACGGTGAAACTCCGTCTCTACTAAAAATACAAAAAAATTAGCCGGGCGTGGTGGTGGGCGCCTGTAGTTCCAGCTACTCGGGAGGCTGAGGCAGGAGCATGGCGTGAACCCAGGAGGCGGAGCTTGCGGTGAGCCAAGATCGTACCACTGCACTCCAGCCTGGGCGACAGAGTGAGACTCCGTCTCAATAAAACAACAAAAAAAACCACACAGAGGAAAAAATAATTCAGGTAACTTTTACACTCTTAGTAGGATATATTCTAACAACAAATAGAACTACTAAGAAAACTTGACTTTGATTTGTATTATTGGTGTTATTATTTATTTATTTATTTATTTATTTTGAGATAAGATCTGGCTCTCACCCAGGCTGGAGTGCAGTGGCACGATCCCGGCTCATTGCAACCTCCGCCTCCCAGGCTCAAGCCATCCTCCCACCTCAACCTCCCGAGTAGCTGGGATTATAGGCATGCACCACCACTCCCGGCTAGATTTTTCTTTTGTATTTTTTGTGGAGACAGGGTTTCCCCATATTTTCCAGGCTGGTCTCAAACTTGTGACCTTGAGTGATCCGCCCATCTTGGCCTCCAAAAGTGTTGGGATTACAGGTGTGAGCCACTGCACCCAGCCAGGTGTTAATTCTTAAACTGTTTTGTATGTATTATAGGAAAGGGCAAATGAATAAAATACTTATGTTGGGAAATAGTGTTTTTACCATGGAGACGGAAGATATAAATATGGAATGGGAAAGGTGAGAAAGAACCCTGTGGTGCTGAATGTAAATAGATGGTATGTGTATGGACTCATTTTTTAAAAACTGGTTATTTCCTAGCTCTGTTCGTAGAAAGGACCTAGAAACAATGGAAACCCCGTAGCAAGGGACACATGTAGACTCAGCTCTTAGTTTCTAAATACCACTCCCCACTAAAAGGAACAAGGGCCCATTGAAAAACAAAGGAAAAGACATACTTTTTTCATATAAAAATGCCTGCTAATAAGTAGAAGCAGTGGTAGATAAAGAAAATTGCCATTTTCTAATCTCAGTATAATAATTAGCGAGGATTATCATTAGATGCTGAAGTCATTGGGTGAAAGGTGTTAGGACAGCATATTAAGGTGGTCTTAAAGTATCATCCCACAATTTACAAAGGGGGAAAAATGTACCCTTGTAACACAGACATCTGGTGGTTACCAACTTCGTTGAGTGCTCAAGTTTAGCATTGCCATGAACAATTATGTGTCTCCTGTTGTGATGATTGGGGTGGGGGGCAAAACATAATATCACCTTTGTGGGGTTCTTGCTGAAAATACAGAATCTAATTTTGAAGAAATGGGCTTATATATCCAGAAGGTGGGTTGTTTTGCGAGACAGTTATCCACACTCTTCAAAAGATTCAATATTACAAAGAATGGAGAGAGGCAGCAGAACTGCTTTAGGCTGGCAAAGACTGAAGAGACATAACATCCAAATGTAATATAGAATCGAATACTGGGCTTTTAAAAAGTTGGCGTGTTTGTTTCCTGCAGGGGAGAAAAAGAAAACTTAAAAAGTTGGTGTGAAGAACATTTTAGGGACTACTAAGGAACTTTTGAGTATGGACTAATTGTTGGATTTTGTTATTATTGTTAATTTTCTGGTTAATCATATGGGAAAGTGTTTTTGTTTGGGGGAGGTGGTTTTGAAGTATTTAAAAGTAAAAGGGCCAAATTGATTTTAGCCTCTCTAAACAAAAGAAAAATGTGTATATTAAGGTATAAAGATGGAGAAACAGAGTGGGTTTGGTTAGATGTTAACAGTTGATGAGTCTAGGTGAGGAATATATTGATATTCTGTGTACTCCTTCAATTTTAACATAGGTTTGACATTTTTCATAATTAAAAATTAATTCCTTTTAGACTTACTTTAGGTGAAATAGTGTAACTTTGGTCCATAAATTTCCAAATCCAGTAGTAAGATCAATGTTATTTATTCATGTTAAATCAAGATATACTGTATGTTAACTGTAACTTAGAATCCTTTCCTGGGGATTCAAGTAAGGAATGATTGCAAATTGTATTATCCTTTTTGAGGCTCCTTTGACTAAATTAAATAGTTAACTGACTTTGAGATCATCATTATACTTCTTATGTTACCATGAAGTTTATGTAACTAATTATGTTAAAAAATTTGAACAGGATCAAGCACGTAGTATCTATATAGTAACTATTGCTTCTGCCATTCTTCAAGGTTTACTTTTTAATCAGAGTATTTTGTGGTTGTGAAATGCTTTTATAAATATTTTAATCTAATTTTAATATTATTGTGGGTTGTTGGTTTATTACTTGGGTGTCACAAAAGTAGAAGATTTTACTGGCATTTTCCATGTCAGTAGAGTAATTTTTGCAGGGTCAGATTATTTTTGATTAATTGATTTCCATATTGGTTAGGATAATTTGTGGAGTGGCTAATTAGAAAACTAGTGTTAGAAGTTACCAAATGAGGAAGAGGAAAGCTGTGGCATTGGTCAAGGTGACAGATGTTTTTCAGAAAAGGAATTAACTTAAATTTAGCTTGTTTTTTGAGATGGCGTCTTGCTCTGTCACCCAGGCTAGAGTGCAGTGGTGCGATCTCAGCTCACTGCAGCCCCCTCCTCCCGGGTTCAAGCGAGTCTCCTGCCTCAGCCTCCTGAGTAGCTGCGGTTACAAGCATGTGCCACCACGCCCAGCTAATTTTTGTATTTTTAGTAGAGACAGGGTTTCACCATGTTGGTCAGGCTGGTCTCAAACTCCTGACCTCTTGATCCGCCCGCCTCAGCCTCCCAAAGTGCTGGGATTACAGGCGTGAGCCACCATGCCCAGCCAAATTTAGCTTTTGTTGGCACAAAGTAAACCACATTTTAAGCTAGGCCTCTTTTCATTTTTGGTTCCTAGTATTCTGATTTTAAAAGGAAATTTAAATGAATCTGGATCACAGTATTGCTATTTGATGAGAAAATTTTTATATATTTACGTTTTCGTGTGTTATTACTATTGCTTTTTATTTTTATTTATTTATTTTTTGAGACAGGGTCTCTTTCTGTCATCCAGGCTGGAGTACAGTGGCACAACCACAGGTCGCTGCAGCCTAGACCTCCTGGGCTCAAGCAGTCCTCCCATCTCAACCTCCCTAGTAGCTGGGACTACAGGCATGTGCCATCATGCCCAGCTAATTTTTGTATTTTTGGTAAACACAGCATCTCAGCATGTTATCCAGGCTGATCTCGAACTCCTGGGTTCAGTCTGCCTGCCTCCGCCTCCCAAAGTGTTGGGAACCACCATGCCCACCCTTATTATTGCTTTTTAGTAAGTTTTTTTTTTTTTTTTTTTCCATTTGGTTGGTTGGTTTGGTTTTTGTTTTGTTTTGTTTTGTTTTGTTTTTGAGACTGAGTCCTGCTCTGCTGCCCAGCCTGGAGTACAAAGACGTTAGCACTTTGGGAGGCCATGGCAGGAGGATTGCTTGAGCTCAGGAGTTGGAGACCAGCCTGGGCAACATAGCTAAACCCTGGCTCTACAAAAAAAAAAAAATTAGGCAAGCATGGTGGCACACTCCTGTAATCCCAGCTGCTCCAGAGGCTGAGGTGGGGGGATTGCTTGAGCCTGAGAGGTAGAGGTTGCAATGAACCAAGAGCACGCCACTGCACTCCAGCTTGGGAAACAGAGCCAGACTGTGTCTCAAAAAAAAAAAAAAAAATCTTGCTTATAGTGAAAAACATACAAATTAAATCTACACTGAGACACCATTTCTCACTATCAGTTTGGCAAAAACTCAAAAGCTTGATTATATGCATACTCTTGGCAAGTATGTGAAGAATATATACTCTCATACATTGAGAAGAATAATATACCAGGTAGAATTAAAGGACTCACTCTGTTGCTGCCCAGGCTGGAGTGCAGTGGCGCATCTCCGCTCACTGCAAGCTCCACCTCCCTGGTTCACGCCATTCTCCTGCCTCAGCCTCCCTAGTAGCTGGGACTACAGACGCCCGCCACCACGCCCGGGTAATTTTTTGTATTTTTTTTAGTAGAGACGGGGTTTCACCGTGTTAGCCAGGATGGTCTCGATCTCCTGACCTCGTGATCCGCCCGCCTCGGCCTCCCAAAGTGCTAGGATTACAGGCGTGAGCCACCGCGCCTGGCGGACTTTTCTTAAAACTGATGCAAAAATAATTCTTATGTGTAAGAGATTAGATCATTACTGGCCTTAATTTCTGAACTCTTGGAAAAATTAAACACCTCACAATAAATGAAGCATCAAAACAGTATTTCCCTGTGTTACCATTGAACAGTAGCAAGAGCTTACTGCTGCAGTTAGAAAAAGGATTCATAGAAACAGTGAAAGGTATAGATTGACCAGCTATCTAAAGTAATTCTATAGCAAGGATTACAGTGAAGAAACATGGAGCAATTAGATGTTTTTTCTGTTATATTTACTCCAGTTGATTGTTTAAGTCTCATAATCTTATGTGCCAGATGGAGGAGTATTGGCTGAATAGACCATCAGTGGGTACATTTTAGTTGATTAAATAGCCAAACCATATTGGAGGATGGTTCTCTTAGGTCTCCAGTGTTTTGTAGAGACTAATTTTTAATCACTGAGTGATGAAGCCTTGAAGAGATGCTTACGAACTTTACAGTTAGCATAAAGCCAGGGGGGTGTTTCAACCATTATGGATGTTAAACTAAGGATTATTAAAGATCAGACCAGGCACAGTGGCTCACGCCTGTAATCCCAGCACTTTGGGAGGCTGAGACGAGTGAATCATTTGAGGTCAGGAGTTCAGGATCAGCCTGGCCAACACAGTGAAACCCTGTCTCTACTAAAAATACAAAAAAAATGAGCCGGGCTTGGTGGCGTGCGCCTGTAATCCCAGCTACTCAGGAGGCTGAGGCAGGAGAATCCCTGGAACCCAGGAGATGAAGGTTGCAGTGAGTTGAAATCATGCCACTGTACTCCAGCCTGAGCAACAGAGCGAGACCCTGTCTCAAAAAAAAAAAAAAGAAAGAAAGATTGTTAAAGATCTACTTTGGTAAAATGTGAAGGAATTAAACATTCCAGTTAAAAGGCAGAGAGTGTCAGACTGAATTTAAAAAAAAAAAAAAAAAGACAAGGCCCAACTATATTATGTTTATAAGAAATGCACTGAAAGTGAAAGAATAGAAAAAGGTATACCATACAAACAGCAATAACAAGAAAAGTGTGTAGCATACGTTAATATCAGACAAAGGAGCTTAAAGATCAGGATTTCTTCCAGAGGTAAAGGTTGGGGGGGCGTTCTTCGTAAAGATAAGGATCAGTTCATCAAGAAGATACAACAGTCCTAAATGTGTAACTTTTATAAAACAGTATACCCAACAATTGCAGAATATTGTTTTAAGTAGACATGAACTGCTCAACAATATAGACCAAATGCTGGACCATAAAATAAGTCACACTAAATTCCAAAAGGAATAAAATCATACATGGTATATTGTTAAACCACAAAATAAACTTGAAATTAATAAAGTTAACTTGAAAAATCCCCAGATAATTTGGTATCAAGTAAACTTGTTAATCACTAATGGATCAGAGGAGAATTTACAAGGGAAATTAGAGAATATTTTAAATCTAGACCAGATGTGATAGCATACACCTGTAATCCCAGCACTTTGGGTGGTGGCCAAGGTGGGAGGATCACTTGAGGCCAGGAGTTCAAGACCAGCCTGGGGAACATAGGGAGACCTTGTCTCTGCAAAAAAAAAAAAAAAATTTAAGTAGCTGGGTGTGGTTGTACATACCTGTAGTCCTAGCACTCAGGAGGCTGGGGTGGGAGACTTGATTGAGCCCAGGAATTCAAGACTGCAGTGAGCTGTGATTCTGCTGCTGCACTCCAGGAAAGGCGACAGAGCTAGACCTTTTCTCTAAAAAGAAAAAATTAAATTAAAAAAATTTTATTTTCAATTTAATGACCAGAAAGTTTGTGGGTGTAGCTAAAACAGTGTTTAGAAAAATTTTCATAGCTTTAAATACATGTATTAGAAAACAAGAATTTTCGGCTGGGCGCAATGGCTCATGCCTATGATCCCAGCACTTTGGGAGGCTGAGATGGGCAGATCGCTTGAGGTCAGGAGTTCAAGACCAGCCTGGTCAATGTGATAAAAACTCGTCTCTATTAAAAATACAAAAATTACTCAGGCGTCTTGGCATGCGCCTGTAGTCCCAGCTATTTGGGAGGCGGAGGCAGGAGAATCACTTGAGCTGGGGAGGCAGAGGTTGCAGTGAGCCAAGATGACGTCACTACACTCCAGCCTGGGTTACAGGGCAAGACTTTGTCTCAAATAAAAAGGAAAAGAAAATAAGAATTTTTAAAATCAGTGCTTTAAGCTACCAGTTTAAGAAGCTAGGAAAGGGCCAGGTGTGGTGTCTCCCACCTGTAATCCCAGCACTTTGGGAGGTCAAGGCGGGCAGATTACCTGAGGTCAGGAGTTCGAGACCAGCCTGGCCAACATGGTGAAACCCCATCTCTACAAAAATACAAAAATTAGCCAGGTATGATGGCAGGTGCCTGTAATCCCAGCTACTCAGGAGGCTGAGGCAGGAGAAACGCTTGAACCCGGGAGGCGGAGGTTGCAGTGAGCCGAGATCACACCATTGAACTCCAGCGTGGGCGACAGAACAAGACTCCATCTCACAAAAAAAAAAAAAAAAAAAAAAAAAAAAAATACTAGGAAAAATGGTTAGCTGGGCATGGTGGTGAATGCCCTTAGTCCTAACTGCTTGGGAGGCTGAAGTGGGAGGATTCCTTGAGCCCAGCAGTTCAAGGTTGCAGTGAACTATGATTGTGCCACTGCCTTCTAGCCTGGGTGACAGAGTGAGACCATGTCTCTAAGAAAAGTTGGTGAGGACGCCAGGGGACAGCTAGGAAAAAAAATGAAAGAAAATTATTCCAAAAGTAGTAGAGGGGGAAGAAAATAAAAAGATAAGAGCAGAAATCAATGAAGTAGAAATAGATTATATTATCAGCAAAGTCAAGAGTTTGTTTTGGGTGGGTTTTTTTATTTTTTATTTTTATTTTATAAGATTGATAAGTCCCTAACAAAACTGATTAAGGAAAGAAAGAACAACCAAGCAAGTTGCCAATACCAGGAATGAAAGAGTAGACGTCAGTATAGACCTTAAAAGAATAATATGGGAATATATGAATGTCAACAAATGTGATAGTTTGGATGAAGTGGGCAAATTTCTTGAAAAATAGCAAACCAACACAAGAGGAAATAAAATCTCAATATCTCTATATCTTCTAATGAAATTGAAACAGTAATTTAAAATCACCCAGAAAGAAAATTCTAGACTGTTTTTACTGTTACATTCTACCAAACATTTAGGGAAGAAATAATTTTCACTAATCTTACACAAACTCTTTCAGATAGCTATGCACCATGATGCATGCCTGTAGTCCCAGTAACTCAGGAGGCTGATGCAGAAGGATCTCTTGAGCCCAGGAGTTCAAGGCTGCAGTGAGCCATGATTGTGCCACTGCACTCCAGCCAAGGCAACAGAGCAAAACCCTGTCTCTTAAAAAGTAAAAAAAGACTGGGTACGGTGGCTCAAACCTGTAATCCCAGCACTTTGGGAGGCCGAGGCGGGCAGATCACGAGGTCAGGAGATCGAGACCAGCCCAGCCAACATGGTGAAACCCTGTCTCTACTAAAAATACAAAAAAAAAAAAATTAGTTGGGCATGGTGGCGCGCGCCTGTAGTCCCAGCTGCTCGGGAGGCTGAGGCAGGAGAATCGCTTGAGCCCAGGAGGCGGAGGTTACAGTTAGCTGAGATCGCGCCACTGCACTCCAGCCTGACGACAGAGCAAGACTCCATCTCAAAAAGAAAAAAAGAAAATTCAGAGAATACAGGAAGAGGAAATATTTGCTGACCCTATAACCAAGGCCAAATAACTGAAATACCAACTGTGACTGGATCGTTACAAGAAAATTATAGATCATTGTCCCCCATGAACATAAACGTAGTAATGTTTATTAGATGTAGAAGCCAGCACTTCAGAAGAAGGATTGTATATGATGACAAAGATTTATCTCAGGACTGCGAAGCTGCAACATTTGAAAATCAGTTGTAACTTACCACGTTAACAGACCAGGAATAAAGAATAGAGAATCCAGAAATAGACCCACTCAGATACTTAAAACAGAGTACCAAGACAGTTCAATGGAGAGAAAAGACATTGTTTTAACAAGAGGTGTTGCAGCAGCTGTTTATCTGTGGAAAAAATAAAACTTGACCCCTGGCTTAAACTATAAATTAAAAATAATTTGGAATAGATTATAGACATAAATTGGTAGTAGAATTGGAGTAGAGCGAGGGGGGTGTGGCACGATCAGGAACTCACGGAAGAGATTTGCTCTAACCATTGAATGCGTAATCCAGAGGACAAGCAATGGGAGGCCAAGCCAGGTGAGGAAACACAGAGCAGCCTGGAGATGCAAATATACATCAAAGTGGCTGATGTCTTGGTCATCACCCAGGAATACTAGAAATAACTGGATGGGTTCTACTCCCCACAGAATTCTTGAAAGCGCTAGTCCCCACATTACCGGGATATTGTGGGAAGTTGTATTAGGCTTCTCCTGAGCTTACTGGAGCTGCAGCCAGACTGGACTGCACCTCCAAGGGAGTCCCAGTGGCTCCCCTTGTCTAAGATACTGTGCTGCTTTCTGAAGCCACATTTTTTTTTTTTTTTTTGAGACAGAGTCTCACTCTGTCACCCAGGCTGGAGCACAGTGGCCCAATATTGGCTCATTGCAACCTCCACCTCCCAGGTTCAAGCAATTTTCCTACCTCAGCCTCCTGAGTAGCTGGGACTGCAGGCATGCGCCACCACGCCCAGCTAATTTTTGAATTTTTGTAGAGACGAGGTTTCATCATACTGGTCAGGCCAGTCTTGAACTCCTGATCTCGTGATCTGCCCACCTCGGCCTCCCAAAATGCTGGGATTACAGGTGTGAGCCACTGCGCCCGGCCCTAAAGCCACATTTTAAGAGGGATAAGAACAAATAGAATTCATTAAATTAGGAGTCCAAGAAAGGAAGGGGAGAGTGTCCTAAAGACCATGTGAAGTGAGTAATGGTTGAAGGGACTGGAGTTGACTAACCTGAAAATGAGCAAATTGCAAGGGGCATGATTGTAATCTTCATGTGTTTTAGGAGCAGAAGGATAAACTTCTGCTGTGGGCTAGACTGGTGAAAATATAGAAAATGTTGAGAGAAGAGGTAGGTTTTATTAACTGAAGTGAATAGTTTGAACTTTTATCTTGAGGACAGTGGAAGCCACCAGAAGGTCTAAAGCACGATAATGTTATTACATTTATATTTTGTAAAGAATCACTCTGACTACCATCTTTAGGTTGGATTTAGAGGTTGTGGAAGGGGGAGGTACTGTTGAAATATAGTGAAAACCTGCTTAGATGAAATACCAAGGAAAGAGCACAGTATATCAAAAGTGAATGATCCCTAAGTACTGTAGAAACTTAGAGAAGAAATTTGATATAACCTAGTATGGCAGAGAATTGGGCCCTTTCTAGGGACCTTTTTACTCATATTGCCAGAACTTTTTGCAGCTGCTTTAGGCAGAATGCAGCCTCACAGTCCTATCTTAAGGGGAAGCATTGAAACCAGAGTCCATTGTCTATTGCCTTGGAAATGCTAAAAAAGCTCCTCGTAAACCTGTCTGCTGATTTGGCTGTTTGTCCAGATACTTAGTATTAGAATCACTGAACCTTAATGTTGGTGTTGAATGTACCATTTCTGCTACTTCTCTAGTTGGTATGGGTCCTTGCTGTCCCATCTGCATAACTGCCTAGGACAGCACTCCATGTGTTATAAACATTGCTTGCATCCAAGGATAGTGGACAGTATATTGGCTCCCCCTTCCCCTGCCCTCCATATTGCCATAAAATTCCCAAACTATTCAGTACACTTTAATTTCCAAGATTATTAATTTGTACAGATGCTGGGGGGAGAGGTAGACAATTACCATCATTAAAATGCTGCATTACTTTATATCATTGAATAATGTCAAACATTTTTTAAAATTTTTTTATCATTTAAAAACATCTCTTTAAGCTGGAAGCTCTTTGACATCCTTTGGAACAGAAACATCAAACAGTGGTACCTTACCCCAAAGTAGTGCGGTTGGTTCTGCCTTTACACAGGATACAAGATCTCTAAAAACACAGTTATCTCAAGGTAAGCTATCTCATCCCTAAAATATTTCCATTCTAAACTTTTATAGTGGTTTTTGTCTTTCTGAATGTAAGAGCTTTTGCAGCTTGTAAATCGCGTGTATAATTTCTATTTGGCTCTTTTAAAATTTTTCTCCAAATCGCTGTATTGCAATGAATATATTATTGAATGACTCTCACTATTTAGACTTATTACAGTTCTTAGATCATGAAACTGAAATGCTGAGCATTCTCTAAGTTGGACTTTTTTTGCAAAGCAATTATATAACTTGTATGTAACACTTAAATATATCAAATTAGGCTCATACTCACCATTAAAGTTGAGCTATCCAAGATGAATTGGAAATATCATCTGAAAAAAACTGTATTATGCTGTTAACATTTTCCCTAACATCCTCACAGGATGGAGAGTAGTGGTTCTCAGTGTAGGCTACCCACAACTGAATCATCTGGGGTGCTTCTTAAAAATTTAAATCCTGAGACTTATACATCAGAATCCCTGGAGCCTGAGGATTTATATTTTAATAAGCTTCTTAAAGGATTGTTTTATTTCTTAAGATTCTGCTCTTCAACCAGCCAGTCTCATAATTTTAAATGGTTATCCATACCTTTTATTCTTATCTTTGTTTCTTCCTTTTTTCTTAATCTTTTTCTTTCTTTTATTTACTTATTAGAGATGAGGTCTCCCTGTATTGCCCAGGCTGGTCTCGAACTCCTGGGCTCAAGCGATCCATTTGCCTTGGCCTCCCCAAAGTGTTGGGATGTTGGGATTACAGGCGTGAGCCATTGGGCCTGGCTTTTTTTTTTTTTTTAAAGATAGGTCTCACTATGCTGCCCAAACTGAAATGCAGTGGCTATTTACAGATGTGATCATAGTGCACTGCAGCCTTGGACACCTGGCCCCAAACAAGCCTCCCACTTTAGCTTCCCCAGTAGCTGGGGCTACAGCCTTGTGCCACCATGCTCGGCTTTTCCTTATCTATTTTTATGCACTTTAGAAATGGGTATTTTTGGCTCATTGCTTTATATGAATGGTTTTTGTTTTGTTTTGTTTTTAAGTAAAACAATGTTGAGTCATTTCAGAAAGACCTATAGTCACAAGACAGTATTTTAAAAAGCTATTAAGGGTAAAAATTCAATGCTAAACATAATCTTATGTATTTCACTTAAGATATTTTGAAATAGTTCTTACTGTTACTCATATTGATTAGCTTAATTTTTTTCTTTTTTTTTTTCTTTTAAGATGGAGTCTTGCTCTGTCACCCAGACTGGAGTGCAGTGGCACAATCTCGGCTCACTGCAACCTCCACCTCCCAGGTTCAAGCGATTCTCCTGCCTCACCCTCCCAAATAGCTGGGATTACAGGCACGTGCCACCACGCCCAGCTCATTTTTTTGTATTTTTGGTAGAGATGTGGTTTCGTGATGTTGGCCAGGCTGGTCTCAAACTCCTGACCTCAAGTGATCCACCTGCCTTGGCCTCCCAAAGTGCTGGGATTGTAGATGTGAGCCACTGCGTCCAGCCTACTTGCTTAATTTTTAAACATTCTAAAGATTGTTTGTTTGTTTTTTGAGATAGGGTCCTGCTCTGTCTCCCAGACTGGAATGCAGTGGTGTGATCATGGCTCACTGCAGCCTCTACCTCCTGAGCTCAGGCCATCCTCCCAATTAGCTGAGATCACAAGCAAGCACCACCAGCTAGTTTTGTAGGGACGGGGTTTCGCCATGTTGCCAAGGCTGGTCTGGAACTCCTGGGCTCAAGTGATCCACCCACCTTGGCCTCCCAAAGTGCTGGGATTATAGGCATGAGCCACAGTGCCCGGCCTATTCTGGAATTTTTAGTTAAATCAGGAACACATGAAAAAGAAGCATAAATATTGAAATTAGCATTATTCATGAAGAATGAGAACTAATAAGGAACTTAAATTAGGCACAGGCAAAATGTAAATTAAATATACAAAAGTCAATAGTTCTGGCCGGGCACGATGGCTCATGCCTGTAATCCCAGCACTTTGGGAGGCCAAGGCAGGCGGATCGCCTGAGGTCAGGGGTTCGAGACCAGCCTGGCCAACCAACATGGTGAAACCCCATCTCTACTAAAAATACAAAAATTAGCCGGGCATGGTGGCGTGCACCTGTAATCCCAGCTACTCAGGAGGCTGAGGTGGGAGAACCCGGGAGGCAGAGGTTGCAGTGAGCCGAGATCACGCTACTGCACTCCAGCTTGGGCGACAGAGCGAGACTCCATCTTAAAAAAAAAAAAAATTTAATAGTCCTAAAGCCTAATCCATTGATTATGTAATGAGGAGAAAAGATGATTACAGTAATGCAAAATAGAAATTGTATACAAAATATATAATAAGAAATAAGTTGGTCATACTAAGAAATATGACCAACTTCTATGATAAATAATGTAAGACAGGGACATAAAAGTTGCATGTAATGGAAAAAACATATCTTATTGCTAGATAGAAGAACAAGAACAGTACCAGCACTTAGGGAGGCAAAGCCAGGATGATCACTTGAGCCCACGAGTTTGAGACCAGCCTGAGCAACGTAGTGAAACTTCATCTCTACCAAAAAATTTTAAAAATAAGCAGAGTATGATGGTGGACACCTGTGGTCCTAGCTACTCAAGAGGCTGAGACAGGAGGATCACTTGAGCCCAGGAGGCCGAGGCTGCAGTGAGCCCTAACTGCACTACCTCACTCCAGCCTGGGCGACAGAACCAAGACCCTGTCCCCCCCCAAAAAAAAAAGATGTTGGGAAGACTTTACTCCTCATAGTTAACAAATTTATTGCAAATTAATTAAAAATCAATGCAAATAGAATAGTAGGAGAACTTAGTAAAACAGTTTATCTTTAAAATAAACATGGAAGTGTGGCTGGACATATTTGAAAAATAAAAGTAATGGGTTTACTGACATGATAATAAAATGTAGCAATGCAGGAAAAAAGAAAGAGATGAATAGAAAGCAATAGGCAGGCAGAAACAGATCCGAGTATAAATAAGAATTTATCCTGGGTGCAGTGGTTCATGCCTGAAACCCTAACATTTTGCGAGTTCAAGATGGAAGCCAGGGATTTGAGACTAGCCTGGGCAACATACCAGGACCCTGTCTCTAAAAAAATTAAAAATTAGTTGGGCGTGATGTGTGCGCCTATCAGCTTGAGAGGCTGAAGCTAGAGGATTGCTTGAGCCCAGGAGGTTAAGGTGGCAGCAAGCTGTGATTGCGGCCCTGCACACTAGCCTAGGCAACAGAGCAAGAATTCATCTTAAAAGAATTTAGTAGATGATAAAGGTATTATTTTAAATTAGTGGAGAGAAGGCTGTCTGTTCCAATTAATAATGTTGCCTGATCATTTGGAGAAAGTCACTCTAGATTCTTTCCCTCATACTGAGCACCAAAAAATATATAAATTTTAAATAGATTAAAATGTTAAAAATTTTGAAGTATGTGTTTATTAAAAGAAAGAGGTGTATTTACATAAAGTTATGACAAATGACAAGTCCTAAGAGTTTGCATTTAAGTTTTATCAACTAAAATTGCTGAATTTCACAAAATTAAAATTCCTAGAATTTTAAGTGTGATAAGATTGTGAAGATAGCTCAAGGGAGTGTGTCTATAATATGCAGAAATCACTTCTGGATTTATTCCTAATAATGTATCCAGTATCACAGTATCACCTGTATTTCCCTGTTTATAACAAAACTGGCATCATGATGATTAGTAGGCCTTAATAGTGAAAAGGCTTTTTAAGTACACAACAAATGTTTCTGTACTTGCTCCGATTGCCCCATTGCTTGTACTTCTGTAGTACTTGTGAGCCATAGGATCTTTTCTCAAAAGCCTTGATAAAGAAGTTTTATAAACTTATAAGATGATTTAATGTAGTACCATAAAATTAACTGTAGCAGTAGGCTTTTTCAGGAAGACATGTGAAATAAAAAAAATTAGCAAGGTGTGGTAGCGCACATCTATAGTCCTAGCTACTCAAGAGGCTGAGGCAGGAAGATCATTGGGTCCCAGGAGTTAGAAGTTGCAGCGAGCTGTGATTGCGCCACTGCACTCCAGCCAGAGCAACAGAACAAGACCCTATCCTGTCCCTAAAAAACAAAAAACAAAATGTGTTTTATAAGTGATTATAAAATGTTTTTTTCATAGGCCAAAACTTACATAAACCATGATTTCCCATTATAATCCAGTGGAAAAATTGTAATGCTTCTATTAGTGGTAACTTAATTTTGAAATGTTAAGTAGATTGTGCCTGTGTCGGTTTCTGGGTTTTGATAAATGATCATTTATTTGGCTAACTTTGCCATTAATGGCTGAAATGGTATTGCACATTTGTAAGTGCATACTTTAGATAATCATAAATTGGGGAAATATTACTAATAAATTATCCCTGAATCATCTAGGTACATAATAATGCATTGTCAGCACTCACCAGTTGTTTGACACCTGCAAATATGCACAGATGGACAGTAACATTTGCAGCATATTTGGGGGATTTTTTTACGTGAAATGAGCATTTTTTTTAAGCAAAACATTATATTTTGGAATAATTATGAGATGTGAGTGCCTAAGCAGAGATGTACAGCAAACATTATCAGGACAGAAAGCATGATGGGAGCACCCGATGTTACATTCTTCAGTTCATGCTGTGACCAGGCGACCTCATAAAAGGAAAAATATAATGTATAAGTACAAACCCCATTTTTTGTTTTGGCTCTTTTATATTTGTATTTTTTGAGACAGAGTCTAGTTTTGTCACCCAGGCTGGATGCAGTGGACCGATCTCGGCTCACTACAACCTCTGCCTCCCAGGCTCAAGCAATCCACCCACTTCAGCCCCCTGAGTAGCTGGGGTTACAGGCATGTGCCACCACACCTGGCTAATTTTTGTATTTTTTTTGTAGAGACAGGCTTTCGCCATGTTGTTCAGGCTGGTCTCGAACTCCTGAGCTCAAGCGATCTGCCCATCTCAGCCTCCCAAATTGCTGGGATTATAGGTGTGAGCAACCGCGCCCAGCCAAACCCCATATTAAGCAAAAACTTGCCAAGAGATCTTTTAAAAGGCAAGGAATGAGTATGGCTACTGTGTAATTATCTGAAGGGTTTTTTTTGTTTGTTTTTTGGTTTTGTTTGTTTGTTTTTTTGCTGGCCTTTTAGTTTTTATGTTTAATTACCCAAGCCCCTAAAGCATTAAAGAACTTCACCTATCTAACTTTGTAGTTCTTTTACTTTATTTATTTATTTATTTATTTATTTATTTATTTATGAGACAGGGCCTTGCTCTGTCACCTAGGCTAGAGTGCAGTGGCACAATCTCGGCTCACTGCAGCTTCTGCCTCCCGGGTTCAAGCTATCCCATCTCAGCCTCCTGAGTAGCTGGGAACACAGGCACGCGCCACCACGCCTGGCTAATTTTTGTATTTTCAGTAGAGACAGGGTTTCGCCATGTTGCCTAGGCTGGTCTTGAAATCCTGGGCTCAAGCGATCCTCCTGCTTCAGCCTCCCAAAGGACTAGGATTACAGGCATATGCCACTGCGCCCGGCCCTTTACTTTCTTATAATAGAAATTTAATGGAGTTAATACCTGTAGATAGATGTAAAGGTATTGTTTTAGTCATCTACAGAAAGTACTAAGAAAGATTAAAACAAGTCACCATAGTCTTATGGTTGTCATTGGCGAAAGCCTGTGTTTGACCTGACTACAACATGATAATTTGTAGGATAATTCTAGGGAATCTCGTACCTGGCAGCAATTTTTTTTTTTTTTTTTGATGTAAACTCTTCCACTAAGTAGAAATAACAGATAAAATTGTGAGGGGGAGGGAGTTGTTTTGAAGCTGTTGAAGTTTTTTTTTAAATTATTATTATTTTTTATTTTTAACCTAATGACAAGCCCACTAAGGATACCATTCTTAATATCTGGTCTGATAAGTGGATTAATTCAAATTTGTGCTAAGGGTTTGAATTGATAGAAATAAAACTCTGGACAATTTTTTTTAGGGTCTAGATTATTTTGAAATCCCCAATAGGGTAGTTTGTTATCTTTTGGTTACATTTTAGGTCGCTCAAGCCCTCAGTTAGACCCTTTGAGAAAAAGCCCAACCATGGAACAAGCAGTGCAGACCGCCTCAGCCCACTTACCTGCTCCAGCAGCTGTTGGGAGAAGGAGTCCTGTATCAACCAGGCCTTTGCCATCTGCCAGCCAAAAGGCAGGAGAGAATCAGGAGCACAGGCGAGGTAGAACTTTAGCTGTTTACTGTTCCTTAATTGACTGATCAATGTTTTCCACTCACTTTATTTTCATTAGAAGGATTTACTTCATGTGAATGATCCCAGAAAATTAAACTGAATATGATAGAATGTTTGGTCTTTCAAATTTGACTCAAAGTGGTGGTGGTGTGGGTATAGTTTTTTGGGCATTGCACAGGCTTTGTTTTGGGTTTTTTGGTTTGTTTGTTTGCATTTCTAACTATGGAAGTTTTTGATGATGTACCCTGAGTTGATTTGGCACTTTGCATGTCTTCTTCTGTAGCTGAAGTACACAAAGTTTCAAGGCCAGAAAATGAGCAACTCAGAAATGATAACAAGAGACAAGTAGGTAAGTTCTTGGATCTAAAAGTCATATTCTATGCTTCTCAACAGGGAGAATATTTTAAATATATGATACATAATTACTATAAAAAAATGAAAGGCGGGGGTTGTGACTGTAAAGGAGGAGCACAGGGGAGTGTCACTGTGGTGACAGAACAGTCCTTTATCTTGATTGTGGTGGTAGTTTTGCAAATCTATATATGGTAGAACATCATAGAACTATGCATAAAGACATACCAAAAAATGAGTACATGTACAAACTGGTGACATCTGAGCAAGGTCTGTAGTTTAGTTAATTAGATTGTGCCTGTGTCGGTTTCTTGGTTTCGATAATGTACCATAATTATATAAGATGTGACTGTTGGAGTTTGGGAAGTTGGGTGATGGGCACAAGGGACGACTCTGAACTAGTTTTTCAATTTTTCTTTTCTATAATTACTTTAAAATAAAAAGATTTTTTAAAATTTTACTTTTCTGGGCCCGGCACAGTGGCTCACGCCTGTAATTCCAGCACTTTGGGAGGCCGGGGCGGGCGGATCACGAGGTCAGGAGCTCGAGACCAGCCTGGCTAACATGGTGAAACCCCGTCTCCACTAAAAATACAAAAAATTAGCCGGGCGCAGTGGCGGGCGCCTGTAGTCCCAGCTACTCAGGAGGCTGAGGCAGGAGAATGGCGTGAACTGGGGAGGTGGAGCTTGCAGTGAGCCGAGATTGCTCCACTGCACTCCAGCCTAGGCGACAGAGCCAGACTCTGTCTCAAAAAAAAAAAAATTTTACTTTTCTGGAAAAAAATTCTACTTAGTGGTAGGCCTTTTTTTTTCTGAGATGGAGTTTCACTCTTGTTACCCAGGCTGTAGTGCAGTGGTGTGATCTCAGCTCACGGCAGCCTCCGCCTCCCGGGTTCAAGTAATTCTCCTGCCTCAGCCTCCCTAGTAGCTGGGATTACAGCCGCGTGCCACCATACCCAGCTAATTTTTGTATTTTTAGTAGAAACAGGGCTTTGCCATGTTGGCCAGGCTGGCCTCAAACTCCTGACCTTATTTTCCACCCACCTCAGCCTCCCGAAGTATTGGGATTATAGGCGTGAGCCACCGCACCCAGCCAGGCAGTTATCTTTTAATATGTTCTTGAGTATTTCCTGCTAGAAGGATTTGTTCGTTTATATTTACATTTTCCTATGGCTTCTACTTTTGTGGTTTTTATGTTTTGTGTCAGTTTCAAGTTAGGATTATAAAATTGGTTTTCATTGTTTTCTATGCCTTTGGGAATGGAATTTTCTTCATGTTACAAGTTTGAAACGTTTCCTCATTAAAATTAAGCCCAGAGGCCAGGCACGGTGGCTCACACCTGTAATCTCAGCACTTTGGGACGCCGAGGCGGGCAGGTCACGAGGTCAGGAGTTTGAGATCAGCCTGGCCATACGGTGAAACCCTGTCTCTACTAAAAATAGAAAAATTAGCTGGGTGTGGTGGCACACGCCTGTAGTCCCAGCTGCTCGGGAGGCTGAGGCAGGAGAATCACTTGAACCCGGGAGGCGAGGTTGTAGTGAGCCAAGATCGTACCACTGCACTCCAGCCTGGGCAACAGAGCGAGAGTCTGTCAAAAAAAAAAAAAAAAAAAAATTGAGCCCAGATCCTGTTTTTGAATCAGTTGTTTAAGAGCTGTAGTTTTCTTTTATGATTATTGATTTAATAAGGTTTTATATTTTCTTTATCTGTTTTGTAATATATAACATTCTAAAATCATTCATTTTATTAATATTTTCAAATTTATTAATGGAAAATAAATTATAATTTTACAACTCTTCTAAATTAAAAAGGGAATGTATAATCTACCTTATTTAGAAAATGATTGAAAAATGATCTTTCACTTAATTTTAGAAATCTAGATATGATATTTTTAGATGTATATGTACTCTTCTCTACATTTATATATATATATATTTTTATATCCCCCCCCCCCGTGTTTTTTTTTTTTTTTTTTTTTTTTTTGAGACAGAGTCAACCTCTGTCACCCAGGCTGGAGTGCAGTGGGGCACGATCTCAGCTCACTGCAACCTCCACCGCCCGGGTTCATGCCATTCTCCTGCCTCACCCTCCTGAGTAGCTGGGACTACATATGCCATGGAATACAGAATTTTGTTTAATTTGACTCATTATATTTTACCCTTTTTATTCAGAAAAAGAGAGAGCTCCCCTCCCAAAATAAAATAACTGCCATACTATCTTTCATTGCCCTTCAAAACTCACCCCACCAAAGAGGTTCATTAACAGAACAGTGCATATTCTTCCCGATTTTTTTTGTAGATTTTACAGACACAGACATCTATACCCAAAACCTTTTTTTTTTTTTTTTTTTTTCCCCCTGGAGATAGAATCTCGCTCTGTCACCCAGGCTGGAGTGTAGTGGTGCGATCTCTGCTCACTGCAGCCTTTGCCTCCCGGGTTCAAGCCATTCTCCTGCCTCAGCCTCCTGGGTAGGTGGGATTACAGGCATACGCCACCACGCCTGGCTAATGTTTCTGTATTTTTAGTAGAGATGGGGTTTCACCTTGTTGGTCAGGCTGGTCTCGAGCTCCTGACCTCGTGATCCGCCCGCCCCGGCCTCCCAAAGTGCTGGGGTTACAGGCGTGAGCCACCGCGCCTGGCCCCAAAATATTTTTTTTTAAGACAGAAGGATCATGGTGTAATTCTGGCTTGTGGCCGAGGCATTTTTAATAGTAGAGGTGAATGTTTCAAACATCCTACTTATCTAGATTTATGTCTGGATATGCTGCTGTGGGGTTTTGTGGTTTGTTTTCTCAAACCCAGGCAGTTTGCCAAACCTCAGCAAACAGCGCAAACCTATCTTGTTACCCTGTAGTCACTTCTCATCCTTGTCAGTATGTGTGGAGCATTTCACGCAATTGTGATCATTAAACTCATACTGGTTTCTGTTCTGCGTTTTTCAGTTAACATCAAATATTCTTCCTCTGTTTTTTTCTTGTTAGTCATTTTTCTTGTGTTGGATATTTGGGTTCCCACGTTTTTCACTATAAATTATGCTGCTTTGTATTGCTTTATCATGTCTCTTATGATTGGCTGAAATTTTACTGTGTTATAGAGGAGAGAGAATGTGTAGATACAGGAAGGCTTGAATAATATAGAGCCATCTGGAGAGACACAGTAAAGATGGAGTAGGAAGTGTTTTGAGTCAGTAAGGATTGGTGCTTGTCTGTTTTTTATCTGTGATGTGGAAATAACACCTATTTTCTTGCAATTTGTGCCGATTAGTGTTTATTTTTCTTACTATAAATCTTGGTTCCTGTTATTCTTTCCATAAAAGGCTTTCTACATTTTGAGAACCCACTGTGTGTCTGGCACTTCAGTTTGCCGGTGTTGGGGATATAGCAGTAAGGAAAACAAAGCCCCTGACCTCAAGGAGCATACATTAATTTAGTGCAGAAGCCTCCACACTTGCCTGGCTGTATACTCTGTCAGTAACACATGTGAGTGTGGACTCCATAAATACAAATGTTTAGAAATTTTGTGTGAGCTATTCTCAGTCTACATATTAAATATTAGTGAAACTTAATTTTTTATTTTGTATAAAAAATACAAATACAATAAAATATATAGAGAGACCTGTAAGCATTTCTGTTGTTGACTGTTGAATCTAAAGAGCACAATAGCAACATCTGTGCTAAACCAGCTATTACATATTGAATGTCCTTTGTATATATTCTTTATTATCATAGCTCCAGGTGCTCCTTCAGCTCCAAGGAGAGGGCGTGGGGGTCATCGGGGTGGCAGGGGAAGATTTGGTATTCGGCGAGATGGGCCAATGAAATTTGAGAAAGACTTTGACTTTGAAAGTGCAAATGCACAATTCAACAAGGAAGAGATTGACAGAGAGTTTCATAATAAACTTAAATTAAAAGGTAAGCTTTGATTTTTCTTTTCAGAAAATAATCTTATTTGATCTGTGAATTACAGATGTTTCTCAGATTAGGTGTTTTTATGTAATTCAGATTAGCTGTCTTGACTTTTCTGATATGTGCTTTTGTTCTTAGAAGATAAACTTGAGAAACAGGAGAAGCCTGTAAATGGTGAAGATAAAGGAGACTCAGGAGTTGATACCCAAAACAGTGAAGGAAATGCCGATGAAGAAGATCCACTTGGACCTAATTGCTATTATGACAAAACTAAATCCTTCTTTGATAATATTTCTTGTGATGACAATAGGTACAGTTTTTAAGCTGTTCTTTTATCTTATGATATTGATTGAAGTGTAAAATGGTTTCATGTAAATTCACGAGGTTTAATGAATACTACCATAATTGTTTTGTTTTGTTTTGAGACAGTCTTACTCTGTTACTCAGGCTGGAGAGCAGCAGTGCAGTCACAGCTCACTGTAGTCTCAAGCTCCTGACCTCAAGCAATCCTCCCATCTCAGCCTCAGTAAAGGGGACTACAGTTGTACACCACCCCACCCGGCTAATTTTTTTCATTTTTTTGTAGAGATGGGGGTCTCGCTATGTTGCCCAGGCTAATCGTGAACTCCTGGCCTCAAGATCAGCCTCCCAAAGTACTAGGATTACAGGCGTGAGCCACCACACCTGGCCATAATTGATTTTTTAATGTTTTATTTGCTAAAAGAAAATATATACTAAAGTTCTAAATTATTCATTCAAAAGAAGAAATAACCATATACTTTTGTTTAAGGATATATTCATATTTGAATATTAGCAATTAAAACAAGCATTTAGGTAATGTCTAAGTAGGACCTTTTTTTCACCCCTGTATGTTACAGTTCAAATGAAGCCAGAACCGAAGTGCTAATCTACTTTGAAGTTTGCTGGTACCATAAAACTGCCAGATTGTAGTAAATGTGGGTCCAGAAAATTGGCAAATTATTGAGAGGTTAATTAAAGGACCCAGTGTGAGGAACTAACAGTTCTAGAGGTTCTCCTGCCCAATCCAAATTGTCATTGTCCTTGTCCTTTTCCTGGCTGAAGTTTGGTGCCCTCTGGTGGCAGTTGTTTGCTTCAATATAAACATGGATGGACATAATTCTGAGTCCCACGATTGGCTGGATGACAGCAGCAATAATTCAGATACTTCTTGGGTTACTTGGTATCGGGTCCATAGATTGGGCCAGGAACATAATGGGGACCTAAGGGCCCACCTTCCATCTCCTAGCTTCCCAAGACAAGGCCTCCCTGTCTGACTTTACCTTCTTTTCCCTTGGGGCTGAGTGGAAAGCGAAGTCAATTACCAATCTCATTATATCTGAATTTCCATTATTTTGGAGCTGTTACTATGTTTATCAGGTGTATTTGCAAGAAACTAATGTCAGTCATGTGTTCACATGAAGTTTAACAGAATATTACAGGAACATATTGAACTCATATGCCATGAACAACTCGTGATAACTTAGATAAGATGCTTTTTTTTTTTTTTTTTTGAGATGGAGTTTCGCTCTTGTCACCCAGACTGTAGTGCAGTGGCTCGATCTCGACTCACTGCAACCTCCACCTCCCAGGTTCAGGTGATTCTCCTGCCTCAACCCCCCAAGTAGCTGGGATTACAGGCACCTGCCACCATGCCCAGCTATTTTTTGTATTTTTGGTAGAGAATGAGTTTCACCATTTTGGCCAGGCTAGTCTCGAACTCCTGACTTCAGGCGATCCGCCCCCTCGGCCTCCCAAAGTGCTGGGATTACAGGCGTGAGCCATCACGCCTAGCCAAGATGCTTATTTCTAATTAGCTTTAGTAATTACTTAGGCTTAATTTGGGAGTAGCACTGCATATTTTGGCTGAGGGATATTCTTTTAAACCTGATATGCTGAAGATTATTTGCTTTTATAATAGAGAACGGAGACCAACCTGGGCTGAAGAAAGAAGATTAAATGCTGAAACATTTGGAATCCCACTTCGTCCAAACCGTGGCCGTGGGGGATACAGAGGCAGAGGAGGTCTTGGTTTCCGTGGTGGCAGAGGGCGTGGTGGTGGCAGAGGTGGTACCTTCACTGCCCCTCGAGGATTTCGCGGTGGATTCAGAGGAGGTCGTGGGGGCCGGGAGTTTGCGGATTTTGAATATAGG
>hsa_circ_0001028	chr2	71590282	71597135	+
GTATCCTGATTGGAATCCTGAGATCCTCCCATCGAGAAGGTAATTTTTAAAAATAGTAATATTATTAAAACCTGATTGTCTTTTAAAAGTAAACAGTTAATTTTAAGAAAGTGATTCTTTTGAGTTCTACTTCTGCCATTTAAACAACAGGCAAATGCAAAAACCTCTATGAATCTTTAACTTATTCCAGCTTAAAGGTGACACAGCCCCTCCCCTGATCTACTTTCTTTAGCCTGTTCTGAAAATACTTTATTCTGACATTATTATTTTATGTTTATGACATCTTCTCTTGTAAATGCCTTGAATGCTAGGAGTGATATTATTAAGTTCTGTATCCCCTAGGGGATTCTCCTCAGGTTATGTGTGTACACACACGTACACACACATAGAGAAATCAAAGTCATATTTATAGATGGCATAATCTTTCAGGAAAAAATTATTGAAAACATCTGTTTACGTAAATCATTTCCTAAATTCTTTACATAATTTAATACTTTAAAAACATAATTGGAATAATGTTGGTACAGGAAAAACCAGAGAAATTCATTATCGTATTCTTCTGTAAACTAGAAAACAGACATCCAAGCAATTGGAGGGCTGATAAACTGTTCTGATTGTTTCTTATTTACGTATAAGGCTGAATTACATCATAACAAACAGATTTTTGTTTTAAGTACATATCTTTTATGAGAGTTTGGTATTGTTAACAGTCTGTTTTTAACAAGGTACTTCTGTCATTTATTATCATTTAAATTTACATTAAATTGCTGATCACTTTCTTTTCCGCCCCCCTGCTTGTAGAAATGAGGGCAATAGAAAAGAAAATGAAACTCCACGAAGACGTTCTCATTCCCCCAGTCCTAGGCGTTCTAGAAGATCAAGCTCAAGTCACAGATTCCGTCGGTCTCGAAGCCCAATGCATTACATGTATAGGCCGAGAAGTCGAAGTCCAAGAATTTGCCATCGTTTCATTTCTAGATACAGATCCAGATCCAGATCCCGTTCACCATATCGAATTAGAAATCCATTTAGAGGTAGTCCAAAATGCTTTCGATCAGTTAGCCCTGAGAGGATGTCAAGGAGATCAGTGAGATCATCAGGTACACTGATGGCCATGAAATAGTGAATGTACTTATTTTGACTAAATTTTTAAATGTCTTTCTTTTTGGATTTTGAGAAATGTTCTACTTTATTAAATTTTAGAGTTGATAAATGAAATCTGACCCACATGCCACAGAGTTATTCCCTCTGGTAACTTGGCAAAGAAATGTGTGTGAATGTATGTGTCCATCAACATCATATTTAAAAACCAAGGATGGTAAAAATGTCTTAGTTTGCTTTAATAATTGATTATAGAATTCCATGGATTAATTTAAAATGTTTTTGAGATTATTTTTTTTAACCTGTGACTTAATGTTGATTTTATGACCCTTTCAGAACTAGCTCACACATGCATGCCCACATACACAAACACACACCTTCTTCTACAATGAAAGAAACCATAGTTAATATCTGAGAAGTACTTTGACACTCCCACTGTTTCACTTGACTAGCCTGAAAAATTCAAAAATAGTACTTTGCACAGGTCTTATTGTGTCTAGTATAGTCTAAAATGCTGAATTCAAATGGAGATACCTTTAATTATATAAGGCATTCCTTCTTAAAGTATGGCCCAAGGATCGATTGGGGTCCTCAAGATCTTTTAAGAGTTCTATGAGATCTCTTTTCTAATTACATGCCTCCATGAGGCTGGATTTTCTTTATCCAGAAGCAGATATAAGAATTTAGGTTCTTCTTTTAAGCTCAACATTAAAATGTGTGGAAGAAGGTACTATAGTGCTACACATTTCACTAATTTTGTTTTGGGAATTACAGTTGGTTTTTATAAAAATATTTATGTTAATATGGGAATTTACTTTTTTTGCCATTACTTTCAGTGGCAAAAACTGCAGTTACTTTTGCACCAACCTAACATATGAATTGATAAATATTTTTACAATTTAATTTCTAATATGGTAAATATCAGTAAATATAACACAAATCTTTGTAGTCTTCAATAAGTGTAAAGCAATCTCAAAACCAAAAGTTTGAGGATCACTGGTATAAGGGAATAAAGGAACTTCATGTAAAAGCCTTCTGAGTGCATAAAATCTAGATTTTTGTATTGTCTGTGTGCTCCCTGTTTAGCTTGAGAATAGCACTATGTGATTATGTCATGAGATGGCTCCTACCTTAATTTTTTTCCAATTGAAATTATATTTATATCTTTTTACTAGATAGAAAAAAAGCATTAGAAGATGTAGTACAACGATCTGGGCATGGGACAGAATTTAATAAACAGAAGCATCTTGAAGCTGCTGATAAGGGACATTCACCAGCACAAAAGCCTAAAACTAGCAGTGGAACAAAACCATCAGTTAAACCTACAAGCGCTACAAAGAGTGATTCAAATCTAGGAGGACATTCTATTCGTTGTAAATCAAAGAATCTTGAAGATGACACTTTGTCAGAATGTAAACAGGTGTCTGATAAAGCTGTTTCTCTCCAGCGAAAGGTAATTCTTTAATTAATAATTATTTTTAGAGATAAGGTTTCACTCTGTCATCCTCGCTGGACTGCAGTGGTGCAACAAGCATGGCTCACTGCAGCCTCGATCTCCTGGGCTCAAGTGATCCTCCTGCCTCATCTTCCCAAGTAGCTGGCACCACAGGCGTGTGCCACCATGCCTGGCTAATTTTTTAATTTTTGTAGAGATGGGGTCTTGCCATGTTGCTCAGGCTGGTCTCGAACTACTAGGTTCAGGCAGTCCTTCCACGTCAGCTTCCCTAAGTGCATGAGCCACTATGCCTGGCTTCGTAATTCTTTGTTAGTGCAAATATGCGTACATTTGCTATGACAAACAGAAAACAAAGTTGTTGCCAGGCATGGTGGCTTATGCCTGAATCCCAGCACTTTGGGAGGCCAAGCGGGGTGGATCGCTCGAGCTTAAGAATTTGAGGCCAGCCAGAGCTACGTGGTGGAACTCCCTCTCTACAAAAAATATAAAAATGAGCTGGGGGTAGCGGCGGGTGCCAGTAGTCCCAGCTACTTGGGAGGCCTTGGGAGGCTCAGGTGGAAGGATCACTTGAGCCCGGGAGGCAGAGGTTGCAGTGAGCTGAGGTCACACCACTGCACTCCAGCCTGAACTACAGAAGGAAGACCCTGTCTCAAGAAAAAAAAAAAAATGAAGTTGTCTTAACTTTTTTATTCCGTGTTTCCAATAACTTTGAAATTATGAGTTTTGTTACATGATTTTAGTATGGAATATTTTACTGGTTTTTCTTGTGAGTATAATAAAAGTCCAAGGTTCAAAATCTCGTAGCTTAGGAATTCCAGTGGTTTGGTATTTGATGTGTCAAAAGAACATTTTGATGGTTTGGCATTTTTGGCTAGCTTCACAAGCAGATCACTGTGATGAGTTTTGCTCTCTAATTGGGAAAATGAATAATCACCAGCAGCATTATTGAGCTTTTGTAATCTTTTTTAGTAAGGTATAAGAGTGAGCCTCTCCTGAGAATTGATCATTATTCATCTGTTCTATACTTTTTGTGGTACAGTTCAGAAGTCAAATACTCTGTTGTACAGTGTAAAATTTATACTTTGGTACTGATTTATTAGTGTTATTTTGACTGTAACCTACTGGTTACGATACTAAGGTATTGTTTTATTGTATGTGTTTATTAAATCACTATTAATATATTAAAACATCAAGAGACTATCTTCAGAGAAAATCCTAATAGGCCCAATATCAAATATTTTGTATATTTTAATATTAATAAGTCTTCAAGTATTTAGGTATGGAATGCATTGCTCTCAACAGTATTTAAATACATGAAAGACTTTCAGTAAGTGCTGTTCCCTGCCCCAAAGAACTTACATTTAGAAGGATAAACTTCTGATAATCAACCAGTAATTAACAGAATTTTGAAGAGCATTGGGAAGAAATTTTTGAGTATAGGGAAAATTTTGAAGAGGCTGAGTTAGTCTCATAATATGAAGTTCTTTTCATTTTGTTTCAAGACTTCTAGGTGGTGGCAGTGGAACTTTTTTTTTTTTAAGTTTTCTTATTTAGTAAAAAATAAGAGAAATGGGGGTCTCGCTTTCTCACCCAGGCTGGAGTGTAGTGGCACAGTCATAGCTCACTGCAGCCTCAAGTTCCTGAGCTCAAGTATCCTCCTGCCTCAGGCTCCCAGGTAGAAGACTACAGGTATGCGCCAACACACCCAGCTGGGTGTTTTAATTTTTTTTTTTTTTTTTTTTGAATCAGAGTCTCGCTCTGTCACCCAGGCTGGAGTGCAGTGGCGTGATCTTGGCTCACACAACCTCCGCCTCCCAGGTTCAAGTGATTCTCCTGCCTCCTGCCTTAGCCTCCTGAGCAGCTGGGATTATAGGCGTGTGCCACCACGCCTGGCTAATTTTTTTTATTTTTAGCAGAGACGGGGTTTCACCGTGTTGGTCAGGCTGGTCTCGAACACCTGACCTTGTGATCTATCCACCTTGGTCTCCCAAAGTGCTGGGATTACAGGCGTGAGCCACCAGGCCTGGCCTTTTTTTTTTTTTAAAAATATAGAGTCTTAGTATGTTGCCCATCCTGGTCTTAAACTCCTGGCCTCAAGCGATCTTTCTGCCTTGGCCTCCCAAAGCAGTGGGATACAGGCATGAGCCACCATGCCTGGCTGTAATTTTTAACGTAAGCGGTAAAGTTGATACTACAGTGTATTCAAATGGTATGCATTATATATGAATTTTTAAAAATATTATACCTGTCTAGAGATCATTTCCAATTATTAGAACAGAGGGGGTAAGCAAAGCTGTAATTTCAGCTTTACTTGTTGGTGGGCCATGTAGTTTCATAGAAAAATTCTCTCTAATGGCCTTGGAACATTCCATAGATCTTATTTGCTATAAGATGCTATCAACAGAAAAGAGCACCTGTAAACCATTTCTGGGTTAAAAAATATAAATAACATTTCTTACCACTTTTGCATTTAAAATCTTATTAAAGTGTTAAAATCGTGATTTAAAAATGCGTAAAGGAGGTGGTGAAGGAAAAAGAAAAATGGGTAAAAAATATGGAAAAGACCCTTTAGTGTACTAATATTAGTGGTAGAAGAAATTATATAGGAAATTATTACTGTACATTGTAGCTTAATTTGGTTTATTTTAAATTTTCTTTCACTCCAAAAATAGCTTCGGAAAGAACAGTCATTGCATTATGGTTCGGTTCTTCTTATAACTGAATTACCAGAGGATGGTTGTACTGAAGAAGATGTGAGAAAATTATTTCAACCATTTGGGAAAGTGAATGATGTCCTAATTGTTCCATATAGAAAAGAGGTGAGTCATTTAGTCTGTGGCAAAAATTCATACAAAGTGATTGCTTTAATGATTCTATAAATTGCTGTTGTGTTCCTTAGCTGCTTGTACTGCATATATAATTGTTCTTTGAGAGTTATATAAATGTCTGGATGTGAATAAGCAAGGCCGCAAAATAATGTTTTATATCCTTTAAAATAAGTGTTTGCCCACTTTTTCTGTAAAGGGCCAGCTAAATATTTTTGGTTTTATAAGCCATCTGTAGGATCTCAACTACTGTGCTCTGGCATTCTAGTACAAAAACAGCTATAAGTAATATGTAAATGCGCAAGCATGGCTGTGTCCAAAAAACTATTTACAAAAATAGGTAGTATGCCATAGTTTGCCAGTCATTACTTTAGAACACCAGTTAGATAATACTAAAACAAATTATTTCCTTTGTATGGTTAAGTATTTTCTGTGGGTTATATTCCTATAACTCACATGATAAAGTTAAGAACTGTGAACAGTTCTTCACATAAGCACAACATAAAATAGTTAGTTAAGGCTGGGCGTGTTGGCTTGTGCCTGTAATCGCAGCACTTTGGGAGGCTGAGGCAGGTGGATCGCCTGAGATCAGGAGTTTGAGACCAGCCCGACCAACATGGTGAAACCCCGTGTCTACTAAGAATACAAAAATTAGCCAGACATCTGTAATCCCACCTACGTGGGAGGTTGAGGCAGGAGAATCTCTTGAACCCGGGAGGCAGAGGTTGCAGTGACTAGAGATGGCGCCGCTGCACTCTAGCCTGGGCAACAGAGTAAGGCTCCGTCTCAAAAAAAAAAAAAAAAAAAAGTTTTGTGAGTTAAGGCTGGGTGTGGTGGCTGAAGTCTGTAATCCCAGTACTTTGGGAGGCCAAGGCTGGAGGATCGCTTGAGGCCAGGAGTTCAAGACCAGCCTGGGCAACATAGCAAGACCTCTGTCTTAATTTTTTTAAAAAGTTTGTGAGTCAGGACAGGGAACATAGTGATAGTGTTGTCTTTGTTGCAAGAAGCCTTTAAAATGTCAGACCTACCACAAGCTGGACCATATCTTCCCTTCCCTCCTGTTGTTCAGTGAGCCCTGCCTTCTCATTTCCTCTTCTTCCATGAGCCTGCCTGGATTTTTTTTTATCTTGGTAGTGGTATAGAAATTATGTAAGGTTAAATGTCCATTTAATGTGTGAAACATCCTTAATCAAATTATACTTGACCAAAATAAAAACAGGCAAAAGCAACCATGACTTGAGGTAGTTTCATAGTTTGATGTTACAAAAGAAAGGATTAAGCCCATTTTAAAATGCAGGAACTTTTAAAGATAGATTTGTGACTAAAGATGGAATAAATTTCATTTTAGGCTTACCTAGAAATGGAATTTAAAGAGGCAATTACTGCAATTATGAAGTACATTGAAACAACACCTCTTACGATAAAAGGAAAAAGTGTGAAAATATGTGTTCCAGGAAAGAAAAAAGCACAG
>hsa_circ_0001084	chr2	191382245	191383909	-
GTGAAAATTACCAGTCCAGGCCTGTTCAGAATTGTATATATCGCAGAAAGACATAATTGCCAATATCCAGAAAACATTCTATCTTTTATCAAATGTGTGATTCATAACTTTTGGATACCAAAGGAATCTAACGAAATAACCATAATCATCAATCCATACAGGGAGACTGTGTGCTTCTCTGTGGAGCCTGTCAAGAAGATATTTAACTATATGATACATGTGAATCGAAACAGTAAGTCCGATTTTATTATACTTGACTTTCTGGATTCAGTTTTTCTGGAGTAACTTTTCAATAAATTGACTTTTTTCTTCTTTTACCAACATTACATTGATAAAAAATCTTTGTTATGTGTTTGTGTGTCTTTTTTACTCCAGTCATGGATTTCAAACTCTTCCTTGTGTTTGTGGCAGGAGTTTTTCTTTTCTTTTATGCAAGGACCCTGAGTCAGTAAGTATTCCTTTTTATATTTTTAACTTTGTGAATGAAAAGGGATTTAGATCATTTTTGACCACATGCTAAGTATTTTCACACTATTGTGCATTTGTAGTTCTTACTTTAGGTTTTGCAAACAATAGGTCTGAAGATGGTATTGGAAAGGCCTTTGAAAACAGTAACATTTATTTTTATCGTGTGATATGTATATGTTACAAAGTGCTTTCACATATTTTATGTATTAACATTTTATTAGATCTTGATAACTATGCAAGCTCTGTATTATTGTTCTCATTTTATAGATGAGAAAAGCAACATCCTTCATCACACTACTAGTTCTTATCAGGGCTGGAGATTTGTTCCCTGGTTTTCTGGTCCACACACCTTGCTCTATTACATTAGAGCCACCTACTAGATTTATGACCGTGATACAGAAGGCTGAATATAGCAAATTTCTGACTCTTAGAGAAACATTATCATTTTCTTTTTTATTACTGACAAGTTCTCATCTGAGAAACATATTATTCTGATGTTTTGCTTCTTGGAATTCTCTCATGAGAAAGAAATCTTTTTTTCAATATTTTACTTCTTAGCTTGTAGATTCTAGGTTAGTACCCAACACTCGTCAGCTATTCTTAACATTGTTCATTTTGAAGCTTTTCCTTATAGTATTACCAAGTGTGTTTAATGTCATCCATGAACTTTAGAAACCAGATGATGCATACATAGCATGAAGAATAAAGCCTGGACTCTGACGAGCTGGGCTGTAATCCCAAATCCTCCACTGAGCAGATACTGACTTAGGGAAGATTTTTTAACTTTTTGGTGCCTTAATTTTCTCCTTTCTAAAACCTAGAAAAGTGCCTGCTACATGATAGGTGTTCAGTAATTATTGTCTGATCAGATCCTGAATATGAAAAATACTTCAGACATTCTGTTTTGAGTTAGTGGCAAGCAACTTACCATAAATTTCAAGTACCCATTTTGTTTTTTAAGAGTATAGGATGTAATGAGAGCTGCCATCTGAGTTTTCTGTTCTTAGTGTTATTTATGACTGATGTTGCCAGGTTAAACATGTTTTTCATACTCAAAGTGCTTTTTGGCATTTAAATAGCTTTTATCTGCTTATCTTGACAGAAGCCCTACTTTCTATTACTCCTCGGGAACTGTGCTAGGTGTTCTAATGACATTAGTCTTTGTCTTGCTGTTGGTGAAAAGATTCATTCCGAAG
>hsa_circ_0001124	chr2	242644067	242651486	+
GTATCGAGAACCTTCCCTGCGAACTTCAGAGGAACTTCCAGCTGATGCGAGAGCTGGACCAGAGGACGGAAGGTGGGTTCAGACCTCTCCATACAACCAGAACTGAGTTCTGACAGGTGGGAGCCAGCAGCTCCTGAAGGCTGGGGGCAGAGGGTTTTGAGGGGACCCAGGTTAGTGGGGCATTGGCCTAGCCCTGGGCCGTGGGTATCACTCAGTGTCTTGCAGTAGGTGTTGATACTTTTGAAGCCACATTGTTTCTTGGGTTCTTACACATCTTTATATCATGTTTTTATAACCATCACCCTTTCCAATCAAAATATTTATTGCCAATTTTTTCTTTTAAATATTTTCAATTTTCAAAGTGTGTAGTGCGTGCATTGTTTTAAAAGTTTGGTAGTACTTTTTGGCCGTTTGATATTTAACTCCGTTTCTTTTTTTTTGAGACGGAGTCTTGCTTTGTCGCCCAGTCCGGAGTGCAGTGACGTGATCTCAGCTCACTGCAAGCTCTGCCTCCTGGGTTCACACCATTCTCTTGCCTCAGCCTCCTGAGTAGCTGGGACTACAGGTGCCCGCCACCACGCCTGGCTAATTTTTTTTTTGTATTTTTAGTAGAGACGGGGTTTCACCGTGTTAGCCAGGATGGTCTTGATCTCCTCACCTCATGATCTGCCCGCCTCAGCCTCCCAAAGTGCTGGGATTACAAGCGTGAGCCACCTCGCCTGGCCCTAACTCTGTTTTTTTCTTTTTTTTTTTTTTTTTTTTTGAGACAGAGTCTCACTCTGTTGCCCAGGCTAGAGTGCAGTGGCACGATCTTGGCTCACTGCAACCTCCACCTCCCGGGTTCAAGTGATTCTCCTGCCTCAGCCTCCCGAGTAGCTGGGACTACAGTCACATGCCACCACACCCAGCTAATTTTTTGTATTTTTAGTAGAGACAGGGTTTCACCATGTTCACCATGTTAGCCAGGATGGTCTTGATCTACTGACCTCATGATCCGCCTGCCTAGGCCTCCCAAAGTGCTGGGATTACAGGCATGAGCCACCGCGCCCGGCCCTTAAACTCCCTGTTTCTAAACAACATGTTTTTGTTGCTGTTTCTTATTTTATCTCTCGTCAGTTTTAGACGTTGTTCAGACGTATATGGCACAGGCAGCTGTACTTCTCCAGTGGCCCCCACACCCTCACATGCCCTCACCTGGCTCCCCCATCTCCTGGCTGTAGGTTGTTAGAATTTGTGGTGAGACCAGTGATGGGACTTCCATTGGGCAGCTGTGTAGGTACTTTAACACTGAGCCATGCCACCTGCTGTGCTTATATGACCTCTTTGGAATAACTTTGTGTATTTCTTAGAGTTACTCATGGCCCTGTTTGTTGGCTTTGTTTTCTGCATTCGACCCTTGTCTCCCCAGCTGGGCTTTTCCTTGTGGTCTGTCAGGCTGTCTACCCTGACAGTTCTGTGTGTGCTTTCTTTCCGCAGAGCCCTCTGTCCTGGAGGCCACAGTCCTGATTGTTTCCATGCCAACTGCACACTTGTTGCCCTGAGGTTTTCCTGGGATCTCCTTTCACCCCTCTTCAGTGTGGGACCCTCTTCCCTGAATCTTAAATGTCTTCTTTTTGCCCTTGCTCTCCTGTTTTGATAGAGCCTTTCCTTTGGTAGGTTCCTGAAAAAAAGGCACATAGGAAGGTAGATTTTCTTGGCCAGGCACGGTGGCTCATGCCTGTAATCCCAGCACTTTGGGAGGCTGAGGTGGGCAGATCACCTGAGGTCAGGAGTTCGAGACCAGCCTGATCGACATGGAGAAACCCCGTCTCTACTAAAAATACAAAATTAGCCGGGTGTGGTGGCGCACGCCTATAATCCCAGCTAATTGGGAGGCTGAGGCAGGAGAATCACTTGAACCTGGAGGCGGAGGTTGCACCTGGAGATCGCACCATTGCACTCCACCCTGGGCAACAAGAGCGAAACTCCATCTCAAAAAAAAAAAAAAAAAAGAAAAAAAGGAAGGTAGATTTTCTTGTAACATTGCATGTCTGAAAATGTGTTTGTTCTAGCCTCATACTCAGCTGATAGTTTGGTTGGGTATAGAATCCTAGGTTGACAATTGTTTTCACTCAGGAAGTTGGCGACATTGCTGCCTTGTCTCCTAGCTTCCACGTTGCTGCAGAAAATCTGGTGCCGTTTGGATTCTTGGTCCTTTATATGTGTGATCTATTTTTTTTTTGTTATTCCTATTCAGAAGCTTTTGAGATGTTTCCTTTATCTCTGAAGTTTTAAATTTCATGATAATGTGTTTTGGTGTGGCAATTTTTTTTTTTTTTTTTTTTGAGATGGAGTTTCACTCTTGTTGCCCAGGCTGGCGTGCGATGGCGCGATCTTGGCTCAACACAACCTCTGCCTCCCAGGTTCAAGTGATTCTCCTGCCTCAGCCTCCCGAGTAGCTGGGATTACAGGCATGCACCATCATGCCCAGCTAATTTTGTATTTTTAATAGAGATGGGGTTTCTCCATGTTGATCAGGTTGGTCTCAAACTCTCAACCTCAGGTGATCTGCCCGCCTTGGCCTCCCAAAGTGCTGGTATTACAGGTGTGAGCCACTGTGCCTGGCCTGAGATTTTTTATTCATTATGCTGGGCACAGGTTTGTTTTTTTTGTTTTGAGATGGAGTTTCGCTCTTGTTGTCCAGGCTGGAGTGCAATGGCACGATCTCAGCTCACCGCAACCTCCGCCTCCCGGGTTCAAGCAATTCTCCTGCCTCAGCCTCCCGAGTAGCTGGGATTACAGGCATGCGCCACCACACCCTGCTAATTTTTTGTATTTTAAGTAGAGACGGGGTTTCTCCATGTTGGTCAGGCTGGTCTTGAACTCCTGACCTCAGGTTCATCCACCCGCCTTGGCCTCCCAAAGTGCTGGGATTACAGACGTGAGTACCACACCCGGCCTGGGCACATGTTTTGCAAGACTGAGATAGCTGTGTTTTTTTCCTTAGGTACAGCATCTTGACTAGGGAATACAGAGAGTTATTTTATTGTGAAATGTAACATATATTCAGGAAATGAATGTGCAACAATTATAGATTGCTTAACAAATATTACCAGGTGAACCTCTCTGTTGTCTGCTACCGAGATGGAGAAATCAAGCCCTTTGGCACCTGAAGGCCTTTGTGACCCTCCTAGTCATGACACCCCTCCCCAACCAAGGGGTGACCATCCTGAGTTTGGTGACAGTCACCTTCCACCTTTAACAGTAGTTTTCTTTTTTTTTTCTGAGACGGAGTCTCGCTTTACCATCAGGCTGGAGTGCAGTGGCACGGTCTCGGCTCACTGCAACCTCTGCCTCCTGGGTGCAAGTGATTCTCCTGCCTCAGCCTCCTGAGTAGCTGGGACCATAGGCACGTAACACCATGCCCAGCTAATTGTTGTATTTTTAGAAGAGACGGGGTTTCACCACATTGGCCAGGATGGTTTCCATCTCTTAACCTCGTGATCCTCCTGCCTTGGCCTCCCAAAGTGCTGGGATCACAGGCGTGAGCCGCCGTGCATGGCCTTCAACAGTTTTCTTTTGTTTTTTTTTTTTGAGATGGAGTCTCACTCTTTCGCCCAGGCCGGACTGCAGTGGCGCTATCTTGGCTTTCTTCAAGCCCCGCCTCCTGGGTTCACGCCATTCTCCTGCCTCAGCCTCCCGAGTAGCTGGGACTATAGGCACCCGCCACCACGCCCGGCTAATTTTTTGTATTTTTAGTAGAGACGGGGTTTCATCAAGTTAGCCAGGATGGTCTCGATCTCCTGACCTCGTGATCTGCCCGCCTCGGCCTCCAAAAGTGCTGGGATTACAGGCGTGAGCCACCACGCCTGGCCTAGTTTTCTTACCCCTCTAAACTGAAGGGTTAAGAGTTGTGTCTGTTTCTGCTCTTCATATTAATGGAATCATCCAGTATGTTTTCTTTTGTTTCTTGCTCTTTTTGCTCCGTGTCACCTTCTCTGGGAATCATCCGTGTTGCTGTGTGTGGCTGTAGTTTGCTCTTTTTGTTGCTGAGTAGCACTCTGTTGTCTGAAGGGACCACAGCTTATTTCTCCATTTTACTGAGGATTGGACATTGGGGTTGTTTTCTGTTTTCTGCTCTTATGAATGTTTCCCGTGTGGATTTCTTTAGGTGACATAAGGTTTGTTTAGGGTATTTAAGAGTAGTGTGTTCTTTCTTGACTGCTCTACCGGAAAAAAAGAAAAGGGAAAAAAGAGTAGTATGCCAGGTCATAGGAAAGGTGGCTACAAGTTATTCATACAGGATGTTTGAGAGTCGAAGAAGGCACTGTGACCACTTGCTGTGTAACATTCAGAGCTGGGACTGTCCTGGGCACGTTGCCGTAAAGTCTGCACATTCACACGATCCCAGACTGTTTGTGCAGAACGGTTCTGCCCACTTGCGCTCCCACCAGCACAGCGTGAGTTCATGTCAGCCTACATCTTTGCCACAACTTGGCGTTGGCTGACTTTAGTTGTTGCCAGTCTGGTGAGCACATCATGGTGTCTTGTGCAGGGCTAGCTTTTCCCCCATTTCTCCATCAGATAAGAAAGCAGAGATTGACATCCTGGCTGCAGAGTACATCTCCACGGTGAAGACGCTGTCTCCAGACCAGCGCGTGGAGCGCCTGCAGAAGATCCAGAACGCCTACAGCAAGTGCAAGGAATACAGTGACGACAAAGTGCAGCTGGCCATGCAGACCTACGAGATGGTGAGGGCGGGGCGGGGGCCATGGCTCTTCCTCTGACCTCTACTCCTGCCTCTCATGCAACAAAATGTAAAAACTGCCCGGAAATGGGCATAGCCAAGTGGAAGGCTGGCTTTGGTAGCTGACGCTGCTGGAGGAAGTGCAGACGGAATACACTTCATGTAGGACCATCCCTGTTTTTTTTTTTTTTTTTTCTGGGCCCTTTTTGTTTGTGTATCTGCTCGGAGGAACCATTTGGGTTTTTTTTGAGACAGTCTCACTTTGTCGTCCACGGTGGAGTACAGTGGTGTGATTTCAGCTCAGTGCAACCTCCGCCTCCTAGGCTCAAGTGATTCTTGTGCCTTAGCCTCCCTAGTAGCTGTGATTACAGGCATGCAGCACCACACCCAGCTAATTTTTATATTTTTAGAAGAGACGGGGTTTCACCCTGTTGGCCATGCTGGTCTCGAACTCCTGACTTCAAGTGATCCACTCGCCTCAGCCTCCCAAAATACTGAGATTACAGGCATGAGCCACCGTGCCCGACCTCCAGGTGGCCATATTTTATTTTATTTATTTATTTTATTTATTTATTTATTTTTGAGACAGAGTCTTGCTCTGTCGCCCAGGCTGGAGTGCAGTGGTGTGATCACGGCTCACTGCAACCTCCACCTCCTGGGTTTAAGCGATTCTCCTGCCTCAGTCTCCCGAGTAGCTGAGATTACAGGCATGCAGTAGCCATACTTTATTATTATTATTATTTTTGAGATGGACTTTTGCTCTTGTTGCCCAGGCTGGAGTGCAATGGTGCTATCTCGGCTCACTGCAACCTGTGCCTCGCAGGTTCAAGCAATTCTCCTGCCTCAGCCTCCTGAGTAGCTAGGATTACAGTCACCCACCACGAAGCCTGGCTAATTTTTGTAGTTTTATTTTTTTATTTTTGTATTATTTATTTAGTTTTTGAGACAGGGCCTCACTGTGTCGCCCAGACTAGGGTGCAGTGGCATGGCTGCAGTTCAGTGCAACCTCCACTTCCCAGGCTCAAGCGATTCTCCTGCCTCAGCCTCCTAAGTAGCTGGGATTACAGGTGTGCACCACTACCAACAGGCTAATTTTTGTTTTTGGTTTTTGGTTTTTTTTTTTGAGACAGAGCTTCGCTCTTGTTGCTCAGGCTGGAGTGCAATGCCACGATCTTGGCTCACTGCAACCTCTGCCTCCTGGGTTCAAGCGATTCTCCGGCTTCAGCCTCCTGAGTAGCTGGGATTACAGGCATGCGCCACCAAGCCCGGCTAATTTTGTATTTTTGGTAGAGATGGGGTTGCTCCATGTTGGTCAGGCTGGTCCTGAACTCCCGACCTCAGGTGATTGACCTGCCTCAGCCTCCCAAAGTGCTGGGATTACAGGTATGAGCCACCGTGCCTGGCCTGTATTTTTAATAGAGATGGGGTTTTGCCATGTTGGCCAGGCTGGTCTTGAATTCCTGACCTCAAATGATCCACCTGCCTCGGTCTCCCAGAGTGCTGGGACTACAGGCGTGAGCCACCGCGCCTGCCCTAATTTTTGTATTTATTTTAGAGATGGGATTTTACCATGTTGGTCAGGCTGGTTTTGAACTCCTGACCTCAGGTGATCAGACTGCCTCGACCTCCCAAAGTGCTGGGATTACAGGTGTGAGCCGCTGCACCTGGCCTCCAGGTAGCCATATTTTAAAGTAGGGTTCAGCGTCAGATATCCCAGGCCTTGTTCACTGCATTTCACAACTCTGCTTCTCATTATTGCCCACACTCATGTCTTTTCCCTAAATGGGATTTATTCCATTGCAATGTCAAAATATGCAGAAAAAGCACAAGACCCTTGCATGGACTTTGAAATAGTGGGCCTTGTTTTAGCAGAGGTTTGTTCATTGGAGACTCAATTAAAGGGCAAGAAGGTGTTTCCTGGTGGATACTTTTGTACATTCGTGATTCTGAGGTGTTTTGGTTTTACTTTAAAATAAGACTTTGGGTATCCTTTTGTAGGTGGATAAACACATTCGAAGGCTTGATGCAGACCTGGCGCGCTTTGAAGCAGATCTGAAGGACAAGATGGAGGGCAGTGATTTTGAAAGCTCCGGAGGGCGAGGGTTAAAAAGCAAGTCTGTTAATTTTTTTTCTTTATTTTATTACTGTTAACTATGGAGTTTTGAAGAGTTTTGTCACGGTAAATCATTAAAGTATGATCACTAGGGTAAGTATCATATTTGGGTAAACCTTGTCTTGCAGGCTGGGTGTGGTGGCTTACGCCTGTAACCCCAGCACTTTGGGAGGCTGAGGCAGGAGGATCACTTGAGGCTAGGAGTTTGAGACCAACCTGGGCAACATAGCGAGACCTCATCTCAACAAAAAATTTAAAAATTAGCCAGGTGTGGTGGTGCACACCTGTGGTCCCAGCTACTCGGGAGGCTGAGGTGGGTGGATTGCTTGAGCCCGGGAGGTCAAGGCTGCGGTGAGCTATGATTGCTCCGCTGCACTCCAGCCAGCCTGGGAGACAGAGCGAGACCCCTTTTTAAAAACAAAACACAAAACTTGCCTTGCTTTAGAGAATTCTATAAAAATAATTTGCATCTTGATTATTTTTCAGAAGGCCGGGGTCAGAAAGAAAAAAGAGGGTCCCGGGGCCGAGGCAGGAGGACATCAGAGGAAGACACACCAAAGAAAAAGAAGCACAAAGGAGG
>hsa_circ_0001125	chr20	1558983	1617151	-
[truncated: 1,462,412 more chars]
