# Supplementary material for: Identifying Circular RNA and Predicting Its Regulatory Interactions by Machine Learning
Source: Front Genet. 2020 Jul 21;11:655. doi: 10.3389/fgene.2020.00655 (PMC7396586; doi:10.3389/fgene.2020.00655)
Supplement: Supplementary file 5 [file Table_1.XLSX]

## Sheet: independent_test_index
chr	start	end	strand	geneID	y_true	cirMRT	LNCipedia database	LNCipedia database	TRCirc database
chr1	1747194	1756938	-	hsa_circ_0000008	circRNA-RBP	[circRNA-miRNA, circRNA-RBP]		AGO2, C22ORF28, EIF4A3, HUR, IGF2BP1, LIN28A, PTB
chr1	19511592	19523759	-	hsa_circ_0010373	circRNA-TR	[circRNA-TR]			JUNB
chr1	21295966	21307720	-	hsa_circ_0000025	circRNA-miRNA	[None]	hsa-miR-433-3p,hsa-miR-628-5p	AGO2, EIF4A3, FMRP, FUS, IGF2BP1, IGF2BP2, IGF2BP3, METTL3, PTB
chr1	23836176	23836434	-	hsa_circ_0000030	circRNA-miRNA	[circRNA-miRNA]	hsa-let-7a-5p,hsa-let-7b-5p,hsa-let-7c-5p,hsa-let-7d-5p,hsa-let-7e-5p,hsa-let-7f-5p,hsa-let-7g-5p,hsa-let-7i-5p,hsa-miR-100-5p,hsa-miR-125a-5p,hsa-miR-125b-5p,hsa-miR-151a-5p,hsa-miR-151b,hsa-miR-214-5p,hsa-miR-2467-3p,hsa-miR-3150b-3p,hsa-miR-3184-5p,hsa-miR-3918,hsa-miR-421,hsa-miR-423-5p,hsa-miR-4319,hsa-miR-4458,hsa-miR-4500,hsa-miR-4677-3p,hsa-miR-4731-5p,hsa-miR-4784,hsa-miR-483-3p	AGO2, FMRP, HUR, IGF2BP1
chr1	35641980	35646083	-	hsa_circ_0011527	circRNA-miRNA, circRNA-RBP	[circRNA-miRNA, circRNA-RBP]	hsa-miR-101-3p,hsa-miR-106a-5p,hsa-miR-106b-5p,hsa-miR-126-5p,hsa-miR-1286,hsa-miR-1297,hsa-miR-1301-3p,hsa-miR-130a-3p,hsa-miR-130b-3p,hsa-miR-1323,hsa-miR-140-3p,hsa-miR-142-5p,hsa-miR-145-5p,hsa-miR-149-5p,hsa-miR-150-5p,hsa-miR-15a-5p,hsa-miR-15b-5p,hsa-miR-16-5p,hsa-miR-17-5p,hsa-miR-186-5p,hsa-miR-188-5p,hsa-miR-193a-3p,hsa-miR-193b-3p,hsa-miR-195-5p,hsa-miR-19a-3p,hsa-miR-19b-3p,hsa-miR-20…	AGO1, AGO2, AUF1, C17ORF85, C22ORF28, DGCR8, EWSR1, FMRP, FUS, HNRNPC, HUR, IGF2BP1, IGF2BP2, IGF2BP3, LIN28A, LIN28B, PTB, SFRS1, TAF15, TIAL1, U2AF65, ZC3H7B
chr1	35846859	35854683	+	hsa_circ_0000051	circRNA-RBP	[circRNA-miRNA, circRNA-RBP]		AGO2, EIF4A3, FMRP, HUR, IGF2BP1, IGF2BP2, IGF2BP3, METTL3, PTB
chr1	43826790	43828873	+	hsa_circ_0012024	circRNA-TR	[None]			JUNB
chr1	46032240	46032692	+	hsa_circ_0000067	circRNA-RBP	[circRNA-RBP]		CNBP, CPSF6, SRSF1
chr1	47037734	47040692	-	hsa_circ_0012351	circRNA-TR	[circRNA-TR]			CTCF
chr1	59805629	59812070	+	hsa_circ_0000076	circRNA-miRNA	[circRNA-miRNA, circRNA-RBP]	hsa-miR-1197,hsa-miR-188-5p,hsa-miR-218-5p,hsa-miR-6512-3p
chr1	119724600	119726446	+	hsa_circ_0013764	circRNA-RBP	[circRNA-miRNA, circRNA-RBP]		ELAVL1, NOP56, SRSF1, SRSF9, VIM
chr1	150997086	150999803	+	hsa_circ_0000126	circRNA-RBP	[circRNA-RBP]		AGO2, EIF4A3, HUR, PTB
chr1	151611363	151611595	+	hsa_circ_0000130	circRNA-miRNA, circRNA-RBP	[circRNA-miRNA, circRNA-RBP]	hsa-miR-141-3p,hsa-miR-154-5p,hsa-miR-200a-3p,hsa-miR-219a-5p,hsa-miR-3163,hsa-miR-4782-3p	AGO2, DGCR8
chr1	151735592	151735871	-	hsa_circ_0000132	circRNA-RBP	[circRNA-RBP]		FMR1
chr1	154231452	154239044	+	hsa_circ_0014408	circRNA-TR	[circRNA-TR]			CTCF
chr1	158146815	158147361	-	hsa_circ_0004452	circRNA-miRNA	[None]	hsa-miR-10a-5p,hsa-miR-10b-5p,hsa-miR-1245b-5p,hsa-miR-125a-5p,hsa-miR-125b-5p,hsa-miR-218-5p,hsa-miR-22-3p,hsa-miR-296-3p,hsa-miR-3127-5p,hsa-miR-3142,hsa-miR-320b,hsa-miR-320c,hsa-miR-320d,hsa-miR-339-5p,hsa-miR-3918,hsa-miR-4319,hsa-miR-4429,hsa-miR-4640-5p,hsa-miR-4726-5p,hsa-miR-514a-3p,hsa-miR-514b-3p,hsa-miR-516b-5p,hsa-miR-520a-5p,hsa-miR-525-5p
chr1	167659285	167666701	+	hsa_circ_0000149	circRNA-miRNA, circRNA-RBP	[circRNA-RBP]	hsa-miR-1343-3p,hsa-miR-143-3p,hsa-miR-2278,hsa-miR-2682-5p,hsa-miR-345-3p,hsa-miR-34b-5p,hsa-miR-449c-5p,hsa-miR-4731-5p,hsa-miR-4770,hsa-miR-515-5p,hsa-miR-519e-5p,hsa-miR-541-3p,hsa-miR-6088,hsa-miR-654-5p	AGO2
chr1	172520651	172526934	+	hsa_circ_0000160	circRNA-miRNA	[None]	hsa-let-7a-5p,hsa-let-7b-5p,hsa-let-7c-5p,hsa-let-7d-5p,hsa-let-7e-5p,hsa-let-7f-5p,hsa-let-7g-5p,hsa-let-7i-5p,hsa-miR-1179,hsa-miR-122-5p,hsa-miR-1266-3p,hsa-miR-1269a,hsa-miR-1269b,hsa-miR-197-3p,hsa-miR-219a-2-3p,hsa-miR-33a-5p,hsa-miR-33b-5p,hsa-miR-3614-5p,hsa-miR-421,hsa-miR-4458,hsa-miR-4500,hsa-miR-493-5p,hsa-miR-526b-5p,hsa-miR-556-5p,hsa-miR-624-5p
chr1	186059889	186086247	+	hsa_circ_0015694	circRNA-TR	[circRNA-TR]			JUNB
chr10	17203481	17204236	-	hsa_circ_0017864	circRNA-TR	[circRNA-TR]			JUND
chr10	47253594	47259683	+	hsa_circ_0005999	circRNA-miRNA	[circRNA-miRNA, circRNA-RBP]	hsa-miR-1277-5p,hsa-miR-199a-3p,hsa-miR-199b-3p,hsa-miR-214-3p,hsa-miR-24-3p,hsa-miR-27a-3p,hsa-miR-27b-3p,hsa-miR-31-5p,hsa-miR-3129-5p,hsa-miR-3179,hsa-miR-3619-5p,hsa-miR-374a-5p,hsa-miR-374b-5p,hsa-miR-3944-3p,hsa-miR-5094,hsa-miR-545-5p,hsa-miR-5586-5p,hsa-miR-5691,hsa-miR-625-5p,hsa-miR-6512-3p
chr10	51632845	51656468	+	hsa_circ_0004915	circRNA-miRNA, circRNA-RBP	[circRNA-miRNA, circRNA-RBP]	hsa-miR-19a-3p,hsa-miR-19b-3p,hsa-miR-2681-5p,hsa-miR-320b,hsa-miR-320c,hsa-miR-320d,hsa-miR-4429	AGO2, FUS, HNRNPC, PTB
chr10	74468040	74475660	+	hsa_circ_0000246	circRNA-RBP	[circRNA-miRNA, circRNA-RBP]		AGO1, AGO2, EIF4A3, FUS, HNRNPC, HUR, METTL3, U2AF65
chr10	75998951	76002791	+	hsa_circ_0000248	circRNA-RBP	[circRNA-miRNA, circRNA-RBP]		AGO2, EIF4A3, TDP43, U2AF65
chr10	79769294	79779023	-	hsa_circ_0018959	circRNA-TR	[None]			JUNB
chr10	96347985	96354611	+	hsa_circ_0000252	circRNA-RBP	[circRNA-miRNA, circRNA-RBP]		AGO2, DGCR8, EIF4A3, FMRP, HUR, IGF2BP3, LIN28B, PTB
chr10	105767934	105778666	+	hsa_circ_0000259	circRNA-miRNA, circRNA-RBP	[circRNA-miRNA, circRNA-RBP]	hsa-miR-138-5p,hsa-miR-150-5p,hsa-miR-200b-3p,hsa-miR-200c-3p,hsa-miR-429,hsa-miR-556-5p	AGO2, EIF4A3, FMRP, HUR, IGF2BP2
chr10	126336614	126337010	-	hsa_circ_0000266	circRNA-RBP	[circRNA-miRNA]
chr11	1213089	1213750	+	hsa_circ_0020752	circRNA-miRNA	[circRNA-miRNA, circRNA-RBP]	hsa-miR-135a-5p,hsa-miR-135b-5p,hsa-miR-138-5p,hsa-miR-2467-3p,hsa-miR-326,hsa-miR-330-5p,hsa-miR-370-3p,hsa-miR-370-5p,hsa-miR-483-3p
chr11	14793482	14810788	+	hsa_circ_0000277	circRNA-RBP	[circRNA-miRNA, circRNA-RBP]		EIF4A3, IGF2BP3, PTB
chr11	28250417	28255132	+	hsa_circ_0000282	circRNA-miRNA	[circRNA-miRNA, circRNA-RBP]	hsa-miR-126-5p,hsa-miR-1277-5p,hsa-miR-134-5p,hsa-miR-142-5p,hsa-miR-1913,hsa-miR-3118,hsa-miR-324-3p,hsa-miR-340-5p,hsa-miR-374a-5p,hsa-miR-374b-5p,hsa-miR-376c-3p,hsa-miR-3942-5p,hsa-miR-425-5p,hsa-miR-432-5p,hsa-miR-4428,hsa-miR-493-5p,hsa-miR-520d-5p,hsa-miR-524-5p,hsa-miR-541-5p,hsa-miR-5586-5p,hsa-miR-5590-3p,hsa-miR-561-5p,hsa-miR-605-3p
chr11	35163017	35163328	+	hsa_circ_0000291	circRNA-miRNA	[circRNA-miRNA]	hsa-miR-3918,hsa-miR-625-3p
chr11	45880295	45904786	-	hsa_circ_0000294	circRNA-miRNA	[circRNA-miRNA, circRNA-RBP]	hsa-miR-1251-5p,hsa-miR-28-5p,hsa-miR-3139,hsa-miR-3179,hsa-miR-370-5p,hsa-miR-3944-3p,hsa-miR-423-3p,hsa-miR-483-3p,hsa-miR-485-5p,hsa-miR-576-5p
chr11	65272490	65272586	+	hsa_circ_0000326	circRNA-miRNA	[circRNA-miRNA, circRNA-RBP]	hsa-miR-320b,hsa-miR-320c,hsa-miR-320d,hsa-miR-338-3p,hsa-miR-4429
chr11	104903790	104912446	-	hsa_circ_0000354	circRNA-miRNA	[circRNA-RBP]	hsa-miR-130a-3p,hsa-miR-130b-3p,hsa-miR-135a-5p,hsa-miR-135b-5p,hsa-miR-150-5p,hsa-miR-193a-5p,hsa-miR-300,hsa-miR-301a-3p,hsa-miR-301b-3p,hsa-miR-3666,hsa-miR-381-3p,hsa-miR-454-3p,hsa-miR-599
chr12	6623629	6631203	+	hsa_circ_0025154	circRNA-TR	[circRNA-TR]			CTCF
chr12	27867712	27877119	+	hsa_circ_0000384	circRNA-miRNA, circRNA-RBP	[circRNA-miRNA, circRNA-RBP]	hsa-let-7a-5p,hsa-let-7b-5p,hsa-let-7c-5p,hsa-let-7d-5p,hsa-let-7e-5p,hsa-let-7f-5p,hsa-let-7g-5p,hsa-let-7i-5p,hsa-miR-105-5p,hsa-miR-1249-3p,hsa-miR-128-3p,hsa-miR-130a-3p,hsa-miR-130a-5p,hsa-miR-130b-3p,hsa-miR-148a-3p,hsa-miR-148b-3p,hsa-miR-152-3p,hsa-miR-196a-5p,hsa-miR-196b-5p,hsa-miR-19a-3p,hsa-miR-19b-3p,hsa-miR-216a-3p,hsa-miR-224-3p,hsa-miR-23a-3p,hsa-miR-23b-3p,hsa-miR-23c,hsa-miR-246…	AGO1, AGO2, CAPRIN1, DGCR8, EIF4A3, HUR, IGF2BP1, ZC3H7B
chr12	56549202	56553514	+	hsa_circ_0000404	circRNA-RBP	[None]
chr12	94721980	94735290	-	hsa_circ_0000429	circRNA-RBP	[None]		AGO2, EIF4A3, FUS, HUR, PTB, U2AF65
chr12	111991961	111993723	-	hsa_circ_0000439	circRNA-RBP	[circRNA-miRNA, circRNA-RBP]
chr12	120615486	120622690	-	hsa_circ_0028846	circRNA-TR	[None]			JUNB
chr14	50473795	50474137	-	hsa_circ_0000536	circRNA-RBP	[circRNA-RBP]		ELAVL1
chr14	53174429	53174754	+	hsa_circ_0000538	circRNA-miRNA	[circRNA-RBP]	hsa-miR-450a-5p,hsa-miR-5009-3p,hsa-miR-651-5p
chr14	106091232	106109862	-	hsa_circ_0000576	circRNA-miRNA, circRNA-RBP	[circRNA-RBP]	hsa-miR-3150b-3p,hsa-miR-4784	EIF4A3
chr14	106322113	106322230	-	hsa_circ_0000584	circRNA-miRNA	[circRNA-RBP]	hsa-miR-1252-5p,hsa-miR-19a-3p,hsa-miR-19b-3p,hsa-miR-2681-5p,hsa-miR-320b,hsa-miR-320c,hsa-miR-320d,hsa-miR-4429
chr14	106331808	106347029	-	hsa_circ_0033725	circRNA-miRNA	[circRNA-miRNA, circRNA-RBP]	hsa-miR-1197,hsa-miR-134-5p,hsa-miR-136-5p,hsa-miR-214-5p,hsa-miR-3118,hsa-miR-378a-3p,hsa-miR-378b,hsa-miR-378c,hsa-miR-378d,hsa-miR-378e,hsa-miR-378f,hsa-miR-378h,hsa-miR-378i,hsa-miR-422a,hsa-miR-589-5p,hsa-miR-6509-5p
chr14	106331913	106362175	-	hsa_circ_0033894	circRNA-RBP	[circRNA-miRNA, circRNA-RBP]		EWSR1
chr14	106466062	106525871	-	hsa_circ_0033954	circRNA-RBP	[circRNA-miRNA, circRNA-RBP]		ELAVL1, METTL14, YTHDC1
chr15	28491026	28518150	-	hsa_circ_0000587	circRNA-miRNA	[None]	hsa-miR-106a-5p,hsa-miR-106b-5p,hsa-miR-1245b-5p,hsa-miR-1294,hsa-miR-130a-5p,hsa-miR-141-3p,hsa-miR-142-5p,hsa-miR-17-5p,hsa-miR-196a-5p,hsa-miR-196b-5p,hsa-miR-200a-3p,hsa-miR-20a-5p,hsa-miR-20b-5p,hsa-miR-2115-3p,hsa-miR-23a-3p,hsa-miR-23b-3p,hsa-miR-23c,hsa-miR-24-3p,hsa-miR-2467-3p,hsa-miR-2682-5p,hsa-miR-302a-3p,hsa-miR-302b-3p,hsa-miR-302c-3p,hsa-miR-302d-3p,hsa-miR-302e,hsa-miR-3142,hsa-m…
chr15	43120125	43164956	-	hsa_circ_0000594	circRNA-RBP	[None]		EIF4A3, IGF2BP2, PTB
chr15	48892335	48905289	-	hsa_circ_0035174	circRNA-TR	[circRNA-TR]			CTCF
chr15	60734614	60737990	-	hsa_circ_0000606	circRNA-miRNA, circRNA-RBP	[circRNA-miRNA]	hsa-miR-1-3p,hsa-miR-1185-5p,hsa-miR-130a-5p,hsa-miR-134-5p,hsa-miR-154-3p,hsa-miR-206,hsa-miR-23a-3p,hsa-miR-23b-3p,hsa-miR-23c,hsa-miR-3118,hsa-miR-3679-5p,hsa-miR-485-3p,hsa-miR-487a-3p,hsa-miR-539-3p,hsa-miR-613	EIF4A3
chr15	91453319	91463095	+	hsa_circ_0036886	circRNA-TR	[circRNA-TR]			JUNB
chr15	96826060	96834012	-	hsa_circ_0004200	circRNA-miRNA	[circRNA-RBP]	hsa-miR-1270,hsa-miR-129-1-3p,hsa-miR-129-2-3p,hsa-miR-1343-3p,hsa-miR-149-5p,hsa-miR-2278,hsa-miR-320b,hsa-miR-320c,hsa-miR-320d,hsa-miR-374b-3p,hsa-miR-3918,hsa-miR-425-5p,hsa-miR-4429,hsa-miR-4524a-5p,hsa-miR-4524b-5p,hsa-miR-620
chr16	2683739	2688713	-	hsa_circ_0007274	circRNA-RBP	[circRNA-miRNA, circRNA-RBP]		FUS
chr16	29455718	29465434	-	hsa_circ_0038898	circRNA-RBP	[circRNA-miRNA, circRNA-RBP]		DDX3X, HNRNPC
chr16	29535923	29540419	-	hsa_circ_0038905	circRNA-miRNA	[circRNA-miRNA, circRNA-RBP]	hsa-miR-1277-5p,hsa-miR-128-3p,hsa-miR-1343-3p,hsa-miR-140-3p,hsa-miR-143-3p,hsa-miR-151a-3p,hsa-miR-18a-5p,hsa-miR-18b-5p,hsa-miR-216a-3p,hsa-miR-2278,hsa-miR-3144-3p,hsa-miR-3150b-3p,hsa-miR-3163,hsa-miR-3167,hsa-miR-329-3p,hsa-miR-34a-5p,hsa-miR-34c-5p,hsa-miR-3611,hsa-miR-3617-5p,hsa-miR-362-3p,hsa-miR-3681-3p,hsa-miR-371a-5p,hsa-miR-377-3p,hsa-miR-378a-3p,hsa-miR-378b,hsa-miR-378c,hsa-miR-37…
chr16	47531309	47549512	+	hsa_circ_0000698	circRNA-miRNA, circRNA-RBP	[circRNA-miRNA, circRNA-RBP]	hsa-miR-142-5p,hsa-miR-155-5p,hsa-miR-15a-5p,hsa-miR-15b-5p,hsa-miR-16-5p,hsa-miR-195-5p,hsa-miR-197-3p,hsa-miR-335-5p,hsa-miR-3617-5p,hsa-miR-374a-3p,hsa-miR-409-3p,hsa-miR-424-5p,hsa-miR-4428,hsa-miR-497-5p,hsa-miR-503-5p,hsa-miR-5094,hsa-miR-516b-5p,hsa-miR-577,hsa-miR-624-3p,hsa-miR-641	AGO2
chr16	53288349	53308214	+	hsa_circ_0000702	circRNA-RBP	[circRNA-RBP]		AGO1, AGO2, FMRP, PTB
chr16	57101298	57101740	+	hsa_circ_0039530	circRNA-TR	[None]			JUNB
chr16	68224670	68225678	+	hsa_circ_0000713	circRNA-RBP	[circRNA-miRNA, circRNA-RBP]		AGO1, AGO2, FMRP, PTB
chr16	78312499	78315057	+	hsa_circ_0000717	circRNA-miRNA	[None]	hsa-miR-1251-5p,hsa-miR-125a-5p,hsa-miR-125b-5p,hsa-miR-410-3p,hsa-miR-4319
chr16	81929411	81942196	+	hsa_circ_0000721	circRNA-miRNA	[circRNA-RBP]	hsa-miR-18a-5p,hsa-miR-18b-5p,hsa-miR-362-5p,hsa-miR-3909,hsa-miR-4735-3p,hsa-miR-493-3p,hsa-miR-500b-5p,hsa-miR-5581-3p,hsa-miR-616-3p	EIF4A3
chr16	89484691	89492069	-	hsa_circ_0000726	circRNA-miRNA, circRNA-RBP	[circRNA-miRNA, circRNA-RBP]	hsa-miR-101-3p,hsa-miR-1276,hsa-miR-1294,hsa-miR-1297,hsa-miR-134-5p,hsa-miR-145-5p,hsa-miR-147a,hsa-miR-148a-3p,hsa-miR-148b-3p,hsa-miR-149-5p,hsa-miR-152-3p,hsa-miR-15a-5p,hsa-miR-15b-5p,hsa-miR-16-5p,hsa-miR-186-5p,hsa-miR-191-5p,hsa-miR-1913,hsa-miR-195-5p,hsa-miR-19a-3p,hsa-miR-19b-3p,hsa-miR-204-5p,hsa-miR-211-5p,hsa-miR-2114-3p,hsa-miR-214-3p,hsa-miR-214-5p,hsa-miR-216a-5p,hsa-miR-216b-5p,…	EIF4A3, FMRP, HNRNPC, HUR, IGF2BP1, METTL3, TDP43
chr17	1367479	1371602	-	hsa_circ_0041199	circRNA-TR	[circRNA-TR]			MYC
chr17	1746096	1780608	+	hsa_circ_0008173	circRNA-TR	[circRNA-TR]			CTCF
chr17	18607931	18608477	+	hsa_circ_0002896	circRNA-RBP	[circRNA-miRNA, circRNA-RBP]
chr17	44399687	44400393	+	hsa_circ_0044199	circRNA-miRNA	[circRNA-miRNA, circRNA-RBP]	hsa-miR-2278,hsa-miR-2681-5p,hsa-miR-335-5p,hsa-miR-580-3p
chr17	75484863	75486866	+	hsa_circ_0000807	circRNA-RBP	[None]		IGF2BP2, SRSF3
chr17	76108998	76121965	-	hsa_circ_0045867	circRNA-TR	[circRNA-TR]			JUNB
chr17	80422162	80430574	+	hsa_circ_0046420	circRNA-TR	[circRNA-TR]			JUNB
chr19	4053968	4055245	-	hsa_circ_0000875	circRNA-miRNA, circRNA-RBP	[circRNA-miRNA]	hsa-miR-1245b-5p,hsa-miR-1247-5p,hsa-miR-1249-3p,hsa-miR-1278,hsa-miR-1307-3p,hsa-miR-1908-5p,hsa-miR-196a-5p,hsa-miR-196b-5p,hsa-miR-197-3p,hsa-miR-212-5p,hsa-miR-214-3p,hsa-miR-22-3p,hsa-miR-3064-5p,hsa-miR-3142,hsa-miR-3173-5p,hsa-miR-3194-5p,hsa-miR-339-3p,hsa-miR-3529-5p,hsa-miR-3605-5p,hsa-miR-3619-5p,hsa-miR-379-5p,hsa-miR-3940-3p,hsa-miR-4701-5p,hsa-miR-489-3p,hsa-miR-491-5p,hsa-miR-503-5…	AGO2, C22ORF28, EIF4A3, FMRP, FXR2, HUR, IGF2BP3, SFRS1
chr19	11024552	11027173	+	hsa_circ_0049355	circRNA-TR	[None]			MYC
chr19	11757041	11762868	+	hsa_circ_0049495	circRNA-RBP	[circRNA-miRNA, circRNA-RBP]		SFRS1
chr19	33877854	33902655	-	hsa_circ_0050446	circRNA-TR	[circRNA-TR]			POLR2A
chr19	34687538	34712643	+	hsa_circ_0000926	circRNA-miRNA, circRNA-RBP	[circRNA-miRNA, circRNA-RBP]	hsa-miR-1269a,hsa-miR-1269b,hsa-miR-150-5p,hsa-miR-216b-5p,hsa-miR-219a-2-3p,hsa-miR-299-3p,hsa-miR-29a-3p,hsa-miR-29b-3p,hsa-miR-29c-3p,hsa-miR-3184-5p,hsa-miR-34a-5p,hsa-miR-34c-5p,hsa-miR-3681-5p,hsa-miR-423-5p,hsa-miR-449a,hsa-miR-449b-5p,hsa-miR-452-5p,hsa-miR-4676-3p,hsa-miR-4766-3p,hsa-miR-513b-5p,hsa-miR-541-5p,hsa-miR-627-5p,hsa-miR-653-5p	AGO1, AGO2, C17ORF85, C22ORF28, CAPRIN1, DGCR8, EIF4A3, EWSR1, FMRP, FUS, HUR, IGF2BP1, IGF2BP2, IGF2BP3, LIN28A, LIN28B, METTL3, SFRS1, ZC3H7B
chr19	39109721	39116742	+	hsa_circ_0050879	circRNA-TR	[circRNA-TR]			CTCF
chr19	49474184	49481259	-	hsa_circ_0051810	circRNA-TR	[circRNA-TR]			JUNB
chr2	3425651	3447662	+	hsa_circ_0052472	circRNA-TR	[None]			JUNB
chr2	26587169	26606215	+	hsa_circ_0006111	circRNA-TR	[circRNA-TR]			CTCF
chr2	71590282	71597135	+	hsa_circ_0001028	circRNA-miRNA, circRNA-RBP	[circRNA-miRNA, circRNA-RBP]	hsa-miR-138-5p,hsa-miR-185-5p,hsa-miR-218-5p,hsa-miR-224-3p,hsa-miR-3140-3p,hsa-miR-3167,hsa-miR-361-5p,hsa-miR-3613-5p,hsa-miR-374a-3p,hsa-miR-382-3p,hsa-miR-4306,hsa-miR-4644,hsa-miR-520g-3p,hsa-miR-520h,hsa-miR-522-3p,hsa-miR-5687,hsa-miR-576-5p,hsa-miR-625-5p,hsa-miR-6509-3p	AGO1, AGO2, DGCR8, EIF4A3, FMRP, HUR, IGF2BP2, IGF2BP3, LIN28A, PTB, SFRS1, U2AF65, ZC3H7B]
chr2	96557579	96568829	-	hsa_circ_0055600	circRNA-RBP	[circRNA-miRNA, circRNA-RBP]		FUS, HNRNPC
chr2	97541618	97544230	-	hsa_circ_0055703	circRNA-TR	[circRNA-TR]			JUNB
chr2	101887683	101888206	-	hsa_circ_0055901	circRNA-miRNA	[circRNA-miRNA, circRNA-RBP]	hsa-miR-140-5p,hsa-miR-374a-3p,hsa-miR-5579-3p
chr2	110673528	110674233	+	hsa_circ_0008401	circRNA-miRNA	[circRNA-miRNA, circRNA-RBP]	hsa-miR-1179,hsa-miR-1193,hsa-miR-135a-5p,hsa-miR-135b-5p,hsa-miR-224-3p,hsa-miR-2467-3p,hsa-miR-3171,hsa-miR-338-3p,hsa-miR-361-5p,hsa-miR-370-5p,hsa-miR-485-5p,hsa-miR-522-3p,hsa-miR-552-3p
chr2	120446809	120459321	+	hsa_circ_0056230	circRNA-RBP	[circRNA-RBP]		METTL3
chr2	191382245	191383909	-	hsa_circ_0001084	circRNA-RBP	[circRNA-TR]
chr2	242644067	242651486	+	hsa_circ_0001124	circRNA-RBP	[circRNA-miRNA, circRNA-RBP]		EIF4A3
chr20	1558983	1617151	-	hsa_circ_0001125	circRNA-miRNA, circRNA-RBP	[circRNA-RBP]	hsa-miR-1321,hsa-miR-1323,hsa-miR-3140-3p,hsa-miR-4739,hsa-miR-4756-5p,hsa-miR-515-5p,hsa-miR-519e-5p,hsa-miR-548o-3p,hsa-miR-561-5p	FUS
chr20	30955529	31019287	+	hsa_circ_0059781	circRNA-TR	[circRNA-TR]			HDAC8
chr20	32659871	32665051	+	hsa_circ_0001139	circRNA-miRNA, circRNA-RBP	[circRNA-RBP]	hsa-miR-1276,hsa-miR-1278,hsa-miR-129-1-3p,hsa-miR-129-2-3p,hsa-miR-1306-5p,hsa-miR-138-5p,hsa-miR-214-3p,hsa-miR-22-3p,hsa-miR-24-3p,hsa-miR-331-3p,hsa-miR-346,hsa-miR-3619-5p,hsa-miR-3622b-5p,hsa-miR-382-5p,hsa-miR-4761-3p,hsa-miR-513a-5p,hsa-miR-514a-3p,hsa-miR-514b-3p,hsa-miR-542-3p,hsa-miR-561-5p,hsa-miR-652-3p	AGO2, C22ORF28, CAPRIN1, EIF4A3, FMRP, HUR, IGF2BP1, IGF2BP2, IGF2BP3, LIN28B, PTB
chr20	33337732	33337822	-	hsa_circ_0001143	circRNA-miRNA	[circRNA-miRNA, circRNA-RBP]	hsa-miR-1269a,hsa-miR-1269b,hsa-miR-133a-3p,hsa-miR-133b
chr20	44985212	44991813	-	hsa_circ_0060576	circRNA-TR	[circRNA-TR]			JUNB
chr20	61826924	61827836	-	hsa_circ_0001175	circRNA-RBP	[circRNA-miRNA, circRNA-RBP]		AGO1, AGO2, AGO3, CAPRIN1, DGCR8, EIF4A3, EWSR1, FMRP, FXR1, FXR2, HNRNPC, HUR, IGF2BP1, IGF2BP2, IGF2BP3, LIN28A, LIN28B, MOV10, PTB, TIAL1, TNRC6, U2AF65, ZC3H7B
chr21	38792600	38828610	+	hsa_circ_0001191	circRNA-RBP	[circRNA-miRNA, circRNA-RBP]		AGO2, AUF1, DGCR8, EIF4A3, EWSR1, FUS, HNRNPC, HUR, PTB, QKI, TDP43, WTAP, ZC3H7B
chr22	21068915	21159453	-	hsa_circ_0062348	circRNA-TR	[circRNA-TR]			JUNB
chr22	32874967	32881196	+	hsa_circ_0001222	circRNA-miRNA, circRNA-RBP	[circRNA-miRNA, circRNA-RBP]	hsa-miR-1-3p,hsa-miR-124-3p,hsa-miR-1301-3p,hsa-miR-132-3p,hsa-miR-138-5p,hsa-miR-206,hsa-miR-21-5p,hsa-miR-2115-3p,hsa-miR-212-3p,hsa-miR-214-5p,hsa-miR-22-3p,hsa-miR-2355-5p,hsa-miR-296-3p,hsa-miR-300,hsa-miR-3146,hsa-miR-3171,hsa-miR-345-5p,hsa-miR-3605-5p,hsa-miR-3614-5p,hsa-miR-362-5p,hsa-miR-3622b-5p,hsa-miR-379-3p,hsa-miR-380-3p,hsa-miR-381-3p,hsa-miR-411-3p,hsa-miR-500b-5p,hsa-miR-5047,hs…	AGO2, C22ORF28, CAPRIN1, DGCR8, EIF4A3, FMRP, HUR, IGF2BP1, IGF2BP2, IGF2BP3, PTB, ZC3H7B
chr22	49832593	49834861	-	hsa_circ_0001254	circRNA-RBP	[circRNA-RBP]
chr3	50099394	50114685	+	hsa_circ_0065781	circRNA-TR	[circRNA-TR]			MYC
chr3	197707196	197726213	+	hsa_circ_0068772	circRNA-TR	[None]			JUNB
chr4	3188323	3214436	+	hsa_circ_0069014	circRNA-TR	[circRNA-TR]			JUNB
chr4	37633006	37640126	-	hsa_circ_0001400	circRNA-miRNA	[circRNA-RBP]	hsa-miR-1306-5p,hsa-miR-513a-5p,hsa-miR-552-3p
chr4	42554521	42583749	-	hsa_circ_0001408	circRNA-miRNA, circRNA-RBP	[circRNA-RBP]	hsa-miR-15a-5p,hsa-miR-15b-5p,hsa-miR-16-5p,hsa-miR-1911-5p,hsa-miR-195-5p,hsa-miR-199a-5p,hsa-miR-199b-5p,hsa-miR-424-5p,hsa-miR-4524a-5p,hsa-miR-4524b-5p,hsa-miR-497-5p,hsa-miR-542-3p,hsa-miR-624-5p	AGO2, EIF4A3, IGF2BP1, IGF2BP2, IGF2BP3, SFRS1
chr4	154524454	154533552	+	hsa_circ_0001454	circRNA-RBP	[None]		AGO2, EIF4A3, HUR, LIN28B, PTB
chr4	155063267	155128205	+	hsa_circ_0004521	circRNA-miRNA, circRNA-RBP	[circRNA-RBP]	hsa-miR-105-5p,hsa-miR-1252-5p,hsa-miR-1271-5p,hsa-miR-1277-5p,hsa-miR-135a-5p,hsa-miR-135b-5p,hsa-miR-140-5p,hsa-miR-142-5p,hsa-miR-205-5p,hsa-miR-25-3p,hsa-miR-3163,hsa-miR-32-5p,hsa-miR-3200-5p,hsa-miR-323b-3p,hsa-miR-340-5p,hsa-miR-363-3p,hsa-miR-367-3p,hsa-miR-455-3p,hsa-miR-5590-3p,hsa-miR-627-5p,hsa-miR-6512-3p,hsa-miR-653-5p	AGO2, DGCR8, HNRNPC, HUR, PTB
chr4	160159960	160162520	+	hsa_circ_0007121	circRNA-RBP	[circRNA-RBP]		FUS, HUR
chr5	80908380	80948145	-	hsa_circ_0001509	circRNA-miRNA, circRNA-RBP	[circRNA-miRNA, circRNA-RBP]	hsa-miR-124-3p,hsa-miR-126-5p,hsa-miR-1277-5p,hsa-miR-134-5p,hsa-miR-140-5p,hsa-miR-141-3p,hsa-miR-182-5p,hsa-miR-186-5p,hsa-miR-199a-5p,hsa-miR-199b-5p,hsa-miR-200a-3p,hsa-miR-2114-5p,hsa-miR-2278,hsa-miR-25-3p,hsa-miR-2681-3p,hsa-miR-27a-3p,hsa-miR-27b-3p,hsa-miR-31-5p,hsa-miR-3118,hsa-miR-3140-3p,hsa-miR-32-5p,hsa-miR-3622a-5p,hsa-miR-363-3p,hsa-miR-367-3p,hsa-miR-369-3p,hsa-miR-374c-5p,hsa-mi…	EIF4A3, EWSR1, FUS, HUR
chr5	134388143	134411078	+	hsa_circ_0005025	circRNA-RBP	[None]		AGO2, PTB, U2AF65
chr5	145843113	145886770	+	hsa_circ_0074456	circRNA-TR	[circRNA-TR]			JUNB
chr5	177652366	177652583	-	hsa_circ_0001561	circRNA-RBP	[None]
chr6	32546546	32548047	-	hsa_circ_0075947	circRNA-RBP	[circRNA-miRNA, circRNA-RBP]		LIN28
chr6	32942797	32942889	+	hsa_circ_0075956	circRNA-miRNA	[circRNA-miRNA]	hsa-miR-150-5p,hsa-miR-326,hsa-miR-330-5p,hsa-miR-3909,hsa-miR-4701-5p,hsa-miR-588
chr6	79752559	79770535	-	hsa_circ_0001615	circRNA-RBP	[circRNA-miRNA, circRNA-RBP]		EIF4A3, FMRP, HUR, LIN28A, LIN28B
chr6	86235843	86251761	-	hsa_circ_0001616	circRNA-RBP	[circRNA-TR]
chr6	99351967	99374517	-	hsa_circ_0001629	circRNA-RBP	[circRNA-miRNA, circRNA-RBP]		AGO1, AGO2, DGCR8, EIF4A3, FMRP, HUR, IGF2BP1, IGF2BP2, IGF2BP3, PTB, ZC3H7B
chr6	131979462	132014764	+	hsa_circ_0077853	circRNA-TR	[circRNA-TR]			JUNB
chr7	4683387	4684432	+	hsa_circ_0079225	circRNA-RBP	[circRNA-miRNA, circRNA-RBP]		CNBP, RBM5, UPF1
chr7	23224688	23226765	+	hsa_circ_0001683	circRNA-RBP	[circRNA-miRNA]		C17ORF85, EIF4A3, HUR
chr7	30590251	30601744	-	hsa_circ_0001693	circRNA-RBP	[circRNA-miRNA, circRNA-RBP]		EIF4A3
chr7	30624326	30625588	-	hsa_circ_0079708	circRNA-RBP	[circRNA-miRNA, circRNA-RBP]		SRSF9, SMNDC1, SF3B4, RBM22, RBM10, RANGAP1, NOP58, HNRNPUL1, HNRNPK, GTF2F1, FUS, FBL, DDX54,
chr7	36447342	36483471	+	hsa_circ_0079873	circRNA-TR	[circRNA-TR]			JUNB
chr7	74466817	74471723	-	hsa_circ_0080641	circRNA-TR	[circRNA-TR]			CTCF
chr7	99695456	99697716	-	hsa_circ_0081416	circRNA-TR	[None]			JUNB
chr7	131060182	131084192	+	hsa_circ_0001746	circRNA-miRNA, circRNA-RBP	[circRNA-miRNA, circRNA-RBP]	hsa-miR-1185-5p,hsa-miR-130a-3p,hsa-miR-130b-3p,hsa-miR-148a-3p,hsa-miR-148b-3p,hsa-miR-152-3p,hsa-miR-2355-5p,hsa-miR-301a-3p,hsa-miR-301b-3p,hsa-miR-3150a-3p,hsa-miR-320b,hsa-miR-320c,hsa-miR-320d,hsa-miR-3613-5p,hsa-miR-3666,hsa-miR-3679-5p,hsa-miR-4295,hsa-miR-4429,hsa-miR-4436a,hsa-miR-454-3p,hsa-miR-5000-3p,hsa-miR-509-3p,hsa-miR-579-3p,hsa-miR-624-3p	AGO2, EIF4A3, FUS, IGF2BP3, PTB
chr7	132738876	132739917	-	hsa_circ_0001748	circRNA-miRNA, circRNA-RBP	[circRNA-miRNA]	hsa-miR-134-5p,hsa-miR-18a-5p,hsa-miR-18b-5p,hsa-miR-28-5p,hsa-miR-3139,hsa-miR-337-3p,hsa-miR-4731-5p,hsa-miR-4735-3p,hsa-miR-513a-5p,hsa-miR-526b-5p,hsa-miR-532-5p	PTB, ZC3H7B
chr7	132990021	133002144	+	hsa_circ_0001749	circRNA-RBP	[None]		AGO2, DGCR8, EIF4A3, PTB, TDP43
chr7	157009560	157018233	+	hsa_circ_0001774	circRNA-RBP	[circRNA-RBP]
chr7	158662545	158669382	+	hsa_circ_0001778	circRNA-RBP	[circRNA-RBP]		EIF4A3
chr8	48812932	48843347	-	hsa_circ_0084419	circRNA-TR	[circRNA-TR]			MYC
chr8	142139086	142139206	+	hsa_circ_0001827	circRNA-miRNA	[circRNA-miRNA]	hsa-miR-185-5p,hsa-miR-1908-5p,hsa-miR-296-5p,hsa-miR-3150b-3p,hsa-miR-342-3p,hsa-miR-3617-5p,hsa-miR-4306,hsa-miR-4644,hsa-miR-4784,hsa-miR-641
chr9	35698040	35711079	-	hsa_circ_0086861	circRNA-TR	[circRNA-TR]			JUNB
chr9	37002644	37020798	-	hsa_circ_0001857	circRNA-RBP	[circRNA-RBP]
chr9	114187697	114190441	-	hsa_circ_0088013	circRNA-TR	[circRNA-TR]			CTCF
chr9	125895123	125923347	-	hsa_circ_0001886	circRNA-RBP	[None]		AGO2, EIF4A3, FMRP, HUR, IGF2BP1, IGF2BP2, IGF2BP3, LIN28A
chr9	131340388	131366696	+	hsa_circ_0088835	circRNA-TR	[circRNA-TR]			JUNB
chr9	131744827	131767500	+	hsa_circ_0088971	circRNA-TR	[circRNA-TR]			MYC
chr9	134353130	134361569	+	hsa_circ_0089229	circRNA-TR	[circRNA-TR]			MYC
chrX	1401570	1409402	+	hsa_circ_0006648	circRNA-miRNA	[circRNA-miRNA, circRNA-RBP]	hsa-miR-106a-5p,hsa-miR-106b-5p,hsa-miR-134-5p,hsa-miR-150-5p,hsa-miR-17-5p,hsa-miR-20a-5p,hsa-miR-20b-5p,hsa-miR-223-3p,hsa-miR-302a-3p,hsa-miR-302b-3p,hsa-miR-302c-3p,hsa-miR-302d-3p,hsa-miR-302e,hsa-miR-3118,hsa-miR-372-3p,hsa-miR-373-3p,hsa-miR-483-5p,hsa-miR-512-3p,hsa-miR-519d-3p,hsa-miR-520a-3p,hsa-miR-520c-3p,hsa-miR-520d-3p,hsa-miR-520g-3p,hsa-miR-520h,hsa-miR-526b-3p,hsa-miR-580-3p
chrX	2326785	2419015	-	hsa_circ_0089802	circRNA-RBP	[circRNA-miRNA]		TROVE2,SRSF1, SRSF10, METTL14,IGF2BP2,ALYREF
chrX	106769811	106776780	+	hsa_circ_0001938	circRNA-miRNA	[circRNA-RBP]	hsa-miR-130a-5p,hsa-miR-140-3p,hsa-miR-23a-3p,hsa-miR-23b-3p,hsa-miR-23c,hsa-miR-3194-5p,hsa-miR-579-3p
